# Supplementary material for: Triple energy transfer-enabled dearomative cycloaddition/rearrangement cascade of bicyclic azaarenes to structurally complex products
Source: Nat Catal. 2026 Jul 9;9(7):750–60. doi: 10.1038/s41929-026-01566-z (PMC13395622; doi:10.1038/s41929-026-01566-z)
Supplement: Supplementary file 3 — Cif file for structure 3a. [file 41929_2026_1566_MOESM3_ESM.cif]

#==============================================================================

# 1. SUBMISSION DETAILS

data_global

_publ_contact_author
;
        Constantin G. Daniliuc
        Organisch-Chemisches Institut 
        Universit\"at M\"unster
        48149 M\"unster
        Germany
;
_publ_contact_author_phone        '049 251 83-36522'
_publ_contact_author_fax          '049 251 83-39772'
_publ_contact_author_email        'constantin.daniliuc@uni-muenster.de' 
_publ_requested_journal           '.'

#==============================================================================

# 3. TITLE AND AUTHOR LIST

_publ_section_title
;
Triple Energy Transfer-Enabled Cascade Dearomative Cycloaddition of Bicyclic 
Azaarenes
;

loop_
 _publ_author_name
 _publ_author_address
     'Chahar, Preeti'
;     Organisch-Chemisches Institut
      Universit\"at M\"unster
      Corrensstrasse 36
      48149 M\"unster
      Germany
;     
     'Kundu, Utpal'
;     Organisch-Chemisches Institut
      Universit\"at M\"unster
      Corrensstrasse 36
      48149 M\"unster
      Germany
;     
     'Dutta, Subhabrata'
;     Organisch-Chemisches Institut
      Universit\"at M\"unster
      Corrensstrasse 36
      48149 M\"unster
      Germany
;     
     'H\"olter, Niklas'
;     Organisch-Chemisches Institut
      Universit\"at M\"unster
      Corrensstrasse 36
      48149 M\"unster
      Germany
;     
     'Boser, Florian'
;     Organisch-Chemisches Institut
      Universit\"at M\"unster
      Corrensstrasse 36
      48149 M\"unster
      Germany
;     
     'Hugel, Fabian'
;     Organisch-Chemisches Institut
      Universit\"at M\"unster
      Corrensstrasse 36
      48149 M\"unster
      Germany
;     
     'Stadtmann, Luca'
;     Organisch-Chemisches Institut
      Universit\"at M\"unster
      Corrensstrasse 36
      48149 M\"unster
      Germany
;     
     'Daniliuc, Constantin G.'
;     Organisch-Chemisches Institut
      Universit\"at M\"unster
      Corrensstrasse 36
      48149 M\"unster
      Germany
;     
     'Glorius, Frank'
;     Organisch-Chemisches Institut
      Universit\"at M\"unster
      Corrensstrasse 36
      48149 M\"unster
      Germany
;     


#=============================================================================
#  cif data for "glo10900" (compound 3a)
#============================================================================= 

data_glo10900_3a

_audit_creation_method
;
FinalCif 2024.9-0 by Daniel Kratzert, Freiburg 2025, 
https://dkratzert.de/finalcif.html
;
_publ_section_references          ?
_shelx_SHELXL_version_number      '2019/3'
_chemical_name_systematic         ?
_chemical_name_common             ?
_chemical_formula_sum             'C19 H20 Br N O4'
_chemical_formula_moiety          'C19 H20 Br N O4'
_chemical_formula_weight          406.27
_chemical_melting_point           ?
_space_group_crystal_system       monoclinic
_space_group_IT_number            14
_space_group_name_H-M_alt         'P 21/c'
_space_group_name_Hall            '-P 2ybc'
_shelx_space_group_comment
;
The symmetry employed for this shelxl refinement is uniquely defined
by the following loop, which should always be used as a source of
symmetry information in preference to the above space-group names.
They are only intended as comments.
;

loop_
_space_group_symop_operation_xyz
'x, y, z'
'-x, y+1/2, -z+1/2'
'-x, -y, -z'
'x, -y-1/2, z-1/2'

_cell_length_a                    14.4978(7)
_cell_length_b                    7.5996(3)
_cell_length_c                    32.7748(13)
_cell_angle_alpha                 90
_cell_angle_beta                  99.795(2)
_cell_angle_gamma                 90
_cell_volume                      3558.4(3)
_cell_formula_units_Z             8
_cell_measurement_temperature     100(2)
_cell_measurement_reflns_used     9791
_cell_measurement_theta_min       2.8516
_cell_measurement_theta_max       26.783
_cell_measurement_wavelength      0.71073
_exptl_crystal_description        plate
_exptl_crystal_colour             colourless
_exptl_crystal_recrystallization_method 'The crystals were crystallised from DCM and pentane.'
_exptl_crystal_density_meas       ?
_exptl_crystal_density_method     ?
_exptl_crystal_density_diffrn     1.517
_exptl_crystal_F_000              1664
_exptl_crystal_size_max           0.12
_exptl_crystal_size_mid           0.08
_exptl_crystal_size_min           0.03
_exptl_absorpt_coefficient_mu     2.334
_exptl_absorpt_correction_type    Multi-Scan
_exptl_absorpt_correction_T_min   0.767
_exptl_absorpt_correction_T_max   0.933
_exptl_absorpt_process_details
;Krause, L., Herbst-Irmer, R., Sheldrick, G. M., Stalke, D. (2015).
"Comparison of silver and molybdenum microfocus X-ray sources for single-crystal
 structure determination"
J. Appl. Cryst. 48, 3-10.
doi:10.1107/S1600576714022985
;
_exptl_absorpt_special_details    ?
_exptl_bruker_absorpt_correction_T_ratio 0.7781
_shelx_estimated_absorpt_T_min    0.767
_shelx_estimated_absorpt_T_max    0.933
_exptl_transmission_factor_min    ?
_exptl_transmission_factor_max    ?
_exptl_special_details            ?
_diffrn_ambient_temperature       100(2)
_diffrn_radiation_type            'Mo K\a'
_diffrn_radiation_wavelength      0.71073
_diffrn_radiation_monochromator   'multilayer mirror'
_diffrn_radiation_probe           x-ray
_diffrn_source                    'microfocus sealed tube'
_diffrn_source_type               'INCOATEC I\mS 1.0'
_diffrn_source_target             Mo
_diffrn_source_voltage            50
_diffrn_source_current            1.0
_diffrn_detector                  CPAD
_diffrn_detector_type             'Bruker PHOTON III'
_diffrn_detector_area_resol_mean  7.391
_diffrn_measurement_device        'KAPPA diffractometer'
_diffrn_measurement_device_type   'Bruker D8 VENTURE'
_diffrn_measurement_method        '\w and \f scans'
_diffrn_measurement_specimen_support 'MiTeGen micromount'
_diffrn_measurement_details
;<Phi   scan: start= 360.0; len= 180.0; end= 540.0 at [Counterclockwise Eulerian 
angles: dx= 42.50 mm theta=   0.000 deg omega= 360.000 deg chi=  54.740 deg] 
measure for 1.0 seconds; frame angle 1.00 degrees, wavelength=0.71073>
<Phi   scan: start= 180.0; len= 180.0; end= 360.0 at [Counterclockwise Eulerian 
angles: dx= 42.50 mm theta=   0.000 deg omega= 360.000 deg chi=  54.740 deg] 
measure for 1.0 seconds; frame angle 1.00 degrees, wavelength=0.71073>
<Phi   scan: start= 241.3; len= 229.0; end= 470.3 at [Counterclockwise Eulerian 
angles: dx= 42.00 mm theta=   2.264 deg omega=   1.106 deg chi= -44.500 deg] 
measure for 8.0 seconds; frame angle 0.50 degrees, wavelength=0.71073>
<Omega scan: start=   2.1; len= 109.5; end= 111.6 at [Counterclockwise Eulerian 
angles: dx= 42.00 mm theta=   2.264 deg phi=  72.000 deg chi= -44.500 deg] 
measure for 8.0 seconds; frame angle 0.50 degrees, wavelength=0.71073>
<Phi   scan: start= 332.0; len= 208.0; end= 540.0 at [Counterclockwise Eulerian 
angles: dx= 42.00 mm theta=   2.264 deg omega= 266.318 deg chi=  24.000 deg] 
measure for 8.0 seconds; frame angle 0.50 degrees, wavelength=0.71073>
;
_diffrn_measurement_bruker_total_exposure_time 9104.0
_diffrn_reflns_number             68712
_diffrn_reflns_av_unetI/netI      0.0330
_diffrn_reflns_av_R_equivalents   0.0601
_diffrn_reflns_theta_min          2.523
_diffrn_reflns_theta_max          26.843
_diffrn_reflns_theta_full         25.242
_diffrn_reflns_limit_h_min        -18
_diffrn_reflns_limit_h_max        18
_diffrn_reflns_limit_k_min        -9
_diffrn_reflns_limit_k_max        9
_diffrn_reflns_limit_l_min        -40
_diffrn_reflns_limit_l_max        41
_diffrn_reflns_reduction_process  narrow-frame
_diffrn_measured_fraction_theta_max 0.993
_diffrn_measured_fraction_theta_full 0.996
_diffrn_reflns_Laue_measured_fraction_max 0.993
_diffrn_reflns_Laue_measured_fraction_full 0.996
_diffrn_reflns_point_group_measured_fraction_max 0.993
_diffrn_reflns_point_group_measured_fraction_full 0.996
_diffrn_reflns_bruker_av_norm_I   426.409
_diffrn_reflns_bruker_number_gt   53884
_reflns_number_total              7600
_reflns_number_gt                 6960
_reflns_threshold_expression      'I > 2\s(I)'
_reflns_Friedel_coverage          0.000
_reflns_Friedel_fraction_max      .
_reflns_Friedel_fraction_full     .
_reflns_special_details
;
 Reflections were merged by SHELXL according to the crystal
 class for the calculation of statistics and refinement.
 
 _reflns_Friedel_fraction is defined as the number of unique
 Friedel pairs measured divided by the number that would be
 possible theoretically, ignoring centric projections and
 systematic absences.
;
_computing_data_collection        'Bruker Instrument Service v6.2.12'
_computing_cell_refinement        'SAINT V8.41 (Bruker AXS LLC)'
_computing_data_reduction         'SAINT V8.41 (Bruker AXS LLC)'
_computing_structure_solution     'SHELXT 2018/2 (Sheldrick, 2018)'
_computing_structure_refinement   'SHELXL-2019/2 (Sheldrick, 2019)'
_computing_molecular_graphics     'shelXle (C.B. Huebschle, rev 1503)'
_computing_publication_material   ?
_computing_bruker_data_scaling    'SADABS-2016/2 - Bruker AXS area detector scaling and absorption correction'
_refine_special_details           ?
_refine_ls_structure_factor_coef  Fsqd
_refine_ls_matrix_type            full
_refine_ls_weighting_scheme       calc
_refine_ls_weighting_details      'w=1/[\s^2^(Fo^2^)+18.0387P] where P=(Fo^2^+2Fc^2^)/3'
_atom_sites_solution_primary      'Intrinsic Phasing'
_atom_sites_solution_secondary    ?
_atom_sites_solution_hydrogens    geom
_refine_ls_hydrogen_treatment     constr
_refine_ls_number_reflns          7600
_refine_ls_number_parameters      457
_refine_ls_number_restraints      0
_refine_ls_R_factor_all           0.0568
_refine_ls_R_factor_gt            0.0528
_refine_ls_wR_factor_ref          0.1162
_refine_ls_wR_factor_gt           0.1147
_refine_ls_goodness_of_fit_ref    1.237
_refine_ls_restrained_S_all       1.237
_refine_ls_shift/su_max           0.001
_refine_ls_shift/su_mean          0.000
_refine_diff_density_max          0.631
_refine_diff_density_min          -1.263
_refine_diff_density_rms          0.107
_refine_ls_extinction_method      none
_refine_ls_extinction_coef        .

loop_
_atom_type_symbol
_atom_type_description
_atom_type_scat_dispersion_real
_atom_type_scat_dispersion_imag
_atom_type_scat_source
'C'  'C'  0.0033  0.0016 'International Tables Vol C Tables 4.2.6.8 and 6.1.1.4'
'H'  'H'  0.0000  0.0000 'International Tables Vol C Tables 4.2.6.8 and 6.1.1.4'
'Br' 'Br' -0.2901 2.4595 'International Tables Vol C Tables 4.2.6.8 and 6.1.1.4'
'N'  'N'  0.0061  0.0033 'International Tables Vol C Tables 4.2.6.8 and 6.1.1.4'
'O'  'O'  0.0106  0.0060 'International Tables Vol C Tables 4.2.6.8 and 6.1.1.4'

_geom_details
; All esds (except the esd in the dihedral angle between two l.s. planes)
 are estimated using the full covariance matrix.  The cell esds are taken
 into account individually in the estimation of esds in distances, angles
 and torsion angles; correlations between esds in cell parameters are only
 used when they are defined by crystal symmetry.  An approximate (isotropic)
 treatment of cell esds is used for estimating esds involving l.s. planes.
;
_geom_special_details
;
 All esds (except the esd in the dihedral angle between two l.s. planes)
 are estimated using the full covariance matrix.  The cell esds are taken
 into account individually in the estimation of esds in distances, angles
 and torsion angles; correlations between esds in cell parameters are only
 used when they are defined by crystal symmetry.  An approximate (isotropic)
 treatment of cell esds is used for estimating esds involving l.s. planes.
;

loop_
_bruker_diffrn_runs_axis
_bruker_diffrn_runs_distance
_bruker_diffrn_runs_theta
_bruker_diffrn_runs_omega
_bruker_diffrn_runs_phi
_bruker_diffrn_runs_chi
_bruker_diffrn_runs_width
_bruker_diffrn_runs_images
_bruker_diffrn_runs_time
_bruker_diffrn_runs_wavelength
_bruker_diffrn_runs_voltage
_bruker_diffrn_runs_current
_bruker_diffrn_runs_temperature
Phi   42.5 0.0    0.0             0.0             54.74 1.0 180 1.0 0.71073 50.0 1.0 99.99999999999997
Phi   42.5 0.0    0.0             180.0           54.74 1.0 180 1.0 0.71073 50.0 1.0 99.99999999999997
Phi   42.0 2.2645 1.106           -118.73299999999999 -44.5 0.5 458 8.0 0.71073 50.0 1.0 99.99999999999997
Omega 42.0 2.2645 2.075           72.0            -44.5 0.5 219 8.0 0.71073 50.0 1.0 99.99999999999997
Phi   42.0 2.2645 -93.68165568337817 -28.0           24.0  0.5 416 8.0 0.71073 50.0 1.0 99.99999999999997

loop_
_atom_site_label
_atom_site_type_symbol
_atom_site_fract_x
_atom_site_fract_y
_atom_site_fract_z
_atom_site_U_iso_or_equiv
_atom_site_adp_type
_atom_site_occupancy
_atom_site_site_symmetry_order
_atom_site_calc_flag
_atom_site_refinement_flags_posn
_atom_site_refinement_flags_adp
_atom_site_refinement_flags_occupancy
_atom_site_disorder_assembly
_atom_site_disorder_group
Br1A Br 0.66701(3)  0.31982(6) 0.28161(2)   0.01981(11) Uani 1 1 d    . . . . .
N1A  N  0.8950(2)   0.6692(5)  0.42978(10)  0.0171(7)   Uani 1 1 d    . . . . .
O1A  O  1.0966(2)   0.5560(4)  0.42061(9)   0.0215(6)   Uani 1 1 d    . . . . .
O2A  O  1.0569(2)   0.7933(4)  0.38084(9)   0.0188(6)   Uani 1 1 d    . . . . .
O3A  O  0.97653(19) 0.6566(4)  0.28768(8)   0.0176(6)   Uani 1 1 d    . . . . .
O4A  O  1.09976(19) 0.4893(4)  0.31413(9)   0.0180(6)   Uani 1 1 d    . . . . .
C1A  C  0.8788(3)   0.6312(5)  0.46816(12)  0.0176(8)   Uani 1 1 d    . . . . .
C2A  C  0.8254(3)   0.4878(6)  0.47605(12)  0.0208(8)   Uani 1 1 d    . . . . .
H2A  H  0.816893    0.461794   0.503518     0.025       Uiso 1 1 calc R U . . .
C3A  C  0.7845(3)   0.3825(6)  0.44324(12)  0.0187(8)   Uani 1 1 d    . . . . .
H3A  H  0.745714    0.286427   0.447926     0.022       Uiso 1 1 calc R U . . .
C4A  C  0.8008(3)   0.4190(5)  0.40329(12)  0.0148(7)   Uani 1 1 d    . . . . .
C5A  C  0.8572(3)   0.5641(5)  0.39852(12)  0.0150(7)   Uani 1 1 d    . . . . .
C6A  C  0.8840(3)   0.6028(5)  0.35671(11)  0.0131(7)   Uani 1 1 d    . . . . .
H6A  H  0.887669    0.733499   0.353909     0.016       Uiso 1 1 calc R U . . .
C7A  C  0.8106(3)   0.5370(5)  0.32187(11)  0.0128(7)   Uani 1 1 d    . . . . .
H7A  H  0.805478    0.590121   0.295338     0.015       Uiso 1 1 calc R U . . .
C8A  C  0.7532(3)   0.4068(5)  0.32736(11)  0.0141(7)   Uani 1 1 d    . . . . .
C9A  C  0.7570(3)   0.3052(5)  0.36685(12)  0.0156(7)   Uani 1 1 d    . . . . .
H9A  H  0.690985    0.280855   0.370272     0.019       Uiso 1 1 calc R U . . .
C10A C  0.9228(3)   0.7551(7)  0.50215(13)  0.0274(10)  Uani 1 1 d    . . . . .
H10A H  0.907594    0.715603   0.528701     0.041       Uiso 1 1 calc R U . . .
H10B H  0.898297    0.874169   0.496128     0.041       Uiso 1 1 calc R U . . .
H10C H  0.990845    0.755553   0.503637     0.041       Uiso 1 1 calc R U . . .
C11A C  0.9848(3)   0.5263(5)  0.35626(11)  0.0132(7)   Uani 1 1 d    . . . . .
C12A C  0.9934(3)   0.3270(5)  0.36579(12)  0.0177(8)   Uani 1 1 d    . . . . .
H12A H  1.060657    0.296477   0.372224     0.021       Uiso 1 1 calc R U . . .
H12B H  0.966099    0.303668   0.390979     0.021       Uiso 1 1 calc R U . . .
C13A C  0.9473(3)   0.2072(5)  0.33212(12)  0.0175(8)   Uani 1 1 d    . . . . .
H13A H  0.975511    0.198209   0.308083     0.021       Uiso 1 1 calc R U . . .
C14A C  0.8701(3)   0.1118(5)  0.33279(13)  0.0182(8)   Uani 1 1 d    . . . . .
H14A H  0.852940    0.030359   0.310821     0.022       Uiso 1 1 calc R U . . .
C15A C  0.8074(3)   0.1213(5)  0.36530(12)  0.0174(8)   Uani 1 1 d    . . . . .
H15A H  0.845388    0.097163   0.392785     0.021       Uiso 1 1 calc R U . . .
H15B H  0.759162    0.028122   0.359637     0.021       Uiso 1 1 calc R U . . .
C16A C  1.0530(3)   0.6231(5)  0.39028(12)  0.0140(7)   Uani 1 1 d    . . . . .
C17A C  1.1072(3)   0.9018(6)  0.41315(14)  0.0263(9)   Uani 1 1 d    . . . . .
H17A H  1.115437    1.019701   0.402225     0.039       Uiso 1 1 calc R U . . .
H17B H  1.168624    0.849487   0.423227     0.039       Uiso 1 1 calc R U . . .
H17C H  1.071720    0.910026   0.436008     0.039       Uiso 1 1 calc R U . . .
C18A C  1.0171(3)   0.5676(5)  0.31506(12)  0.0144(7)   Uani 1 1 d    . . . . .
C19A C  1.1374(3)   0.5099(6)  0.27616(12)  0.0208(8)   Uani 1 1 d    . . . . .
H19A H  1.097201    0.447956   0.253615     0.031       Uiso 1 1 calc R U . . .
H19B H  1.200686    0.460481   0.279868     0.031       Uiso 1 1 calc R U . . .
H19C H  1.139663    0.635198   0.269324     0.031       Uiso 1 1 calc R U . . .
Br1B Br 0.38978(3)  0.31831(5) 0.22563(2)   0.01643(10) Uani 1 1 d    . . . . .
N1B  N  0.4694(2)   0.6577(4)  0.07090(10)  0.0151(6)   Uani 1 1 d    . . . . .
O1B  O  0.67870(19) 0.5493(4)  0.06990(8)   0.0185(6)   Uani 1 1 d    . . . . .
O2B  O  0.6743(2)   0.7877(4)  0.10991(9)   0.0195(6)   Uani 1 1 d    . . . . .
O3B  O  0.69330(19) 0.6599(4)  0.20323(8)   0.0174(6)   Uani 1 1 d    . . . . .
O4B  O  0.78478(18) 0.4783(4)  0.17375(8)   0.0168(6)   Uani 1 1 d    . . . . .
C1B  C  0.4141(3)   0.6232(5)  0.03464(12)  0.0170(8)   Uani 1 1 d    . . . . .
C2B  C  0.3522(3)   0.4808(6)  0.02960(12)  0.0192(8)   Uani 1 1 d    . . . . .
H2B  H  0.314402    0.457824   0.003511     0.023       Uiso 1 1 calc R U . . .
C3B  C  0.3471(3)   0.3734(5)  0.06338(12)  0.0173(8)   Uani 1 1 d    . . . . .
H3B  H  0.304779    0.276967   0.060750     0.021       Uiso 1 1 calc R U . . .
C4B  C  0.4042(3)   0.4078(5)  0.10121(11)  0.0135(7)   Uani 1 1 d    . . . . .
C5B  C  0.4645(3)   0.5511(5)  0.10319(11)  0.0128(7)   Uani 1 1 d    . . . . .
C6B  C  0.5330(2)   0.5919(5)  0.14234(11)  0.0122(7)   Uani 1 1 d    . . . . .
H6B  H  0.538585    0.722782   0.144829     0.015       Uiso 1 1 calc R U . . .
C7B  C  0.4974(3)   0.5243(5)  0.18027(11)  0.0137(7)   Uani 1 1 d    . . . . .
H7B  H  0.520933    0.573901   0.206582     0.016       Uiso 1 1 calc R U . . .
C8B  C  0.4341(3)   0.3978(5)  0.17750(11)  0.0140(7)   Uani 1 1 d    . . . . .
C9B  C  0.3995(3)   0.2943(5)  0.13897(11)  0.0144(7)   Uani 1 1 d    . . . . .
H9B  H  0.332021    0.266819   0.138941     0.017       Uiso 1 1 calc R U . . .
C10B C  0.4220(3)   0.7487(6)  -0.00026(13) 0.0250(9)   Uani 1 1 d    . . . . .
H10D H  0.375502    0.717747   -0.024539    0.037       Uiso 1 1 calc R U . . .
H10E H  0.484915    0.740796   -0.007304    0.037       Uiso 1 1 calc R U . . .
H10F H  0.410716    0.869166   0.008375     0.037       Uiso 1 1 calc R U . . .
C11B C  0.6317(3)   0.5174(5)  0.13746(11)  0.0120(7)   Uani 1 1 d    . . . . .
C12B C  0.6320(3)   0.3169(5)  0.12760(12)  0.0151(7)   Uani 1 1 d    . . . . .
H12C H  0.579554    0.292083   0.104757     0.018       Uiso 1 1 calc R U . . .
H12D H  0.690809    0.288568   0.117473     0.018       Uiso 1 1 calc R U . . .
C13B C  0.6235(3)   0.1965(5)  0.16291(12)  0.0181(8)   Uani 1 1 d    . . . . .
H13B H  0.676586    0.184630   0.184158     0.022       Uiso 1 1 calc R U . . .
C14B C  0.5469(3)   0.1042(5)  0.16684(12)  0.0173(8)   Uani 1 1 d    . . . . .
H14B H  0.552076    0.025417   0.189622     0.021       Uiso 1 1 calc R U . . .
C15B C  0.4529(3)   0.1127(5)  0.13872(12)  0.0167(8)   Uani 1 1 d    . . . . .
H15C H  0.412558    0.018465   0.146898     0.020       Uiso 1 1 calc R U . . .
H15D H  0.462185    0.087798   0.110047     0.020       Uiso 1 1 calc R U . . .
C16B C  0.6638(3)   0.6177(5)  0.10115(12)  0.0141(7)   Uani 1 1 d    . . . . .
C17B C  0.6930(4)   0.8958(6)  0.07577(14)  0.0292(10)  Uani 1 1 d    . . . . .
H17D H  0.703579    1.017691   0.085144     0.044       Uiso 1 1 calc R U . . .
H17E H  0.639317    0.891011   0.053165     0.044       Uiso 1 1 calc R U . . .
H17F H  0.748864    0.851605   0.065936     0.044       Uiso 1 1 calc R U . . .
C18B C  0.7044(3)   0.5626(5)  0.17572(11)  0.0131(7)   Uani 1 1 d    . . . . .
C19B C  0.8589(3)   0.5078(6)  0.20826(12)  0.0186(8)   Uani 1 1 d    . . . . .
H19D H  0.916008    0.449038   0.203116     0.028       Uiso 1 1 calc R U . . .
H19E H  0.840700    0.460041   0.233506     0.028       Uiso 1 1 calc R U . . .
H19F H  0.870528    0.634427   0.211665     0.028       Uiso 1 1 calc R U . . .

loop_
_atom_site_aniso_label
_atom_site_aniso_U_11
_atom_site_aniso_U_22
_atom_site_aniso_U_33
_atom_site_aniso_U_23
_atom_site_aniso_U_13
_atom_site_aniso_U_12
Br1A 0.0195(2)   0.0197(2)   0.0195(2)   -0.00197(16) 0.00125(15) -0.00537(16)
N1A  0.0153(16)  0.0193(17)  0.0170(16)  0.0019(14)   0.0033(12)  0.0027(14)
O1A  0.0169(14)  0.0278(16)  0.0187(14)  0.0007(12)   0.0000(11)  0.0034(12)
O2A  0.0206(14)  0.0157(14)  0.0194(14)  0.0020(11)   0.0010(11)  -0.0040(11)
O3A  0.0157(13)  0.0199(15)  0.0173(13)  0.0052(11)   0.0036(10)  -0.0015(11)
O4A  0.0140(13)  0.0210(15)  0.0208(14)  0.0035(12)   0.0083(11)  0.0045(11)
C1A  0.0176(19)  0.021(2)    0.0152(18)  -0.0010(15)  0.0046(15)  0.0058(16)
C2A  0.022(2)    0.027(2)    0.0156(19)  0.0023(16)   0.0076(15)  0.0040(17)
C3A  0.0188(19)  0.020(2)    0.0189(19)  0.0036(16)   0.0080(15)  -0.0006(16)
C4A  0.0137(17)  0.0160(19)  0.0148(18)  0.0011(15)   0.0031(14)  0.0011(15)
C5A  0.0139(18)  0.0155(18)  0.0161(18)  0.0017(15)   0.0040(14)  0.0045(15)
C6A  0.0132(17)  0.0112(17)  0.0150(17)  0.0005(14)   0.0031(14)  -0.0005(14)
C7A  0.0135(17)  0.0113(17)  0.0146(17)  0.0005(14)   0.0052(14)  0.0003(14)
C8A  0.0124(17)  0.0152(18)  0.0148(17)  -0.0022(14)  0.0029(14)  -0.0005(14)
C9A  0.0143(17)  0.0149(18)  0.0183(18)  0.0005(15)   0.0051(14)  -0.0007(15)
C10A 0.030(2)    0.034(2)    0.019(2)    -0.0038(18)  0.0041(17)  -0.002(2)
C11A 0.0141(17)  0.0111(18)  0.0148(17)  0.0037(14)   0.0034(14)  0.0018(14)
C12A 0.0170(18)  0.0152(19)  0.0221(19)  0.0076(16)   0.0071(15)  0.0026(16)
C13A 0.023(2)    0.0107(18)  0.0207(19)  0.0032(15)   0.0101(16)  0.0059(15)
C14A 0.023(2)    0.0124(18)  0.0205(19)  -0.0027(15)  0.0068(16)  0.0036(16)
C15A 0.0197(19)  0.0131(18)  0.0215(19)  0.0023(15)   0.0097(16)  -0.0009(15)
C16A 0.0116(17)  0.0167(18)  0.0157(18)  0.0002(15)   0.0078(14)  0.0016(14)
C17A 0.024(2)    0.026(2)    0.027(2)    -0.0037(18)  -0.0014(18) -0.0083(18)
C18A 0.0152(18)  0.0127(18)  0.0159(18)  -0.0040(14)  0.0044(14)  -0.0046(14)
C19A 0.023(2)    0.024(2)    0.0186(19)  -0.0022(16)  0.0147(16)  0.0005(17)
Br1B 0.01897(19) 0.01808(19) 0.01340(18) 0.00130(15)  0.00610(14) -0.00246(15)
N1B  0.0161(16)  0.0135(16)  0.0164(15)  0.0009(13)   0.0050(12)  0.0028(13)
O1B  0.0199(14)  0.0227(15)  0.0145(13)  -0.0001(11)  0.0072(11)  0.0018(12)
O2B  0.0255(15)  0.0137(14)  0.0219(14)  -0.0015(11)  0.0113(12)  -0.0060(12)
O3B  0.0160(13)  0.0197(14)  0.0170(13)  -0.0071(11)  0.0040(10)  -0.0017(11)
O4B  0.0110(12)  0.0214(15)  0.0176(13)  -0.0047(11)  0.0017(10)  0.0028(11)
C1B  0.0175(19)  0.022(2)    0.0131(17)  0.0025(15)   0.0063(14)  0.0055(16)
C2B  0.0178(19)  0.026(2)    0.0127(18)  -0.0006(16)  0.0006(14)  0.0020(17)
C3B  0.0175(19)  0.0166(19)  0.0175(19)  -0.0004(15)  0.0023(15)  -0.0031(15)
C4B  0.0111(17)  0.0162(18)  0.0135(17)  -0.0005(14)  0.0033(14)  -0.0002(14)
C5B  0.0118(17)  0.0137(18)  0.0139(17)  -0.0002(14)  0.0046(14)  0.0026(14)
C6B  0.0103(17)  0.0127(18)  0.0148(17)  -0.0010(14)  0.0052(14)  -0.0001(14)
C7B  0.0135(17)  0.0168(19)  0.0115(17)  -0.0019(14)  0.0043(13)  0.0018(15)
C8B  0.0143(18)  0.0162(18)  0.0125(17)  0.0038(14)   0.0052(14)  0.0018(15)
C9B  0.0120(17)  0.0167(19)  0.0150(17)  0.0004(15)   0.0034(14)  -0.0022(14)
C10B 0.032(2)    0.025(2)    0.017(2)    0.0075(17)   0.0023(17)  0.0011(19)
C11B 0.0139(17)  0.0130(18)  0.0095(16)  -0.0011(13)  0.0032(13)  0.0012(14)
C12B 0.0163(18)  0.0120(17)  0.0170(18)  -0.0013(15)  0.0027(14)  0.0020(15)
C13B 0.0201(19)  0.0151(19)  0.0180(19)  -0.0009(15)  -0.0004(15) 0.0043(16)
C14B 0.025(2)    0.0105(18)  0.0161(18)  0.0005(14)   0.0041(15)  0.0024(16)
C15B 0.0201(19)  0.0127(18)  0.0183(19)  -0.0018(15)  0.0064(15)  -0.0040(15)
C16B 0.0098(17)  0.0169(18)  0.0159(18)  0.0017(15)   0.0027(14)  0.0017(14)
C17B 0.041(3)    0.020(2)    0.029(2)    0.0050(18)   0.014(2)    -0.005(2)
C18B 0.0108(17)  0.0156(18)  0.0140(17)  0.0006(14)   0.0048(14)  -0.0002(14)
C19B 0.0127(18)  0.022(2)    0.0208(19)  -0.0067(16)  0.0011(15)  0.0000(16)

loop_
_geom_bond_atom_site_label_1
_geom_bond_atom_site_label_2
_geom_bond_distance
_geom_bond_site_symmetry_2
_geom_bond_publ_flag
Br1A C8A  1.900(4) . ?
N1A  C5A  1.340(5) . ?
N1A  C1A  1.349(5) . ?
O1A  C16A 1.198(5) . ?
O2A  C16A 1.333(5) . ?
O2A  C17A 1.439(5) . ?
O3A  C18A 1.196(5) . ?
O4A  C18A 1.343(5) . ?
O4A  C19A 1.450(4) . ?
C1A  C2A  1.387(6) . ?
C1A  C10A 1.514(6) . ?
C2A  C3A  1.390(6) . ?
C2A  H2A  0.9500   . ?
C3A  C4A  1.397(5) . ?
C3A  H3A  0.9500   . ?
C4A  C5A  1.397(5) . ?
C4A  C9A  1.523(5) . ?
C5A  C6A  1.515(5) . ?
C6A  C7A  1.507(5) . ?
C6A  C11A 1.576(5) . ?
C6A  H6A  1.0000   . ?
C7A  C8A  1.325(5) . ?
C7A  H7A  0.9500   . ?
C8A  C9A  1.500(5) . ?
C9A  C15A 1.581(5) . ?
C9A  H9A  1.0000   . ?
C10A H10A 0.9800   . ?
C10A H10B 0.9800   . ?
C10A H10C 0.9800   . ?
C11A C18A 1.535(5) . ?
C11A C16A 1.545(5) . ?
C11A C12A 1.547(5) . ?
C12A C13A 1.497(6) . ?
C12A H12A 0.9900   . ?
C12A H12B 0.9900   . ?
C13A C14A 1.337(6) . ?
C13A H13A 0.9500   . ?
C14A C15A 1.516(5) . ?
C14A H14A 0.9500   . ?
C15A H15A 0.9900   . ?
C15A H15B 0.9900   . ?
C17A H17A 0.9800   . ?
C17A H17B 0.9800   . ?
C17A H17C 0.9800   . ?
C19A H19A 0.9800   . ?
C19A H19B 0.9800   . ?
C19A H19C 0.9800   . ?
Br1B C8B  1.900(4) . ?
N1B  C1B  1.341(5) . ?
N1B  C5B  1.344(5) . ?
O1B  C16B 1.200(5) . ?
O2B  C16B 1.326(5) . ?
O2B  C17B 1.450(5) . ?
O3B  C18B 1.198(5) . ?
O4B  C18B 1.341(4) . ?
O4B  C19B 1.439(4) . ?
C1B  C2B  1.398(6) . ?
C1B  C10B 1.509(5) . ?
C2B  C3B  1.388(6) . ?
C2B  H2B  0.9500   . ?
C3B  C4B  1.394(5) . ?
C3B  H3B  0.9500   . ?
C4B  C5B  1.391(5) . ?
C4B  C9B  1.520(5) . ?
C5B  C6B  1.515(5) . ?
C6B  C7B  1.515(5) . ?
C6B  C11B 1.572(5) . ?
C6B  H6B  1.0000   . ?
C7B  C8B  1.321(5) . ?
C7B  H7B  0.9500   . ?
C8B  C9B  1.500(5) . ?
C9B  C15B 1.583(5) . ?
C9B  H9B  1.0000   . ?
C10B H10D 0.9800   . ?
C10B H10E 0.9800   . ?
C10B H10F 0.9800   . ?
C11B C18B 1.533(5) . ?
C11B C16B 1.550(5) . ?
C11B C12B 1.558(5) . ?
C12B C13B 1.497(5) . ?
C12B H12C 0.9900   . ?
C12B H12D 0.9900   . ?
C13B C14B 1.339(6) . ?
C13B H13B 0.9500   . ?
C14B C15B 1.511(6) . ?
C14B H14B 0.9500   . ?
C15B H15C 0.9900   . ?
C15B H15D 0.9900   . ?
C17B H17D 0.9800   . ?
C17B H17E 0.9800   . ?
C17B H17F 0.9800   . ?
C19B H19D 0.9800   . ?
C19B H19E 0.9800   . ?
C19B H19F 0.9800   . ?

loop_
_geom_angle_atom_site_label_1
_geom_angle_atom_site_label_2
_geom_angle_atom_site_label_3
_geom_angle
_geom_angle_site_symmetry_1
_geom_angle_site_symmetry_3
_geom_angle_publ_flag
C5A  N1A  C1A  118.2(4) . . ?
C16A O2A  C17A 114.9(3) . . ?
C18A O4A  C19A 116.0(3) . . ?
N1A  C1A  C2A  122.2(4) . . ?
N1A  C1A  C10A 115.8(4) . . ?
C2A  C1A  C10A 122.0(4) . . ?
C1A  C2A  C3A  119.1(4) . . ?
C1A  C2A  H2A  120.4    . . ?
C3A  C2A  H2A  120.4    . . ?
C2A  C3A  C4A  119.5(4) . . ?
C2A  C3A  H3A  120.2    . . ?
C4A  C3A  H3A  120.2    . . ?
C5A  C4A  C3A  117.2(4) . . ?
C5A  C4A  C9A  122.3(3) . . ?
C3A  C4A  C9A  120.5(4) . . ?
N1A  C5A  C4A  123.7(4) . . ?
N1A  C5A  C6A  116.2(3) . . ?
C4A  C5A  C6A  119.9(3) . . ?
C7A  C6A  C5A  111.4(3) . . ?
C7A  C6A  C11A 114.0(3) . . ?
C5A  C6A  C11A 108.6(3) . . ?
C7A  C6A  H6A  107.5    . . ?
C5A  C6A  H6A  107.5    . . ?
C11A C6A  H6A  107.5    . . ?
C8A  C7A  C6A  121.6(3) . . ?
C8A  C7A  H7A  119.2    . . ?
C6A  C7A  H7A  119.2    . . ?
C7A  C8A  C9A  124.7(3) . . ?
C7A  C8A  Br1A 119.8(3) . . ?
C9A  C8A  Br1A 115.1(3) . . ?
C8A  C9A  C4A  109.5(3) . . ?
C8A  C9A  C15A 112.1(3) . . ?
C4A  C9A  C15A 113.2(3) . . ?
C8A  C9A  H9A  107.2    . . ?
C4A  C9A  H9A  107.2    . . ?
C15A C9A  H9A  107.2    . . ?
C1A  C10A H10A 109.5    . . ?
C1A  C10A H10B 109.5    . . ?
H10A C10A H10B 109.5    . . ?
C1A  C10A H10C 109.5    . . ?
H10A C10A H10C 109.5    . . ?
H10B C10A H10C 109.5    . . ?
C18A C11A C16A 106.5(3) . . ?
C18A C11A C12A 110.6(3) . . ?
C16A C11A C12A 107.5(3) . . ?
C18A C11A C6A  110.8(3) . . ?
C16A C11A C6A  107.4(3) . . ?
C12A C11A C6A  113.7(3) . . ?
C13A C12A C11A 115.8(3) . . ?
C13A C12A H12A 108.3    . . ?
C11A C12A H12A 108.3    . . ?
C13A C12A H12B 108.3    . . ?
C11A C12A H12B 108.3    . . ?
H12A C12A H12B 107.4    . . ?
C14A C13A C12A 126.0(4) . . ?
C14A C13A H13A 117.0    . . ?
C12A C13A H13A 117.0    . . ?
C13A C14A C15A 126.1(4) . . ?
C13A C14A H14A 116.9    . . ?
C15A C14A H14A 116.9    . . ?
C14A C15A C9A  113.6(3) . . ?
C14A C15A H15A 108.8    . . ?
C9A  C15A H15A 108.8    . . ?
C14A C15A H15B 108.8    . . ?
C9A  C15A H15B 108.8    . . ?
H15A C15A H15B 107.7    . . ?
O1A  C16A O2A  124.7(4) . . ?
O1A  C16A C11A 125.4(4) . . ?
O2A  C16A C11A 110.0(3) . . ?
O2A  C17A H17A 109.5    . . ?
O2A  C17A H17B 109.5    . . ?
H17A C17A H17B 109.5    . . ?
O2A  C17A H17C 109.5    . . ?
H17A C17A H17C 109.5    . . ?
H17B C17A H17C 109.5    . . ?
O3A  C18A O4A  124.1(3) . . ?
O3A  C18A C11A 126.2(3) . . ?
O4A  C18A C11A 109.6(3) . . ?
O4A  C19A H19A 109.5    . . ?
O4A  C19A H19B 109.5    . . ?
H19A C19A H19B 109.5    . . ?
O4A  C19A H19C 109.5    . . ?
H19A C19A H19C 109.5    . . ?
H19B C19A H19C 109.5    . . ?
C1B  N1B  C5B  118.5(3) . . ?
C16B O2B  C17B 114.5(3) . . ?
C18B O4B  C19B 115.2(3) . . ?
N1B  C1B  C2B  122.1(4) . . ?
N1B  C1B  C10B 116.0(4) . . ?
C2B  C1B  C10B 122.0(4) . . ?
C3B  C2B  C1B  118.8(4) . . ?
C3B  C2B  H2B  120.6    . . ?
C1B  C2B  H2B  120.6    . . ?
C2B  C3B  C4B  119.7(4) . . ?
C2B  C3B  H3B  120.2    . . ?
C4B  C3B  H3B  120.2    . . ?
C5B  C4B  C3B  117.5(3) . . ?
C5B  C4B  C9B  121.4(3) . . ?
C3B  C4B  C9B  121.0(3) . . ?
N1B  C5B  C4B  123.5(3) . . ?
N1B  C5B  C6B  115.4(3) . . ?
C4B  C5B  C6B  121.1(3) . . ?
C5B  C6B  C7B  111.1(3) . . ?
C5B  C6B  C11B 108.5(3) . . ?
C7B  C6B  C11B 113.9(3) . . ?
C5B  C6B  H6B  107.7    . . ?
C7B  C6B  H6B  107.7    . . ?
C11B C6B  H6B  107.7    . . ?
C8B  C7B  C6B  121.4(3) . . ?
C8B  C7B  H7B  119.3    . . ?
C6B  C7B  H7B  119.3    . . ?
C7B  C8B  C9B  124.7(3) . . ?
C7B  C8B  Br1B 120.2(3) . . ?
C9B  C8B  Br1B 114.8(3) . . ?
C8B  C9B  C4B  109.4(3) . . ?
C8B  C9B  C15B 111.5(3) . . ?
C4B  C9B  C15B 113.6(3) . . ?
C8B  C9B  H9B  107.3    . . ?
C4B  C9B  H9B  107.3    . . ?
C15B C9B  H9B  107.3    . . ?
C1B  C10B H10D 109.5    . . ?
C1B  C10B H10E 109.5    . . ?
H10D C10B H10E 109.5    . . ?
C1B  C10B H10F 109.5    . . ?
H10D C10B H10F 109.5    . . ?
H10E C10B H10F 109.5    . . ?
C18B C11B C16B 105.3(3) . . ?
C18B C11B C12B 111.3(3) . . ?
C16B C11B C12B 108.1(3) . . ?
C18B C11B C6B  110.3(3) . . ?
C16B C11B C6B  107.4(3) . . ?
C12B C11B C6B  114.1(3) . . ?
C13B C12B C11B 115.7(3) . . ?
C13B C12B H12C 108.3    . . ?
C11B C12B H12C 108.3    . . ?
C13B C12B H12D 108.3    . . ?
C11B C12B H12D 108.3    . . ?
H12C C12B H12D 107.4    . . ?
C14B C13B C12B 125.0(4) . . ?
C14B C13B H13B 117.5    . . ?
C12B C13B H13B 117.5    . . ?
C13B C14B C15B 126.6(4) . . ?
C13B C14B H14B 116.7    . . ?
C15B C14B H14B 116.7    . . ?
C14B C15B C9B  115.2(3) . . ?
C14B C15B H15C 108.5    . . ?
C9B  C15B H15C 108.5    . . ?
C14B C15B H15D 108.5    . . ?
C9B  C15B H15D 108.5    . . ?
H15C C15B H15D 107.5    . . ?
O1B  C16B O2B  125.2(4) . . ?
O1B  C16B C11B 124.3(4) . . ?
O2B  C16B C11B 110.6(3) . . ?
O2B  C17B H17D 109.5    . . ?
O2B  C17B H17E 109.5    . . ?
H17D C17B H17E 109.5    . . ?
O2B  C17B H17F 109.5    . . ?
H17D C17B H17F 109.5    . . ?
H17E C17B H17F 109.5    . . ?
O3B  C18B O4B  124.1(3) . . ?
O3B  C18B C11B 126.3(3) . . ?
O4B  C18B C11B 109.6(3) . . ?
O4B  C19B H19D 109.5    . . ?
O4B  C19B H19E 109.5    . . ?
H19D C19B H19E 109.5    . . ?
O4B  C19B H19F 109.5    . . ?
H19D C19B H19F 109.5    . . ?
H19E C19B H19F 109.5    . . ?

loop_
_geom_torsion_atom_site_label_1
_geom_torsion_atom_site_label_2
_geom_torsion_atom_site_label_3
_geom_torsion_atom_site_label_4
_geom_torsion
_geom_torsion_site_symmetry_1
_geom_torsion_site_symmetry_2
_geom_torsion_site_symmetry_3
_geom_torsion_site_symmetry_4
_geom_torsion_publ_flag
C5A  N1A  C1A  C2A  0.5(6)    . . . . ?
C5A  N1A  C1A  C10A -179.6(4) . . . . ?
N1A  C1A  C2A  C3A  -2.2(6)   . . . . ?
C10A C1A  C2A  C3A  177.9(4)  . . . . ?
C1A  C2A  C3A  C4A  2.4(6)    . . . . ?
C2A  C3A  C4A  C5A  -1.1(6)   . . . . ?
C2A  C3A  C4A  C9A  179.8(4)  . . . . ?
C1A  N1A  C5A  C4A  1.0(6)    . . . . ?
C1A  N1A  C5A  C6A  -175.0(3) . . . . ?
C3A  C4A  C5A  N1A  -0.6(6)   . . . . ?
C9A  C4A  C5A  N1A  178.4(4)  . . . . ?
C3A  C4A  C5A  C6A  175.2(3)  . . . . ?
C9A  C4A  C5A  C6A  -5.8(5)   . . . . ?
N1A  C5A  C6A  C7A  -155.4(3) . . . . ?
C4A  C5A  C6A  C7A  28.5(5)   . . . . ?
N1A  C5A  C6A  C11A 78.3(4)   . . . . ?
C4A  C5A  C6A  C11A -97.9(4)  . . . . ?
C5A  C6A  C7A  C8A  -24.5(5)  . . . . ?
C11A C6A  C7A  C8A  98.8(4)   . . . . ?
C6A  C7A  C8A  C9A  -3.4(6)   . . . . ?
C6A  C7A  C8A  Br1A -176.3(3) . . . . ?
C7A  C8A  C9A  C4A  26.2(5)   . . . . ?
Br1A C8A  C9A  C4A  -160.7(3) . . . . ?
C7A  C8A  C9A  C15A -100.3(4) . . . . ?
Br1A C8A  C9A  C15A 72.8(4)   . . . . ?
C5A  C4A  C9A  C8A  -20.9(5)  . . . . ?
C3A  C4A  C9A  C8A  158.2(4)  . . . . ?
C5A  C4A  C9A  C15A 105.0(4)  . . . . ?
C3A  C4A  C9A  C15A -75.9(4)  . . . . ?
C7A  C6A  C11A C18A 57.3(4)   . . . . ?
C5A  C6A  C11A C18A -178.0(3) . . . . ?
C7A  C6A  C11A C16A 173.2(3)  . . . . ?
C5A  C6A  C11A C16A -62.0(4)  . . . . ?
C7A  C6A  C11A C12A -68.0(4)  . . . . ?
C5A  C6A  C11A C12A 56.7(4)   . . . . ?
C18A C11A C12A C13A -52.5(4)  . . . . ?
C16A C11A C12A C13A -168.4(3) . . . . ?
C6A  C11A C12A C13A 72.9(4)   . . . . ?
C11A C12A C13A C14A -109.2(5) . . . . ?
C12A C13A C14A C15A 7.6(7)    . . . . ?
C13A C14A C15A C9A  64.2(5)   . . . . ?
C8A  C9A  C15A C14A 20.7(5)   . . . . ?
C4A  C9A  C15A C14A -103.8(4) . . . . ?
C17A O2A  C16A O1A  -9.3(6)   . . . . ?
C17A O2A  C16A C11A 171.1(3)  . . . . ?
C18A C11A C16A O1A  -125.7(4) . . . . ?
C12A C11A C16A O1A  -7.1(5)   . . . . ?
C6A  C11A C16A O1A  115.6(4)  . . . . ?
C18A C11A C16A O2A  53.9(4)   . . . . ?
C12A C11A C16A O2A  172.5(3)  . . . . ?
C6A  C11A C16A O2A  -64.8(4)  . . . . ?
C19A O4A  C18A O3A  -3.3(5)   . . . . ?
C19A O4A  C18A C11A 177.3(3)  . . . . ?
C16A C11A C18A O3A  -111.0(4) . . . . ?
C12A C11A C18A O3A  132.5(4)  . . . . ?
C6A  C11A C18A O3A  5.5(5)    . . . . ?
C16A C11A C18A O4A  68.4(4)   . . . . ?
C12A C11A C18A O4A  -48.1(4)  . . . . ?
C6A  C11A C18A O4A  -175.1(3) . . . . ?
C5B  N1B  C1B  C2B  0.0(6)    . . . . ?
C5B  N1B  C1B  C10B 179.4(3)  . . . . ?
N1B  C1B  C2B  C3B  0.9(6)    . . . . ?
C10B C1B  C2B  C3B  -178.4(4) . . . . ?
C1B  C2B  C3B  C4B  -1.0(6)   . . . . ?
C2B  C3B  C4B  C5B  0.2(6)    . . . . ?
C2B  C3B  C4B  C9B  179.2(4)  . . . . ?
C1B  N1B  C5B  C4B  -0.9(5)   . . . . ?
C1B  N1B  C5B  C6B  176.5(3)  . . . . ?
C3B  C4B  C5B  N1B  0.8(6)    . . . . ?
C9B  C4B  C5B  N1B  -178.3(3) . . . . ?
C3B  C4B  C5B  C6B  -176.5(3) . . . . ?
C9B  C4B  C5B  C6B  4.5(5)    . . . . ?
N1B  C5B  C6B  C7B  155.5(3)  . . . . ?
C4B  C5B  C6B  C7B  -27.0(5)  . . . . ?
N1B  C5B  C6B  C11B -78.6(4)  . . . . ?
C4B  C5B  C6B  C11B 98.9(4)   . . . . ?
C5B  C6B  C7B  C8B  21.5(5)   . . . . ?
C11B C6B  C7B  C8B  -101.3(4) . . . . ?
C6B  C7B  C8B  C9B  7.4(6)    . . . . ?
C6B  C7B  C8B  Br1B -179.2(3) . . . . ?
C7B  C8B  C9B  C4B  -29.7(5)  . . . . ?
Br1B C8B  C9B  C4B  156.5(2)  . . . . ?
C7B  C8B  C9B  C15B 96.9(4)   . . . . ?
Br1B C8B  C9B  C15B -76.9(3)  . . . . ?
C5B  C4B  C9B  C8B  22.9(5)   . . . . ?
C3B  C4B  C9B  C8B  -156.1(4) . . . . ?
C5B  C4B  C9B  C15B -102.5(4) . . . . ?
C3B  C4B  C9B  C15B 78.4(4)   . . . . ?
C5B  C6B  C11B C18B 177.6(3)  . . . . ?
C7B  C6B  C11B C18B -58.2(4)  . . . . ?
C5B  C6B  C11B C16B 63.4(4)   . . . . ?
C7B  C6B  C11B C16B -172.4(3) . . . . ?
C5B  C6B  C11B C12B -56.3(4)  . . . . ?
C7B  C6B  C11B C12B 67.9(4)   . . . . ?
C18B C11B C12B C13B 51.9(4)   . . . . ?
C16B C11B C12B C13B 167.0(3)  . . . . ?
C6B  C11B C12B C13B -73.7(4)  . . . . ?
C11B C12B C13B C14B 106.7(5)  . . . . ?
C12B C13B C14B C15B -4.8(7)   . . . . ?
C13B C14B C15B C9B  -66.1(5)  . . . . ?
C8B  C9B  C15B C14B -21.1(4)  . . . . ?
C4B  C9B  C15B C14B 103.2(4)  . . . . ?
C17B O2B  C16B O1B  8.6(6)    . . . . ?
C17B O2B  C16B C11B -172.8(3) . . . . ?
C18B C11B C16B O1B  124.2(4)  . . . . ?
C12B C11B C16B O1B  5.2(5)    . . . . ?
C6B  C11B C16B O1B  -118.3(4) . . . . ?
C18B C11B C16B O2B  -54.4(4)  . . . . ?
C12B C11B C16B O2B  -173.5(3) . . . . ?
C6B  C11B C16B O2B  63.1(4)   . . . . ?
C19B O4B  C18B O3B  1.8(5)    . . . . ?
C19B O4B  C18B C11B -179.2(3) . . . . ?
C16B C11B C18B O3B  106.0(4)  . . . . ?
C12B C11B C18B O3B  -137.1(4) . . . . ?
C6B  C11B C18B O3B  -9.5(5)   . . . . ?
C16B C11B C18B O4B  -72.9(4)  . . . . ?
C12B C11B C18B O4B  44.0(4)   . . . . ?
C6B  C11B C18B O4B  171.6(3)  . . . . ?

_shelx_res_file
;
TITL glo10900.res in P2(1)/c
    glo10900.res
    created by SHELXL-2019/3 at 12:23:14 on 21-Aug-2025
REM Old TITL glo10900 in P2(1)/c
REM SHELXT solution in P2(1)/c: R1 0.124, Rweak 0.008, Alpha 0.113
REM <I/s>   1.968 for  575 systematic absences,  Orientation as input
REM Formula found by SHELXT:  C39 Br2 N O8

CELL  0.71073  14.4978   7.5996  32.7748   90.000   99.795   90.000
ZERR    8.000   0.0007   0.0003   0.0013    0.000    0.002    0.000
LATT  1
SYMM -X, 1/2+Y, 1/2-Z
SFAC C H BR N O
UNIT 152 160 8 8 32
TEMP -173.150
SIZE 0.03 0.08 0.12
ACTA
CONF

LIST 4

L.S. 50
BOND $H
FMAP 2
PLAN 10

OMIT    -4   4   4
OMIT    -5   1  16
OMIT    -1   0   2
OMIT     3   2   2
OMIT    -4   3   2
OMIT     1   0   2
OMIT    -9   1  13
OMIT     1   4   4
OMIT    -5   3  19
OMIT    -4   3  18
OMIT    -9   1  17
OMIT     9   1   1
OMIT     4   4   0
OMIT    -5   1  14
OMIT    -4   3  24
OMIT    -4   4  18
OMIT     4   2  12
OMIT    -4   3  22
OMIT    -1   2   3
OMIT     5   1   0
OMIT    -9   1  15
OMIT     1   4   2
OMIT    -5   1  12

RTAB CONN Br1b O3B_$1
EQIV $1 1-x,-1/2+y,1/2-z

WGHT    0.000000   18.038700
FVAR       0.26930
BR1A  3    0.667011    0.319823    0.281607    11.00000    0.01948    0.01972 =
         0.01949   -0.00197    0.00125   -0.00537
N1A   4    0.894980    0.669164    0.429784    11.00000    0.01528    0.01929 =
         0.01705    0.00195    0.00332    0.00273
O1A   5    1.096644    0.555975    0.420614    11.00000    0.01687    0.02779 =
         0.01868    0.00074    0.00001    0.00339
O2A   5    1.056894    0.793253    0.380840    11.00000    0.02058    0.01566 =
         0.01942    0.00197    0.00101   -0.00400
O3A   5    0.976529    0.656650    0.287682    11.00000    0.01571    0.01991 =
         0.01733    0.00517    0.00359   -0.00155
O4A   5    1.099758    0.489331    0.314134    11.00000    0.01402    0.02104 =
         0.02075    0.00348    0.00830    0.00446
C1A   1    0.878798    0.631213    0.468158    11.00000    0.01764    0.02057 =
         0.01523   -0.00101    0.00459    0.00578
C2A   1    0.825401    0.487768    0.476049    11.00000    0.02175    0.02660 =
         0.01561    0.00228    0.00757    0.00405
AFIX  43
H2A   2    0.816893    0.461794    0.503518    11.00000   -1.20000
AFIX   0
C3A   1    0.784500    0.382518    0.443236    11.00000    0.01880    0.01995 =
         0.01889    0.00362    0.00798   -0.00063
AFIX  43
H3A   2    0.745714    0.286427    0.447926    11.00000   -1.20000
AFIX   0
C4A   1    0.800834    0.419044    0.403287    11.00000    0.01371    0.01603 =
         0.01478    0.00105    0.00310    0.00114
C5A   1    0.857171    0.564129    0.398516    11.00000    0.01387    0.01548 =
         0.01608    0.00166    0.00402    0.00450
C6A   1    0.884003    0.602767    0.356714    11.00000    0.01322    0.01123 =
         0.01498    0.00049    0.00310   -0.00055
AFIX  13
H6A   2    0.887669    0.733499    0.353909    11.00000   -1.20000
AFIX   0
C7A   1    0.810647    0.536986    0.321866    11.00000    0.01345    0.01134 =
         0.01462    0.00046    0.00516    0.00026
AFIX  43
H7A   2    0.805478    0.590121    0.295338    11.00000   -1.20000
AFIX   0
C8A   1    0.753195    0.406793    0.327358    11.00000    0.01239    0.01523 =
         0.01478   -0.00220    0.00293   -0.00049
C9A   1    0.757026    0.305160    0.366846    11.00000    0.01433    0.01485 =
         0.01833    0.00048    0.00514   -0.00066
AFIX  13
H9A   2    0.690985    0.280855    0.370272    11.00000   -1.20000
AFIX   0
C10A  1    0.922759    0.755052    0.502153    11.00000    0.02960    0.03378 =
         0.01880   -0.00379    0.00406   -0.00216
AFIX 137
H10A  2    0.907594    0.715603    0.528701    11.00000   -1.50000
H10B  2    0.898297    0.874169    0.496128    11.00000   -1.50000
H10C  2    0.990845    0.755553    0.503637    11.00000   -1.50000
AFIX   0
C11A  1    0.984843    0.526328    0.356255    11.00000    0.01412    0.01106 =
         0.01475    0.00373    0.00341    0.00183
C12A  1    0.993363    0.327004    0.365793    11.00000    0.01703    0.01515 =
         0.02214    0.00764    0.00713    0.00257
AFIX  23
H12A  2    1.060657    0.296477    0.372224    11.00000   -1.20000
H12B  2    0.966099    0.303668    0.390979    11.00000   -1.20000
AFIX   0
C13A  1    0.947299    0.207229    0.332125    11.00000    0.02338    0.01070 =
         0.02073    0.00319    0.01014    0.00590
AFIX  43
H13A  2    0.975511    0.198209    0.308083    11.00000   -1.20000
AFIX   0
C14A  1    0.870093    0.111795    0.332793    11.00000    0.02289    0.01241 =
         0.02054   -0.00271    0.00683    0.00357
AFIX  43
H14A  2    0.852940    0.030359    0.310821    11.00000   -1.20000
AFIX   0
C15A  1    0.807368    0.121295    0.365298    11.00000    0.01967    0.01311 =
         0.02152    0.00234    0.00965   -0.00094
AFIX  23
H15A  2    0.845388    0.097163    0.392785    11.00000   -1.20000
H15B  2    0.759162    0.028122    0.359637    11.00000   -1.20000
AFIX   0
C16A  1    1.053028    0.623144    0.390283    11.00000    0.01161    0.01671 =
         0.01572    0.00022    0.00782    0.00160
C17A  1    1.107178    0.901768    0.413151    11.00000    0.02385    0.02588 =
         0.02726   -0.00366   -0.00135   -0.00825
AFIX 137
H17A  2    1.115437    1.019701    0.402225    11.00000   -1.50000
H17B  2    1.168624    0.849487    0.423227    11.00000   -1.50000
H17C  2    1.071720    0.910026    0.436008    11.00000   -1.50000
AFIX   0
C18A  1    1.017109    0.567618    0.315058    11.00000    0.01523    0.01271 =
         0.01586   -0.00399    0.00442   -0.00459
C19A  1    1.137374    0.509908    0.276159    11.00000    0.02335    0.02420 =
         0.01863   -0.00218    0.01470    0.00046
AFIX 137
H19A  2    1.097201    0.447956    0.253615    11.00000   -1.50000
H19B  2    1.200686    0.460481    0.279868    11.00000   -1.50000
H19C  2    1.139663    0.635198    0.269324    11.00000   -1.50000
AFIX   0
BR1B  3    0.389776    0.318305    0.225625    11.00000    0.01897    0.01808 =
         0.01340    0.00130    0.00610   -0.00246
N1B   4    0.469366    0.657705    0.070898    11.00000    0.01614    0.01349 =
         0.01638    0.00087    0.00497    0.00278
O1B   5    0.678698    0.549277    0.069901    11.00000    0.01987    0.02267 =
         0.01454   -0.00015    0.00716    0.00176
O2B   5    0.674304    0.787689    0.109906    11.00000    0.02547    0.01371 =
         0.02189   -0.00147    0.01133   -0.00603
O3B   5    0.693302    0.659930    0.203229    11.00000    0.01597    0.01971 =
         0.01699   -0.00708    0.00397   -0.00172
O4B   5    0.784782    0.478284    0.173747    11.00000    0.01102    0.02143 =
         0.01760   -0.00468    0.00175    0.00278
C1B   1    0.414112    0.623246    0.034643    11.00000    0.01748    0.02161 =
         0.01310    0.00253    0.00633    0.00546
C2B   1    0.352228    0.480751    0.029596    11.00000    0.01782    0.02626 =
         0.01267   -0.00063    0.00061    0.00201
AFIX  43
H2B   2    0.314402    0.457824    0.003511    11.00000   -1.20000
AFIX   0
C3B   1    0.347064    0.373415    0.063384    11.00000    0.01753    0.01663 =
         0.01751   -0.00043    0.00230   -0.00313
AFIX  43
H3B   2    0.304779    0.276967    0.060750    11.00000   -1.20000
AFIX   0
C4B   1    0.404242    0.407850    0.101211    11.00000    0.01114    0.01624 =
         0.01346   -0.00052    0.00330   -0.00016
C5B   1    0.464546    0.551131    0.103193    11.00000    0.01176    0.01371 =
         0.01392   -0.00018    0.00462    0.00256
C6B   1    0.533035    0.591914    0.142343    11.00000    0.01031    0.01267 =
         0.01480   -0.00099    0.00520   -0.00013
AFIX  13
H6B   2    0.538585    0.722782    0.144829    11.00000   -1.20000
AFIX   0
C7B   1    0.497353    0.524277    0.180269    11.00000    0.01349    0.01681 =
         0.01150   -0.00189    0.00431    0.00184
AFIX  43
H7B   2    0.520933    0.573901    0.206582    11.00000   -1.20000
AFIX   0
C8B   1    0.434145    0.397760    0.177501    11.00000    0.01428    0.01617 =
         0.01245    0.00382    0.00520    0.00185
C9B   1    0.399491    0.294258    0.138968    11.00000    0.01196    0.01674 =
         0.01498    0.00039    0.00338   -0.00220
AFIX  13
H9B   2    0.332021    0.266819    0.138941    11.00000   -1.20000
AFIX   0
C10B  1    0.422003    0.748731   -0.000264    11.00000    0.03187    0.02545 =
         0.01698    0.00748    0.00232    0.00109
AFIX 137
H10D  2    0.375502    0.717747   -0.024539    11.00000   -1.50000
H10E  2    0.484915    0.740796   -0.007304    11.00000   -1.50000
H10F  2    0.410716    0.869166    0.008375    11.00000   -1.50000
AFIX   0
C11B  1    0.631746    0.517382    0.137457    11.00000    0.01392    0.01300 =
         0.00949   -0.00108    0.00324    0.00121
C12B  1    0.631983    0.316908    0.127597    11.00000    0.01629    0.01204 =
         0.01700   -0.00132    0.00272    0.00198
AFIX  23
H12C  2    0.579554    0.292083    0.104757    11.00000   -1.20000
H12D  2    0.690809    0.288568    0.117473    11.00000   -1.20000
AFIX   0
C13B  1    0.623519    0.196479    0.162915    11.00000    0.02013    0.01508 =
         0.01796   -0.00094   -0.00037    0.00431
AFIX  43
H13B  2    0.676586    0.184630    0.184158    11.00000   -1.20000
AFIX   0
C14B  1    0.546861    0.104211    0.166842    11.00000    0.02537    0.01049 =
         0.01615    0.00054    0.00411    0.00244
AFIX  43
H14B  2    0.552076    0.025417    0.189622    11.00000   -1.20000
AFIX   0
C15B  1    0.452907    0.112690    0.138721    11.00000    0.02010    0.01273 =
         0.01829   -0.00175    0.00640   -0.00396
AFIX  23
H15C  2    0.412558    0.018465    0.146898    11.00000   -1.20000
H15D  2    0.462185    0.087798    0.110047    11.00000   -1.20000
AFIX   0
C16B  1    0.663833    0.617704    0.101152    11.00000    0.00978    0.01686 =
         0.01586    0.00173    0.00273    0.00173
C17B  1    0.693034    0.895760    0.075771    11.00000    0.04114    0.02029 =
         0.02888    0.00496    0.01410   -0.00494
AFIX 137
H17D  2    0.703579    1.017691    0.085144    11.00000   -1.50000
H17E  2    0.639317    0.891011    0.053165    11.00000   -1.50000
H17F  2    0.748864    0.851605    0.065936    11.00000   -1.50000
AFIX   0
C18B  1    0.704408    0.562590    0.175717    11.00000    0.01077    0.01563 =
         0.01396    0.00056    0.00479   -0.00022
C19B  1    0.858919    0.507803    0.208262    11.00000    0.01275    0.02173 =
         0.02081   -0.00669    0.00105    0.00003
AFIX 137
H19D  2    0.916008    0.449038    0.203116    11.00000   -1.50000
H19E  2    0.840700    0.460041    0.233506    11.00000   -1.50000
H19F  2    0.870528    0.634427    0.211665    11.00000   -1.50000
AFIX   0
HKLF 4


REM  glo10900.res in P2(1)/c
REM wR2 = 0.1162, GooF = S = 1.237, Restrained GooF = 1.237 for all data
REM R1 = 0.0528 for 6960 Fo > 4sig(Fo) and 0.0568 for all 7600 data
REM 457 parameters refined using 0 restraints

END

WGHT      0.0000     18.0383

REM Highest difference peak  0.631,  deepest hole -1.263,  1-sigma level  0.107
Q1    1   0.6181  0.0804  0.2782  11.00000  0.05    0.63
Q2    1   0.6174  0.3272  0.1655  11.00000  0.05    0.56
Q3    1   0.3340  0.0840  0.2225  11.00000  0.05    0.53
Q4    1   0.2977  0.3162  0.2288  11.00000  0.05    0.50
Q5    1   0.6877  0.2318  0.2998  11.00000  0.05    0.48
Q6    1   0.5631  0.8296  0.1682  11.00000  0.05    0.45
Q7    1   0.3626  0.2752  0.1998  11.00000  0.05    0.43
Q8    1   0.4150  0.2079  0.2206  11.00000  0.05    0.43
Q9    1   0.9298 -0.0174  0.4192  11.00000  0.05    0.42
Q10   1   1.1648  0.8165  0.3889  11.00000  0.05    0.42
;
_shelx_res_checksum               86879
_shelx_hkl_file
;
   2   0   0  128.39    7.80
   2   0   0  130.59    8.30
   2   0   0  144.69    7.90
  -2   0   0  127.89    7.80
  -2   0   0  130.39    7.80
  -2   0   0  135.99    8.40
   3   0   0 2518.55  175.28
  -3   0   0 2541.65  175.18
   4   0   0 5167.18  364.96
  -4   0   0 6899.61  379.86
   5   0   0   33.60    5.40
   5   0   0   52.39    4.90
   5   0   0   43.60    4.60
   6   0   0  613.24   34.50
   6   0   0  590.64   32.90
  -6   0   0  574.24   32.80
  -6   0   0  587.74   32.60
   6   0   0  522.75   32.90
   7   0   0  333.17   20.30
   7   0   0  343.57   22.20
  -7   0   0  320.27   19.90
   7   0   0  315.67   20.30
  -7   0   0  328.37   20.30
  -8   0   0    9.20    3.80
   8   0   0   10.70    3.60
   8   0   0    9.40    3.60
  -8   0   0   11.10    3.60
   8   0   0    9.10    4.60
   9   0   0  652.03   42.00
  -9   0   0  768.82   41.90
   9   0   0  711.43   44.40
  -9   0   0  817.32   42.80
   9   0   0  714.43   42.30
  10   0   0  224.28   19.30
  10   0   0  260.87   17.80
 -10   0   0  232.18   16.80
 -10   0   0  278.97   18.60
  11   0   0  331.47   24.10
  11   0   0  299.17   21.10
 -11   0   0  305.47   21.10
 -11   0   0  306.07   20.20
  11   0   0  286.27   20.90
  12   0   0   27.20    8.00
 -12   0   0   28.70    7.00
  12   0   0   15.50    5.70
 -12   0   0   21.70    5.70
  12   0   0   13.80    5.30
 -13   0   0  102.69   10.50
  13   0   0  105.79   11.80
 -13   0   0  100.69   11.40
  13   0   0   98.39   14.40
  13   0   0  102.49   11.90
 -14   0   0  689.43   41.60
 -14   0   0  640.54   39.90
  14   0   0  716.33   45.60
  14   0   0  624.04   41.30
  14   0   0  655.43   41.50
  15   0   0  553.34   38.00
  15   0   0  472.45   33.40
 -15   0   0  491.15   33.10
  15   0   0  469.95   32.90
 -16   0   0   11.60    6.20
  16   0   0   13.40    6.50
 -16   0   0   15.30    6.90
  16   0   0    8.20    9.00
  16   0   0   17.80    7.50
  17   0   0   46.40   12.70
 -17   0   0   65.39   10.20
 -17   0   0   61.39   12.00
 -18   0   0  219.48   18.80
  18   0   0  151.68   16.60
  18   0   0  145.09   17.20
   0  -1   0    0.70    0.70
   0  -1   0    0.20    0.70
   0  -1   0    0.20    0.80
   0  -1   0    1.10    0.80
   0   1   0   -0.30    0.70
   0   1   0   -0.10    0.80
  -1   1   0   27.90    2.30
  -1   1   0   28.70    2.30
   2  -1   0  397.66   22.30
  -2  -1   0  435.56   22.60
  -2  -1   0  405.76   22.60
   2  -1   0  423.86   22.50
   2  -1   0  379.26   22.60
   2   1   0  373.76   22.60
  -2   1   0  441.36   22.70
  -2   1   0  410.56   22.30
  -2   1   0  399.96   22.40
   2   1   0  435.86   22.70
   3  -1   0  744.43   41.00
   3  -1   0  724.53   40.40
  -3  -1   0  762.42   40.80
   3  -1   0  726.43   40.50
  -3  -1   0  793.12   40.70
   3   1   0  746.03   41.40
  -3   1   0  739.83   40.40
  -3   1   0  736.13   40.50
   3   1   0  780.62   40.70
   3   1   0  743.03   40.70
  -4  -1   0   52.59    5.30
  -4  -1   0   68.09    5.50
   4  -1   0   61.59    6.20
   4  -1   0   61.39    5.40
   4  -1   0   83.29    5.70
   4   1   0   70.49    6.70
  -4   1   0   54.99    6.00
   4   1   0   87.99    7.20
  -4   1   0   54.39    5.20
   4   1   0   86.79    6.10
   5  -1   0  571.94   31.50
   5  -1   0  543.55   30.30
   5  -1   0  510.35   30.10
   5   1   0  487.95   31.40
  -5   1   0  586.34   30.40
   5   1   0  565.74   30.60
  -5   1   0  497.35   31.10
   5   1   0  527.85   30.40
  -6  -1   0   50.79    5.90
   6  -1   0   37.50    5.10
  -6  -1   0   48.60    5.80
   6  -1   0   39.40    6.10
   6  -1   0   45.60    5.10
  -6   1   0   37.00    5.00
   6   1   0   46.70    5.30
  -6   1   0   41.30    4.80
  -6   1   0   54.29    7.10
   6   1   0   50.09    7.40
   6   1   0   42.40    5.80
  -7  -1   0 1284.97   68.49
   7  -1   0 1135.19   68.19
   7  -1   0 1269.77   68.59
   7  -1   0 1320.67   70.19
  -7  -1   0 1253.37   68.69
  -7   1   0 1238.38   67.89
   7   1   0 1183.68   68.49
   7   1   0 1290.67   70.59
  -7   1   0 1300.97   68.59
   7   1   0 1246.98   68.59
  -7   1   0 1261.77   69.99
   8  -1   0  748.93   47.10
   8  -1   0  883.51   49.50
  -8  -1   0  903.61   47.50
   8  -1   0  843.12   47.60
  -8  -1   0  857.11   47.70
  -8   1   0  856.51   46.80
   8   1   0  822.62   47.60
   8   1   0  854.81   47.70
   8   1   0  856.21   49.80
  -8   1   0  780.82   47.10
  -9  -1   0  117.59   10.40
   9  -1   0  132.39   12.60
   9  -1   0  106.09   10.20
  -9  -1   0  115.79   10.10
   9  -1   0  116.49   10.20
   9   1   0  123.59   12.60
  -9   1   0  111.69   10.10
  -9   1   0  106.79    9.40
   9   1   0  117.09   10.50
   9   1   0  122.29   10.50
 -10  -1   0  225.38   17.00
  10  -1   0  223.18   18.60
 -10  -1   0  242.48   18.50
  10  -1   0  254.87   17.50
  10  -1   0  246.28   19.30
 -10   1   0  262.27   17.40
 -10   1   0  233.38   16.20
  10   1   0  200.28   16.80
  10   1   0  248.68   17.30
  10   1   0  241.88   19.60
  11  -1   0 1054.69   58.39
  11  -1   0 1046.50   58.59
 -11  -1   0 1044.60   58.49
 -11  -1   0 1005.70   57.59
  11  -1   0 1040.70   60.89
  11   1   0  921.71   57.99
 -11   1   0 1028.50   58.09
  11   1   0 1044.10   61.49
  11   1   0  958.70   58.09
 -12  -1   0  119.19   11.50
  12  -1   0  117.49   15.80
 -12  -1   0  120.29   12.20
  12  -1   0  125.69   11.80
  12  -1   0  123.69   12.00
  12   1   0  129.49   14.50
 -12   1   0  107.99   10.60
  12   1   0  111.99   11.70
 -12   1   0  127.79   12.60
  13  -1   0    8.40    5.10
  13  -1   0   32.00    9.10
 -13  -1   0   11.90    6.10
  13  -1   0   30.90    7.40
 -13  -1   0   25.80    6.40
 -13   1   0   32.20    6.20
  13   1   0   13.30    5.70
  13   1   0   20.20    6.70
 -13   1   0   24.50    6.70
  14  -1   0  261.47   23.10
 -14  -1   0  265.07   20.20
  14  -1   0  229.58   20.00
  14  -1   0  239.48   19.50
 -14  -1   0  258.97   19.00
 -14   1   0  268.37   20.10
  14   1   0  244.58   19.80
  14   1   0  230.38   19.60
 -14   1   0  251.17   18.30
 -15  -1   0   49.40    9.90
  15  -1   0   50.39   10.40
  15  -1   0   45.10    9.40
  15  -1   0   67.69   12.90
  15   1   0   38.00    9.00
  15   1   0   50.49   10.20
  15   1   0   63.39   13.10
 -15   1   0   81.79   11.90
 -15   1   0   55.49    8.80
 -16  -1   0   31.90   16.50
  16  -1   0   44.50   12.40
  16  -1   0   28.70    8.80
 -16  -1   0   41.60    8.60
  16  -1   0   58.49   10.40
  16   1   0   37.80    9.30
 -16   1   0   38.70    9.60
  16   1   0   39.80    9.90
  17  -1   0   13.00    6.80
 -17  -1   0    9.40    6.90
 -17   1   0    7.10    5.10
 -17   1   0   12.60    8.10
  17   1   0    3.30    5.30
  17   1   0   -1.50    4.80
 -18  -1   0   15.30    7.90
   0  -2   0   25.30    3.20
   0  -2   0   31.30    3.60
   0  -2   0   28.50    3.20
   0  -2   0   31.00    3.60
   0   2   0   34.80    3.50
   0   2   0   32.10    3.40
  -1  -2   0 1217.08   62.09
  -1  -2   0 1104.79   61.99
   1  -2   0 1117.49   60.89
   1  -2   0 1144.49   61.89
   1  -2   0 1138.89   61.79
  -1  -2   0 1153.28   61.89
   1   2   0 1223.38   62.09
  -1   2   0 1165.98   60.99
  -1   2   0 1145.59   62.29
   1   2   0 1135.79   61.79
  -1   2   0 1102.79   61.79
   1   2   0 1188.28   61.99
  -1   2   0 1231.58   61.99
  -2  -2   0  129.49    8.50
   2  -2   0  120.49    8.20
   2  -2   0  118.29    8.10
   2  -2   0  115.69    7.60
  -2  -2   0  133.99    8.50
  -2   2   0  124.19    8.00
  -2   2   0  109.29    7.60
   2   2   0  127.19    8.40
   2   2   0  127.69    8.60
  -2   2   0  134.79    8.30
   2   2   0  137.99    8.60
   3  -2   0 5305.27  329.07
  -3  -2   0 4417.66  303.87
  -3   2   0 3983.90  297.57
  -4  -2   0  385.16   22.70
   4  -2   0  368.66   22.20
   4  -2   0  333.27   22.10
  -4  -2   0  450.75   23.00
   4  -2   0  361.86   22.60
  -4   2   0  394.76   22.40
   4   2   0  393.66   22.80
  -4   2   0  334.87   22.40
   4   2   0  402.06   23.60
   4   2   0  413.16   22.70
  -4   2   0  432.86   22.10
  -5  -2   0  159.28   10.60
   5  -2   0  124.79   10.30
   5  -2   0  154.18   10.10
   5  -2   0  128.99    9.80
  -5  -2   0  146.89   10.40
  -5   2   0  131.19    9.30
   5   2   0  145.19   10.40
  -5   2   0  141.69   10.60
   5   2   0  125.99   11.00
   5   2   0  142.49   10.30
  -5   2   0  149.49   10.00
  -6  -2   0  124.59   10.40
   6  -2   0  139.89   11.30
  -6  -2   0  129.89   11.90
   6  -2   0  171.28   11.00
   6  -2   0  164.68   10.70
  -6   2   0  131.29    9.60
   6   2   0  131.69   10.50
   6   2   0  120.69   11.70
  -6   2   0  132.79   11.20
   6   2   0  135.59   10.50
  -6   2   0  163.68   10.70
  -7  -2   0  109.79    9.50
   7  -2   0  116.69    9.20
   7  -2   0  107.69    9.20
  -7  -2   0  112.79    9.30
   7  -2   0  112.69   10.40
   7   2   0  103.89   10.90
   7   2   0   94.19    9.10
  -7   2   0   97.99   10.00
   7   2   0  106.19    9.20
  -7   2   0  122.69    9.50
  -7   2   0  108.29    8.40
  -8  -2   0   27.00    5.60
  -8  -2   0   28.80    6.10
   8  -2   0   27.70    5.40
   8  -2   0   33.40    5.90
   8  -2   0   33.70    6.80
  -8   2   0   28.70    5.30
   8   2   0   44.80    8.10
   8   2   0   21.70    5.50
   8   2   0   37.20    6.30
  -8   2   0   37.10    5.20
   9  -2   0  106.69   10.60
  -9  -2   0  126.29   10.70
   9  -2   0  136.79   12.50
   9  -2   0  131.19   11.10
  -9  -2   0  116.59   11.00
   9   2   0  136.69   13.20
   9   2   0  109.59   10.50
   9   2   0  132.29   11.20
  -9   2   0  119.79    9.80
  -9   2   0  118.79   10.40
 -10  -2   0   13.70    5.60
  10  -2   0    8.60    4.70
  10  -2   0    4.80    4.70
 -10  -2   0   14.20    5.10
  10  -2   0   12.80    4.70
 -10   2   0    7.00    3.90
  10   2   0    2.00    4.70
  10   2   0    5.10    4.40
  10   2   0    2.10    3.70
 -10   2   0    8.00    4.30
 -11  -2   0  238.38   17.30
  11  -2   0  220.78   17.40
 -11  -2   0  257.67   18.50
  11  -2   0  232.98   17.50
  11  -2   0  250.87   19.90
  11   2   0  195.38   17.00
  11   2   0  236.78   17.70
  11   2   0  245.88   20.60
 -11   2   0  219.58   16.20
 -11   2   0  223.88   17.30
  12  -2   0   67.09   11.60
 -12  -2   0   85.39   11.30
  12  -2   0  105.59   10.80
 -12  -2   0   89.79   10.20
 -12   2   0   79.59   10.80
  12   2   0   91.29   10.50
 -12   2   0   82.89    8.80
  12   2   0   68.59   12.20
  12   2   0   64.09   10.10
  13  -2   0   50.89   10.80
  13  -2   0   41.90    8.20
 -13  -2   0   45.90    9.00
  13  -2   0   39.40    8.70
 -13  -2   0   46.60    8.60
  13   2   0   37.00    8.40
 -13   2   0   40.90    7.10
 -13   2   0   42.80    8.50
  13   2   0   38.10    8.30
  14  -2   0  256.07   20.60
 -14  -2   0  288.77   21.70
  14  -2   0  243.58   20.70
  14  -2   0  273.17   23.70
  14   2   0  279.67   21.40
 -14   2   0  277.27   19.40
  14   2   0  255.07   28.30
 -14   2   0  273.57   21.10
 -15  -2   0  149.79   15.10
  15  -2   0  175.68   16.00
 -15  -2   0  186.98   17.50
  15  -2   0  153.88   16.10
 -15   2   0  179.08   14.30
  15   2   0  206.18   20.80
  15   2   0  176.18   17.10
 -15   2   0  147.89   16.20
  15   2   0  182.98   17.60
  16  -2   0    4.40    7.20
  16  -2   0    4.60    6.10
  16  -2   0    6.10    5.80
 -16  -2   0    7.50    6.40
 -16  -2   0    5.70    5.50
 -16   2   0    9.50    6.40
  16   2   0    6.60    6.30
  16   2   0   -2.80    4.80
  17  -2   0   11.20    6.70
 -17  -2   0   21.70    8.20
  17  -2   0   25.20    8.50
  17   2   0   26.10    8.70
  17   2   0   27.90    9.00
 -17   2   0   21.80    7.80
   0  -3   0    1.10    2.10
   0  -3   0    2.90    2.00
   0  -3   0    1.10    2.00
   0   3   0    1.20    2.00
   0   3   0    2.40    2.20
  -1  -3   0   55.09    5.40
  -1  -3   0   51.29    5.20
  -1  -3   0   49.50    5.20
   1  -3   0   53.19    6.10
   1  -3   0   58.79    5.30
  -1  -3   0   49.50    5.30
  -1   3   0   53.09    5.30
   1   3   0   52.29    5.30
  -1   3   0   56.09    5.40
   1   3   0   57.59    5.30
   1   3   0   63.99    5.40
  -1   3   0   55.69    3.80
  -2  -3   0  716.93   39.30
  -2  -3   0  710.03   39.10
   2  -3   0  732.63   37.60
  -2  -3   0  658.13   39.20
   2  -3   0  603.34   41.00
   2  -3   0  730.93   39.20
  -2   3   0  680.33   38.90
  -2   3   0  736.53   39.10
   2   3   0  720.33   39.20
   2   3   0  716.53   39.30
   2   3   0  702.23   38.90
  -2   3   0  703.63   38.60
  -2   3   0  695.13   37.70
  -3  -3   0    8.70    3.00
  -3  -3   0    5.60    2.70
   3  -3   0    2.00    1.60
   3  -3   0    4.30    2.60
   3  -3   0    3.20    2.50
   3   3   0    2.40    2.50
   3   3   0    4.30    2.70
  -3   3   0    2.00    2.00
   3   3   0    5.70    2.70
  -3   3   0    2.50    2.20
  -3   3   0    1.80    1.80
   3   3   0    1.90    2.50
   4  -3   0  432.76   27.30
  -4  -3   0  527.55   28.00
  -4  -3   0  535.65   28.30
   4  -3   0  414.86   26.70
   4  -3   0  432.06   27.20
   4   3   0  511.25   28.50
  -4   3   0  477.35   26.80
   4   3   0  477.35   27.90
  -4   3   0  449.86   27.30
   4   3   0  470.35   27.60
   4   3   0  506.65   28.00
  -5  -3   0  150.18   10.60
  -5  -3   0  119.09   10.60
   5  -3   0  121.79    9.90
   5  -3   0  115.89    9.80
   5  -3   0  140.99   10.40
  -5   3   0  135.79    9.50
   5   3   0  153.58   10.90
   5   3   0  111.19   10.00
   5   3   0  135.39   10.60
   5   3   0  141.99   11.40
  -5   3   0  153.98   10.30
  -5   3   0  141.69   10.20
   6  -3   0  224.68   14.20
   6  -3   0  219.08   14.30
  -6  -3   0  180.38   13.90
   6  -3   0  222.78   14.10
  -6  -3   0  174.28   13.80
   6   3   0  189.88   13.80
  -6   3   0  218.48   13.80
   6   3   0  181.38   13.90
  -6   3   0  193.08   12.90
   6   3   0  160.18   14.60
   7  -3   0  283.97   19.90
  -7  -3   0  339.27   21.10
  -7  -3   0  318.07   20.40
   7  -3   0  318.47   20.20
   7  -3   0  286.67   20.40
   7   3   0  291.77   20.40
  -7   3   0  333.57   20.30
  -7   3   0  328.97   20.80
  -7   3   0  310.97   19.10
   7   3   0  300.87   20.30
   7   3   0  328.57   22.20
   8  -3   0   16.20    4.30
   8  -3   0    2.20    4.10
  -8  -3   0   13.90    4.90
   8  -3   0   18.10    4.80
   8   3   0   11.00    4.60
   8   3   0   17.60    6.00
  -8   3   0    4.60    3.60
   8   3   0   23.30    5.30
  -8   3   0   16.10    4.00
   9  -3   0   41.00    8.50
   9  -3   0   31.20    6.70
   9  -3   0   52.79    7.80
  -9  -3   0   52.09    7.70
  -9  -3   0   56.49    8.20
   9   3   0   52.49    8.00
   9   3   0   49.99    7.80
  -9   3   0   58.59    6.50
  -9   3   0   42.40    6.90
   9   3   0   88.69   10.50
  10  -3   0   96.99   10.40
 -10  -3   0  112.79   11.10
  10  -3   0  100.59   11.40
 -10  -3   0  110.39   10.80
  10  -3   0   95.99   10.20
  10   3   0   89.29   10.20
  10   3   0   95.59   10.40
 -10   3   0   94.09    9.80
  10   3   0   79.09   12.70
 -10   3   0   88.59    8.80
  11  -3   0  130.29   13.40
  11  -3   0  116.29   12.00
  11  -3   0  124.59   12.30
 -11  -3   0  109.79   12.20
 -11  -3   0  134.49   12.40
  11   3   0   99.29   11.70
  11   3   0  121.49   14.60
 -11   3   0  124.59   11.70
 -11   3   0  115.29   11.40
  11   3   0  124.29   12.70
 -12  -3   0    9.30    6.00
  12  -3   0    3.10    4.10
 -12  -3   0   11.30    5.40
  12  -3   0   13.30    5.50
  12  -3   0   10.50    6.10
  12   3   0   22.40    7.80
  12   3   0   13.60    7.20
  12   3   0    4.50    4.70
 -12   3   0   13.60    4.60
 -12   3   0   16.90    5.80
  13  -3   0    9.80    6.20
  13  -3   0   14.40    7.10
 -13  -3   0   14.30    6.80
  13  -3   0   19.80    6.40
  13   3   0   11.20    6.50
 -13   3   0   11.90    4.90
 -13   3   0   17.10    6.60
  13   3   0    4.00    5.40
  14  -3   0   12.40    6.30
  14  -3   0   18.80    7.40
 -14  -3   0   18.20    7.50
  14  -3   0   15.20    6.20
 -14  -3   0   15.10    6.50
  14   3   0   11.80    8.20
 -14   3   0   15.20    5.00
  14   3   0   11.10    6.60
  14   3   0    8.20    6.30
 -14   3   0   16.40    7.20
 -15  -3   0   -6.10    5.30
  15  -3   0   -6.30    3.60
  15  -3   0   -1.60    6.10
  15  -3   0   -2.30    5.40
 -15  -3   0    5.30    5.10
  15   3   0   -2.90    5.80
 -15   3   0    4.90    4.40
 -15   3   0    0.00    5.70
  15   3   0    0.60    4.90
  16  -3   0   15.60    6.50
 -16  -3   0   30.50    9.20
  16  -3   0   38.80    9.70
  16  -3   0   32.30   10.20
 -16   3   0   20.70    7.40
  16   3   0   19.70    8.00
  17  -3   0   10.10    6.10
  17  -3   0    6.50    6.80
 -17  -3   0    4.00    6.50
  17   3   0   15.50    6.90
 -17   3   0    8.10    7.20
  17   3   0   13.50    8.10
   0  -4   0  280.07   18.60
   0  -4   0  273.97   18.50
   0  -4   0  310.87   18.90
   0  -4   0  307.47   18.70
   0   4   0  299.97   16.70
   0   4   0  309.07   18.60
   0   4   0  296.37   18.60
  -1  -4   0  171.08   13.10
   1  -4   0  186.18   13.20
  -1  -4   0  177.28   13.10
  -1  -4   0  176.28   13.10
   1  -4   0  219.18   13.70
  -1  -4   0  162.18   12.90
   1  -4   0  214.58   13.50
   1   4   0  214.18   13.50
  -1   4   0  188.08   13.00
  -1   4   0  194.18   13.00
   1   4   0  182.28   13.10
  -1   4   0  206.98   11.10
   2  -4   0    7.10    3.00
  -2  -4   0    8.30    3.40
  -2  -4   0    5.40    3.20
  -2  -4   0    5.40    3.50
  -2  -4   0   16.80    4.40
   2  -4   0    3.50    3.10
  -2   4   0    5.60    2.70
   2   4   0    7.10    3.20
  -2   4   0    7.50    1.70
   2   4   0    5.40    3.30
   2   4   0   10.50    3.50
  -2   4   0    6.80    3.20
  -3  -4   0   16.70    4.20
   3  -4   0   14.10    3.70
   3  -4   0   13.40    3.90
  -3  -4   0   15.80    4.10
   3  -4   0   13.40    2.30
  -3   4   0    9.90    3.50
   3   4   0   11.00    3.80
  -3   4   0   16.20    3.80
   3   4   0   15.60    4.00
  -3   4   0    7.40    2.20
   3   4   0   14.00    3.90
   3   4   0   12.60    3.70
  -3   4   0   15.20    3.50
   4  -4   0   20.00    4.40
  -4  -4   0   33.70    5.60
   4  -4   0   18.80    4.20
  -4  -4   0   32.40    5.50
   4   4   0   30.00    5.00
   4   4   0   25.10    4.70
  -4   4   0   24.80    4.70
   4   4   0   36.10    5.60
  -4   4   0   24.00    4.10
   4   4   0   13.40    4.10
   5  -4   0   12.30    3.90
  -5  -4   0    5.70    3.80
   5  -4   0    6.50    2.70
   5  -4   0    5.20    3.50
  -5  -4   0    8.80    3.90
  -5   4   0   10.60    3.10
   5   4   0    7.20    3.90
   5   4   0    3.60    3.30
   5   4   0   12.50    5.60
  -5   4   0   15.60    4.30
   5   4   0   -0.90    3.40
  -5   4   0    2.20    2.60
   6  -4   0   15.30    4.30
   6  -4   0   22.00    4.80
  -6  -4   0    2.20    3.30
  -6  -4   0    1.20    3.80
   6  -4   0   22.90    4.20
   6   4   0    0.30    3.70
  -6   4   0    6.90    3.30
   6   4   0    4.40    3.30
   6   4   0   10.90    4.10
   6   4   0   10.30    4.30
   7  -4   0   44.50    6.90
  -7  -4   0   56.89    8.20
  -7  -4   0   50.99    7.90
   7  -4   0   43.50    7.10
   7  -4   0   47.80    6.80
  -7   4   0   50.39    7.00
   7   4   0   58.39    9.20
   7   4   0   36.40    7.70
  -7   4   0   50.79    6.40
   7   4   0   50.19    7.90
   7   4   0   39.70    7.20
  -8  -4   0    1.70    4.50
  -8  -4   0   -0.60    3.50
   8  -4   0   -0.60    3.40
   8  -4   0   -2.30    2.90
   8   4   0   -3.50    3.80
   8   4   0    2.00    4.30
  -8   4   0    8.00    4.30
   8   4   0    4.80    4.80
   8   4   0    2.80    4.00
  -8   4   0    4.50    3.20
   9  -4   0  127.29   11.90
   9  -4   0  117.89   11.70
  -9  -4   0  136.89   12.20
  -9  -4   0  135.09   12.50
   9  -4   0  117.79   11.20
  -9   4   0  132.39   11.80
   9   4   0  118.99   12.00
   9   4   0  135.49   13.80
   9   4   0  120.79   11.70
  -9   4   0  112.99   10.10
  10  -4   0    5.30    4.70
  10  -4   0   12.00    5.20
  10  -4   0    6.00    4.60
 -10  -4   0    4.00    4.70
  10   4   0   10.70    6.10
 -10   4   0   14.50    5.10
  10   4   0    9.60    6.30
 -10   4   0   11.60    4.30
  10   4   0    6.60    5.10
  11  -4   0   -4.90    4.10
 -11  -4   0    3.70    5.70
  11  -4   0    9.50    5.70
  11  -4   0   -4.20    4.20
 -11  -4   0    2.20    2.50
  11   4   0   -2.40    4.70
 -11   4   0   -1.40    3.80
  11   4   0   -1.20    5.20
  11   4   0    2.10    5.70
 -11   4   0   -5.60    4.30
  12  -4   0   43.50    8.60
 -12  -4   0   42.60    9.40
  12  -4   0   38.90    8.00
  12  -4   0   56.39   10.20
  12   4   0   68.39   10.60
  12   4   0   29.90    8.60
 -12   4   0   35.40    8.10
 -12   4   0   43.50    6.90
  12   4   0   40.90    8.90
  13  -4   0   27.70    8.10
 -13  -4   0   12.90    6.00
 -13  -4   0   12.50    6.60
  13  -4   0   17.50    7.00
  13  -4   0   13.30    5.80
  13   4   0   20.90    7.60
 -13   4   0   21.60    5.50
 -13   4   0   10.50    5.90
  13   4   0   21.00    7.80
  13   4   0   15.40   11.00
 -14  -4   0   81.19   12.90
  14  -4   0   76.49   11.60
 -14  -4   0   75.99   11.70
  14  -4   0   73.29   12.30
  14  -4   0   85.89   13.70
 -14   4   0   74.29    9.40
  14   4   0   71.29   12.30
  14   4   0   83.99   14.90
 -14   4   0   67.99   11.50
  14   4   0   77.69   12.50
 -15  -4   0   53.09   10.90
  15  -4   0   51.49    9.90
  15  -4   0   50.09   10.40
  15  -4   0   55.39   12.10
 -15   4   0   50.09    9.70
  15   4   0   54.99   11.00
 -15   4   0   47.20    8.10
  15   4   0   45.70   11.20
 -16  -4   0    1.90    6.00
  16  -4   0    2.30    5.40
  16  -4   0   12.40    7.10
  16  -4   0    1.90    5.80
 -16   4   0   13.70    6.90
  16   4   0    2.90    6.60
  16   4   0    3.80    5.70
 -16   4   0    7.50    4.60
   0  -5   0    0.80    3.30
   0  -5   0    0.80    3.20
   0  -5   0   -0.50    3.10
   0  -5   0   -3.80    3.10
   0   5   0   -2.70    2.50
   0   5   0    2.80    2.90
   0   5   0   -0.10    1.40
  -1  -5   0   25.10    5.30
   1  -5   0   35.70    6.20
   1  -5   0   38.90    5.90
   1  -5   0   32.60    5.80
  -1  -5   0   34.80    6.20
  -1  -5   0   29.90    5.80
  -1  -5   0   41.20    6.60
   1   5   0   24.90    5.20
   1   5   0   35.50    6.20
  -1   5   0   27.10    2.80
  -1   5   0   35.00    5.50
  -1   5   0   33.80    5.70
   1   5   0   33.90    4.30
  -2  -5   0   29.20    5.90
  -2  -5   0   32.10    6.10
   2  -5   0   38.00    6.10
  -2  -5   0   28.10    5.70
  -2  -5   0   38.90    6.50
   2  -5   0   39.20    6.10
   2  -5   0   36.60    6.20
   2   5   0   32.80    6.20
  -2   5   0   28.20    5.60
   2   5   0   43.90    6.80
   2   5   0   30.20    4.90
  -2   5   0   37.70    6.20
  -3  -5   0  119.09   10.60
  -3  -5   0  117.49   10.80
   3  -5   0  105.89   10.20
   3  -5   0  108.59   10.20
  -3  -5   0  124.59   10.50
   3   5   0  119.69    9.70
  -3   5   0  116.79    9.80
   3   5   0  125.39   10.30
  -3   5   0  113.99   11.30
   3   5   0  114.29   10.20
   3   5   0  114.29   10.70
   4  -5   0  129.19   11.10
  -4  -5   0  125.69   12.50
   4  -5   0  128.39   11.10
  -4  -5   0  128.59   11.30
   4   5   0  109.49   10.50
  -4   5   0  124.89   10.60
   4   5   0  128.89   10.90
  -4   5   0  127.89    9.90
   4   5   0  130.99   11.20
  -4   5   0  136.39    8.50
  -4   5   0  121.49   10.70
   4   5   0  123.79   11.10
   5  -5   0  114.39   11.10
  -5  -5   0  138.69   11.90
  -5  -5   0  130.69   11.60
   5  -5   0  125.59    8.70
   5  -5   0  117.19   10.90
  -5   5   0  132.49    9.90
  -5   5   0  136.29   10.80
   5   5   0  116.59   11.10
   5   5   0  119.89   11.20
  -5   5   0  127.79   10.80
   5   5   0  126.29   11.40
   5   5   0  126.19   11.50
   6  -5   0   34.70    5.00
   6  -5   0   41.30    8.40
  -6  -5   0   40.80    7.20
   6  -5   0   42.40    7.40
   6   5   0   37.50    7.20
  -6   5   0   38.20    5.80
  -6   5   0   45.60    7.00
   6   5   0   32.90    7.00
   6   5   0   38.70    7.30
   6   5   0   41.50    7.40
  -6   5   0   30.00    6.00
   7  -5   0  373.36   26.30
   7  -5   0  434.96   26.70
  -7  -5   0  412.86   27.20
   7  -5   0  408.86   24.90
  -7  -5   0  427.56   27.00
   7   5   0  411.06   27.00
   7   5   0  418.76   27.80
   7   5   0  438.86   27.60
  -7   5   0  401.96   25.90
   7   5   0  386.06   26.30
  -7   5   0  397.46   24.70
  -8  -5   0  172.38   14.00
   8  -5   0  152.68   13.60
  -8  -5   0  163.38   14.50
   8  -5   0  146.79   12.30
   8  -5   0  159.68   13.80
   8   5   0  150.48   13.90
   8   5   0  163.88   14.40
  -8   5   0  148.99   11.60
   8   5   0  175.68   13.90
  -8   5   0  145.79   12.80
   8   5   0  147.79   14.80
   9  -5   0   20.50    5.60
   9  -5   0   14.10    5.70
   9  -5   0   27.40    6.00
   9   5   0   20.10    6.90
   9   5   0   29.80    7.10
   9   5   0   46.90    9.00
   9   5   0   28.00    7.10
  -9   5   0   25.00    6.10
  -9   5   0   23.00    4.80
 -10  -5   0   51.59    9.70
  10  -5   0   45.30    8.70
  10  -5   0   44.40    8.50
  10  -5   0   46.30    8.00
  10   5   0   37.40    8.40
  10   5   0   48.90   10.20
  10   5   0   34.90    8.30
 -10   5   0   45.40    8.10
  10   5   0   42.70    8.70
 -10   5   0   38.90    7.50
 -11  -5   0  307.97   25.10
  11  -5   0  247.68   21.10
  11  -5   0  307.97   21.70
  11  -5   0  266.37   21.10
  11   5   0  286.07   22.30
  11   5   0  247.68   21.30
 -11   5   0  259.77   18.60
  11   5   0  314.27   24.50
  11   5   0  289.57   22.00
 -11   5   0  319.27   21.70
  12  -5   0   16.00    7.30
  12  -5   0   17.80    6.00
 -12  -5   0   27.70    7.60
  12  -5   0   13.30    5.70
 -12  -5   0   24.20    7.80
  12   5   0   13.10    6.30
  12   5   0   27.70    8.40
 -12   5   0   22.40    7.00
  12   5   0   30.80    8.30
 -12   5   0   19.80    5.00
 -13  -5   0    4.60    6.20
  13  -5   0    4.80    5.80
  13  -5   0    3.20    4.70
  13  -5   0   -2.30    4.30
  13   5   0   -5.30    4.00
 -13   5   0    8.30    4.20
 -13   5   0   -5.90    4.60
  13   5   0   -0.70    6.40
  13   5   0    4.70    6.00
  13   5   0   18.50    7.70
  14  -5   0  122.19   15.80
  14  -5   0   89.79   13.30
 -14  -5   0   97.49   14.80
  14  -5   0   89.09   14.10
  14   5   0  126.39   16.40
  14   5   0  120.99   15.40
 -14   5   0   89.49   13.00
  14   5   0  102.39   14.50
 -14   5   0   98.49   10.20
  15  -5   0   38.00   11.30
  15  -5   0   24.90    7.90
 -15  -5   0   35.10   10.40
  15  -5   0   56.59   11.70
 -15   5   0   31.80    6.60
  15   5   0   52.49   11.50
  15   5   0   36.10   10.10
 -15   5   0   24.30    8.40
  15   5   0   29.10    8.90
   0  -6   0  943.31   58.29
   0  -6   0  967.80   58.59
   0  -6   0 1116.39   59.39
   0  -6   0 1074.69   58.89
   0   6   0 1015.60   58.19
   0   6   0 1023.00   58.49
   0   6   0 1018.10   54.69
   0   6   0 1066.49   54.99
  -1  -6   0  164.08   13.60
  -1  -6   0  157.48   13.70
   1  -6   0  165.38   13.60
   1  -6   0  149.49   12.80
  -1  -6   0  164.58   13.40
  -1  -6   0  153.68   13.00
   1  -6   0  169.88   13.30
   1   6   0  151.88   12.80
  -1   6   0  142.39   12.80
   1   6   0  145.49   12.80
   1   6   0  150.58   10.10
   1   6   0  169.98   10.80
  -1   6   0  178.58   13.40
  -2  -6   0   16.90    6.30
   2  -6   0   31.60    6.70
  -2  -6   0   31.50    7.20
  -2  -6   0   27.40    6.60
  -2  -6   0   24.30    6.20
   2  -6   0   32.80    6.70
   2  -6   0   20.50    8.20
  -2   6   0   36.80    6.90
   2   6   0   35.20    5.20
   2   6   0   28.40    6.50
  -2   6   0   29.80    6.20
   2   6   0   31.90    6.50
   3  -6   0  646.14   42.20
  -3  -6   0  666.63   42.50
   3  -6   0  700.23   42.60
   3  -6   0  754.32   42.80
  -3  -6   0  643.84   42.30
  -3  -6   0  755.82   43.10
   3   6   0  735.83   42.60
  -3   6   0  727.33   42.00
  -3   6   0  724.63   42.10
   3   6   0  787.52   41.50
   3   6   0  752.82   43.00
  -4  -6   0  470.45   29.70
   4  -6   0  466.25   29.30
  -4  -6   0  484.15   30.20
   4  -6   0  432.16   29.00
  -4  -6   0  417.96   29.30
   4   6   0  473.45   30.00
   4   6   0  452.85   29.40
  -4   6   0  473.25   29.00
   4   6   0  458.65   28.50
   4   6   0  490.55   29.10
  -4   6   0  464.35   28.70
   5  -6   0   75.59   10.00
  -5  -6   0   79.69   10.70
   5  -6   0   86.99   10.70
  -5  -6   0   81.49   10.60
  -5   6   0   82.19    9.30
   5   6   0   69.99    9.60
   5   6   0   88.99   10.00
  -5   6   0   78.09    9.00
   5   6   0   77.49    9.30
   5   6   0   87.69   11.00
  -6  -6   0  190.28   16.50
   6  -6   0  197.48   16.00
   6  -6   0  192.28   13.40
  -6  -6   0  222.88   17.00
   6  -6   0  202.28   16.50
   6   6   0  211.98   16.70
  -6   6   0  197.08   15.50
   6   6   0  219.88   16.50
   6   6   0  223.78   16.80
  -6   6   0  180.88   15.20
   6   6   0  235.98   17.60
   7  -6   0  147.99   10.60
   7  -6   0  135.29   13.10
  -7  -6   0  198.78   15.50
  -7  -6   0  159.08   14.50
   7   6   0  130.59   13.90
   7   6   0  171.68   15.10
   7   6   0  147.69   14.00
  -7   6   0  160.88   13.00
  -7   6   0  154.58   11.80
  -7   6   0  146.69   12.90
   8  -6   0  148.59   11.40
   8  -6   0  147.39   14.20
  -8  -6   0  203.68   16.30
  -8  -6   0  112.59   13.00
   8  -6   0  136.29   13.60
   8   6   0  175.48   15.00
   8   6   0  171.08   15.10
   8   6   0  143.69   14.80
   8   6   0  168.88   14.70
  -8   6   0  134.69   12.90
  -8   6   0  160.18   13.80
  -8   6   0  160.38   12.00
   9  -6   0   18.80    6.90
   9  -6   0    8.60    4.00
  -9  -6   0   19.90    8.00
  -9   6   0   16.40    6.20
   9   6   0   16.90    6.80
   9   6   0   21.90    7.30
   9   6   0   20.60    7.10
   9   6   0   16.50    6.90
  10  -6   0   24.70    7.60
 -10  -6   0   13.90    7.20
  10  -6   0   16.20    4.90
  10  -6   0   16.40    5.90
  10   6   0    8.60    5.90
 -10   6   0   11.90    4.50
  10   6   0    9.30    6.50
 -10   6   0    8.60    5.70
  10   6   0   16.20    7.20
  10   6   0   15.10    6.60
  11  -6   0   20.30    6.00
 -11  -6   0   25.00    9.10
  11  -6   0   20.10    6.40
  11  -6   0   31.50    8.60
 -11  -6   0   21.20    8.20
  11   6   0   20.30    7.40
  11   6   0   21.40    8.20
  11   6   0   34.30    9.10
 -11   6   0   16.30    5.00
 -11   6   0   15.50    6.40
 -12  -6   0   33.40    9.70
  12  -6   0   19.90    6.10
  12  -6   0   15.40    6.80
  12  -6   0   34.30    9.20
 -12   6   0    9.60    5.70
  12   6   0   38.80   10.40
  12   6   0   22.20    9.40
  12   6   0   24.40    8.40
 -12   6   0   23.40    5.60
  13  -6   0   24.10    6.90
  13  -6   0   23.40    8.10
  13  -6   0   12.90    6.20
 -13  -6   0   14.70    7.60
  13   6   0   10.40    7.40
  13   6   0   13.30    7.70
  13   6   0   29.00    9.20
  13   6   0   19.00    7.40
 -13   6   0   21.30    6.80
 -13   6   0   11.80    4.70
  14  -6   0   72.89   12.00
  14  -6   0   65.79   12.30
  14  -6   0   65.99   11.50
 -14  -6   0   80.19   13.70
  14   6   0   83.09   13.90
 -14   6   0   58.99   11.00
  14   6   0   83.29   13.30
 -14   6   0   69.89    8.30
  14   6   0   64.29   12.90
   0  -7   0    5.80    5.00
   0  -7   0   -2.50    4.30
   0  -7   0    0.00    4.40
   0   7   0   -1.20    3.60
   0   7   0    5.00    3.90
   1  -7   0   -4.10    4.10
  -1  -7   0   10.10    5.80
  -1  -7   0    2.30    4.90
   1  -7   0   -0.60    4.50
  -1  -7   0   -3.10    3.50
  -1  -7   0   -1.10    3.90
   1  -7   0    2.20    4.50
   1   7   0   -0.20    1.70
   1   7   0    5.50    4.70
   1   7   0    4.90    5.00
   1   7   0   -1.30    2.00
  -1   7   0    3.80    4.40
  -1   7   0    4.50    4.40
   2  -7   0    8.80    4.60
  -2  -7   0    4.50    5.40
   2  -7   0   10.10    5.50
   2  -7   0    9.90    5.70
  -2  -7   0    6.30    5.90
  -2  -7   0    5.70    5.20
  -2   7   0   15.30    5.50
  -2   7   0   13.60    4.90
   2   7   0   12.50    5.40
   2   7   0    7.70    3.00
   2   7   0    5.20    3.00
   2   7   0   14.00    6.70
  -3  -7   0   92.09   11.90
  -3  -7   0   93.49   10.80
   3  -7   0   84.99   11.20
   3  -7   0   76.89   10.80
   3  -7   0   87.99   11.40
  -3  -7   0   96.49   11.10
   3   7   0   85.79   11.50
   3   7   0   90.39    8.60
   3   7   0   95.09   12.30
  -3   7   0  103.99   11.70
  -3   7   0   84.09   10.90
   4  -7   0  262.47   19.80
  -4  -7   0  264.77   19.80
   4  -7   0  280.77   20.00
  -4  -7   0  294.47   21.00
  -4  -7   0  221.08   19.30
   4  -7   0  249.68   19.50
   4   7   0  258.97   19.50
   4   7   0  260.67   20.10
  -4   7   0  236.98   18.50
  -4   7   0  264.57   19.00
   4   7   0  246.78   17.80
   5  -7   0   43.40    8.00
  -5  -7   0   35.70    8.10
   5  -7   0   41.30    9.00
  -5  -7   0   34.20    8.10
  -5  -7   0   34.40    7.70
  -5   7   0   34.20    6.80
   5   7   0   29.60    7.70
   5   7   0   34.20    6.70
   5   7   0   37.20    7.70
  -5   7   0   33.40    6.70
  -6  -7   0  202.78   16.80
  -6  -7   0  154.98   15.80
   6  -7   0  170.88   15.80
  -6  -7   0  171.38   16.30
   6   7   0  162.88   15.50
   6   7   0  193.08   15.70
  -6   7   0  169.28   14.90
   6   7   0  195.28   15.60
   6   7   0  171.18   15.80
  -7  -7   0  588.64   36.60
   7  -7   0  524.55   35.00
  -7  -7   0  526.45   35.50
  -7  -7   0  562.14   35.90
   7   7   0  585.04   35.00
   7   7   0  507.35   35.30
  -7   7   0  541.15   34.20
  -7   7   0  523.15   33.90
   7   7   0  552.74   35.90
   7   7   0  531.65   35.00
  -8  -7   0  495.85   34.90
  -8  -7   0  571.84   35.70
   8  -7   0  489.45   40.30
   8  -7   0  521.55   35.10
  -8  -7   0  554.44   35.80
   8   7   0  521.55   35.00
  -8   7   0  551.34   34.10
  -8   7   0  478.45   33.10
   8   7   0  584.84   34.60
   8   7   0  515.25   35.30
   8   7   0  530.75   35.10
  -9  -7   0   25.70    7.90
   9  -7   0   39.20    8.70
  -9  -7   0   31.10    8.90
   9  -7   0   37.50    5.10
   9  -7   0   31.90    8.40
   9   7   0   27.50   14.00
  -9   7   0   27.60    7.50
   9   7   0   33.20    8.80
   9   7   0   15.30    7.30
   9   7   0   24.80    8.10
  10  -7   0  124.89   16.00
  10  -7   0  109.79   13.10
 -10  -7   0  139.89   17.30
  10  -7   0  114.29   10.30
  10   7   0  160.78   15.60
  10   7   0  144.19   15.60
 -10   7   0  148.89   14.00
  10   7   0  154.38   15.20
  10   7   0  141.69   17.40
  11  -7   0  367.06   26.90
  11  -7   0  365.46   27.60
  11  -7   0  336.97   23.40
 -11  -7   0  418.16   28.90
 -11   7   0  348.67   23.10
  11   7   0  419.76   29.10
  11   7   0  346.47   27.60
  11   7   0  447.76   28.20
 -11   7   0  323.27   25.60
  12  -7   0   32.60    6.40
  12  -7   0   19.30    6.90
 -12  -7   0   43.50   10.40
 -12   7   0   26.20    5.50
  12   7   0   21.10    8.60
  12   7   0   26.70    9.00
 -12   7   0   25.40    7.80
   0  -8   0  405.26   28.50
   0  -8   0  387.86   28.30
   0  -8   0  419.36   29.20
   0   8   0  394.16   28.00
   0   8   0  462.65   28.80
  -1  -8   0  165.48   16.50
   1  -8   0  199.28   17.20
  -1  -8   0  167.68   16.40
   1  -8   0  198.48   17.10
   1  -8   0  206.08   17.40
   1   8   0  182.88   16.50
  -1   8   0  219.48   16.80
   1   8   0  176.98   16.10
  -1   8   0  202.18   16.50
  -2  -8   0    7.70    6.20
   2  -8   0    3.70    5.60
  -2  -8   0   -3.30    5.10
   2  -8   0    7.60    5.30
   2  -8   0   13.80    6.40
  -2  -8   0    1.70    5.40
   2   8   0   11.10    5.80
   2   8   0    8.00    2.30
  -2   8   0    8.70    5.40
  -2   8   0    1.40    4.10
   2   8   0    8.20    6.20
   3  -8   0  577.94   38.20
  -3  -8   0  536.65   37.90
   3  -8   0  648.84   39.60
  -3  -8   0  648.44   39.30
  -3  -8   0  647.34   39.30
   3  -8   0  524.55   37.50
   3   8   0  595.94   38.10
  -3   8   0  598.44   37.40
   3   8   0  597.64   38.40
   3   8   0  615.54   34.50
  -3   8   0  589.24   37.40
   4  -8   0   97.89   11.70
   4  -8   0  118.09   13.20
  -4  -8   0  100.29   12.00
  -4  -8   0  102.89   13.80
  -4  -8   0  131.29   13.70
   4   8   0  109.39   10.30
   4   8   0   98.89    9.30
   4   8   0  113.89   13.00
  -4   8   0  127.59   12.30
  -4   8   0  116.29   12.20
   4   8   0  110.49   12.50
  -5  -8   0   27.40    8.40
  -5  -8   0   47.70    9.90
   5  -8   0   30.70    8.20
  -5  -8   0   42.80   10.20
   5  -8   0   24.40    7.40
   5  -8   0   41.50    9.20
   5   8   0   39.10    8.60
  -5   8   0   34.30    8.60
   5   8   0   37.00    6.70
  -5   8   0   38.50    7.60
   5   8   0   32.10    8.20
   6  -8   0   22.60    8.10
  -6  -8   0   39.00    9.30
   6  -8   0   33.30    8.00
   6  -8   0   37.70    9.10
  -6  -8   0   40.60    9.20
   6   8   0   36.30    7.50
   6   8   0   26.40    8.30
  -6   8   0   32.00    7.80
   6   8   0   36.40    8.50
  -7  -8   0   35.80    8.70
  -7  -8   0   58.59   10.90
   7  -8   0   44.50    9.10
   7  -8   0   42.60    9.20
   7   8   0   35.70    9.30
   7   8   0   42.60    8.90
   7   8   0   51.89   10.70
  -7   8   0   50.69    8.70
   8  -8   0   24.70    7.30
   8  -8   0   21.20    7.50
  -8  -8   0   45.70   10.40
   8   8   0   25.40    7.30
  -8   8   0    7.60    5.90
   8   8   0   26.00    7.60
   9  -8   0   16.30    7.50
  -9  -8   0   21.00    8.10
  -9  -8   0   10.80    8.10
   9  -8   0   36.10    8.70
   9   8   0   29.10    8.40
   9   8   0   17.90    8.20
   9   8   0   23.00    7.60
  -9   8   0   29.90    7.50
 -10  -8   0   20.10    9.10
 -10  -8   0   41.10    9.80
  10  -8   0   45.80    9.50
  10  -8   0   26.70    9.70
  10   8   0   43.00   10.20
 -10   8   0   26.00    7.50
  10   8   0   23.10    8.10
   0  -9   0   -1.00    4.60
   0  -9   0    2.60    5.00
   0   9   0    2.10    5.60
  -1  -9   0   35.70    8.60
   1  -9   0   30.00    7.90
   1  -9   0   30.00    8.40
  -1   9   0   26.70   11.50
   1   9   0   28.50    8.10
   2  -9   0   16.20    7.40
   2  -9   0    6.00    5.90
  -2  -9   0   25.50    8.00
   2   9   0   17.20    6.70
  -2   9   0    8.70    5.20
  -3  -9   0   55.89   11.20
   3  -9   0   43.30    9.30
   3  -9   0   48.50    9.90
  -3   9   0   37.30    8.40
   3   9   0   56.79   10.80
  -4  -9   0  256.37   22.20
  -4  -9   0  371.96   33.60
   4  -9   0  262.77   22.00
   4  -9   0  290.37   22.90
   4   9   0  278.07   17.70
   4   9   0  281.37   18.50
  -4   9   0  253.67   21.00
   4   9   0  258.07   21.60
  -5  -9   0   23.10   10.10
  -5  -9   0   12.40    6.50
   5  -9   0   18.70    8.60
   5  -9   0   22.60    7.10
   5   9   0   29.90    5.80
   5   9   0   20.90    4.80
  -5   9   0    9.70    5.70
   5   9   0    0.80    5.60
   6  -9   0   -3.80    5.10
   6  -9   0    2.20    5.20
  -6  -9   0    8.70    5.50
  -6  -9   0   15.10    8.30
   6   9   0   -0.40    6.50
   6   9   0    3.50    4.50
  -6   9   0    1.70    4.60
  18   0  -1    2.60    5.90
  18   0  -1    4.10    6.30
 -18   0   1    0.80    5.80
  17   0  -1   14.90    7.20
 -17   0   1   36.20   14.60
 -17   0   1    6.20    5.40
  16   0  -1    0.10    5.00
  16   0  -1    0.20    4.30
  16   0  -1    8.60    7.80
 -16   0   1   -0.40    5.10
 -16   0   1   -3.90    3.90
  15   0  -1  -10.30    4.40
  15   0  -1   -1.90    4.30
 -15   0   1   -2.10    4.80
  15   0  -1   11.10    6.60
  14   0  -1    6.20    5.10
 -14   0   1    3.50    4.50
 -14   0   1    3.00    5.70
  14   0  -1    9.30    7.30
  14   0  -1    1.70    4.70
  13   0  -1   10.80    7.00
  13   0  -1    1.20    4.80
  13   0  -1    7.70    5.10
 -13   0   1    7.80    5.40
 -13   0   1    1.40    4.10
 -12   0   1    3.50    4.50
  12   0  -1    2.30    4.40
  12   0  -1   -1.30    3.80
 -12   0   1    8.10    4.30
  12   0  -1   -0.70    5.20
  11   0  -1   12.30    6.10
 -11   0   1    6.30    4.00
  11   0  -1    1.60    4.00
 -11   0   1    2.10    4.60
  11   0  -1    1.10    3.80
  10   0  -1   -5.30    3.00
  10   0  -1   -0.30    4.10
 -10   0   1   -3.60    2.50
 -10   0   1    0.10    3.50
  10   0  -1   -1.50    7.40
  -9   0   1   -2.00    3.00
  -9   0   1    0.50    2.90
   9   0  -1    4.90    4.20
   9   0  -1    1.00    3.00
   9   0  -1    0.20    3.40
   8   0  -1   -2.90    3.20
   8   0  -1   -2.70    2.20
   8   0  -1   -1.30    2.60
  -8   0   1    3.20    2.70
  -8   0   1    0.80    2.90
   7   0  -1    0.70    2.50
  -7   0   1    2.90    2.90
  -7   0   1   -0.80    3.00
   7   0  -1   -6.00    2.70
   7   0  -1   -1.30    2.90
  -7   0   1    1.60    2.50
  -6   0   1    8.20    2.90
  -6   0   1    6.50    2.60
   6   0  -1    2.20    2.90
  -6   0   1    0.30    3.40
   6   0  -1    6.50    2.70
   5   0  -1    3.60    2.10
  -5   0   1    2.20    2.00
  -5   0   1    4.70    3.10
   5   0  -1    1.80    2.30
   5   0  -1    1.70    2.80
  -5   0   1    1.30    1.90
   4   0  -1   62.99   35.80
  -4   0   1   32.00   36.80
  -3   0   1    0.80    1.30
   3   0  -1   -0.40    1.10
   3   0  -1    0.40    1.40
  -3   0   1    1.80    2.10
   3   0  -1   -1.70    1.70
  -3   0   1    1.40    1.40
  -2   0   1   -1.20    1.10
  -2   0   1    0.60    0.90
  -2   0   1   -0.30    0.90
   2   0  -1    1.30    0.90
   2   0  -1    0.90    1.10
   2   0  -1    0.70    0.90
   2   0   1   -0.60    0.80
  -2   0  -1    0.20    0.90
  -2   0  -1    0.60    0.90
   2   0   1   -0.40    0.90
  -3   0  -1    2.20    1.40
  -3   0  -1    0.40    1.30
   3   0   1    1.30    1.30
   3   0   1   -0.30    1.10
  -4   0  -1   92.49   42.30
   4   0   1  369.66   63.29
   5   0   1   -1.70    2.40
   5   0   1    0.20    1.90
   5   0   1    1.10    1.80
  -5   0  -1   -0.70    1.80
  -5   0  -1    1.90    1.80
   6   0   1    3.00    3.20
  -7   0  -1    5.40    2.50
   7   0   1    1.30    2.60
   7   0   1   -1.80    3.10
   7   0   1    3.00    2.60
  -7   0  -1    1.30    2.90
  -8   0  -1    0.90    2.80
  -8   0  -1    1.50    3.10
   8   0   1    2.20    3.90
   8   0   1    2.20    2.80
   8   0   1   -0.10    2.80
   9   0   1   39.80    6.40
   9   0   1   42.10    6.30
  -9   0  -1   25.00    5.40
   9   0   1   42.70    7.70
  10   0   1   -1.30    5.40
  10   0   1    2.00    4.50
 -10   0  -1   -1.30    3.10
 -10   0  -1    1.10    4.00
  10   0   1    4.20    3.80
 -11   0  -1    2.00    4.40
 -11   0  -1    1.10    3.80
  11   0   1   -2.10    3.80
  11   0   1   -4.40    3.00
  11   0   1   -0.90    4.50
  12   0   1    3.20    5.30
 -12   0  -1   -2.30    4.70
 -12   0  -1    1.20    3.80
  12   0   1   -1.50    3.70
  12   0   1    2.90    5.00
  13   0   1    7.60    5.70
 -13   0  -1   -2.60    4.70
  13   0   1    2.00    4.10
  13   0   1    6.10    6.50
 -13   0  -1   12.90    5.10
 -14   0  -1    4.60    6.10
  14   0   1   15.70    6.30
  14   0   1    8.40    5.80
 -14   0  -1   11.50    5.10
  14   0   1    8.90    7.20
  15   0   1    0.70    6.30
 -15   0  -1   -3.20    2.70
  15   0   1   -1.50    4.70
  15   0   1    4.00    5.70
 -15   0  -1    3.60    5.80
  16   0   1    0.10    5.20
  16   0   1    0.60    4.80
 -16   0  -1    0.60    5.90
  17   0   1    7.80    9.40
 -17   0  -1   -2.10    4.40
 -17   0  -1    4.40    6.30
  17   0   1    4.80    5.80
  18   0   1   -0.50    6.10
 -18   0  -1   -2.60    5.70
  18  -1  -1    6.90    6.10
 -18  -1   1   12.50    8.00
  18  -1  -1   10.10    7.10
  18   1  -1    0.50    4.90
  18   1  -1    3.10    6.80
 -17  -1   1   12.10    7.20
  17  -1  -1    3.40    5.90
 -17   1   1    0.80    5.50
 -17   1   1   -6.70    3.60
  17   1  -1    2.50    5.40
  17   1  -1    1.30    6.90
  16  -1  -1   15.60    7.40
 -16  -1   1   21.50    6.70
 -16  -1   1   -3.00    5.90
  16  -1  -1   10.10    7.80
  16  -1  -1   12.20    6.10
 -16   1   1   19.30    7.40
  16   1  -1    8.80    6.10
  16   1  -1   15.20    7.10
  15  -1  -1   -6.00    4.80
  15  -1  -1    3.40    6.90
 -15  -1   1    5.00    5.90
  15  -1  -1    1.20    5.00
 -15   1   1    0.80    4.40
  15   1  -1   10.40    6.70
  15   1  -1   -2.20    4.50
 -15   1   1   -3.20    4.80
  15   1  -1    3.40    6.60
  14  -1  -1   64.79   10.40
  14  -1  -1   61.49   10.70
 -14  -1   1   51.09    8.70
  14  -1  -1   57.79   12.10
 -14  -1   1   76.29   11.50
  14   1  -1   50.09    9.60
 -14   1   1   63.99    9.00
  14   1  -1   49.50    9.40
 -14   1   1   56.99   10.20
 -13  -1   1   12.60    5.20
  13  -1  -1   -2.70    4.00
 -13  -1   1   -0.80    5.00
  13  -1  -1    5.90    5.10
  13  -1  -1    7.20    6.30
 -13   1   1   -2.20    4.40
  13   1  -1    5.70    4.60
 -13   1   1    4.80    4.20
  13   1  -1    3.50    4.60
 -12  -1   1   57.19    9.00
  12  -1  -1   41.70    7.80
  12  -1  -1   38.10    7.50
  12  -1  -1   64.29   11.80
 -12   1   1   28.90    7.10
  12   1  -1   49.30   10.40
 -12   1   1   37.70    6.60
  12   1  -1   52.79    8.60
  12   1  -1   37.30    8.90
  11  -1  -1   16.10    6.80
 -11  -1   1   19.30    5.20
 -11  -1   1   16.70    5.70
  11  -1  -1   24.10    6.20
  11  -1  -1   36.30    7.00
  11   1  -1   18.80    7.00
  11   1  -1   20.30    5.50
 -11   1   1   18.40    5.90
  11   1  -1   20.20    6.30
  10  -1  -1  403.06   27.10
  10  -1  -1  414.86   25.10
  10  -1  -1  323.67   28.50
 -10  -1   1  375.26   24.70
  10   1  -1  387.26   27.10
 -10   1   1  383.16   24.60
 -10   1   1  405.76   24.00
  10   1  -1  366.96   24.80
  10   1  -1  360.06   24.50
   9  -1  -1   98.29    9.80
  -9  -1   1  106.29    9.70
   9  -1  -1  109.39    9.90
   9  -1  -1  109.89   11.70
  -9  -1   1  114.19   10.60
   9   1  -1   97.39    9.90
  -9   1   1  109.49    9.30
   9   1  -1  117.79   12.10
   9   1  -1  112.69   10.00
  -9   1   1  119.49   10.00
  -8  -1   1  210.98   14.00
   8  -1  -1  208.08   16.00
   8  -1  -1  172.88   13.80
   8  -1  -1  216.58   14.30
  -8  -1   1  217.18   16.30
   8   1  -1  206.48   16.30
   8   1  -1  211.48   14.40
  -8   1   1  197.58   13.40
  -8   1   1  152.48   15.00
  -8   1   1  199.48   14.00
   8   1  -1  194.78   14.30
  -7  -1   1 1271.87   66.29
   7  -1  -1 1109.29   65.99
  -7  -1   1 1240.48   66.49
   7  -1  -1 1229.48   67.79
   7  -1  -1 1274.57   67.99
  -7   1   1 1130.79   67.49
   7   1  -1 1196.88   67.99
  -7   1   1 1184.48   66.09
   7   1  -1 1256.57   66.49
  -7   1   1 1237.08   65.79
   7   1  -1 1171.98   66.29
  -6  -1   1   32.40    4.90
   6  -1  -1   23.40    5.10
   6  -1  -1   36.00    4.70
   6  -1  -1   32.60    4.70
  -6  -1   1   29.20    4.50
  -6   1   1   33.20    4.60
   6   1  -1   37.90    5.40
  -6   1   1   32.20    5.80
   6   1  -1   21.90    4.20
   6   1  -1   23.90    5.10
  -6   1   1   27.60    4.20
   5  -1  -1  101.49    7.80
  -5  -1   1   99.19    7.90
  -5  -1   1  112.99    7.90
   5  -1  -1  119.79    8.20
   5  -1  -1   97.69    8.80
  -5   1   1  107.99    7.60
  -5   1   1   92.19    8.70
   5   1  -1  102.29    7.80
   5   1  -1   91.59    8.90
   5   1  -1  102.29    7.80
  -5   1   1  104.79    7.80
  -4  -1   1  788.42   42.20
   4  -1  -1  730.53   41.90
   4  -1  -1  769.92   42.80
   4   1  -1  750.52   42.10
  -4   1   1  798.92   42.00
  -4   1   1  771.22   42.70
   3  -1  -1 3477.15  225.98
  -3  -1   1 3333.97  222.18
   3   1  -1 2890.81  215.98
  -3   1   1 3193.98  218.88
  -2  -1   1    0.40    1.30
   2  -1  -1   -0.60    1.00
   2  -1  -1    1.80    1.20
  -2  -1   1    2.00    1.20
   2  -1  -1   -0.70    1.20
  -2  -1   1    0.10    1.30
  -2   1   1   -0.40    1.20
  -2   1   1    0.90    1.10
   2   1  -1   -1.80    1.20
  -2   1   1    0.50    1.20
   2   1  -1    0.10    1.20
   2   1  -1    2.20    1.40
   1  -1  -1 5647.83  349.17
  -1  -1   1 5894.11  340.47
  -1   1   1 5816.92  348.07
   1   1  -1 6335.87  342.37
   0  -1   1    3.10    0.90
   0  -1  -1    1.30    0.90
   0  -1  -1    0.90    0.90
   0  -1  -1    2.00    1.00
   0  -1   1    1.90    0.90
   0  -1  -1    1.90    1.00
   0   1   1    1.60    0.90
   0   1   1    1.10    0.90
   0   1   1    2.80    1.00
   0   1  -1    2.10    0.90
   0   1   1    1.20    0.80
  -1  -1  -1  674.73   36.20
  -1  -1  -1  668.23   36.20
   1  -1   1  697.53   35.80
  -1  -1  -1  675.43   36.20
   1  -1   1  679.33   35.90
  -1   1  -1  651.63   35.70
   1   1   1  678.13   36.20
  -1   1  -1  661.93   35.80
   1   1   1  700.93   36.30
   2  -1   1   87.29    5.40
  -2  -1  -1   86.39    5.80
   2  -1   1   83.09    5.40
  -2  -1  -1   86.89    5.80
   2  -1   1   69.19    5.60
  -2   1  -1   79.69    5.60
   2   1   1   86.79    5.80
  -2   1  -1   85.49    5.30
   2   1   1   99.39    5.90
  -3  -1  -1  486.15   25.50
   3  -1   1  467.95   25.70
   3  -1   1  431.66   25.10
  -3  -1  -1  486.05   25.50
   3  -1   1  408.26   24.90
   3   1   1  453.05   25.50
  -3   1  -1  451.85   24.90
  -3   1  -1  443.16   25.10
   3   1   1  489.95   25.50
  -3   1  -1  451.55   25.60
  -4  -1  -1   54.69    4.90
   4  -1   1   51.09    5.40
  -4  -1  -1   53.59    4.90
   4  -1   1   50.39    4.50
   4  -1   1   49.20    4.50
   4   1   1   48.00    4.70
   4   1   1   45.40    4.70
   4   1   1   52.89    5.90
  -4   1  -1   52.89    4.30
  -4   1  -1   46.70    5.20
  -4   1  -1   56.59    4.60
   5  -1   1  137.29    9.30
  -5  -1  -1  129.39    9.40
  -5  -1  -1  143.49    9.70
   5  -1   1  132.59    9.30
   5  -1   1  124.59   10.30
   5   1   1  134.89    9.60
   5   1   1  150.38    9.80
  -5   1  -1  126.99    9.30
  -5   1  -1  137.59    9.00
   5   1   1  132.19   10.80
  -6  -1  -1   17.40    3.80
  -6  -1  -1   16.90    3.60
   6  -1   1   22.90    4.20
   6  -1   1   15.70    3.60
   6  -1   1   19.30    4.70
   6   1   1   16.90    3.80
  -6   1  -1   16.40    3.40
   6   1   1   13.70    3.60
   6   1   1   16.60    4.70
  -6   1  -1   16.10    3.50
   7  -1   1  362.46   21.10
   7  -1   1  341.77   22.40
   7  -1   1  320.47   20.70
  -7  -1  -1  343.37   21.10
  -7  -1  -1  339.97   20.80
  -7   1  -1  327.97   20.10
   7   1   1  321.37   20.80
   7   1   1  330.67   22.70
   7   1   1  346.87   21.10
  -7   1  -1  336.07   20.70
  -8  -1  -1  243.58   17.40
   8  -1   1  258.37   17.40
   8  -1   1  238.18   17.10
  -8  -1  -1  265.77   17.10
   8  -1   1  255.07   19.10
   8   1   1  278.57   17.70
   8   1   1  291.37   20.10
  -8   1  -1  292.47   16.90
   8   1   1  235.78   17.20
  -8   1  -1  265.07   17.30
   9  -1   1   88.99    9.00
   9  -1   1   91.99    8.90
  -9  -1  -1  101.09    8.80
  -9  -1  -1   61.39    9.80
   9   1   1   70.59    8.20
   9   1   1   96.49    9.00
 -10  -1  -1  132.79   11.80
  10  -1   1  134.39   12.40
  10  -1   1  156.88   12.40
 -10  -1  -1  145.49   12.40
  10  -1   1  137.49   13.90
 -10   1  -1  137.49   12.10
 -10   1  -1  139.89   11.20
  10   1   1  139.19   12.40
  10   1   1  163.78   12.70
  10   1   1  143.79   14.50
 -11  -1  -1  177.28   14.30
  11  -1   1  221.48   18.10
  11  -1   1  167.08   14.50
 -11  -1  -1  206.68   15.50
  11  -1   1  185.38   15.30
  11   1   1  192.28   15.20
 -11   1  -1  183.28   13.80
  11   1   1  164.68   15.00
  11   1   1  214.28   18.40
 -11   1  -1  178.08   14.60
 -12  -1  -1   23.30    5.70
  12  -1   1    8.80    5.30
 -12  -1  -1   21.00    6.80
  12  -1   1   18.40    5.70
  12  -1   1   11.50    6.60
  12   1   1   25.80    8.10
 -12   1  -1   19.50    5.40
 -12   1  -1   20.20    6.80
  12   1   1   27.40    6.50
 -13  -1  -1    6.90    4.70
  13  -1   1    8.30    6.50
 -13  -1  -1    7.30    5.40
  13  -1   1    6.60    5.50
  13  -1   1    8.70    5.20
 -13   1  -1    1.00    3.80
  13   1   1    6.20    4.90
 -13   1  -1    3.30    4.70
  13   1   1    3.40    4.90
  14  -1   1   15.30    6.70
  14  -1   1   18.30    6.00
 -14  -1  -1   14.80    5.60
  14  -1   1   13.40    7.80
 -14  -1  -1   19.50    6.80
 -14   1  -1    8.00    5.70
 -14   1  -1   14.70    5.10
  14   1   1   13.70    5.90
  14   1   1   18.40    6.80
 -15  -1  -1   60.59   11.10
  15  -1   1   62.39   10.70
  15  -1   1   46.80    9.60
  15  -1   1   43.40   11.10
  15   1   1   56.29   10.50
 -15   1  -1   53.39    8.60
  15   1   1   60.79   10.60
 -15   1  -1   64.49   10.70
  15   1   1   69.69   13.50
 -16  -1  -1   14.40    6.20
  16  -1   1    5.60    6.80
 -16  -1  -1   12.00    7.00
  16  -1   1   16.30    8.60
  16  -1   1    8.40    6.00
  16   1   1    8.10    6.10
 -16   1  -1   15.80    7.00
 -17  -1  -1   33.40    9.10
  17  -1   1   38.80    9.90
 -17   1  -1   40.80    9.60
 -17   1  -1   36.50    7.70
  17   1   1   39.00    9.50
  17   1   1   30.20    8.80
  17  -2  -1   28.80    8.20
  17  -2  -1   32.20    9.20
 -17   2   1   35.00    7.60
  17   2  -1   42.80   10.00
  17   2  -1   43.50   10.40
 -17   2   1   29.50    9.40
 -16  -2   1   54.49   10.40
  16  -2  -1   67.39   11.90
  16  -2  -1   90.59   15.60
 -16  -2   1   92.29   13.40
  16  -2  -1   91.79   13.00
 -16   2   1   69.89   11.70
  16   2  -1   67.29   11.70
  16   2  -1   62.39   11.60
  15  -2  -1   83.99   12.80
 -15  -2   1  117.19   14.60
 -15  -2   1   85.79   11.90
  15  -2  -1   91.79   13.00
  15   2  -1  102.59   17.00
  15   2  -1  105.19   14.60
 -15   2   1   93.09   13.00
 -15   2   1   92.49   11.30
  15   2  -1  105.09   13.90
  14  -2  -1  105.79   14.10
  14  -2  -1  118.09   12.60
  14  -2  -1  133.69   15.80
 -14   2   1  107.19   10.90
  14   2  -1  110.59   14.20
  14   2  -1  118.89   14.90
 -14   2   1  115.79   12.60
  13  -2  -1   -5.00    5.00
 -13  -2   1    0.30    4.80
 -13  -2   1    8.40    6.40
  13  -2  -1    7.90    4.90
  13  -2  -1    1.60    5.90
  13   2  -1   -0.70    5.50
  13   2  -1    2.50    4.80
 -13   2   1    4.00    5.70
 -13   2   1    5.20    4.20
  13   2  -1    5.50    4.90
 -12  -2   1  407.96   25.90
  12  -2  -1  453.05   29.40
  12  -2  -1  407.96   26.50
 -12  -2   1  397.86   26.90
  12   2  -1  362.16   25.90
 -12   2   1  387.16   24.80
  12   2  -1  325.17   25.60
  12   2  -1  369.66   28.90
 -11  -2   1   18.80    6.20
  11  -2  -1   21.60    5.80
 -11  -2   1   16.70    5.70
  11  -2  -1   20.80    6.20
  11  -2  -1   21.70    7.20
  11   2  -1   28.80    8.50
  11   2  -1   20.40    5.90
 -11   2   1   21.90    6.10
  11   2  -1   17.70    5.70
 -10  -2   1    1.50    4.10
 -10  -2   1    7.60    5.00
  10  -2  -1    6.10    4.10
  10  -2  -1   16.50    6.20
  10  -2  -1    9.90    5.00
  10   2  -1    7.10    5.70
 -10   2   1    4.20    3.80
 -10   2   1    7.30    4.20
  10   2  -1    5.70    4.40
  10   2  -1    9.60    4.80
  -9  -2   1    1.80    3.30
   9  -2  -1   -0.10    3.10
   9  -2  -1    3.40    3.40
  -9  -2   1    4.10    4.10
   9  -2  -1   -2.80    3.10
  -9   2   1    3.10    3.70
  -9   2   1   -0.80    2.90
   9   2  -1    1.90    3.50
   9   2  -1   -3.70    3.40
   9   2  -1    1.80    4.30
  -9   2   1   -3.60    3.70
   8  -2  -1   93.39    8.70
   8  -2  -1   97.19   10.00
   8  -2  -1   87.09    8.70
  -8  -2   1  120.79    9.90
  -8  -2   1   83.59    8.70
   8   2  -1   83.79    9.00
  -8   2   1   91.49    8.50
  -8   2   1  108.29   10.50
   8   2  -1   77.29   10.00
  -8   2   1   85.99    7.90
   8   2  -1   94.99    8.90
   7  -2  -1  651.63   38.40
  -7  -2   1  715.53   39.00
   7  -2  -1  681.33   39.70
   7  -2  -1  659.03   38.40
  -7  -2   1  651.63   38.40
   7   2  -1  647.14   38.50
   7   2  -1  688.53   38.90
   7   2  -1  670.23   40.30
  -7   2   1  662.63   37.70
  -7   2   1  715.33   38.60
  -7   2   1  642.94   39.40
   6  -2  -1  955.00   48.10
  -6  -2   1  815.22   46.90
   6  -2  -1  776.02   46.40
   6  -2  -1  833.92   46.70
  -6  -2   1  849.02   46.80
  -6   2   1  856.81   46.70
   6   2  -1  889.81   47.20
  -6   2   1  827.02   46.00
  -6   2   1  789.32   47.40
   6   2  -1  819.72   46.70
   6   2  -1  804.62   48.10
  -5  -2   1  807.62   43.80
  -5  -2   1  801.02   43.50
   5  -2  -1  785.82   43.90
   5  -2  -1  708.43   43.10
   5  -2  -1  698.73   43.00
   5   2  -1  784.02   43.40
  -5   2   1  783.62   43.30
  -5   2   1  780.62   42.80
   5   2  -1  803.62   43.70
  -5   2   1  810.52   44.00
   5   2  -1  839.02   44.90
   4  -2  -1 1353.36   80.29
   4  -2  -1 1437.36   80.49
   4  -2  -1 1476.55   80.79
  -4  -2   1 1614.04   80.99
  -4  -2   1 1496.25   80.59
   4   2  -1 1594.74   81.69
  -4   2   1 1493.55   80.49
   4   2  -1 1544.05   80.89
   4   2  -1 1498.95   80.79
  -4   2   1 1525.95   80.19
  -3  -2   1 2795.42  209.98
   3  -2  -1 2870.41  222.18
   3   2  -1 2705.63  211.98
  -3   2   1 2581.94  209.88
  -2  -2   1   16.10    2.70
   2  -2  -1    8.70    2.50
   2  -2  -1   14.50    2.70
   2  -2  -1    7.30    1.80
  -2  -2   1    9.90    2.40
  -2   2   1   13.80    2.60
  -2   2   1   10.30    2.00
   2   2  -1    9.60    2.30
  -2   2   1    9.90    2.30
   2   2  -1    9.70    2.60
   2   2  -1   12.80    2.60
   2   2  -1    5.80    2.10
   1  -2  -1 2007.00  173.08
  -1  -2   1 2184.38  164.18
  -1   2   1 2186.08  179.98
   0  -2  -1  187.78   10.80
   0  -2  -1  180.58   10.70
   0  -2   1  174.18   10.50
   0  -2  -1  171.08   10.60
   0  -2   1  156.78   10.30
   0  -2   1  164.48   10.40
   0  -2  -1  156.48   10.50
   0   2   1  171.18   10.60
   0   2   1  174.28   10.70
   0   2  -1  167.08   10.30
   0   2  -1  189.28   10.60
   1  -2   1  866.01   43.90
   1  -2   1  799.82   45.00
  -1  -2  -1  813.32   45.30
  -1  -2  -1  804.72   45.20
  -1  -2  -1  866.31   45.40
   1  -2   1  785.52   44.90
  -1   2  -1  768.82   44.90
   1   2   1  873.71   45.40
   1   2   1  928.51   45.60
  -1   2  -1  818.72   44.80
   1   2   1  811.72   45.10
  -1   2  -1  888.21   45.10
  -1   2  -1  853.51   44.00
   2  -2   1 3749.92  254.37
  -2  -2  -1 3664.33  251.37
  -2   2  -1 3570.44  241.18
   2   2   1 3080.59  243.48
   3  -2   1  630.44   35.30
  -3  -2  -1  698.03   36.00
  -3  -2  -1  681.83   35.80
   3  -2   1  618.24   35.40
   3  -2   1  608.74   35.20
   3   2   1  678.63   35.80
  -3   2  -1  646.34   35.40
   3   2   1  686.63   36.00
  -3   2  -1  590.14   35.10
   3   2   1  617.04   35.80
  -3   2  -1  651.33   35.00
   4  -2   1  543.85   30.70
   4  -2   1  552.94   30.80
  -4  -2  -1  566.74   31.10
   4  -2   1  499.15   30.90
  -4  -2  -1  545.05   31.20
   4   2   1  556.74   31.10
  -4   2  -1  558.64   31.00
   4   2   1  548.05   31.20
  -4   2  -1  552.14   30.70
  -4   2  -1  563.14   30.30
  -5  -2  -1  562.34   32.30
   5  -2   1  556.44   32.40
   5  -2   1  531.45   31.60
  -5  -2  -1  559.74   32.10
   5  -2   1  562.14   31.90
   5   2   1  568.74   32.30
   5   2   1  573.54   33.40
  -5   2  -1  568.44   31.80
  -5   2  -1  530.85   32.20
  -5   2  -1  568.94   31.20
   5   2   1  602.84   32.40
  -6  -2  -1   98.09    9.20
   6  -2   1  107.49    9.50
   6  -2   1  101.19    8.60
  -6  -2  -1  122.49    9.20
   6  -2   1  111.79    8.80
  -6   2  -1  115.29    8.60
   6   2   1  111.59    9.10
   6   2   1  108.09   10.40
   6   2   1  114.49    9.40
  -6   2  -1  100.39    8.00
   7  -2   1  326.57   18.90
   7  -2   1  263.67   18.40
  -7  -2  -1  302.27   19.20
  -7  -2  -1  281.37   18.70
   7  -2   1  265.57   19.50
  -7   2  -1  321.47   18.80
   7   2   1  288.17   18.80
   7   2   1  273.17   18.80
   7   2   1  321.37   21.20
  -7   2  -1  282.27   17.70
  -8  -2  -1   12.40    4.40
   8  -2   1   17.30    4.50
  -8  -2  -1   17.00    4.50
   8  -2   1   18.30    4.40
   8  -2   1   13.10    5.00
  -8   2  -1   12.50    4.20
   8   2   1   20.60    5.10
   8   2   1   12.20    4.30
  -8   2  -1   20.60    4.00
   8   2   1   15.60    5.70
  -9  -2  -1   40.00    6.90
   9  -2   1   44.70    7.10
   9  -2   1   31.40    5.80
   9  -2   1   43.60    7.80
  -9  -2  -1   42.30    6.70
   9   2   1   27.50    6.90
  -9   2  -1   25.80    5.70
   9   2   1   41.80    8.90
   9   2   1   40.40    6.80
  -9   2  -1   31.00    5.30
  10  -2   1   26.00    6.40
 -10  -2  -1   27.10    6.30
  10  -2   1   37.20    6.70
 -10  -2  -1   25.20    6.20
  10  -2   1   26.00    7.00
  10   2   1   38.10    7.10
  10   2   1   31.80    8.40
 -10   2  -1   28.60    5.30
 -10   2  -1   16.30    5.70
  10   2   1   31.10    6.70
  11  -2   1  295.47   20.70
  11  -2   1  317.37   23.50
 -11  -2  -1  316.87   20.90
  11  -2   1  250.67   20.20
 -11  -2  -1  271.87   20.80
 -11   2  -1  315.07   19.70
  11   2   1  337.97   24.70
  11   2   1  297.47   21.20
  11   2   1  285.27   21.20
 -11   2  -1  299.77   20.90
  12  -2   1  177.98   15.40
  12  -2   1  185.18   17.80
  12  -2   1  222.08   18.60
 -12  -2  -1  168.78   16.00
 -12  -2  -1  198.78   15.50
  12   2   1  187.28   18.70
 -12   2  -1  189.18   14.10
  12   2   1  165.98   15.50
 -12   2  -1  171.58   15.30
  12   2   1  186.08   15.70
 -13  -2  -1   69.29   10.00
 -13  -2  -1   58.99   10.00
  13  -2   1   72.59   12.70
  13  -2   1   41.80    8.70
  13  -2   1   72.19   10.10
  13   2   1   64.89   10.30
 -13   2  -1   69.29   10.20
 -13   2  -1   52.89    8.00
  13   2   1   52.99    9.80
  14  -2   1   78.49   13.50
  14  -2   1   87.99   12.40
  14  -2   1   95.29   12.40
 -14  -2  -1   89.79   12.50
 -14   2  -1   83.79   11.80
 -14   2  -1   97.89    9.70
  14   2   1   83.19   12.30
  14   2   1   88.59   12.70
  15  -2   1  184.38   17.10
 -15  -2  -1  190.88   16.40
  15  -2   1  179.88   17.40
  15  -2   1  212.28   24.30
 -15  -2  -1  198.88   18.60
  15   2   1  195.58   21.00
  15   2   1  200.68   17.80
  15   2   1  213.78   18.20
 -15   2  -1  177.78   16.70
 -15   2  -1  158.98   14.50
  16  -2   1   -0.20    4.60
 -16  -2  -1   14.00    7.00
 -16  -2  -1   10.30    5.40
  16  -2   1    6.80    6.20
  16  -2   1    4.10    6.80
  16   2   1   -2.30    5.10
 -16   2  -1    2.00    3.20
 -16   2  -1   -2.20    6.10
  16   2   1    2.70    6.00
  17  -2   1  148.59   16.10
  17  -2   1  154.38   17.10
 -17  -2  -1  151.68   16.80
  17   2   1  142.69   16.60
  17   2   1  210.38   19.00
 -17   2  -1  186.68   17.50
 -17  -3   1    1.10    6.70
  17  -3  -1   12.80    7.20
  17  -3  -1   11.20    7.40
  17   3  -1   -2.10    5.20
  17   3  -1    5.40    6.00
 -17   3   1   24.10    8.00
 -17   3   1    8.70    5.50
  16  -3  -1   13.10    6.60
 -16  -3   1    6.30    6.50
  16  -3  -1   -2.20    5.20
  16  -3  -1   13.00    7.60
  16   3  -1    6.20    6.10
 -16   3   1    5.70    6.80
  16   3  -1    9.90   10.30
  15  -3  -1   61.49   10.90
 -15  -3   1   62.99   11.60
  15  -3  -1   58.99   10.90
  15  -3  -1   61.19   14.40
 -15  -3   1   64.39   10.70
  15   3  -1   30.20   12.00
 -15   3   1   63.69   10.80
  15   3  -1   46.50   10.30
  15   3  -1   78.09   12.90
 -15   3   1   53.09    8.50
  14  -3  -1   25.90    8.50
  14  -3  -1   43.40   10.80
  14  -3  -1   46.80    9.30
 -14  -3   1   47.30    9.90
 -14  -3   1   43.60    9.10
  14   3  -1   44.90    9.90
 -14   3   1   43.80    9.00
  14   3  -1   30.70    8.30
 -14   3   1   41.00    7.30
  14   3  -1   53.29   11.90
  13  -3  -1  129.69   14.50
  13  -3  -1  136.99   16.10
 -13  -3   1  178.88   16.30
  13  -3  -1  138.59   14.00
  13   3  -1  174.98   15.70
 -13   3   1  154.68   12.80
 -13   3   1  136.59   15.80
  13   3  -1  179.28   15.50
 -12  -3   1  295.77   21.50
  12  -3  -1  332.97   24.30
  12  -3  -1  263.97   21.50
  12  -3  -1  248.08   20.90
 -12  -3   1  337.37   26.20
  12   3  -1  333.87   25.60
 -12   3   1  292.87   21.40
  12   3  -1  339.47   23.30
 -12   3   1  298.97   20.20
  12   3  -1  287.07   22.00
 -11  -3   1  892.51   49.90
  11  -3  -1  728.53   49.00
  11  -3  -1  895.11   51.59
  11  -3  -1  822.62   49.40
 -11  -3   1  873.51   50.19
 -11   3   1  814.42   47.80
  11   3  -1  898.31   53.09
 -11   3   1  817.22   49.10
  11   3  -1  844.42   49.99
  10  -3  -1  568.14   32.90
 -10  -3   1  523.45   32.40
 -10  -3   1  568.34   33.30
  10  -3  -1  497.95   32.20
  10  -3  -1  498.05   33.50
  10   3  -1  497.25   32.60
  10   3  -1  523.25   32.80
  10   3  -1  532.05   35.10
 -10   3   1  499.45   30.80
 -10   3   1  513.75   32.10
   9  -3  -1  377.46   26.10
  -9  -3   1  381.96   25.10
  -9  -3   1  426.56   26.00
   9  -3  -1  380.36   25.00
  -9   3   1  384.86   23.80
   9   3  -1  424.56   28.40
  -9   3   1  379.16   25.90
  -9   3   1  401.36   25.10
   9   3  -1  360.96   25.10
   9   3  -1  384.26   25.30
  -8  -3   1  848.32   47.60
   8  -3  -1  768.42   46.70
   8  -3  -1  801.62   47.70
  -8  -3   1  893.41   49.40
   8  -3  -1  789.42   51.29
  -8   3   1  810.12   46.70
   8   3  -1  842.82   47.20
   8   3  -1  824.72   49.00
  -8   3   1  809.22   47.60
  -8   3   1  801.32   45.70
   8   3  -1  814.72   47.40
  -7  -3   1  801.22   45.20
   7  -3  -1  822.12   45.60
   7  -3  -1  720.93   44.70
  -7  -3   1  839.32   45.60
   7  -3  -1  798.52   45.00
  -7   3   1  772.32   45.30
   7   3  -1  765.82   44.90
   7   3  -1  750.32   45.10
   7   3  -1  811.72   46.80
  -7   3   1  758.92   43.80
  -7   3   1  826.02   45.00
  -6  -3   1  527.65   29.60
   6  -3  -1  522.85   29.60
  -6  -3   1  494.35   29.60
   6  -3  -1  449.66   28.90
   6  -3  -1  496.85   29.20
   6   3  -1  479.45   29.40
  -6   3   1  445.46   29.40
   6   3  -1  547.95   31.00
  -6   3   1  500.45   29.10
  -6   3   1  472.25   28.20
   6   3  -1  484.95   29.20
   5  -3  -1  303.27   18.50
  -5  -3   1  306.37   19.20
  -5  -3   1  291.87   18.70
   5  -3  -1  267.97   18.40
   5  -3  -1  296.17   18.80
   5   3  -1  282.87   18.60
   5   3  -1  316.57   19.10
  -5   3   1  313.57   18.70
  -5   3   1  306.17   18.70
  -5   3   1  305.67   18.10
   5   3  -1  273.37   19.40
  -4  -3   1 2654.23  139.79
   4  -3  -1 2577.04  139.59
   4  -3  -1 2593.84  139.09
   4   3  -1 2723.43  139.99
  -4   3   1 2615.34  139.09
   4   3  -1 2663.13  139.99
  -4   3   1 2484.25  139.09
  -4   3   1 2709.83  139.69
  -3  -3   1   40.00    5.20
   3  -3  -1   48.50    5.60
  -3  -3   1   37.00    5.00
   3  -3  -1   33.90    3.90
   3  -3  -1   46.30    5.20
   3   3  -1   49.70    5.10
   3   3  -1   43.50    5.10
  -3   3   1   40.90    5.00
  -3   3   1   35.50    4.50
   3   3  -1   42.10    5.40
   3   3  -1   44.00    5.50
  -3   3   1   31.50    4.00
   2  -3  -1    0.10    2.40
   2  -3  -1    3.80    1.30
   2  -3  -1    7.20    2.70
  -2  -3   1    7.00    2.60
  -2  -3   1    3.20    2.40
   2   3  -1    0.60    2.30
  -2   3   1    4.10    2.20
   2   3  -1    2.90    2.20
  -2   3   1    3.40    2.20
  -2   3   1    1.40    1.60
  -2   3   1    3.10    2.20
   2   3  -1    3.10    2.20
  -1  -3   1    8.50    2.70
  -1  -3   1    3.60    2.20
   1  -3  -1    6.00    2.50
   1  -3  -1    8.00    2.70
  -1  -3   1    6.70    2.60
  -1   3   1   10.50    2.80
  -1   3   1    9.80    2.80
  -1   3   1   10.60    1.80
  -1   3   1    7.90    2.70
   1   3  -1    3.90    2.40
   1   3  -1    6.40    2.70
   0  -3   1    9.20    2.70
   0  -3  -1    9.80    3.00
   0  -3   1    6.90    2.60
   0  -3   1    7.90    2.40
   0  -3  -1   10.50    2.80
   0  -3  -1    9.10    2.70
   0  -3   1   12.30    3.00
   0  -3  -1    5.90    2.60
   0   3   1    8.90    1.80
   0   3   1   10.60    2.80
   0   3   1   10.40    2.90
   0   3  -1   11.10    2.80
   0   3  -1    9.10    2.60
  -1  -3  -1   18.40    3.70
  -1  -3  -1   17.20    3.70
   1  -3   1   25.80    3.70
   1  -3   1   26.90    3.80
  -1  -3  -1   12.70    3.20
  -1   3  -1   21.70    3.50
  -1   3  -1   19.50    1.80
  -1   3  -1   23.40    3.30
   1   3   1   20.80    3.50
   2  -3   1  534.95   33.60
   2  -3   1  587.04   32.30
  -2  -3  -1  627.84   34.30
   2  -3   1  583.04   33.90
  -2  -3  -1  633.54   34.50
  -2   3  -1  635.04   33.90
   2   3   1  634.24   34.50
  -2   3  -1  607.74   33.40
   2   3   1  637.74   34.10
  -2   3  -1  593.94   33.80
   2   3   1  608.54   34.20
  -3  -3  -1  809.52   44.30
   3  -3   1  772.32   44.00
   3  -3   1  777.42   43.90
  -3  -3  -1  810.72   44.50
   3  -3   1  753.32   42.80
  -3   3  -1  759.82   43.80
   3   3   1  815.82   44.60
  -3   3  -1  802.32   43.00
   3   3   1  801.12   44.40
  -3   3  -1  792.92   43.40
   3   3   1  886.31   44.50
  -4  -3  -1 1468.25   78.49
   4  -3   1 1390.46   77.89
  -4  -3  -1 1491.85   78.69
   4  -3   1 1367.86   77.99
   4   3   1 1451.75   78.29
  -4   3  -1 1446.06   77.39
  -4   3  -1 1488.25   77.59
  -4   3  -1 1422.66   77.99
   4   3   1 1413.56   78.49
   4   3   1 1527.65   78.79
  -5  -3  -1   67.49    7.50
   5  -3   1   88.39    7.30
   5  -3   1   83.69    7.30
  -5  -3  -1   70.09    7.90
   5  -3   1   81.39    7.40
   5   3   1   85.69    7.90
  -5   3  -1   99.29    7.60
   5   3   1   72.19    8.30
  -5   3  -1   90.69    6.70
   5   3   1   85.09    8.00
   5   3   1   79.39    7.80
  -5   3  -1   68.19    7.00
   6  -3   1 1177.98   68.49
   6  -3   1 1229.38   68.79
  -6  -3  -1 1373.26   69.69
  -6  -3  -1 1262.37   68.99
   6  -3   1 1168.68   68.39
  -6   3  -1 1320.87   68.59
   6   3   1 1232.08   68.89
   6   3   1 1210.78   69.09
  -6   3  -1 1243.58   67.59
   6   3   1 1321.37   70.69
  -7  -3  -1 1402.66   73.69
   7  -3   1 1381.26   72.99
   7  -3   1 1210.28   72.49
  -7  -3  -1 1311.67   73.09
   7  -3   1 1379.96   73.59
   7   3   1 1231.28   72.79
  -7   3  -1 1406.06   72.89
   7   3   1 1342.07   74.99
  -7   3  -1 1310.17   71.59
   7   3   1 1286.97   73.39
   8  -3   1 1240.48   67.69
   8  -3   1 1187.68   68.49
  -8  -3  -1 1272.27   68.49
   8  -3   1 1158.58   67.59
  -8   3  -1 1191.78   66.29
  -8   3  -1 1272.97   67.69
   8   3   1 1155.98   68.19
   8   3   1 1260.07   70.39
   8   3   1 1232.48   68.59
   9  -3   1  146.49   13.00
  -9  -3  -1  133.79   11.80
   9  -3   1  149.49   12.00
   9  -3   1  138.89   12.00
  -9  -3  -1  118.19   12.00
   9   3   1  132.09   12.10
   9   3   1  134.79   12.30
  -9   3  -1  131.29   10.50
  -9   3  -1  119.99   11.10
   9   3   1  152.18   14.50
  10  -3   1  921.21   56.09
  10  -3   1  951.60   57.59
  10  -3   1 1009.30   58.89
 -10  -3  -1 1092.39   57.49
 -10  -3  -1  988.00   56.49
 -10   3  -1  996.20   56.19
  10   3   1  976.00   56.69
  10   3   1  986.90   59.39
 -10   3  -1  941.91   54.49
  10   3   1  974.50   56.89
 -11  -3  -1  451.65   28.90
 -11  -3  -1  423.26   28.00
  11  -3   1  462.65   30.00
  11  -3   1  411.56   27.80
  11  -3   1  420.86   28.00
  11   3   1  419.46   28.40
 -11   3  -1  443.86   27.70
 -11   3  -1  396.46   25.80
  11   3   1  434.66   31.10
  11   3   1  409.26   28.20
 -12  -3  -1  286.57   21.20
  12  -3   1  255.27   19.90
 -12  -3  -1  285.97   20.40
  12  -3   1  258.97   20.40
  12  -3   1  263.27   21.90
  12   3   1  309.27   24.60
 -12   3  -1  264.67   18.30
  12   3   1  252.97   20.70
  12   3   1  287.37   21.10
 -12   3  -1  287.07   20.20
 -13  -3  -1  192.58   19.40
  13  -3   1  187.08   16.50
  13  -3   1  213.28   19.20
  13  -3   1  174.08   16.80
  13   3   1  193.98   17.60
 -13   3  -1  192.18   16.30
  13   3   1  210.78   17.40
 -13   3  -1  193.58   14.40
  14  -3   1  108.69   13.90
 -14  -3  -1  103.49   11.90
  14  -3   1  120.39   14.60
 -14  -3  -1  105.19   13.80
  14  -3   1  101.49   13.60
  14   3   1   99.19   16.10
  14   3   1  102.79   13.80
  14   3   1   88.89   13.60
 -14   3  -1   82.69    9.40
 -14   3  -1  127.79   13.00
 -15  -3  -1  109.09   14.50
 -15  -3  -1   83.79   12.20
  15  -3   1   90.39   13.50
  15  -3   1   81.29   12.50
  15  -3   1  102.19   23.40
  15   3   1   68.49   11.80
  15   3   1  118.99   15.60
 -15   3  -1   76.49    9.30
 -15   3  -1   98.39   12.90
  16  -3   1   33.10    9.80
  16  -3   1   39.60    9.10
  16  -3   1   45.30   10.10
 -16   3  -1   44.10    7.60
  16   3   1   36.20   10.00
  16   3   1   17.80   10.10
 -16   3  -1   34.20    9.30
  17  -3   1   -2.00    5.40
  17  -3   1    4.80    5.30
 -17  -3  -1   10.60    7.00
 -17   3  -1   -0.30    5.90
  17   3   1    2.10    7.20
  17   3   1   -0.30    6.20
  16  -4  -1   54.39   10.80
  16  -4  -1   40.80   10.60
 -16  -4   1   71.79   13.50
  16  -4  -1   76.19   14.10
  16   4  -1   55.29   12.10
 -16   4   1   69.79   12.10
  16   4  -1   53.09   10.80
  15  -4  -1  399.06   30.30
  15  -4  -1  345.37   27.60
  15  -4  -1  387.96   29.10
 -15  -4   1  410.76   29.50
 -15   4   1  365.56   25.30
  15   4  -1  400.46   29.30
 -15   4   1  391.86   28.20
  15   4  -1  434.26   29.80
 -14  -4   1  267.47   21.50
  14  -4  -1  278.57   23.40
 -14  -4   1  308.87   23.20
  14  -4  -1  250.57   21.40
  14  -4  -1  266.57   22.30
 -14   4   1  260.27   19.20
  14   4  -1  261.07   22.00
  14   4  -1  299.77   23.00
 -14   4   1  295.37   22.00
  14   4  -1  287.97   25.50
 -13  -4   1   51.89   10.40
  13  -4  -1   52.59    9.50
  13  -4  -1   47.10   10.30
 -13  -4   1   54.89    9.80
  13  -4  -1   49.60    9.80
 -13   4   1   56.59    8.00
  13   4  -1   58.99   10.60
 -13   4   1   56.49    9.70
  13   4  -1   67.69   11.30
 -12  -4   1  145.19   14.80
  12  -4  -1  156.18   15.20
  12  -4  -1  147.19   14.80
  12  -4  -1  157.88   14.40
  12   4  -1  128.49   15.50
  12   4  -1  154.38   15.00
  12   4  -1  121.39   13.80
 -12   4   1  162.88   14.40
 -12   4   1  145.79   12.10
  11  -4  -1   99.99   10.60
 -11  -4   1  103.09   11.90
  11  -4  -1   85.19   12.10
  11  -4  -1   92.69   11.50
  11   4  -1  109.19   14.70
  11   4  -1  104.89   11.60
  11   4  -1  104.69   13.10
 -11   4   1  100.19    9.70
 -11   4   1   95.49   10.70
 -10  -4   1    1.00    5.00
  10  -4  -1   -0.10    4.00
  10  -4  -1    5.90    5.10
 -10  -4   1   -2.50    2.40
  10  -4  -1    8.80    4.60
 -10   4   1    4.60    4.00
  10   4  -1    3.80    4.30
  10   4  -1   10.10    5.70
 -10   4   1    2.30    4.60
   9  -4  -1   21.80    5.90
   9  -4  -1   23.30    6.30
  -9  -4   1   30.60    6.50
   9  -4  -1   19.80    6.10
  -9  -4   1   14.00    5.80
  -9   4   1   26.30    5.00
  -9   4   1   14.30    5.00
   9   4  -1   29.30    6.90
   9   4  -1   33.40    8.10
   9   4  -1   28.50    6.80
  -8  -4   1   11.70    5.30
  -8  -4   1    9.50    4.80
   8  -4  -1    5.70    3.80
   8  -4  -1    3.30    5.70
   8  -4  -1   13.30    4.80
  -8   4   1    3.10    4.20
   8   4  -1    8.20    4.70
   8   4  -1   11.20    5.50
  -8   4   1   13.00    4.10
  -8   4   1    9.90    4.40
   8   4  -1   15.60    5.30
   8   4  -1   10.90    4.80
   7  -4  -1    9.90    4.30
   7  -4  -1    7.90    4.10
  -7  -4   1    5.40    4.40
   7  -4  -1    4.10    3.10
  -7  -4   1   -0.40    3.60
   7   4  -1    8.10    4.80
   7   4  -1    9.30    4.50
   7   4  -1    0.50    3.40
  -7   4   1    2.90    3.50
  -7   4   1    7.20    4.00
   7   4  -1    2.60    4.20
  -7   4   1    2.20    3.10
   6  -4  -1  263.27   18.70
  -6  -4   1  279.87   19.00
   6  -4  -1  281.07   19.10
  -6  -4   1  313.77   19.70
   6  -4  -1  270.27   18.10
  -6   4   1  284.17   18.80
   6   4  -1  309.37   19.60
  -6   4   1  241.88   18.30
  -6   4   1  281.87   17.90
   6   4  -1  303.77   20.20
   6   4  -1  316.97   19.60
   6   4  -1  297.07   19.10
   5  -4  -1  193.38   14.20
  -5  -4   1  192.88   14.50
  -5  -4   1  206.58   14.60
   5  -4  -1  201.48   14.40
   5  -4  -1  227.78   13.50
   5   4  -1  207.88   14.80
  -5   4   1  179.88   13.20
   5   4  -1  173.28   13.80
   5   4  -1  193.78   14.40
  -5   4   1  216.18   13.60
   5   4  -1  184.28   14.70
  -5   4   1  225.68   14.60
   4  -4  -1  409.76   27.90
  -4  -4   1  521.15   29.00
   4  -4  -1  435.26   28.20
  -4  -4   1  481.55   28.50
   4  -4  -1  465.75   26.80
   4   4  -1  481.55   28.70
  -4   4   1  449.76   28.00
  -4   4   1  495.55   27.10
  -4   4   1  468.75   27.50
   4   4  -1  513.05   28.80
   4   4  -1  477.25   28.50
   4   4  -1  499.85   28.20
  -4   4   1  470.95   28.20
   3  -4  -1 1410.26   79.79
   3  -4  -1 1480.45   81.89
  -3  -4   1 1595.44   82.09
  -3  -4   1 1578.54   82.19
  -3   4   1 1431.46   81.49
   3   4  -1 1541.05   81.89
   3   4  -1 1517.55   81.49
  -3   4   1 1452.15   80.99
  -3   4   1 1538.95   80.19
   3   4  -1 1499.05   81.99
  -3   4   1 1542.55   81.79
   3   4  -1 1492.85   81.39
  -2  -4   1    6.30    3.10
   2  -4  -1   11.70    3.70
  -2  -4   1   11.40    3.80
   2  -4  -1    7.10    3.20
  -2  -4   1   12.10    3.60
   2   4  -1    8.20    3.10
   2   4  -1    6.30    3.40
   2   4  -1    5.80    3.40
  -2   4   1    8.20    3.20
  -2   4   1    7.90    2.10
  -2   4   1    7.00    3.10
  -2   4   1    7.70    3.40
   2   4  -1    6.70    2.50
   1  -4  -1  665.13   42.00
  -1  -4   1  754.92   42.50
  -1  -4   1  662.23   41.90
   1  -4  -1  755.52   42.50
   1  -4  -1  811.52   42.60
  -1  -4   1  781.92   42.50
  -1  -4   1  807.12   42.50
  -1   4   1  752.62   42.40
   1   4  -1  752.62   42.20
   1   4  -1  704.23   40.80
  -1   4   1  766.42   42.30
   1   4  -1  777.52   42.40
  -1   4   1  787.62   40.50
   0  -4   1 3915.11  316.17
   0  -4  -1 3933.51  320.77
   0   4   1 3238.68  299.67
   0   4  -1 3766.02  306.37
  -1  -4  -1 1084.29   67.69
   1  -4   1 1190.68   67.79
   1  -4   1 1372.26   68.09
  -1  -4  -1 1275.57   68.19
  -1  -4  -1 1254.27   68.79
  -1  -4  -1 1240.98   68.19
   1  -4   1 1135.49   67.59
   1   4   1 1304.87   68.19
  -1   4  -1 1259.27   67.69
   1   4   1 1295.77   68.29
  -1   4  -1 1282.67   67.89
   2  -4   1   25.30    4.70
  -2  -4  -1   20.60    4.60
   2  -4   1   34.60    5.00
  -2  -4  -1   22.30    4.60
  -2  -4  -1   29.90    5.00
  -2  -4  -1   33.60    5.40
   2   4   1   25.10    4.80
   2   4   1   34.70    5.40
  -2   4  -1   34.30    5.00
  -2   4  -1   24.70    4.20
   2   4   1   24.00    4.80
   3  -4   1  739.73   43.30
  -3  -4  -1  816.52   44.00
   3  -4   1  715.83   41.00
  -3  -4  -1  786.12   44.00
   3  -4   1  703.13   43.20
  -3   4  -1  738.83   43.10
  -3   4  -1  765.32   42.50
   3   4   1  822.12   44.10
  -3   4  -1  857.81   41.40
  -3   4  -1  762.12   43.20
   3   4   1  784.22   43.80
   3   4   1  756.12   43.40
   4  -4   1 1401.46   74.99
  -4  -4  -1 1457.15   75.39
  -4  -4  -1 1449.35   75.59
   4  -4   1 1356.76   73.09
   4  -4   1 1240.98   74.49
  -4   4  -1 1346.57   74.49
   4   4   1 1421.16   75.59
  -4   4  -1 1368.46   74.59
  -4   4  -1 1354.16   73.79
   4   4   1 1414.76   75.49
   4   4   1 1345.27   74.89
   4   4   1 1306.67   75.29
   5   4   1   44.90    6.70
   5   4   1   42.00    6.20
   5   4   1   35.50    6.30
   6  -4   1  287.27   20.40
  -6  -4  -1  349.47   21.70
   6  -4   1  320.27   20.70
   6  -4   1  328.37   20.10
  -6  -4  -1  346.17   21.40
   6   4   1  340.67   22.30
   6   4   1  292.97   21.10
  -6   4  -1  343.67   20.70
  -6   4  -1  303.37   19.30
   6   4   1  299.47   20.70
   6   4   1  337.17   21.70
  -7  -4  -1  181.38   14.30
   7  -4   1  151.68   12.70
   7  -4   1  184.58   13.00
   7  -4   1  175.98   13.20
  -7  -4  -1  180.58   13.70
   7   4   1  130.39   13.90
  -7   4  -1  169.48   11.70
   7   4   1  177.08   13.80
   7   4   1  162.28   15.00
   7   4   1  139.09   13.00
  -7   4  -1  169.88   13.00
  -8  -4  -1  168.18   13.90
   8  -4   1  148.69   12.80
   8  -4   1  159.18   13.10
  -8  -4  -1  151.48   13.10
   8  -4   1  139.69   14.30
   8   4   1  159.78   13.20
   8   4   1  180.98   14.20
  -8   4  -1  166.88   13.00
  -8   4  -1  147.29   11.30
   8   4   1  150.98   13.30
   8   4   1  174.58   15.80
  -9  -4  -1   16.80    6.40
   9  -4   1   11.20    5.20
   9  -4   1   19.90    5.60
  -9  -4  -1   12.90    5.40
   9  -4   1   20.00    5.70
   9   4   1   22.40    6.20
   9   4   1   12.80    5.40
  -9   4  -1   17.50    5.70
  -9   4  -1   14.40    4.20
   9   4   1   22.20    6.70
   9   4   1   20.20    7.30
  10  -4   1   18.70    6.20
  10  -4   1   31.10    6.40
  10  -4   1   35.10    7.30
 -10  -4  -1   22.60    7.00
 -10  -4  -1   22.80    6.70
  10   4   1   18.90    7.00
 -10   4  -1   24.70    5.20
  10   4   1   25.80   11.20
 -10   4  -1   24.90    6.40
  10   4   1   35.40    9.10
  11  -4   1   94.99   10.40
 -11  -4  -1   75.79   11.40
  11  -4   1   74.59   12.50
  11  -4   1   83.49   11.10
 -11  -4  -1   60.19    9.70
  11   4   1   89.39   11.80
 -11   4  -1   79.29    8.20
  11   4   1   63.49   12.20
 -11   4  -1   67.69   10.00
  11   4   1   67.19   10.80
  12  -4   1   19.30    7.10
 -12  -4  -1   35.90    8.50
  12  -4   1   24.30    7.30
  12  -4   1   27.50    7.80
 -12   4  -1   15.80    4.90
  12   4   1   23.70    7.00
 -12   4  -1   18.10    6.20
  12   4   1   29.00    8.10
  13  -4   1  115.79   12.20
 -13  -4  -1  120.29   13.20
 -13  -4  -1  115.99   13.40
  13  -4   1  126.99   14.40
  13  -4   1  102.59   13.90
  13   4   1  117.49   15.00
 -13   4  -1  121.49   12.90
  13   4   1  122.09   17.60
 -13   4  -1  105.69   10.50
  13   4   1  114.09   13.20
 -14  -4  -1  234.38   19.40
  14  -4   1  240.68   20.00
  14  -4   1  254.37   21.40
  14  -4   1  207.48   18.40
  14   4   1  210.98   22.10
 -14   4  -1  230.88   18.60
  14   4   1  210.28   19.40
  14   4   1  226.08   20.10
 -14   4  -1  211.18   16.20
  15  -4   1  381.66   29.60
  15  -4   1  337.77   26.60
  15  -4   1  334.57   25.90
 -15  -4  -1  377.56   27.40
 -15   4  -1  367.06   26.20
  15   4   1  347.27   27.30
 -15   4  -1  339.47   23.00
  15   4   1  314.27   26.40
  16  -4   1    8.20    6.20
 -16  -4  -1   11.60    7.60
  16  -4   1    6.70    5.60
  16  -4   1    5.40    5.90
  16   4   1    8.10    6.80
 -16   4  -1   -0.60    6.00
  16   4   1   20.10    8.30
 -16   4  -1    8.00    4.70
  15  -5  -1  112.99   16.00
  15  -5  -1   71.69   13.00
 -15  -5   1   77.29   13.50
  15  -5  -1   63.49   11.50
 -15   5   1   80.69   10.20
 -15   5   1   88.69   12.80
  15   5  -1   83.99   14.10
  15   5  -1   94.09   14.50
  15   5  -1   68.79   12.70
  14  -5  -1  112.79   14.60
 -14  -5   1  108.29   15.40
  14  -5  -1   78.39   13.70
  14  -5  -1  124.69   14.40
 -14   5   1  105.59   10.60
 -14   5   1  104.29   16.50
  14   5  -1  115.69   15.90
  14   5  -1  102.39   15.20
  14   5  -1  124.39   15.70
 -13  -5   1   15.70    7.40
  13  -5  -1   17.60    7.00
  13  -5  -1   18.10    6.70
  13  -5  -1   28.60    8.20
  13   5  -1   18.80    8.00
  13   5  -1   25.00    8.20
 -13   5   1    9.50    4.70
  13   5  -1   30.10    9.20
 -13   5   1   21.60    7.20
 -12  -5   1  477.75   33.70
  12  -5  -1  510.05   33.50
  12  -5  -1  479.05   33.60
 -12  -5   1  526.75   34.40
  12  -5  -1  456.55   32.80
  12   5  -1  571.34   34.40
 -12   5   1  476.85   32.70
  12   5  -1  485.75   33.80
  12   5  -1  572.84   35.40
 -12   5   1  484.15   30.50
  11  -5  -1  324.07   24.60
  11  -5  -1  313.67   24.10
 -11  -5   1  332.27   27.90
  11  -5  -1  318.97   27.00
  11   5  -1  322.77   25.00
  11   5  -1  369.36   25.70
 -11   5   1  346.67   22.20
  11   5  -1  343.47   24.90
  11   5  -1  365.46   27.20
 -11   5   1  382.76   24.60
  10  -5  -1  434.36   29.80
  10  -5  -1  451.95   29.80
  10  -5  -1  459.25   29.30
 -10  -5   1  471.65   30.70
  10   5  -1  470.35   32.10
  10   5  -1  468.85   30.60
 -10   5   1  415.86   29.10
 -10   5   1  437.36   27.40
  10   5  -1  468.15   30.60
  10   5  -1  424.76   29.60
  -9  -5   1   83.39   11.50
   9  -5  -1   66.99   11.70
   9  -5  -1   80.29    9.10
   9  -5  -1   71.19   10.20
   9   5  -1  109.39   14.00
  -9   5   1   70.79    8.00
   9   5  -1   92.09   12.10
   9   5  -1   79.29   11.20
  -9   5   1   75.59   10.20
   9   5  -1   91.29   11.50
   8  -5  -1  224.98   18.90
   8  -5  -1  262.67   20.00
   8  -5  -1  259.67   18.10
  -8  -5   1  268.17   19.50
  -8  -5   1  260.37   19.80
  -8   5   1  280.57   19.30
   8   5  -1  294.67   20.20
   8   5  -1  253.47   19.20
  -8   5   1  253.27   17.40
   8   5  -1  302.87   21.90
   8   5  -1  259.97   19.70
  -7  -5   1 1207.18   69.29
   7  -5  -1 1082.29   68.49
   7  -5  -1 1221.38   69.59
   7  -5  -1 1163.78   67.09
  -7  -5   1 1263.77   69.19
   7   5  -1 1264.97   69.59
  -7   5   1 1243.58   67.59
  -7   5   1 1241.28   68.59
   7   5  -1 1251.17   68.69
   7   5  -1 1296.97   69.69
  -7   5   1 1167.38   66.99
   7   5  -1 1294.77   70.19
   6  -5  -1    4.10    2.50
   6  -5  -1    3.70    3.70
  -6  -5   1   -3.80    3.10
   6  -5  -1    7.10    4.40
  -6  -5   1    5.40    5.10
  -6   5   1    4.20    3.00
  -6   5   1    0.10    3.20
  -6   5   1   -0.20    3.40
  -6   5   1    4.50    3.50
   6   5  -1    5.00    4.40
   6   5  -1   -3.60    4.10
   6   5  -1   -3.50    3.30
   6   5  -1    2.90    3.90
  -5  -5   1  111.99   10.80
  -5  -5   1   98.19   10.10
   5  -5  -1   98.79    9.50
   5  -5  -1   89.99    9.30
   5  -5  -1  102.29    7.70
  -5   5   1  100.09    9.20
   5   5  -1   87.39    9.60
  -5   5   1  113.29   10.00
   5   5  -1   93.79    9.50
  -5   5   1   82.29    7.70
  -5   5   1  115.59    9.10
  -4  -5   1  177.18   13.10
   4  -5  -1  133.39   12.00
   4  -5  -1  162.28   12.40
   4   5  -1  152.98   12.10
   4   5  -1  167.08   12.20
  -4   5   1  154.18   12.00
  -4   5   1  137.39   11.60
  -4   5   1  151.78   10.00
  -4   5   1  141.19   11.10
   4   5  -1  137.19   12.10
   4   5  -1  164.28   12.60
  -3  -5   1  184.08   13.40
   3  -5  -1  165.68   13.00
  -3  -5   1  155.18   13.00
  -3  -5   1  156.88   13.00
   3  -5  -1  165.38   13.10
  -3   5   1  181.18   13.10
  -3   5   1  159.88   10.40
   3   5  -1  173.98   12.30
   3   5  -1  170.48   13.20
  -3   5   1  163.88   12.60
   3   5  -1  182.28   12.80
   3   5  -1  178.38   13.20
  -2  -5   1   -1.00    2.70
   2  -5  -1    1.90    3.40
   2  -5  -1    1.10    3.40
  -2  -5   1   -4.00    3.10
  -2  -5   1    2.10    3.40
  -2  -5   1    4.80    3.60
   2  -5  -1    5.80    3.70
   2   5  -1   -3.90    1.80
   2   5  -1   -2.40    3.10
   2   5  -1    4.50    3.40
  -2   5   1    3.40    1.70
  -2   5   1    0.00    3.00
  -2   5   1    2.80    3.00
  -1  -5   1   15.00    5.00
  -1  -5   1   16.60    4.60
   1  -5  -1   17.80    6.10
  -1  -5   1   21.60    4.90
   1  -5  -1   16.70    4.90
   1  -5  -1   19.30    4.80
  -1  -5   1   20.00    4.60
   1   5  -1   15.70    3.00
   1   5  -1   20.20    4.80
  -1   5   1   16.80    4.50
  -1   5   1   12.00    4.20
  -1   5   1   19.10    2.60
   1   5  -1   16.10    4.50
   0  -5   1   -1.90    2.70
   0  -5   1   -2.00    2.80
   0  -5  -1   -1.70    2.80
   0  -5   1   -2.60    3.10
   0  -5  -1    2.50    3.40
   0  -5   1    5.40    3.60
   0  -5  -1   -0.80    3.10
   0  -5  -1    1.20    3.40
   0   5   1    4.40    3.50
   0   5   1    2.00    2.90
   0   5  -1    1.30    1.40
   0   5  -1    2.30    3.00
   0   5  -1    1.70    3.10
   0   5   1    1.00    1.70
   0   5  -1    0.90    1.20
   1  -5   1   25.00    5.10
  -1  -5  -1   30.00    5.80
  -1  -5  -1   19.00    4.70
   1  -5   1   20.50    5.00
   1  -5   1   33.70    5.90
  -1  -5  -1   14.30    4.50
  -1  -5  -1   26.10    5.40
   1   5   1   21.80    5.20
   1   5   1   23.50    5.40
  -1   5  -1   26.30    4.90
  -1   5  -1   22.80    5.00
   2  -5   1   33.80    5.90
  -2  -5  -1   24.00    5.30
  -2  -5  -1   37.60    6.40
   2  -5   1   32.40    6.00
  -2  -5  -1   46.40    6.90
  -2  -5  -1   33.00    6.60
   2  -5   1   30.50    5.50
  -2   5  -1   41.40    5.90
  -2   5  -1   30.60    5.60
   2   5   1   42.20    6.50
   2   5   1   24.90    5.80
   3  -5   1  330.37   22.00
   3  -5   1  315.27   21.90
  -3  -5  -1  380.66   22.80
  -3  -5  -1  336.57   22.50
  -3  -5  -1  334.07   22.50
  -3   5  -1  339.57   21.90
   3   5   1  390.56   22.50
   3   5   1  351.96   22.80
   3   5   1  326.27   21.60
   3   5   1  387.06   22.90
  -4  -5  -1  343.57   22.70
  -4  -5  -1  278.97   21.80
   4  -5   1  343.07   22.20
   4  -5   1  333.87   22.00
  -4  -5  -1  355.46   22.50
   4   5   1  372.46   22.90
   4   5   1  335.57   22.20
  -4   5  -1  356.96   21.90
   4   5   1  356.76   22.80
  -4   5  -1  351.16   21.80
   4   5   1  358.66   22.10
  -5  -5  -1   10.30    4.80
   5  -5   1   12.80    4.50
   5  -5   1   17.80    4.60
   5  -5   1   20.80    3.90
  -5  -5  -1   10.90    4.60
  -5   5  -1   11.40    4.10
  -5   5  -1   26.10    4.30
   5   5   1   24.60    6.00
   5   5   1   16.00    4.90
  -5   5  -1   15.60    4.50
   5   5   1   13.20    4.70
   6  -5   1  157.78   13.20
   6  -5   1  168.08   11.30
  -6  -5  -1  156.38   13.70
  -6  -5  -1  165.88   13.60
   6   5   1  149.69   13.10
  -6   5  -1  163.68   12.70
   6   5   1  180.68   14.20
  -6   5  -1  166.98   12.60
   6   5   1  167.68   14.40
  -6   5  -1  166.08   11.80
  -7  -5  -1  642.04   38.40
   7  -5   1  600.94   35.80
   7  -5   1  608.44   37.50
  -7  -5  -1  603.94   37.90
   7  -5   1  686.73   38.20
   7   5   1  675.33   38.50
  -7   5  -1  596.84   35.50
   7   5   1  606.64   38.90
  -7   5  -1  630.24   37.20
   7   5   1  600.44   37.60
   7   5   1  637.54   38.40
  -8  -5  -1  117.19   11.90
  -8  -5  -1  101.09   12.00
   8  -5   1  133.89   11.00
   8  -5   1  130.79   12.20
   8  -5   1  118.19   11.90
   8   5   1  124.59   12.00
   8   5   1  142.49   12.90
  -8   5  -1  133.09   11.90
   8   5   1  121.29   13.50
   8   5   1  149.29   13.20
  -8   5  -1  123.09   10.00
   9  -5   1   86.99    9.60
   9  -5   1   82.79    9.50
   9  -5   1   93.79   10.80
  -9  -5  -1   99.19   12.30
   9   5   1   96.09   12.20
   9   5   1  107.39   11.30
  -9   5  -1   66.69    9.90
   9   5   1   97.29   12.50
   9   5   1   77.79   12.20
  -9   5  -1   82.69    8.30
  10  -5   1  329.67   22.70
 -10  -5  -1  297.97   22.60
  10  -5   1  298.97   21.80
  10  -5   1  310.57   21.50
  10   5   1  293.67   22.60
  10   5   1  294.27   24.10
 -10   5  -1  283.07   21.30
  10   5   1  285.17   22.10
 -10   5  -1  308.57   19.60
 -11  -5  -1  539.55   35.00
  11  -5   1  479.85   33.50
  11  -5   1  482.55   41.20
  11  -5   1  500.45   33.30
  11   5   1  466.35   35.70
 -11   5  -1  546.75   33.30
  11   5   1  533.85   35.00
  11   5   1  561.04   34.60
  11   5   1  540.55   34.90
 -12  -5  -1   17.50    7.00
  12  -5   1   20.80    6.10
 -12  -5  -1   11.60    7.00
  12  -5   1   14.00    5.80
  12  -5   1   16.60    6.40
  12   5   1   23.50    7.60
  12   5   1   20.00    7.00
 -12   5  -1   12.70    6.10
  12   5   1   11.50    7.10
 -12   5  -1   14.70    4.60
  13  -5   1   17.00    7.50
  13  -5   1   17.70    7.20
 -13  -5  -1   27.30    9.10
  13  -5   1   16.60    6.50
  13   5   1   30.50    9.70
 -13   5  -1   35.90    8.10
  13   5   1   21.80    8.00
  13   5   1   25.10    9.20
  13   5   1   27.40    8.30
 -13   5  -1   19.30    5.10
  14  -5   1   -0.80    5.60
  14  -5   1    5.00    6.10
 -14  -5  -1   10.10    7.70
  14  -5   1    2.90    5.10
  14   5   1   20.80    8.90
  14   5   1    8.40    7.80
 -14   5  -1   11.90    6.50
  14   5   1   10.80    6.90
 -14   5  -1    7.60    4.30
 -15  -5  -1   90.29   13.90
  15  -5   1   45.00    9.40
  15  -5   1   62.29   12.00
  15  -5   1   45.60   12.80
  15   5   1   69.19   12.30
  15   5   1   45.20   10.80
 -15   5  -1   55.99    7.90
 -15   5  -1   44.90    9.60
  15   5   1   47.10   11.10
  14  -6  -1  160.78   17.10
 -14  -6   1  210.88   20.10
  14  -6  -1  213.48   19.60
  14  -6  -1  196.28   17.80
 -14   6   1  166.88   14.30
  14   6  -1  195.88   19.30
 -14   6   1  182.08   17.40
  14   6  -1  194.28   18.80
  14   6  -1  185.88   24.10
  13  -6  -1   -1.70    4.10
  13  -6  -1   -4.20    4.70
  13  -6  -1   -1.10    5.90
 -13  -6   1    6.80    7.90
 -13   6   1   13.10    4.70
 -13   6   1    3.40    5.10
  13   6  -1    4.00    7.00
  13   6  -1   11.20    6.50
  13   6  -1    6.20    6.90
  13   6  -1    0.20    6.30
 -12  -6   1   -2.90    5.50
  12  -6  -1   10.80    5.80
  12  -6  -1    0.80    3.80
  12  -6  -1   10.40    6.50
  12   6  -1    8.00    7.40
  12   6  -1   -2.90    5.00
 -12   6   1    2.10    3.70
  12   6  -1   -4.40    4.40
 -12   6   1    8.00    5.70
  12   6  -1    2.70    5.80
 -11  -6   1  162.68   16.00
 -11  -6   1  150.88   15.90
  11  -6  -1  168.48   14.20
  11  -6  -1  185.68   16.70
  11  -6  -1  177.78   15.70
  11   6  -1  182.58   16.80
  11   6  -1  158.48   15.70
 -11   6   1  148.39   12.70
 -11   6   1  129.59   14.50
  11   6  -1  141.59   15.40
  10  -6  -1    6.30    4.90
  10  -6  -1   -2.00    5.60
  10  -6  -1    3.40    3.10
 -10  -6   1   -1.90    5.70
 -10  -6   1   -0.40    5.20
 -10   6   1    3.00    3.80
  10   6  -1   -1.00    5.40
  10   6  -1    4.60    5.40
  10   6  -1   -2.40    4.80
 -10   6   1   -4.90    4.40
  10   6  -1   -4.80    5.60
   9  -6  -1   38.10    8.40
   9  -6  -1   41.70    8.80
   9  -6  -1   40.50    6.50
  -9  -6   1   33.10   12.30
  -9  -6   1   42.70    9.30
   9   6  -1   36.00    8.10
  -9   6   1   34.40    7.80
   9   6  -1   26.70    8.20
  -9   6   1   45.10    6.80
   9   6  -1   43.40    8.70
   9   6  -1   49.40    9.40
   8  -6  -1   28.50    6.90
   8  -6  -1   14.90    6.50
   8  -6  -1   27.20    5.10
  -8  -6   1   23.70    7.00
  -8  -6   1   29.50    7.90
  -8   6   1   26.50    6.00
   8   6  -1   11.30    6.30
   8   6  -1   14.00    6.20
   8   6  -1   18.00    6.60
  -8   6   1   27.10    7.00
  -8   6   1   25.30    8.30
   8   6  -1   19.70    6.70
   7  -6  -1    6.70    2.90
   7  -6  -1    6.20    5.50
   7  -6  -1    1.20    4.40
  -7  -6   1   11.60    6.00
   7   6  -1   15.00    6.00
   7   6  -1   10.30    5.40
   7   6  -1   10.40    6.00
  -7   6   1    7.10    4.50
  -7   6   1   11.10    4.80
  -7   6   1   -2.80    3.50
   7   6  -1   -3.30    4.20
   6  -6  -1   25.00    6.70
  -6  -6   1   32.60    7.60
   6  -6  -1   39.10    4.40
   6  -6  -1   31.60    7.10
  -6  -6   1   28.00    7.60
   6   6  -1   51.49    8.30
  -6   6   1   36.00    7.00
  -6   6   1   34.10    6.10
   6   6  -1   28.90    6.80
   6   6  -1   51.69    8.90
   6   6  -1   20.70    6.90
  -6   6   1   26.90    6.20
   5  -6  -1  104.29   11.20
  -5  -6   1   87.39   12.80
   5  -6  -1  100.29   10.90
  -5  -6   1  103.99   11.00
  -5  -6   1  111.49   11.40
   5   6  -1  104.49   10.80
   5   6  -1   91.69   10.30
   5   6  -1   92.39   10.10
  -5   6   1  103.69   10.20
  -5   6   1   96.69   10.20
   5   6  -1  108.69   10.90
  -4  -6   1  209.38   16.20
  -4  -6   1  195.78   15.70
   4  -6  -1  205.78   15.70
  -4  -6   1  195.88   15.60
   4  -6  -1  148.69   14.60
   4   6  -1  216.68   14.70
  -4   6   1  180.28   14.50
   4   6  -1  221.08   16.20
   4   6  -1  177.38   14.70
  -4   6   1  178.28   14.40
   4   6  -1  195.68   17.00
  -3  -6   1  101.29   10.10
   3  -6  -1   92.59   10.20
  -3  -6   1   83.39   10.60
   3  -6  -1  101.39   10.20
  -3  -6   1   85.39    9.70
   3  -6  -1   96.89   10.30
   3   6  -1   78.39    9.20
  -3   6   1   78.29    9.30
  -3   6   1   87.39    9.20
   3   6  -1   88.09   10.50
   3   6  -1   88.69    8.40
   2  -6  -1   -1.50    4.00
  -2  -6   1    3.00    3.70
  -2  -6   1    4.10    3.90
   2  -6  -1    5.80    4.40
  -2  -6   1    4.80    4.50
   2  -6  -1   -3.30    3.30
   2   6  -1    1.50    2.50
   2   6  -1    2.00    4.10
  -2   6   1    1.10    3.70
   2   6  -1   -1.20    4.00
  -2   6   1    4.20    3.80
  -1  -6   1  210.88   16.10
   1  -6  -1  226.28   16.40
   1  -6  -1  218.18   16.40
  -1  -6   1  213.78   16.20
  -1  -6   1  190.58   15.70
   1  -6  -1  229.48   16.50
  -1  -6   1  205.78   16.00
  -1   6   1  218.68   12.30
  -1   6   1  231.08   16.00
   1   6  -1  220.18   15.70
   1   6  -1  189.28   12.80
  -1   6   1  212.08   15.70
   1   6  -1  209.48   12.60
   1   6  -1  214.58   16.00
   0  -6  -1  460.55   27.20
   0  -6  -1  428.66   27.10
   0  -6   1  424.36   27.10
   0  -6   1  435.76   27.00
   0  -6  -1  407.46   27.00
   0  -6   1  452.65   30.00
   0  -6   1  384.36   26.40
   0  -6  -1  398.66   26.80
   0   6  -1  422.26   26.60
   0   6  -1  399.96   26.20
   0   6   1  437.06   26.80
   0   6   1  398.26   23.30
   0   6   1  411.46   26.60
  -1  -6  -1   21.70    5.90
   1  -6   1   25.80    6.10
   1  -6   1   32.00    6.40
   1  -6   1   30.50    6.30
  -1  -6  -1   35.70    7.20
  -1  -6  -1   39.00    7.40
  -1  -6  -1   24.70    6.10
  -1   6  -1   34.60    6.40
   1   6   1   27.50    6.00
   1   6   1   31.30    4.10
   1   6   1   31.70    6.80
   1   6   1   22.80    4.20
  -1   6  -1   25.60    5.70
   2  -6   1   57.69    8.30
   2  -6   1   43.40    7.50
  -2  -6  -1   54.29    8.90
  -2  -6  -1   42.40    7.50
  -2  -6  -1   40.50    7.30
  -2  -6  -1   46.30    8.10
   2  -6   1   51.29    7.80
   2   6   1   47.90    7.90
   2   6   1   46.70    7.70
  -2   6  -1   35.80    6.60
  -2   6  -1   41.70    7.00
   2   6   1   54.69    6.20
  -3  -6  -1  147.69   14.20
  -3  -6  -1  200.48   15.30
   3  -6   1  187.98   14.60
   3  -6   1  199.08   14.70
  -3  -6  -1  181.88   14.80
   3  -6   1  190.38   14.80
  -3   6  -1  183.08   13.80
   3   6   1  171.68   14.30
  -3   6  -1  165.18   13.50
   3   6   1  186.58   15.20
   3   6   1  175.08   13.30
   4  -6   1  203.78   15.70
  -4  -6  -1  192.88   15.80
   4  -6   1  198.18   15.40
  -4  -6  -1  191.78   15.80
  -4  -6  -1  197.18   15.60
  -4   6  -1  193.58   15.00
   4   6   1  204.38   15.10
   4   6   1  180.28   15.00
  -4   6  -1  192.68   14.80
   4   6   1  220.18   16.60
   4   6   1  186.48   15.50
   5  -6   1   24.40    6.20
  -5  -6  -1   20.60    5.90
  -5  -6  -1    9.60    5.80
   5  -6   1   26.80    6.10
  -5  -6  -1    8.50    5.60
   5   6   1   23.50    6.60
  -5   6  -1   33.50    6.20
   5   6   1   17.70    5.90
   5   6   1   35.30    7.30
  -5   6  -1   26.50    5.80
   5   6   1   22.70    5.80
   6  -6   1   59.69    4.90
   6  -6   1   56.09    8.50
   6  -6   1   91.49   10.20
  -6  -6  -1   48.70    9.00
  -6  -6  -1   60.69    9.60
  -6  -6  -1   59.79    9.90
   6   6   1   61.49    9.50
   6   6   1   66.29    9.60
   6   6   1   73.39   10.20
   6   6   1   51.29    9.00
  -6   6  -1   63.79    8.90
  -6   6  -1   53.79    8.00
  -7  -6  -1  141.19   14.00
   7  -6   1  143.49   10.10
   7  -6   1  149.19   15.10
   7  -6   1  138.59   13.20
  -7  -6  -1  156.68   14.70
  -7   6  -1  156.28   12.80
   7   6   1  121.89   21.10
   7   6   1  130.39   13.50
   7   6   1  154.48   14.10
   7   6   1  147.79   13.80
  -8  -6  -1    0.60    6.70
   8  -6   1    6.90    2.80
   8  -6   1   -0.90    3.30
   8  -6   1    2.10    4.60
  -8   6  -1    3.70    3.50
   8   6   1   -3.20    4.10
   8   6   1    2.50    4.80
   8   6   1    3.50    6.10
  -8   6  -1    2.50    4.50
   8   6   1    3.60    5.20
   9  -6   1   -1.70    3.90
   9  -6   1   -0.80    2.90
   9  -6   1   -3.30    4.10
  -9  -6  -1    0.30    5.30
  -9   6  -1    1.40    4.20
  -9   6  -1   -3.50    3.00
   9   6   1    4.20    5.90
   9   6   1    7.40    5.70
   9   6   1    6.90    6.40
   9   6   1    3.60    5.70
  10  -6   1    8.10    6.00
  10  -6   1    8.70    4.40
 -10  -6  -1   -1.50    5.40
  10  -6   1    9.30    5.30
  10   6   1   -1.30    5.80
  10   6   1    4.00    6.00
  10   6   1   18.40    7.20
 -10   6  -1   12.60    4.30
  10   6   1   13.30    7.20
 -10   6  -1    3.90    5.00
  11  -6   1   11.60    4.90
  11  -6   1   12.50    6.70
  11  -6   1   10.30    6.40
 -11  -6  -1    9.70    9.10
 -11  -6  -1    9.60    6.70
 -11   6  -1    6.30    5.60
  11   6   1   17.40    7.10
  11   6   1    7.60    7.50
  11   6   1   11.20    6.50
  12  -6   1   24.10    6.60
  12  -6   1   19.40    7.40
 -12  -6  -1   16.60    7.70
  12  -6   1    2.60    5.20
  12   6   1   28.00    8.20
  12   6   1   24.00    9.90
 -12   6  -1    9.60    6.00
  12   6   1   17.00    7.90
 -12   6  -1   16.00    4.90
  12   6   1   15.40    8.30
  13  -6   1   66.59   11.00
  13  -6   1   85.99   11.80
 -13  -6  -1   93.49   14.20
  13  -6   1   72.59   12.50
  13   6   1   70.19   12.70
 -13   6  -1   60.99   10.50
  13   6   1   51.69   15.70
  13   6   1  108.69   14.90
  13   6   1   67.69   13.30
 -13   6  -1   61.09    8.10
 -14  -6  -1  111.49   15.70
  14  -6   1   83.19   12.90
  14  -6   1   92.19   13.10
  14  -6   1  105.09   15.20
 -14   6  -1   90.39   12.80
  14   6   1  121.69   16.90
  14   6   1   66.59   12.90
  14   6   1   62.69   12.70
 -14   6  -1   74.49    8.70
 -12  -7   1   12.80    7.10
  12  -7  -1    6.00    4.90
  12  -7  -1   -1.30    2.80
 -12   7   1   12.20    4.60
  12   7  -1    7.30    6.60
 -12   7   1   13.50    6.50
  12   7  -1    6.60    6.40
  12   7  -1    9.60    7.30
  11  -7  -1   25.40    8.00
 -11  -7   1   16.30    8.60
  11  -7  -1   15.50    6.40
  11  -7  -1   10.70    4.40
  11   7  -1    8.60    5.80
  11   7  -1   14.30    7.70
  11   7  -1   18.80    7.10
 -11   7   1   17.00    6.00
 -11   7   1    9.00    4.60
  10  -7  -1   14.10    4.10
  10  -7  -1   19.00    6.50
 -10  -7   1   11.20    7.60
  10  -7  -1    6.40    6.30
 -10   7   1   16.60    5.10
  10   7  -1   10.40    6.80
  10   7  -1   27.30    8.30
  10   7  -1   17.10    7.40
 -10   7   1   19.80    6.90
  10   7  -1    4.00    6.70
   9  -7  -1    9.50    5.40
  -9  -7   1    8.10    6.70
   9  -7  -1   13.00    3.70
   9  -7  -1   15.00    7.10
  -9  -7   1   12.20    9.90
   9   7  -1   30.10    7.90
  -9   7   1   13.40    7.80
   9   7  -1   17.80    7.00
   9   7  -1   25.90    8.40
  -9   7   1   11.10    5.70
   9   7  -1   16.00    6.60
  -8  -7   1   18.20    7.30
   8  -7  -1   36.50    8.10
   8  -7  -1   14.50    3.10
  -8  -7   1   24.50    7.70
   8  -7  -1    7.80    4.80
  -8  -7   1    9.80    6.70
   8   7  -1    6.80    5.70
   8   7  -1   12.20    6.20
  -8   7   1   20.10    6.20
   8   7  -1   19.10    7.10
  -8   7   1   17.40    6.20
   8   7  -1   19.90   11.80
  -7  -7   1    3.90    5.00
  -7  -7   1   15.50    7.40
   7  -7  -1   19.20    6.30
   7  -7  -1    7.40    6.00
  -7  -7   1    5.10    5.70
  -7   7   1    0.70    4.10
  -7   7   1    6.80    5.10
   7   7  -1   10.50    6.30
   7   7  -1    9.00    5.90
   7   7  -1   10.40    6.30
   7   7  -1   24.30    7.20
  -6  -7   1   11.20    5.80
  -6  -7   1    3.60    5.80
   6  -7  -1    6.30    6.00
   6  -7  -1    2.60    4.30
  -6  -7   1    4.20    5.50
   6   7  -1   -0.90    4.60
  -6   7   1    5.30    4.80
   6   7  -1    2.10    4.60
  -6   7   1    4.60    4.70
   6   7  -1   -3.10    4.60
   6   7  -1    0.80    3.90
   5  -7  -1   12.40    5.50
   5  -7  -1   13.70    5.40
  -5  -7   1   12.10    6.00
  -5  -7   1   12.40    6.20
  -5  -7   1   11.00    5.30
   5   7  -1    7.80    5.50
   5   7  -1   10.70    5.70
  -5   7   1   -1.30    3.50
   5   7  -1    8.40    4.60
  -5   7   1   10.80    5.40
   4  -7  -1    7.60    5.00
   4  -7  -1    0.50    4.80
  -4  -7   1   11.90    5.50
  -4  -7   1    2.90    5.00
  -4  -7   1   21.30    6.10
   4  -7  -1    7.10    5.40
  -4   7   1   10.00    5.30
   4   7  -1    6.30    5.40
   4   7  -1    6.20    3.70
  -4   7   1   14.90    5.50
   4   7  -1   14.10    5.90
  -3  -7   1   13.70    6.10
  -3  -7   1   30.20    7.50
  -3  -7   1   42.50    8.20
   3  -7  -1   20.30    6.70
   3  -7  -1   34.90    8.10
   3  -7  -1   23.40    6.90
  -3   7   1   34.30    6.90
  -3   7   1   27.40    6.90
   3   7  -1   26.50    4.90
   3   7  -1   22.50    7.00
   2  -7  -1    2.90    3.90
  -2  -7   1    3.20    4.40
  -2  -7   1    4.70    4.70
  -2  -7   1    1.90    4.90
   2  -7  -1    7.00    5.10
   2  -7  -1   -0.90    4.60
  -2   7   1    3.20    4.30
  -2   7   1    0.60    4.20
   2   7  -1    6.00    4.70
   2   7  -1    3.60    2.30
   2   7  -1    0.50    3.80
   2   7  -1    1.10    2.40
   1  -7  -1    3.70    5.20
   1  -7  -1   13.90    6.10
  -1  -7   1   22.30    6.10
   1  -7  -1   13.90    6.00
  -1  -7   1   15.50    6.20
  -1  -7   1   16.80    6.10
  -1  -7   1   15.10    6.20
  -1   7   1   24.90    6.20
   1   7  -1   15.80    5.60
   1   7  -1   16.90    6.00
  -1   7   1   11.20    4.90
   0  -7   1   -4.20    3.30
   0  -7  -1   -1.50    3.80
   0  -7  -1    2.60    4.70
   0  -7   1    2.20    4.70
   0  -7  -1    5.40    4.40
   0  -7   1    8.60    5.40
   0   7   1    0.80    1.50
   0   7  -1    9.40    4.90
   0   7   1    0.90    4.20
   0   7  -1   -1.80    3.30
   0   7   1    1.30    1.60
   0   7   1    5.10    4.90
  -1  -7  -1   15.80    6.20
  -1  -7  -1   15.30    6.10
   1  -7   1   26.80    7.10
   1  -7   1   13.40    5.60
  -1  -7  -1   20.50    6.40
   1  -7   1   15.40    6.10
  -1  -7  -1    9.80    5.60
  -1   7  -1   27.50    6.30
   1   7   1   15.40    7.10
   1   7   1   18.70    5.90
   1   7   1   18.00    3.20
   1   7   1   16.90    3.50
  -1   7  -1   13.50    5.40
  -2  -7  -1  131.59   13.10
   2  -7   1  154.58   14.10
  -2  -7  -1  148.09   13.70
  -2  -7  -1  165.28   14.40
   2  -7   1  157.68   13.80
  -2   7  -1  161.38   13.30
   2   7   1  126.39   13.40
   2   7   1  143.99   10.40
  -2   7  -1  160.08   13.30
   2   7   1  137.19   13.70
   2   7   1  137.59   10.80
  -3  -7  -1   34.20    7.70
  -3  -7  -1   35.50    8.10
   3  -7   1   44.10    8.30
   3  -7   1   19.40    6.20
  -3  -7  -1   36.90    8.00
   3  -7   1   24.70    6.40
   3   7   1   30.40    7.30
  -3   7  -1   31.70    6.40
   3   7   1   31.50    5.70
   3   7   1   46.00    8.30
  -3   7  -1   27.90    6.70
   4  -7   1    9.90    4.90
  -4  -7  -1    3.20    4.50
   4  -7   1    5.60    5.30
  -4  -7  -1   11.70    6.60
  -4  -7  -1   14.00    6.10
   4  -7   1    6.30    5.00
   4   7   1   15.50    6.40
  -4   7  -1    1.90    3.80
   4   7   1   17.60    6.30
  -4   7  -1   11.60    5.10
   4   7   1   10.80    4.20
  -5  -7  -1   -2.10    4.90
   5  -7   1    3.50    3.50
  -5  -7  -1    2.00    4.90
  -5  -7  -1    0.10    4.50
   5  -7   1   -0.50    4.40
   5   7   1    1.70    4.80
  -5   7  -1    1.40    4.50
  -5   7  -1    0.10    2.80
   5   7   1    6.80    4.50
   5   7   1    5.20    5.40
   6  -7   1  144.79   13.50
  -6  -7  -1  154.88   14.90
   6  -7   1  146.09   14.00
  -6  -7  -1  140.39   13.90
   6   7   1  145.09   14.20
  -6   7  -1  118.29   15.60
   6   7   1  145.99   14.60
   6   7   1  145.59   13.80
   6   7   1  122.69   13.00
  -6   7  -1  134.69   12.90
   7  -7   1   17.00    5.40
  -7  -7  -1   22.50    7.50
  -7  -7  -1   15.80    6.60
   7  -7   1   21.10    7.00
  -7  -7  -1   20.60    8.00
  -7   7  -1   12.70    5.50
  -7   7  -1   17.50    5.80
   7   7   1    7.20    5.20
   7   7   1   -2.20    6.10
   7   7   1   17.20    7.10
   7   7   1    4.50    5.60
  -8  -7  -1   47.50    9.70
   8  -7   1   43.00    8.20
  -8  -7  -1   30.20    8.80
  -8  -7  -1   49.40   10.20
   8  -7   1   49.99   10.10
  -8   7  -1   62.99    9.20
   8   7   1   51.69   10.00
   8   7   1   57.39   10.40
   8   7   1   46.70    9.50
   8   7   1   63.59   10.90
  -8   7  -1   59.99    9.30
  -9  -7  -1   38.90    8.60
  -9  -7  -1   44.40    9.90
   9  -7   1   44.60    5.40
   9  -7   1   42.60    8.80
   9  -7   1   48.10    9.50
   9   7   1   48.20   10.30
   9   7   1   50.49    9.80
   9   7   1   50.89   10.30
  -9   7  -1   42.30    8.40
   9   7   1   46.80    9.30
  10  -7   1    4.30    5.30
  10  -7   1   -0.10    2.80
 -10  -7  -1    4.60    6.20
  10  -7   1    1.60    6.10
 -10  -7  -1   11.60    6.30
  10   7   1    4.60    5.90
  10   7   1   14.60    8.20
  10   7   1   13.70    7.00
 -10   7  -1    1.70    5.10
  10   7   1    3.40    5.40
  11  -7   1   28.20    8.70
  11  -7   1   45.10   10.00
 -11  -7  -1   20.30    7.50
 -11  -7  -1   26.30    8.90
  11  -7   1   19.80    5.20
  11   7   1   29.50   15.40
  11   7   1   13.20    7.80
  11   7   1   13.70    7.40
  11   7   1   29.60    9.60
 -11   7  -1   20.00    7.00
  12  -7   1   12.00    4.40
  12  -7   1   13.40    9.80
 -12  -7  -1   17.90    8.00
  12   7   1   23.60    8.60
 -12   7  -1    6.90    5.70
  12   7   1    2.40    6.40
  12   7   1   27.60    9.60
  10  -8  -1   16.30    6.60
 -10  -8   1   75.89   21.00
 -10  -8   1   44.50   10.00
  10  -8  -1   29.60    9.00
  10   8  -1   39.20    9.20
 -10   8   1   34.20    8.40
  10   8  -1   27.20    8.70
   9  -8  -1   21.90    8.10
  -9  -8   1   13.50    6.80
  -9  -8   1   30.80    9.60
   9  -8  -1   15.90    6.80
  -9   8   1   14.70    6.90
   9   8  -1   23.90    8.90
   9   8  -1   24.90    7.30
   9   8  -1   14.40    6.70
   8  -8  -1   -4.90    4.00
   8  -8  -1    3.00    5.50
  -8  -8   1   20.30    8.30
   8   8  -1    3.30    5.70
  -8   8   1   -5.00    4.20
   8   8  -1   11.20    5.70
   8   8  -1    4.00    6.70
   7  -8  -1   34.00    8.00
   7  -8  -1   45.20   10.00
  -7  -8   1   46.00    9.90
  -7  -8   1   58.29   10.90
   7   8  -1   44.50    8.90
   7   8  -1   37.90    9.60
  -7   8   1   36.00    8.50
   7   8  -1   46.00   11.30
  -6  -8   1    3.20    5.80
   6  -8  -1   -4.60    3.70
   6  -8  -1   -6.30    5.20
  -6  -8   1   14.30    7.00
   6  -8  -1   11.70    6.60
  -6   8   1    8.90    5.30
   6   8  -1    2.60    4.20
   6   8  -1   -4.20    4.70
   6   8  -1   -6.00    5.00
  -5  -8   1   68.09   11.30
  -5  -8   1   42.80   10.30
   5  -8  -1   66.39   11.00
   5  -8  -1   81.59   11.70
   5  -8  -1  113.49   13.60
  -5  -8   1   91.89   13.20
  -5   8   1   76.69   10.80
   5   8  -1   73.69   11.40
   5   8  -1   72.39   11.60
   5   8  -1   81.19    9.20
  -5   8   1   82.39   11.10
  -4  -8   1  225.78   20.00
   4  -8  -1  257.27   20.70
  -4  -8   1  271.97   21.20
   4  -8  -1  240.58   20.60
   4  -8  -1  319.07   22.40
  -4  -8   1  302.57   22.50
   4   8  -1  265.57   20.80
  -4   8   1  262.07   20.00
  -4   8   1  254.07   20.00
   4   8  -1  255.07   16.80
   4   8  -1  249.97   20.20
   4   8  -1  260.27   17.70
  -3  -8   1    5.10    5.40
   3  -8  -1   17.90    6.40
  -3  -8   1   15.10    7.50
  -3  -8   1    8.90    6.30
   3  -8  -1   18.90    6.80
  -3   8   1   14.00    6.20
  -3   8   1   11.20    5.60
   3   8  -1   13.60    3.30
   3   8  -1   10.20    3.60
   3   8  -1    3.20    5.40
   3   8  -1   15.50    6.70
  -2  -8   1   -0.60    4.80
  -2  -8   1    9.40    5.90
   2  -8  -1   -7.90    4.80
   2  -8  -1   -1.20    5.50
   2  -8  -1    1.00    4.20
   2   8  -1   -2.10    4.60
   2   8  -1   -0.70    5.60
  -2   8   1    0.80    5.30
  -2   8   1    2.20    4.90
  -1  -8   1   21.90    7.40
  -1  -8   1   36.50    8.80
   1  -8  -1   59.29   12.00
   1  -8  -1   39.90    8.40
   1  -8  -1   38.10    8.20
   1   8  -1   32.10    7.30
   1   8  -1   31.40    7.50
  -1   8   1   38.60    7.90
  -1   8   1   32.80    8.00
   0  -8   1   18.50    6.90
   0  -8   1   -4.10    4.80
   0  -8  -1    1.40    4.80
   0  -8  -1    6.60    5.90
   0  -8   1    5.90    5.90
   0   8  -1    6.10    4.70
   0   8  -1    9.30    5.30
   0   8   1    9.20    6.20
   0   8   1    7.20    5.80
  -1  -8  -1   -0.60    5.20
  -1  -8  -1    6.00    6.20
   1  -8   1   19.30    7.10
  -1  -8  -1   12.60    6.40
   1  -8   1   17.40    6.80
   1  -8   1   18.00    6.00
  -1   8  -1   22.30    6.10
   1   8   1    8.10    6.00
   1   8   1   24.70    7.00
  -1   8  -1   30.30    6.90
   2  -8   1    2.90    5.60
  -2  -8  -1    2.50    5.10
   2  -8   1   -2.10    4.00
  -2  -8  -1   -2.30    4.90
   2  -8   1   -1.40    4.70
  -2  -8  -1    0.60    6.30
   2   8   1    3.40    2.80
  -2   8  -1   -3.60    4.20
  -2   8  -1   -0.40    4.60
   2   8   1    0.90    2.20
   2   8   1    7.20    5.70
   2   8   1   -5.20    3.90
   3  -8   1   23.60    7.10
   3  -8   1    4.50    5.10
  -3  -8  -1    4.70    5.70
   3  -8   1   14.50    6.70
  -3  -8  -1    5.30    6.20
  -3  -8  -1   11.70    6.50
  -3   8  -1   16.90    6.20
   3   8   1   16.30    7.00
   3   8   1   11.70    6.40
  -3   8  -1   17.80    6.40
   3   8   1    9.10    4.00
   3   8   1   20.10    4.20
   4  -8   1    1.90    5.70
  -4  -8  -1    1.80    5.20
  -4  -8  -1   16.30    6.30
   4  -8   1    8.00    4.80
   4  -8   1    9.10    6.20
  -4  -8  -1   13.60    7.30
   4   8   1    8.00    3.90
   4   8   1    3.10    5.60
   4   8   1    5.40    4.10
  -4   8  -1    3.00    4.80
   4   8   1   20.90    7.80
  -4   8  -1    8.90    5.20
   5  -8   1   46.70    9.30
  -5  -8  -1   36.90    9.30
   5  -8   1   40.50   13.30
   5  -8   1   49.99   11.70
  -5  -8  -1   40.60    9.60
  -5  -8  -1   49.00    9.90
   5   8   1   39.10    9.30
   5   8   1   44.10    7.60
  -5   8  -1   49.10    8.50
  -5   8  -1   39.50   12.10
   5   8   1   52.99   10.40
   6  -8   1    2.70    5.20
  -6  -8  -1  -11.50    4.50
   6  -8   1   -9.50    4.40
   6  -8   1    0.80    5.70
  -6  -8  -1   10.10    6.40
   6   8   1   -1.90    5.90
   6   8   1   -7.10    4.30
   6   8   1    2.80    4.50
  -6   8  -1    0.30    4.30
   7  -8   1   29.80    8.50
  -7  -8  -1   10.80    6.50
   7  -8   1   12.20    6.10
  -7  -8  -1   11.90    7.40
   7   8   1   11.40    6.30
  -7   8  -1   13.30    6.00
   7   8   1   15.10    6.00
   7   8   1    8.40    6.30
  -8  -8  -1    9.90    7.50
  -8  -8  -1    8.80    7.70
   8  -8   1    3.90    5.60
   8  -8   1   11.60    6.70
   8   8   1   12.20    7.00
   8   8   1   29.80    8.30
  -8   8  -1   17.50    6.10
   8   8   1   15.80    6.50
   9  -8   1   -1.60    4.50
   9  -8   1    5.60    6.40
  -9  -8  -1   -5.20    6.80
  -9  -8  -1   -2.40    3.70
   9   8   1   12.20    7.40
   9   8   1   10.10    7.20
   9   8   1    5.50    5.70
  -9   8  -1   -4.80    3.70
 -10  -8  -1   18.30    8.50
  10   8   1    6.80    7.40
  -6  -9   1   53.69   11.30
   6  -9  -1   33.00    9.30
   6  -9  -1   31.20    8.70
  -6  -9   1   34.20    8.70
   6   9  -1   22.80    6.00
  -6   9   1   45.10    9.40
   6   9  -1   31.00    9.20
   5  -9  -1   15.70    6.60
  -5  -9   1   14.70    6.80
  -5  -9   1   16.10    8.30
   5   9  -1   17.80    4.30
  -5   9   1   11.30    6.00
   5   9  -1   20.90    5.00
   5   9  -1   17.50    7.00
   4  -9  -1   51.39    9.90
  -4  -9   1   27.60   10.20
   4  -9  -1   36.80    9.70
   4   9  -1   48.30    5.00
   4   9  -1   53.49   10.10
  -4   9   1   39.80    8.80
   4   9  -1   42.10    5.40
   3  -9  -1   -3.00    4.70
  -3  -9   1   10.80    7.70
  -3  -9   1    5.90    8.30
   3  -9  -1    2.10    5.50
  -3   9   1   -1.90    4.90
   3   9  -1    8.30    6.80
   2  -9  -1   17.60    7.40
   2  -9  -1   -9.90    4.20
  -2  -9   1    5.70    5.70
  -2   9   1    0.70    5.40
   2   9  -1   -2.90    4.50
  -1  -9   1  118.39   13.90
   1  -9  -1  112.89   13.30
   1  -9  -1  118.69   15.50
  -1   9   1  145.99   13.80
   1   9  -1  110.79   12.80
   0  -9  -1    1.40    5.00
   0  -9  -1   -4.00    4.30
   0  -9   1   -7.40    3.60
   0   9   1    6.30    5.40
   0   9  -1    0.30    5.20
   1  -9   1    2.90    5.40
   1  -9   1   -0.90    4.50
  -1  -9  -1    3.70    6.10
   1   9   1    9.80    6.80
  -1   9  -1   -0.60    4.30
   2  -9   1    5.30    5.70
  -2  -9  -1   -5.00    4.80
   2  -9   1    8.20    5.60
   2   9   1   -4.80    5.50
  -2   9  -1   21.80    6.80
  -3  -9  -1   51.49   10.90
   3  -9   1   26.60    8.20
   3  -9   1   31.40    8.10
   3   9   1   30.30    9.00
   3   9   1   34.50    4.30
   3   9   1   38.00    4.80
  -3   9  -1   42.50    8.80
   4  -9   1  183.98   17.90
  -4  -9  -1  229.58   20.60
  -4  -9  -1  193.18   18.40
   4  -9   1  188.48   18.60
  -4   9  -1  199.68   17.50
   4   9   1  210.18   14.10
   4   9   1  212.98   14.90
   4   9   1  267.87   20.30
  -5  -9  -1   70.89   12.30
   5  -9   1   70.39   11.90
  -5  -9  -1   78.49   20.80
   5  -9   1   63.59   11.00
   5   9   1   80.99    8.90
   5   9   1   62.39    7.70
  -5   9  -1   51.69    9.80
   5   9   1   73.79   12.20
  -6  -9  -1   43.00   10.40
   6  -9   1   16.10    6.50
  -6  -9  -1   20.00    7.70
   6   9   1   27.20    6.80
  -6   9  -1   21.30    7.20
   6   9   1   42.00   11.50
  18   0  -2   16.80    7.40
 -18   0   2   12.40    7.90
  18   0  -2    1.60    5.70
  17   0  -2  267.47   30.40
 -17   0   2  219.28   19.00
  17   0  -2  261.57   22.00
 -17   0   2  275.97   22.60
  16   0  -2   90.29   15.80
  16   0  -2   74.89   14.80
 -16   0   2   68.69   11.70
  16   0  -2   71.79   11.70
 -16   0   2   73.59   10.60
  15   0  -2  240.68   23.10
  15   0  -2  225.18   19.90
 -15   0   2  248.98   20.60
  15   0  -2  245.68   19.90
  14   0  -2   46.20   11.10
  14   0  -2   19.50    7.20
  14   0  -2   24.00    7.50
 -14   0   2   20.50    6.10
 -14   0   2   16.20    7.00
  13   0  -2    5.30    5.30
  13   0  -2    9.70    5.20
 -13   0   2   10.00    6.20
  13   0  -2   10.00    6.80
 -13   0   2    9.30    5.20
  12   0  -2   22.40    6.40
  12   0  -2   19.70    7.70
 -12   0   2   10.30    5.60
  12   0  -2   21.20    6.70
 -12   0   2   10.90    5.00
 -11   0   2  290.97   20.80
  11   0  -2  298.37   20.70
  11   0  -2  314.37   23.40
  11   0  -2  268.57   20.30
 -11   0   2  304.27   20.10
  10   0  -2    5.70    4.30
 -10   0   2    6.40    3.80
  10   0  -2    2.70    4.50
  10   0  -2    6.10    6.60
 -10   0   2    8.30    4.30
  -9   0   2  225.88   14.80
   9   0  -2  219.78   17.20
   9   0  -2  178.48   14.60
   9   0  -2  206.18   15.00
   8   0  -2   27.70    6.30
   8   0  -2   26.70    5.10
  -8   0   2   28.40    5.40
   8   0  -2   21.10    4.50
  -8   0   2   21.00    5.80
  -8   0   2   21.50    4.50
   7   0  -2   57.49    8.30
  -7   0   2   51.39    6.10
  -7   0   2   60.29    8.40
   7   0  -2   61.59    7.30
  -7   0   2   62.69    6.10
   7   0  -2   57.49    6.30
   6   0  -2  105.79    8.10
  -6   0   2  100.29    9.40
   6   0  -2   88.69    7.70
  -6   0   2   94.89    8.10
   6   0  -2  102.19    9.30
  -6   0   2  103.79    8.00
  -5   0   2  248.88   15.90
  -5   0   2  270.17   15.90
   5   0  -2  261.77   16.10
  -5   0   2  252.97   17.20
   5   0  -2  279.87   17.40
  -4   0   2 1976.00  153.88
   4   0  -2 1703.33  147.59
   3   0  -2 1260.97   68.09
  -2   0   2   43.10    3.40
  -2   0   2   48.70    4.20
   2   0  -2   53.59    3.60
  -2   0   2   48.70    3.50
   2   0  -2   51.29    4.10
   2   0  -2   46.00    3.50
  -1   0   2   -0.20    0.30
  -1   0   2   -0.10    0.30
   1   0  -2   -0.10    0.40
   1   0   2    2.80    0.50
  -2   0  -2    8.60    1.40
   2   0   2    8.80    1.50
   2   0   2    6.20    1.30
  -2   0  -2    6.40    1.30
   3   0   2 2028.00  147.89
  -4   0  -2 4546.75  308.87
   4   0   2 4210.28  285.77
   5   0   2  554.94   34.30
   5   0   2  603.14   33.20
  -5   0  -2  587.64   32.80
   5   0   2  588.24   33.20
  -5   0  -2  626.04   33.30
   6   0   2 1026.70   52.89
   6   0   2  880.91   50.69
   6   0   2  859.31   50.69
  -6   0  -2  946.11   50.89
  -6   0  -2  914.61   50.39
   7   0   2   47.20    7.30
  -7   0  -2   63.49    6.20
   7   0   2   59.19    6.30
  -7   0  -2   47.10    5.50
   7   0   2   43.50    6.00
  -8   0  -2  610.94   34.70
   8   0   2  649.04   37.80
  -8   0  -2  620.64   35.40
   8   0   2  585.84   35.30
   8   0   2  575.64   35.20
   9   0   2   19.10    5.00
   9   0   2   35.10    6.10
  -9   0  -2   37.70    6.40
   9   0   2   47.00    8.30
  -9   0  -2   37.50    5.60
  10   0   2  229.58   16.40
 -10   0  -2  217.58   15.40
 -10   0  -2  220.88   16.20
  10   0   2  224.28   18.70
  11   0   2  202.78   16.20
  11   0   2  211.28   16.60
  11   0   2  232.78   19.40
 -11   0  -2  220.28   16.80
 -12   0  -2    4.70    4.00
  12   0   2   -0.60    4.00
  12   0   2    6.40    5.60
  12   0   2    5.10    6.10
 -12   0  -2   10.40    5.60
 -13   0  -2  619.74   36.70
  13   0   2  544.65   37.60
  13   0   2  679.63   42.10
  13   0   2  591.34   37.90
 -13   0  -2  610.14   37.80
  14   0   2  778.52   47.40
  14   0   2  866.31   52.09
 -14   0  -2  725.43   45.40
  14   0   2  730.23   47.10
 -14   0  -2  798.92   47.30
 -15   0  -2  153.48   15.50
  15   0   2  145.09   15.50
 -15   0  -2  162.18   14.30
  15   0   2  187.58   19.80
  15   0   2  172.58   15.80
 -16   0  -2  135.99   14.60
  16   0   2  132.39   14.50
  16   0   2  161.98   16.00
 -17   0  -2  306.87   22.30
 -17   0  -2  317.77   24.50
  17   0   2  316.47   24.60
  17   0   2  275.17   26.40
  18  -1  -2   22.10    8.40
  18  -1  -2   27.10    9.10
  18   1  -2   14.30    7.20
 -18   1   2   26.00    8.60
  18   1  -2   21.20    8.90
 -17  -1   2   -1.10    5.60
  17  -1  -2    3.80    6.20
 -17   1   2    3.60    4.80
 -17   1   2    1.00    6.10
  17   1  -2   -1.80    5.20
 -16  -1   2    2.40    5.20
  16  -1  -2   -2.00    4.70
  16  -1  -2   -2.00    5.30
  16  -1  -2    7.20    7.10
 -16  -1   2    9.30    6.50
  16   1  -2   -2.00    4.60
  16   1  -2   13.60    6.30
 -16   1   2    0.20    5.30
  15  -1  -2  120.09   14.30
  15  -1  -2  196.98   20.40
 -15  -1   2  135.49   14.80
  15  -1  -2  129.69   14.90
 -15   1   2  157.78   15.80
  15   1  -2  148.39   26.70
  15   1  -2  163.88   16.30
  15   1  -2  148.09   19.90
  14  -1  -2  264.57   22.10
  14  -1  -2  214.68   18.40
 -14  -1   2  221.68   18.30
  14  -1  -2  201.88   18.10
  14   1  -2  180.48   17.60
  14   1  -2  218.98   18.50
 -14   1   2  236.28   18.40
 -14   1   2  198.28   16.30
  13  -1  -2   28.50    6.70
  13  -1  -2   26.40    7.00
  13  -1  -2   21.00    8.40
 -13  -1   2   46.80    7.70
 -13  -1   2   36.10    8.10
  13   1  -2   24.20    6.60
 -13   1   2   10.80    5.60
 -13   1   2   25.80    6.00
  13   1  -2   19.60    7.00
  12  -1  -2  610.74   38.50
  12  -1  -2  714.13   42.40
  12  -1  -2  570.34   38.40
 -12  -1   2  628.44   38.10
 -12  -1   2  651.73   39.10
  12   1  -2  570.34   40.40
  12   1  -2  668.23   42.20
 -12   1   2  647.84   37.80
 -12   1   2  663.83   38.90
  12   1  -2  601.74   38.70
  11  -1  -2 1553.94   85.79
 -11  -1   2 1600.44   83.49
 -11  -1   2 1475.25   82.39
  11  -1  -2 1473.65   82.89
  11  -1  -2 1364.86   82.69
  11   1  -2 1474.85   83.09
 -11   1   2 1485.15   81.99
 -11   1   2 1546.35   83.09
  11   1  -2 1410.56   82.79
  11   1  -2 1537.95   86.09
  10  -1  -2  262.37   17.50
  10  -1  -2  291.27   20.20
 -10  -1   2  227.18   17.20
 -10   1   2  233.78   16.40
  10   1  -2  219.58   17.00
 -10   1   2  241.78   17.30
  10   1  -2  246.38   19.70
  10   1  -2  209.48   17.30
   9  -1  -2  625.34   37.20
   9  -1  -2  560.84   36.80
   9  -1  -2  584.34   38.80
  -9  -1   2  685.43   37.20
  -9  -1   2  672.53   37.60
  -9   1   2  638.14   36.50
   9   1  -2  621.74   37.20
  -9   1   2  645.84   37.20
  -9   1   2  607.34   39.00
   9   1  -2  694.83   39.80
   9   1  -2  623.24   37.20
   8  -1  -2 2862.61  154.68
  -8  -1   2 2973.40  154.48
  -8  -1   2 2935.81  154.98
   8  -1  -2 2530.35  154.18
   8  -1  -2 2943.61  156.58
  -8   1   2 2935.51  154.08
   8   1  -2 2785.52  154.58
  -8   1   2 3227.48  157.18
   8   1  -2 2792.42  154.68
   8   1  -2 2985.40  156.88
  -8   1   2 2919.91  154.68
   7  -1  -2  859.21   48.70
  -7  -1   2  915.51   48.90
  -7  -1   2  831.62   48.90
   7  -1  -2  870.91   50.39
   7  -1  -2  871.71   48.80
  -7   1   2  848.62   50.29
  -7   1   2  865.21   48.70
   7   1  -2  971.40   49.30
   7   1  -2  799.32   48.70
  -7   1   2  865.91   48.30
   7   1  -2  909.81   50.79
   6  -1  -2  212.08   15.20
  -6  -1   2  212.88   14.10
   6  -1  -2  228.78   15.40
  -6  -1   2  225.98   15.60
  -6  -1   2  211.58   13.90
   6  -1  -2  218.88   14.00
   6   1  -2  193.68   13.70
   6   1  -2  196.38   15.10
  -6   1   2  224.78   13.70
  -6   1   2  190.58   14.90
   6   1  -2  220.58   14.10
  -6   1   2  194.48   13.60
   5  -1  -2 2793.22  141.19
   5   1  -2 2490.35  141.09
  -4  -1   2 8046.10  484.05
   4  -1  -2 7998.20  486.95
   4   1  -2 7726.83  483.45
  -3  -1   2  319.47   19.20
  -3  -1   2  332.87   18.60
   3  -1  -2  272.67   18.70
   3  -1  -2  302.87   18.30
   3  -1  -2  350.36   18.50
  -3  -1   2  357.56   18.50
  -3   1   2  344.87   18.40
   3   1  -2  339.67   18.40
  -3   1   2  304.57   18.30
   3   1  -2  294.27   18.90
  -3   1   2  327.57   19.00
   2  -1  -2  481.45   24.80
  -2  -1   2  462.05   24.70
  -2  -1   2  481.15   25.30
   2  -1  -2  406.06   24.70
  -2  -1   2  444.96   24.80
   2  -1  -2  427.96   25.00
   2   1  -2  477.45   24.70
  -2   1   2  444.86   25.00
  -2   1   2  459.85   24.70
  -2   1   2  455.25   24.90
   2   1  -2  439.66   25.10
   2   1  -2  446.76   24.70
   1  -1  -2   12.00    1.80
  -1  -1   2    4.40    1.20
  -1  -1   2    5.70    1.30
   1   1  -2    2.80    1.10
  -1   1   2    8.10    1.50
   1   1  -2    4.20    1.30
   0  -1   2    0.60    0.50
   0  -1   2   -0.50    0.60
   0  -1  -2   -0.10    0.90
   0  -1  -2   -0.30    0.80
   0  -1  -2   -1.00    0.90
   0  -1  -2    0.10    0.90
   0  -1   2    0.40    0.60
   0   1   2    1.70    1.10
   0   1   2   -0.10    1.00
   0   1   2    0.50    0.90
   0   1  -2    0.30    0.60
   0   1   2   -0.30    0.90
  -1  -1  -2  239.18   13.60
   1  -1   2  218.88   13.10
  -1  -1  -2  240.98   13.60
   1  -1   2  250.17   13.30
  -1  -1  -2  250.17   13.70
   1   1   2  247.28   13.60
   1   1   2  246.48   13.70
  -2  -1  -2 3074.89  208.28
  -2   1  -2 3248.58  198.48
  -3  -1  -2 1019.60   52.39
   3  -1   2  947.71   51.99
  -3  -1  -2  962.20   52.39
   3  -1   2  955.90   52.59
   3  -1   2  961.60   51.89
   3   1   2  932.31   52.39
  -3   1  -2 1008.40   51.69
   3   1   2  993.60   52.39
   4  -1   2  195.78   12.00
  -4  -1  -2  198.28   12.10
   4  -1   2  183.28   11.80
  -4  -1  -2  198.18   12.30
   4  -1   2  177.38   12.60
  -4   1  -2  196.78   11.60
   4   1   2  204.28   12.30
   4   1   2  184.38   12.20
  -4   1  -2  207.78   12.00
  -5  -1  -2   59.69    5.80
   5  -1   2   61.79    5.60
  -5  -1  -2   75.09    6.40
   5  -1   2   58.29    5.60
   5  -1   2   62.29    6.80
   5   1   2   61.79    7.10
   5   1   2   79.29    7.30
  -5   1  -2   73.19    5.90
   5   1   2   74.59    6.40
   6  -1   2 2465.15  135.09
   6  -1   2 2440.46  135.19
  -6  -1  -2 2508.05  135.19
   6  -1   2 2721.13  136.99
  -6   1  -2 2506.55  134.69
   6   1   2 2340.37  135.39
   6   1   2 2658.63  137.49
   6   1   2 2740.83  135.79
  -7  -1  -2 1233.88   63.49
   7  -1   2 1198.08   65.29
   7  -1   2 1107.19   63.29
  -7  -1  -2 1142.09   63.59
   7  -1   2 1153.88   63.49
   7   1   2 1101.09   63.59
  -7   1  -2 1209.88   62.79
  -7   1  -2 1116.89   63.19
   7   1   2 1110.69   63.59
   7   1   2 1192.08   65.79
   8  -1   2  471.55   28.60
  -8  -1  -2  425.76   26.00
   8  -1   2  408.86   26.10
  -8  -1  -2  439.86   26.70
   8  -1   2  423.66   26.20
   8   1   2  473.65   29.20
  -8   1  -2  455.25   25.60
   8   1   2  396.06   26.40
   8   1   2  434.26   26.70
  -8   1  -2  432.06   26.30
   9  -1   2  203.78   15.20
   9  -1   2  230.38   17.60
  -9  -1  -2  200.88   14.70
  -9  -1  -2  231.58   15.90
   9   1   2  229.48   17.90
  -9   1  -2  188.68   14.90
   9   1   2  205.58   15.40
   9   1   2  210.78   15.50
  -9   1  -2  224.68   14.50
 -10  -1  -2  795.92   44.90
 -10  -1  -2  804.72   44.30
  10  -1   2  735.93   44.50
  10  -1   2  693.43   44.70
  10  -1   2  849.41   47.80
  10   1   2  828.32   48.10
 -10   1  -2  756.02   43.40
  10   1   2  760.22   44.90
  10   1   2  689.83   44.60
 -10   1  -2  769.12   44.40
  11  -1   2  590.54   37.20
 -11  -1  -2  607.54   37.30
  11  -1   2  631.34   37.50
  11  -1   2  662.03   40.30
 -11  -1  -2  636.04   36.70
  11   1   2  639.94   40.60
 -11   1  -2  645.94   37.40
 -11   1  -2  569.24   35.60
  11   1   2  588.64   37.50
  11   1   2  587.54   37.30
 -12  -1  -2   11.10    4.90
  12  -1   2   16.70    7.20
  12  -1   2   12.30    5.00
  12  -1   2    5.20    4.80
 -12  -1  -2   11.50    5.60
  12   1   2   -0.40    7.00
 -12   1  -2   15.40    5.90
 -12   1  -2   -0.90    3.30
  12   1   2   10.90    5.00
  12   1   2    0.90    5.20
  13  -1   2   33.40    7.30
 -13  -1  -2   40.30    8.20
 -13  -1  -2   49.50    8.10
  13  -1   2   36.60    8.00
  13  -1   2   49.90   10.80
  13   1   2   44.00    8.70
 -13   1  -2   54.69   10.90
  13   1   2   53.19    9.00
 -13   1  -2   46.10    7.30
  14  -1   2  149.79   15.20
  14  -1   2  161.78   14.80
 -14  -1  -2  167.88   14.00
 -14  -1  -2  146.59   14.90
  14  -1   2  158.98   17.90
 -14   1  -2  170.78   15.30
  14   1   2  146.19   14.90
  14   1   2  171.48   15.40
 -14   1  -2  151.48   13.30
 -15  -1  -2    7.20    5.80
  15  -1   2    4.80    5.20
  15  -1   2   -0.70    4.60
  15  -1   2   12.90    7.50
 -15   1  -2    6.00    4.30
 -15   1  -2   15.00    6.90
  15   1   2    9.80    7.70
  15   1   2    0.10    5.50
  15   1   2    5.40    5.60
  16  -1   2   -5.90    4.80
 -16  -1  -2   -0.90    4.50
  16  -1   2  -11.90    4.80
 -16  -1  -2    9.30    6.40
  16  -1   2    4.60    4.80
  16   1   2    2.00    5.40
  16   1   2    9.10    6.50
 -16   1  -2    4.90    6.70
  17  -1   2   -1.70    4.40
 -17  -1  -2   -0.70    4.50
 -17  -1  -2   -5.60    6.30
  17  -1   2   -0.20    6.00
 -17   1  -2    9.70    5.40
  17   1   2    9.80    6.10
  17   1   2    3.90    5.40
 -17   1  -2   -5.70    5.30
  17  -2  -2   16.20    7.60
  17  -2  -2   16.60    6.80
 -17  -2   2   10.20    7.30
  17   2  -2   30.60    9.10
 -17   2   2    7.80    5.10
 -17   2   2   30.60    9.20
  17   2  -2   10.60    6.10
  16  -2  -2   23.40    8.70
 -16  -2   2   28.30    8.40
 -16  -2   2   32.90    9.20
  16  -2  -2   24.20    7.70
  16  -2  -2   63.29   13.20
  16   2  -2   32.70    8.80
 -16   2   2   39.80    9.50
  16   2  -2   29.50    8.80
  15  -2  -2   95.79   13.20
  15  -2  -2  109.19   12.70
 -15  -2   2   78.89   11.70
 -15  -2   2   99.99   13.80
  15   2  -2  120.49   13.60
 -15   2   2  115.69   11.30
 -15   2   2   88.89   13.30
  15   2  -2  113.39   17.50
  15   2  -2  101.29   13.90
  14  -2  -2  420.56   28.90
 -14  -2   2  443.86   29.70
  14  -2  -2  418.46   31.50
  14  -2  -2  451.95   30.00
  14   2  -2  417.96   29.40
 -14   2   2  398.56   27.00
 -14   2   2  413.06   28.80
  14   2  -2  409.06   29.30
  13  -2  -2   16.10    7.20
  13  -2  -2   11.70    5.70
  13  -2  -2   11.80    6.30
 -13  -2   2   20.10    7.00
 -13  -2   2   13.80    5.70
  13   2  -2    9.70    5.50
 -13   2   2   19.80    5.70
  13   2  -2    7.00    4.20
  13   2  -2   14.30    5.90
 -13   2   2    5.60    5.20
 -12  -2   2   59.99    9.10
  12  -2  -2   62.09   11.30
  12  -2  -2   54.09    9.00
 -12  -2   2   61.79    9.90
  12   2  -2   45.00    9.00
  12   2  -2   91.39   14.20
  12   2  -2   45.90    8.90
 -12   2   2   74.39    9.20
 -12   2   2   81.89   10.30
  11  -2  -2  161.08   15.30
  11  -2  -2  138.59   13.30
  11  -2  -2  146.09   13.00
 -11  -2   2  162.38   14.30
 -11  -2   2  133.59   12.80
  11   2  -2  148.49   15.50
 -11   2   2  164.88   13.60
  11   2  -2  154.78   13.60
  11   2  -2  153.58   13.80
 -11   2   2  159.68   12.50
 -10  -2   2   35.90    7.20
  10  -2  -2   31.60    6.20
  10  -2  -2   32.40    6.70
 -10  -2   2   38.80    6.80
  10  -2  -2   34.10    7.80
 -10   2   2   28.50    5.80
 -10   2   2   12.20    5.80
  10   2  -2   40.20    6.90
 -10   2   2   25.20    6.00
  10   2  -2   33.30    8.00
  10   2  -2   25.00    6.10
   9  -2  -2    4.30    4.30
   9  -2  -2   10.10    4.20
  -9  -2   2    5.10    4.00
   9  -2  -2    2.30    3.80
  -9  -2   2   10.70    5.20
  -9   2   2    5.20    3.50
   9   2  -2    6.60    4.30
  -9   2   2   11.90    5.20
   9   2  -2   11.10    5.20
   9   2  -2    4.80    3.90
  -9   2   2    4.90    4.20
  -8  -2   2   37.20    6.30
   8  -2  -2   42.70    6.60
   8  -2  -2   33.30    7.10
   8  -2  -2   47.40    6.80
  -8  -2   2   31.50    5.60
   8   2  -2   42.70    7.90
  -8   2   2   31.10    5.30
   8   2  -2   28.70    5.70
  -8   2   2   27.30    6.40
  -8   2   2   24.70    5.00
   8   2  -2   29.50    5.60
   7  -2  -2    2.50    3.30
   7  -2  -2    1.80    2.70
   7  -2  -2    2.20    3.00
  -7  -2   2    3.00    3.10
  -7  -2   2    6.00    3.60
   7   2  -2    2.50    3.10
   7   2  -2    5.10    3.90
  -7   2   2    3.60    3.00
  -7   2   2    3.30    2.80
  -7   2   2    2.40    3.50
   7   2  -2    3.30    3.10
   6  -2  -2  323.87   21.70
   6  -2  -2  392.06   23.10
  -6  -2   2  366.46   22.00
   6  -2  -2  347.27   21.80
  -6  -2   2  371.06   22.30
   6   2  -2  338.07   23.10
  -6   2   2  345.37   21.80
   6   2  -2  395.66   22.40
  -6   2   2  385.76   21.60
  -6   2   2  329.07   22.50
   6   2  -2  377.16   22.10
   5  -2  -2  192.38   12.70
  -5  -2   2  220.48   14.70
  -5  -2   2  197.18   12.90
   5  -2  -2  174.68   13.20
   5  -2  -2  189.98   12.80
  -5   2   2  198.78   12.50
  -5   2   2  193.38   12.80
   5   2  -2  200.38   13.00
   5   2  -2  216.38   13.30
  -5   2   2  195.28   13.50
   5   2  -2  160.48   13.50
  -4  -2   2 1623.94   84.79
   4  -2  -2 1655.93   85.09
   4  -2  -2 1531.15   84.79
  -4  -2   2 1595.14   84.89
   4   2  -2 1543.05   85.49
  -4   2   2 1635.94   84.89
   4   2  -2 1570.74   84.89
  -4   2   2 1601.64   84.39
  -4   2   2 1481.85   84.89
  -3  -2   2 1640.44   88.49
   3  -2  -2 1588.14   88.39
   3  -2  -2 1705.23   88.39
   3  -2  -2 1487.75   88.09
   3   2  -2 1673.93   88.49
  -3   2   2 1751.22   88.49
  -3   2   2 1603.24   88.39
   3   2  -2 1581.64   88.69
  -3   2   2 1741.03   88.19
   3   2  -2 1806.12   88.39
  -2  -2   2  219.88   12.90
   2  -2  -2  210.18   12.90
  -2  -2   2  244.28   13.00
   2  -2  -2  213.68   13.10
   2  -2  -2  195.38   12.40
   2   2  -2  226.68   12.80
   2   2  -2  204.18   12.80
   2   2  -2  195.78   12.70
  -2   2   2  228.38   13.00
  -2   2   2  213.58   12.80
  -2   2   2  199.38   12.50
   2   2  -2  204.18   12.90
  -1  -2   2 2572.74  178.78
   1  -2  -2 2572.34  196.38
  -1   2   2 1898.91  181.58
   1   2  -2 2498.15  177.18
   0  -2  -2  314.87   19.00
   0  -2   2  311.27   18.50
   0  -2  -2  355.16   19.10
   0  -2  -2  333.47   19.10
   0  -2   2  308.37   18.60
   0  -2  -2  340.07   19.10
   0   2   2  328.87   19.00
   0   2  -2  336.97   18.70
   0   2   2  358.36   19.10
   0   2   2  343.87   19.10
  -1  -2  -2  289.47   16.50
   1  -2   2  284.67   15.90
  -1  -2  -2  255.87   16.20
   1   2   2  287.67   16.30
   2  -2   2  280.07   18.40
   2  -2   2  331.77   18.80
  -2  -2  -2  345.07   19.30
  -2  -2  -2  350.16   19.20
  -2   2  -2  350.66   18.40
   2   2   2  308.77   19.20
   2   2   2  364.26   19.30
   2   2   2  314.27   19.10
  -3   2  -2   -0.10    0.20
   4  -2   2  122.49    9.80
   4  -2   2  138.89    9.50
  -4  -2  -2  146.19   10.00
  -4  -2  -2  162.68   10.50
   4  -2   2  139.49    9.60
   4   2   2  122.39    9.90
  -4   2  -2  166.38    9.30
   4   2   2  159.98   10.30
   5  -2   2  114.79    9.20
   5  -2   2  127.19    9.50
   5  -2   2  123.89    8.80
  -5  -2  -2  113.49    8.90
  -5  -2  -2  124.79    9.50
   5   2   2  110.59    9.10
   5   2   2  100.49    8.80
  -5   2  -2  135.79    8.20
  -5   2  -2   99.49    8.20
  -6  -2  -2  179.78   12.10
   6  -2   2  179.68   11.50
   6  -2   2  158.18   11.20
  -6  -2  -2  148.99   11.50
   6  -2   2  145.69   12.00
  -6   2  -2  158.98   11.20
  -6   2  -2  168.78   10.60
   6   2   2  150.88   11.70
   6   2   2  149.39   13.00
   6   2   2  150.58   11.70
   7  -2   2  482.65   28.50
  -7  -2  -2  495.35   30.90
  -7  -2  -2  546.65   29.20
   7  -2   2  468.15   28.40
   7  -2   2  433.66   29.40
  -7   2  -2  482.75   27.60
   7   2   2  493.55   29.20
  -7   2  -2  473.15   28.20
   7   2   2  454.75   28.70
   7   2   2  513.05   31.10
   8  -2   2  132.19   10.10
   8  -2   2  102.39   10.80
  -8  -2  -2  116.39    9.90
  -8  -2  -2  116.39   10.20
   8  -2   2  109.49    9.60
   8   2   2   92.99    9.80
  -8   2  -2  101.89    8.50
  -8   2  -2  128.99   10.00
   8   2   2  118.79   11.90
   8   2   2  104.99    9.80
  -9  -2  -2   43.80    6.80
   9  -2   2   46.10    7.10
  -9  -2  -2   40.40    7.10
   9  -2   2   35.60    7.40
   9  -2   2   45.20    7.10
  -9   2  -2   35.70    6.20
   9   2   2   36.20    6.60
  -9   2  -2   42.60    5.70
 -10  -2  -2   68.39    9.10
  10  -2   2   78.49   11.20
 -10  -2  -2   66.89    9.20
  10  -2   2   71.59   10.60
  10  -2   2   75.19   11.20
 -10   2  -2   59.69    7.30
  10   2   2   81.29   12.50
 -10   2  -2   79.99    8.40
  10   2   2   68.79    9.70
  10   2   2   82.79   10.60
 -11  -2  -2   -3.10    3.30
  11  -2   2    3.00    5.40
 -11  -2  -2   10.90    5.50
  11  -2   2    1.10    4.20
  11  -2   2    4.00    3.90
 -11   2  -2    1.10    3.70
 -11   2  -2    5.60    3.70
  11   2   2    6.50    5.30
  11   2   2   10.70    5.00
  11   2   2    5.10    5.70
 -12  -2  -2   15.50    5.80
  12  -2   2   16.90    7.00
 -12  -2  -2   18.60    6.40
  12  -2   2   16.30    6.60
  12  -2   2   11.50    5.20
 -12   2  -2   16.50    4.80
  12   2   2   16.10    6.40
  12   2   2   18.10    7.10
  12   2   2   23.40    7.00
 -12   2  -2   18.80    6.20
 -13  -2  -2  149.79   13.80
 -13  -2  -2  142.49   14.40
  13  -2   2  167.48   17.10
  13  -2   2  156.18   14.10
  13  -2   2  178.38   15.50
  13   2   2  129.49   13.80
 -13   2  -2  161.78   12.80
 -13   2  -2  151.08   13.90
  13   2   2  152.78   14.60
  14  -2   2  215.58   19.30
 -14  -2  -2  255.37   20.40
  14  -2   2  212.98   18.50
  14  -2   2  268.87   22.80
  14   2   2  224.38   19.30
 -14   2  -2  278.67   20.40
 -14   2  -2  220.78   16.70
  14   2   2  240.48   20.00
  15  -2   2  113.99   15.20
  15  -2   2  121.59   13.40
  15  -2   2  139.19   19.40
 -15  -2  -2   98.19   12.00
 -15  -2  -2  128.89   14.60
 -15   2  -2  114.69   11.00
  15   2   2  100.79   16.90
  15   2   2  116.29   14.90
  15   2   2  119.49   13.50
 -15   2  -2  124.69   13.80
 -16  -2  -2   -2.80    4.20
 -16  -2  -2    0.90    6.60
  16  -2   2    9.70    7.50
  16  -2   2   -7.60    4.10
  16  -2   2   -4.00    4.10
 -16   2  -2   -1.50    3.70
  16   2   2    0.10    5.10
  16   2   2   -2.60    4.80
 -16   2  -2   -8.30    5.20
  17  -2   2  156.88   16.00
  17  -2   2  160.58   17.20
 -17  -2  -2  186.38   17.70
  17   2   2  152.18   17.20
  17   2   2  138.59   16.00
 -17   2  -2  193.28   17.30
  17  -3  -2    3.80    6.20
 -17  -3   2   19.60    9.10
  17  -3  -2   -1.50    4.80
 -17   3   2   -0.40    4.40
  17   3  -2    0.50    6.00
 -17   3   2   -4.40    4.80
  17   3  -2    9.00    7.50
  16  -3  -2    4.10    6.10
  16  -3  -2    5.60    5.70
 -16  -3   2    7.80    7.00
  16  -3  -2    3.50    6.50
  16   3  -2    3.30    6.40
 -16   3   2   12.10    7.30
  16   3  -2    0.50    5.30
  15  -3  -2   14.70    6.70
  15  -3  -2   -1.00    4.80
 -15  -3   2    0.10    6.70
 -15  -3   2    8.90    6.10
  15  -3  -2    4.10    7.00
  15   3  -2    3.80    6.10
 -15   3   2   -0.20    6.10
  15   3  -2    2.00    6.60
 -15   3   2    2.10    4.40
  15   3  -2    7.00    6.30
  14  -3  -2    7.10    6.20
  14  -3  -2    0.70    4.70
 -14  -3   2   -1.10    5.10
  14  -3  -2   -0.50    5.20
 -14  -3   2   11.20    6.50
 -14   3   2  -11.40    4.30
  14   3  -2    2.50    5.70
  14   3  -2   -2.40    5.10
  14   3  -2   -0.40    5.70
 -14   3   2   -2.50    3.70
  13  -3  -2   32.60    7.70
  13  -3  -2   44.50    9.80
  13  -3  -2   27.10    7.10
 -13  -3   2   31.30    8.80
 -13   3   2   27.00    5.90
  13   3  -2   25.40    7.20
  13   3  -2   35.30    8.40
 -13   3   2    7.20    6.40
  12  -3  -2  107.09   13.40
  12  -3  -2   97.49   11.70
 -12  -3   2  112.19   11.60
 -12  -3   2   95.09   12.80
  12  -3  -2   90.29   10.90
  12   3  -2  108.69   12.20
  12   3  -2  111.89   15.60
  12   3  -2  116.49   12.00
 -12   3   2  108.69   10.40
  11  -3  -2   27.40    7.20
 -11  -3   2   14.90    5.50
  11  -3  -2   21.60    6.10
  11  -3  -2   18.90    5.80
 -11  -3   2   10.50    5.80
 -11   3   2   15.60    4.90
 -11   3   2   19.80    6.00
  11   3  -2   17.00    5.90
  11   3  -2   13.50    6.80
 -10  -3   2   34.60    7.30
  10  -3  -2   35.40    7.70
 -10  -3   2   29.60    6.30
  10  -3  -2   29.10    6.70
  10  -3  -2   41.50    7.90
 -10   3   2   34.60    7.20
 -10   3   2   34.70    6.10
  10   3  -2   31.50    6.80
  10   3  -2   33.70    7.10
 -10   3   2   38.40    8.40
  10   3  -2   42.80    9.60
   9  -3  -2   29.30    6.80
  -9  -3   2   40.40    6.80
  -9  -3   2   32.70    6.80
   9  -3  -2   29.80    6.00
  -9   3   2   36.50    6.70
   9   3  -2   50.99   13.80
   9   3  -2   32.90    6.40
   9   3  -2   32.50    6.50
  -9   3   2   33.10    5.50
  -9   3   2   28.00    6.80
   8  -3  -2  126.99   11.10
   8  -3  -2  132.29   12.30
  -8  -3   2  113.29   11.40
   8  -3  -2  127.19   11.20
  -8  -3   2  163.58   12.40
   8   3  -2  168.68   14.10
  -8   3   2  119.49   10.90
   8   3  -2  143.89   11.90
  -8   3   2  126.69   10.40
  -8   3   2  142.99   12.60
   8   3  -2  136.69   11.90
   7  -3  -2  351.56   23.20
   7  -3  -2  333.57   23.50
  -7  -3   2  387.26   23.80
  -7  -3   2  420.46   23.80
   7  -3  -2  381.66   27.60
  -7   3   2  419.96   24.40
   7   3  -2  364.36   24.80
  -7   3   2  347.97   22.30
  -7   3   2  340.67   22.90
   7   3  -2  386.86   23.70
   7   3  -2  362.66   23.10
   6  -3  -2   61.59    6.70
   6  -3  -2   49.10    6.70
  -6  -3   2   45.60    6.50
   6  -3  -2   51.59    6.60
  -6  -3   2   46.20    6.60
  -6   3   2   61.79    7.00
  -6   3   2   48.70    6.20
   6   3  -2   48.30    7.30
   6   3  -2   49.90    6.90
  -6   3   2   53.89    7.00
   6   3  -2   54.29    7.00
  -5  -3   2   14.60    4.10
   5  -3  -2   13.00    3.50
   5  -3  -2   13.40    3.60
  -5  -3   2   17.00    4.30
   5  -3  -2   13.10    3.90
  -5   3   2   15.50    3.90
   5   3  -2   11.50    4.50
   5   3  -2   16.50    4.00
  -5   3   2   13.60    3.40
  -5   3   2   11.70    3.50
   5   3  -2   13.20    3.80
  -4  -3   2  181.58   11.80
   4   3  -2  149.88   11.40
   4   3  -2  159.98   11.60
   3  -3  -2    0.00    1.50
   3  -3  -2   -0.60    2.40
   3  -3  -2    6.50    2.60
  -3  -3   2    4.00    2.60
  -3  -3   2    0.20    2.40
  -3   3   2    1.60    2.30
  -3   3   2    1.80    1.90
   3   3  -2    3.10    2.40
  -3   3   2    2.40    2.40
   3   3  -2    0.60    2.60
   3   3  -2    3.70    2.50
   3   3  -2   -0.90    2.00
   2  -3  -2  917.51   50.59
  -2  -3   2  955.40   51.79
   2  -3  -2  902.31   51.69
  -2  -3   2  970.30   51.69
   2  -3  -2  943.51   51.89
   2   3  -2 1008.00   51.49
  -2   3   2  962.40   51.89
  -2   3   2  937.71   50.79
   2   3  -2  933.01   51.59
   2   3  -2  969.60   51.39
   2   3  -2  914.91   51.59
  -2   3   2  933.71   51.69
  -2   3   2  941.61   51.49
  -1  -3   2  385.66   21.40
   1  -3  -2  381.06   21.70
  -1  -3   2  381.46   21.50
  -1  -3   2  356.76   21.50
   1  -3  -2  350.86   21.60
   1  -3  -2  376.06   21.70
   1   3  -2  393.86   21.60
  -1   3   2  358.36   21.40
  -1   3   2  376.66   21.70
  -1   3   2  364.76   21.60
   1   3  -2  351.56   20.40
   1   3  -2  350.56   21.20
  -1   3   2  356.86   20.50
   0  -3  -2    4.20    2.40
   0  -3   2    1.80    2.10
   0  -3   2    8.00    2.50
   0  -3   2    9.60    2.60
   0  -3   2    3.10    2.10
   0  -3  -2    7.30    2.70
   0  -3  -2    8.90    3.10
   0  -3  -2    3.70    2.80
   0   3  -2    6.00    2.40
   0   3  -2    2.60    2.00
   0   3   2    2.60    2.40
   0   3   2    7.20    2.70
   0   3  -2    6.60    1.20
   0   3   2    4.00    1.60
   1  -3   2  251.47   16.20
   1  -3   2  266.17   16.20
  -1  -3  -2  263.87   16.60
  -1  -3  -2  258.47   16.90
  -1  -3  -2  282.87   16.70
  -1  -3  -2  298.87   18.20
   1   3   2  257.57   16.30
  -1   3  -2  266.27   16.10
   1   3   2  275.67   16.70
   1   3   2  281.47   16.70
  -1   3  -2  274.07   16.20
   2  -3   2    6.10    1.10
   2  -3   2    6.20    2.50
  -2  -3  -2    8.00    2.90
  -2  -3  -2    5.90    2.70
  -2  -3  -2   10.90    3.20
  -2  -3  -2    3.70    3.00
   2  -3   2    4.30    2.20
   2   3   2    7.40    3.00
  -2   3  -2    4.70    1.80
   2   3   2    7.90    3.00
  -2   3  -2    3.20    2.00
   2   3   2    6.30    2.80
  -3  -3  -2    2.30    2.50
   3  -3   2    3.60    2.30
  -3  -3  -2    2.40    2.80
   3  -3   2    4.00    1.70
   3   3   2    5.50    2.80
  -3   3  -2    7.80    2.20
  -3   3  -2    1.50    1.60
   3   3   2    3.10    2.60
   3   3   2    3.60    2.70
   4  -3   2  135.29   11.50
  -4  -3  -2  155.38   11.80
   4  -3   2  172.48   11.40
  -4  -3  -2  176.88   12.00
   4  -3   2  156.48   11.20
   4   3   2  183.08   12.20
   4   3   2  186.58   12.00
   4   3   2  173.98   12.10
  -4   3  -2  165.88   10.50
  -4   3  -2  150.78   10.90
  -5  -3  -2   56.99    6.40
   5  -3   2   54.59    6.00
   5  -3   2   54.09    6.00
   5  -3   2   67.59    6.30
  -5  -3  -2   64.69    7.20
   5   3   2   59.99    6.70
  -5   3  -2   56.49    6.00
  -5   3  -2   52.79    5.20
   5   3   2   64.69    6.90
   5   3   2   47.50    6.70
  -6  -3  -2    9.60    3.50
   6   3   2    7.20    4.50
   7  -3   2   16.80    4.40
   7  -3   2    4.60    3.80
   7  -3   2   14.50    4.30
  -7  -3  -2   22.20    4.70
  -7  -3  -2   12.30    4.70
   7   3   2   11.20    4.30
   7   3   2    9.50    4.10
  -7   3  -2   16.30    4.30
  -7   3  -2   15.10    3.40
   7   3   2   11.70    5.10
   8  -3   2  137.99   10.80
   8  -3   2  124.59   11.80
  -8  -3  -2  122.59   11.40
   8  -3   2  120.39   10.70
   8   3   2  126.29   11.40
  -8   3  -2  115.79    9.50
   8   3   2  139.79   13.40
  -8   3  -2  139.69   10.90
  -9  -3  -2  501.85   30.40
  -9  -3  -2  459.15   29.70
   9  -3   2  498.25   30.00
   9  -3   2  465.85   29.60
   9  -3   2  471.75   30.90
  -9   3  -2  470.25   29.40
   9   3   2  489.85   30.40
   9   3   2  487.25   30.50
   9   3   2  490.35   32.60
  -9   3  -2  474.25   28.10
 -10  -3  -2   34.80    6.90
  10  -3   2   27.70    6.20
  10  -3   2   27.20    6.40
 -10  -3  -2   36.50    7.30
  10  -3   2   31.70    7.40
  10   3   2   34.40    7.30
  10   3   2   42.90    7.60
  10   3   2   21.70    7.80
 -10   3  -2   33.20    5.40
 -10   3  -2   35.90    6.80
  11  -3   2   13.80    5.70
  11  -3   2   20.50    6.70
 -11  -3  -2   22.10    6.20
 -11  -3  -2   19.10    6.50
 -11   3  -2   17.90    4.80
  11   3   2   17.70    6.70
  11   3   2   25.00    6.60
  11   3   2   15.30    7.20
 -11   3  -2   12.90    5.10
 -12  -3  -2   11.60    5.20
  12  -3   2    1.30    4.20
 -12  -3  -2    9.50    6.10
  12  -3   2    0.60    4.60
  12  -3   2    4.60    5.60
  12   3   2   -0.30    4.30
  12   3   2    6.20    6.30
 -12   3  -2    2.80    4.20
  12   3   2    9.40    5.90
  13  -3   2   43.60    8.80
  13  -3   2   36.10    7.80
 -13  -3  -2   36.70    8.90
  13  -3   2   45.20   10.50
  13   3   2   39.10    9.10
 -13   3  -2   34.10    7.60
  13   3   2   36.30    8.90
 -13   3  -2   29.40    6.00
  14  -3   2    7.30    5.00
 -14  -3  -2   -2.10    5.70
  14  -3   2    3.90    5.90
  14  -3   2    7.40    6.80
 -14  -3  -2    6.90    5.40
  14   3   2   16.90    8.10
 -14   3  -2    5.30    4.80
  14   3   2    8.90    6.20
 -14   3  -2    2.00    3.90
  14   3   2    9.50    6.90
  15  -3   2   10.00    5.70
  15  -3   2   16.40    7.70
 -15  -3  -2   15.90    7.40
 -15  -3  -2   13.70    6.80
 -15   3  -2   20.30    7.50
  15   3   2   23.20    7.90
 -15   3  -2   11.70    5.20
  15   3   2   13.20    7.30
  16  -3   2   -2.80    5.00
 -16  -3  -2   -6.60    5.30
  16  -3   2    2.00    4.80
  16  -3   2  -12.00    4.30
  16   3   2    4.00    6.90
 -16   3  -2    4.90    5.30
 -16   3  -2   -1.20    3.90
  16   3   2    1.00    5.70
  17  -3   2   -2.80    5.60
  17  -3   2    7.10    6.10
 -17  -3  -2   -0.40    5.80
  17   3   2    7.00    6.90
  17   3   2    3.80    7.10
 -17   3  -2   -3.70    5.10
  16  -4  -2   10.40    6.40
 -16  -4   2    4.60    6.80
  16  -4  -2    5.20    5.90
  16  -4  -2    7.20    7.30
  16   4  -2    4.60   10.90
 -16   4   2    6.50    6.70
  16   4  -2    2.40    5.30
  15  -4  -2   15.30    7.60
 -15  -4   2   -1.70    6.60
  15  -4  -2    3.30    5.10
  15  -4  -2   15.20    6.00
  15   4  -2   10.30    7.00
  15   4  -2    1.20    6.20
 -15   4   2    8.50    4.70
 -15   4   2    9.80    6.00
 -14  -4   2   13.50    7.50
  14  -4  -2    4.30    5.50
  14  -4  -2   -4.80    4.10
  14  -4  -2    0.70    4.90
 -14  -4   2    3.60    4.90
  14   4  -2    4.30    7.00
  14   4  -2    1.80    6.70
 -14   4   2    8.30    4.50
  14   4  -2   12.40    6.90
 -14   4   2   12.20    6.90
  13  -4  -2   35.90    8.80
  13  -4  -2   36.10    8.80
  13  -4  -2   41.30    9.00
 -13  -4   2   37.20   10.50
 -13  -4   2   33.20    8.20
  13   4  -2   55.89   10.30
 -13   4   2   37.80    8.60
 -13   4   2   32.60    6.60
  13   4  -2   36.70    8.40
  12  -4  -2    8.50    4.60
  12  -4  -2   13.50    6.10
  12  -4  -2   15.60    6.70
 -12  -4   2    1.80    5.60
 -12   4   2    9.30    4.80
  12   4  -2   13.30    5.80
  12   4  -2   29.40    8.40
 -12   4   2    8.80    5.30
  12   4  -2   12.90    5.90
  11  -4  -2   -0.10    4.40
  11  -4  -2    8.50    5.40
 -11  -4   2   14.50    6.80
  11  -4  -2    3.80    5.50
 -11   4   2   10.40    5.10
  11   4  -2    4.90    5.80
  11   4  -2    5.50    6.00
 -11   4   2    9.50    5.60
  11   4  -2    9.60    5.50
  10  -4  -2  115.99   11.90
  10  -4  -2  108.69   11.10
 -10  -4   2  104.49   11.70
  10  -4  -2  104.19   11.60
 -10   4   2  104.79   10.00
  10   4  -2  121.49   13.50
 -10   4   2  107.49   11.10
  10   4  -2  115.89   11.70
  10   4  -2  115.09   12.10
   9  -4  -2    7.50    4.70
   9  -4  -2    6.60    4.40
   9  -4  -2    3.10    4.20
  -9  -4   2   15.70    5.20
  -9  -4   2    7.00    6.10
  -9   4   2    0.80    4.20
   9   4  -2    9.50    5.80
  -9   4   2   11.10    4.20
   9   4  -2   18.40    7.00
   9   4  -2    7.80    5.10
  -9   4   2   10.10    4.90
  -8  -4   2    0.80    4.70
   8  -4  -2   10.00    4.50
  -8  -4   2    5.40    4.30
   8  -4  -2    3.70    3.50
   8  -4  -2    8.80    4.70
   8   4  -2    0.40    3.80
  -8   4   2    0.40    3.10
  -8   4   2    6.10    4.20
   8   4  -2    0.00    4.10
  -8   4   2    6.90    4.60
   8   4  -2    8.20    4.90
  -7  -4   2   91.99    9.30
   7  -4  -2  108.89    9.80
   7  -4  -2  109.49    9.90
   7  -4  -2   96.79    9.20
  -7  -4   2  106.99   10.10
   7   4  -2   88.19   10.20
  -7   4   2   89.29    8.40
   7   4  -2   95.29    9.60
   7   4  -2   83.69    9.70
   7   4  -2   93.09    9.70
  -7   4   2   89.79    9.20
  -7   4   2   92.69    9.50
  -6  -4   2    6.80    4.30
   6  -4  -2   12.60    3.90
  -6  -4   2   14.80    5.10
   6  -4  -2   10.30    4.90
   6  -4  -2   10.50    4.10
  -6   4   2    6.40    3.30
   6   4  -2   17.60    6.20
  -6   4   2    6.50    3.90
  -6   4   2   14.10    4.10
   6   4  -2   14.10    4.70
   6   4  -2    1.20    3.60
   6   4  -2   19.80    5.10
  -5  -4   2   95.89    8.80
  -5  -4   2   82.79    8.50
   5  -4  -2   80.29    8.50
   5  -4  -2   78.89    7.30
   5  -4  -2   66.49    8.00
   5   4  -2   84.49    8.70
   5   4  -2   93.09    8.50
  -5   4   2   89.59    8.50
  -5   4   2   77.59    7.60
   5   4  -2   94.79    8.60
  -5   4   2   86.29    7.80
   5   4  -2   91.99    8.50
  -4  -4   2  132.69   10.10
   4  -4  -2   96.19    9.30
   4  -4  -2  103.69    9.70
   4  -4  -2  115.69    8.40
  -4  -4   2  122.29   10.10
   4   4  -2  118.39    9.80
   4   4  -2  117.09    9.60
   4   4  -2  127.69    9.90
  -4   4   2  106.19    9.20
   4   4  -2  143.69    9.90
  -4   4   2  118.39    9.20
  -4   4   2  103.29    8.60
  -4   4   2  104.99    9.30
   3  -4  -2   78.69    5.60
  -3  -4   2   69.19    7.20
  -3  -4   2   66.19    7.20
   3  -4  -2   65.79    6.80
   3  -4  -2   65.09    7.00
   3   4  -2   56.39    6.40
  -3   4   2   49.70    6.10
   3   4  -2   59.29    6.30
   3   4  -2   57.89    6.40
   3   4  -2   50.99    6.80
  -3   4   2   77.49    7.00
  -3   4   2   63.99    6.80
  -3   4   2   56.09    5.40
   2  -4  -2   12.10    3.60
  -2  -4   2    7.70    3.20
  -2  -4   2   13.00    4.10
   2  -4  -2   10.70    3.80
   2   4  -2   12.10    3.00
   2   4  -2   14.20    3.60
   2   4  -2   14.90    3.80
   2   4  -2   11.30    3.60
  -2   4   2   13.80    2.60
  -2   4   2   13.10    3.70
  -2   4   2   12.20    3.60
  -2   4   2   16.60    4.10
   1  -4  -2  837.02   42.10
   1  -4  -2  660.43   41.40
   1  -4  -2  775.32   42.50
  -1  -4   2  796.12   41.70
  -1  -4   2  753.52   41.70
  -1  -4   2  639.44   41.20
  -1  -4   2  726.03   41.60
  -1   4   2  750.82   41.70
   1   4  -2  758.22   41.50
  -1   4   2  737.23   41.80
   1   4  -2  656.03   39.80
  -1   4   2  784.12   40.10
   1   4  -2  763.92   41.60
   0  -4   2    3.00    2.80
   0  -4  -2    2.40    2.80
   0  -4   2    6.00    2.80
   0  -4   2    3.90    2.80
   0  -4  -2    5.70    3.40
   0  -4  -2    3.40    3.20
   0  -4  -2    5.10    3.10
   0  -4   2    7.20    3.10
   0   4   2    1.30    2.70
   0   4  -2   13.50    3.20
   0   4   2    3.30    1.90
   0   4  -2    3.00    2.70
   0   4   2    6.50    3.30
   0   4  -2    3.80    1.20
   1  -4   2  270.97   16.00
   1  -4   2  249.38   15.80
  -1   4  -2  258.97   15.70
  -1   4  -2  268.17   16.00
   1   4   2  191.08   15.60
   2  -4   2   42.50    5.60
  -2  -4  -2   46.20    6.40
  -2  -4  -2   48.90    6.50
  -2  -4  -2   60.59    6.30
   2  -4   2   51.79    5.80
  -2  -4  -2   47.30    6.50
  -2   4  -2   45.90    5.40
   2   4   2   48.50    5.70
  -2   4  -2   46.00    5.20
   2   4   2   51.59    6.60
   2   4   2   41.00    6.10
   3  -4   2  495.35   30.50
   3  -4   2  513.15   30.60
  -3  -4  -2  472.95   30.90
   3  -4   2  502.35   28.20
  -3  -4  -2  558.64   31.40
  -3  -4  -2  585.64   31.80
   3   4   2  536.25   31.50
  -3   4  -2  532.35   30.50
   3   4   2  561.24   31.20
   3   4   2  529.75   31.20
  -3   4  -2  561.64   30.70
   4  -4   2   90.09    8.50
   4  -4   2   83.69    7.00
  -4  -4  -2  125.49    9.90
   4  -4   2   98.89    8.80
  -4  -4  -2  137.79    9.90
   4   4   2  129.49   10.30
  -4   4  -2  102.69    7.80
   4   4   2  132.59    9.90
  -4   4  -2   91.79    8.20
  -4   4  -2  108.69    8.60
  -5  -4  -2   -0.80    3.30
   5  -4   2    0.40    2.20
   5  -4   2    5.20    3.40
   5  -4   2    6.60    3.60
  -5  -4  -2    4.50    3.60
   5   4   2    3.90    3.80
  -5   4  -2   -2.10    2.50
   5   4   2    6.30    4.10
   5   4   2    3.00    3.50
   5   4   2    5.40    3.60
  -5   4  -2    2.80    2.40
   6  -4   2   35.60    5.60
   6  -4   2   29.70    5.40
  -6  -4  -2   26.00    6.40
  -6  -4  -2   19.30    5.60
   6  -4   2   38.70    5.30
   6   4   2   33.10    6.80
   6   4   2   20.10    5.10
   6   4   2   25.00    5.80
  -6   4  -2   25.70    4.10
   6   4   2   21.20    5.30
  -6   4  -2   34.90    5.50
   7  -4   2   69.29    7.90
  -7  -4  -2   58.49    8.70
  -7  -4  -2   83.39    8.80
   7  -4   2   62.99    8.20
   7  -4   2   68.89    7.70
   7   4   2   52.19    9.00
  -7   4  -2   66.29    7.60
   7   4   2   65.99    9.10
  -7   4  -2   59.49    6.20
   7   4   2   66.69    9.10
   7   4   2   56.09    8.50
  -8  -4  -2  172.68   14.20
   8  -4   2  166.18   13.40
   8  -4   2  171.88   13.40
  -8  -4  -2  190.38   14.00
   8  -4   2  164.78   13.30
   8   4   2  133.79   13.50
   8   4   2  175.88   14.20
  -8   4  -2  167.38   11.60
   8   4   2  155.48   18.90
   8   4   2  141.49   13.50
  -8   4  -2  171.58   13.20
   9  -4   2    3.20    4.40
  -9  -4  -2   11.50    5.60
  -9  -4  -2    5.30    4.50
   9  -4   2   10.90    5.00
   9  -4   2    1.10    3.50
  -9   4  -2    9.10    4.50
   9   4   2   -0.40    4.80
  -9   4  -2    2.70    3.20
   9   4   2    2.50    4.60
   9   4   2    3.40    5.50
   9   4   2    0.40    4.60
 -10  -4  -2   -2.10    4.50
  10  -4   2    7.40    4.30
 -10  -4  -2    0.30    4.20
  10  -4   2   -4.00    3.20
  10  -4   2    1.00    4.60
  10   4   2   -1.20    5.00
  10   4   2    5.00    6.00
 -10   4  -2    1.60    3.70
  10   4   2    9.30    5.60
 -10   4  -2   -0.60    3.20
  10   4   2   -6.40    3.80
  11  -4   2   63.99   10.30
  11  -4   2   55.29    9.10
 -11  -4  -2   49.90    8.70
 -11  -4  -2   54.79    9.80
  11  -4   2   48.40   10.90
  11   4   2   75.59   12.80
 -11   4  -2   57.39    7.20
 -11   4  -2   56.09    8.80
  11   4   2   53.29    9.70
  11   4   2   47.50    9.00
  12  -4   2   56.19   10.10
  12  -4   2   64.39   10.60
 -12  -4  -2   49.00    9.90
  12  -4   2   54.09   14.20
 -12   4  -2   54.69    8.90
  12   4   2   56.79   10.10
  12   4   2   48.00    9.70
 -13  -4  -2    8.20    5.80
  13  -4   2    4.00    4.80
  13  -4   2   -3.60    5.00
 -13  -4  -2    1.90    5.90
  13  -4   2    0.70    5.20
 -13   4  -2    8.90    4.20
  13   4   2   12.20    7.20
 -13   4  -2    7.40    5.10
  13   4   2    7.90    7.40
  13   4   2   -4.90    4.40
  14  -4   2   39.30    9.50
  14  -4   2   39.70    8.60
  14  -4   2   40.20    9.10
 -14  -4  -2   34.50    8.40
 -14  -4  -2   25.70    9.10
 -14   4  -2   40.70    8.90
  14   4   2   42.80    9.70
 -14   4  -2   40.50    6.60
  14   4   2   29.60   10.50
  14   4   2   36.10    9.70
 -15  -4  -2   -0.60    6.40
  15  -4   2    6.60    6.50
  15  -4   2    4.20    5.90
  15  -4   2   -7.20    3.60
  15   4   2   -7.00    5.10
 -15   4  -2   -3.10    4.00
 -15   4  -2    5.00    4.20
  16  -4   2    1.20    5.10
  16  -4   2   20.60    8.00
 -16  -4  -2   21.40    8.60
  16  -4   2    5.80    5.80
  16   4   2   11.50    7.30
  16   4   2   25.00    7.60
 -16   4  -2   16.20    5.00
 -16   4  -2   21.10    7.50
  15  -5  -2   78.39   13.50
  15  -5  -2   57.39   11.00
 -15  -5   2   72.09   13.40
  15  -5  -2   76.99   13.00
  15   5  -2   59.59   11.50
  15   5  -2   70.19   13.30
 -15   5   2   32.60   10.30
  15   5  -2   88.09   13.90
 -15   5   2   68.39   11.80
  14  -5  -2   39.10    9.30
 -14  -5   2   42.60   10.20
  14  -5  -2   23.50    8.70
  14  -5  -2   34.20    8.80
  14   5  -2   36.60    9.80
  14   5  -2   30.10    9.30
 -14   5   2   34.20    8.50
 -14   5   2   44.30    7.70
  14   5  -2   40.30   13.80
  14   5  -2   58.29   17.90
 -13  -5   2    9.40    7.60
  13  -5  -2    0.90    4.90
  13  -5  -2    5.80    5.20
  13  -5  -2   -1.50    4.20
 -13   5   2    5.10    4.10
  13   5  -2    4.60    5.30
  13   5  -2    2.60    6.20
  13   5  -2   -3.50    5.60
  13   5  -2   11.80    7.30
 -12  -5   2  384.36   27.30
  12  -5  -2  367.56   26.40
  12  -5  -2  347.37   26.70
  12  -5  -2  367.66   26.20
 -12   5   2  377.86   24.00
  12   5  -2  384.96   27.40
  12   5  -2  381.96   26.80
 -12   5   2  328.67   25.40
  12   5  -2  372.06   27.10
  11  -5  -2  181.48   16.20
  11  -5  -2  163.08   16.00
 -11  -5   2  245.18   18.50
  11   5  -2  207.28   20.20
 -11   5   2  197.48   14.80
  11   5  -2  216.88   19.30
  11   5  -2  196.38   17.00
  11   5  -2  193.48   17.00
 -11   5   2  151.78   15.80
  10  -5  -2   80.69   11.00
 -10  -5   2   88.49   12.20
  10  -5  -2   59.29   10.10
  10  -5  -2   68.79   10.00
 -10   5   2   64.89    9.70
  10   5  -2   76.59   11.30
  10   5  -2   70.19   10.80
  10   5  -2   73.29   10.90
  10   5  -2   92.39   13.10
 -10   5   2   67.49    8.60
  -9  -5   2   51.79    9.20
   9  -5  -2   36.30    7.80
  -9  -5   2   56.59    9.90
   9  -5  -2   54.89    8.20
   9   5  -2   52.29   10.00
  -9   5   2   43.30    8.20
   9   5  -2   41.70    8.20
  -9   5   2   44.20    7.00
   9   5  -2   58.39    9.50
   9   5  -2   59.09   13.90
   8  -5  -2  327.97   23.70
  -8  -5   2  374.76   24.70
   8  -5  -2  333.87   22.50
  -8  -5   2  355.66   23.90
   8  -5  -2  349.47   23.80
   8   5  -2  401.26   24.20
  -8   5   2  351.96   23.60
   8   5  -2  366.96   24.40
  -8   5   2  305.67   21.80
   8   5  -2  366.26   24.30
  -8   5   2  334.37   23.00
   7  -5  -2  123.39   10.70
   7  -5  -2  160.78   12.90
  -7  -5   2  164.88   12.80
   7  -5  -2  123.59   12.20
  -7  -5   2  152.08   13.10
   7   5  -2  140.69   13.30
   7   5  -2  116.49   12.00
   7   5  -2  156.78   13.10
  -7   5   2  117.69   11.10
   7   5  -2  138.59   12.20
  -7   5   2  125.99   10.80
  -7   5   2  122.99   11.90
   6  -5  -2   44.70    5.80
  -6  -5   2   43.50    7.60
   6  -5  -2   36.40    6.80
   6  -5  -2   42.70    7.50
  -6  -5   2   35.90    6.90
  -6   5   2   39.70    6.90
  -6   5   2   46.00    6.20
   6   5  -2   44.90    7.50
  -6   5   2   43.80    6.30
   6   5  -2   39.10    7.70
   6   5  -2   41.40    7.40
  -6   5   2   29.40    6.30
   6   5  -2   38.30    9.80
   5  -5  -2   44.20    7.20
  -5  -5   2   70.69    9.10
   5  -5  -2   50.89    5.40
  -5   5   2   58.19    7.90
  -5   5   2   46.50    5.90
   5   5  -2   56.39    8.10
  -5   5   2   46.00    7.40
   5   5  -2   49.30    7.50
   5   5  -2   65.69    9.20
  -5   5   2   38.60    6.30
   5   5  -2   42.70    7.10
  -4  -5   2   87.49    9.50
  -4  -5   2  115.29   10.10
   4  -5  -2   95.59   10.00
   4  -5  -2  108.39    9.80
  -4   5   2  106.39    9.00
   4   5  -2  103.89   10.00
  -4   5   2   94.29    7.70
  -4   5   2   95.29    9.60
   4   5  -2  100.79    9.60
  -4   5   2  110.39    9.80
   4   5  -2  104.09   10.00
   4   5  -2  113.19    9.50
   3  -5  -2   64.19    8.30
  -3  -5   2   51.09    7.40
   3  -5  -2   50.79    7.40
  -3  -5   2   55.59    7.70
  -3   5   2   45.30    4.90
  -3   5   2   61.79    6.90
   3   5  -2   55.39    7.60
  -3   5   2   67.29    8.10
  -3   5   2   49.80    6.80
   3   5  -2   47.80    5.90
   3   5  -2   41.20    6.30
   3   5  -2   50.69    7.10
  -2  -5   2    9.30    4.20
   2  -5  -2    7.70    4.50
  -2  -5   2    9.20    4.20
   2  -5  -2    5.80    3.60
   2  -5  -2   11.50    4.40
  -2  -5   2    4.30    3.30
  -2   5   2    8.30    2.40
   2   5  -2   11.80    3.00
  -2   5   2    2.30    3.30
   2   5  -2    7.50    3.60
  -2   5   2   13.70    4.60
   2   5  -2    6.10    3.80
  -1  -5   2  133.79   10.60
  -1  -5   2  107.49   10.00
  -1  -5   2  127.09   10.70
   1  -5  -2  126.99   10.40
  -1  -5   2  122.19   10.30
   1  -5  -2  130.89   11.00
   1  -5  -2   89.29    9.70
   1   5  -2  117.39    9.80
  -1   5   2  117.99    8.20
   1   5  -2  119.19   10.10
  -1   5   2  130.89   10.50
  -1   5   2  121.79   10.20
   1   5  -2  133.39    8.10
   0  -5  -2   10.60    4.30
   0  -5  -2    6.00    3.40
   0  -5  -2    1.40    3.50
   0  -5   2    4.90    3.30
   0  -5  -2    1.70    3.10
   0  -5   2    5.30    3.60
   0  -5   2    3.20    2.90
   0  -5   2   13.30    4.10
   0   5  -2   -1.00    3.00
   0   5   2    1.70    3.60
   0   5   2    5.90    2.20
   0   5  -2    6.10    3.20
   0   5   2    1.10    3.10
  -1  -5  -2   56.09    7.90
  -1  -5  -2   52.99    7.80
   1  -5   2   63.29    7.90
   1  -5   2   50.39    7.00
  -1  -5  -2   68.29    7.60
   1  -5   2   55.09    7.60
  -1  -5  -2   63.69    8.20
  -1   5  -2   53.89    6.40
   1   5   2   57.59    7.60
  -1   5  -2   65.19    7.00
   1   5   2   62.19    5.60
   1   5   2   63.19    7.30
  -2  -5  -2  122.39   10.40
   2  -5   2  110.69    9.50
  -2  -5  -2  108.89   10.10
   2  -5   2   83.49    8.70
  -2  -5  -2   88.19    9.40
  -2  -5  -2  103.89    9.50
  -2   5  -2  101.89    8.90
   2   5   2   87.39    9.20
   2   5   2  103.89    9.80
  -2   5  -2   91.19    8.50
   3  -5   2   28.00    5.60
  -3  -5  -2   29.30    6.90
   3  -5   2   38.50    6.00
  -3  -5  -2   46.10    8.60
  -3  -5  -2   23.40    5.80
   3   5   2   35.00    6.90
   3   5   2   44.10    6.80
  -3   5  -2   38.10    5.70
  -3   5  -2   32.50    5.70
  -4  -5  -2   33.10    6.30
  -4  -5  -2   37.50    6.60
   4  -5   2   19.60    5.00
   4  -5   2   15.60    4.80
  -4  -5  -2   20.90    5.70
   4   5   2   34.40    6.50
   4   5   2   36.00    6.00
   4   5   2   32.10    6.10
  -4   5  -2   24.70    4.90
  -4   5  -2   23.50    4.90
   4   5   2   24.40    5.50
   5  -5   2  158.38   13.10
  -5  -5  -2  179.58   14.20
  -5  -5  -2  166.58   14.30
   5  -5   2  159.48   10.60
   5  -5   2  168.58   13.20
   5   5   2  208.08   14.80
   5   5   2  177.78   14.20
  -5   5  -2  181.78   13.00
   5   5   2  165.78   13.70
   5   5   2  181.38   14.10
  -5   5  -2  169.98   13.10
  -6  -5  -2  271.27   18.40
  -6  -5  -2  271.37   18.80
   6  -5   2  220.98   17.30
   6  -5   2  243.08   15.50
   6  -5   2  227.78   17.40
  -6   5  -2  239.98   16.90
  -6   5  -2  276.47   17.60
   6   5   2  262.07   18.60
   6   5   2  246.38   18.80
   6   5   2  279.67   19.40
  -6   5  -2  238.98   15.90
   6   5   2  247.08   18.20
  -7  -5  -2   43.50   13.00
   7  -5   2   64.99    8.70
  -7  -5  -2   62.29    8.90
   7  -5   2   53.89    6.30
   7  -5   2   53.59    7.90
   7   5   2   59.09    9.30
   7   5   2   53.59    9.10
   7   5   2   60.29    9.60
  -7   5  -2   51.99    6.40
   7   5   2   50.49    8.40
  -7   5  -2   50.39    7.50
   8  -5   2  168.98   13.80
  -8  -5  -2  204.38   16.10
   8  -5   2  151.98   12.70
   8  -5   2  162.48   14.30
   8   5   2  170.18   14.80
  -8   5  -2  151.68   11.80
   8   5   2  177.98   16.40
   8   5   2  182.68   15.30
  -8   5  -2  159.18   13.40
   8   5   2  172.18   16.00
  -9  -5  -2  137.49   13.80
   9  -5   2  150.88   13.50
   9  -5   2  133.09   12.40
   9   5   2  136.29   13.40
  -9   5  -2  146.89   12.80
   9   5   2  131.49   14.90
  -9   5  -2  132.29   10.60
   9   5   2  150.98   14.20
   9   5   2  138.19   13.60
  10  -5   2   48.20    8.00
  10  -5   2   36.90    8.30
 -10  -5  -2   70.69   10.70
  10  -5   2   51.79    8.90
 -10   5  -2   57.29    6.60
  10   5   2   51.29    9.80
  10   5   2   49.00    9.40
 -10   5  -2   50.89    8.30
  10   5   2   73.79   11.30
  10   5   2   56.29   11.10
  11  -5   2  165.38   15.20
  11  -5   2  129.19   13.90
  11  -5   2  171.38   14.80
 -11  -5  -2  159.88   15.40
 -11  -5  -2  187.28   16.40
  11   5   2  167.48   16.00
 -11   5  -2  143.49   14.00
 -11   5  -2  153.18   12.00
  11   5   2  153.98   15.30
  11   5   2  160.48   15.20
  11   5   2  178.08   17.90
 -12  -5  -2   39.60    9.80
 -12  -5  -2   27.20    7.50
  12  -5   2   25.50    7.30
  12  -5   2   25.20    8.00
  12  -5   2   22.80    6.80
  12   5   2   28.40   13.10
  12   5   2   22.10    8.10
 -12   5  -2   22.20    6.60
  12   5   2   29.90    8.50
  13  -5   2   15.70    6.40
  13  -5   2   17.10    6.60
  13  -5   2   21.00    8.00
 -13  -5  -2   27.60    8.80
  13   5   2   26.60    8.90
  13   5   2    9.40    7.50
  13   5   2   32.30   10.10
 -13   5  -2   25.00    5.40
 -13   5  -2   10.50    6.00
  13   5   2   20.40    7.80
  14  -5   2  173.58   17.50
 -14  -5  -2  191.48   18.10
  14  -5   2  170.28   17.10
  14  -5   2  130.19   15.10
 -14   5  -2  175.78   16.30
  14   5   2  204.88   18.70
  14   5   2  214.78   22.00
 -14   5  -2  162.48   13.20
  14   5   2  181.18   17.70
  15  -5   2   10.20    7.10
 -15  -5  -2   -2.80    6.10
  15  -5   2   -2.70    8.70
  15  -5   2    4.60    4.50
 -15   5  -2   10.40    6.30
  15   5   2   16.90    8.40
  15   5   2    6.40    6.40
 -15   5  -2   -2.80    3.20
  15   5   2    2.30   10.50
  14  -6  -2   60.09   11.00
  14  -6  -2   67.69   12.00
  14  -6  -2   67.39   12.50
 -14  -6   2   85.29   14.00
  14   6  -2   74.89   13.90
 -14   6   2   63.29    8.90
 -14   6   2   66.09   11.10
  14   6  -2   60.79   11.80
  13  -6  -2   46.40   10.60
  13  -6  -2   64.99   10.40
  13  -6  -2   72.39   12.20
 -13  -6   2   80.59   13.10
  13   6  -2   62.49   12.00
  13   6  -2   62.29   12.60
  13   6  -2  100.09   14.80
 -13   6   2   74.59    9.40
 -13   6   2   69.59   16.30
  13   6  -2   51.69   10.90
 -12  -6   2   33.30    9.20
  12  -6  -2   17.20    6.80
  12  -6  -2   30.70    8.80
  12  -6  -2   21.50    6.50
  12   6  -2   35.60    8.90
 -12   6   2   15.80    5.30
  12   6  -2   29.20   13.90
 -12   6   2   15.60    7.20
  12   6  -2   27.10    8.60
  12   6  -2   33.20    8.70
 -11  -6   2  188.38   17.40
 -11  -6   2  203.38   17.20
  11  -6  -2  171.08   15.00
  11  -6  -2  165.18   16.70
  11  -6  -2  188.58   16.70
  11   6  -2  203.48   18.20
 -11   6   2  158.48   13.50
 -11   6   2  179.98   16.20
  11   6  -2  146.39   16.80
  11   6  -2  203.48   17.30
  11   6  -2  152.88   16.50
  10  -6  -2   30.60    7.60
 -10  -6   2   37.80    9.70
  10  -6  -2   32.70    8.60
 -10  -6   2   43.70    8.90
  10  -6  -2   45.00    7.50
  10   6  -2   35.50    8.90
  10   6  -2   39.50    8.70
  10   6  -2   43.30    9.70
 -10   6   2   38.70    8.70
 -10   6   2   31.80    6.50
  10   6  -2   39.80    8.80
   9  -6  -2    8.00    4.90
   9  -6  -2    6.50    3.90
  -9  -6   2    9.20    6.00
  -9  -6   2    7.50    6.30
   9  -6  -2    1.60    5.10
   9   6  -2   17.80    6.40
   9   6  -2    6.70    5.50
   9   6  -2   13.90    6.50
  -9   6   2    7.60    4.30
   9   6  -2   12.00    6.80
  -9   6   2   -4.60    4.20
   8  -6  -2   38.20    8.00
   8  -6  -2   35.20    5.80
   8  -6  -2   26.10    7.10
  -8  -6   2   46.20    9.20
  -8  -6   2   40.70    8.30
   8   6  -2   44.60    8.70
  -8   6   2   43.20    8.20
  -8   6   2   49.40    8.30
   8   6  -2   41.40    8.40
   8   6  -2   46.20    9.10
  -8   6   2   36.60    6.60
   8   6  -2   57.19    9.20
   7  -6  -2  203.28   17.30
  -7  -6   2  233.18   18.20
  -7  -6   2  256.97   21.10
   7  -6  -2  216.88   14.80
   7  -6  -2  197.88   17.00
  -7   6   2  219.48   17.30
   7   6  -2  236.68   18.10
   7   6  -2  218.48   17.20
  -7   6   2  226.08   16.90
  -7   6   2  208.78   15.90
   7   6  -2  262.27   18.60
   7   6  -2  248.48   18.40
  -6  -6   2   46.90    8.50
  -6  -6   2   22.30    6.80
   6  -6  -2   33.90    4.70
   6  -6  -2   39.50    7.70
   6  -6  -2   37.60    8.00
   6   6  -2   46.80    7.70
   6   6  -2   33.70    7.20
   6   6  -2   43.40    8.30
   6   6  -2   43.80    8.30
  -6   6   2   42.00    9.80
  -6   6   2   21.20    6.00
  -6   6   2   43.40    5.60
  -6   6   2   31.30    7.10
  -5  -6   2   17.70    6.10
   5  -6  -2   16.90    5.80
   5  -6  -2   22.00    6.20
  -5  -6   2   26.40    6.70
   5   6  -2   39.90    7.20
  -5   6   2   26.90    5.50
   5   6  -2   21.90    6.20
   5   6  -2   30.30    6.50
  -5   6   2   24.60    6.20
   5   6  -2   33.20    6.50
  -5   6   2   18.50    5.90
  -5   6   2   38.40    4.60
  -4  -6   2  916.51   56.59
   4  -6  -2  894.11   56.39
  -4  -6   2 1019.10   57.19
   4  -6  -2  988.50   56.99
  -4  -6   2 1082.69   57.39
   4   6  -2 1001.40   56.69
  -4   6   2  982.60   56.39
  -4   6   2  933.81   56.09
   4   6  -2 1077.99   57.39
  -4   6   2  992.40   53.29
  -3  -6   2  334.87   23.70
   3  -6  -2  349.47   24.00
   3  -6  -2  308.67   23.40
  -3  -6   2  361.76   23.80
   3  -6  -2  355.46   24.00
  -3  -6   2  385.86   24.40
   3   6  -2  376.46   23.70
  -3   6   2  348.67   20.20
   3   6  -2  404.16   22.30
  -3   6   2  358.96   23.50
  -3   6   2  345.67   23.30
   3   6  -2  354.46   23.90
   2  -6  -2   31.60    6.70
   2  -6  -2   35.80    7.10
  -2  -6   2   32.90    6.50
   2  -6  -2   25.90    6.10
  -2  -6   2   37.00    6.60
  -2  -6   2   25.50    6.40
   2   6  -2   34.60    6.20
  -2   6   2   36.20    7.00
  -2   6   2   30.20    3.70
   2   6  -2   34.00    6.60
  -2   6   2   49.99    7.80
   2   6  -2   39.00    4.90
  -1  -6   2  219.98   16.40
  -1  -6   2  214.08   16.40
   1  -6  -2  232.28   17.00
   1  -6  -2  227.48   16.70
  -1  -6   2  240.98   16.80
   1  -6  -2  223.08   16.70
   1   6  -2  226.88   16.20
  -1   6   2  221.58   16.60
  -1   6   2  196.38   15.80
   1   6  -2  211.78   15.80
   1   6  -2  205.48   12.50
   1   6  -2  234.58   13.00
  -1   6   2  215.28   13.20
   0  -6  -2 1447.56   75.89
   0  -6  -2 1393.66   75.89
   0  -6   2 1354.56   75.49
   0  -6   2 1335.87   75.49
   0  -6   2 1435.06   75.59
   0  -6  -2 1365.86   75.89
   0  -6   2 1186.98   74.59
   0  -6  -2 1277.67   75.39
   0   6   2 1410.46   75.69
   0   6   2 1380.36   75.39
   0   6  -2 1375.86   75.09
   0   6   2 1333.27   72.39
   0   6  -2 1297.77   74.69
  -1  -6  -2  144.49   12.50
   1  -6   2  138.39   11.90
  -1  -6  -2  119.79   11.80
   1  -6   2  132.39   11.60
  -1  -6  -2  114.99   11.80
   1  -6   2  136.79   11.90
  -1  -6  -2  124.29   11.80
   1   6   2  128.89   11.70
   1   6   2  149.79   12.60
   1   6   2  125.69    9.40
  -1   6  -2  136.69   11.30
  -1   6  -2  138.59   11.60
   2  -6   2  232.58   16.50
   2  -6   2  210.48   16.00
  -2  -6  -2  189.48   16.10
  -2  -6  -2  188.48   16.10
   2  -6   2  218.48   16.10
  -2  -6  -2  230.08   16.70
  -2  -6  -2  206.68   16.40
   2   6   2  217.08   16.20
   2   6   2  202.48   16.20
  -2   6  -2  228.58   15.70
  -2   6  -2  204.48   15.40
  -3  -6  -2  731.13   41.90
   3  -6   2  755.82   41.60
   3  -6   2  650.73   41.00
  -3  -6  -2  613.34   41.20
   3  -6   2  658.73   41.00
  -3  -6  -2  752.42   42.30
   3   6   2  671.53   40.20
   3   6   2  727.33   42.10
   3   6   2  724.03   41.70
  -3   6  -2  718.33   40.80
  -3   6  -2  674.03   40.60
   4  -6   2  159.58   13.60
  -4  -6  -2  145.49   14.00
   4  -6   2  183.28   14.20
  -4  -6  -2  164.78   14.40
  -4  -6  -2  189.78   14.80
   4   6   2  179.48   13.80
  -4   6  -2  150.08   12.80
   4   6   2  187.78   14.90
   4   6   2  140.89   13.30
   4   6   2  172.88   14.40
  -4   6  -2  164.88   13.30
  -5  -6  -2   43.90    7.90
   5  -6   2   39.70    7.40
  -5  -6  -2   41.70    8.10
   5  -6   2   45.10    7.80
  -5  -6  -2   44.60    7.90
  -5   6  -2   45.60    7.20
   5   6   2   41.30    7.40
   5   6   2   37.30    7.10
   5   6   2   36.70    8.00
   5   6   2   49.10    8.40
  -5   6  -2   37.80    6.50
   6  -6   2   21.20    6.50
  -6  -6  -2   30.50    8.20
  -6  -6  -2   27.00    7.10
  -6  -6  -2   30.20    7.30
   6  -6   2   23.60    2.90
   6  -6   2   40.30    7.10
  -6   6  -2   23.60    5.90
   6   6   2   14.10    5.80
   6   6   2   27.40    6.60
   6   6   2   30.30    7.00
   6   6   2   31.90    7.30
   7  -6   2   11.20    5.20
  -7  -6  -2    9.30    5.00
  -7  -6  -2    0.40    5.50
   7  -6   2    0.40    4.10
   7  -6   2    6.60    2.60
   7   6   2    6.30    5.10
   7   6   2    4.80    5.20
   7   6   2    6.70    5.20
   7   6   2    0.20    5.40
  -7   6  -2   -5.30    3.70
   8  -6   2    2.00    2.60
  -8  -6  -2   -3.90    9.70
   8  -6   2    6.00    4.70
   8  -6   2    0.30    4.80
   8   6   2   13.50    6.00
   8   6   2    5.20    5.40
   8   6   2    6.30    5.60
   8   6   2   14.50    6.30
  -8   6  -2    3.40    4.20
   9  -6   2    5.50    3.60
  -9  -6  -2    5.40    6.20
   9  -6   2    0.40    4.00
   9  -6   2    1.10    4.50
  -9   6  -2    0.10    4.20
   9   6   2    4.20    5.20
  -9   6  -2    4.30    3.30
   9   6   2    1.00    6.00
   9   6   2    2.70    5.10
   9   6   2   -7.10    5.10
  10  -6   2   70.79    9.10
 -10  -6  -2   66.89   11.30
  10  -6   2   69.09   11.30
 -10  -6  -2   60.79   15.10
  10  -6   2   60.59    9.90
  10   6   2   90.29   13.40
  10   6   2   62.49   11.80
  10   6   2   75.29   11.60
 -10   6  -2   60.39    9.60
  10   6   2   60.29   11.30
 -10   6  -2   76.69    7.60
  11  -6   2  105.79   10.70
 -11  -6  -2  113.59   15.10
  11  -6   2  108.69   12.10
  11  -6   2  114.49   13.20
 -11   6  -2   74.39    8.50
  11   6   2   77.19   13.10
  11   6   2  114.89   14.90
  11   6   2  118.99   13.60
 -11   6  -2  109.69   11.80
  12  -6   2   36.70    8.30
 -12  -6  -2   41.80   10.20
  12  -6   2   20.60    8.30
  12  -6   2   24.50    6.50
  12   6   2   25.20    8.80
  12   6   2   35.50    9.10
  12   6   2   33.10    9.20
 -12   6  -2   31.40    8.70
 -12   6  -2   30.60    7.80
  12   6   2   25.50    8.80
 -13  -6  -2  235.78   22.00
  13  -6   2  253.97   23.70
  13  -6   2  273.17   20.80
  13  -6   2  255.97   22.00
 -13   6  -2  243.68   20.30
  13   6   2  278.47   23.20
  13   6   2  288.37   23.30
 -14  -6  -2   69.69   13.10
  14  -6   2   53.29   10.40
  14   6   2   84.99   13.90
  12  -7  -2  169.68   17.00
  12  -7  -2  180.88   20.70
 -12  -7   2  187.08   18.70
 -12   7   2  214.28   18.00
 -12   7   2  168.18   14.50
  12   7  -2  208.18   18.40
  12   7  -2  211.88   20.50
  12   7  -2  269.07   36.30
 -11  -7   2  429.26   29.50
  11  -7  -2  362.96   27.80
  11  -7  -2  360.56   27.30
  11  -7  -2  306.27   23.60
  11   7  -2  398.86   28.50
 -11   7   2  359.26   24.00
  11   7  -2  391.16   31.60
 -11   7   2  366.06   26.70
  11   7  -2  454.15   28.00
 -10  -7   2  112.79   15.50
  10  -7  -2  103.19   14.80
  10  -7  -2  103.89    9.90
  10  -7  -2  111.89   14.60
  10   7  -2  111.69   15.20
 -10   7   2  122.89   11.10
  10   7  -2  125.29   14.50
  10   7  -2  130.19   14.00
 -10   7   2  112.99   12.90
  10   7  -2  136.19   13.80
   9  -7  -2   84.39   13.00
  -9  -7   2   97.19   13.40
   9  -7  -2   67.69    7.30
  -9  -7   2   86.09   14.10
   9  -7  -2   84.49   11.90
  -9   7   2   78.49    9.50
  -9   7   2   83.09   11.80
   9   7  -2   90.69   12.00
   9   7  -2   77.19   12.10
   9   7  -2   82.29   12.70
   9   7  -2   76.49   12.70
  -9   7   2   83.69   11.60
   8  -7  -2  508.05   35.20
  -8  -7   2  625.44   37.20
   8  -7  -2  517.75   35.80
  -8  -7   2  603.94   36.80
   8  -7  -2  495.55   31.10
   8   7  -2  572.74   36.10
   8   7  -2  591.84   35.30
   8   7  -2  555.84   36.10
  -8   7   2  529.75   33.00
  -8   7   2  543.65   35.10
  -8   7   2  569.24   35.00
  -7  -7   2  426.26   29.90
  -7  -7   2  500.05   30.90
  -7  -7   2  410.46   29.20
   7  -7  -2  387.16   28.60
   7  -7  -2  407.26   28.90
   7   7  -2  429.56   29.50
   7   7  -2  464.65   29.90
   7   7  -2  454.85   29.80
   7   7  -2  451.95   28.60
  -7   7   2  392.16   28.00
  -7   7   2  410.26   28.40
  -6  -7   2    6.30    5.80
  -6  -7   2   28.90    7.70
  -6  -7   2   12.20    6.40
   6  -7  -2    6.90    5.50
   6  -7  -2   19.40    6.90
   6   7  -2   13.30    6.60
   6   7  -2   20.00    6.60
  -6   7   2   11.90    5.90
   6   7  -2   10.10    5.20
  -6   7   2   22.40    6.00
  -5  -7   2  346.87   26.10
   5  -7  -2  347.87   25.80
  -5  -7   2  407.36   27.10
   5  -7  -2  427.26   27.20
  -5  -7   2  408.16   27.00
   5  -7  -2  370.96   26.40
   5   7  -2  411.16   26.70
   5   7  -2  382.66   26.40
  -5   7   2  373.56   25.50
  -5   7   2  346.07   25.50
   5   7  -2  395.86   25.00
   4  -7  -2  221.88   18.70
  -4  -7   2  193.58   17.90
  -4  -7   2  266.97   19.70
   4  -7  -2  276.87   19.70
   4  -7  -2  227.98   18.80
  -4  -7   2  266.67   19.10
   4   7  -2  262.37   19.40
   4   7  -2  252.27   19.30
  -4   7   2  247.18   18.30
   4   7  -2  219.88   16.40
  -4   7   2  246.68   18.60
   3  -7  -2   75.59   10.90
  -3  -7   2   88.39   11.70
  -3  -7   2   56.49    9.30
  -3  -7   2   61.99    9.50
   3  -7  -2   63.19   10.10
   3  -7  -2   64.09    9.90
   3   7  -2   71.59    9.90
   3   7  -2   66.19   10.20
  -3   7   2   66.49    9.30
   3   7  -2   72.19    7.10
  -3   7   2   65.29    9.50
   2  -7  -2   19.40    6.10
   2  -7  -2   17.90    6.00
   2  -7  -2   23.80    7.10
  -2  -7   2   24.40    6.70
  -2  -7   2   24.00    6.50
  -2  -7   2   22.80    6.30
  -2   7   2   10.30    5.70
   2   7  -2   22.60    5.40
  -2   7   2   17.90    6.00
   2   7  -2   23.30    5.90
   2   7  -2   24.30    3.30
   2   7  -2   33.50    7.20
   1  -7  -2   19.40    6.40
   1  -7  -2   10.30    5.30
  -1  -7   2   15.60    6.50
   1  -7  -2   21.60    6.60
  -1  -7   2   20.20    6.40
  -1  -7   2   28.10    6.70
  -1  -7   2   18.90    6.50
  -1   7   2   21.50    2.70
  -1   7   2   20.90    6.10
   1   7  -2   22.70    6.60
   1   7  -2   22.60    6.30
  -1   7   2   13.60    6.10
   0  -7  -2   -0.90    4.60
   0  -7  -2    1.10    4.10
   0  -7   2   -3.70    3.60
   0  -7   2    5.60    7.10
   0  -7  -2    3.30    4.60
   0  -7   2   -1.60    4.30
   0   7  -2    3.70    4.50
   0   7  -2   -2.70    4.30
   0   7   2    7.40    4.90
   0   7   2    5.30    2.20
  -1  -7  -2   54.49    9.40
  -1  -7  -2   67.59    9.90
   1  -7   2   42.80    8.10
  -1  -7  -2   59.09    9.70
   1  -7   2   53.69    9.00
  -1  -7  -2   55.89    9.70
   1   7   2   63.49    6.20
   1   7   2   54.29    9.20
   1   7   2   40.90    8.70
   1   7   2   53.49    5.60
  -1   7  -2   54.69    8.40
  -1   7  -2   51.79    8.10
  -2  -7  -2   27.80    7.50
   2  -7   2   23.90    6.50
   2  -7   2   35.00    7.00
  -2  -7  -2   32.60    7.90
  -2  -7  -2   23.10    6.70
  -2  -7  -2   34.00    8.50
  -2   7  -2   47.20    7.60
   2   7   2   29.90    7.30
  -2   7  -2   35.20    6.90
   2   7   2   37.20    5.60
   2   7   2   46.00    8.20
   2   7   2   28.80    4.90
   3  -7   2  174.98   17.10
   3  -7   2  210.38   15.90
  -3  -7  -2  170.68   15.50
  -3  -7  -2  200.28   16.80
  -3  -7  -2  193.18   16.40
   3  -7   2  153.88   14.70
   3   7   2  152.28   13.40
   3   7   2  189.28   16.20
  -3   7  -2  197.78   15.00
   3   7   2  194.38   15.70
   4  -7   2   76.29   10.90
  -4  -7  -2  106.99   12.80
  -4  -7  -2   71.09   11.30
   4  -7   2   71.19   10.50
   4  -7   2   78.89   10.30
  -4  -7  -2   77.39   11.90
   4   7   2   88.89   12.20
   4   7   2   92.59   12.30
   4   7   2   92.09    9.60
  -4   7  -2   73.19    9.70
  -5  -7  -2   67.49   10.80
  -5  -7  -2   48.50    9.60
  -5  -7  -2   71.19   10.80
   5  -7   2   62.29    9.50
   5  -7   2   58.69    9.90
   5   7   2   77.49    9.60
   5   7   2   74.99   11.10
   5   7   2   66.89   10.40
  -5   7  -2   99.99   10.00
   5   7   2   92.19   12.10
  -6  -7  -2  184.78   16.60
   6  -7   2  168.78   15.40
  -6  -7  -2  160.98   15.70
   6  -7   2  172.18   15.00
  -6   7  -2  163.58   14.40
   6   7   2  174.88   15.40
   6   7   2  163.98   15.70
   6   7   2  191.18   16.40
   6   7   2  189.28   16.00
   7  -7   2  239.88   19.70
  -7  -7  -2  211.38   19.30
  -7  -7  -2  241.78   20.20
   7  -7   2  244.18   19.10
  -7  -7  -2  271.77   21.00
   7   7   2  271.87   19.80
  -7   7  -2  244.98   21.00
   7   7   2  269.77   21.10
   7   7   2  279.37   21.10
  -7   7  -2  228.98   18.50
   7   7   2  275.37   20.50
  -8  -7  -2  133.69   14.50
  -8  -7  -2  169.58   15.90
   8  -7   2  165.58   15.30
  -8  -7  -2  152.88   15.10
   8  -7   2  130.39   13.60
  -8   7  -2  127.09   13.00
   8   7   2  129.09   14.40
   8   7   2  141.79   14.10
   8   7   2  150.98   15.10
   8   7   2  147.69   25.10
  -8   7  -2  131.39   12.50
   9  -7   2  102.09   11.60
   9  -7   2   86.29   12.90
  -9  -7  -2   92.99   14.20
  -9  -7  -2   83.79   12.90
   9  -7   2   92.99    7.50
   9   7   2  126.29   15.30
   9   7   2  113.99   14.00
   9   7   2  118.19   22.80
  -9   7  -2   95.19   12.00
   9   7   2  110.59   13.50
  10  -7   2  617.14   39.10
 -10  -7  -2  740.53   42.00
  10  -7   2  671.13   40.50
  10  -7   2  551.64   34.80
 -10  -7  -2  547.05   39.20
  10   7   2  590.54   40.40
 -10   7  -2  576.84   38.10
  10   7   2  613.84   40.70
  10   7   2  657.83   40.10
  11  -7   2  259.47   18.10
  11  -7   2  295.67   22.90
 -11  -7  -2  224.58   21.40
 -11  -7  -2  283.67   23.10
  11  -7   2  263.57   21.20
  11   7   2  261.57   23.70
  11   7   2  264.97   22.60
  11   7   2  305.07   22.80
 -11   7  -2  268.17   20.80
  11   7   2  271.47   22.80
  12  -7   2    2.50    3.30
  12  -7   2    6.50    5.40
 -12  -7  -2   11.60    6.10
  12  -7   2    1.20    6.80
 -12  -7  -2   10.00    7.50
  12   7   2    5.90    7.50
 -12   7  -2    8.40    5.30
  12   7   2    0.20    5.80
  12   7   2    0.40    6.20
  10  -8  -2   20.30    8.40
 -10  -8   2   16.30    7.60
  10  -8  -2    4.30    5.30
  10   8  -2   14.00    7.10
 -10   8   2   18.00    7.10
  10   8  -2   27.80    8.50
  10   8  -2   19.60    7.50
   9  -8  -2   28.60    9.10
   9  -8  -2   32.90    8.40
  -9  -8   2   38.30    9.70
  -9  -8   2   26.80    7.80
   9   8  -2   22.80    7.50
   9   8  -2   27.50    7.70
  -9   8   2   20.00    7.20
   9   8  -2   20.20   12.30
  -8  -8   2   12.30    7.30
   8  -8  -2   -7.10    3.20
   8  -8  -2    2.60    5.80
  -8   8   2   -3.90    3.80
   8   8  -2    1.80    5.40
   8   8  -2   -0.50    4.60
   8   8  -2   -5.30    5.10
   7  -8  -2   46.30    9.40
   7  -8  -2   28.70    8.40
  -7  -8   2   42.70   10.00
  -7  -8   2   36.00    9.20
   7   8  -2   32.40    8.10
   7   8  -2   35.10    9.10
  -7   8   2   15.20    6.50
  -6  -8   2   -5.60    7.20
   6  -8  -2    4.50    6.10
   6  -8  -2    4.30    5.20
   6  -8  -2    0.10    5.70
  -6  -8   2   -4.50    6.20
  -6  -8   2    4.30    5.10
   6   8  -2    0.90    5.30
   6   8  -2    1.30    5.30
  -6   8   2    0.60    4.50
   6   8  -2    5.50    4.10
  -5  -8   2  140.59   15.20
   5  -8  -2  141.09   14.60
  -5  -8   2  139.49   14.70
  -5  -8   2  116.99   13.40
   5  -8  -2  143.29   14.20
   5  -8  -2  111.99   14.70
  -5   8   2  137.29   13.70
   5   8  -2  120.59   13.90
   5   8  -2  144.79   14.00
  -5   8   2  119.89   12.60
   5   8  -2  138.19   11.90
  -4  -8   2  200.58   18.20
   4  -8  -2  192.78   18.00
   4  -8  -2  208.58   18.60
   4  -8  -2  211.58   18.70
  -4  -8   2  211.08   18.60
  -4  -8   2  242.88   19.30
  -4   8   2  232.28   18.30
   4   8  -2  219.68   15.00
  -4   8   2  199.28   17.30
   4   8  -2  215.98   18.20
   4   8  -2  225.98   18.70
   3  -8  -2  353.96   26.30
  -3  -8   2  409.26   27.00
   3  -8  -2  397.36   29.20
  -3  -8   2  302.57   25.30
  -3  -8   2  396.16   27.10
   3  -8  -2  329.77   25.80
   3   8  -2  412.16   21.70
   3   8  -2  338.37   25.80
   3   8  -2  376.76   26.30
   3   8  -2  375.96   21.00
  -3   8   2  326.07   25.00
  -3   8   2  334.37   25.30
  -2  -8   2   -7.40    4.60
   2  -8  -2   -3.90    4.30
  -2  -8   2  -10.50    4.30
   2  -8  -2    0.40    4.40
  -2  -8   2   -5.10    7.40
   2   8  -2   -3.70    3.70
   2   8  -2   -0.30    5.20
  -2   8   2    2.80    5.50
  -2   8   2   -5.10    4.10
   1  -8  -2  333.47   26.70
  -1  -8   2  379.46   27.20
  -1  -8   2  433.66   28.10
   1  -8  -2  367.66   27.20
  -1   8   2  361.56   26.40
  -1   8   2  440.66   27.80
   1   8  -2  406.96   26.80
   1   8  -2  404.46   27.10
   0  -8  -2  554.84   38.40
   0  -8  -2  605.34   46.20
   0  -8   2  596.94   38.60
   0  -8  -2  587.74   39.10
   0  -8   2  642.44   39.10
   0  -8   2  558.34   38.40
   0   8  -2  640.74   38.30
   0   8   2  615.54   38.70
   0   8   2  635.54   38.90
   0   8  -2  648.04   38.50
  -1  -8  -2  154.58   14.60
  -1  -8  -2  123.09   13.40
  -1  -8  -2  117.69   13.40
   1  -8   2  123.09   13.40
   1  -8   2  118.09   12.90
   1  -8   2  111.99   12.90
   1   8   2  132.99   13.90
  -1   8  -2  134.89   12.80
   1   8   2  116.99    8.30
  -1   8  -2  125.09   12.60
   1   8   2  110.59   12.40
   2  -8   2   44.00    9.30
  -2  -8  -2   57.69   10.60
   2  -8   2   34.30    8.10
  -2  -8  -2   39.70    9.10
  -2  -8  -2   48.20    9.60
  -2   8  -2   56.09    9.40
   2   8   2   49.10    6.20
   2   8   2   50.09    5.90
   2   8   2   54.59    9.50
  -2   8  -2   47.10    8.70
   2   8   2   77.59   11.50
  -3  -8  -2  544.55   35.40
  -3  -8  -2  564.34   35.40
  -3  -8  -2  478.95   34.10
   3  -8   2  492.15   33.70
   3  -8   2  538.55   34.50
   3  -8   2  546.15   34.50
  -3   8  -2  492.45   32.80
   3   8   2  518.45   31.20
   3   8   2  516.15   30.40
   3   8   2  538.05   34.60
  -3   8  -2  500.75   32.90
   3   8   2  519.35   34.10
   4  -8   2  147.29   14.60
   4  -8   2  163.88   15.60
  -4  -8  -2  156.08   15.70
  -4  -8  -2  138.09   15.00
  -4  -8  -2  181.18   16.60
   4  -8   2  174.38   15.70
   4   8   2  156.48   15.40
   4   8   2  150.88   13.10
   4   8   2  149.79   12.30
  -4   8  -2  159.88   14.30
   4   8   2  159.78   15.30
  -4   8  -2  162.48   14.10
  -5  -8  -2   72.29   11.30
  -5  -8  -2   47.10   10.30
   5  -8   2   57.09   10.00
  -5  -8  -2   85.09   12.70
   5  -8   2   56.09   10.40
   5   8   2   69.79   11.40
   5   8   2   73.39   11.20
   5   8   2   69.19    9.60
  -5   8  -2   55.19    9.20
  -6  -8  -2   49.90   10.90
   6  -8   2   35.40    9.10
   6  -8   2   27.20    7.80
  -6  -8  -2   26.70    7.60
   6  -8   2   25.50    7.00
   6   8   2   31.80    7.70
   6   8   2   40.20    9.50
  -6   8  -2   23.90    6.90
   6   8   2   38.70    9.30
  -7  -8  -2   63.89   12.30
   7  -8   2   54.49   10.40
  -7  -8  -2   45.20   10.20
   7  -8   2   50.39    9.50
   7   8   2   71.89   12.00
   7   8   2   52.99   11.80
   7   8   2   47.90    9.70
   7   8   2   41.90    9.60
  -7   8  -2   63.89    9.60
   8  -8   2    0.50    5.40
  -8  -8  -2    1.60    5.20
  -8  -8  -2   -9.20    5.70
   8  -8   2   -5.40    3.70
  -8   8  -2    4.30    5.20
   8   8   2   13.00    7.40
   8   8   2    8.40    5.70
   8   8   2    7.50    6.60
  -9  -8  -2    5.10    7.40
   9  -8   2    3.00    5.10
  -9  -8  -2   -1.80    5.30
   9  -8   2    1.90    5.60
   9   8   2    3.40    5.80
  -9   8  -2    9.60    5.30
   9   8   2   -7.10    5.20
   9   8   2    0.10    4.70
   6  -9  -2   -2.40    4.90
  -6  -9   2    2.90    7.00
   6  -9  -2    0.20    5.90
  -6  -9   2   -9.90    4.50
   6   9  -2   -1.90    5.00
   6   9  -2   -2.20    3.30
  -6   9   2    7.70    6.00
   5  -9  -2    9.10    6.10
  -5  -9   2    5.10    6.10
  -5  -9   2   14.10    7.20
   5   9  -2    5.10    3.60
   5   9  -2    9.90    3.50
   5   9  -2    3.00    6.10
   4  -9  -2  238.38   22.70
  -4  -9   2  255.47   24.10
   4  -9  -2  194.08   18.90
  -4   9   2  212.58   19.00
   4   9  -2  250.37   20.00
   4   9  -2  231.58   13.60
   3  -9  -2   13.80    7.00
   3  -9  -2   14.80    6.70
  -3  -9   2   46.40   16.90
  -3  -9   2   14.90    7.50
   3   9  -2   19.40    7.00
  -3   9   2   12.50    6.20
   2  -9  -2   20.80    7.50
  -2  -9   2   22.80    7.80
   2  -9  -2   13.70    6.30
   2   9  -2   28.40    8.00
  -2   9   2   22.50    7.70
   1  -9  -2   43.80    9.50
  -1  -9   2   46.40    9.50
   1  -9  -2   34.60    8.90
  -1   9   2   53.99   10.00
   1   9  -2   39.00    8.50
   0  -9  -2   -3.00    5.70
   0  -9   2    3.70    5.60
   0  -9  -2    3.30    5.40
   0   9   2    5.60    5.30
   0   9  -2    8.50    5.60
   1  -9   2    9.70    5.90
   1  -9   2    1.50    5.10
  -1  -9  -2   23.80    8.10
  -1   9  -2   18.70    6.80
   1   9   2   10.70    7.00
   2  -9   2   33.40    8.60
  -2  -9  -2   46.50   11.80
   2  -9   2   51.49   10.20
  -2   9  -2   42.80    8.80
   2   9   2   47.30    9.80
   3  -9   2   59.99   10.70
  -3  -9  -2   84.29   13.40
  -3  -9  -2   56.39   13.20
   3  -9   2   68.89   11.30
   3   9   2   64.19    6.70
  -3   9  -2   41.20    8.90
   3   9   2   46.20   10.20
  -4  -9  -2   18.10    7.60
  -4  -9  -2   10.00    8.00
   4  -9   2   19.70    7.30
   4  -9   2    7.50    8.20
   4   9   2   17.40    4.30
  -4   9  -2    5.80    5.20
   4   9   2   10.10    6.70
   4   9   2   17.50    4.80
   5  -9   2   10.30    5.80
  -5  -9  -2   10.90    6.80
   5  -9   2    1.80    5.60
   5   9   2    9.20    4.30
   5   9   2    9.60    6.80
  -5   9  -2   14.80    5.70
   5   9   2    6.00    4.30
  -6  -9  -2  139.49   17.40
  -6  -9  -2  108.59   14.90
   6  -9   2  107.19   14.10
   6   9   2  116.29   15.70
   6   9   2   89.29   11.70
  -6   9  -2   94.39   12.80
 -18   0   3    1.80    6.20
  18   0  -3    4.00    6.50
  18   0  -3   -5.20    5.10
  17   0  -3   21.80    7.60
  17   0  -3   13.40    7.90
 -17   0   3   31.30    7.50
 -17   0   3   19.00    8.10
  16   0  -3    0.10    5.10
  16   0  -3    1.50    7.00
  16   0  -3    2.00    5.60
 -16   0   3    6.40    7.60
 -16   0   3    2.60    4.60
  15   0  -3    8.20    5.80
  15   0  -3   10.00    7.40
 -15   0   3    5.50    6.10
  15   0  -3   -4.30    4.20
  14   0  -3    3.90    5.30
  14   0  -3    0.60    5.50
 -14   0   3    3.10    4.60
 -14   0   3   12.20    6.10
  14   0  -3    0.20    4.30
 -13   0   3   -4.40    4.50
  13   0  -3   -3.50    5.20
  13   0  -3    3.60    4.50
 -13   0   3    1.70    4.20
  13   0  -3    1.60    4.40
 -12   0   3    3.70    4.60
 -12   0   3    6.80    5.60
  12   0  -3   -2.40    5.30
  12   0  -3    9.60    5.20
  12   0  -3   -1.10    4.40
  11   0  -3    2.30    4.10
 -11   0   3    0.40    3.40
 -11   0   3    0.20    4.20
  11   0  -3    2.60    5.30
  11   0  -3    2.90    4.20
 -10   0   3    0.50    3.80
  10   0  -3   -1.30    3.10
  10   0  -3    1.10    3.80
 -10   0   3    2.10    4.40
  10   0  -3   -0.20    4.60
 -10   0   3   -2.30    3.20
   9   0  -3   -0.80    3.20
   9   0  -3   -0.10    3.40
  -9   0   3   -0.80    3.00
  -9   0   3   -4.20    2.70
  -9   0   3    4.10    4.90
   9   0  -3   -0.60    4.00
  -8   0   3    3.00    3.10
  -8   0   3   -1.60    2.50
   8   0  -3   -1.30    2.50
   8   0  -3    1.20    3.40
   8   0  -3   -2.10    2.40
  -8   0   3    3.50    3.90
  -7   0   3   -0.10    3.50
   7   0  -3    1.20    3.60
  -7   0   3    0.00    2.60
  -7   0   3   -1.50    2.20
   7   0  -3   -1.30    2.40
   7   0  -3    0.30    3.00
  -6   0   3   -1.60    2.90
   6   0  -3   -0.40    3.00
  -6   0   3    1.40    2.40
  -6   0   3    5.40    2.50
   6   0  -3    0.60    2.20
   6   0  -3    1.40    2.40
  -5   0   3    0.70    2.10
  -5   0   3    1.20    2.90
   5   0  -3    2.10    2.80
  -5   0   3    5.60    2.40
   5   0  -3    0.10    1.80
   5   0  -3    1.40    2.40
   4   0  -3  188.58   51.39
  -4   0   3  251.27   59.69
  -3   0   3   -2.70    1.70
  -3   0   3    0.90    1.40
   3   0  -3    3.00    1.50
   3   0  -3   -0.20    1.30
  -2   0   3    0.10    1.00
   2   0  -3   -0.20    1.30
  -2   0   3   -0.60    1.20
   2   0  -3    0.00    0.90
  -2   0   3   -0.60    0.90
   2   0  -3   -0.40    0.80
   1   0  -3   -0.10    0.40
  -1   0   3    0.60    0.60
  -1   0   3   -0.30    0.40
   0   0   3    0.00    0.20
   0   0   3   -0.10    0.20
   0   0   3    0.20    0.20
   0   0   3    0.00    0.30
   1   0   3    1.10    0.60
  -1   0  -3    0.60    0.50
   2   0   3   -1.40    0.90
   2   0   3   -0.10    1.00
  -2   0  -3    0.00    0.10
  -2   0  -3   -0.40    0.80
   3   0   3    0.30    1.20
  -3   0  -3    0.80    1.40
   3   0   3    1.50    1.40
  -3   0  -3    2.90    1.30
   4   0   3  215.38   60.09
  -5   0  -3    3.80    2.10
   5   0   3    3.70    2.30
   5   0   3    6.60    2.50
  -5   0  -3    5.90    2.20
   5   0   3    7.10    3.30
   6   0   3   54.59   51.99
  -6   0  -3   -1.20   45.60
  -7   0  -3   -1.70    2.20
   7   0   3   -1.10    3.00
  -7   0  -3   -0.90    2.10
   7   0   3    0.30    2.50
   7   0   3    0.80    2.70
   8   0   3    1.50    3.70
  -8   0  -3    6.10    3.00
   8   0   3    6.00    3.60
  -8   0  -3    6.60    3.60
   8   0   3    9.80    6.20
  -9   0  -3    8.20    3.50
   9   0   3   -0.90    3.80
   9   0   3    4.10    3.80
  -9   0  -3    5.90    4.20
   9   0   3    5.50    3.80
 -10   0  -3    3.90    4.20
  10   0   3    1.50    3.80
  10   0   3    8.10    5.80
 -10   0  -3    4.30    3.40
 -11   0  -3    3.60    4.30
  11   0   3    3.70    5.70
 -11   0  -3   -0.20    3.60
  11   0   3   -1.70    4.00
  11   0   3   -0.90    3.70
 -12   0  -3   -0.60    3.70
  12   0   3   -2.60    4.10
 -12   0  -3    0.60    5.80
  12   0   3    1.20    4.00
  12   0   3    3.70    5.80
  13   0   3   -2.80    4.00
 -13   0  -3    5.30    4.20
  13   0   3    8.30    5.60
  13   0   3    6.50    6.40
 -13   0  -3   12.70    5.70
  14   0   3   29.10    9.30
  14   0   3   14.60    6.20
  14   0   3   22.80    7.20
 -14   0  -3   15.10    6.50
  15   0   3   -9.40    5.60
 -15   0  -3    7.30    5.00
  15   0   3    5.00    4.60
 -15   0  -3    0.30    5.80
  15   0   3   -7.30    4.30
 -16   0  -3   -5.90    5.40
  16   0   3    6.20    6.10
  16   0   3   -4.40    4.70
  17   0   3    7.20    5.80
 -17   0  -3   12.10    5.50
  17   0   3   -0.70    5.30
 -17   0  -3   11.40    7.00
 -18  -1   3   -4.00    5.50
  18  -1  -3    9.50    7.50
  18  -1  -3   -1.40    5.40
 -18   1   3    3.10    6.70
  18   1  -3    5.70    6.70
  18   1  -3   10.30    7.80
  17  -1  -3    2.70    5.20
 -17  -1   3   14.10    7.60
 -17   1   3    5.10    7.20
 -17   1   3   12.40    5.70
  17   1  -3    6.00    6.10
 -16  -1   3   28.00    8.10
  16  -1  -3   24.80    7.90
  16  -1  -3   21.10    7.50
 -16  -1   3   24.20    8.70
  16  -1  -3   34.20   10.80
 -16   1   3   27.90    8.60
  16   1  -3   36.70    9.20
 -16   1   3   40.30    8.30
  16   1  -3   29.40    8.30
 -15  -1   3  112.29   17.30
  15  -1  -3  116.69   19.10
  15  -1  -3  113.09   14.40
  15  -1  -3  127.39   14.20
 -15   1   3  137.99   15.90
  15   1  -3  111.79   14.70
  15   1  -3   94.59   13.80
  14  -1  -3  168.48   15.10
  14  -1  -3  153.58   17.20
 -14  -1   3  162.38   15.30
  14  -1  -3  137.69   14.30
 -14   1   3  137.79   14.40
  14   1  -3  155.38   15.30
  14   1  -3  166.38   15.20
 -14   1   3  154.48   13.70
 -13  -1   3    4.40    5.10
  13  -1  -3    5.50    4.60
  13  -1  -3   11.40    6.40
  13  -1  -3    6.90    6.60
 -13  -1   3   10.70    5.00
  13   1  -3   10.90    5.80
 -13   1   3   18.30    6.30
  13   1  -3   11.00    6.00
 -13   1   3   12.10    5.20
  12  -1  -3  260.97   21.20
  12  -1  -3  223.78   17.90
  12  -1  -3  204.98   18.00
 -12  -1   3  272.67   18.30
 -12  -1   3  232.68   18.40
  12   1  -3  223.38   18.60
 -12   1   3  219.18   18.20
 -12   1   3  243.78   17.50
  12   1  -3  247.18   18.50
  12   1  -3  264.17   21.70
 -11  -1   3   62.89    9.00
  11  -1  -3   42.10    7.60
 -11  -1   3   51.09    7.50
  11  -1  -3   50.59    9.60
  11  -1  -3   49.60    7.80
 -11   1   3   31.40    8.00
  11   1  -3   29.40    6.60
  11   1  -3   53.19   10.10
 -11   1   3   45.10    6.90
 -11   1   3   36.30    7.10
  11   1  -3   39.60    7.30
 -10  -1   3   29.40    6.80
  10  -1  -3   49.70    7.40
  10  -1  -3   39.70    8.50
 -10  -1   3   38.60    7.40
 -10   1   3   33.80    8.10
  10   1  -3   27.10    6.90
 -10   1   3   27.80    6.30
  10   1  -3   33.70    6.50
  10   1  -3   32.10    7.70
 -10   1   3   33.00    6.00
   9  -1  -3  287.17   19.30
   9  -1  -3  258.17   20.60
  -9  -1   3  309.67   19.40
  -9  -1   3  319.07   20.00
   9  -1  -3  278.27   19.30
  -9   1   3  296.37   21.60
  -9   1   3  296.47   19.50
   9   1  -3  300.27   21.70
  -9   1   3  307.47   18.90
   9   1  -3  281.37   19.40
   9   1  -3  266.07   19.10
   8  -1  -3   87.79    8.60
  -8  -1   3   90.79    8.60
   8  -1  -3   79.59    9.90
   8  -1  -3   93.59    8.40
  -8  -1   3   84.99    8.00
  -8  -1   3   77.29    9.80
  -8   1   3   97.09    7.90
  -8   1   3   72.19   10.30
   8   1  -3   89.29    8.30
   8   1  -3   85.19    8.20
  -8   1   3   82.79    8.10
   8   1  -3   76.79    9.90
   7  -1  -3  641.64   37.80
   7  -1  -3  614.84   36.10
  -7  -1   3  594.74   37.80
   7  -1  -3  607.04   36.00
  -7  -1   3  626.14   36.00
  -7  -1   3  638.74   36.70
   7   1  -3  697.53   36.50
  -7   1   3  669.83   35.90
  -7   1   3  612.34   36.00
  -7   1   3  621.14   37.70
   7   1  -3  599.04   36.10
   7   1  -3  626.44   37.90
   6  -1  -3    2.60    3.20
  -6  -1   3    2.70    2.70
  -6  -1   3    4.60    3.00
   6  -1  -3   12.20    3.40
   6  -1  -3    7.30    2.90
  -6  -1   3    0.80    3.40
  -6   1   3    5.90    2.50
   6   1  -3    3.10    2.50
  -6   1   3    1.10    3.00
  -6   1   3    5.50    2.60
   6   1  -3    7.10    3.10
   6   1  -3   -1.70    2.90
   5  -1  -3   56.29    5.30
  -5  -1   3   29.80    6.90
   5  -1  -3   49.50    6.70
  -5  -1   3   46.30    5.00
  -5  -1   3   52.69    5.10
   5  -1  -3   54.59    5.20
   5   1  -3   48.40    5.10
   5   1  -3   41.00    6.10
   5   1  -3   65.09    6.60
  -5   1   3   51.59    5.10
  -5   1   3   31.30    5.50
  -5   1   3   55.79    4.90
  -4  -1   3  540.25   29.80
  -4  -1   3  527.15   28.70
   4  -1  -3  497.65   29.30
   4  -1  -3  457.25   28.30
  -4  -1   3  494.25   28.40
   4  -1  -3  520.65   28.50
   4   1  -3  516.65   28.60
  -4   1   3  506.95   29.40
   4   1  -3  513.65   29.50
  -4   1   3  503.05   28.50
  -4   1   3  523.65   28.40
   4   1  -3  504.05   28.40
  -3  -1   3  293.37   17.70
  -3  -1   3  295.87   17.00
   3  -1  -3  293.97   17.00
   3  -1  -3  298.77   16.90
  -3  -1   3  320.67   17.00
   3  -1  -3  280.57   19.90
  -3   1   3  303.07   17.60
   3   1  -3  277.07   17.50
  -3   1   3  296.97   16.80
  -3   1   3  275.47   16.90
   3   1  -3  293.47   16.80
   3   1  -3  281.07   16.80
   2  -1  -3   49.80    4.40
  -2  -1   3   48.70    4.00
   2  -1  -3   51.69    4.10
  -2  -1   3   41.60    4.40
   2  -1  -3   54.29    4.30
  -2   1   3   52.19    4.00
   2   1  -3   59.29    4.00
   2   1  -3   52.29    4.00
   2   1  -3   49.90    4.50
  -2   1   3   49.50    4.10
  -2   1   3   50.29    4.40
  -1  -1   3  185.98   10.70
   1  -1  -3  194.18   11.00
   1  -1  -3  189.28   11.10
   1  -1  -3  193.48   11.10
  -1  -1   3  192.28   10.60
  -1  -1   3  194.58   11.00
  -1   1   3  186.58   11.00
   1   1  -3  175.68   10.60
  -1   1   3  208.78   11.20
   1   1  -3  189.68   10.50
  -1   1   3  188.78   11.00
   1   1  -3  179.98   10.90
   0  -1  -3    0.40    1.10
   0  -1  -3    0.00    1.00
   0  -1  -3   -0.10    1.00
   0  -1   3    0.90    0.70
   0  -1   3   -0.80    0.60
   0  -1  -3   -0.90    0.80
   0  -1   3    0.90    0.70
   0   1   3    1.30    1.10
   0   1  -3   -0.20    0.60
   0   1   3    0.10    0.90
   0   1  -3    0.30    0.60
   0   1   3   -1.00    1.00
   0   1  -3    0.30    0.60
   0   1   3    0.60    1.00
   1  -1   3  775.02   41.10
   1  -1   3  762.92   40.80
  -1  -1  -3  783.32   41.70
  -1  -1  -3  791.72   41.70
  -1  -1  -3  766.92   41.60
  -1  -1  -3  798.62   41.60
   1   1   3  816.62   41.70
  -1   1  -3  757.42   41.00
   1   1   3  749.53   41.70
   2  -1   3 1015.20   54.39
  -2  -1  -3 1076.39   55.19
   2   1   3 1004.80   55.09
   2   1   3 1069.29   55.19
  -2   1  -3  991.90   54.99
   3  -1   3 1308.57   72.49
  -3  -1  -3 1378.66   72.89
   3   1   3 1411.36   73.09
  -3   1  -3 1373.86   72.09
   4  -1   3   99.99    7.20
   4  -1   3   98.59    8.10
   4  -1   3  100.29    7.10
  -4  -1  -3  116.79    7.50
  -4  -1  -3  114.19    7.70
   4   1   3   98.69    7.50
   4   1   3   96.29    7.50
  -5  -1  -3   71.79    6.70
   5  -1   3   77.29    7.70
  -5  -1  -3   88.79    6.90
   5  -1   3   76.69    6.40
   5  -1   3   76.39    6.50
  -5   1  -3   84.69    6.10
  -5   1  -3   83.39    6.60
   5   1   3   85.39    7.10
   5   1   3   90.19    7.20
  -6  -1  -3  161.28   11.60
   6  -1   3  194.88   12.00
   6  -1   3  186.88   13.60
   6  -1   3  211.78   12.30
  -6  -1  -3  161.08   11.90
   6   1   3  189.18   12.50
   6   1   3  155.48   13.40
  -6   1  -3  146.79   10.90
   7  -1   3  219.98   13.90
   7  -1   3  195.28   13.70
  -7  -1  -3  226.48   14.30
   7  -1   3  189.68   15.20
  -7  -1  -3  206.68   13.80
   7   1   3  180.88   13.70
   7   1   3  208.98   14.10
   7   1   3  233.88   16.50
  -7   1  -3  196.58   13.00
  -7   1  -3  188.58   13.40
  -8  -1  -3   73.09    7.30
   8  -1   3   71.69    7.50
  -8  -1  -3   71.39    7.90
   8  -1   3   59.79    7.10
   8  -1   3   72.59    9.60
  -8   1  -3   69.59    6.60
   8   1   3   63.69    7.50
  -8   1  -3   66.99    6.90
   8   1   3   59.89    7.20
   8   1   3   81.99    9.90
   9  -1   3  587.84   35.20
   9  -1   3  474.15   32.10
  -9  -1  -3  555.74   32.30
   9  -1   3  504.85   32.30
  -9  -1  -3  565.34   32.90
  -9   1  -3  569.74   31.70
   9   1   3  521.45   32.80
   9   1   3  603.94   36.00
  -9   1  -3  542.15   32.50
   9   1   3  548.15   33.00
  10  -1   3  128.69   11.90
 -10  -1  -3  139.59   11.70
  10  -1   3  143.99   12.20
 -10  -1  -3  156.38   17.30
  10  -1   3  141.49   16.50
  10   1   3  151.78   15.00
 -10   1  -3  131.79   11.90
  10   1   3  145.99   12.30
  10   1   3  139.79   12.20
 -10   1  -3  135.69   10.80
  11  -1   3  410.66   27.70
 -11  -1  -3  351.56   23.70
  11  -1   3  364.86   24.30
  11  -1   3  346.07   24.40
 -11  -1  -3  412.26   25.10
  11   1   3  427.36   28.40
  11   1   3  384.76   25.00
  11   1   3  328.17   24.20
 -11   1  -3  394.56   24.50
 -11   1  -3  319.27   22.60
 -12  -1  -3   94.39   10.90
 -12  -1  -3   93.09    9.70
  12  -1   3  123.59   14.20
  12  -1   3   96.99   11.20
  12  -1   3  106.89   11.20
 -12   1  -3  101.09    9.50
  12   1   3  116.29   15.80
  12   1   3   90.09   11.80
 -12   1  -3   88.39   10.30
  12   1   3   97.59   12.80
 -13  -1  -3  128.29   11.90
  13  -1   3  122.79   12.50
 -13  -1  -3  148.69   13.90
  13  -1   3  106.89   12.40
  13  -1   3  147.29   16.10
  13   1   3  106.69   13.60
  13   1   3  102.29   12.20
 -13   1  -3  125.59   12.90
 -13   1  -3  131.99   11.50
 -14  -1  -3   18.40    5.90
  14  -1   3   20.60    6.70
 -14  -1  -3   21.30    7.60
  14  -1   3   21.50    8.50
  14  -1   3    8.50    5.40
  14   1   3   19.90    6.70
  14   1   3   13.80    6.20
 -14   1  -3   16.40    6.80
 -14   1  -3   11.70    4.70
 -15  -1  -3   19.60    7.10
  15  -1   3    4.60    5.40
  15  -1   3   17.30    6.50
  15  -1   3    6.60    7.20
  15   1   3    7.40    7.90
  15   1   3    4.00    5.80
  15   1   3   15.60    6.20
 -15   1  -3   14.50    5.40
 -15   1  -3   21.20    7.30
 -16  -1  -3    4.00    6.70
  16  -1   3   -6.30    9.50
 -16  -1  -3    7.70    5.30
  16  -1   3   -0.80    5.70
  16  -1   3   -0.80    4.90
  16   1   3    2.20    5.80
 -16   1  -3    1.40    3.00
  16   1   3    2.50    5.30
 -16   1  -3    2.80    5.70
  17  -1   3    6.90    7.80
 -17  -1  -3    9.80    7.00
 -17  -1  -3    5.90    5.30
  17  -1   3    9.20    5.70
 -17   1  -3   16.80    7.30
  17   1   3   13.10    6.50
  17   1   3    4.40    5.10
  17  -2  -3    6.50    6.00
 -17  -2   3    9.10    7.90
  17  -2  -3   11.60    6.60
  17   2  -3   11.70    7.00
 -17   2   3   12.20    7.70
  17   2  -3   -0.80    5.70
 -17   2   3    1.80    4.50
 -16  -2   3  126.59   16.10
  16  -2  -3  126.99   16.40
  16  -2  -3  147.29   17.90
  16  -2  -3  124.99   13.80
 -16  -2   3  120.89   21.40
  16   2  -3  123.39   14.30
 -16   2   3  105.29   14.90
  16   2  -3  115.09   15.40
 -15  -2   3  387.86   25.80
 -15  -2   3  334.27   26.00
  15  -2  -3  324.87   25.80
  15  -2  -3  353.26   25.80
  15   2  -3  337.77   29.20
  15   2  -3  363.96   26.70
  15   2  -3  340.87   26.30
 -15   2   3  365.26   26.00
 -14  -2   3  338.27   24.90
  14  -2  -3  312.57   24.00
  14  -2  -3  350.66   27.30
  14  -2  -3  347.37   25.10
  14   2  -3  321.27   24.30
 -14   2   3  348.97   24.50
  14   2  -3  328.67   24.50
 -14   2   3  319.07   22.60
  13  -2  -3   68.29   10.40
  13  -2  -3   70.49   12.70
  13  -2  -3   58.39    9.80
 -13  -2   3   56.29    9.80
 -13  -2   3   67.29   10.80
 -13   2   3   67.39    9.30
  13   2  -3   61.29   10.50
 -13   2   3   70.29   10.70
 -12  -2   3  195.38   15.50
 -12  -2   3  189.38   15.90
  12  -2  -3  152.68   14.60
  12  -2  -3  226.48   18.50
 -12   2   3  197.18   15.90
  12   2  -3  168.98   15.20
  12   2  -3  199.18   18.70
  12   2  -3  161.68   14.90
 -12   2   3  171.68   14.20
  11  -2  -3    4.00    5.20
 -11  -2   3    3.90    4.10
  11  -2  -3    8.40    4.60
 -11  -2   3    9.50    5.40
  11  -2  -3    6.10    4.70
  11   2  -3    2.00    4.40
  11   2  -3    7.70    5.60
 -11   2   3    6.50    6.20
 -11   2   3    6.90    4.20
 -11   2   3    3.30    4.70
  11   2  -3    5.70    4.50
 -10  -2   3   33.30    6.60
  10  -2  -3   35.10    8.00
 -10  -2   3   52.99    8.10
  10  -2  -3   42.90    7.40
  10  -2  -3   35.20    6.70
  10   2  -3   32.50    6.70
 -10   2   3   38.30    8.30
 -10   2   3   26.20    6.20
 -10   2   3   49.20    7.00
  10   2  -3   41.20    7.60
  10   2  -3   39.60    9.10
  -9  -2   3   26.00    5.60
  -9  -2   3   21.40    5.90
   9  -2  -3   14.30    5.40
   9  -2  -3   22.60    5.60
   9  -2  -3   29.10    5.90
  -9   2   3   20.40    6.40
  -9   2   3   28.10    6.10
   9   2  -3   30.30    6.00
   9   2  -3   27.90    7.10
   9   2  -3   28.40    5.70
  -9   2   3   19.60    4.90
  -8  -2   3   11.90    4.50
   8  -2  -3   -1.20    3.00
   8  -2  -3    2.50    3.50
  -8  -2   3   11.20    4.10
   8  -2  -3    4.40    4.20
   8   2  -3    0.20    4.10
   8   2  -3    5.50    3.90
  -8   2   3    6.00    4.10
  -8   2   3    5.70    3.70
  -8   2   3   -0.80    2.90
   8   2  -3    7.30    3.70
   7  -2  -3   16.90    4.20
   7  -2  -3   24.00    4.70
   7  -2  -3   15.60    5.00
  -7  -2   3   19.90    4.80
  -7  -2   3   21.80    4.70
   7   2  -3   24.00    4.80
  -7   2   3   18.70    4.20
   7   2  -3   21.60    5.70
   7   2  -3   26.50    5.20
  -7   2   3   16.90    4.20
  -7   2   3   18.40    5.20
   6  -2  -3   44.80    5.90
   6  -2  -3   58.69    7.00
  -6  -2   3   39.80    5.80
   6  -2  -3   50.99    6.40
  -6  -2   3   38.80    5.80
   6   2  -3   43.40    5.90
  -6   2   3   36.90    6.10
   6   2  -3   36.50    6.90
   6   2  -3   29.60    5.00
  -6   2   3   46.30    5.00
   5  -2  -3  137.99   10.50
  -5  -2   3  151.68   10.70
   5  -2  -3  151.18   10.70
  -5  -2   3  143.99   10.70
   5  -2  -3  155.08   11.40
  -5   2   3  155.58   10.40
  -5   2   3  142.19   10.60
   5   2  -3  138.79   11.60
  -5   2   3  175.88   11.80
   5   2  -3  157.18   10.90
   5   2  -3  156.48   10.80
   4  -2  -3 1475.55   86.89
  -4  -2   3 1612.94   87.89
  -4  -2   3 1651.13   87.19
  -4  -2   3 1635.24   86.99
   4  -2  -3 1695.03   87.49
   4  -2  -3 1666.33   87.09
  -4   2   3 1602.64   87.09
  -4   2   3 1644.54   87.49
  -4   2   3 1592.64   86.69
   4   2  -3 1676.13   87.89
   4   2  -3 1649.04   86.89
   4   2  -3 1599.34   86.99
   3  -2  -3   92.49    6.70
  -3  -2   3   60.89    6.50
  -3  -2   3   84.49    6.40
   3  -2  -3   68.19    8.30
   3   2  -3   97.69    6.40
   3   2  -3   59.39    6.40
   3   2  -3   87.59    6.50
  -3   2   3   80.49    6.50
  -3   2   3   90.39    6.50
  -3   2   3   73.99    6.50
  -2  -2   3 2726.73  211.18
  -2   2   3 3233.28  242.48
   2   2  -3 3363.86  220.88
   1   2  -3  611.84   33.20
   0  -2  -3 1360.76   70.29
   0  -2  -3 1325.17   70.39
   0  -2   3 1223.78   69.69
   0  -2  -3 1334.77   70.19
   0  -2  -3 1265.87   70.19
   0   2  -3 1318.07   69.69
   0   2   3 1372.46   70.39
   0   2   3 1239.78   70.19
   0   2   3 1394.86   70.29
  -1  -2  -3  162.28   10.10
  -1  -2  -3  129.99    9.80
  -1   2  -3  192.58    9.60
   1   2   3  130.99    9.70
  -2  -2  -3 1472.15   77.99
  -2  -2  -3 1495.15   78.19
   2  -2   3 1446.66   77.49
   2  -2   3 1566.74   77.09
   2  -2   3 1389.66   77.19
  -2  -2  -3 1357.26   77.99
   2   2   3 1490.45   78.19
   2   2   3 1396.16   78.09
  -2   2  -3 1464.55   76.89
   2   2   3 1510.25   78.09
  -3  -2  -3  153.98   10.20
   3  -2   3  127.39    9.40
   3  -2   3  143.69    9.30
  -3  -2  -3  175.18   10.40
   3  -2   3  148.89    9.50
   3   2   3  149.59   10.20
  -3   2  -3  147.79    8.90
   3   2   3  159.68   10.30
   4  -2   3  858.01   49.40
  -4  -2  -3  894.71   50.19
  -4  -2  -3  923.31   50.09
   4  -2   3 1036.40   50.29
   4  -2   3  894.11   49.40
  -4   2  -3  904.31   48.80
   4   2   3  888.81   49.99
   4   2   3  901.31   50.29
   5  -2   3  231.78   13.60
   5  -2   3  186.58   13.90
   5   2   3  207.98   14.00
   5   2   3  181.08   13.70
  -5   2  -3  234.68   12.80
   6  -2   3   25.90    5.00
   6  -2   3   29.30    4.40
  -6  -2  -3   24.10    4.80
  -6  -2  -3   18.30    4.40
   6  -2   3   28.30    4.30
   6   2   3   21.10    4.40
  -6   2  -3   16.00    3.10
   6   2   3   25.40    4.60
  -6   2  -3   25.50    4.20
   7  -2   3  140.79   11.00
   7  -2   3  144.09   12.20
  -7  -2  -3  150.48   12.00
  -7  -2  -3  154.48   11.60
   7  -2   3  133.29   10.70
  -7   2  -3  170.48   11.30
   7   2   3  158.68   11.90
   7   2   3  159.08   13.60
   7   2   3  134.59   11.50
  -7   2  -3  152.28   10.20
   8  -2   3   35.20    6.70
  -8  -2  -3   42.20    6.50
   8  -2   3   35.70    5.70
   8  -2   3   37.00    5.90
  -8  -2  -3   35.00    6.30
  -8   2  -3   26.80    5.20
  -8   2  -3   34.00    4.80
   8   2   3   32.00    6.00
   8   2   3   30.40    7.00
   8   2   3   26.60    5.60
   9  -2   3   11.50    4.50
   9  -2   3   16.90    4.40
   9  -2   3   10.80    5.00
  -9  -2  -3   22.30    5.30
  -9  -2  -3   19.10    4.70
   9   2   3    9.50    5.00
   9   2   3   17.30    5.10
  -9   2  -3   12.90    3.50
   9   2   3   15.80    6.50
  -9   2  -3   10.50    4.20
  10  -2   3    5.90    3.70
 -10  -2  -3    6.90    4.00
 -10  -2  -3    3.40    4.20
  10  -2   3   11.10    6.00
 -10   2  -3    8.20    3.50
 -10   2  -3    2.20    3.90
  10   2   3    2.80    4.30
  10   2   3    5.00    5.50
  10   2   3    5.60    4.90
  11  -2   3   20.90    6.60
  11  -2   3   39.30    8.60
  11  -2   3   43.10    9.40
 -11  -2  -3   29.30    7.10
 -11  -2  -3   21.20    6.20
 -11   2  -3   39.40    7.30
  11   2   3   30.00    7.10
 -11   2  -3   39.80    5.90
  11   2   3   27.50    6.80
  11   2   3   39.40    9.20
  12  -2   3   20.50    7.80
 -12  -2  -3   22.40    6.60
 -12  -2  -3   20.60    5.90
  12  -2   3   20.40    7.40
  12  -2   3   30.70    7.10
  12   2   3   29.70    7.50
 -12   2  -3   31.90    8.60
  12   2   3   14.30    6.30
  12   2   3   21.20    6.50
 -12   2  -3   30.40    7.00
  13  -2   3  221.08   17.20
 -13  -2  -3  213.38   16.90
  13  -2   3  242.48   20.70
 -13  -2  -3  214.58   17.70
  13  -2   3  178.28   17.00
  13   2   3  205.18   17.60
  13   2   3  223.68   18.40
 -13   2  -3  193.98   15.00
 -13   2  -3  209.68   16.90
  14  -2   3  229.28   20.00
 -14  -2  -3  281.87   21.50
  14  -2   3  249.88   21.20
  14  -2   3  284.97   24.10
 -14   2  -3  274.37   18.50
  14   2   3  248.58   20.90
  14   2   3  284.77   22.00
 -14   2  -3  293.77   21.30
 -15  -2  -3  102.49   12.00
  15  -2   3  108.69   12.30
  15  -2   3  142.59   19.30
 -15  -2  -3  112.19   14.50
  15  -2   3  123.69   13.90
 -15   2  -3  138.99   22.50
 -15   2  -3  103.29   10.60
  15   2   3  148.69   19.80
  15   2   3  116.09   17.90
  15   2   3  107.99   14.60
  16  -2   3    5.60    5.10
 -16  -2  -3    9.30    5.70
  16  -2   3    5.20    6.20
 -16  -2  -3   -4.20    6.30
  16  -2   3   -1.60    6.40
 -16   2  -3   -0.80    3.80
  16   2   3    0.80    5.50
 -16   2  -3   -1.80    5.00
  16   2   3    5.80    5.90
 -17  -2  -3  132.69   16.80
  17  -2   3   99.19   14.90
  17  -2   3  130.69   14.70
 -17   2  -3  114.19   15.50
  17   2   3  139.49   15.20
  17   2   3  126.39   16.90
  17  -3  -3    0.70    5.90
  17  -3  -3    9.60    6.20
 -17  -3   3    3.40    6.60
 -17   3   3    0.10    4.60
  17   3  -3   -1.20    5.60
  17   3  -3    5.20    6.80
 -17   3   3    4.10    6.50
 -16  -3   3    9.60    7.30
  16  -3  -3   17.70    7.50
  16  -3  -3   11.10    5.90
  16  -3  -3   25.50    8.90
  16   3  -3   34.60    9.80
 -16   3   3   19.30    7.50
  16   3  -3   14.80    8.00
  15  -3  -3  105.89   18.80
  15  -3  -3  113.09   15.00
  15  -3  -3   96.09   14.10
 -15  -3   3  124.59   16.20
 -15  -3   3  121.59   13.60
  15   3  -3  122.29   15.50
  15   3  -3  130.69   15.00
 -15   3   3  129.69   15.70
  15   3  -3  123.29   18.40
  14  -3  -3   51.99   10.10
  14  -3  -3   54.09   11.20
 -14  -3   3   65.19   11.20
 -14  -3   3   60.29   10.60
  14  -3  -3   61.59   10.90
 -14   3   3   76.09   11.60
 -14   3   3   66.39    9.40
  14   3  -3   54.79   10.80
  14   3  -3   61.79   10.90
  14   3  -3   71.59   13.80
  13  -3  -3   48.60    9.60
  13  -3  -3   40.00    9.50
  13  -3  -3   41.50    8.50
 -13  -3   3   52.19   10.20
 -13   3   3   45.10    7.60
  13   3  -3   56.39   10.00
 -13   3   3   40.00    8.40
  13   3  -3   62.49   10.00
  12  -3  -3  392.76   27.00
 -12  -3   3  416.46   27.30
  12  -3  -3  407.86   26.80
 -12  -3   3  359.36   26.00
  12  -3  -3  408.06   28.60
 -12   3   3  407.26   26.60
  12   3  -3  328.57   26.00
 -12   3   3  395.36   25.10
  12   3  -3  370.56   26.50
  12   3  -3  417.16   29.90
  11  -3  -3  618.64   39.30
  11  -3  -3  593.74   39.20
 -11  -3   3  658.13   39.30
 -11  -3   3  679.43   40.30
  11  -3  -3  654.73   41.10
 -11   3   3  655.33   41.00
 -11   3   3  614.64   37.90
  11   3  -3  647.64   42.10
 -11   3   3  703.63   42.20
  11   3  -3  628.74   39.80
 -10  -3   3   97.29   11.50
  10  -3  -3   82.09   10.50
 -10  -3   3   78.49   10.40
  10  -3  -3   68.69    9.90
  10  -3  -3   92.89   11.00
  10   3  -3   79.69   11.90
  10   3  -3   73.89   10.10
  10   3  -3   86.39    9.60
 -10   3   3   80.19   11.30
 -10   3   3   77.49    9.90
   9  -3  -3  216.08   17.50
   9  -3  -3  263.87   19.40
   9  -3  -3  271.17   18.30
  -9  -3   3  253.07   18.50
  -9  -3   3  263.77   18.10
   9   3  -3  228.18   17.80
   9   3  -3  258.47   18.00
  -9   3   3  258.87   18.00
  -9   3   3  249.68   19.20
  -9   3   3  278.77   17.30
  -8  -3   3  595.84   33.90
  -8  -3   3  552.94   33.50
   8  -3  -3  548.25   33.40
   8  -3  -3  574.04   34.20
   8  -3  -3  462.85   32.60
  -8   3   3  628.14   34.90
  -8   3   3  580.44   33.40
  -8   3   3  555.74   32.30
   8   3  -3  544.15   33.20
   8   3  -3  530.65   34.80
   8   3  -3  522.15   33.20
   7  -3  -3 1605.84   90.79
  -7  -3   3 1735.03   91.19
   7  -3  -3 1718.23   91.59
   7  -3  -3 1639.34   90.99
  -7  -3   3 1779.12   91.59
  -7   3   3 1788.62   91.09
  -7   3   3 1595.44   91.39
   7   3  -3 1670.83   90.69
   7   3  -3 1677.73   92.49
   7   3  -3 1549.54   90.89
  -7   3   3 1609.74   90.09
   6  -3  -3   18.80    4.60
   6  -3  -3   19.10    4.50
   6  -3  -3   23.70    4.70
  -6  -3   3   21.60    4.90
  -6  -3   3   21.20    4.80
   6   3  -3   21.30    5.50
  -6   3   3   28.10    4.90
  -6   3   3   21.10    4.10
   6   3  -3   19.80    4.90
   6   3  -3   14.10    4.30
  -6   3   3   28.00    5.30
   5  -3  -3  381.86   25.00
   5  -3  -3  410.06   25.70
   5  -3  -3  414.06   25.10
  -5  -3   3  438.96   25.50
  -5  -3   3  430.06   25.20
  -5   3   3  405.26   24.60
   5   3  -3  408.86   25.90
   5   3  -3  431.06   25.40
  -5   3   3  415.36   25.10
  -5   3   3  451.15   25.50
   5   3  -3  442.26   25.00
  -4  -3   3 2290.57  119.99
   4  -3  -3 2146.89  119.59
   4  -3  -3 2192.58  120.19
   4  -3  -3 2078.59  119.89
  -4  -3   3 2249.27  120.19
   4   3  -3 2347.57  120.19
   4   3  -3 2249.87  120.49
   4   3  -3 2380.46  119.89
  -4   3   3 2227.78  119.69
   4   3  -3 2291.17  120.19
  -4   3   3 2315.67  119.99
  -4   3   3 2214.18  120.09
   3  -3  -3  372.66   23.40
   3  -3  -3  345.77   23.30
  -3  -3   3  457.55   23.70
  -3  -3   3  467.05   24.00
   3  -3  -3  385.86   22.80
  -3   3   3  407.96   23.30
   3   3  -3  377.86   24.00
  -3   3   3  390.26   23.60
   3   3  -3  359.16   23.20
   3   3  -3  422.06   23.60
  -3   3   3  399.16   23.10
   3   3  -3  417.46   23.60
   2  -3  -3  338.77   20.80
  -2  -3   3  380.36   21.60
   2  -3  -3  372.26   22.00
   2  -3  -3  374.36   22.00
  -2  -3   3  385.86   21.80
   2   3  -3  355.46   21.50
  -2   3   3  350.26   21.50
  -2   3   3  366.96   21.80
   2   3  -3  356.16   21.10
   2   3  -3  354.96   21.40
  -2   3   3  398.16   21.20
  -2   3   3  395.76   22.10
   1  -3  -3   19.20    3.40
  -1  -3   3    6.40    2.30
   1  -3  -3   18.40    3.30
  -1  -3   3    4.90    2.40
   1  -3  -3    4.20    2.80
  -1  -3   3    2.70    2.10
  -1   3   3   14.00    2.50
  -1   3   3   10.80    3.00
  -1   3   3   10.90    2.80
   1   3  -3    3.00    1.80
  -1   3   3    6.30    2.60
   1   3  -3   -1.30    1.40
   0  -3  -3   14.20    3.20
   0  -3   3    9.90    2.60
   0  -3   3    8.60    2.70
   0  -3  -3   11.50    5.00
   0  -3  -3   14.70    3.20
   0  -3   3   12.10    2.70
   0   3   3   17.80    3.70
   0   3   3   16.00    2.70
   0   3   3   10.80    3.00
   0   3  -3    9.30    2.40
  -1  -3  -3  283.97   18.70
  -1  -3  -3  359.96   20.60
  -1  -3  -3  325.67   19.00
  -1  -3  -3  292.07   18.60
   1  -3   3  313.77   18.30
   1  -3   3  296.07   18.10
  -1   3  -3  318.07   18.20
   1   3   3  323.97   19.10
   1   3   3  297.77   18.70
   1   3   3  311.87   18.60
  -2  -3  -3    5.60    2.70
  -2  -3  -3    2.70    2.40
  -2  -3  -3    6.10    2.60
   2  -3   3    2.10    2.00
   2  -3   3    3.10    2.10
  -2   3  -3    0.20    1.70
   2   3   3    3.50    2.80
   2   3   3    5.10    2.80
   2   3   3    2.00    2.40
  -3  -3  -3  555.74   31.30
   3  -3   3  527.35   29.40
   3  -3   3  538.45   30.40
   3  -3   3  499.25   30.10
  -3  -3  -3  552.04   31.00
   3   3   3  541.85   31.10
   3   3   3  570.94   31.40
   3   3   3  565.44   31.10
  -3   3  -3  515.55   29.50
  -4  -3  -3  118.19    9.50
  -4  -3  -3  121.29    9.30
   4  -3   3  122.79    8.80
   4  -3   3  117.89    8.80
   4  -3   3  115.59    9.00
   4   3   3  113.09    9.70
   4   3   3  110.49    9.20
   4   3   3  125.39    9.90
  -4   3  -3  114.69    7.90
   5  -3   3   40.80    5.30
  -5  -3  -3   44.00    6.20
   5  -3   3   46.60    5.40
  -5  -3  -3   47.40    6.30
   5  -3   3   46.20    5.70
   5   3   3   45.60    6.60
  -5   3  -3   48.10    4.50
   5   3   3   46.20    6.60
   5   3   3   47.70    6.30
   6  -3   3 1432.16   74.49
   6  -3   3 1352.46   73.89
   6  -3   3 1302.47   73.69
  -6  -3  -3 1377.36   74.79
  -6  -3  -3 1385.66   74.49
   6   3   3 1338.57   74.69
   6   3   3 1333.27   74.39
  -6   3  -3 1319.07   72.59
  -6   3  -3 1362.86   73.69
   6   3   3 1354.16   74.69
   7  -3   3 2324.17  134.89
   7  -3   3 2431.36  135.89
   7  -3   3 2632.14  135.39
  -7  -3  -3 2632.74  136.19
  -7  -3  -3 2574.64  135.79
  -7   3  -3 2646.84  135.19
   7   3   3 2533.75  136.19
  -7   3  -3 2416.66  133.79
   7   3   3 2418.16  135.69
   7   3   3 2680.73  138.09
   8  -3   3  124.59   11.20
   8  -3   3  164.48   11.80
   8  -3   3  134.39   12.40
  -8  -3  -3  158.48   12.60
  -8  -3  -3  163.98   14.20
   8   3   3  146.09   12.40
   8   3   3  136.09   14.00
   8   3   3  139.09   12.20
  -8   3  -3  136.09   11.10
  -8   3  -3  141.99   10.20
  -9  -3  -3  294.47   20.60
   9  -3   3  284.87   19.80
   9  -3   3  284.27   21.20
  -9  -3  -3  288.47   20.00
   9  -3   3  276.27   19.80
  -9   3  -3  291.57   18.20
   9   3   3  308.47   23.00
   9   3   3  328.57   21.20
   9   3   3  282.87   20.40
  -9   3  -3  311.57   19.90
  10  -3   3 1261.97   72.79
 -10  -3  -3 1358.96   73.79
  10  -3   3 1500.55   75.49
 -10  -3  -3 1226.68   72.79
  10  -3   3 1294.67   72.99
  10   3   3 1239.18   73.59
  10   3   3 1236.28   73.39
 -10   3  -3 1245.68   70.79
  10   3   3 1359.16   76.79
 -10   3  -3 1331.47   72.69
  11  -3   3  361.66   23.60
  11  -3   3  358.36   25.50
  11  -3   3  297.07   23.10
 -11  -3  -3  357.36   23.70
 -11  -3  -3  353.56   24.20
  11   3   3  338.77   24.40
 -11   3  -3  346.27   23.40
  11   3   3  311.97   23.90
  11   3   3  397.46   28.00
 -11   3  -3  345.97   21.60
  12  -3   3   23.80    7.70
  12  -3   3   31.60    7.60
 -12  -3  -3   38.50    7.80
 -12  -3  -3   35.20    8.40
  12   3   3   31.80    9.40
 -12   3  -3   29.10    6.80
 -12   3  -3   37.40    6.10
  12   3   3   30.60    7.60
  12   3   3   30.80    8.00
  13  -3   3  149.19   14.70
 -13  -3  -3  192.08   16.40
  13  -3   3  171.98   17.30
  13  -3   3  141.49   14.90
  13   3   3  167.98   18.10
 -13   3  -3  151.18   12.50
  13   3   3  191.28   16.80
 -13   3  -3  179.28   15.30
  14  -3   3  232.58   18.80
 -14  -3  -3  246.58   20.30
 -14  -3  -3  240.88   18.70
  14  -3   3  230.48   21.10
  14  -3   3  230.38   19.50
 -14   3  -3  210.38   17.90
 -14   3  -3  214.88   16.00
  14   3   3  205.98   19.00
  14   3   3  210.48   19.20
  14   3   3  236.48   22.80
  15  -3   3   48.50   18.00
 -15  -3  -3   44.20    9.20
  15  -3   3   77.09   12.50
 -15  -3  -3   65.99   11.80
  15  -3   3   58.19   10.10
 -15   3  -3   58.89   10.90
  15   3   3   58.89   11.10
  15   3   3   58.39   11.10
 -15   3  -3   65.59    8.50
  16  -3   3   10.60    6.10
  16  -3   3   21.00    8.30
 -16  -3  -3   23.10    8.00
  16  -3   3   11.00    7.20
  16   3   3   23.90    9.10
 -16   3  -3   11.80    6.90
  16   3   3   22.80    7.50
 -16   3  -3   27.40    6.10
 -16  -4   3  206.78   19.80
  16  -4  -3  166.48   17.30
  16  -4  -3  185.58   18.80
  16  -4  -3  186.68   19.40
 -16   4   3  209.98   17.80
  16   4  -3  167.98   18.50
 -16   4   3  219.78   18.70
  16   4  -3  197.28   18.90
  15  -4  -3  296.57   25.10
  15  -4  -3  316.57   26.00
  15  -4  -3  335.37   28.20
 -15  -4   3  366.36   26.60
 -15   4   3  341.27   25.40
  15   4  -3  334.07   25.90
  15   4  -3  345.97   26.30
 -14  -4   3   86.19   13.90
  14  -4  -3   91.49   14.10
  14  -4  -3  101.59   14.40
  14  -4  -3   91.09   13.10
 -14  -4   3   92.79   13.30
 -14   4   3  118.09   14.50
  14   4  -3   84.39   15.20
 -14   4   3   86.99   10.10
  14   4  -3   93.09   13.60
  14   4  -3  116.39   14.70
  13  -4  -3  128.69   13.80
 -13  -4   3  160.08   16.20
  13  -4  -3  156.38   15.70
 -13  -4   3  159.48   17.90
  13  -4  -3  139.29   15.10
 -13   4   3  141.39   12.70
  13   4  -3  154.38   15.40
 -13   4   3  140.99   14.60
  13   4  -3  149.59   14.80
 -12  -4   3   90.99   12.60
  12  -4  -3   91.19   12.00
  12  -4  -3  103.79   12.30
  12  -4  -3  109.79   12.50
 -12   4   3   78.29    9.50
 -12   4   3   92.09   11.90
  12   4  -3   97.79   12.80
  12   4  -3   95.99   12.50
  12   4  -3   83.19   14.30
  11  -4  -3  100.99   11.70
  11  -4  -3  104.09   11.50
  11  -4  -3  123.99   12.50
 -11  -4   3  102.79   13.00
 -11   4   3   93.09   13.10
  11   4  -3   96.29   13.70
 -11   4   3  101.59   11.10
  11   4  -3  111.09   13.10
 -11   4   3   85.99    9.60
  11   4  -3  109.29   11.70
 -10  -4   3   52.99    8.70
 -10  -4   3   40.90    8.40
  10  -4  -3   42.40    8.40
  10  -4  -3   43.30    8.20
  10  -4  -3   53.39    9.10
 -10   4   3   57.69    9.40
  10   4  -3   44.30    8.20
  10   4  -3   39.70    9.20
 -10   4   3   43.90    7.10
 -10   4   3   35.00    7.80
  10   4  -3   47.80    8.70
  -9  -4   3    1.60    5.20
   9  -4  -3   -0.80    4.20
   9  -4  -3    3.30    3.70
  -9  -4   3    1.30    4.20
   9  -4  -3    2.40    3.90
  -9   4   3   -0.30    3.50
   9   4  -3   -1.70    4.30
  -9   4   3    9.70    4.50
   9   4  -3    0.00    4.40
   9   4  -3   -1.40    3.90
  -9   4   3    4.00    4.90
  -8  -4   3  173.88   14.10
   8  -4  -3  181.78   14.30
   8  -4  -3  183.48   14.30
   8  -4  -3  166.28   14.20
  -8  -4   3  199.88   15.20
   8   4  -3  188.78   14.60
  -8   4   3  146.59   13.90
   8   4  -3  177.28   13.90
  -8   4   3  169.58   13.00
  -8   4   3  190.08   14.30
   8   4  -3  187.88   15.70
   7  -4  -3   22.20    5.80
  -7  -4   3   19.80    5.80
   7  -4  -3   26.90    5.30
  -7  -4   3   16.10    5.20
   7  -4  -3   21.70    5.80
   7   4  -3   19.00    5.30
  -7   4   3   24.30    5.60
  -7   4   3   20.30    5.10
   7   4  -3   22.80    6.20
   7   4  -3   19.40    5.70
  -7   4   3   26.50    5.10
   7   4  -3   30.00    6.00
   6  -4  -3    9.40    4.50
   6  -4  -3   10.30    4.00
  -6  -4   3    7.10    4.80
  -6  -4   3    7.50    3.70
   6  -4  -3   15.20    4.10
  -6   4   3   11.60    3.90
   6   4  -3    6.80    4.10
   6   4  -3   15.40    4.90
  -6   4   3    8.40    3.60
   6   4  -3    9.80    4.10
  -6   4   3    5.80    3.70
   6   4  -3   11.20    5.00
  -5  -4   3 1419.06   73.59
   5  -4  -3 1262.07   72.99
  -5  -4   3 1332.27   73.09
   5  -4  -3 1306.97   71.99
   5  -4  -3 1334.17   73.29
   5   4  -3 1257.27   72.99
  -5   4   3 1319.77   72.39
  -5   4   3 1352.26   73.09
   5   4  -3 1326.17   73.09
   5   4  -3 1318.97   73.39
  -5   4   3 1328.37   72.39
   5   4  -3 1377.86   72.79
   4  -4  -3  631.24   36.50
   4  -4  -3  553.14   34.20
   4  -4  -3  598.24   35.60
  -4  -4   3  629.24   35.80
  -4  -4   3  637.14   35.70
   4   4  -3  609.74   35.50
  -4   4   3  617.94   34.70
   4   4  -3  603.74   35.50
   4   4  -3  631.84   35.70
   4   4  -3  651.73   35.20
  -4   4   3  610.74   35.50
  -4   4   3  635.54   35.80
  -4   4   3  584.94   34.90
  -3  -4   3  114.69    9.00
   3  -4  -3   81.69    8.30
   3  -4  -3   90.09    6.90
   3  -4  -3  104.29    9.00
  -3   4   3   71.39    7.10
  -3   4   3   84.19    8.10
   3   4  -3  114.99    8.30
   3   4  -3   86.99    8.10
  -3   4   3   88.19    8.20
  -3   4   3   85.99    7.80
   3   4  -3  107.09    8.30
   3   4  -3  108.39    8.20
   2  -4  -3   75.19    7.60
  -2  -4   3   77.49    7.40
  -2  -4   3   82.49    7.40
   2  -4  -3   81.89    7.90
   2   4  -3   74.49    7.10
  -2   4   3   83.39    7.60
  -2   4   3   77.69    6.20
  -2   4   3   80.89    7.40
   2   4  -3   77.79    7.10
  -2   4   3   74.89    7.30
  -1  -4   3 2773.22  149.88
   1  -4  -3 3042.00  150.58
   1  -4  -3 2516.15  149.99
  -1  -4   3 2834.72  150.08
  -1  -4   3 3082.69  150.08
   1  -4  -3 2785.52  150.38
   1   4  -3 2810.52  149.69
   1   4  -3 2656.03  148.19
  -1   4   3 2767.92  150.18
  -1   4   3 2919.41  150.48
  -1   4   3 2816.82  148.79
   1   4  -3 2866.51  149.88
   0  -4   3  348.67   20.80
   0  -4   3  319.47   20.60
   0  -4   3  355.76   21.10
   0  -4  -3  333.27   21.40
   0  -4  -3  313.37   21.20
   0  -4  -3  353.06   21.70
   0  -4   3  388.66   21.40
   0  -4  -3  367.66   21.50
   0   4   3  345.77   19.90
   0   4   3  352.06   21.50
   0   4  -3  328.77   20.60
   0   4   3  341.37   21.30
   0   4  -3  332.07   20.60
  -1  -4  -3   10.90    3.60
   1  -4   3   21.80    4.00
   1  -4   3   19.40    3.80
  -1  -4  -3    9.50    3.60
  -1  -4  -3   14.40    4.10
   1   4   3    9.10    3.60
  -1   4  -3   23.40    4.00
  -1   4  -3   17.20    3.30
   1   4   3   17.00    4.30
  -2  -4  -3  543.25   34.70
  -2  -4  -3  629.34   34.90
   2  -4   3  587.84   34.00
  -2  -4  -3  542.35   34.50
  -2  -4  -3  650.13   35.30
   2  -4   3  618.04   34.30
   2   4   3  582.24   34.50
   2   4   3  625.74   35.10
   2   4   3  610.84   34.90
  -2   4  -3  584.04   33.90
  -2   4  -3  624.84   34.10
   3  -4   3  330.07   19.80
  -3  -4  -3  267.17   19.80
  -3  -4  -3  332.17   20.60
  -3  -4  -3  314.77   20.40
   3  -4   3  313.67   19.60
  -3   4  -3  337.87   19.60
   3   4   3  320.37   20.20
   3   4   3  327.57   20.40
   3   4   3  329.37   20.60
   4  -4   3  717.43   41.40
   4  -4   3  781.32   43.30
   4  -4   3  797.02   43.50
  -4  -4  -3  776.52   44.10
  -4  -4  -3  834.82   44.50
  -4   4  -3  741.13   42.90
   4   4   3  790.82   44.20
   4   4   3  735.83   44.20
   4   4   3  767.52   43.80
   5  -4   3  140.29   10.20
   5  -4   3  128.19    9.80
  -5  -4  -3   98.59    9.60
   5  -4   3  108.09    8.50
  -5  -4  -3  119.99   10.40
  -5   4  -3   99.69    8.90
   5   4   3  110.99   10.20
   5   4   3   99.09    9.90
   5   4   3  115.49   10.30
  -5   4  -3  122.89    8.40
   6  -4   3   63.99    6.70
   6  -4   3   54.89    7.40
   6  -4   3   63.69    7.50
  -6  -4  -3   70.29    9.00
  -6   4  -3   61.79    6.60
   6   4   3   65.19    7.60
   6   4   3   60.99    8.30
  -6   4  -3   65.99    6.00
   6   4   3   64.39    8.90
   6   4   3   67.19    9.30
   7  -4   3  227.78   16.20
   7  -4   3  259.27   16.80
   7  -4   3  225.38   16.40
  -7  -4  -3  250.57   17.60
  -7  -4  -3  252.67   17.50
   7   4   3  243.08   18.70
   7   4   3  232.48   17.40
  -7   4  -3  205.88   14.60
  -7   4  -3  237.38   16.20
   7   4   3  247.38   17.80
   7   4   3  243.08   17.30
   8  -4   3    5.40    4.20
  -8  -4  -3   20.10    5.40
   8  -4   3    6.70    3.90
   8  -4   3    6.90    4.10
  -8  -4  -3   14.30    6.00
   8   4   3    5.60    4.80
   8   4   3   12.50    5.80
   8   4   3   13.60    5.70
  -8   4  -3    4.40    3.90
  -8   4  -3    7.70    3.20
   8   4   3   10.80    5.10
   9  -4   3   73.49    9.40
   9  -4   3   58.09    9.00
  -9  -4  -3   77.29    9.80
   9  -4   3   61.89    9.00
  -9  -4  -3   74.99   10.20
  -9   4  -3   69.79    7.00
   9   4   3   76.49   10.40
   9   4   3   75.59   10.40
  -9   4  -3   59.99    8.50
   9   4   3   72.29   11.50
   9   4   3   73.19   10.40
 -10  -4  -3  211.18   17.50
  10  -4   3  248.88   17.90
 -10  -4  -3  199.48   16.50
  10  -4   3  219.08   17.10
  10  -4   3  219.98   16.70
  10   4   3  201.38   17.60
 -10   4  -3  215.88   16.40
 -10   4  -3  198.88   14.30
  10   4   3  245.58   20.30
  10   4   3  191.68   17.10
  10   4   3  240.38   18.10
 -11  -4  -3   17.20    5.50
  11  -4   3   25.30    7.60
  11  -4   3   12.20    5.20
  11  -4   3   18.10    7.00
 -11   4  -3   14.40    5.70
 -11   4  -3   23.00    4.90
  11   4   3   18.10    7.20
  11   4   3   23.40    8.10
  11   4   3   23.00    7.50
  11   4   3   20.40    6.50
 -12  -4  -3   14.40    7.10
  12  -4   3    0.50    4.90
  12  -4   3   23.30    6.50
  12  -4   3    0.40    3.70
  12   4   3   10.50    6.80
 -12   4  -3    6.50    4.00
  12   4   3   16.40    6.90
 -12   4  -3    7.40    5.00
  13  -4   3  134.49   14.90
 -13  -4  -3  124.59   14.10
 -13  -4  -3  126.09   13.60
  13  -4   3  137.19   14.60
  13   4   3  144.09   14.60
  13   4   3  128.59   18.70
  13   4   3  114.39   15.30
 -13   4  -3  125.89   11.50
 -13   4  -3  125.39   12.70
  14  -4   3  294.17   24.00
  14  -4   3  271.87   22.20
 -14  -4  -3  302.67   23.40
 -14  -4  -3  242.98   20.70
  14  -4   3  272.57   21.30
 -14   4  -3  252.67   18.10
 -14   4  -3  243.08   20.70
  14   4   3  318.77   27.70
  14   4   3  297.07   23.00
  14   4   3  269.77   22.20
  15  -4   3   72.09   12.20
  15  -4   3  109.49   19.80
  15  -4   3   74.19   11.50
 -15  -4  -3   86.79   13.90
 -15   4  -3   75.29   11.90
 -15   4  -3   72.59    8.30
  15   4   3   80.89   13.50
  16  -4   3   25.70    9.60
 -16  -4  -3   48.60   10.90
  16  -4   3   35.50    9.40
  16  -4   3   31.50    8.20
 -16   4  -3   31.90    6.20
  16   4   3   21.30    8.30
 -16   4  -3   49.20    9.90
  16   4   3   31.70    9.90
  15  -5  -3   94.69   15.30
  15  -5  -3   71.09   12.80
 -15  -5   3   70.89   13.50
  15  -5  -3   75.49   12.40
  15   5  -3   95.99   14.70
 -15   5   3   85.09   13.20
  15   5  -3  100.19   16.30
 -14  -5   3   70.29   12.30
  14  -5  -3   56.99   10.90
  14  -5  -3   49.50   10.70
  14  -5  -3   58.59   10.60
  14   5  -3   68.79   14.30
 -14   5   3   50.99   10.60
  14   5  -3   68.29   12.00
 -14   5   3   52.79    8.50
  14   5  -3   53.99   13.50
 -13  -5   3   18.30    8.00
  13  -5  -3   23.00    7.30
  13  -5  -3   15.10    7.80
  13  -5  -3   36.70    8.40
  13   5  -3   30.30    9.30
 -13   5   3   12.90    7.10
  13   5  -3   31.90    9.00
  13   5  -3   50.39   10.10
 -13   5   3   25.20    6.10
  13   5  -3   35.50    8.60
 -12  -5   3  294.77   23.50
  12  -5  -3  318.77   23.30
  12  -5  -3  307.97   23.60
  12  -5  -3  275.37   22.30
  12   5  -3  354.16   25.00
  12   5  -3  303.17   23.30
  12   5  -3  303.97   23.10
 -12   5   3  304.07   20.80
 -12   5   3  275.47   23.00
 -11  -5   3  219.48   17.70
  11  -5  -3  163.28   16.20
  11  -5  -3  176.98   15.90
  11  -5  -3  178.78   16.20
 -11   5   3  187.58   14.60
  11   5  -3  167.58   16.20
 -11   5   3  159.48   15.90
  11   5  -3  221.18   19.00
  11   5  -3  185.68   16.60
  11   5  -3  209.18   17.40
 -10  -5   3  278.27   21.80
  10  -5  -3  269.07   20.30
  10  -5  -3  225.48   19.90
  10  -5  -3  278.37   20.00
  10   5  -3  291.17   20.60
  10   5  -3  266.47   22.00
 -10   5   3  270.07   20.20
  10   5  -3  251.57   20.30
  10   5  -3  336.27   21.90
 -10   5   3  261.67   18.40
 -10   5   3  249.18   19.70
   9  -5  -3  394.36   26.60
  -9  -5   3  427.46   27.90
  -9  -5   3  434.36   28.50
   9  -5  -3  402.46   27.80
   9  -5  -3  350.36   27.60
   9   5  -3  428.76   27.60
  -9   5   3  457.15   27.70
   9   5  -3  430.76   28.20
  -9   5   3  429.06   26.10
   9   5  -3  450.25   28.50
  -9   5   3  378.26   27.10
   9   5  -3  429.96   29.40
  -8  -5   3  914.51   54.29
   8  -5  -3  899.31   52.79
  -8  -5   3  974.00   54.39
   8  -5  -3  851.01   53.79
   8  -5  -3  854.01   53.69
  -8   5   3  934.51   53.29
   8   5  -3 1012.40   56.39
   8   5  -3  929.51   54.29
   8   5  -3  982.50   54.49
  -8   5   3  943.31   53.89
   8   5  -3  920.61   53.39
   7  -5  -3  813.22   49.10
   7  -5  -3  817.22   49.10
  -7  -5   3  837.92   49.10
  -7  -5   3  857.11   49.60
   7  -5  -3  875.01   47.70
   7   5  -3  796.52   48.30
   7   5  -3  833.32   49.20
   7   5  -3  901.51   49.70
  -7   5   3  856.71   47.70
   7   5  -3  817.52   49.50
  -7   5   3  854.11   48.80
  -7   5   3  808.62   47.90
  -6  -5   3    6.80    4.60
  -6  -5   3    4.60    4.60
   6  -5  -3    4.60    4.10
   6  -5  -3    7.00    4.50
   6  -5  -3    6.70    3.20
   6   5  -3    2.70    6.90
   6   5  -3   11.90    4.80
   6   5  -3    9.50    4.60
  -6   5   3    7.10    4.70
   6   5  -3    3.50    4.00
  -6   5   3    4.00    3.40
  -6   5   3   11.40    4.10
  -6   5   3    4.90    4.30
   5  -5  -3  531.35   31.20
  -5  -5   3  552.94   33.40
  -5  -5   3  552.94   34.00
   5  -5  -3  548.95   35.40
   5  -5  -3  595.94   34.00
   5   5  -3  514.45   33.10
  -5   5   3  580.44   33.40
  -5   5   3  481.55   31.40
  -5   5   3  537.05   33.00
   5   5  -3  570.44   33.40
  -5   5   3  534.25   32.30
   5   5  -3  574.84   32.80
   5   5  -3  602.64   33.40
   4  -5  -3  126.69    9.30
   4  -5  -3  129.79   11.40
  -4  -5   3  132.89   11.70
  -4  -5   3  129.59   11.30
   4  -5  -3  125.19   11.50
  -4   5   3  154.28   11.90
  -4   5   3  141.59   18.70
   4   5  -3  141.79   11.00
  -4   5   3  131.19   10.70
   4   5  -3  135.89   11.50
  -4   5   3  137.29    9.90
   4   5  -3  137.39   10.90
   3  -5  -3  121.39   10.60
  -3  -5   3  119.49   10.20
   3  -5  -3   92.39    9.90
  -3  -5   3  126.89   10.30
   3   5  -3   97.49    9.50
   3   5  -3  113.69    9.90
  -3   5   3  103.49    8.10
   3   5  -3  119.49    9.50
  -3   5   3   98.79    9.50
  -3   5   3  110.29    9.40
  -3   5   3  103.59   10.00
   3   5  -3  114.09    8.90
   2  -5  -3   51.29    7.50
   2  -5  -3   35.50    6.70
  -2  -5   3   37.30    6.30
  -2  -5   3   41.50    6.60
  -2  -5   3   50.79    6.80
   2  -5  -3   46.40    7.20
   2   5  -3   37.10    4.60
   2   5  -3   34.30    5.80
   2   5  -3   39.70    6.20
  -2   5   3   49.90    7.20
  -2   5   3   36.10    4.50
  -2   5   3   41.40    6.50
  -1  -5   3   10.70    4.30
   1  -5  -3   16.40    4.70
  -1  -5   3   10.70    3.90
   1  -5  -3   21.20    5.30
   1  -5  -3   14.40    4.80
  -1  -5   3   16.90    4.50
  -1  -5   3   14.30    4.70
   1   5  -3   16.00    4.40
  -1   5   3   11.30    4.10
   1   5  -3   16.80    2.40
  -1   5   3   13.60    3.00
  -1   5   3   16.50    4.70
   1   5  -3   15.70    4.20
   0  -5   3    0.60    2.90
   0  -5   3    1.50    2.90
   0  -5  -3    1.10    3.10
   0  -5  -3   -1.80    2.90
   0  -5  -3    0.80    3.60
   0  -5   3    1.40    3.00
   0  -5   3   -1.80    2.70
   0  -5  -3    3.80    3.40
   0   5  -3   -0.30    2.90
   0   5   3    2.70    2.10
   0   5  -3    1.30    2.70
   0   5   3    4.10    3.50
   0   5   3    5.50    3.80
   1  -5   3    0.10    3.20
  -1  -5  -3   -1.00    2.90
  -1  -5  -3    0.10    3.30
   1  -5   3    2.60    3.10
  -1  -5  -3   -1.40    3.40
   1  -5   3   -3.30    2.60
  -1  -5  -3    4.10    3.40
   1   5   3   -0.50    3.00
  -1   5  -3    3.40    2.90
  -1   5  -3   -0.50    2.80
   1   5   3    0.60    3.40
   1   5   3    1.60    2.00
   2  -5   3  136.19   10.60
  -2  -5  -3  121.29   10.70
  -2  -5  -3  111.19   10.70
  -2  -5  -3  132.39   11.00
   2  -5   3  113.29   10.10
  -2  -5  -3  122.89   11.00
   2   5   3  126.89   12.40
   2   5   3  120.99   10.90
  -2   5  -3  129.99   10.10
  -2   5  -3  139.19   11.30
   3  -5   3  621.24   37.80
  -3  -5  -3  705.33   39.30
   3  -5   3  651.63   38.10
  -3   5  -3  666.93   37.70
   3   5   3  662.53   38.90
   3   5   3  612.44   38.10
   3   5   3  661.43   39.00
  -3   5  -3  668.63   37.70
  -4  -5  -3  177.88   14.10
   4  -5   3  185.38   13.20
  -4  -5  -3  176.68   13.90
  -4  -5  -3  184.98   13.80
   4  -5   3  175.88   13.20
   4   5   3  162.68   13.90
  -4   5  -3  167.38   12.60
   4   5   3  147.59   13.40
  -4   5  -3  164.68   12.40
   4   5   3  170.18   13.60
  -5  -5  -3   27.20    6.40
   5  -5   3   34.10    6.20
  -5  -5  -3   26.70    6.30
  -5  -5  -3   19.80    5.50
   5  -5   3   38.20    3.70
   5  -5   3   34.40    5.90
   5   5   3   21.70    5.80
  -5   5  -3   28.80    5.50
   5   5   3   23.70    6.10
  -5   5  -3   35.90    5.90
   5   5   3   41.50    7.20
   5   5   3   31.00    6.60
   6  -5   3  952.20   56.49
   6  -5   3  984.80   54.39
   6  -5   3  971.40   56.59
  -6  -5  -3 1031.90   57.49
  -6  -5  -3 1028.50   57.79
   6   5   3 1046.30   58.09
   6   5   3  997.00   58.19
  -6   5  -3  949.60   55.79
  -6   5  -3 1024.00   56.29
   6   5   3  962.10   56.99
   6   5   3 1066.09   57.89
   7  -5   3  539.15   35.40
  -7  -5  -3  625.74   36.60
   7  -5   3  595.04   35.70
   7  -5   3  568.24   34.00
  -7  -5  -3  646.54   39.70
  -7   5  -3  620.14   35.40
   7   5   3  574.34   36.50
   7   5   3  663.53   40.40
   7   5   3  572.64   38.20
   7   5   3  559.14   36.00
  -7   5  -3  594.44   33.50
  -8  -5  -3  322.57   21.90
   8  -5   3  279.07   20.50
   8  -5   3  286.57   19.30
   8  -5   3  295.77   20.50
  -8   5  -3  277.87   18.00
   8   5   3  299.17   21.80
   8   5   3  281.57   23.00
   8   5   3  310.07   22.10
  -8   5  -3  293.27   20.00
   8   5   3  297.17   22.90
  -9  -5  -3  357.66   24.90
   9  -5   3  345.17   22.70
   9  -5   3  338.97   23.60
   9  -5   3  354.16   23.50
   9   5   3  322.67   24.20
  -9   5  -3  356.56   23.10
  -9   5  -3  330.57   20.70
   9   5   3  304.27   23.40
   9   5   3  371.26   25.60
   9   5   3  344.37   26.10
  10  -5   3  474.15   29.00
 -10  -5  -3  431.06   29.90
  10  -5   3  389.06   28.40
  10  -5   3  426.76   28.10
  10   5   3  471.55   30.60
 -10   5  -3  452.55   28.40
  10   5   3  383.46   29.10
  10   5   3  445.46   31.80
 -10   5  -3  427.66   25.70
  10   5   3  442.66   29.30
  11  -5   3  242.38   18.70
  11  -5   3  224.88   18.60
  11  -5   3  216.08   18.00
 -11  -5  -3  247.98   19.20
 -11  -5  -3  225.88   19.40
  11   5   3  226.38   19.30
  11   5   3  271.47   20.60
  11   5   3  245.78   19.70
 -11   5  -3  225.98   15.30
 -11   5  -3  205.58   17.60
  12  -5   3   -0.70    5.70
 -12  -5  -3    7.70    6.10
  12  -5   3    2.30    4.60
  12  -5   3    2.40    4.90
  12   5   3    4.50    5.40
  12   5   3    2.10    5.90
 -12   5  -3    5.30    5.00
  12   5   3    3.10    9.00
 -12   5  -3    9.40    4.00
  12   5   3   -3.60    6.00
  13  -5   3   93.39   13.00
 -13  -5  -3   89.89   13.60
  13  -5   3   77.89   11.70
  13  -5   3  102.39   13.60
 -13   5  -3   79.39   10.50
  13   5   3   89.99   13.90
 -13   5  -3   65.59   10.90
  13   5   3   95.89   13.80
  13   5   3  102.99   14.40
  13   5   3  114.59   17.30
  14  -5   3   97.49   13.80
  14  -5   3  102.99   14.40
 -14  -5  -3   89.19   14.10
  14   5   3   87.09   14.30
  14   5   3   81.99   13.60
 -14   5  -3   87.79    9.00
 -14   5  -3   82.99   12.10
 -15  -5  -3    1.90    7.20
  15  -5   3   -0.50    9.90
  15  -5   3    4.50    6.30
  15  -5   3    6.80    5.40
  15   5   3   14.50    7.00
 -15   5  -3   14.40    4.60
 -15   5  -3    3.90    5.20
  15   5   3   47.30   16.70
  15   5   3   16.70    9.10
  14  -6  -3   77.29   13.60
  14  -6  -3   91.49   14.20
 -14  -6   3   58.89   12.40
  14  -6  -3   60.59   11.40
  14   6  -3  105.99   17.20
 -14   6   3   81.89   12.50
  14   6  -3   84.69   14.10
 -13  -6   3   32.30    9.60
  13  -6  -3   21.40    8.00
  13  -6  -3   19.70    6.60
  13  -6  -3   19.10    7.30
  13   6  -3   26.90    8.80
  13   6  -3   17.70   10.70
 -13   6   3   21.10    7.40
 -13   6   3   13.60    5.60
  13   6  -3   15.60    7.90
  13   6  -3   22.60    8.00
  12  -6  -3   14.10    6.80
  12  -6  -3   28.70    9.00
 -12  -6   3   16.50    7.90
  12  -6  -3   34.20    7.60
 -12   6   3   27.50    8.40
  12   6  -3   23.80    8.50
  12   6  -3   26.90   13.00
 -12   6   3   29.40    6.60
  12   6  -3   20.90    7.30
  12   6  -3   15.40    7.40
  11  -6  -3   49.10   10.20
  11  -6  -3   52.29    8.90
  11  -6  -3   64.49   10.80
 -11  -6   3   60.19   11.10
 -11  -6   3   62.89   10.60
 -11   6   3   45.20    9.80
  11   6  -3   44.70    9.80
  11   6  -3   58.09   11.20
  11   6  -3   73.69   11.50
 -11   6   3   58.89    8.50
  11   6  -3   68.19   14.10
 -10  -6   3   53.89    9.90
  10  -6  -3   68.79    8.50
 -10  -6   3   47.20   10.10
  10  -6  -3   45.70    9.10
  10  -6  -3   54.79   10.70
  10   6  -3   52.69   10.10
 -10   6   3   58.89   10.00
  10   6  -3   65.29   10.80
  10   6  -3   65.19   10.30
 -10   6   3   59.29    8.30
  10   6  -3   81.29   12.50
   9  -6  -3    2.00    4.50
  -9  -6   3    7.20    6.40
  -9  -6   3   12.00    6.10
   9  -6  -3    2.60    5.50
   9  -6  -3    6.40    3.60
   9   6  -3    1.90    5.20
   9   6  -3    5.10    5.60
   9   6  -3    3.70    5.30
  -9   6   3    4.10    5.20
  -9   6   3    2.00    3.70
   9   6  -3    5.30    5.20
   8  -6  -3    1.80    3.10
  -8  -6   3   -2.00    5.70
   8  -6  -3    7.00    5.70
  -8  -6   3    2.90    5.70
   8  -6  -3    1.70    4.40
  -8   6   3    1.90    3.90
  -8   6   3   10.40    4.80
   8   6  -3    5.30    5.20
   8   6  -3    3.20    4.80
  -8   6   3    1.60    3.60
  -8   6   3   -9.00    3.30
   8   6  -3    2.40    5.60
  -7  -6   3   36.80    7.80
   7  -6  -3   33.70    7.90
  -7  -6   3   42.80    8.10
   7  -6  -3   32.50    7.10
   7  -6  -3   32.30    5.20
   7   6  -3   32.80    7.20
   7   6  -3   39.80    8.00
  -7   6   3   32.70    7.10
  -7   6   3   30.20    6.70
  -7   6   3   29.00    5.70
   7   6  -3   24.90    6.70
   7   6  -3   35.30    7.90
  -7   6   3   33.10    6.30
  -6  -6   3    1.70    5.40
  -6  -6   3    3.40    4.70
   6  -6  -3    4.00    2.50
   6  -6  -3    4.40    4.20
   6  -6  -3    6.40    8.40
  -6   6   3    1.60    4.40
   6   6  -3   -4.60    3.10
  -6   6   3    0.90    4.00
   6   6  -3    3.20    4.50
   6   6  -3    9.80    5.60
  -6   6   3    0.50    2.90
  -6   6   3    3.70    4.00
   6   6  -3    2.60    4.80
  -5  -6   3  112.59   11.60
  -5  -6   3  130.29   11.90
   5  -6  -3  130.69   12.30
   5  -6  -3  103.89   11.30
  -5   6   3  129.59    9.40
  -5   6   3  123.89   11.30
   5   6  -3  138.29   11.90
  -5   6   3  122.59   12.20
  -5   6   3  123.39   11.90
   5   6  -3  120.29   11.50
   5   6  -3  108.19   11.70
   5   6  -3  115.69   11.00
  -4  -6   3  154.78   13.30
   4  -6  -3  142.09   12.90
   4  -6  -3  136.39   13.10
  -4  -6   3  144.09   13.20
  -4   6   3  143.09   10.10
   4   6  -3  135.89   12.30
   4   6  -3  156.78   13.00
  -4   6   3  150.28   12.80
   4   6  -3  142.19   11.70
  -4   6   3  148.29   12.60
  -3  -6   3   97.99   10.70
  -3  -6   3  125.89   11.80
  -3  -6   3  115.39   11.00
   3  -6  -3  109.49   11.40
   3  -6  -3  117.49   11.20
   3  -6  -3  110.19   11.10
   3   6  -3  112.69    9.30
   3   6  -3  105.99   10.60
   3   6  -3  129.09   11.30
  -3   6   3  115.99   11.20
  -3   6   3  125.29   11.40
  -3   6   3  120.09    8.40
   2  -6  -3   38.00    7.20
  -2  -6   3   49.90    7.90
   2  -6  -3   53.09    8.40
  -2  -6   3   46.00    7.70
   2  -6  -3   37.00    7.30
  -2  -6   3   32.80    6.90
   2   6  -3   49.90    7.80
   2   6  -3   50.99    7.80
  -2   6   3   35.70    7.00
  -2   6   3   42.60    7.50
  -2   6   3   39.00    4.70
   1  -6  -3  161.88   13.40
  -1  -6   3  149.69   12.80
   1  -6  -3  137.89   12.50
  -1  -6   3  130.49   12.10
  -1  -6   3  157.48   12.70
   1  -6  -3  142.59   12.80
  -1  -6   3  161.68   12.70
  -1   6   3  138.59   12.20
   1   6  -3  147.89   12.10
  -1   6   3  135.99    9.70
   1   6  -3  145.49   11.90
  -1   6   3  134.79   12.60
   0  -6   3  172.78   13.80
   0  -6  -3  136.89   12.90
   0  -6   3  173.88   13.80
   0  -6   3  145.39   12.90
   0  -6  -3  153.58   13.60
   0  -6  -3  157.18   13.50
   0   6  -3  184.88   13.10
   0   6   3  161.58   13.50
   0   6   3  165.28   13.50
   0   6   3  168.68   11.10
   0   6  -3  172.58   13.20
   1  -6   3   44.90    8.10
   1  -6   3   48.30    7.30
  -1  -6  -3   46.80    8.10
  -1  -6  -3   30.30    6.80
  -1  -6  -3   36.40    7.80
  -1  -6  -3   40.40    7.60
   1   6   3   45.30    7.60
  -1   6  -3   42.10    6.50
   1   6   3   34.80    7.40
   1   6   3   41.10    5.50
  -1   6  -3   49.70    7.10
  -2  -6  -3  199.88   17.00
   2  -6   3  206.18   16.40
   2  -6   3  235.68   17.10
  -2  -6  -3  255.87   17.90
  -2  -6  -3  242.68   17.70
  -2  -6  -3  230.68   17.60
   2   6   3  230.58   17.20
  -2   6  -3  219.78   16.20
  -2   6  -3  237.58   16.40
   2   6   3  249.58   17.80
  -3  -6  -3   97.99   10.90
   3  -6   3   87.59    9.70
   3  -6   3   79.89    9.60
  -3  -6  -3  115.09   11.30
  -3  -6  -3   91.79   10.50
  -3   6  -3  100.89    9.50
   3   6   3  110.09   11.00
  -3   6  -3  100.69    9.60
   3   6   3  106.19   10.70
   4  -6   3  127.39   11.40
  -4  -6  -3  112.49   15.00
  -4  -6  -3  126.19   11.60
   4  -6   3  136.49   11.40
  -4  -6  -3  112.59   11.60
   4   6   3   94.09   11.20
   4   6   3   96.69   10.90
  -4   6  -3  116.39   10.40
   4   6   3  104.49   10.90
  -4   6  -3  113.19   10.20
   4   6   3  124.89   11.90
  -5  -6  -3   89.69   11.50
   5  -6   3   82.09   10.60
  -5  -6  -3   95.99   11.90
   5  -6   3   95.39    9.80
  -5  -6  -3  108.39   11.30
   5   6   3   94.19   10.70
   5   6   3  100.29   12.00
   5   6   3   89.39   11.60
  -5   6  -3   81.09    9.10
   5   6   3   83.59   10.20
  -6  -6  -3   18.30    5.80
   6  -6   3   28.10    6.70
   6  -6   3   13.50    4.90
  -6  -6  -3   24.40    6.90
  -6   6  -3   30.40    6.00
   6   6   3   10.20    5.30
   6   6   3   26.00    7.30
   6   6   3   22.00    6.70
   7  -6   3   80.09    6.40
   7  -6   3   70.19   10.30
  -7  -6  -3   60.79   10.10
   7  -6   3   72.19    9.90
  -7  -6  -3   84.79   12.10
   7   6   3   89.39   11.90
   7   6   3   72.19   11.10
   7   6   3   78.59   11.40
   7   6   3   79.99   11.30
  -7   6  -3   81.09    9.10
  -8  -6  -3   49.00    9.70
  -8  -6  -3   27.70    7.50
   8  -6   3   29.40    6.90
   8  -6   3   43.70    5.30
   8  -6   3   36.80    8.00
   8   6   3   49.99    9.70
  -8   6  -3   45.20    7.70
   8   6   3   40.90    9.20
   8   6   3   33.50    8.30
   8   6   3   37.30    8.70
  -9  -6  -3   27.40    8.20
   9  -6   3   30.40    7.50
   9  -6   3   32.70    7.10
   9  -6   3   29.80    5.70
   9   6   3   30.20    8.00
   9   6   3   37.40    9.00
  -9   6  -3   45.20    7.70
   9   6   3   22.10    7.60
   9   6   3   33.70    8.60
  10  -6   3   69.69    8.30
  10  -6   3   66.69    9.90
 -10  -6  -3   76.09   11.90
  10  -6   3   58.89   10.40
 -10  -6  -3   85.59   12.90
  10   6   3   72.59   12.50
  10   6   3  103.19   13.60
  10   6   3   77.99   11.60
 -10   6  -3   73.09    7.30
  10   6   3   95.29   13.60
 -10   6  -3   80.59   10.80
  11  -6   3   13.10    6.90
  11  -6   3   15.60    5.40
  11  -6   3    5.80    5.20
 -11  -6  -3    9.60    6.60
  11   6   3   13.50    7.30
  11   6   3   20.20    8.20
 -11   6  -3    8.00    5.40
 -11   6  -3   11.10    3.90
  12  -6   3    5.70    4.70
 -12  -6  -3    9.70    6.90
  12  -6   3   -1.00    3.70
  12  -6   3    8.30    6.40
 -12   6  -3   -0.70    3.10
  12   6   3    5.30    6.40
  12   6   3    1.80    5.90
  12   6   3   15.40    7.40
  12   6   3   11.30    6.50
 -12   6  -3    0.20    4.10
  13  -6   3  101.99   11.90
  13  -6   3  102.19   14.70
  13  -6   3   93.99   13.30
 -13  -6  -3  121.59   16.50
  13   6   3  147.89   16.20
 -13   6  -3   87.79    8.40
  13   6   3   93.59   14.30
  13   6   3   75.59   13.60
 -13   6  -3   99.79   12.90
  12  -7  -3    6.70    5.60
  12  -7  -3   12.20    5.10
 -12  -7   3    9.50    7.40
  12  -7  -3   18.10    8.00
 -12   7   3    7.70    6.20
  12   7  -3   18.00    7.80
  12   7  -3   24.00    8.20
  12   7  -3   20.20    7.70
 -12   7   3    3.50    4.30
  11  -7  -3    8.00    5.90
  11  -7  -3    6.80    5.60
 -11  -7   3   15.90    7.70
  11  -7  -3    0.90    3.00
  11   7  -3    6.80    7.00
 -11   7   3    5.00    4.40
  11   7  -3   -0.40    5.90
 -10  -7   3   -4.10    5.50
  10  -7  -3    7.90    3.90
  10  -7  -3    7.10    6.70
  10  -7  -3    0.90    4.10
  10   7  -3    8.70    6.90
  10   7  -3   22.40    8.00
 -10   7   3   -0.60    4.00
 -10   7   3    3.30    5.60
  10   7  -3    3.70    6.10
  10   7  -3    9.80    6.50
  -9  -7   3   -1.00    5.40
  -9  -7   3    6.40    7.00
   9  -7  -3    8.30    3.50
   9  -7  -3    9.30    6.00
   9  -7  -3    1.10    4.70
   9   7  -3    7.40    6.10
  -9   7   3    6.60    5.20
   9   7  -3   14.50    6.80
  -9   7   3    0.80    3.90
   9   7  -3    2.10    5.40
   9   7  -3    6.20    6.90
  -9   7   3   11.40    5.80
  -8  -7   3   12.00    6.70
   8  -7  -3    6.50    2.90
  -8  -7   3    8.80    6.70
   8  -7  -3   12.10    6.30
   8  -7  -3   24.20    6.80
  -8   7   3   14.50    5.60
  -8   7   3   23.90    5.70
  -8   7   3   16.70    5.80
   8   7  -3   14.60    6.50
   8   7  -3    8.90    6.20
   8   7  -3    3.50    5.20
   8   7  -3    5.70    5.70
   7  -7  -3   14.90    6.40
  -7  -7   3   40.90    9.00
  -7  -7   3   50.59   11.10
   7  -7  -3   12.40    6.30
  -7   7   3   33.80    7.60
   7   7  -3   18.30    6.30
   7   7  -3   27.30    7.50
  -7   7   3   25.80    6.90
   7   7  -3   30.10    7.10
   7   7  -3   24.00    7.30
   6  -7  -3   -2.90    4.20
  -6  -7   3    1.10    5.30
   6  -7  -3    5.50    5.90
  -6  -7   3   -7.30    4.60
  -6  -7   3    2.90    5.50
   6   7  -3    6.20    5.80
  -6   7   3    5.80    5.00
   6   7  -3   -5.20    3.50
   6   7  -3    0.10    5.00
   6   7  -3    3.80    4.90
  -6   7   3   14.30    5.90
   5  -7  -3   18.30    6.50
   5  -7  -3   23.10    7.00
   5  -7  -3   26.20    7.10
  -5  -7   3   16.70    7.30
  -5  -7   3   22.40    6.70
  -5  -7   3   18.10    6.20
   5   7  -3   11.50    4.60
   5   7  -3   16.60    5.90
  -5   7   3   11.70    5.30
   5   7  -3   18.20    6.20
  -5   7   3   18.30    6.40
  -4  -7   3   25.30    6.60
  -4  -7   3   21.70    6.70
   4  -7  -3    1.30    5.10
   4  -7  -3   12.70    5.70
  -4  -7   3    7.70    5.20
   4  -7  -3   17.90    5.90
  -4   7   3   15.70    6.00
   4   7  -3   17.10    6.10
   4   7  -3    9.50    4.10
   4   7  -3   24.30    6.70
  -4   7   3   14.50    5.60
   3  -7  -3   30.10    7.30
  -3  -7   3   21.90    6.50
   3  -7  -3   20.40    6.50
  -3  -7   3   22.60    6.80
  -3  -7   3   12.30    6.00
   3  -7  -3   20.40    7.00
   3   7  -3   27.90    4.60
  -3   7   3   34.80    7.70
   3   7  -3   27.40    6.60
  -3   7   3   27.00    6.70
   3   7  -3   30.00    7.50
  -2  -7   3  115.19   11.30
   2  -7  -3  134.29   12.60
   2  -7  -3  119.39   11.70
   2  -7  -3  109.39   11.70
  -2  -7   3  113.59   12.00
  -2  -7   3   96.09   11.20
  -2   7   3  107.49   14.40
  -2   7   3  118.09   11.30
   2   7  -3   97.19    6.90
   2   7  -3   93.79    6.70
  -2   7   3  114.29    7.10
   2   7  -3   86.19   11.40
   2   7  -3  103.59   10.70
  -1  -7   3    1.60    4.70
   1  -7  -3    2.70    5.20
  -1  -7   3    3.00    5.60
  -1  -7   3    5.20    4.80
   1  -7  -3    6.50    4.40
  -1  -7   3    9.40    5.50
   1  -7  -3   -2.30    4.60
  -1   7   3   -0.90    4.90
  -1   7   3   -2.30    4.50
   1   7  -3    4.40    4.80
  -1   7   3    2.70    2.10
   1   7  -3   -4.10    3.90
   0  -7   3   -2.40    4.20
   0  -7  -3    0.10    4.50
   0  -7  -3    1.40    4.50
   0  -7   3   -0.10    3.90
   0  -7  -3    2.10    4.90
   0   7  -3    1.90    3.80
   0   7   3    6.00    5.00
   0   7   3    2.20    2.50
   0   7   3   13.60    5.60
   0   7  -3    3.40    3.90
   1  -7   3    7.20    6.00
  -1  -7  -3    6.40    5.40
  -1  -7  -3    5.50    4.70
   1  -7   3   14.20    5.60
  -1  -7  -3   19.10    6.00
   1  -7   3    9.90    5.00
  -1  -7  -3   16.40    6.50
   1   7   3    1.80    4.90
  -1   7  -3   11.40    4.60
  -1   7  -3    3.00    2.90
   1   7   3    8.40    3.30
   1   7   3   11.40    3.50
   1   7   3    9.60    5.40
  -2  -7  -3   97.29   11.10
   2  -7   3   92.89   10.70
  -2  -7  -3   87.89   12.30
   2  -7   3  102.49   11.10
  -2  -7  -3   96.69   11.20
   2  -7   3  108.79   14.20
  -2  -7  -3  101.89   13.00
   2   7   3  110.09    8.80
   2   7   3  103.59   11.70
   2   7   3  112.39   11.80
  -2   7  -3   95.89   10.30
   2   7   3   95.59    9.20
  -3  -7  -3   14.00    5.60
   3  -7   3   14.10    4.80
  -3  -7  -3   17.30    7.20
  -3  -7  -3   11.40    5.90
   3  -7   3    1.90    4.30
   3   7   3    2.60    4.80
  -3   7  -3    0.90    3.40
   3   7   3   15.00    4.70
   3   7   3    9.90    6.30
   4  -7   3    2.80    4.70
   4  -7   3    5.30    5.00
  -4  -7  -3    1.20    4.40
   4  -7   3    6.10    4.70
  -4  -7  -3    3.90    5.10
  -4  -7  -3   -0.80    5.10
   4   7   3    6.70    5.60
   4   7   3    0.80    3.80
  -4   7  -3   -0.60    3.80
   4   7   3    7.10    5.40
  -5  -7  -3   27.60    7.60
   5  -7   3   16.70    5.90
  -5  -7  -3   22.10    7.40
   5  -7   3   26.00    6.90
  -5  -7  -3   35.20    8.30
   5   7   3   21.30    7.10
   5   7   3   32.20    7.50
   5   7   3   10.70    6.30
   5   7   3   20.40    6.30
  -5   7  -3   19.30    5.70
  -6  -7  -3  144.59   14.40
   6  -7   3  134.39   13.50
   6  -7   3  123.99   12.10
  -6  -7  -3  114.99   12.90
  -6  -7  -3   92.09   13.40
   6   7   3  136.39   14.10
  -6   7  -3  107.49   11.50
   6   7   3  127.69   13.50
   6   7   3  130.29   12.70
   6   7   3  129.69   15.60
  -7  -7  -3   14.40    6.60
  -7  -7  -3   15.10    6.30
   7  -7   3    6.10    4.40
  -7  -7  -3    1.10    5.50
   7  -7   3   10.80    5.60
  -7   7  -3    5.20    4.50
   7   7   3    3.70    5.20
   7   7   3    5.60    5.40
   7   7   3   -1.90    5.90
   7   7   3    8.70    6.90
  -8  -7  -3   35.70    9.10
   8  -7   3   35.80    7.60
   8  -7   3   38.20    9.00
  -8  -7  -3   49.60    9.90
  -8  -7  -3   55.89   11.20
  -8   7  -3   45.80    8.10
   8   7   3   46.50    9.60
   8   7   3   47.60    9.90
   8   7   3   35.60    9.00
   8   7   3   31.00    8.60
  -8   7  -3   44.40    7.60
   9  -7   3   55.29    5.60
   9  -7   3   58.79    9.40
  -9  -7  -3   70.59   11.60
   9  -7   3   67.19   10.90
  -9  -7  -3   77.09   12.20
   9   7   3   92.69   20.60
   9   7   3   79.49   12.40
   9   7   3   64.99   11.30
   9   7   3   92.79   12.60
  -9   7  -3   59.89    9.40
  10  -7   3    3.00    2.90
  10  -7   3    9.50    5.50
  10  -7   3   14.10    6.80
 -10  -7  -3   10.00    6.90
 -10  -7  -3   14.50    8.00
 -10   7  -3   11.70    5.60
  10   7   3   13.50    7.10
  10   7   3    2.10    5.90
  10   7   3    9.30   11.90
 -11  -7  -3   -6.00    4.30
  11  -7   3    0.70    4.10
  11  -7   3    3.30    2.80
 -11  -7  -3    0.30    6.00
  11  -7   3   10.60    6.80
  11   7   3   -2.70    5.60
  11   7   3   -2.50    4.50
  11   7   3   -0.20    6.10
 -11   7  -3   -1.30    4.20
  11   7   3    1.80    6.40
  12  -7   3   -0.20    4.50
  12  -7   3   -9.40    4.90
  12  -7   3    1.20    3.10
 -12  -7  -3    1.50    7.00
 -12  -7  -3    9.30    6.40
  12   7   3    0.80    6.40
 -12   7  -3   -1.40    4.30
  12   7   3    0.40    5.90
  10  -8  -3    2.90    5.60
 -10  -8   3    4.40    9.00
  10  -8  -3    5.90    6.30
 -10  -8   3   -1.70    4.90
  10   8  -3    3.30    6.70
  10   8  -3   -2.70    4.50
  10   8  -3   -6.70    5.30
 -10   8   3    4.90    9.80
   9  -8  -3    9.10   10.10
  -9  -8   3    3.10    5.20
  -9  -8   3    6.10    6.50
   9  -8  -3    3.60    5.00
   9   8  -3    0.00    4.40
   9   8  -3    2.40    5.60
   9   8  -3   -5.50    5.00
   8  -8  -3    5.80    5.80
  -8  -8   3    3.90    6.50
   8  -8  -3   -8.70    3.90
  -8  -8   3    7.70    6.60
   8   8  -3   -2.20    4.40
   8   8  -3    6.80    6.20
   8   8  -3   -3.70    5.00
  -8   8   3   -7.60    4.50
   7  -8  -3   18.90    8.30
  -7  -8   3   23.60    7.60
   7  -8  -3   28.00    8.00
  -7  -8   3   26.70    9.20
   7  -8  -3   14.20    6.30
   7   8  -3   15.10    6.80
   7   8  -3   25.70    7.90
  -7   8   3   31.60    9.90
  -6  -8   3    2.80    5.50
  -6  -8   3    4.20    4.90
   6  -8  -3    5.40    6.20
   6  -8  -3    5.00    5.30
   6  -8  -3   -6.40    5.00
  -6  -8   3    5.20    5.80
   6   8  -3   -0.80    3.90
   6   8  -3   -1.20    5.60
  -6   8   3   -3.80    8.30
   6   8  -3    0.90    4.80
  -5  -8   3   53.09    9.80
   5  -8  -3   55.89   10.60
  -5  -8   3   58.49   10.50
   5  -8  -3   59.49   10.20
   5  -8  -3   44.50    9.80
  -5  -8   3   55.49   10.50
   5   8  -3   64.09    7.70
   5   8  -3   37.50    8.90
  -5   8   3   64.49   10.00
  -5   8   3   39.20   13.00
   5   8  -3   63.19   10.60
   4  -8  -3  251.07   20.30
   4  -8  -3  266.47   21.10
  -4  -8   3  257.77   20.60
   4  -8  -3  223.88   20.10
  -4  -8   3  245.58   20.40
  -4  -8   3  301.57   21.80
   4   8  -3  261.17   16.60
   4   8  -3  240.88   19.90
   4   8  -3  258.77   20.60
  -4   8   3  241.58   19.80
  -4   8   3  246.48   20.00
  -3  -8   3    7.80    6.10
   3  -8  -3   16.30    6.60
   3  -8  -3   23.70    6.90
  -3  -8   3   10.60    8.20
   3  -8  -3   34.70    8.40
  -3  -8   3   12.70    6.60
  -3   8   3   23.60    6.70
   3   8  -3    5.40    5.80
   3   8  -3   11.20    2.40
   3   8  -3    9.00    2.50
   3   8  -3   30.40    7.50
  -3   8   3   18.30    7.20
   2  -8  -3   -5.50    4.60
  -2  -8   3    7.60    5.70
  -2  -8   3    4.20    5.80
   2  -8  -3    3.50    4.60
  -2  -8   3    1.70    5.00
   2  -8  -3    2.30    5.10
   2   8  -3    5.60    5.10
  -2   8   3    7.40    6.00
  -2   8   3    2.80    5.20
   2   8  -3    3.20    4.50
   1  -8  -3   22.10    6.90
  -1  -8   3   20.60    7.40
  -1  -8   3   23.40    7.20
   1  -8  -3   34.90    8.10
   1  -8  -3   29.00    8.50
   1   8  -3   52.39    8.90
  -1   8   3   36.50    8.40
  -1   8   3   51.49    9.10
   1   8  -3   26.70    7.30
   0  -8   3  178.98   16.20
   0  -8  -3  200.38   17.80
   0  -8  -3  191.28   17.40
   0  -8  -3  176.08   16.60
   0  -8   3  159.48   16.10
   0  -8   3  184.28   16.70
   0   8  -3  175.58   15.90
   0   8   3  220.98   11.90
   0   8   3  191.58   17.00
   0   8  -3  192.48   16.30
   0   8   3  185.38   11.50
   0   8   3  193.18   17.10
   1  -8   3   63.69   10.20
  -1  -8  -3   30.10    8.70
  -1  -8  -3   33.20    8.50
  -1  -8  -3   40.90    8.80
   1  -8   3   50.59    8.90
   1  -8   3   63.09   10.00
   1   8   3   65.89   10.10
   1   8   3   23.20    7.30
  -1   8  -3   48.70    8.30
   1   8   3   48.20    5.30
  -1   8  -3   59.59    9.20
   1   8   3   43.90    5.50
   2  -8   3   -7.60    4.40
  -2  -8  -3    5.20    5.40
  -2  -8  -3    6.00    5.50
  -2  -8  -3    5.90    5.80
   2  -8   3    4.50    4.60
   2  -8   3   -3.60    4.60
   2   8   3    0.70    2.80
  -2   8  -3    2.20    4.70
   2   8   3   -5.70    4.80
   2   8   3    3.20    3.20
  -2   8  -3    3.90    4.30
   2   8   3   -2.50    5.40
  -3  -8  -3   82.39   12.60
   3  -8   3   82.79   11.40
  -3  -8  -3   85.69   12.70
   3  -8   3   58.39   10.30
   3  -8   3   82.79   11.60
  -3  -8  -3   79.09   12.40
   3   8   3   92.19   12.80
   3   8   3   71.49    8.00
   3   8   3   80.79    8.80
   3   8   3   77.39   11.70
  -3   8  -3   70.09   10.10
  -3   8  -3   89.39    9.90
   4  -8   3    4.60    5.70
   4  -8   3    4.20    4.20
   4  -8   3   16.70    6.50
  -4  -8  -3   10.30    6.60
  -4  -8  -3   20.70    7.40
  -4  -8  -3    8.30    6.70
  -4   8  -3    5.50    4.70
   4   8   3   17.70    7.00
   4   8   3   10.80    4.70
   4   8   3    6.30    5.60
  -4   8  -3    9.60    4.60
   4   8   3   14.50    4.60
   5  -8   3   66.09   10.30
  -5  -8  -3   52.19    9.70
   5  -8   3   60.79   12.20
  -5  -8  -3   91.29   13.00
   5  -8   3   80.09   11.80
   5   8   3   67.29   11.40
  -5   8  -3   58.79    9.40
   5   8   3   85.19   10.00
   5   8   3   59.89   10.80
   6  -8   3   25.10    6.90
  -6  -8  -3   12.30    8.20
   6  -8   3   25.50    8.00
   6  -8   3   23.80    7.50
  -6  -8  -3    5.10    5.90
   6   8   3   30.40    8.30
  -6   8  -3   13.70    5.90
   6   8   3   15.00    6.30
   6   8   3   20.90    8.70
  -7  -8  -3   60.89   12.20
  -7  -8  -3   60.89   10.70
   7  -8   3   32.30    8.80
   7  -8   3   57.09   10.00
   7   8   3   45.20    9.70
   7   8   3   56.59   11.10
   7   8   3   51.19    9.80
  -7   8  -3   57.89    9.20
   7   8   3   34.40    9.60
  -8  -8  -3   -1.70    4.20
  -8  -8  -3    1.90    7.40
   8  -8   3    4.00    6.10
   8  -8   3   -4.70    3.70
  -8   8  -3   -1.50    3.70
   8   8   3    9.70    5.80
   8   8   3   -2.30    5.40
   8   8   3   -1.70    6.40
  -9  -8  -3    9.60    7.70
   9  -8   3    2.50    4.70
   9  -8   3    7.90    6.40
  -9  -8  -3   -1.30    5.40
   9   8   3    3.50    5.30
   9   8   3  -13.80    4.90
  -9   8  -3   -0.90    3.90
  -6  -9   3    5.00    6.50
   6  -9  -3   -0.80    4.70
  -6  -9   3    3.90    6.90
   6  -9  -3   -3.50    4.10
  -6   9   3    8.60    6.00
   6   9  -3    2.80    3.80
   6   9  -3   -0.30    5.30
  -5  -9   3   40.00   10.40
  -5  -9   3   24.40    8.60
   5  -9  -3   21.60    7.60
   5  -9  -3   20.40    7.80
   5   9  -3   24.50    4.50
   5   9  -3   36.70    9.20
   5   9  -3   21.40    5.20
  -5   9   3   36.10    8.50
   4  -9  -3   40.50    9.30
  -4  -9   3   60.69   11.30
   4   9  -3   67.09   11.00
  -4   9   3   60.59   10.60
  -3  -9   3    3.80    5.70
   3  -9  -3   -2.40    5.10
   3  -9  -3    0.10    4.50
  -3   9   3   10.90    6.50
   3   9  -3   -2.70    5.10
   2  -9  -3    0.00    5.20
  -2  -9   3    2.90    5.90
   2  -9  -3   13.50    6.80
  -2   9   3    2.40    5.80
   2   9  -3    8.60    5.50
   1  -9  -3   19.00    6.90
   1  -9  -3   25.30    8.60
  -1  -9   3   33.50    8.50
  -1   9   3   26.70    7.90
   1   9  -3   28.40    7.40
   0  -9  -3   12.70    7.10
   0  -9  -3    2.50    5.10
   0  -9   3   22.50    7.40
   0   9   3    1.40    5.50
   0   9  -3    1.20    4.20
   1  -9   3   32.10    8.70
   1  -9   3   27.60    7.70
  -1  -9  -3   28.00    8.20
   1   9   3   42.30    9.20
  -1   9  -3   22.40    7.00
   2  -9   3   14.90    7.60
   2  -9   3   10.40    9.30
   2   9   3   15.80    3.50
  -2   9  -3   23.20    6.80
   2   9   3   20.20    3.40
   2   9   3   11.10    7.00
   3  -9   3   12.20    6.00
   3  -9   3   22.50    7.70
  -3  -9  -3   26.70    8.60
  -3  -9  -3   36.90    9.30
   3   9   3   18.70    4.20
   3   9   3   26.00    8.00
  -3   9  -3   19.80    6.60
   3   9   3   17.30    4.60
  -4  -9  -3    9.20    6.90
   4  -9   3   -0.50    5.70
   4  -9   3   12.90    6.00
  -4  -9  -3    7.00    6.60
   4   9   3   10.20    4.00
   4   9   3   14.70    4.80
   4   9   3   20.30    7.20
  -4   9  -3    8.70    5.50
  -5  -9  -3    3.60    5.90
   5  -9   3    7.40    6.10
  -5  -9  -3   -9.70    8.60
   5  -9   3    9.20    5.40
   5   9   3    5.20    4.00
   5   9   3    5.80    7.00
   5   9   3    1.40    3.70
  -5   9  -3    7.80    5.30
  -6  -9  -3  271.87   23.70
   6  -9   3  297.87   30.80
  -6  -9  -3  206.38   20.20
  -6   9  -3  231.78   18.90
   6   9   3  236.78   17.90
   6   9   3  252.57   19.30
  18   0  -4  116.49   16.50
  18   0  -4  108.39   15.40
 -18   0   4  135.39   15.40
 -17   0   4   48.10   11.20
  17   0  -4   57.49   13.00
  17   0  -4   36.40    9.10
  16   0  -4  415.36   30.60
  16   0  -4  482.55   35.30
 -16   0   4  473.35   31.50
  16   0  -4  405.96   30.40
 -16   0   4  424.46   29.30
 -15   0   4  583.34   37.70
  15   0  -4  533.85   37.40
  15   0  -4  594.24   41.20
  15   0  -4  594.04   37.90
  14   0  -4    1.70    6.20
  14   0  -4   -0.20    4.60
  14   0  -4    8.00    6.10
 -14   0   4   -5.40    5.50
 -14   0   4   -2.10    4.50
 -13   0   4  415.66   27.50
  13   0  -4  372.46   27.00
  13   0  -4  446.46   30.90
  13   0  -4  392.76   26.90
 -13   0   4  375.26   25.80
 -12   0   4  396.36   25.30
 -12   0   4  375.86   24.40
  12   0  -4  390.36   28.00
  12   0  -4  343.07   24.60
  12   0  -4  324.87   24.30
  11   0  -4   12.80    6.00
  11   0  -4    9.70    4.90
 -11   0   4    3.40    4.30
  11   0  -4    2.40    4.00
 -11   0   4   12.40    6.30
 -11   0   4    4.70    3.90
 -10   0   4    5.50    4.20
  10   0  -4   11.60    5.40
  10   0  -4    5.90    4.20
 -10   0   4    9.80    4.30
  10   0  -4    2.40    5.60
 -10   0   4   12.10    5.80
  -9   0   4   20.80    5.10
   9   0  -4   26.00    5.40
  -9   0   4   20.00    5.10
   9   0  -4   20.10    5.10
  -9   0   4   19.60    6.40
   9   0  -4   23.10    6.40
  -8   0   4    1.60    4.00
  -8   0   4    2.50    3.30
   8   0  -4    1.20    3.60
   8   0  -4    4.20    3.30
   8   0  -4    0.40    3.30
  -8   0   4    2.40    4.10
   7   0  -4    2.10    3.60
  -7   0   4    6.90    3.30
  -7   0   4    2.50    2.90
  -7   0   4    9.30    4.60
   7   0  -4    9.80    3.50
   7   0  -4    9.60    3.40
   6   0  -4  298.37   19.90
  -6   0   4  300.17   18.50
   6   0  -4  280.07   18.30
  -6   0   4  309.67   18.40
  -6   0   4  312.77   20.30
   6   0  -4  303.17   18.60
  -5   0   4  626.94   35.50
   5   0  -4  633.84   34.90
  -5   0   4  627.34   33.40
   5   0  -4  596.44   33.60
   5   0  -4  534.35   33.20
  -5   0   4  569.64   33.40
   4   0  -4 6329.37  422.46
  -4   0   4 7617.44  429.66
  -3   0   4  158.68    9.60
   3   0  -4  137.39    9.30
   3   0  -4  153.08   10.40
  -3   0   4  166.68   10.70
   2   0  -4  222.18   12.60
  -2   0   4  236.28   12.70
   2   0  -4  212.78   12.60
   2   0  -4  214.28   13.30
  -2   0   4  226.98   12.70
   0   0  -4 1594.94   96.19
   0   0   4 1420.96   95.09
   1   0   4   62.99    3.80
   1   0   4   59.19    3.60
  -1   0  -4   61.49    3.50
  -1   0  -4   58.29    3.50
   1   0   4   59.69    3.60
  -2   0  -4 2586.44  159.28
   2   0   4 2328.97  157.08
   3   0   4 1047.40   55.09
  -3   0  -4 1038.50   54.89
   3   0   4 1010.20   55.09
   4   0   4    4.40    1.80
  -4   0  -4    3.20    1.80
   4   0   4    2.50    1.90
  -4   0  -4    7.10    2.00
   5   0   4  160.48   60.39
   6   0   4  725.23   40.60
   6   0   4  694.83   40.40
   6   0   4  769.42   42.60
  -6   0  -4  727.53   40.10
  -6   0  -4  719.13   40.50
   7   0   4   62.89    6.30
   7   0   4   55.29    6.40
  -7   0  -4   56.89    6.00
   7   0   4   78.49    8.50
  -7   0  -4   48.60    5.60
   8   0   4  107.89   11.20
   8   0   4  112.49    9.40
  -8   0  -4  109.69    8.90
  -8   0  -4  113.19    9.40
   8   0   4  107.09    9.50
  -9   0  -4  191.18   14.30
   9   0   4  169.58   13.90
   9   0   4  181.78   14.20
  -9   0  -4  219.58   13.80
   9   0   4  211.38   17.10
 -10   0  -4  350.96   23.40
  10   0   4  360.46   23.70
 -10   0  -4  348.27   22.40
  10   0   4  390.16   26.60
 -11   0  -4  610.84   35.70
  11   0   4  596.14   36.90
 -11   0  -4  605.04   36.70
  11   0   4  667.53   40.40
  11   0   4  557.74   36.50
  12   0   4   63.79   10.10
  12   0   4   96.49   11.80
 -12   0  -4   80.29   10.80
  12   0   4  107.99   15.30
 -12   0  -4   83.99    9.10
 -13   0  -4  464.45   29.00
  13   0   4  471.35   30.80
  13   0   4  424.26   30.50
 -13   0  -4  463.05   30.40
  13   0   4  509.45   34.80
 -14   0  -4  289.37   20.90
 -14   0  -4  248.18   18.50
  14   0   4  241.78   19.90
  14   0   4  253.67   20.50
  14   0   4  259.77   23.70
 -15   0  -4   86.19   10.70
  15   0   4   84.29   15.50
  15   0   4   88.39   12.10
  15   0   4   85.89   12.80
 -15   0  -4   88.29   12.60
  16   0   4   42.40    9.20
  16   0   4   42.80    9.60
 -16   0  -4   35.30    9.00
  17   0   4  285.97   23.40
  17   0   4  266.27   23.00
 -17   0  -4  264.47   20.40
 -17   0  -4  294.87   23.10
  18  -1  -4    2.80    6.60
  18  -1  -4    4.20    5.80
 -18  -1   4    5.60    7.50
  18   1  -4   -5.30    5.10
  18   1  -4    5.20    6.80
 -18   1   4  -10.30    4.80
 -17  -1   4   -3.40    5.90
  17  -1  -4    0.10    5.10
 -17   1   4    4.50    6.10
 -17   1   4   14.30    5.80
  17   1  -4    1.00    5.60
  16  -1  -4   -0.30    5.60
 -16  -1   4    6.70    5.40
  16  -1  -4    2.30    6.30
 -16  -1   4   17.20    7.90
  16  -1  -4   -2.20    5.10
 -16   1   4    5.60    5.10
 -16   1   4   20.90    7.90
  16   1  -4   -0.30    5.20
  16   1  -4    4.60    5.80
  15  -1  -4  178.68   23.50
  15  -1  -4  155.68   15.30
  15  -1  -4  147.89   15.20
 -15  -1   4  150.98   16.30
  15   1  -4  152.78   15.40
  15   1  -4  163.98   16.50
 -15   1   4  154.88   15.50
  14  -1  -4  132.89   14.10
  14  -1  -4  138.09   18.40
 -14  -1   4  136.89   13.90
  14  -1  -4  113.59   12.90
  14   1  -4  135.09   17.60
 -14   1   4  132.59   12.60
  14   1  -4  125.59   13.50
 -14   1   4  135.59   14.30
 -13  -1   4   34.00    8.20
 -13  -1   4   29.50    6.50
  13  -1  -4   33.70    7.40
  13  -1  -4   18.10    7.80
  13  -1  -4   21.40    7.20
 -13   1   4   33.00    7.50
  13   1  -4   18.40    6.50
  13   1  -4   33.60    7.80
 -13   1   4   29.50    6.70
 -12  -1   4  553.04   35.40
  12  -1  -4  526.95   35.80
  12  -1  -4  591.54   36.20
 -12  -1   4  651.83   36.90
  12  -1  -4  617.94   39.20
 -12   1   4  581.14   38.80
 -12   1   4  587.84   36.10
  12   1  -4  573.84   36.10
  12   1  -4  591.44   39.30
  12   1  -4  545.25   35.90
 -12   1   4  569.44   35.10
  11  -1  -4  911.31   54.89
 -11  -1   4  957.70   54.49
  11  -1  -4  951.70   57.29
 -11  -1   4  999.10   55.49
  11  -1  -4  935.21   54.79
 -11   1   4  878.81   56.89
  11   1  -4  890.91   54.69
 -11   1   4  968.50   54.09
 -11   1   4 1025.30   55.29
  11   1  -4  904.91   54.69
  11   1  -4 1035.50   58.29
 -10  -1   4  218.78   16.10
  10  -1  -4  212.98   16.30
 -10  -1   4  210.78   16.30
  10  -1  -4  223.88   18.20
 -10   1   4  232.58   18.80
 -10   1   4  216.58   16.20
  10   1  -4  214.78   18.10
  10   1  -4  245.38   18.80
 -10   1   4  203.58   15.40
  10   1  -4  231.08   16.60
  -9  -1   4  164.28   16.00
   9  -1  -4  177.78   14.30
   9  -1  -4  202.88   14.60
  -9  -1   4  212.08   14.90
   9  -1  -4  222.08   16.80
  -9  -1   4  222.38   14.80
   9   1  -4  198.78   16.60
  -9   1   4  177.48   16.10
   9   1  -4  188.68   14.50
  -9   1   4  207.38   14.20
   9   1  -4  182.98   14.30
  -8  -1   4 1396.96   68.99
   8  -1  -4 1262.47   70.59
   8  -1  -4 1247.78   68.79
  -8  -1   4 1217.78   68.79
   8  -1  -4 1125.49   68.39
  -8   1   4 1206.38   68.59
  -8   1   4 1275.07   68.29
  -8   1   4 1268.17   70.79
   8   1  -4 1284.27   70.89
   8   1  -4 1266.87   68.79
   8   1  -4 1157.38   68.49
   7  -1  -4  600.54   34.00
  -7  -1   4  559.54   31.90
  -7  -1   4  469.15   33.20
   7  -1  -4  520.95   31.90
  -7  -1   4  562.14   32.30
   7  -1  -4  530.15   31.90
   7   1  -4  571.64   32.10
   7   1  -4  578.64   34.00
  -7   1   4  549.74   32.00
  -7   1   4  532.45   33.50
  -7   1   4  571.44   31.70
   7   1  -4  548.55   32.00
  -6  -1   4  396.76   23.90
   6  -1  -4  358.46   23.70
   6  -1  -4  385.36   23.90
  -6  -1   4  431.06   24.40
   6  -1  -4  422.36   25.40
  -6  -1   4  427.36   26.00
   6   1  -4  395.26   25.30
  -6   1   4  408.26   23.80
  -6   1   4  428.66   25.60
   6   1  -4  390.76   23.90
  -6   1   4  396.26   24.00
   6   1  -4  425.16   24.00
  -5  -1   4 4935.31  348.77
   5  -1  -4 5245.98  360.96
   5   1  -4 5423.36  356.06
  -4  -1   4   33.00    4.90
   4  -1  -4   22.20    3.50
  -4  -1   4   20.80    3.50
  -4  -1   4   23.40    3.40
   4  -1  -4   17.00    3.20
   4  -1  -4   22.70    4.20
   4   1  -4   22.90    4.20
  -4   1   4   20.70    4.50
   4   1  -4   21.40    3.50
   4   1  -4   23.10    3.40
  -4   1   4   22.70    3.50
  -4   1   4   24.90    3.70
  -3  -1   4   91.49    7.30
   3  -1  -4   81.89    7.00
   3  -1  -4  115.09    6.90
  -3  -1   4   89.39    6.40
   3  -1  -4   89.59    6.60
  -3   1   4   94.79    7.30
   3   1  -4   87.09    6.40
  -3   1   4   76.59    6.30
   3   1  -4   91.49    7.20
   2  -1  -4 2338.07  168.58
  -2  -1   4 2019.60  149.29
   2   1  -4 2288.07  151.78
  -2   1   4 2019.30  161.88
   1  -1  -4  549.74   30.00
   1  -1  -4  556.54   29.80
  -1  -1   4  524.45   29.80
   1  -1  -4  570.54   29.90
  -1  -1   4  539.75   29.20
   1   1  -4  550.74   29.40
   1   1  -4  540.55   29.80
  -1   1   4  545.35   30.00
  -1   1   4  563.24   29.90
   1   1  -4  562.34   29.10
  -1   1   4  542.35   29.80
   0  -1  -4    3.30    1.30
   0  -1   4    1.90    1.00
   0  -1   4    2.30    0.70
   0  -1  -4    2.30    1.30
   0  -1  -4    2.80    1.40
   0  -1  -4    2.90    1.30
   0   1   4    0.50    1.20
   0   1   4    3.30    1.50
   0   1  -4    2.10    0.70
   0   1   4    2.40    1.30
   0   1  -4    4.30    0.80
   0   1  -4    1.60    0.80
   0   1   4    2.40    1.30
   0   1   4   -0.10    1.10
   1  -1   4 1107.99   79.49
  -1  -1  -4 1407.06  106.39
  -1   1  -4 1122.49   76.59
   1   1   4 1049.79   99.69
   2  -1   4   63.99    4.20
   2  -1   4   60.79    4.00
  -2  -1  -4   58.39    4.80
  -2  -1  -4   62.39    4.80
  -2   1  -4   62.99    4.10
   2   1   4   67.39    5.00
   2   1   4   66.49    4.90
   2   1   4   60.59    4.90
   3  -1   4  869.11   46.90
  -3  -1  -4  922.41   47.50
  -3  -1  -4  849.81   47.60
   3  -1   4  838.52   47.00
   3   1   4  829.82   47.60
   3   1   4  962.90   47.80
  -3   1  -4  889.91   46.50
  -4  -1  -4  167.48   10.90
   4  -1   4  176.68   10.70
  -4  -1  -4  177.58   11.20
   4  -1   4  162.18   10.60
   4   1   4  163.38   11.10
   4   1   4  177.88   11.20
  -4   1  -4  176.18   10.20
   5  -1   4  621.14   33.90
  -5  -1  -4  574.74   32.60
  -5  -1  -4  548.35   32.30
   5  -1   4  612.54   32.30
   5  -1   4  565.74   32.20
   5   1   4  577.34   32.70
   5   1   4  555.44   32.70
  -5   1  -4  569.14   31.60
   6  -1   4 2400.56  132.09
   6  -1   4 2795.62  134.39
  -6  -1  -4 2622.44  132.39
   6  -1   4 2474.25  132.29
  -6  -1  -4 2452.55  132.59
   6   1   4 2399.76  132.99
  -6   1  -4 2456.75  131.49
  -6   1  -4 2441.66  132.09
   6   1   4 2368.66  132.59
   7  -1   4 1145.49   63.79
   7  -1   4 1137.69   65.69
   7  -1   4 1225.58   64.09
  -7  -1  -4 1180.28   64.19
  -7  -1  -4 1233.88   63.89
   7   1   4 1240.48   66.59
   7   1   4 1032.20   63.89
  -7   1  -4 1151.08   62.99
  -7   1  -4 1222.08   63.79
   7   1   4 1096.19   64.09
   8  -1   4  124.09   10.00
  -8  -1  -4  144.09   10.00
  -8  -1  -4  108.79   10.10
   8  -1   4  108.49    9.70
   8  -1   4  112.69   11.50
   8   1   4  108.59   10.10
   8   1   4  120.09   10.10
  -8   1  -4  113.39    8.90
  -8   1  -4  112.09    9.70
   8   1   4  120.19   12.30
  -9  -1  -4  785.12   41.40
   9  -1   4  598.04   40.20
   9  -1   4  678.23   42.90
   9  -1   4  725.23   40.80
  -9  -1  -4  726.53   40.40
  -9   1  -4  727.23   40.70
   9   1   4  709.53   43.80
   9   1   4  736.13   41.40
   9   1   4  680.13   40.90
  -9   1  -4  668.93   39.40
 -10  -1  -4 1532.55   83.09
  10  -1   4 1425.26   83.79
  10  -1   4 1783.72   97.79
  10  -1   4 1517.85   83.69
 -10  -1  -4 1595.24   84.09
  10   1   4 1651.83   87.69
  10   1   4 1293.67   83.39
 -10   1  -4 1494.25   82.19
 -10   1  -4 1562.04   83.59
  10   1   4 1449.46   83.89
  11  -1   4  334.87   24.50
  11  -1   4  281.17   21.10
 -11  -1  -4  313.57   21.50
  11  -1   4  305.97   21.10
 -11  -1  -4  310.77   20.60
  11   1   4  321.57   24.70
 -11   1  -4  309.87   21.30
  11   1   4  293.17   21.30
  11   1   4  313.87   22.00
 -11   1  -4  305.77   19.80
 -12  -1  -4   37.40    6.90
  12  -1   4   21.70    6.50
  12  -1   4   28.70    6.60
  12  -1   4   36.10    9.00
 -12  -1  -4   17.40    6.00
 -12   1  -4   23.30    6.30
  12   1   4   27.70    8.30
  12   1   4   20.70    6.50
  12   1   4   33.70    7.20
 -12   1  -4   25.00    6.50
  13  -1   4  546.05   35.70
 -13  -1  -4  554.24   34.30
  13  -1   4  577.34   35.80
 -13  -1  -4  572.84   35.90
  13  -1   4  653.13   39.90
 -13   1  -4  562.24   35.20
  13   1   4  557.24   35.70
 -13   1  -4  505.25   33.10
  13   1   4  534.25   35.80
  14  -1   4  187.78   17.30
 -14  -1  -4  196.08   16.20
  14  -1   4  272.57   22.60
  14  -1   4  217.68   17.50
 -14  -1  -4  199.38   17.50
 -14   1  -4  211.28   15.80
  14   1   4  236.38   18.40
  14   1   4  179.58   17.30
  14   1   4  229.88   25.40
 -14   1  -4  213.28   20.60
  15  -1   4   90.19   12.20
  15  -1   4   81.29   14.60
  15  -1   4   80.89   12.40
 -15  -1  -4  100.59   13.30
 -15   1  -4   68.59    9.60
  15   1   4   73.39   12.20
  15   1   4   94.29   15.80
 -15   1  -4   72.19   11.10
  15   1   4   86.29   12.70
  16  -1   4    4.40    5.50
 -16  -1  -4    9.80    5.60
 -16  -1  -4    4.80    6.10
  16  -1   4    1.60    5.10
 -16   1  -4    0.50    4.00
 -16   1  -4    2.50    5.50
  16   1   4    3.60    5.90
  16   1   4    5.10    5.20
  17  -1   4  102.09   14.80
 -17  -1  -4  124.29   15.60
  17  -1   4  104.49   14.90
 -17  -1  -4   98.69   12.80
  17   1   4   94.69   23.20
 -17   1  -4  112.59   15.00
  17   1   4  124.29   14.30
  17  -2  -4   -0.80    5.60
  17  -2  -4    6.80   10.80
 -17  -2   4    6.60    7.50
 -17   2   4    0.30    4.50
  17   2  -4    3.00    5.40
  17   2  -4    3.10    6.20
 -17   2   4    5.30    7.20
  16  -2  -4  212.98   19.80
  16  -2  -4  253.87   23.60
  16  -2  -4  208.58   19.50
 -16  -2   4  270.97   35.10
  16   2  -4  242.88   20.40
 -16   2   4  216.88   18.10
 -16   2   4  252.37   20.90
  16   2  -4  241.68   21.20
  15  -2  -4   54.79   10.10
  15  -2  -4   52.99   10.50
 -15  -2   4   42.10   10.10
 -15  -2   4   45.60    9.30
  15   2  -4   48.90    9.80
  15   2  -4   60.89   11.10
 -15   2   4   48.40    9.80
  15   2  -4   47.40   12.40
 -14  -2   4   10.90    6.90
  14  -2  -4   28.20    8.00
  14  -2  -4   23.50    9.10
  14  -2  -4   23.80    7.10
  14   2  -4   28.90    8.30
 -14   2   4   18.50    6.80
  14   2  -4   18.90    6.90
 -14   2   4   26.80    6.70
  13  -2  -4   16.60    8.20
 -13  -2   4   15.70    6.30
 -13  -2   4    8.00    9.70
  13  -2  -4    6.70    5.50
  13  -2  -4   13.10    5.40
  13   2  -4   10.90    5.80
 -13   2   4    9.60    5.70
 -13   2   4    6.60    4.60
  13   2  -4   17.70    7.60
  13   2  -4    4.30    5.30
 -12  -2   4  102.69   11.10
 -12  -2   4   94.89   12.30
  12  -2  -4   93.09   11.70
  12  -2  -4   78.69   13.20
  12  -2  -4   96.09   13.80
 -12   2   4  105.69   11.20
  12   2  -4  111.99   15.30
 -12   2   4   89.19   13.40
  12   2  -4  105.39   11.90
  12   2  -4   86.19   11.60
 -12   2   4  107.49   10.30
  11  -2  -4    2.50    5.30
  11  -2  -4    0.40    4.40
  11  -2  -4    3.60    4.10
 -11  -2   4    6.60    4.90
 -11  -2   4    7.80    5.30
 -11   2   4    8.40    5.50
  11   2  -4    7.50    4.90
  11   2  -4    3.80    5.20
  11   2  -4    4.90    5.50
 -11   2   4    3.00    5.30
 -11   2   4    5.00    4.20
 -10  -2   4   47.10    7.80
  10  -2  -4   57.49    8.40
  10  -2  -4   29.00    7.70
  10  -2  -4   36.20    7.40
 -10  -2   4   44.90    7.50
  10   2  -4   49.60    9.30
 -10   2   4   28.90    7.60
 -10   2   4   36.30    6.70
  10   2  -4   44.30    7.30
 -10   2   4   52.49    8.50
  10   2  -4   44.20    7.40
   9  -2  -4    0.60    4.20
  -9  -2   4    2.90    3.80
   9  -2  -4   -0.50    3.60
  -9  -2   4   -0.50    3.80
   9  -2  -4    2.70    3.80
  -9   2   4    3.30    3.50
  -9   2   4    1.90    4.50
   9   2  -4    3.00    3.80
   9   2  -4    0.50    3.40
   9   2  -4    2.20    4.50
  -9   2   4    3.80    3.60
   8  -2  -4   18.60    5.40
   8  -2  -4   11.10    4.30
  -8  -2   4   23.20    5.10
  -8  -2   4   16.80    4.70
   8  -2  -4    7.90    3.70
   8   2  -4   15.80    5.90
   8   2  -4   17.00    4.60
  -8   2   4   13.10    5.10
  -8   2   4   11.00    4.30
   8   2  -4   11.80    4.20
  -8   2   4   13.20    4.20
   7  -2  -4   25.90    5.00
   7  -2  -4   27.80    5.10
  -7  -2   4   35.90    5.90
  -7  -2   4   29.20    5.10
  -7  -2   4   24.00    6.00
   7  -2  -4   40.70    7.00
   7   2  -4   36.70    5.80
  -7   2   4   27.50    6.10
  -7   2   4   33.40    5.40
   7   2  -4   28.70    6.70
  -7   2   4   37.90    5.30
   7   2  -4   29.80    5.10
   6  -2  -4  373.36   22.20
   6  -2  -4  364.26   22.30
  -6  -2   4  299.77   23.00
  -6  -2   4  352.16   22.00
   6  -2  -4  392.56   23.40
  -6  -2   4  362.76   22.30
  -6   2   4  361.26   21.70
   6   2  -4  355.46   23.40
  -6   2   4  390.16   22.30
   6   2  -4  344.47   21.80
  -6   2   4  380.76   23.30
   6   2  -4  376.16   22.30
   5  -2  -4  346.47   20.40
  -5  -2   4  337.57   19.70
  -5  -2   4  343.87   19.60
   5  -2  -4  287.37   19.40
   5  -2  -4  348.77   19.70
  -5  -2   4  297.47   20.50
   5   2  -4  330.17   19.40
   5   2  -4  305.37   20.40
  -5   2   4  311.07   19.20
  -5   2   4  323.17   19.60
  -5   2   4  309.47   20.20
   5   2  -4  299.37   19.40
  -4  -2   4  171.98   12.20
  -4  -2   4  155.88   10.80
  -4  -2   4  172.68   12.00
   4  -2  -4  175.18   11.20
   4  -2  -4  152.28   11.30
   4  -2  -4  155.18   11.00
   4   2  -4  169.68   10.80
  -4   2   4  157.78   10.80
  -4   2   4  146.49   11.30
  -4   2   4  153.68   11.00
   4   2  -4  173.08   11.10
   4   2  -4  182.08   12.00
  -3  -2   4   55.89    5.50
   3  -2  -4   49.30    5.10
  -3   2   4   44.70    5.10
   3   2  -4   51.89    5.40
  -2  -2   4  367.56   22.00
   2  -2  -4  394.66   22.10
  -2  -2   4  375.06   21.70
   2  -2  -4  413.86   22.40
  -2  -2   4  404.46   22.00
   2  -2  -4  394.36   22.40
   2   2  -4  378.26   21.80
   2   2  -4  389.16   21.60
   2   2  -4  384.16   22.00
  -2   2   4  372.86   22.00
  -2   2   4  393.86   22.10
  -2   2   4  389.96   22.30
   1  -2  -4 2884.11  230.98
  -1  -2   4 3036.10  207.48
   1   2  -4 3456.15  212.58
  -1   2   4 2694.23  228.18
   0  -2  -4 1085.29   56.09
   0  -2   4 1097.59   55.29
   0  -2  -4 1030.50   55.79
   0  -2  -4 1114.39   55.99
   0  -2   4 1023.00   54.59
   0  -2  -4  977.60   55.79
   0  -2   4 1004.30   55.19
   0   2  -4 1045.80   54.49
   0   2   4 1026.40   55.79
   0   2   4 1014.90   55.59
   0   2   4 1001.30   55.79
   0   2   4 1069.19   55.89
   0   2   4  975.90   55.89
   0   2  -4 1049.30   55.19
  -1  -2  -4   88.79   53.69
   1  -2   4  202.58   47.40
   1   2   4  121.99   52.49
  -1   2  -4  120.79   39.00
   2  -2   4   19.10    2.40
   2  -2   4   12.10    2.20
  -2  -2  -4   16.90    3.30
  -2  -2  -4   12.00    2.90
   2  -2   4   17.90    2.40
  -2  -2  -4   11.80    3.00
   2   2   4   18.10    3.40
  -2   2  -4   15.60    2.30
   2   2   4   16.60    3.30
   2   2   4   14.00    3.00
   3  -2   4  608.84   33.00
  -3  -2  -4  575.64   33.80
  -3  -2  -4  597.54   33.70
   3  -2   4  573.84   32.80
   3  -2   4  618.04   33.30
   3   2   4  568.44   33.80
  -3   2  -4  617.24   32.30
  -3   2  -4  637.34   33.00
   3   2   4  584.44   33.80
   3   2   4  644.04   34.00
   4  -2   4  161.38    9.90
   4  -2   4  132.39   10.30
  -4  -2  -4  160.78   10.60
   4  -2   4  148.39    9.80
  -4  -2  -4  140.99   10.50
   4   2   4  170.88   11.00
   4   2   4  147.39   10.80
  -4   2  -4  164.38    9.20
   4   2   4  125.79   10.20
   5  -2   4   48.40    5.80
   5  -2   4   66.59    5.50
  -5  -2  -4   36.70    5.50
   5  -2   4   57.89    5.40
   5   2   4   45.00    5.90
  -6  -2  -4  163.38   11.30
  -6  -2  -4  148.49   11.20
   6  -2   4  164.68   11.90
   6  -2   4  142.19   10.50
   6  -2   4  161.68   10.70
   6   2   4  149.39   11.00
   6   2   4  133.09   10.90
  -6   2  -4  132.39    9.50
   7  -2   4    7.30    3.10
   7  -2   4    5.90    3.10
  -7  -2  -4    2.50    3.20
  -7  -2  -4    1.60    2.90
   7  -2   4    4.40    3.90
   7   2   4    6.20    3.40
  -7   2  -4    3.30    2.70
   7   2   4    4.60    4.60
   7   2   4    3.40    3.20
  -7   2  -4    3.30    2.30
  -8  -2  -4   18.70    4.90
   8  -2   4   17.60    4.50
   8  -2   4   14.70    4.40
   8  -2   4   16.00    5.00
  -8  -2  -4   13.30    4.60
  -8   2  -4   24.00    3.90
   8   2   4   10.40    5.30
   8   2   4   18.60    4.70
  -8   2  -4   13.10    4.20
   8   2   4   10.40    4.30
   9  -2   4   97.59   11.10
   9  -2   4   95.29    9.50
  -9  -2  -4   99.59    9.90
   9  -2   4  119.79   10.10
  -9  -2  -4  110.69   10.70
  -9   2  -4  107.69    9.70
  -9   2  -4  101.79    8.40
   9   2   4   92.99   10.20
   9   2   4  123.69   13.00
   9   2   4  112.29   10.40
  10  -2   4  318.07   22.70
 -10  -2  -4  308.57   21.00
 -10  -2  -4  289.77   20.30
  10  -2   4  289.67   20.20
  10   2   4  327.07   24.30
  10   2   4  305.07   21.10
  10   2   4  274.57   20.80
 -10   2  -4  310.07   20.40
 -10   2  -4  291.97   18.70
  11  -2   4    0.80    5.40
 -11  -2  -4   -7.00    4.20
 -11  -2  -4   11.30    5.00
  11  -2   4    4.80    4.70
  11  -2   4    2.60    4.30
  11   2   4   14.70    6.80
 -11   2  -4    3.00    3.20
  11   2   4    5.20    4.40
  11   2   4    0.40    4.70
 -11   2  -4    7.40    4.10
  12  -2   4   49.20    8.30
 -12  -2  -4   44.00    8.60
 -12  -2  -4   36.00    7.60
  12  -2   4   41.20    9.10
  12  -2   4   53.29   10.80
 -12   2  -4   37.80    6.20
  12   2   4   50.29    9.20
 -12   2  -4   32.30    7.10
  12   2   4   42.40    8.70
 -13  -2  -4   40.90    8.80
  13  -2   4   51.59    9.60
  13  -2   4   52.89   10.70
 -13  -2  -4   43.70    8.10
  13  -2   4   44.40    8.80
  13   2   4   54.79    9.70
  13   2   4   42.40    8.80
 -13   2  -4   61.59    7.70
 -13   2  -4   53.89    8.80
  14  -2   4  179.98   18.20
 -14  -2  -4  170.68   16.30
  14  -2   4  145.89   15.30
  14  -2   4  146.49   14.60
 -14   2  -4  155.78   15.00
  14   2   4  130.79   15.00
 -14   2  -4  160.38   12.80
  14   2   4  181.38   16.00
 -15  -2  -4   96.69   12.50
  15  -2   4   91.19   12.80
  15  -2   4  111.19   14.10
 -15  -2  -4  109.69   14.60
  15  -2   4   88.69   15.70
 -15   2  -4   80.09    9.30
 -15   2  -4   95.59   13.20
  15   2   4  100.29   13.90
  15   2   4   75.19   12.20
  15   2   4  144.49   31.80
  16  -2   4    9.10    6.50
  16  -2   4   32.00   10.80
 -16  -2  -4   35.50   10.70
 -16  -2  -4   21.80    6.80
  16  -2   4   33.40    8.30
 -16   2  -4   32.40    6.80
  16   2   4   36.40   10.70
 -16   2  -4   36.40    8.80
  16   2   4   32.40    8.90
  17  -2   4  274.47   22.80
 -17  -2  -4  306.67   23.50
  17  -2   4  248.08   21.50
 -17   2  -4  222.18   19.50
 -17   2  -4  264.57   21.50
  17   2   4  257.47   22.30
  17   2   4  256.07   22.30
  17  -3  -4    0.00    5.40
  17  -3  -4    1.20    5.80
 -17  -3   4   12.20    7.70
 -17   3   4    8.90    7.20
 -17   3   4    1.00    4.60
  17   3  -4   14.60    9.40
  17   3  -4    6.90    6.50
  16  -3  -4    1.80    5.10
  16  -3  -4   -1.10    5.40
  16  -3  -4    2.40    5.40
 -16  -3   4   -5.20    6.00
  16   3  -4   -2.50    5.80
  16   3  -4    9.50    6.20
 -16   3   4   -0.70    4.40
 -16   3   4    0.90    5.90
  15  -3  -4   16.40    6.90
  15  -3  -4   19.80    7.70
  15  -3  -4   12.60   10.00
 -15  -3   4   28.80    7.90
 -15  -3   4   23.40    8.20
 -15   3   4   10.70    6.50
  15   3  -4   11.90    6.90
  15   3  -4   13.70    7.60
  15   3  -4   20.90    9.00
  14  -3  -4   25.90    7.80
 -14  -3   4    9.70    6.10
 -14  -3   4   28.20    8.10
  14  -3  -4   12.60    7.10
  14  -3  -4   14.20    6.80
  14   3  -4   11.90    6.00
  14   3  -4   14.00    7.80
 -14   3   4   11.50    5.40
  14   3  -4   10.10    6.50
 -14   3   4   15.60    6.90
  13  -3  -4    1.00    5.20
  13  -3  -4   -1.70    4.40
  13  -3  -4    1.90    4.80
 -13  -3   4    0.50    5.50
 -13   3   4   -1.80    4.20
  13   3  -4    3.40    5.80
 -13   3   4    6.00    5.40
  13   3  -4    0.70    4.70
  12  -3  -4   65.89   10.10
 -12  -3   4   79.19   11.00
  12  -3  -4   78.29   11.90
  12  -3  -4   62.39   10.10
 -12   3   4   92.09   10.40
 -12   3   4   89.39    9.40
  12   3  -4   67.29   10.10
  12   3  -4   74.89   12.30
 -12   3   4   58.29   11.20
  12   3  -4   95.99   10.80
  11  -3  -4   45.30    8.00
 -11  -3   4   28.70    7.00
  11  -3  -4   29.60    7.10
  11  -3  -4   45.30    8.70
  11   3  -4   23.80    6.70
 -11   3   4   21.60    7.10
 -11   3   4   20.70    6.70
  11   3  -4   37.20    7.60
 -11   3   4   35.00    6.50
  11   3  -4   17.20    7.20
  10  -3  -4   14.70    5.50
  10  -3  -4   26.90    7.10
  10  -3  -4   31.10    6.60
 -10  -3   4   28.50    6.20
 -10  -3   4   15.00    6.00
  10   3  -4   27.70    6.70
  10   3  -4   31.60    8.20
 -10   3   4   30.40    7.10
 -10   3   4   19.50    6.40
  10   3  -4   25.60    6.60
 -10   3   4   28.30    6.10
   9  -3  -4   92.69   10.10
  -9  -3   4   90.89   10.60
  -9  -3   4  113.39   10.50
   9  -3  -4   89.89   10.60
   9  -3  -4   98.39    9.90
   9   3  -4  102.39   10.30
  -9   3   4   87.59    9.60
  -9   3   4   88.69   11.00
  -9   3   4   95.29    9.10
   9   3  -4  117.39   13.90
   9   3  -4   98.69    9.80
   8  -3  -4  937.51   52.89
   8  -3  -4  959.10   53.69
  -8  -3   4  924.21   52.69
   8  -3  -4  836.72   52.49
  -8  -3   4 1008.10   53.49
  -8   3   4  959.30   51.99
   8   3  -4  963.00   54.59
  -8   3   4  946.01   52.79
   8   3  -4  832.52   52.39
  -8   3   4  932.21   53.79
   8   3  -4  900.91   52.39
   7  -3  -4  118.79    9.70
   7  -3  -4  105.19   10.00
  -7  -3   4  127.99    9.70
  -7  -3   4  113.89    9.80
   7  -3  -4   85.79    9.10
  -7   3   4   98.89    8.80
   7   3  -4   81.09    8.80
  -7   3   4   98.59    9.30
  -7   3   4   81.19    9.80
   7   3  -4   81.09   10.20
   7   3  -4  111.49    9.20
   6  -3  -4  105.49    9.10
  -6  -3   4   90.19    8.60
   6  -3  -4  104.29    9.10
  -6  -3   4   83.79    8.50
   6  -3  -4   92.99    8.60
   6   3  -4   90.79    8.40
  -6   3   4   92.59    8.40
   6   3  -4   71.99    9.10
  -6   3   4   92.79    9.00
  -6   3   4   99.19    8.30
   6   3  -4   83.29    8.20
  -5  -3   4   58.99    6.10
   5  -3  -4   51.99    6.60
   5  -3  -4   59.49    6.20
  -5  -3   4   54.99    6.20
   5  -3  -4   43.30    6.00
   5   3  -4   37.50    6.40
   5   3  -4   53.59    5.90
   5   3  -4   50.79    5.90
  -5   3   4   47.20    6.30
  -5   3   4   59.99    6.60
  -5   3   4   53.69    5.90
  -4  -3   4  498.05   27.20
   4  -3  -4  434.16   27.40
   4  -3  -4  439.96   26.90
  -4  -3   4  504.85   27.50
   4  -3  -4  412.56   27.00
  -4   3   4  480.95   27.10
   4   3  -4  496.55   27.80
  -4   3   4  438.96   27.20
  -4   3   4  452.55   27.10
   4   3  -4  461.35   27.10
   4   3  -4  501.35   27.00
  -3  -3   4   71.69    6.50
   3  -3  -4   82.69    6.90
   3  -3  -4   64.39    6.10
   3  -3  -4   74.39    8.00
  -3  -3   4   69.59    6.20
  -3   3   4   77.39    6.50
  -3   3   4   81.79    6.90
   3   3  -4   66.89    6.20
   3   3  -4   66.59    6.50
   3   3  -4   71.59    6.60
  -3   3   4   85.69    6.80
   3   3  -4   77.89    6.70
   2  -3  -4   28.90    4.40
   2  -3  -4   28.90    5.50
  -2  -3   4   30.70    4.10
   2  -3  -4   24.90    3.60
  -2  -3   4   23.40    3.80
  -2   3   4   26.40    4.30
   2   3  -4   18.50    3.70
   2   3  -4   24.80    3.70
  -2   3   4   19.80    3.90
  -2   3   4   26.90    3.90
   2   3  -4   21.70    3.40
  -2   3   4   27.30    4.20
   2   3  -4   19.90    3.30
   1  -3  -4   32.80    4.40
   1  -3  -4   27.10    4.30
  -1  -3   4   23.20    3.70
   1  -3  -4   33.50    4.50
  -1  -3   4   23.00    3.70
  -1  -3   4   21.50    3.50
   1   3  -4   20.00    3.10
  -1   3   4   30.00    4.40
  -1   3   4   27.60    4.20
   1   3  -4   25.10    3.60
  -1   3   4   29.70    4.30
   1   3  -4   23.10    2.80
  -1   3   4   36.90    3.90
   0  -3  -4   26.90    4.20
   0  -3  -4   27.50    4.40
   0  -3   4   32.20    3.90
   0  -3   4   28.90    3.80
   0  -3  -4   33.50    4.70
   0  -3  -4   31.60    4.80
   0  -3   4   22.80    3.80
   0   3   4   21.20    4.00
   0   3   4   30.80    4.60
   0   3   4   21.70    3.20
   0   3  -4   28.50    3.70
   0   3   4   32.90    4.60
  -1  -3  -4   17.90    3.60
   1  -3   4   19.50    3.10
  -1  -3  -4   18.00    3.70
  -1  -3  -4   17.70    3.60
  -1  -3  -4   19.00    3.90
   1  -3   4   16.60    3.00
   1   3   4   16.10    3.70
   1   3   4   23.90    4.40
  -1   3  -4   17.00    2.80
   1   3   4   10.90    3.40
  -2  -3  -4   23.00    4.10
  -2  -3  -4   26.30    4.30
   2  -3   4   29.60    3.90
  -2  -3  -4   22.40    4.50
   2  -3   4   27.00    3.80
  -2  -3  -4   24.80    4.40
   2   3   4   26.80    4.50
  -2   3  -4   27.70    3.70
   2   3   4   34.20    4.80
   2   3   4   22.20    4.40
   3  -3   4  322.47   20.10
   3  -3   4  321.47   20.00
  -3  -3  -4  372.16   21.20
  -3  -3  -4  344.77   21.00
   3   3   4  361.86   21.40
   3   3   4  354.26   21.20
   3   3   4  352.76   21.10
   4  -3   4  266.47   17.20
  -4  -3  -4  269.17   18.10
   4  -3   4  297.57   18.30
  -4  -3  -4  286.67   18.10
   4   3   4  299.37   18.30
   4   3   4  267.27   18.20
   4   3   4  323.37   18.70
  -4   3  -4  278.87   16.20
   5  -3   4  188.58   13.10
  -5  -3  -4  205.08   14.20
   5  -3   4  195.08   13.30
  -5  -3  -4  219.08   14.50
   5  -3   4  222.38   13.80
   5   3   4  223.28   14.80
  -5   3  -4  186.68   12.10
   5   3   4  190.18   14.10
   5   3   4  213.68   14.50
  -6  -3  -4  301.27   20.60
   6  -3   4  347.17   20.70
   6  -3   4  339.67   20.00
  -6  -3  -4  305.97   20.50
   6  -3   4  348.77   20.10
   6   3   4  324.67   20.90
   6   3   4  268.17   20.10
  -6   3  -4  324.27   18.50
   6   3   4  307.57   20.70
   7  -3   4   71.59    7.40
  -7  -3  -4   75.89    8.80
   7  -3   4   58.79    7.00
  -7  -3  -4   64.09    8.50
   7  -3   4   69.79    8.00
  -7   3  -4   64.09    6.70
   7   3   4   75.59    8.20
   7   3   4   67.89    8.80
   7   3   4   59.39    9.20
   7   3   4   64.99    7.70
  -7   3  -4   66.39    5.90
  -8  -3  -4  118.99   10.40
   8  -3   4  108.49    9.80
   8  -3   4  108.69   10.80
   8  -3   4  111.09    9.80
  -8  -3  -4  102.19   10.40
   8   3   4  101.69   10.10
   8   3   4  109.19   10.60
  -8   3  -4  107.89    8.30
   8   3   4   91.99   11.60
  -8   3  -4  119.19    9.80
   9  -3   4  296.87   21.00
   9  -3   4  381.36   23.60
   9  -3   4  316.47   21.40
  -9  -3  -4  328.27   21.90
  -9  -3  -4  288.57   21.70
  -9   3  -4  335.27   21.30
  -9   3  -4  311.37   19.50
   9   3   4  314.97   22.10
   9   3   4  343.97   24.80
   9   3   4  341.17   22.80
 -10  -3  -4  128.39   13.00
 -10  -3  -4  154.38   13.20
  10  -3   4  165.08   13.40
  10  -3   4  143.99   12.70
  10  -3   4  174.88   15.00
 -10   3  -4  126.69   10.70
  10   3   4  139.39   13.20
 -10   3  -4  152.78   12.40
  10   3   4  158.38   13.80
  10   3   4  166.98   16.60
  11  -3   4   12.90    4.90
 -11  -3  -4    0.70    4.50
 -11  -3  -4    0.80    4.90
  11  -3   4   10.60    5.70
  11  -3   4   13.90    5.00
 -11   3  -4    8.40    3.60
  11   3   4    0.60    5.90
 -11   3  -4   10.30    4.40
  11   3   4    5.30    5.00
  11   3   4   -0.80    3.80
  12  -3   4   34.20    7.90
 -12  -3  -4   32.60    7.20
  12  -3   4   40.10    9.10
  12  -3   4   32.20    7.40
 -12  -3  -4   23.80    7.40
 -12   3  -4   38.00    7.70
 -12   3  -4   25.90    5.10
  12   3   4   31.00    7.70
  12   3   4   16.50    7.30
  12   3   4   31.50    7.70
  13  -3   4   38.00    9.30
 -13  -3  -4   25.40    8.20
  13  -3   4   25.20    7.50
  13   3   4   22.40    7.40
  13   3   4   31.20    8.60
 -13   3  -4   17.00    6.60
  14  -3   4   40.40   10.00
  14  -3   4   26.60    7.50
 -14  -3  -4   22.20    6.80
 -14  -3  -4   17.70    8.90
  14  -3   4   41.50    9.30
 -14   3  -4   44.50    6.60
  14   3   4   46.40    9.50
  14   3   4   37.60    9.00
 -14   3  -4   34.10    7.60
  14   3   4   19.80    9.10
  15  -3   4   14.10    8.10
  15  -3   4   16.00    6.30
 -15  -3  -4   16.90    7.40
  15  -3   4   14.10    7.00
 -15  -3  -4   11.90    6.30
  15   3   4    7.80    6.60
 -15   3  -4   14.10    6.60
  15   3   4   21.90    7.90
 -15   3  -4   13.70    4.60
  16  -3   4   -4.80    4.90
  16  -3   4   -0.60    4.30
 -16  -3  -4    6.80    6.60
  16  -3   4   -5.20    5.40
  16   3   4   -6.20    4.30
  16   3   4    9.70    6.20
 -16   3  -4   -4.90    3.40
 -16   3  -4    3.30    5.70
  16  -4  -4    4.40    5.50
 -16  -4   4   11.60    7.40
  16  -4  -4    2.30    6.30
  16  -4  -4    9.90    6.90
  16   4  -4   -1.40    5.30
 -16   4   4    5.40    5.80
  16   4  -4   10.50    8.10
 -16   4   4   10.80    5.10
 -15  -4   4    7.80    6.70
  15  -4  -4    4.90    5.60
  15  -4  -4    3.30    8.10
  15  -4  -4   13.90    6.60
  15   4  -4   13.80    7.80
  15   4  -4    6.00    6.50
 -15   4   4    7.70    6.10
  14  -4  -4   14.90    7.20
 -14  -4   4   15.70    6.80
  14  -4  -4   11.50    6.40
 -14  -4   4   20.20    8.30
  14  -4  -4    7.00    5.70
 -14   4   4   18.70    5.60
  14   4  -4    8.00    6.20
  14   4  -4    7.80    7.20
  14   4  -4    5.30    7.00
 -14   4   4    8.00    5.90
  13  -4  -4   15.80    6.70
  13  -4  -4   18.20    6.60
  13  -4  -4   17.60    7.10
 -13  -4   4   20.60    7.60
 -13   4   4   23.10    7.10
 -13   4   4   27.60    6.20
  13   4  -4   23.50    7.50
  13   4  -4   22.50    7.50
  12  -4  -4   22.10    7.10
  12  -4  -4   23.80    7.30
  12  -4  -4   12.40    6.00
 -12  -4   4   14.30    6.80
  12   4  -4   15.60    7.10
  12   4  -4   12.30    5.60
 -12   4   4   12.50    5.20
 -12   4   4   23.80    7.00
  12   4  -4   17.50    6.80
  11  -4  -4    2.90    4.30
 -11  -4   4    4.20    5.50
  11  -4  -4   20.90    6.20
  11  -4  -4    5.70    4.90
  11   4  -4    0.10    4.40
 -11   4   4    2.60    5.00
  11   4  -4    5.30    5.60
 -11   4   4    5.80    5.20
  11   4  -4    7.70    5.90
 -11   4   4    1.30    4.20
 -10  -4   4   -0.40    3.80
  10  -4  -4   -2.90    3.90
  10  -4  -4    1.50    4.70
 -10  -4   4    2.50    5.10
  10  -4  -4   -1.60    4.10
  10   4  -4   -1.40    4.90
 -10   4   4   -2.50    4.10
  10   4  -4    2.20    4.40
 -10   4   4    2.40    4.00
 -10   4   4   -0.20    4.70
  10   4  -4    9.90    5.60
  -9  -4   4   62.69    9.10
   9  -4  -4   64.79    9.70
   9  -4  -4   59.59    9.10
   9  -4  -4   87.89   11.10
  -9  -4   4   58.39    9.20
   9   4  -4   73.09    9.60
   9   4  -4   77.99   11.50
  -9   4   4   54.59    8.50
   9   4  -4   76.29   10.20
  -9   4   4   61.49    9.40
  -9   4   4   49.80    8.70
   8  -4  -4   34.40    6.90
  -8  -4   4   39.40    7.80
  -8  -4   4   42.90    8.00
   8  -4  -4   30.70    6.70
   8  -4  -4   40.20    7.00
   8   4  -4   38.80   11.40
  -8   4   4   34.40    6.70
  -8   4   4   24.50    6.00
   8   4  -4   41.90    7.90
   8   4  -4   35.10    8.10
  -8   4   4   38.30    6.50
   7  -4  -4   -2.00    3.60
   7  -4  -4    3.90    3.20
  -7  -4   4   -0.40    3.40
  -7  -4   4    8.30    4.40
   7  -4  -4    6.20    4.10
  -7   4   4    0.70    3.30
  -7   4   4    3.50    3.30
   7   4  -4    0.60    3.80
  -7   4   4    7.80    3.90
   7   4  -4   -1.80    3.20
   7   4  -4    5.00    3.90
   6  -4  -4   12.00    4.40
  -6  -4   4    1.60    3.90
   6  -4  -4   14.50    3.70
   6  -4  -4   14.30    4.50
  -6  -4   4    5.30    3.70
  -6   4   4   14.40    4.00
  -6   4   4   14.50    4.00
   6   4  -4   11.10    4.10
   6   4  -4    5.50    3.50
   6   4  -4    3.80    4.10
  -6   4   4   16.80    4.50
   5  -4  -4   98.49    9.80
  -5  -4   4  119.09   10.30
   5  -4  -4  103.89    8.80
   5  -4  -4  101.29    9.70
  -5  -4   4  100.79    9.60
   5   4  -4  109.89   10.00
  -5   4   4  114.29    9.30
  -5   4   4  110.49    9.70
   5   4  -4  105.39    9.50
  -5   4   4  124.79    9.70
   5   4  -4  119.29    9.80
   5   4  -4  116.79    9.40
  -4  -4   4   95.99    8.70
   4   4  -4  111.89    9.10
   4   4  -4  102.89    8.60
   4   4  -4   98.79    9.10
   4   4  -4  110.29    9.30
  -3  -4   4  293.87   18.40
   3  -4  -4  239.38   18.20
   3  -4  -4  290.77   18.80
  -3  -4   4  315.37   18.50
   3  -4  -4  275.57   17.10
   3   4  -4  294.57   18.30
  -3   4   4  285.27   18.50
  -3   4   4  283.97   17.50
   3   4  -4  289.47   18.10
  -3   4   4  267.37   18.40
  -3   4   4  285.97   18.10
   3   4  -4  314.27   18.00
   3   4  -4  289.17   17.80
  -2  -4   4  120.29    9.30
   2  -4  -4  120.09    9.40
  -2  -4   4  114.19    8.90
   2  -4  -4   98.49    9.00
   2  -4  -4   91.09    8.90
  -2   4   4  112.69    9.10
  -2   4   4  102.69    9.10
  -2   4   4  100.79    9.00
   2   4  -4  116.69    9.00
   2   4  -4  112.39    8.10
  -2   4   4  109.79    8.10
   2   4  -4  107.49    8.50
  -1  -4   4  161.78   11.40
   1  -4  -4  179.58   12.40
   1  -4  -4  161.08   12.00
   1  -4  -4  141.89   11.80
  -1  -4   4  166.08   11.70
  -1  -4   4  177.48   11.60
  -1   4   4  159.48   10.70
  -1   4   4  151.18   11.80
  -1   4   4  165.28   12.10
   1   4  -4  158.48    9.70
   1   4  -4  151.48   11.10
  -1   4   4  165.48   11.90
   1   4  -4  172.48   11.60
   0  -4   4   41.50    5.60
   0  -4   4   48.30    5.50
   0  -4  -4   53.99    6.90
   0  -4   4   50.79    5.70
   0  -4  -4   48.20    7.00
   0  -4  -4   45.40    6.40
   0  -4   4   47.80    5.50
   0  -4  -4   49.10    6.50
   0   4   4   44.60    6.30
   0   4  -4   53.39    6.20
   0   4   4   44.50    4.80
   0   4   4   54.29    7.00
   0   4  -4   44.70    5.20
  -1   4  -4    0.30    0.60
  -2  -4  -4   25.00    4.90
  -2  -4  -4   24.00    4.80
  -2  -4  -4   21.40    4.80
  -2  -4  -4   28.80    5.20
   2  -4   4   26.40    4.50
   2  -4   4   32.80    4.80
  -2   4  -4   22.50    4.10
   2   4   4   28.90    5.20
   2   4   4   20.60    4.70
   2   4   4   32.10    5.50
   3  -4   4  430.06   25.40
  -3  -4  -4  487.55   26.80
  -3  -4  -4  448.46   26.50
  -3  -4  -4  387.16   26.00
   3  -4   4  404.36   25.20
  -3   4  -4  418.36   25.10
   3   4   4  436.46   26.60
   3   4   4  421.36   26.00
   3   4   4  459.25   26.60
   4  -4   4   52.39    5.90
   4  -4   4   30.70    3.90
   4  -4   4   29.30    4.90
  -4  -4  -4   63.59    6.70
  -4  -4  -4   41.90    6.40
   4   4   4   36.50    6.30
  -4   4  -4   54.19    5.40
   4   4   4   46.60    6.40
   4   4   4   44.30    6.40
   5  -4   4    7.40    3.50
  -5  -4  -4   15.40    5.00
   5  -4   4   20.10    3.90
   5  -4   4   14.80    4.10
  -5  -4  -4   14.80    4.60
  -5   4  -4   17.80    3.10
   5   4   4   13.60    4.80
   5   4   4   13.60    4.60
   5   4   4   14.90    4.70
  -6  -4  -4   18.10    4.90
   6  -4   4   15.80    4.40
  -6  -4  -4   14.90    5.00
   6  -4   4   19.10    4.10
   6  -4   4   13.40    4.20
   6   4   4   13.60    4.60
   6   4   4   10.60    5.20
  -6   4  -4   12.90    3.10
   6   4   4   11.10    4.90
   7  -4   4   94.89    9.10
   7  -4   4   81.49    8.70
  -7  -4  -4   89.89    9.90
   7  -4   4   81.19    8.50
  -7  -4  -4  108.29    9.80
   7   4   4   96.09    9.90
   7   4   4   97.59   11.30
  -7   4  -4   85.29    7.10
   7   4   4   88.99    9.40
   7   4   4  104.79   10.30
   8  -4   4   23.00    5.80
  -8  -4  -4   29.10    6.90
   8  -4   4   35.10    6.50
   8  -4   4   34.90    6.40
  -8  -4  -4   41.80    7.60
   8   4   4   33.70    7.10
   8   4   4   28.50    6.60
   8   4   4   32.60    7.50
  -8   4  -4   29.00    4.50
  -8   4  -4   36.20    6.00
   8   4   4   37.90    8.20
  -9  -4  -4    8.20    5.50
   9  -4   4   17.00    5.40
   9  -4   4   11.60    5.00
  -9  -4  -4    8.30    4.50
   9  -4   4   13.40    5.00
  -9   4  -4   15.10    3.80
   9   4   4    9.10    6.30
   9   4   4   20.80    6.30
  -9   4  -4   17.90    5.00
   9   4   4   22.20    6.90
   9   4   4   20.50    6.80
  10  -4   4   57.49    9.30
 -10  -4  -4   53.09    8.80
 -10  -4  -4   50.29    9.70
  10  -4   4   61.39    8.70
  10  -4   4   50.69    8.70
 -10   4  -4   57.19    8.40
 -10   4  -4   48.70    6.10
  10   4   4   62.89    9.90
  10   4   4   56.09   11.00
  10   4   4   44.10    8.60
  10   4   4   62.29   10.10
 -11  -4  -4   46.00    9.40
  11  -4   4   57.09   10.00
  11  -4   4   51.19    8.40
  11   4   4   53.59   11.10
  11   4   4   45.20    9.00
 -11   4  -4   52.69    8.40
  11   4   4   56.19   14.70
  11   4   4   49.90    9.70
 -11   4  -4   45.30    6.30
  12  -4   4   23.40    6.90
 -12  -4  -4   18.00    7.40
  12  -4   4   17.30    6.10
  12  -4   4   14.10    6.20
  12   4   4   23.90    8.60
 -12   4  -4   15.90    4.30
  12   4   4   11.00    6.00
  12   4   4   11.20    6.70
 -12   4  -4   13.30    5.50
  13  -4   4   -1.70    4.70
 -13  -4  -4   -1.50    5.30
  13  -4   4    9.30    5.10
  13  -4   4    4.60    5.80
 -13  -4  -4   -4.20    4.10
  13   4   4   -1.90    5.40
 -13   4  -4    5.50    3.70
  13   4   4    3.70    6.90
 -13   4  -4   -4.50    4.10
  13   4   4   -2.80    5.80
  14  -4   4    1.40    5.50
 -14  -4  -4    5.50    5.60
  14  -4   4   13.40    6.70
  14  -4   4    4.30    5.60
 -14  -4  -4    1.00    6.40
  14   4   4   12.30    6.90
  14   4   4   -1.90    4.80
 -14   4  -4    5.50    5.70
 -14   4  -4    3.60    4.00
 -15  -4  -4    5.70    8.50
  15  -4   4    4.60    6.60
  15  -4   4    4.60   10.00
  15  -4   4    8.70    5.50
  15   4   4   16.90    7.40
 -15   4  -4   17.30    4.90
  15   4   4   24.40    8.70
 -15   4  -4   16.00    6.80
  16  -4   4    2.70    4.60
  16  -4   4    2.20    5.70
 -16  -4  -4   -2.20    6.50
  16  -4   4    2.20    5.40
 -16   4  -4   -3.60    3.10
 -16   4  -4    2.10    5.50
  16   4   4   12.80    7.70
  16   4   4    9.10    7.00
 -15  -5   4  124.79   16.90
  15  -5  -4  121.09   19.80
  15  -5  -4  123.89   16.60
  15  -5  -4  122.19   15.70
  15   5  -4  107.79   15.50
 -15   5   4  129.59   14.90
  14  -5  -4   78.19   12.40
 -14  -5   4   72.59   12.80
  14  -5  -4   73.19   12.30
  14  -5  -4   85.39   13.90
  14   5  -4   64.39   12.10
  14   5  -4   92.39   13.40
 -14   5   4   63.49   11.10
  14   5  -4   55.59   12.70
  13  -5  -4   33.00    8.80
 -13  -5   4   43.40   10.20
  13  -5  -4   30.20    8.60
  13  -5  -4   38.70    9.00
 -13   5   4   32.90    8.70
  13   5  -4   43.70    9.60
  13   5  -4   36.90    9.60
 -13   5   4   25.60    6.40
  13   5  -4   53.09   12.20
 -12  -5   4  146.39   15.50
  12  -5  -4  112.59   13.30
  12  -5  -4  124.69   13.60
  12  -5  -4  125.39   14.20
 -12   5   4  119.49   11.60
  12   5  -4  142.89   14.20
 -12   5   4  127.79   13.40
  12   5  -4  132.39   14.00
  12   5  -4  124.79   14.30
 -11  -5   4  243.28   20.70
  11  -5  -4  257.67   20.10
  11  -5  -4  259.47   20.70
  11  -5  -4  283.27   21.00
  11   5  -4  257.37   20.50
  11   5  -4  280.27   21.20
 -11   5   4  263.07   18.70
 -11   5   4  291.17   20.90
  11   5  -4  250.67   22.10
  11   5  -4  272.67   20.50
 -11   5   4  232.28   20.20
 -10  -5   4   10.10    5.70
  10  -5  -4   -1.30    3.60
  10  -5  -4    3.50    4.50
  10  -5  -4   -2.70    4.40
 -10  -5   4    3.80    9.90
  10   5  -4    6.70    5.60
 -10   5   4   -4.90    4.50
  10   5  -4    7.10    5.50
 -10   5   4   -1.70    3.80
  10   5  -4    9.60    6.00
  10   5  -4    6.90    6.10
 -10   5   4   -1.70    4.50
  -9  -5   4  195.98   16.60
  -9  -5   4  196.08   17.10
   9  -5  -4  194.08   16.30
   9  -5  -4  180.58   16.40
   9  -5  -4  202.98   15.80
   9   5  -4  205.28   17.90
   9   5  -4  194.78   16.50
   9   5  -4  206.88   16.70
  -9   5   4  214.18   16.90
   9   5  -4  211.08   16.50
  -9   5   4  205.48   16.40
  -9   5   4  203.88   15.00
  -8  -5   4  862.81   51.19
   8  -5  -4  852.11   50.09
   8  -5  -4  890.81   51.69
  -8  -5   4  961.70   52.09
   8  -5  -4  855.81   51.49
   8   5  -4  875.01   52.19
   8   5  -4  918.81   51.59
   8   5  -4  900.61   50.69
  -8   5   4  816.72   49.50
  -8   5   4  841.42   50.79
  -8   5   4  887.81   50.79
   8   5  -4  843.42   51.29
   7  -5  -4   75.19   10.40
   7  -5  -4   69.59    8.00
  -7  -5   4   93.69   10.10
   7  -5  -4   64.59    9.40
  -7  -5   4  111.29   10.10
   7   5  -4   93.89    9.90
  -7   5   4   68.59    9.30
   7   5  -4  108.99   10.20
   7   5  -4  100.69   10.80
   7   5  -4  105.09    9.90
  -7   5   4   62.69    9.70
  -7   5   4   69.39    8.80
  -6  -5   4   73.19    9.20
  -6  -5   4   74.19    9.60
   6  -5  -4   70.89    9.50
   6  -5  -4   66.69    7.20
   6  -5  -4   71.69    9.50
  -6   5   4   68.39    8.90
   6   5  -4   67.19    9.40
   6   5  -4   72.59    9.40
  -6   5   4   68.39    7.70
   6   5  -4   73.99    8.20
  -6   5   4   69.99    9.10
   6   5  -4   70.39    8.70
  -6   5   4   58.29    7.50
  -5  -5   4   40.90    7.00
   5  -5  -4   49.50    7.60
   5  -5  -4   48.60    7.70
   5  -5  -4   39.50    5.50
  -5  -5   4   26.20    6.00
   5   5  -4   54.79    8.10
  -5   5   4   34.20    6.50
  -5   5   4   39.90    7.00
   5   5  -4   51.59    7.50
   5   5  -4   63.99    7.10
  -5   5   4   55.89    6.40
  -5   5   4   51.19    6.90
   5   5  -4   42.70    7.00
   4  -5  -4   66.69   11.10
   4  -5  -4   82.99    7.40
  -4  -5   4  108.69    9.70
   4  -5  -4  105.29    9.80
  -4   5   4   96.49   10.50
  -4   5   4  101.09    9.00
   4   5  -4  104.59    9.60
  -4   5   4   85.39    9.10
   4   5  -4  113.09    9.80
   4   5  -4   99.69    9.00
  -4   5   4   89.09    8.00
   4   5  -4  100.19    9.00
   3  -5  -4    9.50    4.10
  -3  -5   4    0.30    3.00
  -3  -5   4   -1.00    3.20
   3  -5  -4    2.20    3.70
   3   5  -4    2.30    3.60
  -3   5   4    2.00    2.30
  -3   5   4    1.20    3.30
  -3   5   4    0.00    3.30
   3   5  -4    4.10    2.80
   3   5  -4    5.40    3.40
  -3   5   4    3.30    3.40
   2  -5  -4  116.29   10.30
   2  -5  -4  102.69   10.10
  -2  -5   4  135.39   10.40
  -2  -5   4  105.79    9.70
   2  -5  -4  132.99   10.80
   2   5  -4  115.19   10.10
  -2   5   4  102.39    9.80
  -2   5   4  110.29    8.30
  -2   5   4  116.19   10.10
   2   5  -4  104.49    9.40
   2   5  -4  102.39    9.20
  -2   5   4  105.89    9.70
  -1  -5   4    5.50    3.20
  -1  -5   4    1.50    2.80
   1  -5  -4   -0.30    3.30
  -1  -5   4    3.10    3.20
   1  -5  -4    0.10    3.80
   1  -5  -4   -1.70    3.00
  -1  -5   4    3.30    3.30
  -1   5   4    0.60    3.30
   1   5  -4   -3.60    2.60
  -1   5   4    3.50    2.30
   1   5  -4   -2.20    2.60
  -1   5   4    1.80    3.30
   1   5  -4   -0.40    1.30
   0  -5  -4   15.20    5.00
   0  -5  -4   21.00    5.10
   0  -5  -4   24.30    5.20
   0  -5  -4   23.90    5.60
   0  -5   4   14.60    4.40
   0  -5   4   17.60    4.40
   0  -5   4   14.70    4.00
   0  -5   4   11.00    4.10
   0   5   4   23.20    3.80
   0   5  -4   13.20    3.90
   0   5   4   19.00    4.80
   0   5   4   16.10    4.80
   0   5  -4   16.70    3.90
   1  -5   4  108.79    9.40
   1  -5   4  123.99    9.90
  -1  -5  -4  130.09   10.70
   1  -5   4  114.39    9.50
  -1  -5  -4   97.69    9.90
  -1  -5  -4  101.29   10.10
  -1  -5  -4  121.79   10.60
  -1   5  -4  108.09    9.10
   1   5   4  109.19   10.10
   1   5   4  101.49   11.40
   1   5   4  106.79    8.60
  -1   5  -4  110.59    9.20
  -2  -5  -4  264.27   19.20
   2  -5   4  282.27   18.40
  -2  -5  -4  298.77   19.50
  -2  -5  -4  303.07   19.60
   2  -5   4  261.87   18.20
  -2  -5  -4  270.77   19.30
   2   5   4  289.67   19.40
  -2   5  -4  281.37   17.90
   2   5   4  274.67   19.00
  -3  -5  -4  283.77   18.70
   3  -5   4  233.58   17.10
   3  -5   4  260.67   17.50
  -3  -5  -4  250.27   18.30
  -3  -5  -4  264.37   18.20
   3   5   4  259.37   18.00
   3   5   4  271.37   18.50
   3   5   4  266.47   18.30
  -3   5  -4  261.27   17.00
  -4  -5  -4  101.29   10.10
  -4  -5  -4  113.49   10.60
   4  -5   4  113.99    9.80
   4  -5   4  115.59    9.70
  -4  -5  -4  108.69   10.50
   4   5   4   91.49   10.00
   4   5   4   96.99   11.30
  -4   5  -4  106.69    9.00
   4   5   4  112.49   10.60
  -5  -5  -4   67.89    9.40
   5  -5   4   67.39    7.90
   5  -5   4   74.19    5.40
  -5  -5  -4   67.29    9.50
  -5  -5  -4   64.89    9.40
   5  -5   4   70.69    7.80
   5   5   4   66.89    9.00
   5   5   4   69.79    9.40
  -5   5  -4   87.59    7.80
   5   5   4   74.99    9.90
  -6  -5  -4  514.75   32.50
   6  -5   4  530.25   31.80
   6  -5   4  515.95   29.50
   6  -5   4  516.45   31.60
  -6  -5  -4  595.84   33.60
  -6  -5  -4  484.25   32.30
   6   5   4  476.45   32.10
   6   5   4  540.75   32.80
  -6   5  -4  511.85   30.90
   6   5   4  559.24   33.90
   6   5   4  511.35   32.80
   7  -5   4  150.58   11.70
  -7  -5  -4  168.98   14.50
  -7  -5  -4  187.88   14.50
   7  -5   4  164.68   13.20
   7  -5   4  152.18   14.70
   7   5   4  136.29   21.70
   7   5   4  176.88   16.10
   7   5   4  182.28   14.90
   7   5   4  173.08   14.50
  -7   5  -4  149.49   10.90
  -8  -5  -4   71.09   10.80
  -8  -5  -4   76.19   10.50
   8  -5   4   81.39    8.20
   8  -5   4   79.39   10.20
   8  -5   4   57.79    8.70
  -8   5  -4   70.09    8.90
   8   5   4   98.89   13.20
   8   5   4   65.89   10.20
   8   5   4   75.99   10.90
   8   5   4   73.09   10.60
  -8   5  -4   64.99    6.60
   9  -5   4  327.87   21.90
   9  -5   4  312.67   22.70
   9  -5   4  326.37   22.40
  -9  -5  -4  335.27   24.10
   9   5   4  312.57   23.30
   9   5   4  398.96   26.70
  -9   5  -4  325.57   22.00
  -9   5  -4  294.57   19.50
   9   5   4  331.17   23.80
   9   5   4  345.07   24.40
  10  -5   4  115.39   11.90
  10  -5   4   90.49   10.60
  10  -5   4   99.19   10.70
 -10  -5  -4  101.09   13.60
 -10   5  -4  107.29   10.80
  10   5   4   92.79   14.20
  10   5   4  113.19   12.70
  10   5   4  116.69   14.40
  10   5   4  104.09   13.40
 -10   5  -4   94.09    8.30
 -11  -5  -4  143.99   14.70
  11  -5   4  143.39   13.80
  11  -5   4  141.99   13.20
  11  -5   4  152.68   14.30
 -11  -5  -4  132.19   13.40
  11   5   4  123.99   14.60
  11   5   4  125.69   13.70
 -11   5  -4  153.88   13.20
 -11   5  -4  125.99   10.30
  11   5   4  150.68   15.20
  12  -5   4   -4.50    4.00
 -12  -5  -4    6.80    5.10
  12  -5   4   -3.90    4.50
  12  -5   4   -1.90    4.30
 -12  -5  -4   -0.40    5.70
  12   5   4   -0.70    5.20
  12   5   4    3.80    6.20
 -12   5  -4   -4.20    3.80
  12   5   4   -6.80    5.00
  12   5   4   15.10    7.70
 -12   5  -4    3.90    3.20
  13  -5   4   78.29   12.50
  13  -5   4  101.09   12.60
  13  -5   4   66.59   10.70
 -13  -5  -4  100.79   13.90
  13   5   4   88.29   15.60
  13   5   4   92.89   13.70
 -13   5  -4   84.99    8.10
  13   5   4   87.19   13.50
 -13   5  -4   93.99   12.40
  13   5   4   85.49   13.80
  14  -5   4   24.40    7.10
  14  -5   4   28.90    8.60
 -14  -5  -4   59.59   11.70
  14  -5   4   36.60    9.00
  14   5   4   43.10   10.00
 -14   5  -4   34.30    5.60
  14   5   4   34.40    9.70
 -14   5  -4   43.70    9.00
  14   5   4   27.70    9.00
  15  -5   4    5.70    5.10
  15  -5   4    5.80    6.10
  15  -5   4    7.40   10.10
 -15  -5  -4    0.80    7.40
  15   5   4    1.20    7.00
  15   5   4    0.80    6.70
 -15   5  -4    3.20    5.10
  15   5   4    5.70    6.50
  14  -6  -4   91.79   13.40
  14  -6  -4   85.19   14.00
 -14  -6   4   93.69   14.90
  14  -6  -4   87.99   13.70
  14   6  -4   90.79   14.60
 -14   6   4   83.29   12.90
  13  -6  -4   32.40    7.90
 -13  -6   4   25.10    9.40
  13  -6  -4   32.60    9.40
  13  -6  -4   28.80    8.00
 -13   6   4   29.10    8.40
 -13   6   4   42.30    7.50
  13   6  -4   17.10    8.40
  13   6  -4   30.20    9.20
  13   6  -4   36.70    9.80
  13   6  -4   18.50    8.00
 -12  -6   4   21.20    8.20
  12  -6  -4    8.30    6.00
  12  -6  -4    9.80    6.90
  12  -6  -4   16.60    5.90
 -12   6   4   20.20    5.80
  12   6  -4    9.00    5.90
  12   6  -4    7.30    6.80
  12   6  -4   16.20    7.30
 -12   6   4   11.90    6.30
  11  -6  -4   81.39   12.00
 -11  -6   4   71.19   12.00
 -11  -6   4   84.49   12.50
  11  -6  -4   73.19   12.30
  11   6  -4   86.19   12.90
  11   6  -4   55.09   15.50
 -11   6   4   85.69   10.30
 -11   6   4   84.19   12.00
  11   6  -4   90.69   14.10
  11   6  -4   87.99   12.40
  10  -6  -4   -3.00    3.20
 -10  -6   4    6.20    5.90
 -10  -6   4   -5.20    4.40
  10  -6  -4   -1.40    5.10
  10  -6  -4    5.10    4.30
  10   6  -4   -2.80    4.40
 -10   6   4   -2.70    3.50
  10   6  -4   -8.50    4.80
  10   6  -4    0.50    4.60
 -10   6   4    2.80    5.70
  10   6  -4    8.70    6.30
   9  -6  -4    0.90    3.60
  -9  -6   4    5.20    5.70
  -9  -6   4   -2.50    5.30
   9  -6  -4    9.90    6.00
   9  -6  -4    1.70    4.90
  -9   6   4   -0.10    4.10
   9   6  -4   -3.40    4.40
   9   6  -4    4.60    5.50
   9   6  -4    1.70    5.20
  -9   6   4    0.70    3.90
   9   6  -4    1.90    5.10
  -9   6   4    0.50    4.50
  -8  -6   4   33.20    7.90
   8  -6  -4   22.20    5.10
   8  -6  -4   33.00    7.40
  -8  -6   4   30.00    7.60
   8  -6  -4   26.00    7.30
  -8   6   4   24.80    6.70
  -8   6   4   29.80    6.20
  -8   6   4   43.60    8.20
  -8   6   4   25.10    5.80
   8   6  -4   27.50    7.00
   8   6  -4   21.90    7.10
   8   6  -4   29.60    7.00
   8   6  -4   22.00    6.50
   7  -6  -4   85.19   11.50
  -7  -6   4   66.09   10.30
  -7  -6   4   62.89   10.20
   7  -6  -4   76.89    7.80
   7  -6  -4   86.29   11.20
  -7   6   4   96.99    9.00
  -7   6   4   69.59    9.90
   7   6  -4   83.39   11.00
   7   6  -4   68.49   10.50
  -7   6   4   67.59   10.10
   7   6  -4   74.49   10.70
  -7   6   4   72.69    9.60
   7   6  -4   73.49   10.00
  -6  -6   4   65.49    9.70
   6  -6  -4   70.99    6.90
   6  -6  -4   69.49   10.20
   6  -6  -4   67.89   14.30
  -6   6   4   65.19    9.40
   6   6  -4   77.79   15.70
   6   6  -4   82.89   10.60
   6   6  -4   77.49    9.80
   6   6  -4   69.49    9.00
  -6   6   4   65.19    9.40
  -6   6   4   65.49    8.70
  -6   6   4   67.39    8.30
  -5  -6   4   32.90    7.40
   5  -6  -4   31.10    6.80
  -5  -6   4   29.10    7.10
   5  -6  -4   23.40    6.80
  -5   6   4   24.70    4.70
   5   6  -4   29.70    7.00
   5   6  -4   35.70    6.40
   5   6  -4   23.70    6.60
  -5   6   4   34.20    7.20
  -5   6   4   31.60    6.20
  -5   6   4   30.20    6.70
   5   6  -4   27.80    6.50
  -4  -6   4  427.56   27.70
   4  -6  -4  375.36   27.50
  -4  -6   4  431.36   27.50
   4  -6  -4  419.66   27.90
   4   6  -4  460.75   27.90
  -4   6   4  416.06   27.30
  -4   6   4  456.65   27.00
   4   6  -4  416.76   26.00
   4   6  -4  445.36   27.50
  -4   6   4  434.76   27.60
   3  -6  -4   40.60    7.50
   3  -6  -4   34.90    7.10
  -3  -6   4   55.99    8.10
  -3  -6   4   54.89    7.90
  -3  -6   4   47.60    7.40
   3  -6  -4   42.70    7.90
   3   6  -4   68.59    6.40
  -3   6   4   37.70    5.30
  -3   6   4   44.10    7.80
   3   6  -4   58.29    8.00
  -3   6   4   38.20    7.10
   3   6  -4   52.69    7.40
   2  -6  -4  295.57   19.80
   2  -6  -4  259.37   19.30
  -2  -6   4  274.47   19.30
   2  -6  -4  316.17   20.50
  -2  -6   4  260.07   19.20
  -2  -6   4  237.78   18.80
   2   6  -4  281.97   19.20
  -2   6   4  298.77   19.70
   2   6  -4  290.37   19.10
  -2   6   4  264.17   16.70
  -2   6   4  261.27   19.20
   2   6  -4  274.37   16.20
  -1  -6   4  298.87   20.60
   1  -6  -4  300.57   21.00
  -1  -6   4  334.07   21.10
  -1  -6   4  299.17   22.30
   1  -6  -4  276.07   20.70
  -1  -6   4  264.47   20.00
   1  -6  -4  295.27   20.90
  -1   6   4  315.07   20.90
   1   6  -4  301.87   20.20
   1   6  -4  275.77   19.60
  -1   6   4  327.47   26.10
  -1   6   4  317.47   18.30
   0  -6   4  909.41   56.59
   0  -6   4 1004.60   55.29
   0  -6  -4  962.40   55.59
   0  -6  -4  904.61   55.49
   0  -6   4  994.20   55.19
   0  -6  -4  908.41   55.29
   0   6   4  963.80   55.29
   0   6  -4 1003.90   54.79
   0   6   4  980.10   52.89
   0   6  -4  958.10   54.39
   0   6   4 1001.90   55.69
   1  -6   4  145.49   12.00
  -1  -6  -4  130.99   12.60
  -1  -6  -4  123.69   11.90
  -1  -6  -4  139.59   12.60
  -1  -6  -4  118.89   12.10
   1  -6   4  137.39   11.70
   1   6   4  123.19   12.00
  -1   6  -4  136.39   11.30
  -1   6  -4  142.19   11.40
   1   6   4  137.49   12.20
   1   6   4  130.59   10.10
   2  -6   4  774.32   43.10
  -2  -6  -4  689.03   43.40
  -2  -6  -4  720.53   43.40
   2  -6   4  783.72   43.20
  -2  -6  -4  722.63   44.00
  -2  -6  -4  707.83   43.70
  -2   6  -4  736.53   42.40
   2   6   4  734.03   43.50
   2   6   4  745.43   43.90
  -2   6  -4  705.93   42.20
  -3  -6  -4   93.39   11.10
  -3  -6  -4   97.39   10.90
  -3  -6  -4  102.99   11.10
   3  -6   4   78.39   11.70
   3  -6   4  111.49   10.30
  -3   6  -4  106.69    9.60
  -3   6  -4  106.59    9.70
   3   6   4  119.99   11.50
   3   6   4  103.79   11.00
   4  -6   4  267.77   19.00
  -4  -6  -4  295.47   20.00
   4  -6   4  270.77   18.80
  -4  -6  -4  283.47   20.40
   4   6   4  277.97   20.00
  -4   6  -4  232.18   17.60
   4   6   4  263.87   19.30
  -4   6  -4  252.37   17.90
   4   6   4  270.27   19.70
   5  -6   4   39.40    7.30
  -5  -6  -4   50.29    9.10
   5  -6   4   52.49    7.80
  -5  -6  -4   51.89    8.50
  -5  -6  -4   36.20    7.80
   5   6   4   53.59    8.80
   5   6   4   50.99    8.40
   5   6   4   69.29    9.90
   5   6   4   53.39    8.60
   6  -6   4  519.55   32.00
  -6  -6  -4  445.26   31.90
  -6  -6  -4  541.55   33.50
   6  -6   4  468.45   31.20
   6   6   4  562.34   33.20
   6   6   4  492.85   32.80
   6   6   4  554.04   32.50
   6   6   4  482.15   32.80
   7  -6   4   41.60    7.50
   7  -6   4   47.50    8.60
  -7  -6  -4   49.40    9.30
  -7  -6  -4   46.10    9.00
   7   6   4   44.40    9.00
   7   6   4   51.69   10.00
   7   6   4   34.30    8.20
   7   6   4   52.19    9.60
   8  -6   4   36.90    7.10
   8  -6   4   32.00    4.80
   8  -6   4   14.60    7.60
  -8  -6  -4   14.10    6.80
  -8  -6  -4   21.50    7.80
   8   6   4   31.90    8.20
   8   6   4   40.80    8.60
   8   6   4   31.50   10.00
   8   6   4   42.80    8.90
   9  -6   4   13.60    4.10
   9  -6   4   14.20    5.20
  -9  -6  -4   18.30    7.40
   9  -6   4   29.90    7.70
  -9  -6  -4   19.50    7.20
   9   6   4   10.90    6.80
   9   6   4   10.20    6.70
  -9   6  -4   10.30    4.70
   9   6   4    3.70    5.30
   9   6   4   11.50    7.10
  10  -6   4    8.50    4.10
 -10  -6  -4   -3.50    6.00
  10  -6   4    6.90    4.90
  10  -6   4   14.90    6.20
 -10  -6  -4    9.80    5.80
 -10  -6  -4    6.50    6.00
  10   6   4   -3.60    5.70
  10   6   4    6.10    6.90
  10   6   4    4.00    7.00
 -10   6  -4   12.30    5.80
  10   6   4   12.40    6.60
  11  -6   4   55.29    9.70
  11  -6   4   67.19    9.50
  11  -6   4   64.79   11.50
 -11  -6  -4   69.59   12.00
 -11   6  -4   64.59    9.90
  11   6   4   59.89   11.30
  11   6   4   59.19   11.60
  11   6   4   68.59   12.10
 -12  -6  -4   33.00    9.00
  12  -6   4   24.50    7.40
  12  -6   4   16.10    7.70
  12  -6   4   10.50    5.60
  12   6   4   18.80    8.30
  12   6   4   41.60   10.10
  12   6   4   44.20   11.40
 -12   6  -4   12.20    5.60
  12   6   4   21.30    7.80
 -13  -6  -4   58.69   12.10
  13  -6   4   75.09   11.50
  13  -6   4   78.69   11.40
  13  -6   4   78.49   12.80
  13   6   4   70.19   14.90
  13   6   4   96.59   14.50
  13   6   4   64.49   11.90
 -13   6  -4   73.89   11.00
 -13   6  -4   72.49    6.90
  12  -7  -4  293.27   21.90
  12  -7  -4  308.37   24.90
  12  -7  -4  294.47   25.20
 -12  -7   4  354.96   26.20
  12   7  -4  334.87   26.90
 -12   7   4  271.77   22.70
  12   7  -4  356.86   25.90
  12   7  -4  312.37   24.10
 -12   7   4  332.07   24.70
  11  -7  -4  238.58   18.20
 -11  -7   4  306.07   22.80
  11  -7  -4  244.78   20.80
  11  -7  -4  244.78   21.40
 -11   7   4  244.38   18.30
 -11   7   4  263.37   21.10
  11   7  -4  252.97   21.60
  11   7  -4  248.38   20.40
 -10  -7   4   28.00    8.60
  10  -7  -4    6.80    5.30
  10  -7  -4   23.10    8.00
  10  -7  -4   20.60    5.10
  10   7  -4   10.70    6.90
  10   7  -4    9.40    6.40
  10   7  -4   10.00    6.10
  10   7  -4   12.20    6.50
 -10   7   4   22.60    6.00
 -10   7   4   22.30    7.20
  -9  -7   4  190.28   18.10
  -9  -7   4  204.38   17.80
   9  -7  -4  164.48   17.10
   9  -7  -4  196.28   13.90
   9  -7  -4  187.78   17.30
  -9   7   4  185.78   14.80
   9   7  -4  174.98   16.90
   9   7  -4  196.78   17.20
   9   7  -4  173.38   16.00
   9   7  -4  178.58   17.00
  -9   7   4  179.68   15.90
  -9   7   4  206.38   17.30
   8  -7  -4  510.15   36.00
  -8  -7   4  656.83   37.90
   8  -7  -4  548.95   32.50
   8  -7  -4  470.25   35.80
  -8  -7   4  572.14   36.60
   8   7  -4  590.04   35.40
  -8   7   4  639.14   40.00
   8   7  -4  611.64   36.90
   8   7  -4  502.05   35.60
  -8   7   4  576.04   35.70
  -8   7   4  518.65   33.90
   8   7  -4  591.04   37.00
   7  -7  -4  235.48   19.60
   7  -7  -4  237.18   20.00
  -7  -7   4  274.57   21.20
  -7   7   4  227.18   17.70
   7   7  -4  255.87   19.50
  -7   7   4  240.08   19.30
   7   7  -4  279.37   23.40
   7   7  -4  283.97   19.90
   7   7  -4  270.37   20.10
   6  -7  -4    8.00    6.00
  -6  -7   4   10.00    6.60
   6  -7  -4    8.90    5.50
  -6  -7   4   17.00    6.00
  -6   7   4    9.10    9.20
   6   7  -4   15.50    6.10
  -6   7   4   13.40    3.60
  -6   7   4   10.10    5.00
   6   7  -4    4.70    5.40
   6   7  -4    9.00    5.30
   6   7  -4   13.60    5.10
   5  -7  -4  718.33   43.10
   5  -7  -4  652.83   42.60
  -5  -7   4  736.53   43.10
   5  -7  -4  690.23   42.80
  -5  -7   4  749.23   43.20
  -5  -7   4  620.64   42.00
   5   7  -4  711.33   40.70
   5   7  -4  682.63   42.30
  -5   7   4  670.43   38.40
   5   7  -4  728.43   42.90
  -5   7   4  668.73   42.00
   4  -7  -4  223.18   18.30
  -4  -7   4  246.28   18.30
  -4  -7   4  219.08   17.90
  -4  -7   4  227.58   18.20
   4  -7  -4  240.28   18.70
   4  -7  -4  240.98   18.60
  -4   7   4  218.18   19.80
  -4   7   4  218.48   13.90
  -4   7   4  222.58   17.50
   4   7  -4  232.08   15.50
   4   7  -4  214.68   17.70
   4   7  -4  221.68   17.30
   3  -7  -4   68.29   10.60
  -3  -7   4   75.39   10.90
   3  -7  -4   68.99   10.60
  -3  -7   4   81.19   10.80
   3  -7  -4   66.29   10.10
  -3  -7   4   69.19   10.30
  -3   7   4   79.49   10.70
  -3   7   4   63.79    5.90
   3   7  -4   73.09    6.50
  -3   7   4   52.89    9.10
   3   7  -4   69.79    9.90
   3   7  -4   56.39    9.30
  -2  -7   4   64.39    9.40
  -2  -7   4   82.79   10.80
   2  -7  -4   54.09    9.00
  -2  -7   4   52.29    9.20
   2  -7  -4   77.99   11.00
   2  -7  -4   56.59    9.80
   2   7  -4   90.89    9.60
   2   7  -4   66.59    9.50
  -2   7   4   57.59    9.20
  -2   7   4   58.49    5.70
  -2   7   4   57.19    9.30
   1  -7  -4    7.40    5.70
  -1  -7   4   14.80    5.80
   1  -7  -4    2.40    5.40
  -1  -7   4   12.60    5.20
   1  -7  -4   -0.20    4.50
  -1   7   4   13.60    6.00
  -1   7   4    4.00    5.70
   1   7  -4    4.70    4.60
   1   7  -4    4.00    4.50
  -1   7   4   14.20    3.30
   0  -7  -4   15.10    6.00
   0  -7   4   12.70    5.50
   0  -7  -4    9.80    5.50
   0  -7   4    9.20    5.20
   0  -7   4   15.80    6.20
   0  -7  -4    3.60    5.10
   0   7   4    6.40    5.20
   0   7   4   11.80    3.40
   0   7  -4    4.10    4.40
   0   7   4    9.00    5.40
   1  -7   4    6.60    5.00
   1  -7   4   -1.10    3.90
   1  -7   4    3.80    4.30
  -1  -7  -4    1.40    4.50
  -1  -7  -4    1.40    5.10
  -1  -7  -4    2.70    4.80
  -1  -7  -4   11.40    5.40
   1   7   4    7.40    5.00
  -1   7  -4   -3.00    3.60
   1   7   4    1.90    2.80
   1   7   4    1.00    4.40
  -2  -7  -4  254.37   20.90
  -2  -7  -4  307.67   21.60
   2  -7   4  294.87   20.80
   2  -7   4  301.07   20.90
  -2  -7  -4  295.27   22.00
  -2  -7  -4  319.47   22.30
   2  -7   4  290.57   20.80
   2   7   4  277.87   21.00
   2   7   4  281.47   18.50
  -2   7  -4  258.57   19.50
   2   7   4  286.37   21.60
   3  -7   4  378.66   26.30
  -3  -7  -4  381.96   27.00
   3  -7   4  370.66   25.90
  -3  -7  -4  379.26   26.90
   3  -7   4  394.46   25.90
  -3  -7  -4  351.66   26.40
   3   7   4  424.96   25.40
   3   7   4  384.26   26.50
   3   7   4  398.56   24.30
  -3   7  -4  383.46   25.10
   3   7   4  399.96   27.00
  -4  -7  -4  126.69   13.20
   4  -7   4  128.59   12.60
  -4  -7  -4  148.49   14.50
  -4  -7  -4  156.28   14.40
   4  -7   4  155.38   13.70
  -4   7  -4  147.69   12.50
   4   7   4  123.49   12.40
   4   7   4  138.49   13.80
   4   7   4  165.88   14.60
  -5  -7  -4  126.39   13.20
   5  -7   4  105.89   11.60
  -5  -7  -4  118.19   12.30
   5  -7   4  104.29   11.30
  -5  -7  -4  109.09   12.60
   5   7   4   91.59   11.20
  -5   7  -4  106.59   10.60
   5   7   4  130.39   13.40
   5   7   4  103.59   12.10
   5   7   4  112.49   13.80
  -6  -7  -4  276.07   21.30
   6  -7   4  278.07   20.50
  -6  -7  -4  246.88   21.40
  -6  -7  -4  266.87   20.70
   6  -7   4  232.28   19.20
  -6   7  -4  210.38   17.80
   6   7   4  270.17   20.50
   6   7   4  302.57   21.20
   6   7   4  284.77   21.40
   6   7   4  300.47   21.70
  -7  -7  -4  406.96   27.30
  -7  -7  -4  371.76   26.70
   7  -7   4  352.16   25.40
   7  -7   4  354.56   25.00
  -7  -7  -4  382.46   26.90
   7   7   4  386.46   27.70
   7   7   4  364.76   25.70
   7   7   4  308.07   25.80
   7   7   4  378.46   26.90
  -8  -7  -4    3.80    5.20
   8  -7   4    3.60    5.50
  -8  -7  -4    4.10    6.10
   8  -7   4    7.40    4.60
  -8  -7  -4    8.30    5.70
  -8   7  -4    0.70    1.80
   8   7   4   -8.50    4.80
   8   7   4   14.60    6.90
  -8   7  -4   -0.20    3.50
   8   7   4    7.40    5.70
   8   7   4   11.70    6.80
   9  -7   4  316.27   23.40
   9  -7   4  318.97   24.40
  -9  -7  -4  287.87   24.10
  -9  -7  -4  370.06   26.20
   9   7   4  361.46   27.00
   9   7   4  335.87   25.80
   9   7   4  320.27   24.60
   9   7   4  335.77   26.20
  10  -7   4  245.28   20.30
  10  -7   4  243.98   16.50
 -10  -7  -4  240.08   21.70
  10  -7   4  260.37   21.50
 -10  -7  -4  297.07   22.90
  10   7   4  327.27   24.10
  10   7   4  252.77   21.20
  10   7   4  286.87   22.80
 -11  -7  -4  121.19   14.60
 -11  -7  -4  131.69   16.80
  11  -7   4  130.99   10.70
  11  -7   4  140.59   15.10
  11  -7   4  127.59   13.60
  11   7   4  133.79   16.90
  11   7   4  158.18   27.00
  11   7   4  134.69   16.90
  11   7   4  129.29   17.10
  12  -7   4    7.10    6.60
  12  -7   4   11.20    4.00
 -12  -7  -4   13.10    7.80
  12   7   4    6.20    7.10
  10  -8  -4    0.70    5.20
 -10  -8   4    2.30    5.30
 -10  -8   4    2.00    7.30
  10  -8  -4    1.50    4.20
  10   8  -4    6.60    6.40
  10   8  -4    4.50    7.00
  10   8  -4    8.10    5.90
 -10   8   4    9.20    6.20
  -9  -8   4    7.50    6.00
   9  -8  -4    4.10    5.10
  -9  -8   4   12.20    6.80
   9   8  -4    9.80    5.90
   9   8  -4    0.20    6.00
   9   8  -4    1.40    4.90
  -9   8   4    2.70    5.30
  -8  -8   4   14.40    7.30
  -8  -8   4   17.50    8.60
   8  -8  -4   24.80    7.40
   8  -8  -4   13.20    6.90
  -8   8   4   13.10    6.70
   8   8  -4   14.60    6.60
   8   8  -4   20.20    6.60
   8   8  -4   16.40    7.30
   7  -8  -4   28.80    8.60
  -7  -8   4    7.50    6.00
   7  -8  -4   16.70    6.50
  -7  -8   4   42.00    9.80
   7   8  -4   16.20    7.00
   7   8  -4   18.00    6.00
  -7   8   4   12.00    6.40
  -6  -8   4    8.70    6.30
   6  -8  -4    9.80    6.50
  -6  -8   4    4.80    6.20
   6  -8  -4   15.10    6.50
  -6  -8   4   26.10    8.70
   6  -8  -4   24.10    8.10
   6   8  -4   28.20    6.20
   6   8  -4   24.60    8.30
   6   8  -4    4.20    5.50
  -6   8   4   11.10    6.50
  -5  -8   4  184.98   16.70
  -5  -8   4  187.08   17.40
   5  -8  -4  192.68   17.10
  -5  -8   4  141.29   15.30
   5  -8  -4  198.68   17.60
   5  -8  -4  183.78   16.80
   5   8  -4  187.78   16.50
  -5   8   4  167.48   15.80
   5   8  -4  170.58   16.10
   5   8  -4  192.18   13.70
  -5   8   4  149.19   15.30
   4  -8  -4  203.48   17.40
   4  -8  -4  166.48   15.80
  -4  -8   4  167.18   16.10
  -4  -8   4  177.08   16.80
  -4  -8   4  161.48   15.60
   4  -8  -4  161.48   15.80
   4   8  -4  155.98   15.30
   4   8  -4  163.78   11.70
  -4   8   4  169.18   15.80
  -4   8   4  172.28   15.40
   4   8  -4  199.18   16.40
   3  -8  -4   22.90    7.50
   3  -8  -4   27.60    7.40
  -3  -8   4   50.69    9.50
   3  -8  -4   30.30    7.70
  -3  -8   4   50.09    9.50
  -3   8   4   29.10    7.80
  -3   8   4   38.00    8.10
   3   8  -4   38.40    8.20
   3   8  -4   52.19    8.90
   2  -8  -4   88.39   12.40
  -2  -8   4   72.89   11.40
  -2  -8   4   69.09   11.30
  -2  -8   4   81.89   11.40
   2  -8  -4   58.79   10.50
   2  -8  -4   68.09   11.10
   2   8  -4   66.79   10.00
  -2   8   4   73.69   10.90
  -2   8   4   85.49   11.50
   2   8  -4   68.89   10.50
   1  -8  -4  580.94   40.90
   1  -8  -4  631.34   41.70
  -1  -8   4  632.44   41.20
  -1  -8   4  641.94   41.10
   1  -8  -4  717.73   42.60
  -1   8   4  641.04   35.70
  -1   8   4  718.73   42.00
   1   8  -4  647.34   40.60
  -1   8   4  712.33   35.90
  -1   8   4  630.14   41.10
   1   8  -4  660.43   40.20
   0  -8  -4   85.89   12.30
   0  -8  -4   64.29   11.00
   0  -8   4   80.59   11.50
   0  -8   4   91.59   12.30
   0  -8   4   84.39   11.80
   0  -8  -4   90.69   13.00
   0   8   4   81.99   12.10
   0   8  -4   82.69   11.20
   0   8  -4   78.09   11.00
   0   8   4  103.99   13.50
   0   8   4   94.39    7.40
   0   8   4   80.09    6.90
   1  -8   4   15.10    5.70
  -1  -8  -4   11.20    5.70
   1  -8   4    4.10    5.70
  -1  -8  -4    3.60    5.20
   1  -8   4    1.60    5.00
  -1  -8  -4   10.80    6.30
  -1   8  -4    3.00    4.40
   1   8   4   12.20    3.60
  -1   8  -4    9.30    5.40
   1   8   4    0.30    4.70
   1   8   4    2.70    5.70
   2  -8   4  216.58   17.80
  -2  -8  -4  228.28   19.10
  -2  -8  -4  181.68   17.40
   2  -8   4  192.28   17.30
  -2  -8  -4  233.28   19.10
   2  -8   4  212.68   17.40
  -2   8  -4  200.48   16.40
  -2   8  -4  228.18   16.80
   2   8   4  206.98   14.40
   2   8   4  197.48   17.60
   2   8   4  192.08   18.10
   3  -8   4  337.37   24.50
  -3  -8  -4  295.57   24.20
   3  -8   4  354.86   24.40
  -3  -8  -4  369.66   26.00
  -3  -8  -4  351.06   25.80
   3  -8   4  358.56   24.70
   3   8   4  275.87   21.70
   3   8   4  354.06   25.10
   3   8   4  362.26   21.80
  -3   8  -4  321.77   23.00
   3   8   4  345.57   25.60
  -3   8  -4  348.27   23.40
   4  -8   4   40.70    8.30
  -4  -8  -4   33.60    8.60
  -4  -8  -4   26.60    7.90
   4  -8   4   41.00    8.80
  -4  -8  -4   43.90   10.00
   4  -8   4   52.99    9.70
   4   8   4   37.20    9.20
   4   8   4   39.30    7.40
  -4   8  -4   43.80    7.90
   4   8   4   40.50    9.20
  -4   8  -4   22.50    6.50
   4   8   4   35.80    6.80
  -5  -8  -4   48.40   10.00
  -5  -8  -4   76.29   12.00
   5  -8   4   58.59   10.20
   5  -8   4   58.09   10.10
   5  -8   4   39.80    8.50
   5   8   4   58.29   10.90
   5   8   4   56.69    9.30
  -5   8  -4   70.09    9.60
   5   8   4   70.49   11.70
  -6  -8  -4  125.49   16.30
  -6  -8  -4  118.59   13.90
   6  -8   4  120.19   12.80
   6  -8   4  121.89   14.10
   6   8   4  137.79   13.60
   6   8   4  129.29   16.10
  -6   8  -4  112.79   11.50
   6   8   4  125.49   15.90
  -7  -8  -4   57.49   11.50
   7  -8   4   54.29   10.00
   7  -8   4   54.29    9.40
  -7  -8  -4   58.39   12.40
   7   8   4   55.09   10.30
   7   8   4   58.79   11.40
   7   8   4   62.79   10.80
   7   8   4   50.79   10.80
  -8  -8  -4   72.19   12.60
  -8  -8  -4   36.50    9.60
   8  -8   4   30.80    8.90
   8  -8   4   41.00    8.60
   8   8   4   42.80   10.10
   8   8   4   41.00    9.60
   8   8   4   55.19   10.10
   8   8   4   45.40   11.50
  -9  -8  -4    1.30    5.30
   9  -8   4   -3.80    4.90
  -9  -8  -4   -2.50    5.70
   9  -8   4    6.10    4.80
   9   8   4    6.60    7.00
   9   8   4   -3.30    5.20
  -6  -9   4   25.20    8.70
   6  -9  -4   38.40    9.80
   6  -9  -4   22.90    8.10
  -6  -9   4   30.10    9.30
   6   9  -4   32.40    8.80
  -6   9   4   27.50    8.70
   6   9  -4   32.80    6.00
  -5  -9   4   39.00    9.60
   5  -9  -4   51.09   10.60
  -5  -9   4   48.10   11.00
   5  -9  -4   63.29   11.70
   5   9  -4   54.09    5.40
   5   9  -4   51.99   10.00
  -5   9   4   48.90    9.80
   5   9  -4   51.59    5.60
  -4  -9   4  161.88   16.40
   4  -9  -4  162.78   16.40
   4   9  -4  153.28   15.40
  -4   9   4  145.49   15.00
   3  -9  -4   25.10   12.70
  -3  -9   4   12.80    7.90
   3  -9  -4   20.80    7.80
  -3  -9   4   25.20    8.40
  -3   9   4   13.40    6.40
   3   9  -4   21.20    6.90
  -2  -9   4   -4.50    4.40
   2  -9  -4    3.20    5.40
   2  -9  -4   -4.10    5.60
  -2   9   4   -1.40    5.10
   2   9  -4    8.40    5.60
   1  -9  -4    4.60    5.20
   1  -9  -4    0.30    5.30
  -1  -9   4   -0.70    4.70
  -1   9   4   10.00    6.30
   1   9  -4    1.30    4.90
   0  -9   4    1.60    5.00
   0  -9  -4    3.20    5.40
   0  -9  -4   11.10    7.10
   0  -9   4    2.50    6.10
   0   9  -4   -6.50    3.60
   0   9   4   -1.50    4.50
   1  -9   4   17.00    7.70
   1  -9   4   31.40    8.10
   1  -9   4   34.90    8.50
  -1   9  -4   15.00    6.60
   1   9   4   35.70    9.20
   2  -9   4   51.09   10.30
   2  -9   4   65.49   11.30
  -2  -9  -4   57.79   16.50
   2  -9   4   53.19   10.10
  -2   9  -4   62.39    9.80
   2   9   4   50.99   10.20
   2   9   4   65.89    6.70
   3  -9   4   38.40    8.90
   3  -9   4   39.80   12.50
   3  -9   4   20.00    7.00
  -3  -9  -4   54.59   10.70
  -3  -9  -4   18.00    8.00
  -3   9  -4   41.40    8.00
   3   9   4   30.90    5.40
   3   9   4   38.20    9.70
   3   9   4   36.50    6.10
  -4  -9  -4    9.10    7.30
   4  -9   4   12.30    5.60
  -4  -9  -4    8.80    6.20
   4  -9   4   -1.10    5.10
   4   9   4    5.30    3.90
  -4   9  -4   -7.30    3.70
   4   9   4    0.20    3.90
  -5  -9  -4    0.20    5.30
   5  -9   4   -2.10    4.90
   5  -9   4   -0.70    4.10
  -5  -9  -4   -4.20    6.10
   5   9   4    4.20    5.20
  -5   9  -4    0.70    4.30
   5   9   4    4.20    6.80
   5   9   4    0.50    4.20
  18   0  -5    2.40    6.50
  18   0  -5    7.00    6.40
 -17   0   5   17.60    7.90
  17   0  -5   11.20    6.60
  17   0  -5   14.20    6.70
  16   0  -5   15.70    6.50
 -16   0   5   -3.50    5.30
  16   0  -5    9.80    6.40
 -16   0   5    2.40    5.10
  16   0  -5   18.60    9.00
  15   0  -5   -1.30    6.70
  15   0  -5    7.00    5.90
  15   0  -5    7.20    7.10
 -15   0   5   10.10    6.50
 -14   0   5    7.50    5.20
  14   0  -5   -0.90    4.50
  14   0  -5   -2.30    5.50
 -14   0   5    1.70    5.50
  14   0  -5   10.60    6.10
  13   0  -5   -6.90    4.60
  13   0  -5   -2.00    4.10
 -13   0   5   -1.30    4.60
  13   0  -5    8.00    5.40
 -13   0   5    5.60    4.70
  12   0  -5    5.20    6.30
 -12   0   5    7.80    5.30
 -12   0   5    9.20    4.80
  12   0  -5    2.40    5.00
  12   0  -5   -0.30    4.00
 -12   0   5    8.30    6.80
 -11   0   5   -0.30    3.50
 -11   0   5   -2.00    4.00
  11   0  -5    0.30    4.90
 -11   0   5    0.70    5.30
  11   0  -5    3.00    4.00
  11   0  -5    1.80    4.10
 -10   0   5    3.40    3.50
  10   0  -5    5.60    5.50
  10   0  -5    4.00    7.90
 -10   0   5   -3.60    3.40
  10   0  -5    1.50    4.00
 -10   0   5    4.40    5.20
  -9   0   5   15.80    6.00
   9   0  -5   15.20    4.80
  -9   0   5   14.50    4.60
   9   0  -5   16.20    4.50
   9   0  -5   16.00    5.60
  -9   0   5   14.20    4.10
  -8   0   5   -2.50    2.70
  -8   0   5    3.90    4.20
  -8   0   5    0.40    2.60
   8   0  -5   -1.30    2.80
   8   0  -5    1.50    3.80
   8   0  -5   -0.20    2.70
   7   0  -5   -2.10    3.10
   7   0  -5    1.50    3.00
   7   0  -5    0.30    2.60
  -7   0   5   -1.30    2.10
  -7   0   5    2.30    2.90
  -7   0   5   -1.20    3.80
   6   0  -5    7.60    3.80
  -6   0   5    1.00    3.40
   5   0  -5    2.10    2.10
  -5   0   5    1.70    2.30
   5   0  -5    0.30    2.60
   5   0  -5   -0.90    2.50
  -5   0   5    1.70    2.20
   4   0  -5   90.79   46.70
  -3   0   5    1.80    2.20
   3   0  -5    1.80    2.20
   3   0  -5    4.80    1.90
  -3   0   5    3.10    1.90
  -3   0   5    5.50    1.80
  -2   0   5   -0.90    1.00
   2   0  -5    1.30    1.20
   2   0  -5    0.70    1.20
  -2   0   5   -2.10    1.30
  -2   0   5    2.10    1.20
   2   0  -5   -0.50    1.50
  -1   0   5    2.40    0.90
   1   0  -5    0.20    0.80
  -1   0   5    0.90    0.80
   1   0  -5    0.60    1.30
  -1   0   5    1.40    1.30
   0   0   5    6.40   13.40
   0   0  -5   21.40   14.20
   1   0   5   60.09   19.40
   2   0   5    1.10    1.10
   2   0   5    0.70    1.10
  -2   0  -5    1.70    0.90
  -2   0  -5    0.00    0.90
  -3   0  -5    5.80    1.50
   3   0   5    1.20    1.50
   3   0   5    1.30    1.40
   4   0   5    0.70    1.70
  -4   0  -5    1.50    1.70
  -4   0  -5    2.40    1.70
   4   0   5   -0.80    1.50
  -5   0  -5    0.00    1.70
   5   0   5    0.60    1.70
   5   0   5   -0.90    1.90
  -5   0  -5    1.00    1.90
   6   0   5  -34.00   50.09
   7   0   5   -3.40    2.30
  -7   0  -5   -0.40    2.60
  -7   0  -5   -0.30    2.20
   7   0   5    4.50    4.10
   7   0   5   -1.20    2.70
   8   0   5    1.00    2.80
   8   0   5    0.90    2.90
   8   0   5   -3.60    3.40
  -8   0  -5    0.30    2.50
  -8   0  -5   -0.50    2.40
   9   0   5    2.50    4.10
   9   0   5    7.50    4.80
  -9   0  -5   -1.40    2.90
   9   0   5    3.70    3.60
  -9   0  -5   -3.40    2.70
  10   0   5    4.60    3.90
 -10   0  -5    1.40    3.50
 -10   0  -5    5.40    3.50
  10   0   5    4.80    5.20
  11   0   5   -1.30    4.90
 -11   0  -5    5.30    4.40
  11   0   5    3.80    4.30
  11   0   5   -2.80    2.90
 -11   0  -5   -2.90    3.10
 -12   0  -5    6.70    3.80
 -12   0  -5    7.40    4.60
  12   0   5   -1.00    4.90
  12   0   5    1.60    4.30
  12   0   5   -0.70    5.40
  13   0   5    1.80    4.90
 -13   0  -5   -1.10    3.80
  13   0   5   -2.20    4.50
  13   0   5   -8.10    5.40
  14   0   5   17.40    6.70
  14   0   5   -1.70    4.20
 -14   0  -5   12.00    4.90
 -14   0  -5   -0.30    5.40
  14   0   5   10.00    7.40
 -15   0  -5    8.10    4.40
  15   0   5    3.70    4.90
 -15   0  -5   -4.30    4.20
  15   0   5    1.90    4.30
  15   0   5    4.40    6.60
  16   0   5    0.10    5.10
 -16   0  -5   -4.70    5.10
  16   0   5   -4.60    3.80
  17   0   5   19.30    8.20
  17   0   5    6.90    5.50
 -17   0  -5   13.00    5.50
 -17   0  -5   13.80    7.20
 -18  -1   5   19.20    9.10
  18  -1  -5   22.80    7.80
  18  -1  -5   23.70    8.30
  18   1  -5   26.40    9.30
 -18   1   5   27.80    9.50
  18   1  -5   31.50    8.90
  17  -1  -5   10.90    6.40
  17   1  -5   11.80    8.10
 -17   1   5   -4.90    4.30
 -17   1   5   -0.90    5.80
  17   1  -5    4.10    6.60
  16  -1  -5   16.50    7.00
 -16  -1   5   10.40    5.80
  16  -1  -5   11.40    6.40
 -16  -1   5   17.90    8.10
  16  -1  -5   34.40   10.60
 -16   1   5    5.20    6.30
  16   1  -5   18.00    7.20
  16   1  -5   29.90    8.60
 -16   1   5   11.60    6.00
  15  -1  -5   16.70    7.20
 -15  -1   5    3.90    6.20
  15  -1  -5   22.00   10.10
  15  -1  -5   22.10    7.70
 -15  -1   5   11.20    7.20
  15   1  -5   21.30    7.00
 -15   1   5   33.80    8.30
  15   1  -5   14.80    7.30
  14  -1  -5  306.67   25.30
  14  -1  -5  301.37   22.20
  14  -1  -5  261.17   21.70
  14   1  -5  302.67   22.70
 -14   1   5  284.27   20.90
  14   1  -5  312.27   23.00
 -14   1   5  297.57   22.70
  13  -1  -5   25.80    7.20
 -13  -1   5   37.90    8.30
  13  -1  -5   26.60    7.40
  13  -1  -5   26.90    8.80
 -13  -1   5   27.70    6.70
  13   1  -5   32.60    7.80
 -13   1   5   40.00    8.40
  13   1  -5   29.30    7.80
 -13   1   5   28.30    6.50
 -12  -1   5  235.98   17.30
  12  -1  -5  214.28   17.70
  12  -1  -5  196.78   16.90
 -12  -1   5  222.88   17.70
  12  -1  -5  200.78   19.40
 -12   1   5  241.08   16.80
  12   1  -5  226.48   17.80
 -12   1   5  209.78   20.10
  12   1  -5  239.78   20.50
  12   1  -5  226.38   17.60
 -12   1   5  224.68   17.90
 -11  -1   5   22.00    5.50
  11   1  -5   15.10    6.70
 -11   1   5   23.70    7.50
  10  -1  -5    9.40    5.20
  10  -1  -5   11.40    5.30
 -10  -1   5    4.30    4.30
 -10  -1   5    2.20    4.80
 -10  -1   5   11.00    4.70
  10  -1  -5    0.90    3.40
 -10   1   5    7.30    3.70
 -10   1   5   -0.60    4.00
 -10   1   5    2.70    5.00
  10   1  -5   -2.00    3.50
  10   1  -5    7.90    5.10
  -9  -1   5   88.99    9.10
  -9  -1   5   79.19    8.30
   9  -1  -5   79.29   11.00
  -9  -1   5   79.39   11.00
   9  -1  -5   90.49    8.80
   9  -1  -5   81.19    8.50
   9   1  -5   84.69    8.60
   9   1  -5  101.19    9.00
  -9   1   5   82.79    8.70
  -9   1   5   72.09   10.50
  -9   1   5   96.39    8.70
   8  -1  -5  110.89    9.60
   8  -1  -5   97.59   10.90
   8  -1  -5  102.69    9.10
  -8  -1   5  102.79    9.40
  -8  -1   5  125.39    9.70
  -8  -1   5   94.59   10.90
   8   1  -5  107.69    9.20
  -8   1   5   86.99   10.60
   8   1  -5  109.79    9.30
  -8   1   5   96.39    8.90
   8   1  -5   80.09   10.30
  -8   1   5  110.49    9.40
  -7  -1   5  100.89    8.30
   7  -1  -5   92.49    8.20
   7  -1  -5   98.39    8.60
  -7  -1   5   77.99   10.00
  -7  -1   5   97.79    8.60
   7  -1  -5   79.19    9.70
  -7   1   5  127.09    8.80
  -7   1   5   90.99    8.30
  -7   1   5   81.69   11.10
   7   1  -5  110.19    8.80
   7   1  -5   86.09    8.10
   7   1  -5   78.59    9.70
   6  -1  -5   32.60    4.90
   6  -1  -5   30.30    4.80
   6  -1  -5   33.70    6.00
  -6  -1   5   22.90    4.20
  -6  -1   5   23.90    4.60
  -6  -1   5   20.80    5.50
   6   1  -5   23.30    4.40
  -6   1   5   24.20    4.30
   6   1  -5   30.00    5.70
  -6   1   5   23.30    5.30
   6   1  -5   16.90    3.80
  -6   1   5   23.10    4.40
  -5  -1   5   70.79    7.70
   5  -1  -5   71.49    7.60
  -5  -1   5   75.59    6.30
  -5  -1   5   76.39    6.50
   5  -1  -5   71.09    6.50
   5  -1  -5   73.59    6.40
  -5   1   5   82.79    6.50
   5   1  -5   66.99    7.50
  -5   1   5   81.09    9.60
   5   1  -5   63.69    6.10
  -5   1   5   61.99    6.20
  -4  -1   5   47.30    5.60
  -4  -1   5   38.80    4.30
   4  -1  -5   33.40    4.80
   4  -1  -5   34.40    4.50
  -4  -1   5   43.00    4.20
   4  -1  -5   35.70    4.70
   4   1  -5   38.70    5.40
   4   1  -5   48.60    4.60
  -4   1   5   42.50    4.40
  -4   1   5   39.90    4.40
  -4   1   5   27.40    5.10
   4   1  -5   45.70    4.40
   3  -1  -5    8.50    2.30
   3  -1  -5    6.90    2.50
  -3  -1   5    5.90    2.60
  -3   1   5    4.80    2.50
  -3   1   5   11.10    2.60
   3   1  -5    8.40    2.20
   3   1  -5    6.40    2.70
  -2  -1   5  716.63   40.10
  -2  -1   5  761.12   39.40
  -2  -1   5  703.63   39.20
   2  -1  -5  737.43   39.60
   2  -1  -5  743.83   40.40
   2  -1  -5  742.23   39.80
   2   1  -5  745.23   39.10
  -2   1   5  733.83   39.60
  -2   1   5  730.53   40.20
   2   1  -5  733.03   39.30
   2   1  -5  707.63   40.00
  -2   1   5  743.13   39.80
  -1  -1   5  198.88   10.30
   1  -1  -5  210.88   11.10
  -1  -1   5  170.28   10.40
  -1   1   5  215.28   11.30
   1   1  -5  164.18   10.90
  -1   1   5  210.18   11.10
   1   1  -5  161.28   10.30
   1   1  -5  179.58   10.00
   0  -1  -5   25.60    2.80
   0  -1   5   31.90    2.80
   0  -1  -5   32.20    3.00
   0  -1  -5   27.80    2.80
   0  -1   5   25.10    1.90
   0  -1  -5   27.80    2.70
   0   1   5   26.10    2.80
   0   1  -5   30.30    2.60
   0   1   5   28.90    3.10
   0   1  -5   28.00    1.90
   0   1   5   31.30    3.30
   0   1  -5   28.60    1.90
   0   1   5   33.10    2.90
  -1  -1  -5  108.49    7.00
  -1  -1  -5  120.39    8.60
  -1  -1  -5  108.79    7.10
  -1  -1  -5   97.89    7.00
   1  -1   5  121.09    6.20
  -1   1  -5  107.39    6.10
   1   1   5  108.09    7.10
   1   1   5  111.99    7.20
   1   1   5  109.79    7.20
  -2  -1  -5  324.97   18.30
[truncated: 1,724,415 more chars]
