# Supplementary material for: Triple energy transfer-enabled dearomative cycloaddition/rearrangement cascade of bicyclic azaarenes to structurally complex products
Source: Nat Catal. 2026 Jul 9;9(7):750–60. doi: 10.1038/s41929-026-01566-z (PMC13395622; doi:10.1038/s41929-026-01566-z)
Supplement: Supplementary file 4 — Cif file for structure 3b. [file 41929_2026_1566_MOESM4_ESM.cif]

#==============================================================================

# 1. SUBMISSION DETAILS

data_global

_publ_contact_author
;
        Constantin G. Daniliuc
        Organisch-Chemisches Institut 
        Universit\"at M\"unster
        48149 M\"unster
        Germany
;
_publ_contact_author_phone        '049 251 83-36522'
_publ_contact_author_fax          '049 251 83-39772'
_publ_contact_author_email        'constantin.daniliuc@uni-muenster.de' 
_publ_requested_journal           '.'

#==============================================================================

# 3. TITLE AND AUTHOR LIST

_publ_section_title
;
Triple Energy Transfer-Enabled Cascade Dearomative Cycloaddition of Bicyclic 
Azaarenes
;

loop_
 _publ_author_name
 _publ_author_address
     'Chahar, Preeti'
;     Organisch-Chemisches Institut
      Universit\"at M\"unster
      Corrensstrasse 36
      48149 M\"unster
      Germany
;     
     'Kundu, Utpal'
;     Organisch-Chemisches Institut
      Universit\"at M\"unster
      Corrensstrasse 36
      48149 M\"unster
      Germany
;     
     'Dutta, Subhabrata'
;     Organisch-Chemisches Institut
      Universit\"at M\"unster
      Corrensstrasse 36
      48149 M\"unster
      Germany
;     
     'H\"olter, Niklas'
;     Organisch-Chemisches Institut
      Universit\"at M\"unster
      Corrensstrasse 36
      48149 M\"unster
      Germany
;     
     'Boser, Florian'
;     Organisch-Chemisches Institut
      Universit\"at M\"unster
      Corrensstrasse 36
      48149 M\"unster
      Germany
;     
     'Hugel, Fabian'
;     Organisch-Chemisches Institut
      Universit\"at M\"unster
      Corrensstrasse 36
      48149 M\"unster
      Germany
;     
     'Stadtmann, Luca'
;     Organisch-Chemisches Institut
      Universit\"at M\"unster
      Corrensstrasse 36
      48149 M\"unster
      Germany
;     
     'Daniliuc, Constantin G.'
;     Organisch-Chemisches Institut
      Universit\"at M\"unster
      Corrensstrasse 36
      48149 M\"unster
      Germany
;     
     'Glorius, Frank'
;     Organisch-Chemisches Institut
      Universit\"at M\"unster
      Corrensstrasse 36
      48149 M\"unster
      Germany
;     


#=============================================================================
#  cif data for "glo10923" (compound 3b)
#============================================================================= 

data_glo10923_3b

_audit_creation_method
;
FinalCif 2024.9-0 by Daniel Kratzert, Freiburg 2025, 
https://dkratzert.de/finalcif.html
;
_publ_section_references          ?
_shelx_SHELXL_version_number      '2019/3'
_chemical_name_systematic         ?
_chemical_name_common             ?
_chemical_formula_sum             'C25 H25 N O4'
_chemical_formula_moiety          'C25 H25 N O4'
_chemical_formula_weight          403.46
_chemical_melting_point           ?
_chemical_absolute_configuration  '.'
_space_group_crystal_system       monoclinic
_space_group_IT_number            5
_space_group_name_H-M_alt         'C 2'
_space_group_name_Hall            'C 2y'
_shelx_space_group_comment
;
The symmetry employed for this shelxl refinement is uniquely defined
by the following loop, which should always be used as a source of
symmetry information in preference to the above space-group names.
They are only intended as comments.
;

loop_
_space_group_symop_operation_xyz
'x, y, z'
'-x, y, -z'
'x+1/2, y+1/2, z'
'-x+1/2, y+1/2, -z'

_cell_length_a                    25.2596(6)
_cell_length_b                    6.9396(2)
_cell_length_c                    11.6918(3)
_cell_angle_alpha                 90
_cell_angle_beta                  96.6470(10)
_cell_angle_gamma                 90
_cell_volume                      2035.70(9)
_cell_formula_units_Z             4
_cell_measurement_temperature     100(2)
_cell_measurement_reflns_used     9940
_cell_measurement_theta_min       2.5241
_cell_measurement_theta_max       26.7322
_cell_measurement_wavelength      0.71073
_exptl_crystal_description        prism
_exptl_crystal_colour             colourless
_exptl_crystal_recrystallization_method 'The crystals were crystallised from DCM and pentane.'
_exptl_crystal_density_meas       ?
_exptl_crystal_density_method     ?
_exptl_crystal_density_diffrn     1.316
_exptl_crystal_F_000              856
_exptl_crystal_size_max           0.158
_exptl_crystal_size_mid           0.121
_exptl_crystal_size_min           0.081
_exptl_absorpt_coefficient_mu     0.089
_exptl_absorpt_correction_type    Multi-Scan
_exptl_absorpt_correction_T_min   0.986
_exptl_absorpt_correction_T_max   0.993
_exptl_absorpt_process_details
;Krause, L., Herbst-Irmer, R., Sheldrick, G. M., Stalke, D. (2015).
"Comparison of silver and molybdenum microfocus X-ray sources for single-crystal
 structure determination"
J. Appl. Cryst. 48, 3-10.
doi:10.1107/S1600576714022985
;
_exptl_absorpt_special_details    ?
_exptl_bruker_absorpt_correction_T_ratio 0.9693
_shelx_estimated_absorpt_T_min    0.986
_shelx_estimated_absorpt_T_max    0.993
_exptl_transmission_factor_min    ?
_exptl_transmission_factor_max    ?
_exptl_special_details            ?
_diffrn_ambient_temperature       100(2)
_diffrn_ambient_environment       N2
_diffrn_radiation_type            'Mo K\a'
_diffrn_radiation_wavelength      0.71073
_diffrn_radiation_monochromator   'multilayer mirror'
_bruker_diffrn_measurement_temperature_device 'Oxford Cryostream 1000'
_diffrn_radiation_probe           x-ray
_diffrn_source                    'microfocus sealed tube'
_diffrn_source_type               'INCOATEC I\mS Diamant II'
_diffrn_source_target             Mo
_diffrn_source_voltage            50
_diffrn_source_current            1.6
_diffrn_detector                  CPAD
_diffrn_detector_type             'Bruker PHOTON III'
_diffrn_detector_area_resol_mean  7.391
_diffrn_measurement_device        'KAPPA diffractometer'
_diffrn_measurement_device_type   'Bruker D8 VENTURE'
_diffrn_measurement_method        '\w and \f scans'
_diffrn_measurement_specimen_support 'MiTeGen micromount'
_diffrn_measurement_details
;<Phi   scan: start=   0.0; len= 180.0; end= 180.0 at [Counterclockwise Eulerian 
angles: dx= 42.20 mm theta=   0.000 deg omega= 359.849 deg chi=  54.740 deg] 
measure for 1.0 seconds; frame angle 1.00 degrees, wavelength=0.71073>
<Phi   scan: start= 180.0; len= 180.0; end= 360.0 at [Counterclockwise Eulerian 
angles: dx= 42.20 mm theta=   0.000 deg omega= 359.849 deg chi=  54.740 deg] 
measure for 1.0 seconds; frame angle 1.00 degrees, wavelength=0.71073>
<Omega scan: start=   5.9; len= 106.5; end= 112.4 at [Counterclockwise Eulerian 
angles: dx= 42.00 mm theta=   2.264 deg phi= 288.000 deg chi= -46.500 deg] 
measure for 5.0 seconds; frame angle 0.50 degrees, wavelength=0.71073>
<Omega scan: start=   5.9; len= 106.5; end= 112.4 at [Counterclockwise Eulerian 
angles: dx= 42.00 mm theta=   2.264 deg phi= 360.000 deg chi= -46.500 deg] 
measure for 5.0 seconds; frame angle 0.50 degrees, wavelength=0.71073>
<Phi   scan: start= 228.0; len= 256.0; end= 484.0 at [Counterclockwise Eulerian 
angles: dx= 42.00 mm theta=   2.264 deg omega= 259.819 deg chi=  38.000 deg] 
measure for 5.0 seconds; frame angle 0.50 degrees, wavelength=0.71073>
<Omega scan: start= 303.4; len=  63.0; end= 366.4 at [Counterclockwise Eulerian 
angles: dx= 42.00 mm theta=   3.397 deg phi=   0.000 deg chi=  60.500 deg] 
measure for 5.0 seconds; frame angle 0.50 degrees, wavelength=0.71073>
<Omega scan: start=   5.9; len= 106.5; end= 112.4 at [Counterclockwise Eulerian 
angles: dx= 42.00 mm theta=   2.264 deg phi= 216.000 deg chi= -46.500 deg] 
measure for 5.0 seconds; frame angle 0.50 degrees, wavelength=0.71073>
<Omega scan: start=   5.9; len= 106.5; end= 112.4 at [Counterclockwise Eulerian 
angles: dx= 42.00 mm theta=   2.264 deg phi=  72.000 deg chi= -46.500 deg] 
measure for 5.0 seconds; frame angle 0.50 degrees, wavelength=0.71073>
<Phi   scan: start=   4.0; len= 184.0; end= 188.0 at [Counterclockwise Eulerian 
angles: dx= 42.00 mm theta=   2.264 deg omega=   4.884 deg chi= -46.500 deg] 
measure for 5.0 seconds; frame angle 0.50 degrees, wavelength=0.71073>
;
_diffrn_measurement_bruker_total_exposure_time 9650.0
_diffrn_reflns_number             32548
_diffrn_reflns_av_unetI/netI      0.0238
_diffrn_reflns_av_R_equivalents   0.0372
_diffrn_reflns_theta_min          2.248
_diffrn_reflns_theta_max          26.77
_diffrn_reflns_theta_full         25.242
_diffrn_reflns_limit_h_min        -32
_diffrn_reflns_limit_h_max        32
_diffrn_reflns_limit_k_min        -8
_diffrn_reflns_limit_k_max        8
_diffrn_reflns_limit_l_min        -14
_diffrn_reflns_limit_l_max        14
_diffrn_reflns_reduction_process  narrow-frame
_diffrn_measured_fraction_theta_max 0.998
_diffrn_measured_fraction_theta_full 0.998
_diffrn_reflns_Laue_measured_fraction_max 0.998
_diffrn_reflns_Laue_measured_fraction_full 0.998
_diffrn_reflns_point_group_measured_fraction_max 0.993
_diffrn_reflns_point_group_measured_fraction_full 0.996
_diffrn_reflns_bruker_av_norm_I   1664.694
_diffrn_reflns_bruker_number_gt   33567
_reflns_number_total              4313
_reflns_number_gt                 4206
_reflns_threshold_expression      'I > 2\s(I)'
_reflns_Friedel_coverage          0.835
_reflns_Friedel_fraction_max      0.987
_reflns_Friedel_fraction_full     0.993
_reflns_special_details
;
 Reflections were merged by SHELXL according to the crystal
 class for the calculation of statistics and refinement.
 
 _reflns_Friedel_fraction is defined as the number of unique
 Friedel pairs measured divided by the number that would be
 possible theoretically, ignoring centric projections and
 systematic absences.
;
_computing_data_collection        'Bruker Instrument Service v8.5.5.6'
_computing_cell_refinement        'SAINT V8.41 (Bruker AXS LLC)'
_computing_data_reduction         'SAINT V8.41 (Bruker AXS LLC)'
_computing_structure_solution     'SHELXT 2018/2 (Sheldrick, 2018)'
_computing_structure_refinement   'SHELXL-2019/2 (Sheldrick, 2019)'
_computing_molecular_graphics     'shelXle (C.B. Huebschle, rev 1503)'
_computing_publication_material   ?
_computing_bruker_data_scaling    'SADABS-2016/2 - Bruker AXS area detector scaling and absorption correction'
_refine_special_details
;
One CO2Me group is disordered over two positions. Several restraints (SIMU, 
SAME, SADI and ISOR) were used in order to improve refinement stability.
;
_refine_ls_structure_factor_coef  Fsqd
_refine_ls_matrix_type            full
_refine_ls_weighting_scheme       calc
_refine_ls_weighting_details      'w=1/[\s^2^(Fo^2^)+(0.0500P)^2^+0.8061P] where P=(Fo^2^+2Fc^2^)/3'
_atom_sites_solution_primary      'Intrinsic Phasing'
_atom_sites_solution_secondary    ?
_atom_sites_solution_hydrogens    geom
_refine_ls_hydrogen_treatment     constr
_refine_ls_number_reflns          4313
_refine_ls_number_parameters      312
_refine_ls_number_restraints      237
_refine_ls_R_factor_all           0.0349
_refine_ls_R_factor_gt            0.0339
_refine_ls_wR_factor_ref          0.0882
_refine_ls_wR_factor_gt           0.0869
_refine_ls_goodness_of_fit_ref    1.047
_refine_ls_restrained_S_all       1.065
_refine_ls_shift/su_max           0.000
_refine_ls_shift/su_mean          0.000
_refine_diff_density_max          0.196
_refine_diff_density_min          -0.215
_refine_diff_density_rms          0.037
_refine_ls_extinction_method      none
_refine_ls_extinction_coef        .
_refine_ls_abs_structure_Flack    0.4(2)
_refine_ls_abs_structure_details
;
 Flack x determined using 1855 quotients [(I+)-(I-)]/[(I+)+(I-)]
 (Parsons, Flack and Wagner, Acta Cryst. B69 (2013) 249-259).
;

loop_
_atom_type_symbol
_atom_type_description
_atom_type_scat_dispersion_real
_atom_type_scat_dispersion_imag
_atom_type_scat_source
'C' 'C' 0.0033 0.0016 'International Tables Vol C Tables 4.2.6.8 and 6.1.1.4'
'H' 'H' 0.0000 0.0000 'International Tables Vol C Tables 4.2.6.8 and 6.1.1.4'
'N' 'N' 0.0061 0.0033 'International Tables Vol C Tables 4.2.6.8 and 6.1.1.4'
'O' 'O' 0.0106 0.0060 'International Tables Vol C Tables 4.2.6.8 and 6.1.1.4'

_geom_details
; All esds (except the esd in the dihedral angle between two l.s. planes)
 are estimated using the full covariance matrix.  The cell esds are taken
 into account individually in the estimation of esds in distances, angles
 and torsion angles; correlations between esds in cell parameters are only
 used when they are defined by crystal symmetry.  An approximate (isotropic)
 treatment of cell esds is used for estimating esds involving l.s. planes.
;
_geom_special_details
;
 All esds (except the esd in the dihedral angle between two l.s. planes)
 are estimated using the full covariance matrix.  The cell esds are taken
 into account individually in the estimation of esds in distances, angles
 and torsion angles; correlations between esds in cell parameters are only
 used when they are defined by crystal symmetry.  An approximate (isotropic)
 treatment of cell esds is used for estimating esds involving l.s. planes.
;

loop_
_bruker_diffrn_runs_axis
_bruker_diffrn_runs_distance
_bruker_diffrn_runs_theta
_bruker_diffrn_runs_omega
_bruker_diffrn_runs_phi
_bruker_diffrn_runs_chi
_bruker_diffrn_runs_width
_bruker_diffrn_runs_images
_bruker_diffrn_runs_time
_bruker_diffrn_runs_wavelength
_bruker_diffrn_runs_voltage
_bruker_diffrn_runs_current
_bruker_diffrn_runs_temperature
Phi   42.2 0.0    -0.1507498302674508 0.0    54.74 1.0 180 1.0 0.71073 50.0 1.6 100.14999999999998
Phi   42.2 0.0    -0.1507498302674508 180.0  54.74 1.0 180 1.0 0.71073 50.0 1.6 100.14999999999998
Omega 42.0 2.2645 5.854           -72.0  -46.5 0.5 213 5.0 0.71073 50.0 1.6 100.14999999999998
Omega 42.0 2.2645 5.854           0.0    -46.5 0.5 213 5.0 0.71073 50.0 1.6 100.14999999999998
Phi   42.0 2.2645 -100.18079143656936 -132.0 38.0  0.5 512 5.0 0.71073 50.0 1.6 100.14999999999998
Omega 42.0 3.397  -56.59          0.0    60.5  0.5 126 5.0 0.71073 50.0 1.6 100.14999999999998
Omega 42.0 2.2645 5.854           -144.0 -46.5 0.5 213 5.0 0.71073 50.0 1.6 100.14999999999998
Omega 42.0 2.2645 5.854           72.0   -46.5 0.5 213 5.0 0.71073 50.0 1.6 100.14999999999998
Phi   42.0 2.2645 4.884081688368282 4.0    -46.5 0.5 368 5.0 0.71073 50.0 1.6 100.14999999999998

loop_
_atom_site_label
_atom_site_type_symbol
_atom_site_fract_x
_atom_site_fract_y
_atom_site_fract_z
_atom_site_U_iso_or_equiv
_atom_site_adp_type
_atom_site_occupancy
_atom_site_site_symmetry_order
_atom_site_calc_flag
_atom_site_refinement_flags_posn
_atom_site_refinement_flags_adp
_atom_site_refinement_flags_occupancy
_atom_site_disorder_assembly
_atom_site_disorder_group
N1   N 0.28408(6)  0.7627(2)  0.24604(17) 0.0303(4)  Uani 1        1 d    . U . . .
O1   O 0.25856(5)  0.3308(2)  0.26964(12) 0.0293(3)  Uani 1        1 d    . U . . .
O2   O 0.28823(5)  0.4389(2)  0.44706(11) 0.0269(3)  Uani 1        1 d    . U . . .
C1   C 0.25169(7)  0.8438(3)  0.1611(2)   0.0365(5)  Uani 1        1 d    . U . . .
C2   C 0.26854(8)  0.8920(3)  0.0559(2)   0.0375(5)  Uani 1        1 d    . U . . .
H2   H 0.244439    0.947828   -0.003279   0.045      Uiso 1        1 calc R U . . .
C3   C 0.32079(8)  0.8575(3)  0.0387(2)   0.0310(4)  Uani 1        1 d    . U . . .
H3   H 0.333117    0.890685   -0.032506   0.037      Uiso 1        1 calc R U . . .
C4   C 0.35549(7)  0.7737(3)  0.12634(17) 0.0236(4)  Uani 1        1 d    . U . . .
C5   C 0.41354(7)  0.7386(3)  0.11178(16) 0.0226(4)  Uani 1        1 d    . U . . .
H5   H 0.426067    0.852013   0.069551    0.027      Uiso 1        1 calc R U . . .
C6   C 0.44738(7)  0.7290(3)  0.22629(16) 0.0232(4)  Uani 1        1 d    . U . . .
C7   C 0.42679(7)  0.6701(3)  0.32034(16) 0.0271(4)  Uani 1        1 d    . U . . .
H7   H 0.450190    0.656200   0.389535    0.033      Uiso 1        1 calc R U . . .
C8   C 0.36851(7)  0.6243(3)  0.32345(16) 0.0249(4)  Uani 1        1 d    . U . . .
H8   H 0.358299    0.675476   0.397790    0.030      Uiso 1        1 calc R U . . .
C9   C 0.33485(7)  0.7278(3)  0.22769(17) 0.0242(4)  Uani 1        1 d    . U . . .
C10  C 0.19527(9)  0.8818(4)  0.1856(3)   0.0564(8)  Uani 1        1 d    . U . . .
H10A H 0.187341    1.019498   0.175933    0.085      Uiso 1        1 calc R U . . .
H10B H 0.191330    0.843283   0.264809    0.085      Uiso 1        1 calc R U . . .
H10C H 0.170497    0.807384   0.131996    0.085      Uiso 1        1 calc R U . . .
C11  C 0.42246(8)  0.5534(3)  0.03737(15) 0.0249(4)  Uani 1        1 d    . U . . .
H11A H 0.388360    0.521149   -0.009228   0.030      Uiso 1        1 calc R U . . .
H11B H 0.448538    0.585519   -0.016715   0.030      Uiso 1        1 calc R U . . .
C12  C 0.44193(8)  0.3776(3)  0.10479(15) 0.0252(4)  Uani 1        1 d    . U . . .
H12  H 0.476852    0.334571   0.095307    0.030      Uiso 1        1 calc R U . . .
C13  C 0.41549(8)  0.2756(3)  0.17642(16) 0.0267(4)  Uani 1        1 d    . U . . .
H13  H 0.434108    0.172300   0.216327    0.032      Uiso 1        1 calc R U . . .
C14  C 0.35901(8)  0.3090(3)  0.19986(15) 0.0238(4)  Uani 1        1 d    . U . . .
H14A H 0.340180    0.183653   0.196212    0.029      Uiso 1        1 calc R U . . .
H14B H 0.341143    0.391700   0.138041    0.029      Uiso 1        1 calc R U . . .
C15  C 0.35316(7)  0.4042(3)  0.31744(14) 0.0238(4)  Uani 1        1 d    D U . . .
C18  C 0.3890(2)   0.3188(9)  0.4196(5)   0.0191(12) Uani 0.547(7) 1 d    D U P A 1
O3   O 0.4202(2)   0.3966(8)  0.4877(4)   0.0375(12) Uani 0.547(7) 1 d    D U P A 1
O4   O 0.3776(3)   0.1318(11) 0.4215(7)   0.0298(13) Uani 0.547(7) 1 d    D U P A 1
C19  C 0.40579(19) 0.0277(6)  0.5164(3)   0.0376(12) Uani 0.547(7) 1 d    D U P A 1
H19A H 0.390062    -0.100769  0.521261    0.056      Uiso 0.547(7) 1 calc R U P A 1
H19B H 0.403065    0.097826   0.588249    0.056      Uiso 0.547(7) 1 calc R U P A 1
H19C H 0.443379    0.015079   0.504316    0.056      Uiso 0.547(7) 1 calc R U P A 1
C18A C 0.3789(3)   0.2469(14) 0.4046(6)   0.0205(14) Uani 0.453(7) 1 d    D U P A 2
O3A  O 0.3656(3)   0.0838(12) 0.4113(9)   0.0272(15) Uani 0.453(7) 1 d    D U P A 2
O4A  O 0.4214(2)   0.3222(10) 0.4687(6)   0.0322(12) Uani 0.453(7) 1 d    D U P A 2
C19A C 0.4506(2)   0.1823(9)  0.5441(5)   0.0491(18) Uani 0.453(7) 1 d    D U P A 2
H19D H 0.486978    0.228739   0.565924    0.074      Uiso 0.453(7) 1 calc R U P A 2
H19E H 0.451729    0.058871   0.503743    0.074      Uiso 0.453(7) 1 calc R U P A 2
H19F H 0.432696    0.164955   0.613449    0.074      Uiso 0.453(7) 1 calc R U P A 2
C16  C 0.29415(7)  0.3865(3)  0.33891(15) 0.0233(4)  Uani 1        1 d    . U . . .
C17  C 0.23364(8)  0.4458(3)  0.47384(18) 0.0312(4)  Uani 1        1 d    . U . . .
H17A H 0.233371    0.470223   0.556323    0.047      Uiso 1        1 calc R U . . .
H17B H 0.216147    0.322330   0.453712    0.047      Uiso 1        1 calc R U . . .
H17C H 0.214505    0.549372   0.429584    0.047      Uiso 1        1 calc R U . . .
C21  C 0.50543(7)  0.7690(3)  0.22847(16) 0.0252(4)  Uani 1        1 d    . U . . .
C22  C 0.52427(7)  0.9194(3)  0.16495(16) 0.0240(4)  Uani 1        1 d    . U . . .
H22  H 0.499584    0.996098   0.117284    0.029      Uiso 1        1 calc R U . . .
C23  C 0.57841(8)  0.9591(3)  0.17004(18) 0.0294(4)  Uani 1        1 d    . U . . .
H23  H 0.590394    1.063838   0.127491    0.035      Uiso 1        1 calc R U . . .
C24  C 0.61512(8)  0.8448(4)  0.2378(2)   0.0425(6)  Uani 1        1 d    . U . . .
H24  H 0.652194    0.871168   0.241871    0.051      Uiso 1        1 calc R U . . .
C25  C 0.59686(9)  0.6923(5)  0.2990(3)   0.0523(7)  Uani 1        1 d    . U . . .
H25  H 0.621658    0.612236   0.344139    0.063      Uiso 1        1 calc R U . . .
C26  C 0.54258(8)  0.6554(4)  0.2949(2)   0.0398(5)  Uani 1        1 d    . U . . .
H26  H 0.530684    0.551267   0.338056    0.048      Uiso 1        1 calc R U . . .

loop_
_atom_site_aniso_label
_atom_site_aniso_U_11
_atom_site_aniso_U_22
_atom_site_aniso_U_33
_atom_site_aniso_U_23
_atom_site_aniso_U_13
_atom_site_aniso_U_12
N1   0.0185(7)  0.0218(8)  0.0510(10) -0.0078(8)  0.0054(7)   0.0013(6)
O1   0.0264(6)  0.0296(7)  0.0325(7)  -0.0031(6)  0.0061(5)   -0.0006(6)
O2   0.0234(6)  0.0341(8)  0.0248(6)  -0.0004(6)  0.0102(5)   0.0030(6)
C1   0.0174(8)  0.0196(9)  0.0715(15) 0.0010(10)  0.0015(9)   0.0009(7)
C2   0.0224(9)  0.0210(10) 0.0662(14) 0.0109(10)  -0.0071(9)  0.0008(7)
C3   0.0250(9)  0.0204(9)  0.0461(11) 0.0042(8)   -0.0026(8)  -0.0005(8)
C4   0.0191(8)  0.0152(8)  0.0360(9)  -0.0035(7)  0.0001(7)   0.0018(6)
C5   0.0202(8)  0.0202(9)  0.0276(9)  0.0004(7)   0.0037(7)   0.0025(7)
C6   0.0177(8)  0.0222(9)  0.0297(9)  -0.0033(7)  0.0033(7)   0.0047(7)
C7   0.0175(8)  0.0386(11) 0.0251(9)  -0.0076(8)  0.0020(7)   0.0036(8)
C8   0.0181(8)  0.0344(11) 0.0229(9)  -0.0082(8)  0.0050(7)   0.0017(7)
C9   0.0182(8)  0.0177(8)  0.0364(10) -0.0088(8)  0.0025(7)   0.0006(7)
C10  0.0192(10) 0.0413(14) 0.109(2)   0.0130(15)  0.0077(12)  0.0075(10)
C11  0.0308(9)  0.0228(9)  0.0222(8)  0.0019(7)   0.0074(7)   0.0036(7)
C12  0.0307(9)  0.0215(9)  0.0253(8)  -0.0011(7)  0.0119(7)   0.0066(7)
C13  0.0346(10) 0.0225(9)  0.0251(9)  0.0024(7)   0.0116(7)   0.0108(7)
C14  0.0300(9)  0.0213(9)  0.0214(8)  0.0006(7)   0.0090(7)   0.0041(7)
C15  0.0207(8)  0.0326(10) 0.0189(8)  0.0011(8)   0.0053(6)   0.0072(7)
C18  0.019(3)   0.018(3)   0.021(2)   -0.0020(19) 0.0066(18)  0.000(2)
O3   0.052(2)   0.027(2)   0.0293(19) 0.0038(18)  -0.0135(15) -0.005(2)
O4   0.044(3)   0.021(3)   0.0231(18) 0.003(2)    -0.003(2)   -0.004(2)
C19  0.057(3)   0.026(2)   0.0274(19) 0.0105(15)  -0.0053(17) -0.0015(18)
C18A 0.017(3)   0.027(4)   0.019(2)   -0.004(3)   0.0060(19)  -0.001(3)
O3A  0.025(3)   0.023(4)   0.034(3)   0.005(3)    0.003(2)    0.002(2)
O4A  0.027(2)   0.034(3)   0.034(3)   0.012(2)    -0.0070(18) -0.005(2)
C19A 0.040(3)   0.049(3)   0.054(3)   0.024(3)    -0.017(2)   -0.010(2)
C16  0.0242(8)  0.0210(9)  0.0260(8)  0.0024(7)   0.0078(7)   0.0053(7)
C17  0.0252(9)  0.0334(10) 0.0382(11) 0.0016(9)   0.0176(8)   0.0021(8)
C21  0.0198(8)  0.0272(10) 0.0292(9)  -0.0026(7)  0.0047(7)   0.0036(7)
C22  0.0217(8)  0.0229(9)  0.0272(8)  -0.0056(7)  0.0028(6)   0.0025(7)
C23  0.0260(9)  0.0316(10) 0.0311(9)  -0.0044(8)  0.0056(7)   -0.0036(8)
C24  0.0179(8)  0.0644(16) 0.0453(12) 0.0086(12)  0.0035(8)   -0.0026(10)
C25  0.0212(10) 0.0730(19) 0.0624(15) 0.0320(14)  0.0039(10)  0.0102(11)
C26  0.0218(10) 0.0486(14) 0.0501(13) 0.0200(11)  0.0092(9)   0.0067(9)

loop_
_geom_bond_atom_site_label_1
_geom_bond_atom_site_label_2
_geom_bond_distance
_geom_bond_site_symmetry_2
_geom_bond_publ_flag
N1   C1   1.336(3)  . ?
N1   C9   1.346(2)  . ?
O1   C16  1.202(2)  . ?
O2   C16  1.341(2)  . ?
O2   C17  1.450(2)  . ?
C1   C2   1.387(4)  . ?
C1   C10  1.509(3)  . ?
C2   C3   1.379(3)  . ?
C2   H2   0.9500    . ?
C3   C4   1.396(3)  . ?
C3   H3   0.9500    . ?
C4   C9   1.386(3)  . ?
C4   C5   1.515(2)  . ?
C5   C6   1.504(3)  . ?
C5   C11  1.582(3)  . ?
C5   H5   1.0000    . ?
C6   C7   1.334(3)  . ?
C6   C21  1.490(2)  . ?
C7   C8   1.511(2)  . ?
C7   H7   0.9500    . ?
C8   C9   1.507(3)  . ?
C8   C15  1.575(3)  . ?
C8   H8   1.0000    . ?
C10  H10A 0.9800    . ?
C10  H10B 0.9800    . ?
C10  H10C 0.9800    . ?
C11  C12  1.504(3)  . ?
C11  H11A 0.9900    . ?
C11  H11B 0.9900    . ?
C12  C13  1.333(3)  . ?
C12  H12  0.9500    . ?
C13  C14  1.501(2)  . ?
C13  H13  0.9500    . ?
C14  C15  1.548(2)  . ?
C14  H14A 0.9900    . ?
C14  H14B 0.9900    . ?
C15  C18  1.532(6)  . ?
C15  C16  1.545(2)  . ?
C15  C18A 1.581(8)  . ?
C18  O3   1.184(7)  . ?
C18  O4   1.330(7)  . ?
O4   C19  1.441(9)  . ?
C19  H19A 0.9800    . ?
C19  H19B 0.9800    . ?
C19  H19C 0.9800    . ?
C18A O3A  1.186(11) . ?
C18A O4A  1.341(8)  . ?
O4A  C19A 1.454(8)  . ?
C19A H19D 0.9800    . ?
C19A H19E 0.9800    . ?
C19A H19F 0.9800    . ?
C17  H17A 0.9800    . ?
C17  H17B 0.9800    . ?
C17  H17C 0.9800    . ?
C21  C26  1.392(3)  . ?
C21  C22  1.396(3)  . ?
C22  C23  1.389(3)  . ?
C22  H22  0.9500    . ?
C23  C24  1.395(3)  . ?
C23  H23  0.9500    . ?
C24  C25  1.386(4)  . ?
C24  H24  0.9500    . ?
C25  C26  1.390(3)  . ?
C25  H25  0.9500    . ?
C26  H26  0.9500    . ?

loop_
_geom_angle_atom_site_label_1
_geom_angle_atom_site_label_2
_geom_angle_atom_site_label_3
_geom_angle
_geom_angle_site_symmetry_1
_geom_angle_site_symmetry_3
_geom_angle_publ_flag
C1   N1   C9   118.03(19) . . ?
C16  O2   C17  115.17(15) . . ?
N1   C1   C2   122.41(18) . . ?
N1   C1   C10  116.3(2)   . . ?
C2   C1   C10  121.3(2)   . . ?
C3   C2   C1   119.01(19) . . ?
C3   C2   H2   120.5      . . ?
C1   C2   H2   120.5      . . ?
C2   C3   C4   119.7(2)   . . ?
C2   C3   H3   120.2      . . ?
C4   C3   H3   120.2      . . ?
C9   C4   C3   117.20(17) . . ?
C9   C4   C5   121.59(16) . . ?
C3   C4   C5   121.19(18) . . ?
C6   C5   C4   111.39(15) . . ?
C6   C5   C11  110.55(14) . . ?
C4   C5   C11  113.18(15) . . ?
C6   C5   H5   107.1      . . ?
C4   C5   H5   107.1      . . ?
C11  C5   H5   107.1      . . ?
C7   C6   C21  121.32(17) . . ?
C7   C6   C5   120.79(16) . . ?
C21  C6   C5   117.63(16) . . ?
C6   C7   C8   123.94(17) . . ?
C6   C7   H7   118.0      . . ?
C8   C7   H7   118.0      . . ?
C9   C8   C7   110.44(16) . . ?
C9   C8   C15  108.31(15) . . ?
C7   C8   C15  116.01(15) . . ?
C9   C8   H8   107.2      . . ?
C7   C8   H8   107.2      . . ?
C15  C8   H8   107.2      . . ?
N1   C9   C4   123.67(18) . . ?
N1   C9   C8   115.67(18) . . ?
C4   C9   C8   120.59(16) . . ?
C1   C10  H10A 109.5      . . ?
C1   C10  H10B 109.5      . . ?
H10A C10  H10B 109.5      . . ?
C1   C10  H10C 109.5      . . ?
H10A C10  H10C 109.5      . . ?
H10B C10  H10C 109.5      . . ?
C12  C11  C5   115.42(14) . . ?
C12  C11  H11A 108.4      . . ?
C5   C11  H11A 108.4      . . ?
C12  C11  H11B 108.4      . . ?
C5   C11  H11B 108.4      . . ?
H11A C11  H11B 107.5      . . ?
C13  C12  C11  127.05(17) . . ?
C13  C12  H12  116.5      . . ?
C11  C12  H12  116.5      . . ?
C12  C13  C14  126.05(18) . . ?
C12  C13  H13  117.0      . . ?
C14  C13  H13  117.0      . . ?
C13  C14  C15  114.73(15) . . ?
C13  C14  H14A 108.6      . . ?
C15  C14  H14A 108.6      . . ?
C13  C14  H14B 108.6      . . ?
C15  C14  H14B 108.6      . . ?
H14A C14  H14B 107.6      . . ?
C18  C15  C16  109.7(2)   . . ?
C18  C15  C14  114.7(2)   . . ?
C16  C15  C14  107.67(15) . . ?
C18  C15  C8   102.7(3)   . . ?
C16  C15  C8   107.87(14) . . ?
C14  C15  C8   113.91(15) . . ?
C16  C15  C18A 100.0(3)   . . ?
C14  C15  C18A 101.7(3)   . . ?
C8   C15  C18A 124.0(4)   . . ?
O3   C18  O4   124.2(6)   . . ?
O3   C18  C15  129.4(5)   . . ?
O4   C18  C15  106.4(5)   . . ?
C18  O4   C19  114.5(5)   . . ?
O4   C19  H19A 109.5      . . ?
O4   C19  H19B 109.5      . . ?
H19A C19  H19B 109.5      . . ?
O4   C19  H19C 109.5      . . ?
H19A C19  H19C 109.5      . . ?
H19B C19  H19C 109.5      . . ?
O3A  C18A O4A  123.4(7)   . . ?
O3A  C18A C15  127.0(7)   . . ?
O4A  C18A C15  109.5(7)   . . ?
C18A O4A  C19A 113.3(6)   . . ?
O4A  C19A H19D 109.5      . . ?
O4A  C19A H19E 109.5      . . ?
H19D C19A H19E 109.5      . . ?
O4A  C19A H19F 109.5      . . ?
H19D C19A H19F 109.5      . . ?
H19E C19A H19F 109.5      . . ?
O1   C16  O2   124.50(16) . . ?
O1   C16  C15  125.20(16) . . ?
O2   C16  C15  110.29(15) . . ?
O2   C17  H17A 109.5      . . ?
O2   C17  H17B 109.5      . . ?
H17A C17  H17B 109.5      . . ?
O2   C17  H17C 109.5      . . ?
H17A C17  H17C 109.5      . . ?
H17B C17  H17C 109.5      . . ?
C26  C21  C22  118.09(17) . . ?
C26  C21  C6   120.18(18) . . ?
C22  C21  C6   121.73(17) . . ?
C23  C22  C21  121.33(18) . . ?
C23  C22  H22  119.3      . . ?
C21  C22  H22  119.3      . . ?
C22  C23  C24  119.9(2)   . . ?
C22  C23  H23  120.1      . . ?
C24  C23  H23  120.1      . . ?
C25  C24  C23  119.23(19) . . ?
C25  C24  H24  120.4      . . ?
C23  C24  H24  120.4      . . ?
C24  C25  C26  120.5(2)   . . ?
C24  C25  H25  119.7      . . ?
C26  C25  H25  119.7      . . ?
C25  C26  C21  120.9(2)   . . ?
C25  C26  H26  119.5      . . ?
C21  C26  H26  119.5      . . ?

loop_
_geom_torsion_atom_site_label_1
_geom_torsion_atom_site_label_2
_geom_torsion_atom_site_label_3
_geom_torsion_atom_site_label_4
_geom_torsion
_geom_torsion_site_symmetry_1
_geom_torsion_site_symmetry_2
_geom_torsion_site_symmetry_3
_geom_torsion_site_symmetry_4
_geom_torsion_publ_flag
C9   N1   C1   C2   0.2(3)      . . . . ?
C9   N1   C1   C10  -179.54(19) . . . . ?
N1   C1   C2   C3   -0.9(3)     . . . . ?
C10  C1   C2   C3   178.8(2)    . . . . ?
C1   C2   C3   C4   0.6(3)      . . . . ?
C2   C3   C4   C9   0.4(3)      . . . . ?
C2   C3   C4   C5   -178.34(18) . . . . ?
C9   C4   C5   C6   -22.8(2)    . . . . ?
C3   C4   C5   C6   155.84(18)  . . . . ?
C9   C4   C5   C11  102.5(2)    . . . . ?
C3   C4   C5   C11  -78.9(2)    . . . . ?
C4   C5   C6   C7   28.2(2)     . . . . ?
C11  C5   C6   C7   -98.5(2)    . . . . ?
C4   C5   C6   C21  -157.52(16) . . . . ?
C11  C5   C6   C21  75.7(2)     . . . . ?
C21  C6   C7   C8   -179.05(18) . . . . ?
C5   C6   C7   C8   -5.0(3)     . . . . ?
C6   C7   C8   C9   -23.5(3)    . . . . ?
C6   C7   C8   C15  100.3(2)    . . . . ?
C1   N1   C9   C4   0.9(3)      . . . . ?
C1   N1   C9   C8   -176.10(18) . . . . ?
C3   C4   C9   N1   -1.2(3)     . . . . ?
C5   C4   C9   N1   177.53(16)  . . . . ?
C3   C4   C9   C8   175.69(17)  . . . . ?
C5   C4   C9   C8   -5.6(3)     . . . . ?
C7   C8   C9   N1   -154.68(16) . . . . ?
C15  C8   C9   N1   77.27(19)   . . . . ?
C7   C8   C9   C4   28.2(2)     . . . . ?
C15  C8   C9   C4   -99.85(19)  . . . . ?
C6   C5   C11  C12  24.3(2)     . . . . ?
C4   C5   C11  C12  -101.44(19) . . . . ?
C5   C11  C12  C13  66.6(3)     . . . . ?
C11  C12  C13  C14  3.7(3)      . . . . ?
C12  C13  C14  C15  -105.1(2)   . . . . ?
C13  C14  C15  C18  -45.2(3)    . . . . ?
C13  C14  C15  C16  -167.67(16) . . . . ?
C13  C14  C15  C8   72.76(19)   . . . . ?
C13  C14  C15  C18A -63.1(3)    . . . . ?
C9   C8   C15  C18  -178.9(2)   . . . . ?
C7   C8   C15  C18  56.3(3)     . . . . ?
C9   C8   C15  C16  -63.03(18)  . . . . ?
C7   C8   C15  C16  172.16(15)  . . . . ?
C9   C8   C15  C14  56.43(19)   . . . . ?
C7   C8   C15  C14  -68.4(2)    . . . . ?
C9   C8   C15  C18A -179.0(3)   . . . . ?
C7   C8   C15  C18A 56.2(3)     . . . . ?
C16  C15  C18  O3   -113.7(6)   . . . . ?
C14  C15  C18  O3   124.9(6)    . . . . ?
C8   C15  C18  O3   0.8(7)      . . . . ?
C16  C15  C18  O4   64.4(5)     . . . . ?
C14  C15  C18  O4   -56.9(6)    . . . . ?
C8   C15  C18  O4   179.0(5)    . . . . ?
O3   C18  O4   C19  1.4(11)     . . . . ?
C15  C18  O4   C19  -176.9(5)   . . . . ?
C16  C15  C18A O3A  52.6(8)     . . . . ?
C14  C15  C18A O3A  -58.0(8)    . . . . ?
C8   C15  C18A O3A  172.2(7)    . . . . ?
C16  C15  C18A O4A  -130.8(5)   . . . . ?
C14  C15  C18A O4A  118.7(5)    . . . . ?
C8   C15  C18A O4A  -11.1(6)    . . . . ?
O3A  C18A O4A  C19A 2.2(11)     . . . . ?
C15  C18A O4A  C19A -174.6(5)   . . . . ?
C17  O2   C16  O1   -6.8(3)     . . . . ?
C17  O2   C16  C15  174.37(15)  . . . . ?
C18  C15  C16  O1   -134.0(3)   . . . . ?
C14  C15  C16  O1   -8.5(3)     . . . . ?
C8   C15  C16  O1   114.8(2)    . . . . ?
C18A C15  C16  O1   -114.4(4)   . . . . ?
C18  C15  C16  O2   44.8(3)     . . . . ?
C14  C15  C16  O2   170.29(15)  . . . . ?
C8   C15  C16  O2   -66.37(18)  . . . . ?
C18A C15  C16  O2   64.5(4)     . . . . ?
C7   C6   C21  C26  36.6(3)     . . . . ?
C5   C6   C21  C26  -137.6(2)   . . . . ?
C7   C6   C21  C22  -143.4(2)   . . . . ?
C5   C6   C21  C22  42.4(3)     . . . . ?
C26  C21  C22  C23  -1.9(3)     . . . . ?
C6   C21  C22  C23  178.16(18)  . . . . ?
C21  C22  C23  C24  1.4(3)      . . . . ?
C22  C23  C24  C25  0.2(4)      . . . . ?
C23  C24  C25  C26  -1.2(5)     . . . . ?
C24  C25  C26  C21  0.7(5)      . . . . ?
C22  C21  C26  C25  0.8(4)      . . . . ?
C6   C21  C26  C25  -179.2(2)   . . . . ?

loop_
_exptl_crystal_face_index_h
_exptl_crystal_face_index_k
_exptl_crystal_face_index_l
_exptl_crystal_face_perp_dist
-5 0  -1 0.036
-4 -4 1  0.073
-3 1  5  0.051
1  -1 3  0.057
4  1  -2 0.055
4  -1 -5 0.055
5  0  1  0.04
5  5  -3 0.051

_shelx_res_file
;
TITL glo10923.res in C2
    glo10923.res
    created by SHELXL-2019/3 at 14:13:59 on 29-Sep-2025
REM Old TITL glo10923 in C2
REM SHELXT solution in C2: R1 0.155, Rweak 0.041, Alpha 0.008
REM <I/s>   0.000 for    0 systematic absences,  Orientation as input
REM Flack x =  0.412 ( 0.222 ) from  1797 Parsons' quotients
REM Formula found by SHELXT:  C25 N2 O3
CELL  0.71073  25.2596   6.9396  11.6918   90.000   96.647   90.000
ZERR    4.000   0.0006   0.0002   0.0003    0.000    0.001    0.000
LATT -7
SYMM -X, Y, -Z
SFAC C H N O
UNIT 100 100 4 16
TEMP -173.150
SIZE 0.081 0.121 0.158
ACTA
CONF

LIST 4

L.S. 40
BOND $H

FMAP 2
PLAN 10

ISOR 0.006 $C $O $N

HTAB

OMIT     6   0   3
OMIT    20   0   0

WGHT    0.050000    0.806100
FVAR       0.52367   0.54684
N1    3    0.284084    0.762703    0.246044    11.00000    0.01853    0.02184 =
         0.05099   -0.00778    0.00542    0.00135
O1    4    0.258556    0.330767    0.269638    11.00000    0.02638    0.02961 =
         0.03248   -0.00311    0.00605   -0.00058
O2    4    0.288233    0.438945    0.447062    11.00000    0.02337    0.03415 =
         0.02484   -0.00039    0.01022    0.00297
C1    1    0.251685    0.843807    0.161062    11.00000    0.01742    0.01960 =
         0.07154    0.00096    0.00147    0.00092
C2    1    0.268537    0.891965    0.055932    11.00000    0.02238    0.02104 =
         0.06623    0.01086   -0.00713    0.00079
AFIX  43
H2    2    0.244439    0.947828   -0.003279    11.00000   -1.20000
AFIX   0
C3    1    0.320791    0.857530    0.038675    11.00000    0.02496    0.02041 =
         0.04605    0.00422   -0.00259   -0.00052
AFIX  43
H3    2    0.333117    0.890685   -0.032506    11.00000   -1.20000
AFIX   0
C4    1    0.355490    0.773691    0.126344    11.00000    0.01908    0.01516 =
         0.03596   -0.00345    0.00011    0.00179
C5    1    0.413536    0.738562    0.111780    11.00000    0.02023    0.02023 =
         0.02757    0.00045    0.00368    0.00254
AFIX  13
H5    2    0.426067    0.852013    0.069551    11.00000   -1.20000
AFIX   0
C6    1    0.447375    0.728980    0.226290    11.00000    0.01771    0.02220 =
         0.02973   -0.00333    0.00334    0.00467
C7    1    0.426794    0.670133    0.320336    11.00000    0.01749    0.03861 =
         0.02512   -0.00762    0.00199    0.00362
AFIX  43
H7    2    0.450190    0.656200    0.389535    11.00000   -1.20000
AFIX   0
C8    1    0.368509    0.624290    0.323452    11.00000    0.01812    0.03440 =
         0.02288   -0.00822    0.00502    0.00167
AFIX  13
H8    2    0.358299    0.675476    0.397790    11.00000   -1.20000
AFIX   0
C9    1    0.334848    0.727791    0.227694    11.00000    0.01823    0.01774 =
         0.03644   -0.00882    0.00249    0.00060
C10   1    0.195268    0.881826    0.185601    11.00000    0.01925    0.04135 =
         0.10870    0.01296    0.00766    0.00751
AFIX 137
H10A  2    0.187341    1.019498    0.175933    11.00000   -1.50000
H10B  2    0.191330    0.843283    0.264809    11.00000   -1.50000
H10C  2    0.170497    0.807384    0.131996    11.00000   -1.50000
AFIX   0
C11   1    0.422456    0.553401    0.037375    11.00000    0.03078    0.02278 =
         0.02224    0.00186    0.00743    0.00365
AFIX  23
H11A  2    0.388360    0.521149   -0.009228    11.00000   -1.20000
H11B  2    0.448538    0.585519   -0.016715    11.00000   -1.20000
AFIX   0
C12   1    0.441926    0.377627    0.104786    11.00000    0.03069    0.02155 =
         0.02532   -0.00113    0.01185    0.00656
AFIX  43
H12   2    0.476852    0.334571    0.095307    11.00000   -1.20000
AFIX   0
C13   1    0.415485    0.275647    0.176422    11.00000    0.03458    0.02245 =
         0.02511    0.00240    0.01156    0.01080
AFIX  43
H13   2    0.434108    0.172300    0.216327    11.00000   -1.20000
AFIX   0
C14   1    0.359014    0.309000    0.199865    11.00000    0.03001    0.02135 =
         0.02135    0.00059    0.00901    0.00411
AFIX  23
H14A  2    0.340180    0.183653    0.196212    11.00000   -1.20000
H14B  2    0.341143    0.391700    0.138041    11.00000   -1.20000
AFIX   0
SIMU 0.04 0.04 0.9 C15 > c19A
SAME c15 C18A o3A O4A c19A
SADI C15 c18
SADI c18 O3
SADI c18 O4
SADI O4 C19

ISOR 0.006 C15 > C19A

C15   1    0.353164    0.404225    0.317445    11.00000    0.02071    0.03260 =
         0.01891    0.00110    0.00532    0.00716
PART 1 21
C18   1    0.389022    0.318816    0.419555    21.00000    0.01908    0.01795 =
         0.02124   -0.00204    0.00664   -0.00046
O3    4    0.420245    0.396641    0.487670    21.00000    0.05158    0.02737 =
         0.02933    0.00380   -0.01350   -0.00503
O4    4    0.377643    0.131783    0.421523    21.00000    0.04399    0.02092 =
         0.02307    0.00260   -0.00258   -0.00360
C19   1    0.405788    0.027653    0.516426    21.00000    0.05711    0.02606 =
         0.02738    0.01049   -0.00527   -0.00150
AFIX 137
H19A  2    0.390062   -0.100769    0.521261    21.00000   -1.50000
H19B  2    0.403065    0.097826    0.588249    21.00000   -1.50000
H19C  2    0.443379    0.015079    0.504316    21.00000   -1.50000
AFIX   0
PART 2 -21
C18A  1    0.378922    0.246902    0.404605   -21.00000    0.01701    0.02657 =
         0.01881   -0.00385    0.00600   -0.00112
O3A   4    0.365559    0.083836    0.411281   -21.00000    0.02518    0.02253 =
         0.03362    0.00527    0.00257    0.00164
O4A   4    0.421356    0.322230    0.468741   -21.00000    0.02669    0.03385 =
         0.03371    0.01248   -0.00699   -0.00475
C19A  1    0.450570    0.182298    0.544104   -21.00000    0.04001    0.04854 =
         0.05365    0.02419   -0.01651   -0.01002
AFIX 137
H19D  2    0.486978    0.228739    0.565924   -21.00000   -1.50000
H19E  2    0.451729    0.058871    0.503743   -21.00000   -1.50000
H19F  2    0.432696    0.164955    0.613449   -21.00000   -1.50000
AFIX   0
PART 0

C16   1    0.294151    0.386535    0.338914    11.00000    0.02420    0.02097 =
         0.02599    0.00239    0.00779    0.00525
C17   1    0.233642    0.445770    0.473839    11.00000    0.02523    0.03336 =
         0.03821    0.00163    0.01756    0.00211
AFIX 137
H17A  2    0.233371    0.470223    0.556323    11.00000   -1.50000
H17B  2    0.216147    0.322330    0.453712    11.00000   -1.50000
H17C  2    0.214505    0.549372    0.429584    11.00000   -1.50000
AFIX   0
C21   1    0.505426    0.769032    0.228470    11.00000    0.01978    0.02716 =
         0.02923   -0.00265    0.00472    0.00363
C22   1    0.524271    0.919376    0.164953    11.00000    0.02173    0.02290 =
         0.02724   -0.00562    0.00277    0.00249
AFIX  43
H22   2    0.499584    0.996098    0.117284    11.00000   -1.20000
AFIX   0
C23   1    0.578407    0.959083    0.170040    11.00000    0.02598    0.03160 =
         0.03108   -0.00444    0.00565   -0.00365
AFIX  43
H23   2    0.590394    1.063838    0.127491    11.00000   -1.20000
AFIX   0
C24   1    0.615117    0.844790    0.237762    11.00000    0.01786    0.06438 =
         0.04534    0.00856    0.00350   -0.00260
AFIX  43
H24   2    0.652194    0.871168    0.241871    11.00000   -1.20000
AFIX   0
C25   1    0.596865    0.692250    0.299004    11.00000    0.02121    0.07299 =
         0.06241    0.03197    0.00388    0.01021
AFIX  43
H25   2    0.621658    0.612236    0.344139    11.00000   -1.20000
AFIX   0
C26   1    0.542584    0.655431    0.294905    11.00000    0.02184    0.04858 =
         0.05008    0.01996    0.00924    0.00670
AFIX  43
H26   2    0.530684    0.551267    0.338056    11.00000   -1.20000
AFIX   0
HKLF 4


REM  glo10923.res in C2
REM wR2 = 0.0882, GooF = S = 1.047, Restrained GooF = 1.065 for all data
REM R1 = 0.0339 for 4206 Fo > 4sig(Fo) and 0.0349 for all 4313 data
REM 312 parameters refined using 237 restraints

END

WGHT      0.0500      0.8061

REM Instructions for potential hydrogen bonds
EQIV $1 -x+1, y, -z+1
HTAB C19A O4A_$1

REM Highest difference peak  0.196,  deepest hole -0.215,  1-sigma level  0.037
Q1    1   0.6008  0.7684  0.3350  11.00000  0.05    0.20
Q2    1   0.3824  0.7553  0.1188  11.00000  0.05    0.18
Q3    1   0.4910  0.3906  0.1185  11.00000  0.05    0.17
Q4    1   0.4765  0.7397  0.2193  11.00000  0.05    0.16
Q5    1   0.4307  0.7373  0.1707  11.00000  0.05    0.15
Q6    1   0.3269  0.3809  0.3333  11.00000  0.05    0.13
Q7    1   0.1815  0.7584  0.2253  11.00000  0.05    0.13
Q8    1   0.3593  0.3412  0.2618  11.00000  0.05    0.12
Q9    1   0.4218  0.2295  0.5914  11.00000  0.05    0.12
Q10   1   0.2618  0.9058  0.1177  11.00000  0.05    0.12
;
_shelx_res_checksum               55686
_shelx_hkl_file
;
   4   0   0  621.14   57.59
  -4   0   0  648.84   58.19
   4   0   0  684.33   25.50
  -4   0   0  686.33   25.40
  -6   0   0 5149.58  221.08
   6   0   0 5091.89  130.59
   6   0   0 4669.53  213.48
  -6   0   0 4949.40  129.79
   8   0   0    4.00    0.80
  -8   0   0    4.50    0.80
  -8   0   0    4.40    0.70
  -8   0   0    4.10    0.60
  -8   0   0    4.40    0.80
   8   0   0    4.00    0.70
   8   0   0    3.40    0.60
   8   0   0    3.60    0.90
  10   0   0  111.09    4.50
  10   0   0  116.19    4.10
 -10   0   0  112.39    3.90
 -10   0   0  121.39    3.80
 -10   0   0  112.19    4.10
 -10   0   0  103.29    3.90
  10   0   0  108.99    3.70
  12   0   0   99.09    4.00
 -12   0   0   97.09    3.90
  12   0   0  105.89    4.60
  12   0   0  100.59    3.80
  12   0   0   93.69    3.60
  12   0   0   99.89    4.00
 -12   0   0   98.59    3.60
 -12   0   0  103.99    4.10
 -12   0   0  102.89    4.00
  14   0   0  826.62   47.00
  14   0   0  854.31  149.79
 -14   0   0  671.93  142.59
 -14   0   0  772.82   45.50
 -16   0   0    7.90    1.30
 -16   0   0    7.70    1.20
  16   0   0   11.50    1.70
 -16   0   0    8.70    1.40
  16   0   0   10.70    1.60
 -16   0   0   10.10    1.60
  18   0   0  206.58    7.60
  18   0   0  207.48    8.30
  18   0   0  223.08    7.70
 -18   0   0  207.68    7.20
 -18   0   0  205.08    7.30
 -18   0   0  202.18    6.80
 -18   0   0  197.68    7.50
  18   0   0  209.78    6.90
 -18   0   0  210.08    7.40
  18   0   0  213.18    7.30
  20   0   0   11.70    1.90
  20   0   0    9.60    1.50
 -20   0   0    9.30    1.40
  20   0   0   11.00    1.90
  20   0   0    9.30    1.70
 -20   0   0   10.30    1.70
 -20   0   0   10.60    1.90
 -22   0   0    8.70    1.70
  22   0   0    6.70    1.60
  22   0   0   11.00    2.10
  22   0   0    8.00    1.90
 -22   0   0    8.30    1.60
 -22   0   0    7.70    1.70
 -22   0   0    7.60    1.40
 -22   0   0   10.00    2.00
  22   0   0    9.40    1.60
  22   0   0    9.60    2.20
 -24   0   0  134.29    6.10
 -24   0   0  127.89    5.40
  24   0   0  132.69    8.10
 -24   0   0  136.39    6.50
  24   0   0  135.09    6.20
  24   0   0  134.89    6.80
 -24   0   0  114.89    5.90
  24   0   0  128.99    5.40
 -24   0   0  121.19    5.70
 -26   0   0    0.50    1.00
 -26   0   0    0.30    0.90
  26   0   0    1.20    1.00
 -26   0   0    0.70    1.00
  26   0   0    0.50    0.90
 -26   0   0    0.90    0.80
  26   0   0   -0.10    1.00
 -26   0   0   -0.10    0.80
  26   0   0    1.00    1.10
  28   0   0   15.40    2.70
 -28   0   0    8.70    2.20
  28   0   0   17.50    3.00
 -28   0   0   12.80    2.00
 -28   0   0   17.80    3.10
  28   0   0   14.60    2.80
 -28   0   0   13.40    2.30
 -28   0   0   13.00    2.30
  30   0   0   43.70    4.90
  30   0   0   52.39    4.50
 -30   0   0   56.29    3.90
 -30   0   0   44.90    4.20
 -30   0   0   51.19    4.10
  30   0   0   50.49    3.50
  -1  -1   0 1586.44   86.49
   1  -1   0 1691.13   48.70
  -1   1   0 1655.03   48.20
  -1   1   0 1812.12  102.29
   1   1   0 1619.44   88.09
   1   1   0 1698.63   48.00
   3  -1   0  424.86   62.79
   3  -1   0  429.46   20.80
  -3  -1   0  458.45   58.49
  -3   1   0  502.55   66.39
   3   1   0  397.46   52.69
  -3   1   0  447.66   21.10
  -5  -1   0  139.99    4.10
   5  -1   0  140.09    4.30
   5  -1   0  141.29    4.20
   5  -1   0  140.29    4.50
  -5  -1   0  146.29    3.80
   5  -1   0  144.29    4.10
   5  -1   0  139.69    4.40
  -5  -1   0  141.39    4.50
  -5   1   0  146.79    4.10
   5   1   0  138.79    4.00
   5   1   0  147.09    4.80
  -5   1   0  143.79    4.20
  -5   1   0  144.69    4.60
   5   1   0  143.29    4.60
   7  -1   0  642.04   32.70
  -7  -1   0  538.75   80.59
   7  -1   0  501.25   94.69
   7   1   0  614.14   29.10
  -7   1   0  549.05   93.19
  -7   1   0  675.53   33.10
   9  -1   0  287.67    8.50
   9  -1   0  296.07    8.70
  -9  -1   0  294.87    8.60
  -9  -1   0  291.67    7.60
   9  -1   0  279.77    8.80
   9  -1   0  308.47    8.50
  -9  -1   0  297.27    7.20
   9   1   0  303.87    7.20
   9   1   0  280.97    8.60
  -9   1   0  308.17    8.40
  -9   1   0  290.17    8.60
   9   1   0  287.67    8.00
   9   1   0  297.57    8.50
   9   1   0  287.97    7.80
  11  -1   0   19.60    1.60
  11  -1   0   20.50    1.80
 -11  -1   0   19.30    1.50
  11  -1   0   18.30    1.60
 -11  -1   0   18.70    1.10
 -11  -1   0   16.20    1.30
  11  -1   0   15.70    1.90
 -11  -1   0   20.10    2.00
  11   1   0   24.20    2.40
  11   1   0   20.40    2.10
  11   1   0   12.70    1.40
 -11   1   0   17.30    1.50
  11   1   0   17.70    1.00
  11   1   0   20.10    1.50
 -11   1   0   22.10    2.70
 -11   1   0   20.30    1.80
 -11   1   0   14.30    1.60
  13  -1   0   78.89    3.90
 -13  -1   0   96.39    4.30
 -13  -1   0   88.49    3.70
  13  -1   0   77.49    4.20
  13  -1   0   86.59    3.90
  13  -1   0   91.79    3.90
 -13  -1   0   95.59    3.40
 -13  -1   0   87.39    3.10
  13  -1   0   87.39    3.70
  13   1   0   83.49    4.20
  13   1   0   90.69    6.00
  13   1   0   97.69    3.40
 -13   1   0   86.39    4.00
 -13   1   0   86.99    3.90
 -13   1   0   93.39    3.70
  13   1   0   86.49    3.70
 -13   1   0   88.79    4.20
  13   1   0   93.09    3.60
 -15  -1   0  690.83   17.80
 -15  -1   0  704.43   17.40
 -15  -1   0  710.63   18.90
  15   1   0  701.23   19.40
 -15   1   0  708.03   19.00
  17  -1   0  331.67   10.30
 -17  -1   0  338.37    9.40
 -17  -1   0  327.07   10.90
 -17  -1   0  333.87    9.30
  17  -1   0  334.47   10.20
 -17  -1   0  323.57   10.60
 -17  -1   0  321.67   10.30
  17  -1   0  334.57   10.30
  17  -1   0  327.47   11.20
  17  -1   0  342.27   10.80
 -17   1   0  341.97   10.90
 -17   1   0  331.77   10.40
 -17   1   0  348.67   10.50
 -17   1   0  316.17   12.20
  17   1   0  332.27   10.20
  17   1   0  329.87    9.90
  17   1   0  338.47    9.00
 -17   1   0  323.17   10.30
  19  -1   0  140.19    5.90
 -19  -1   0  141.89    5.80
  19  -1   0  144.49    5.90
 -19  -1   0  141.59    5.30
  19  -1   0  139.89    6.20
  19  -1   0  141.19    6.70
  19  -1   0  138.09    5.80
 -19  -1   0  142.99    5.10
 -19  -1   0  144.39    5.10
 -19  -1   0  136.19    6.20
  19   1   0  135.29    6.50
 -19   1   0  144.49    6.20
 -19   1   0  138.09    6.00
 -19   1   0  144.79    5.60
 -19   1   0  149.59    6.40
  19   1   0  145.49    6.00
  19   1   0  141.19    4.70
 -19   1   0  138.89    6.00
  19   1   0  136.59    5.60
 -21  -1   0   -0.70    0.80
  21  -1   0    0.30    0.90
 -21  -1   0    1.50    0.90
 -21  -1   0    0.80    0.70
  21  -1   0    0.30    0.70
 -21  -1   0    1.70    0.90
  21  -1   0   -0.10    0.80
  21  -1   0   -0.20    0.80
  21  -1   0   -1.00    0.60
 -21  -1   0    1.40    0.80
 -21   1   0    1.80    1.10
  21   1   0   -0.30    0.60
  21   1   0    0.00    0.80
  21   1   0    1.40    0.70
 -21   1   0   -0.70    0.80
  21   1   0    1.10    1.10
  21   1   0    1.20    0.90
 -21   1   0    1.00    1.00
 -21   1   0    1.00    1.00
 -21   1   0    0.70    0.70
  23  -1   0  106.49    5.90
  23  -1   0  108.19    6.30
 -23  -1   0  109.79    4.60
  23  -1   0  105.69    5.50
  23  -1   0  106.09    5.50
 -23  -1   0  110.19    5.50
  23  -1   0  119.59    5.50
 -23  -1   0  108.99    5.80
 -23  -1   0  103.49    4.70
 -23   1   0  116.79    6.10
 -23   1   0  108.79    5.60
 -23   1   0  113.59    5.10
  23   1   0  115.79    5.70
 -23   1   0  116.39    5.80
  23   1   0  113.89    5.40
  23   1   0  107.89    6.50
  23   1   0  109.69    4.30
  23   1   0  111.59    6.40
 -23   1   0  113.89    5.60
  25  -1   0   20.40    2.80
 -25  -1   0   25.10    2.30
 -25  -1   0   28.80    2.40
  25  -1   0   24.10    4.90
  25  -1   0   29.10    3.70
  25  -1   0   25.00    3.00
 -25  -1   0   24.80    3.30
 -25  -1   0   25.40    2.20
 -25  -1   0   28.20    3.30
  25   1   0   20.20    2.70
  25   1   0   32.50    3.60
  25   1   0   26.50    2.00
  25   1   0   24.80    4.20
 -25   1   0   20.20    2.80
  25   1   0   20.50    2.90
 -25   1   0   26.60    2.90
 -25   1   0   24.90    3.20
 -25   1   0   19.10    2.90
 -25   1   0   32.70    3.60
 -27  -1   0    9.80    2.10
  27  -1   0    8.80    1.90
 -27  -1   0   10.00    1.70
  27  -1   0    4.80    1.80
 -27  -1   0    9.50    1.60
 -27  -1   0   12.00    1.80
  27  -1   0    9.30    2.00
  27  -1   0    9.20    2.20
 -27  -1   0    8.60    2.30
  27  -1   0   12.40    3.00
 -27   1   0   12.10    2.60
 -27   1   0    7.90    1.90
  27   1   0   13.30    2.60
  27   1   0   10.30    2.20
 -27   1   0   11.10    2.40
 -27   1   0    7.90    2.10
  27   1   0    8.20    2.20
  27   1   0    9.30    2.50
  29  -1   0   17.20    2.90
 -29  -1   0   20.20    2.20
 -29  -1   0   16.70    3.00
  29  -1   0   11.60    2.50
  29  -1   0   16.30    3.10
 -29  -1   0   20.30    2.30
  29  -1   0   20.40    3.00
 -29   1   0   19.20    3.10
  29   1   0   17.40    2.70
 -29   1   0   18.80    3.10
  29   1   0   18.00    3.20
  29   1   0   22.10    3.50
 -29   1   0   20.20    3.20
 -29   1   0   21.80    2.70
 -29   1   0   19.40    3.60
  31  -1   0    8.50    2.00
  31  -1   0    7.20    2.20
 -31  -1   0    7.50    1.40
 -31  -1   0    7.90    2.20
 -31  -1   0    9.50    1.60
  31  -1   0    9.30    2.50
  31  -1   0    8.80    2.50
 -31   1   0   10.30    2.40
  31   1   0    6.00    2.10
  31   1   0    6.20    2.00
 -31   1   0    7.70    2.40
 -31   1   0   11.00    2.60
 -31   1   0   10.00    2.40
   0  -2   0 8389.36  363.56
   0   2   0 8329.87  205.58
   0   2   0 8062.19  206.88
  -2  -2   0 3717.53  191.08
   2  -2   0 3788.52  116.59
  -2  -2   0 3927.31  107.99
   2   2   0 3955.20  108.09
  -2   2   0 3788.02  211.68
  -2   2   0 3879.71  108.69
   4  -2   0 2064.29   70.49
   4  -2   0 2200.88  162.98
  -4  -2   0 2104.99  136.39
  -4  -2   0 2110.49   68.19
   4   2   0 2046.20  140.89
  -4   2   0 2384.36  174.08
   4   2   0 2110.49   66.99
  -4   2   0 2077.79   70.29
   6  -2   0   57.59    2.60
  -6  -2   0   57.49    1.70
  -6  -2   0   55.39    1.70
   6  -2   0   59.99    2.60
   6  -2   0   60.09    2.70
   6  -2   0   59.69    2.50
  -6  -2   0   57.79    2.40
  -6  -2   0   59.39    3.00
   6  -2   0   60.39    3.00
   6   2   0   60.39    2.30
  -6   2   0   58.79    2.60
  -6   2   0   58.99    3.10
   6   2   0   59.19    2.40
  -6   2   0   52.49    2.30
  -6   2   0   61.09    2.70
   6   2   0   53.09    3.00
   6   2   0   57.49    2.40
  -6   2   0   55.09    2.60
   8  -2   0   52.59    2.90
  -8  -2   0   49.50    2.90
  -8  -2   0   48.00    2.30
   8  -2   0   47.50    3.00
   8  -2   0   50.29    2.60
   8  -2   0   52.99    2.80
   8  -2   0   52.29    2.40
  -8   2   0   49.90    3.00
   8   2   0   49.30    2.20
   8   2   0   49.70    3.00
   8   2   0   50.09    2.50
  -8   2   0   49.99    2.30
  -8   2   0   53.69    2.60
   8   2   0   47.90    2.20
 -10  -2   0  104.49    4.70
  10  -2   0  110.79    4.30
  10  -2   0  112.99    4.60
  10  -2   0  115.39    4.20
 -10  -2   0  112.19    3.30
  10  -2   0  113.69    4.50
 -10  -2   0  118.39    4.20
  10  -2   0  112.19    4.60
  10  -2   0  112.59    4.80
 -10   2   0  109.99    4.00
  10   2   0  110.49    3.90
 -10   2   0  104.19    4.40
 -10   2   0  122.99    4.40
 -10   2   0  114.69    4.60
 -10   2   0  109.49    5.00
  10   2   0  111.29    4.00
  10   2   0  105.29    4.70
  10   2   0  104.89    4.30
  12  -2   0  323.37   10.10
  12  -2   0  326.77    9.70
 -12  -2   0  315.57    9.30
  12  -2   0  313.87   10.10
  12  -2   0  335.17    9.80
 -12  -2   0  313.97   10.20
  12  -2   0  327.57   10.10
 -12  -2   0  340.57    8.40
 -12  -2   0  320.57    8.30
  12  -2   0  337.37   10.20
 -12   2   0  328.37    9.50
  12   2   0  327.37    9.90
  12   2   0  314.77   10.10
  12   2   0  305.17    9.10
  12   2   0  321.77    9.00
 -12   2   0  336.97   10.00
 -12   2   0  327.47   10.60
 -12   2   0  319.17    9.80
 -12   2   0  325.87    9.20
 -14  -2   0    5.10    1.10
  14  -2   0    5.10    1.30
  14  -2   0    6.40    1.30
  14  -2   0    6.00    1.50
 -14  -2   0    5.40    0.80
 -14  -2   0    5.50    0.80
 -14  -2   0    4.30    1.30
  14  -2   0    5.50    1.20
  14  -2   0    3.50    1.10
  14   2   0    6.20    1.10
  14   2   0    6.30    1.20
  14   2   0    6.80    1.40
  14   2   0    6.00    1.40
 -14   2   0    5.30    1.10
 -14   2   0    6.80    1.30
 -14   2   0    7.30    1.60
 -14   2   0    5.00    1.20
 -16  -2   0    6.30    1.00
  16  -2   0    6.90    1.50
 -16  -2   0   10.20    2.00
  16  -2   0    4.60    1.30
  16  -2   0    5.20    1.20
 -16  -2   0    6.70    0.90
 -16  -2   0    6.50    1.40
  16  -2   0    8.50    1.60
  16  -2   0    5.30    1.40
 -16   2   0    6.10    1.30
 -16   2   0    8.40    1.90
  16   2   0    4.80    1.20
  16   2   0    6.50    1.20
  16   2   0    7.30    1.60
 -16   2   0    7.20    1.50
 -16   2   0    6.90    1.30
  16   2   0    6.30    1.60
 -18  -2   0  108.49    4.80
 -18  -2   0   94.99    5.10
  18  -2   0   85.89    5.10
  18  -2   0   96.09    5.20
  18  -2   0   98.59    4.70
 -18  -2   0  104.29    3.80
 -18  -2   0   94.49    3.60
  18  -2   0  102.99    5.00
 -18   2   0   98.59    4.90
  18   2   0  108.69    4.60
 -18   2   0   95.39    5.00
  18   2   0   95.89    5.10
  18   2   0  106.19    4.70
  18   2   0  109.29    5.40
 -18   2   0  106.39    5.70
 -18   2   0   99.89    4.60
 -20  -2   0  109.49    4.10
  20  -2   0  114.49    5.30
  20  -2   0  117.39    5.80
  20  -2   0  104.59    5.80
 -20  -2   0  118.19    6.00
  20  -2   0  122.89    5.80
  20  -2   0  108.89    6.00
 -20  -2   0  119.09    4.10
 -20  -2   0  113.29    5.30
  20   2   0  123.89    5.20
  20   2   0  110.39    5.60
  20   2   0  111.79    6.00
 -20   2   0  118.69    5.80
 -20   2   0  112.49    6.20
 -20   2   0  116.79    5.20
 -20   2   0  121.59    5.70
  20   2   0  113.69    5.20
  22  -2   0  169.08    7.30
  22  -2   0  152.98    7.60
 -22  -2   0  153.98    5.30
 -22  -2   0  160.78    7.60
  22  -2   0  164.58    7.20
  22  -2   0  152.58    7.40
 -22  -2   0  157.68    5.20
 -22  -2   0  154.58    6.70
  22  -2   0  171.68    7.00
  22   2   0  164.18    6.60
 -22   2   0  150.48    7.00
 -22   2   0  164.98    6.60
  22   2   0  155.18    7.70
  22   2   0  175.08    7.00
 -22   2   0  170.18    7.30
 -22   2   0  166.98    7.90
  24  -2   0   88.29    5.40
 -24  -2   0   86.69    5.50
  24  -2   0   94.89    5.90
 -24  -2   0   95.69    3.70
 -24  -2   0   93.99    5.20
  24  -2   0   99.09    5.30
  24  -2   0   87.49    5.20
 -24  -2   0   89.69    3.50
 -24   2   0   97.49    6.20
  24   2   0   93.09    5.00
 -24   2   0   95.79    5.40
  24   2   0  100.89    5.30
 -24   2   0   94.09    8.20
  24   2   0   92.89    5.90
 -24   2   0   90.69    5.40
 -26  -2   0    8.60    2.00
 -26  -2   0   10.60    1.20
  26  -2   0   14.60    2.60
 -26  -2   0   13.40    2.60
  26  -2   0    9.20    2.40
 -26  -2   0   10.10    1.20
  26  -2   0    9.10    2.40
  26  -2   0   13.50    2.50
  26  -2   0    7.20    2.00
 -26   2   0    9.80    1.90
 -26   2   0    8.90    2.20
 -26   2   0    7.10    2.20
  26   2   0    9.60    2.20
 -26   2   0   13.60    2.60
  26   2   0    9.40    2.10
  26   2   0    8.90    2.40
  26   2   0   10.80    2.00
 -26   2   0    9.30    2.20
  28  -2   0   16.80    3.10
  28  -2   0   23.10    3.50
  28  -2   0   20.60    3.10
 -28  -2   0   16.50    3.00
  28  -2   0   21.80    3.20
 -28  -2   0   17.40    2.10
 -28  -2   0   20.00    1.30
 -28   2   0   16.70    3.30
  28   2   0   17.30    2.80
  28   2   0   15.60    2.70
 -28   2   0   20.50    3.20
 -28   2   0   16.00    2.90
 -28   2   0   19.40    3.10
 -28   2   0   20.10    2.80
  28   2   0   21.60    3.40
  30  -2   0   99.89    6.60
  30  -2   0   82.99    6.40
  30  -2   0   89.89    5.90
 -30  -2   0   99.09    6.30
  30  -2   0  105.49    7.30
 -30   2   0   93.19    5.90
  30   2   0  102.09    8.40
  30   2   0   95.19    5.80
 -30   2   0   96.79    6.20
 -30   2   0   88.19    6.50
  30   2   0   82.79    9.50
  -1  -3   0 1365.26  134.19
   1  -3   0 1516.05  146.09
  -1  -3   0 1315.27  136.59
   1   3   0 1322.37   53.69
  -1   3   0 1359.06   57.09
  -1   3   0 1334.57   54.59
   1   3   0 1243.98   54.39
  -3   3   0  550.34   14.40
   3   3   0  554.94   15.50
   5  -3   0  620.94  125.19
  -5  -3   0  630.84  109.29
  -5  -3   0  581.04   34.60
   5  -3   0  573.94   36.00
  -5   3   0  698.13  137.99
   5   3   0  598.44  107.99
   5   3   0  630.84   34.40
  -5   3   0  544.85   35.00
   7  -3   0  433.86   12.10
   7  -3   0  449.86   13.00
  -7  -3   0  453.75   13.20
   7  -3   0  430.76   12.40
  -7  -3   0  444.16   11.00
   7  -3   0  440.26   12.00
  -7  -3   0  462.05   12.10
   7  -3   0  460.85   12.70
  -7   3   0  444.86   12.40
  -7   3   0  453.75   12.40
  -7   3   0  431.06   11.80
  -7   3   0  437.76   12.80
   7   3   0  451.85   11.50
   7   3   0  437.06   13.30
  -7   3   0  445.86   12.30
   7   3   0  460.55   11.30
   7   3   0  441.56   11.80
  -7   3   0  427.36   13.30
  -7   3   0  454.45   12.50
   9  -3   0   80.39    4.20
  -9  -3   0   79.79    2.30
   9  -3   0   81.79    3.50
  -9  -3   0   83.59    3.60
   9  -3   0   87.29    4.20
   9  -3   0   86.39    3.80
  -9  -3   0   79.19    4.30
   9  -3   0   75.79    3.70
   9  -3   0   85.59    3.70
  -9   3   0   76.79    3.70
  -9   3   0   79.59    4.50
  -9   3   0   81.89    4.00
  -9   3   0   80.89    3.90
   9   3   0   76.29    3.30
   9   3   0   79.39    3.40
   9   3   0   79.59    3.20
  -9   3   0   78.09    3.80
   9   3   0   79.19    4.40
  -9   3   0   77.39    3.30
  11  -3   0    7.20    1.40
  11  -3   0    6.00    1.40
  11  -3   0    9.20    1.30
 -11  -3   0    7.90    1.60
 -11  -3   0   11.90    1.60
  11  -3   0    7.30    1.50
  11  -3   0    9.40    1.60
  11  -3   0    7.40    1.40
 -11   3   0    5.90    1.60
  11   3   0    6.60    1.50
 -11   3   0    7.70    1.10
 -11   3   0    8.60    1.50
  11   3   0    8.00    1.20
 -11   3   0    7.10    1.20
  11   3   0    9.80    1.50
 -11   3   0   10.80    1.70
 -11   3   0    9.00    1.60
  11   3   0    6.00    1.10
 -13  -3   0  162.58    6.90
  13  -3   0  169.68    6.00
  13  -3   0  178.78    7.20
  13  -3   0  159.98    6.80
  13  -3   0  166.68    6.40
  13  -3   0  170.98    6.50
  13  -3   0  166.28    6.50
 -13   3   0  152.58    7.10
  13   3   0  170.68    7.10
  13   3   0  166.48    6.30
 -13   3   0  194.58    8.50
 -13   3   0  176.88    6.60
  13   3   0  168.38    5.70
 -13   3   0  166.88    5.70
 -13   3   0  157.48    6.50
  13   3   0  164.38    5.80
  15  -3   0  277.57    8.80
 -15  -3   0  268.77    9.80
  15  -3   0  282.77    9.90
  15  -3   0  279.77    9.30
  15  -3   0  279.17    9.30
  15  -3   0  268.97    9.40
 -15  -3   0  260.37    8.70
  15  -3   0  259.67    9.60
  15   3   0  277.67    8.60
 -15   3   0  258.27    9.20
 -15   3   0  263.37    9.40
  15   3   0  281.37    9.30
 -15   3   0  273.77    8.50
  15   3   0  261.97    9.80
 -15   3   0  295.57   10.70
  15   3   0  263.77    8.40
 -15   3   0  275.77    9.00
 -17  -3   0  201.28    7.40
 -17  -3   0  199.18    8.40
  17  -3   0  213.58    8.00
  17  -3   0  212.38    8.00
  17  -3   0  215.68    8.50
  17  -3   0  213.98    7.50
  17  -3   0  209.68    8.20
  17  -3   0  206.48    8.40
 -17   3   0  208.98    9.10
 -17   3   0  203.58    7.60
 -17   3   0  205.48    8.00
  17   3   0  208.98    7.30
  17   3   0  208.48    8.50
  17   3   0  212.38    7.20
 -17   3   0  210.38    8.20
  19  -3   0  874.01   24.00
  19  -3   0  845.92   22.40
  19  -3   0  840.92   23.10
  19  -3   0  816.12   23.50
  19  -3   0  822.32   23.60
 -19  -3   0  851.21   23.80
  19  -3   0  850.51   23.00
 -19  -3   0  821.22   22.40
 -19   3   0  851.31   23.40
  19   3   0  827.52   23.30
 -19   3   0  842.72   22.50
  19   3   0  817.72   22.00
 -19   3   0  806.92   24.40
  19   3   0  848.32   23.70
  19   3   0  854.81   23.80
 -19   3   0  851.81   23.20
  21  -3   0   87.29    5.40
  21  -3   0   84.19    4.90
 -21  -3   0   83.39    4.60
 -21  -3   0   78.89    5.20
  21  -3   0   82.29    5.20
  21  -3   0   88.79    5.50
  21  -3   0   80.99    4.60
  21  -3   0   89.09    5.20
 -21   3   0   78.89    5.00
 -21   3   0   92.19    8.50
  21   3   0   75.79    5.00
 -21   3   0   81.89    5.50
  21   3   0   81.49    5.30
 -21   3   0   88.79    5.10
  21   3   0   76.19    4.30
  21   3   0   80.99    4.40
  23  -3   0   43.50    3.80
  23  -3   0   48.20    4.20
 -23  -3   0   46.20    4.10
  23  -3   0   42.90    3.50
  23  -3   0   46.40    4.10
  23  -3   0   46.00    4.10
 -23  -3   0   41.60    4.60
  23   3   0   43.40    3.30
 -23   3   0   35.50    4.40
 -23   3   0   42.70    3.70
  23   3   0   47.30    4.10
  23   3   0   42.70    3.30
 -23   3   0   46.00    4.00
  23   3   0   41.80    3.80
 -23   3   0   45.60    4.90
  25  -3   0   43.70    4.10
 -25  -3   0   45.70    3.80
  25  -3   0   46.10    4.10
  25  -3   0   38.50    3.50
  25  -3   0   35.80    3.90
  25  -3   0   42.00    4.90
 -25  -3   0   48.40    5.00
  25  -3   0   39.30    4.80
 -25   3   0   43.20    5.20
 -25   3   0   44.70    4.00
 -25   3   0   45.20    3.60
  25   3   0   42.70    3.50
  25   3   0   38.80    3.30
 -25   3   0   48.90    4.10
  27  -3   0   32.70    3.90
  27  -3   0   23.70    3.50
  27  -3   0   33.30    4.60
 -27  -3   0   30.70    4.00
  27  -3   0   29.40    3.60
  27  -3   0   33.70    4.20
 -27   3   0   29.60    3.90
 -27   3   0   29.10    4.60
  27   3   0   33.10    3.70
 -27   3   0   32.90    4.10
  27   3   0   35.00    4.50
 -27   3   0   29.60    3.90
  27   3   0   31.60    3.40
  29  -3   0   12.70    2.80
  29  -3   0   18.50    3.60
  29  -3   0   11.90    2.50
  29  -3   0   17.80    3.30
  29  -3   0   16.10    3.20
 -29   3   0    7.60    2.30
  29   3   0   11.90    2.40
 -29   3   0   13.00    3.00
  29   3   0   14.30    2.80
  29   3   0   13.20    2.90
 -29   3   0   11.60    3.20
 -29   3   0   13.80    3.00
   0  -4   0  390.16   11.20
   0  -4   0  395.86   12.00
   0   4   0  387.56   10.70
   0   4   0  358.46   12.10
   0   4   0  363.86   11.00
   0   4   0  375.66   10.80
   0   4   0  392.86   11.30
   0   4   0  369.46   11.50
   0   4   0  374.86   11.40
   0   4   0  374.56   11.00
  -2  -4   0  226.38    8.40
  -2  -4   0  221.38    7.40
   2  -4   0  237.18    8.10
   2  -4   0  227.08    7.90
   2  -4   0  236.88    8.40
   2   4   0  232.58    8.10
   2   4   0  235.08    7.80
  -2   4   0  229.38    7.50
   2   4   0  225.78    7.50
  -2   4   0  221.58    7.70
  -2   4   0  237.68    7.70
  -2   4   0  232.78    7.90
   2   4   0  229.28    7.10
   2   4   0  220.08    8.60
   2   4   0  226.08    7.40
  -2   4   0  224.28    7.30
  -2   4   0  228.08    8.50
  -2   4   0  228.98    8.30
  -2   4   0  246.78    7.80
   2   4   0  241.78    8.10
  -4  -4   0  120.69    4.60
  -4  -4   0  121.59    4.80
   4  -4   0  121.89    3.60
  -4  -4   0  131.49    5.90
   4  -4   0  129.19    5.40
   4  -4   0  121.79    5.40
  -4   4   0  128.89    5.00
   4   4   0  119.49    4.90
   4   4   0  123.59    4.80
  -4   4   0  121.09    5.10
   4   4   0  122.79    5.50
   4   4   0  130.39    4.60
  -4   4   0  123.19    5.20
  -4   4   0  126.49    5.80
  -4   4   0  125.49    5.80
  -4   4   0  133.49    5.00
  -4   4   0  129.69    5.00
   4   4   0  135.09    6.20
   6  -4   0    5.40    1.10
   6  -4   0    3.40    0.70
   6  -4   0    4.00    1.10
   6  -4   0    3.50    1.10
   6  -4   0    3.80    1.20
  -6  -4   0    3.10    1.20
   6  -4   0    3.90    1.10
  -6  -4   0    4.90    1.00
  -6  -4   0    4.10    1.00
   6   4   0    4.50    1.40
   6   4   0    4.40    0.70
  -6   4   0    2.10    0.90
  -6   4   0    3.50    1.20
   6   4   0    4.20    0.90
  -6   4   0    5.50    1.60
   6   4   0    3.60    1.00
   6   4   0    4.90    1.00
  -6   4   0    4.20    1.10
  -6   4   0    4.40    1.10
  -6   4   0    5.00    1.20
  -8  -4   0  392.76   12.70
   8  -4   0  385.16   11.20
   8  -4   0  396.26   11.30
   8  -4   0  393.66   12.40
   8  -4   0  382.76   11.90
   8  -4   0  382.26   10.60
  -8  -4   0  386.66   11.30
   8  -4   0  381.26   12.00
  -8  -4   0  388.76   10.10
  -8   4   0  382.86   12.40
  -8   4   0  378.46   11.60
   8   4   0  386.96   10.80
  -8   4   0  370.36   11.60
  -8   4   0  382.06   12.80
  -8   4   0  409.46   11.10
   8   4   0  377.76   11.00
  -8   4   0  393.96   11.70
  -8   4   0  394.86   11.60
   8   4   0  391.16   10.50
   8   4   0  387.66   10.30
   8   4   0  387.86   13.00
  10  -4   0  125.69    5.50
  10  -4   0  115.89    4.60
  10  -4   0  120.79    5.60
  10  -4   0  111.89    5.70
 -10  -4   0  112.49    5.80
 -10  -4   0  121.59    3.50
  10  -4   0  115.09    4.90
  10  -4   0  106.89    4.70
 -10  -4   0  118.39    4.90
  10   4   0  125.69    4.70
 -10   4   0  117.89    6.20
 -10   4   0  115.49    5.30
 -10   4   0  118.19    4.60
 -10   4   0  116.99    5.30
  10   4   0  112.09    4.30
 -10   4   0  108.39    5.10
  10   4   0  119.89    4.70
 -10   4   0  125.79    7.70
 -10   4   0  109.19    5.50
  10   4   0  113.59    6.00
  12  -4   0  236.68    9.20
  12  -4   0  230.48    8.90
  12  -4   0  238.98    8.30
 -12  -4   0  252.07   11.10
  12  -4   0  253.17    8.80
  12  -4   0  239.08    8.10
  12  -4   0  245.88    8.10
 -12  -4   0  234.48    8.10
  12   4   0  239.58    7.80
 -12   4   0  245.58    8.60
 -12   4   0  247.48    8.80
 -12   4   0  247.08    9.90
 -12   4   0  245.48    8.70
  12   4   0  238.48    7.80
  12   4   0  245.68    9.70
 -12   4   0  247.38    9.10
 -12   4   0  244.68    7.80
  12   4   0  247.38    7.90
 -14  -4   0  102.79    5.80
  14  -4   0  101.49    4.90
  14  -4   0  109.79    5.40
  14  -4   0  102.79    4.70
 -14  -4   0  108.59    4.90
  14  -4   0  106.09    5.70
  14  -4   0  108.79    5.90
  14  -4   0  110.39    5.20
  14   4   0   98.39    4.50
 -14   4   0  107.39    5.50
  14   4   0  116.49    5.00
  14   4   0  108.39    4.60
 -14   4   0  108.69    5.40
  14   4   0  105.19    6.00
 -14   4   0  105.39    5.10
 -14   4   0  109.29    5.60
 -14   4   0  106.79    4.50
 -14   4   0  112.09    6.40
  16  -4   0  378.66   13.40
  16  -4   0  399.66   12.00
  16  -4   0  410.46   13.60
  16  -4   0  399.76   12.60
  16  -4   0  409.16   12.70
 -16  -4   0  399.56   13.60
 -16  -4   0  405.26   12.20
  16  -4   0  387.66   12.70
 -16   4   0  399.36   11.60
  16   4   0  391.46   12.30
 -16   4   0  373.96   12.80
 -16   4   0  393.66   12.50
  16   4   0  400.16   12.00
  16   4   0  401.76   13.80
 -16   4   0  374.56   12.60
  16   4   0  376.56   11.60
 -16   4   0  387.16   14.30
 -16   4   0  386.46   12.90
  18  -4   0  104.49    5.50
  18  -4   0  102.49    6.00
  18  -4   0  104.19    6.10
  18  -4   0  108.29    5.70
  18  -4   0  103.49    5.50
 -18  -4   0  100.99    6.00
  18  -4   0  114.79    5.30
  18   4   0  101.49    5.30
 -18   4   0  107.49    5.80
 -18   4   0  101.69    4.70
  18   4   0  104.39    4.90
  18   4   0  101.49    6.20
 -18   4   0  110.29    6.90
 -18   4   0   99.29    5.70
  18   4   0  102.19    4.80
 -18   4   0  104.99    5.60
  20  -4   0    3.40    1.50
  20  -4   0    5.60    1.70
 -20  -4   0    6.80    2.00
  20  -4   0    6.90    1.60
  20  -4   0    7.80    2.40
  20  -4   0    8.90    2.20
  20  -4   0    5.00    1.90
  20   4   0    5.80    1.60
  20   4   0    4.40    1.90
 -20   4   0    5.10    2.00
  20   4   0    5.80    1.50
 -20   4   0    4.50    1.60
 -20   4   0    6.00    1.90
 -20   4   0    6.00    1.80
  20   4   0    6.70    1.50
  22  -4   0   29.20    3.50
  22  -4   0   37.20    4.50
  22  -4   0   36.90    3.20
 -22  -4   0   31.10    4.10
  22  -4   0   31.40    3.70
  22  -4   0   40.10    4.50
 -22   4   0   40.30    3.70
 -22   4   0   34.80    4.70
  22   4   0   35.70    3.00
 -22   4   0   46.30    4.60
 -22   4   0   48.30    4.90
  22   4   0   41.10    4.40
  22   4   0   35.20    3.00
  24  -4   0   21.70    3.20
  24  -4   0   24.30    3.80
  24  -4   0   25.60    3.20
  24  -4   0   18.00    3.40
 -24  -4   0   18.20    3.10
  24  -4   0   22.00    3.40
  24  -4   0   23.00    3.70
 -24   4   0   21.20    3.10
  24   4   0   27.70    3.10
 -24   4   0   22.80    3.50
 -24   4   0   17.20    3.00
  24   4   0   19.90    3.20
  24   4   0   17.90    3.40
  24   4   0   24.50    3.00
 -24   4   0   27.80    4.60
  26  -4   0   -0.40    1.10
  26  -4   0   -1.20    1.10
  26  -4   0    0.70    1.30
  26  -4   0    0.10    1.30
  26  -4   0    1.00    1.30
 -26   4   0   -0.50    1.50
  26   4   0   -0.70    1.10
 -26   4   0   -1.20    0.90
 -26   4   0   -0.60    1.00
  26   4   0    0.80    1.20
 -26   4   0    0.40    1.10
  26   4   0    1.50    1.20
  26   4   0    1.60    1.10
  28  -4   0   68.89    5.00
  28  -4   0   81.89    5.90
  28  -4   0   91.69    6.70
 -28  -4   0   70.89    5.70
  28  -4   0   74.39    5.60
 -28   4   0   90.19    7.30
 -28   4   0   75.59    5.70
 -28   4   0   69.49    5.20
  28   4   0   74.29    5.00
 -28   4   0   63.69    5.40
  28   4   0   67.09    4.80
  -1  -5   0  189.48    7.10
  -1  -5   0  189.68    7.90
   1  -5   0  198.88    7.40
   1  -5   0  190.98    7.90
  -1   5   0  189.58    7.10
   1   5   0  193.88    7.40
  -1   5   0  190.58    7.00
  -1   5   0  183.18    8.20
  -1   5   0  187.38    7.50
  -1   5   0  182.38    7.10
   1   5   0  194.08    6.80
   1   5   0  176.08    7.40
   1   5   0  174.28    6.90
   1   5   0  190.58    8.40
   1   5   0  196.38    7.70
  -1   5   0  187.28    7.20
   1   5   0  195.98    7.00
   1   5   0  188.28    7.00
  -1   5   0  194.58    6.90
  -1   5   0  177.08    7.60
   3  -5   0   15.70    2.30
  -3  -5   0   15.20    2.50
  -3  -5   0   19.40    2.20
   3   5   0   13.90    1.90
   3   5   0   15.40    2.20
  -3   5   0   13.90    2.10
   3   5   0   17.00    2.10
   3   5   0   15.40    2.30
  -3   5   0   15.60    2.20
  -3   5   0   14.40    2.00
   3   5   0   12.70    2.10
   3   5   0   13.30    1.70
  -3   5   0   15.30    2.50
  -3   5   0   13.90    1.90
  -3   5   0   16.90    2.20
  -3   5   0   16.10    2.30
  -3   5   0   12.50    2.30
   3   5   0   14.10    2.00
   3   5   0   15.20    2.60
   5  -5   0  104.89    5.40
  -5  -5   0  105.49    5.90
  -5  -5   0  111.79    4.60
   5  -5   0  115.59    5.70
   5  -5   0  111.19    3.30
  -5   5   0  117.99    6.20
  -5   5   0  106.19    5.10
   5   5   0  118.69    5.80
   5   5   0  103.69    4.70
   5   5   0  116.89    5.10
  -5   5   0  122.19    6.30
  -5   5   0  108.29    5.30
   5   5   0  111.49    6.50
  -5   5   0  118.09    5.20
   5   5   0  101.99    6.10
   5   5   0  120.09    4.80
  -5   5   0  110.59    5.20
  -5   5   0  106.79    4.90
  -5   5   0  105.29    5.20
   7  -5   0   35.90    2.70
   7  -5   0   32.30    1.80
   7  -5   0   36.30    3.80
   7  -5   0   39.20    3.20
  -7  -5   0   32.80    2.60
   7  -5   0   36.20    3.10
  -7  -5   0   33.50    2.30
  -7  -5   0   36.30    3.90
  -7   5   0   39.80    3.00
  -7   5   0   32.60    2.80
  -7   5   0   36.10    4.30
   7   5   0   37.50    3.30
   7   5   0   34.10    2.40
   7   5   0   36.70    1.60
  -7   5   0   43.40    4.60
  -7   5   0   40.60    3.60
   7   5   0   37.70    4.10
   7   5   0   36.40    2.60
  -7   5   0   36.90    3.00
   7   5   0   37.70    2.60
  -7   5   0   35.80    2.60
   9  -5   0    2.60    1.20
   9  -5   0    0.90    0.90
  -9  -5   0    1.20    1.20
   9  -5   0    2.00    1.00
  -9  -5   0    1.40    0.80
   9  -5   0    1.80    0.70
   9  -5   0    2.40    1.20
   9  -5   0    2.20    1.00
  -9  -5   0    1.70    0.70
  -9   5   0    2.10    1.10
  -9   5   0    1.10    0.80
   9   5   0    1.10    0.80
  -9   5   0    1.80    1.10
  -9   5   0   -0.20    0.80
   9   5   0    0.30    1.10
  -9   5   0    3.60    1.40
  -9   5   0    0.50    1.00
   9   5   0    1.10    0.60
   9   5   0    2.00    0.90
  -9   5   0    0.90    1.30
  11  -5   0    4.10    1.30
  11  -5   0    2.50    0.90
 -11  -5   0    2.90    1.20
  11  -5   0    4.10    1.60
 -11  -5   0    3.40    0.70
  11  -5   0    4.30    1.60
  11  -5   0    1.00    1.10
  11  -5   0    2.20    1.10
 -11  -5   0    5.00    1.60
 -11   5   0    3.70    1.40
  11   5   0    3.90    1.10
 -11   5   0    3.20    1.40
 -11   5   0    2.50    1.30
  11   5   0    2.70    1.10
  11   5   0    3.40    0.90
 -11   5   0    5.00    1.50
 -11   5   0    2.70    1.10
 -11   5   0    3.90    1.80
 -11   5   0    2.70    1.10
  11   5   0    2.70    1.50
 -13  -5   0  178.48    8.70
  13  -5   0  201.28    7.70
  13  -5   0  202.78    7.30
  13  -5   0  203.38    8.40
  13  -5   0  192.58    7.40
 -13   5   0  199.08    7.20
 -13   5   0  223.98   10.00
  13   5   0  214.78    7.40
  13   5   0  208.58    7.40
  13   5   0  213.08    9.70
  13   5   0  208.88    7.00
 -13   5   0  210.28    9.00
 -13   5   0  207.78    8.40
 -13   5   0  201.18    8.10
 -13   5   0  205.18    8.30
  15  -5   0  224.68    9.60
  15  -5   0  248.48    9.50
 -15  -5   0  226.68   10.00
  15  -5   0  240.38    8.80
  15  -5   0  230.58    8.40
  15  -5   0  252.17    8.70
  15   5   0  231.98   10.40
 -15   5   0  228.78    9.30
 -15   5   0  243.98   10.00
  15   5   0  236.48    8.30
 -15   5   0  233.68   10.80
  15   5   0  233.18    8.10
 -15   5   0  243.38    9.50
 -15   5   0  224.78    7.90
  15   5   0  231.88    8.20
 -15   5   0  227.08    9.00
  17  -5   0   44.90    4.70
  17  -5   0   42.70    3.80
  17  -5   0   45.90    3.70
  17  -5   0   45.10    4.90
  17  -5   0   45.40    3.40
 -17  -5   0   47.80    4.40
  17  -5   0   40.10    3.40
  17   5   0   46.60    3.30
  17   5   0   45.60    3.20
  17   5   0   40.10    4.80
 -17   5   0   42.10    2.90
 -17   5   0   46.00    4.00
 -17   5   0   39.50    3.50
 -17   5   0   45.20    5.20
 -17   5   0   41.30    5.10
  17   5   0   41.20    3.10
 -17   5   0   43.00    3.70
  19  -5   0   93.69    6.20
  19  -5   0   93.09    6.30
 -19  -5   0   91.69    6.20
  19  -5   0  100.19    5.60
  19  -5   0   87.19    6.40
  19  -5   0  103.79    5.70
  19  -5   0   96.39    5.10
 -19   5   0   99.19    6.10
 -19   5   0   97.69    4.70
 -19   5   0  104.09    5.90
 -19   5   0   96.99    6.00
  19   5   0   92.39    6.50
  19   5   0   92.69    4.80
 -19   5   0  102.59    7.20
  19   5   0   90.89    5.10
 -19   5   0  105.19    5.70
  19   5   0   91.19    4.90
  21  -5   0    1.30    1.30
  21  -5   0    3.50    1.70
  21  -5   0    2.70    1.30
  21  -5   0    5.50    2.20
  21  -5   0    3.00    1.30
  21  -5   0    3.10    1.80
  21   5   0    3.90    1.30
 -21   5   0    4.20    1.70
 -21   5   0    5.20    1.90
 -21   5   0    5.60    2.00
  21   5   0    5.00    2.20
 -21   5   0    3.70    2.10
  21   5   0    2.50    1.20
  21   5   0    3.60    1.50
  23  -5   0   17.70    3.00
  23  -5   0   19.90    3.70
  23  -5   0   14.90    2.50
  23  -5   0   18.20    3.20
 -23  -5   0   12.70    3.30
 -23   5   0   20.50    3.40
  23   5   0   26.60    3.60
  23   5   0   15.60    2.50
 -23   5   0   17.60    3.20
 -23   5   0   12.40    2.80
  23   5   0   15.00    3.20
  23   5   0   17.60    2.60
 -23   5   0   15.90    3.50
  25  -5   0   11.50    2.60
  25  -5   0    8.30    4.30
  25  -5   0   11.20    2.40
  25  -5   0   16.90    3.10
 -25  -5   0   10.90    2.80
  25  -5   0   12.90    2.70
  25   5   0   13.30    2.40
  25   5   0   12.10    2.30
  25   5   0   13.20    2.80
  25   5   0   11.60    2.90
 -25   5   0   13.20    3.00
 -25   5   0   19.30    5.00
 -25   5   0   14.20    3.00
   0  -6   0  159.88    7.80
   0  -6   0  154.48    6.90
   0   6   0  154.28    7.30
   0   6   0  166.68    7.70
   0   6   0  214.48   13.30
   0   6   0  157.28    6.60
   0   6   0  157.18    7.10
   0   6   0  167.28    7.00
   0   6   0  174.58    9.50
   0   6   0  176.78    8.00
  -2  -6   0    0.40    1.10
  -2  -6   0    2.40    1.30
   2  -6   0    1.70    1.30
   2   6   0   -0.50    0.90
  -2   6   0    0.40    1.10
  -2   6   0    2.80    1.20
  -2   6   0    1.30    1.90
  -2   6   0    0.60    1.00
   2   6   0    2.30    1.20
   2   6   0    2.00    1.90
   2   6   0    1.60    1.10
   2   6   0    1.70    1.10
  -2   6   0    0.70    1.20
  -2   6   0    1.30    1.20
  -2   6   0    0.10    1.40
   2   6   0    2.50    1.30
   2   6   0    1.30    0.90
  -2   6   0    0.70    0.90
   4  -6   0    2.80    1.40
  -4  -6   0    5.20    1.50
  -4  -6   0    7.10    2.00
   4   6   0    9.10    2.00
   4   6   0    4.30    1.40
   4   6   0    4.80    1.30
   4   6   0    4.30    1.40
  -4   6   0    3.50    1.40
  -4   6   0    8.30    2.00
   4   6   0    4.90    1.70
  -4   6   0    6.60    1.50
   4   6   0    5.00    1.40
  -4   6   0    3.10    1.60
  -4   6   0    5.40    1.60
   4   6   0    4.30    1.60
  -4   6   0    5.00    1.40
   4   6   0    3.90    2.10
  -6  -6   0   70.19    3.90
   6  -6   0   74.69    5.00
   6  -6   0   79.99    5.10
  -6  -6   0   78.19    5.40
  -6   6   0   76.89    4.30
  -6   6   0   81.59    4.70
   6   6   0   78.59    5.10
   6   6   0   81.49    4.30
  -6   6   0   81.39    4.90
  -6   6   0   78.59    5.70
   6   6   0   70.19    4.00
  -6   6   0   76.99    4.60
   6   6   0   75.39    4.40
  -6   6   0   73.99    5.60
  -6   6   0   64.69    4.70
   6   6   0   71.59    4.90
   6   6   0   71.79    5.60
  -6   6   0   87.59    7.20
   6   6   0   72.39    4.40
   8  -6   0  294.27   11.10
   8  -6   0  284.47   10.80
  -8  -6   0  276.87    8.80
   8  -6   0  280.17    7.60
  -8  -6   0  282.27   11.50
   8   6   0  265.47   11.80
  -8   6   0  289.87   10.40
  -8   6   0  281.57   11.80
  -8   6   0  281.47    9.50
  -8   6   0  280.57   11.60
  -8   6   0  287.77   10.30
   8   6   0  284.57   11.00
   8   6   0  282.67    9.50
   8   6   0  268.27   10.90
  -8   6   0  282.07   10.70
   8   6   0  274.97    9.40
  -8   6   0  282.07   10.30
   8   6   0  280.17    9.50
  -8   6   0  269.07   10.10
 -10  -6   0   29.80    4.00
  10  -6   0   39.30    4.80
  10  -6   0   29.20    3.70
  10  -6   0   32.40    2.10
  10  -6   0   35.10    3.90
 -10  -6   0   30.20    2.10
  10   6   0   30.90    2.60
 -10   6   0   38.20    4.00
  10   6   0   33.00    4.40
 -10   6   0   32.20    3.60
  10   6   0   31.20    2.70
  10   6   0   31.20    1.60
 -10   6   0   29.30    3.50
  10   6   0   32.30    4.10
 -10   6   0   28.40    4.20
 -10   6   0   33.30    2.70
 -10   6   0   35.10    4.20
 -10   6   0   36.80    3.30
  12  -6   0   60.29    3.30
  12  -6   0   63.89    4.70
 -12  -6   0   59.89    2.60
  12  -6   0   64.09    4.00
  12  -6   0   64.29    4.80
  12  -6   0   62.09    3.70
  12   6   0   64.09    3.80
  12   6   0   63.19    5.40
 -12   6   0   61.09    4.40
  12   6   0   59.29    2.80
 -12   6   0   70.79    5.80
  12   6   0   54.29    4.90
 -12   6   0   60.09    4.30
 -12   6   0   64.49    4.60
 -12   6   0   60.29    5.10
 -12   6   0   61.89    3.70
  14  -6   0  305.67   12.00
  14  -6   0  318.07   16.40
  14  -6   0  294.77   10.20
  14  -6   0  305.17    9.80
  14  -6   0  300.37   10.30
 -14   6   0  297.17   10.10
 -14   6   0  276.77   12.00
 -14   6   0  269.97   11.00
 -14   6   0  306.77   11.50
  14   6   0  307.27   10.10
 -14   6   0  353.16   15.30
  14   6   0  324.67   13.30
  14   6   0  290.67   10.20
  14   6   0  288.87    9.10
 -14   6   0  310.47   13.40
  16  -6   0  149.39    6.50
  16  -6   0  139.89    7.40
 -16  -6   0  145.69    6.70
  16  -6   0  137.99    6.50
  16  -6   0  136.99    7.70
  16  -6   0  137.59    6.20
 -16   6   0  148.69    6.10
 -16   6   0  129.49    7.00
  16   6   0  131.69    6.20
 -16   6   0  149.99    7.60
  16   6   0  144.49    5.80
  16   6   0  147.09    6.30
 -16   6   0  141.39    8.00
 -16   6   0  139.29    8.80
 -16   6   0  141.49    7.10
  16   6   0  159.58    8.90
  18  -6   0   22.70    3.40
  18  -6   0   33.50    3.70
  18  -6   0   30.40    3.40
  18  -6   0   26.90    4.10
  18  -6   0   25.50    3.20
 -18  -6   0   21.10    3.70
 -18   6   0   23.80    2.70
 -18   6   0   29.60    4.40
  18   6   0   25.30    4.20
  18   6   0   26.70    2.90
 -18   6   0   21.80    3.30
 -18   6   0   33.30    4.00
  18   6   0   28.70    3.70
  18   6   0   33.30    3.00
 -18   6   0   28.90    5.10
  20  -6   0   20.80    3.80
 -20  -6   0   17.80    3.60
  20  -6   0   21.40    3.10
  20  -6   0   20.30    3.60
  20  -6   0   24.60    3.60
  20  -6   0   23.90    3.10
 -20   6   0   22.00    4.50
 -20   6   0   24.20    2.80
  20   6   0   23.20    3.00
  20   6   0   23.30    2.80
 -20   6   0   26.10    3.90
 -20   6   0   29.00    4.00
  20   6   0   26.80    4.50
 -20   6   0   22.40    3.90
  20   6   0   22.70    2.80
  22  -6   0   27.30    4.40
  22  -6   0   27.40    3.60
  22  -6   0   34.50    4.50
  22  -6   0   28.70    3.50
 -22   6   0   29.70    4.60
  22   6   0   21.70    2.90
  22   6   0   23.60    2.90
 -22   6   0   23.60    3.70
 -22   6   0   24.70    4.60
  22   6   0   28.30    3.40
  22   6   0   27.80    4.70
 -22   6   0   28.40    4.00
   1  -7   0    3.50    1.50
  -1  -7   0    0.30    1.10
  -1   7   0    4.40    1.60
   1   7   0    1.40    1.50
   1   7   0    2.10    1.30
   1   7   0    2.60    1.30
  -1   7   0   -0.50    1.40
  -1   7   0    1.50    1.60
   1   7   0    0.90    1.10
  -1   7   0    0.90    1.10
   1   7   0    2.70    1.50
   1   7   0    2.60    1.30
  -1   7   0    2.00    1.10
  -1   7   0    1.80    1.30
  -1   7   0    1.10    1.10
   1   7   0    2.00    1.30
   3  -7   0   42.00    3.90
  -3  -7   0   36.80    3.30
  -3   7   0   46.80    5.40
  -3   7   0   36.60    4.00
   3   7   0   44.60    3.80
  -3   7   0   44.40    3.70
   3   7   0   42.10    5.40
  -3   7   0   46.90    3.70
   3   7   0   46.80    3.60
   3   7   0   41.00    3.50
   3   7   0   43.50    4.00
  -3   7   0   45.30    5.60
   3   7   0   45.00    3.60
  -3   7   0   44.30    3.70
   3   7   0   38.70    4.30
  -3   7   0   41.90    3.60
  -5  -7   0   62.69    5.20
  -5  -7   0   68.29    4.20
  -5   7   0   67.19    4.40
   5   7   0   67.19    5.90
  -5   7   0   68.09    4.60
   5   7   0   71.89    5.20
   5   7   0   64.99    4.30
  -5   7   0   65.39    4.60
   5   7   0   70.19    4.30
  -5   7   0   64.59    5.50
   5   7   0   61.39    4.30
  -5   7   0   64.89    5.60
   5   7   0   59.39    4.30
   5   7   0   61.29    4.50
  -5   7   0   67.09    4.80
  -7  -7   0   62.09    3.70
  -7  -7   0   54.79    5.00
   7   7   0   39.30    4.50
  -7   7   0   51.89    3.90
   7   7   0   56.29    3.90
  -7   7   0   55.49    6.30
  -7   7   0   52.99    4.40
  -7   7   0   63.69    5.60
   7   7   0   57.29    4.00
   7   7   0   59.79    4.90
   7   7   0   51.39    4.10
  -7   7   0   52.99    4.30
   7   7   0   55.29    4.10
  -7   7   0   56.39    4.30
   7   7   0   55.39    4.10
  -7   7   0   63.09    4.50
   7   7   0   65.69    5.90
   9  -7   0   50.99    4.50
   9  -7   0   44.20    4.70
  -9  -7   0   49.70    5.50
  -9  -7   0   40.70    2.90
   9   7   0   38.70    5.10
  -9   7   0   37.00    4.80
   9   7   0   47.30    3.50
  -9   7   0   49.90    4.10
  -9   7   0   49.20    6.00
  -9   7   0   39.40    4.40
  -9   7   0   45.50    4.00
  -9   7   0   48.30    3.50
   9   7   0   43.80    3.70
   9   7   0   43.20    3.50
   9   7   0   57.99    6.40
  -9   7   0   43.20    4.00
  11  -7   0   87.59    6.00
 -11  -7   0   93.59    4.00
  11  -7   0   88.09    3.40
  11  -7   0   89.29    6.20
 -11  -7   0   91.19    6.50
  11   7   0   87.59    6.90
 -11   7   0   85.39    5.60
 -11   7   0   90.09    5.80
 -11   7   0   91.49    6.10
  11   7   0   84.39    4.90
  11   7   0   95.09    6.50
 -11   7   0   89.29    4.80
 -11   7   0   89.69    6.70
 -11   7   0   89.99    7.00
  11   7   0   90.99    4.90
 -11   7   0   85.39    5.60
 -11   7   0   90.69    5.60
 -13  -7   0    7.70    2.60
  13  -7   0   11.10    1.60
  13  -7   0   10.50    2.60
 -13   7   0   11.30    2.00
  13   7   0   12.70    2.90
 -13   7   0    7.30    2.20
 -13   7   0   11.20    3.00
  13   7   0   10.00    3.00
 -13   7   0    9.30    3.00
  13   7   0    7.60    1.70
 -13   7   0    9.60    2.50
  13   7   0    9.10    2.00
 -13   7   0   14.50    2.80
  15  -7   0   55.39    4.90
  15  -7   0   54.89    6.00
  15  -7   0   48.20    3.20
 -15   7   0   50.89    6.50
 -15   7   0   44.60    5.30
  15   7   0   54.19    2.80
 -15   7   0   57.49    4.60
  15   7   0   50.89    3.90
 -15   7   0   51.49    4.70
  15   7   0   49.10    5.90
 -15   7   0   46.40    3.40
  15   7   0   56.79    3.80
  17  -7   0    5.20    2.00
  17  -7   0    4.20    1.50
  17  -7   0    8.30    1.90
  17  -7   0    4.30    1.30
  17  -7   0    5.40    2.30
 -17   7   0    3.20    1.80
  17   7   0    4.20    1.50
 -17   7   0    4.90    1.90
  17   7   0    5.70    1.30
 -17   7   0    6.00    1.60
 -17   7   0    3.60    1.70
  17   7   0    6.00    1.60
 -17   7   0    7.60    3.10
  17   7   0    4.50    2.30
  19  -7   0    5.20    1.60
  19  -7   0    9.90    2.90
  19  -7   0    8.00    1.90
  19  -7   0    5.60    2.30
  19  -7   0    6.00    1.70
 -19   7   0    5.40    2.70
  19   7   0    7.80    1.80
  19   7   0    9.00    3.20
 -19   7   0    6.30    1.60
  19   7   0    4.20    1.60
 -19   7   0    6.10    2.20
 -19   7   0    2.70    2.00
  19   7   0    6.60    1.80
 -19   7   0    4.00    2.10
   0   8   0   39.70    4.30
   0   8   0   50.79    5.10
   0   8   0   43.90    3.90
   0   8   0   39.60    4.50
   0   8   0   43.20    3.90
   0   8   0   36.70    5.60
   0   8   0   46.60    5.30
  -2  -8   0   28.20    3.70
   2  -8   0   26.00    3.70
  -2   8   0   31.00    4.50
   2   8   0   29.00    4.20
   2   8   0   25.40    3.40
  -2   8   0   25.00    3.40
  -2   8   0   29.10    3.70
  -2   8   0   25.50    4.40
   2   8   0   27.20    4.80
   2   8   0   23.70    3.30
   2   8   0   23.80    3.40
  -2   8   0   22.60    3.30
   2   8   0   25.80    3.40
   2   8   0   33.00    4.30
  -2   8   0   28.70    3.80
  -4  -8   0    3.70    1.40
   4  -8   0    5.00    1.90
   4   8   0    3.30    1.90
  -4   8   0    0.00    1.50
   4   8   0    4.40    2.00
  -4   8   0    6.40    2.50
  -4   8   0    0.40    1.20
  -4   8   0    3.80    1.60
   4   8   0    3.00    1.50
   4   8   0    2.90    1.60
  -4   8   0    2.60    1.50
  -4   8   0    2.40    1.40
   4   8   0   -0.40    1.50
  -4   8   0    1.00    1.40
   4   8   0    3.30    1.50
   4   8   0    2.20    1.30
  -6  -8   0   21.10    2.80
   6  -8   0   24.80    5.70
  -6   8   0   18.00    2.90
  -6   8   0   20.60    3.30
  -6   8   0   26.50    3.60
   6   8   0   20.50    3.60
  -6   8   0   15.90    3.10
   6   8   0   19.00    3.10
   6   8   0   18.20    2.80
   6   8   0   18.70    3.10
  -6   8   0   20.70    3.10
  -6   8   0   23.50    4.10
   6   8   0   21.40    3.10
  -6   8   0   27.80    4.90
   6   8   0   22.60    3.40
   6   8   0   29.40    5.00
  -8  -8   0    7.60    1.80
   8   8   0    6.70    2.00
  -8   8   0    7.60    2.80
  -8   8   0   11.50    3.30
  -8   8   0    8.20    2.20
   8   8   0    7.40    2.10
   8   8   0    6.40    2.30
   8   8   0    7.50    2.00
  -8   8   0    6.90    2.30
  -8   8   0    9.70    2.10
   8   8   0    7.50    3.10
  -8   8   0   10.50    2.50
 -10  -8   0   22.60    2.60
  10   8   0   20.20    4.90
  10   8   0   21.80    3.10
 -10   8   0   26.30    3.80
 -10   8   0   16.20    5.00
  10   8   0   17.40    2.90
  10   8   0   20.10    3.50
 -10   8   0   16.30    2.60
 -10   8   0   18.50    4.00
  10   8   0   20.10    2.90
 -10   8   0   19.00    3.40
 -12  -8   0   22.60    2.00
 -12   8   0   24.80    3.90
 -12   8   0   29.70    4.20
  12   8   0   24.80    3.10
  12   8   0   26.40    3.60
 -12   8   0   24.20    3.10
 -12   8   0   26.20    5.10
 -12   8   0   25.40    4.90
 -12   8   0   25.30    4.00
  12   8   0   25.60    3.80
  12   8   0   22.70    3.30
  12   8   0   24.10    4.70
 -30   0   1   87.79    5.30
  30   0  -1   83.39    4.60
 -30   0   1   84.79    4.20
 -30   0   1   96.49    5.60
  30   0  -1   90.09    6.00
  30   0  -1   85.39    6.00
  30   0  -1  102.39    7.60
 -30   0   1   93.69    4.70
  28   0  -1   36.00    2.90
  28   0  -1   31.10    3.90
 -28   0   1   39.60    4.10
  28   0  -1   35.30    3.80
 -28   0   1   41.00    2.80
 -28   0   1   41.10    3.00
  28   0  -1   35.50    4.30
 -28   0   1   35.50    3.30
 -26   0   1   -0.20    1.00
  26   0  -1   -1.20    0.60
 -26   0   1   -0.80    0.80
 -26   0   1    0.30    0.90
  26   0  -1   -0.10    1.00
  26   0  -1   -1.20    0.80
  26   0  -1    1.60    1.00
 -26   0   1    0.20    0.80
 -26   0   1    0.20    0.70
  24   0  -1  132.89    6.20
  24   0  -1  152.68    7.00
 -24   0   1  140.29    6.30
 -24   0   1  142.29    6.30
 -24   0   1  155.38    6.00
 -24   0   1  122.19    6.10
 -24   0   1  141.99    5.50
  24   0  -1  144.49    6.90
  24   0  -1  137.69    5.70
 -22   0   1   43.80    3.00
 -22   0   1   48.70    3.40
  22   0  -1   45.10    3.50
 -22   0   1   45.10    2.70
  22   0  -1   46.50    2.90
 -22   0   1   45.90    3.30
 -22   0   1   46.30    3.30
  22   0  -1   50.09    3.70
  22   0  -1   55.79    4.30
  20   0  -1    0.60    0.70
  20   0  -1    2.90    1.20
 -20   0   1    1.30    0.90
 -20   0   1    1.00    0.90
 -20   0   1    2.00    1.00
  20   0  -1    0.70    0.80
 -20   0   1    2.90    1.10
  20   0  -1    1.70    1.00
 -20   0   1    3.40    0.90
  20   0  -1    2.00    1.10
 -18   0   1   78.89    3.90
  18   0  -1   69.09    3.40
 -18   0   1   80.39    3.90
 -18   0   1   72.59    3.50
 -18   0   1   67.19    5.40
  18   0  -1   73.09    3.70
  18   0  -1   74.89    4.00
 -18   0   1   68.39    3.20
  18   0  -1   65.19    4.30
  18   0  -1   79.69    4.20
  16   0  -1   36.70    3.00
 -16   0   1   38.10    3.00
 -16   0   1   36.60    2.30
 -16   0   1   38.80    2.50
  16   0  -1   41.50    2.70
  16   0  -1   39.10    2.30
 -16   0   1   39.30    2.50
  16   0  -1   47.00    2.70
 -16   0   1   38.50    2.20
  16   0  -1   39.00    2.70
 -14   0   1  144.39    4.70
  14   0  -1  138.29    5.00
 -14   0   1  145.79    5.10
  14   0  -1  152.58    5.60
 -14   0   1  145.69    5.00
  14   0  -1  154.78    5.50
  14   0  -1  144.39    5.00
 -14   0   1  147.09    5.30
 -14   0   1  136.89    5.10
  14   0  -1  142.19    6.00
  12   0  -1 9685.53  421.06
 -12   0   1 9564.14  249.18
 -12   0   1 8826.22  420.36
  12   0  -1 9713.53  250.37
  10   0  -1  275.27    7.60
 -10   0   1  280.07    7.50
  10   0  -1  267.97    7.50
  10   0  -1  266.67    7.90
 -10   0   1  277.77    7.80
 -10   0   1  273.67    8.00
 -10   0   1  263.57    7.60
  10   0  -1  268.87    8.10
   8   0  -1  235.78    6.80
  -8   0   1  247.88    6.90
  -8   0   1  245.18    6.50
   8   0  -1  240.88    6.80
  -8   0   1  259.07    6.60
  -8   0   1  241.68    6.70
   6   0  -1  566.64   77.59
  -6   0   1  617.44   82.29
   6   0  -1  540.45   24.80
  -4   0   1 1584.84   93.79
   4   0  -1 1671.33   47.60
   4   0  -1 1553.24   90.49
   2   0  -1 2877.71   72.19
  -2   0   1 2969.40  112.09
   2   0  -1 2971.50  110.79
  -2   0  -1 6378.66  209.48
   2   0   1 6330.17  209.98
  -4   0  -1  123.89   34.10
  -4   0  -1  237.68   14.80
   4   0   1  238.38   14.50
   4   0   1  148.79   38.10
  -6   0  -1  118.39    3.80
  -6   0  -1  119.89    4.10
   6   0   1  124.69    3.70
  -6   0  -1  117.89    4.10
  -6   0  -1  118.99    3.70
   6   0   1  118.79    3.70
   6   0   1  124.49    4.10
   8   0   1  674.53   34.20
   8   0   1  560.24   94.19
  -8   0  -1  686.73   34.40
  -8   0  -1  609.74   97.89
 -10   0  -1  101.09    3.70
 -10   0  -1  105.89    3.80
  10   0   1   98.99    3.70
 -10   0  -1  106.49    4.30
  10   0   1   95.59    4.20
 -10   0  -1  104.39    4.40
 -10   0  -1  106.99    3.90
  10   0   1  101.59    3.90
  10   0   1  103.19    3.60
  12   0   1  843.22  144.69
  12   0   1  643.74   38.80
 -12   0  -1  577.94  119.29
 -12   0  -1  520.95   35.40
  14   0   1   51.79    2.60
 -14   0  -1   49.30    2.80
  14   0   1   49.60    2.80
 -14   0  -1   53.59    2.80
 -14   0  -1   52.39    2.70
  14   0   1   53.59    3.40
  14   0   1   50.59    2.90
 -14   0  -1   51.89    3.20
  16   0   1  209.38    8.10
 -16   0  -1  206.48    6.80
 -16   0  -1  209.18    7.10
  16   0   1  216.18    7.50
  16   0   1  211.08    7.20
  16   0   1  217.38    6.80
 -16   0  -1  207.78    7.70
 -16   0  -1  211.58    7.30
  18   0   1   15.80    2.20
  18   0   1   17.60    2.10
  18   0   1   16.30    2.50
 -18   0  -1   17.50    2.30
 -18   0  -1   18.00    2.30
  18   0   1   17.10    1.90
 -18   0  -1   18.50    2.40
 -18   0  -1   15.70    1.90
  18   0   1   14.50    1.90
 -20   0  -1    6.40    1.30
  20   0   1    3.70    1.30
 -20   0  -1    3.60    1.30
  20   0   1    3.50    1.10
  20   0   1    6.20    1.90
 -20   0  -1    3.70    1.40
 -20   0  -1    3.80    1.40
  20   0   1    4.70    1.10
  20   0   1    4.70    1.30
 -20   0  -1    4.40    1.30
 -22   0  -1   -0.50    0.90
 -22   0  -1   -0.30    0.80
  22   0   1    0.40    0.90
  22   0   1    0.00    0.70
  22   0   1    0.40    0.70
  22   0   1    0.80    0.90
 -22   0  -1    0.40    0.70
 -22   0  -1    0.70    1.00
 -24   0  -1    2.20    1.20
 -24   0  -1    2.70    1.30
  24   0   1    8.00    3.10
 -24   0  -1    1.80    1.00
  24   0   1    3.20    1.20
  24   0   1    3.30    1.30
 -24   0  -1    0.60    1.00
  24   0   1    0.60    1.00
 -24   0  -1    2.10    1.40
  26   0   1    5.40    1.90
 -26   0  -1    6.50    1.70
  26   0   1    7.10    1.50
 -26   0  -1    6.00    1.80
 -26   0  -1    5.30    1.70
  26   0   1    6.40    1.60
 -26   0  -1    4.90    1.90
  26   0   1    3.50    1.50
 -26   0  -1    3.20    1.50
 -28   0  -1   80.29    5.00
  28   0   1   76.79    4.40
  28   0   1   90.49    5.80
 -28   0  -1   75.39    4.80
  28   0   1   83.79    5.40
 -28   0  -1   61.99    5.30
 -28   0  -1   85.39    5.40
  28   0   1   85.49    5.30
 -28   0  -1   78.49    5.60
 -30   0  -1    2.10    1.60
 -30   0  -1    4.20    1.70
  30   0   1    3.20    1.50
  30   0   1    2.60    1.50
  30   0   1   -0.40    1.40
 -30   0  -1   -0.20    0.90
 -31  -1   1   45.50    2.00
 -31  -1   1   45.30    4.00
  31  -1  -1   46.30    5.40
  31  -1  -1   45.20    3.80
  31  -1  -1   46.10    5.00
  31  -1  -1   43.20    4.90
 -31   1   1   39.50    4.70
 -31   1   1   42.10    3.90
  31   1  -1   45.60    4.10
  31   1  -1   43.90    5.60
  31   1  -1   42.40    5.80
 -31   1   1   39.70    3.50
 -31   1   1   49.20    3.50
  29  -1  -1   38.50    4.30
 -29  -1   1   34.60    2.10
  29  -1  -1   34.80    3.30
  29  -1  -1   35.90    4.50
 -29  -1   1   38.40    4.20
  29  -1  -1   35.00    4.10
 -29  -1   1   38.10    2.10
  29   1  -1   37.60    4.10
  29   1  -1   36.60    4.60
 -29   1   1   40.30    3.60
  29   1  -1   40.80    4.40
  29   1  -1   38.60    2.50
 -29   1   1   34.40    4.00
 -29   1   1   37.00    3.30
 -29   1   1   35.60    4.30
  27  -1  -1   28.20    3.20
 -27  -1   1   26.70    1.90
  27  -1  -1   19.70    3.00
 -27  -1   1   30.60    3.50
  27  -1  -1   31.00    4.10
 -27  -1   1   26.10    2.00
  27  -1  -1   28.20    3.80
  27  -1  -1   30.10    3.80
 -27   1   1   25.20    3.30
  27   1  -1   26.00    3.30
 -27   1   1   27.50    4.20
 -27   1   1   31.20    3.30
  27   1  -1   29.40    4.30
 -27   1   1   32.10    3.70
  27   1  -1   26.90    3.60
  27   1  -1   27.50    2.00
  27   1  -1   25.30    3.50
 -27   1   1   26.30    3.60
 -25  -1   1    4.40    1.00
  25  -1  -1    2.90    1.30
  25  -1  -1    4.30    1.50
  25  -1  -1    2.90    1.20
  25  -1  -1    4.60    1.70
 -25  -1   1    5.80    1.70
 -25  -1   1    3.30    1.40
 -25  -1   1    3.20    0.80
  25   1  -1    2.60    0.90
  25   1  -1    4.30    1.50
 -25   1   1    2.80    1.10
 -25   1   1    4.30    1.50
  25   1  -1    4.70    1.90
 -25   1   1    2.40    1.20
  25   1  -1    4.30    1.40
 -25   1   1    2.10    1.40
 -25   1   1    2.70    1.40
  25   1  -1    3.70    1.50
  23  -1  -1   18.60    2.50
  23  -1  -1   21.80    2.80
 -23  -1   1   21.90    1.70
 -23  -1   1   21.90    2.70
  23  -1  -1   33.20    3.70
  23  -1  -1   26.80    3.50
 -23  -1   1   22.10    2.80
  23  -1  -1   22.70    3.60
 -23  -1   1   21.50    1.80
  23   1  -1   22.20    3.30
 -23   1   1   21.70    2.90
  23   1  -1   21.90    3.00
 -23   1   1   22.40    2.70
 -23   1   1   20.70    2.60
 -23   1   1   21.40    3.00
  23   1  -1   22.40    1.70
  23   1  -1   22.30    2.60
  23   1  -1   19.30    2.60
 -23   1   1   20.30    2.20
 -21  -1   1   28.30    2.00
  21  -1  -1   25.90    2.90
  21  -1  -1   21.40    3.00
 -21  -1   1   25.40    1.80
  21  -1  -1   30.40    3.20
  21  -1  -1   27.80    2.90
  21  -1  -1   19.70    2.70
 -21  -1   1   27.30    2.10
 -21  -1   1   25.30    2.80
 -21  -1   1   23.30    2.50
 -21   1   1   22.90    2.80
  21   1  -1   26.70    1.80
  21   1  -1   32.50    3.60
 -21   1   1   26.70    2.90
  21   1  -1   24.10    3.10
  21   1  -1   25.50    2.30
 -21   1   1   25.90    3.00
 -21   1   1   26.00    2.80
 -21   1   1   25.50    2.20
  21   1  -1   27.20    2.90
  19  -1  -1  100.89    4.80
 -19  -1   1  108.89    4.80
  19  -1  -1   99.69    5.10
 -19  -1   1  106.99    4.90
 -19  -1   1   97.89    3.90
 -19  -1   1  108.19    3.90
 -19  -1   1  102.29    4.10
  19  -1  -1  115.79    5.90
  19  -1  -1  114.59    5.20
  19  -1  -1  103.19    4.90
 -19   1   1  106.69    5.40
 -19   1   1  106.39    4.90
 -19   1   1  104.99    4.50
  19   1  -1  106.89    4.90
  19   1  -1  105.19    5.70
  19   1  -1  111.39    5.30
 -19   1   1  108.49    4.80
  19   1  -1  105.79    4.60
  19   1  -1  109.29    3.80
 -19   1   1  112.29    5.10
 -17  -1   1   19.90    1.60
  17  -1  -1   19.40    2.20
 -17  -1   1   21.10    1.50
 -17  -1   1   23.30    2.50
  17  -1  -1   20.80    2.80
  17  -1  -1   21.40    2.30
  17  -1  -1   26.10    2.80
  17  -1  -1   21.30    2.30
 -17  -1   1   22.90    1.50
 -17  -1   1   19.00    2.60
  17   1  -1   18.80    2.10
  17   1  -1   18.00    2.20
 -17   1   1   21.00    2.60
  17   1  -1   21.30    1.40
 -17   1   1   18.80    1.70
 -17   1   1   22.50    2.00
 -17   1   1   23.60    2.20
  17   1  -1   14.00    2.50
  17   1  -1   15.70    1.80
 -17   1   1   18.90    2.20
  15  -1  -1  295.47    9.20
 -15  -1   1  292.57    9.00
 -15  -1   1  293.07    8.00
 -15  -1   1  299.17    8.70
  15  -1  -1  293.17    9.00
  15  -1  -1  294.57    9.20
 -15  -1   1  291.67    7.80
  15  -1  -1  290.87    9.40
  15  -1  -1  286.77    9.90
 -15  -1   1  292.97    8.10
 -15   1   1  289.57    9.70
  15   1  -1  293.67    7.80
  15   1  -1  288.27    9.80
 -15   1   1  297.37    9.10
  15   1  -1  284.87    8.50
  15   1  -1  291.37    8.80
 -15   1   1  294.07    8.60
 -15   1   1  287.97    9.10
  13  -1  -1  308.17    9.30
 -13  -1   1  302.77    7.90
  13  -1  -1  291.17    9.20
  13  -1  -1  300.77    9.10
 -13  -1   1  295.17    8.90
 -13  -1   1  299.27    8.60
 -13  -1   1  297.77    8.00
 -13  -1   1  305.27    7.80
 -13   1   1  299.47    9.00
 -13   1   1  305.27    9.60
 -13   1   1  289.77    8.90
  13   1  -1  306.97    8.90
 -13   1   1  303.37    8.60
  13   1  -1  294.37    8.40
  13   1  -1  303.47    9.70
  13   1  -1  303.27    7.80
 -11  -1   1  402.16   10.50
  11  -1  -1  391.36   11.20
  11  -1  -1  385.06   12.00
 -11  -1   1  388.06    9.80
 -11  -1   1  399.06   10.80
 -11   1   1  381.66   10.90
  11   1  -1  387.86   10.70
 -11   1   1  448.66   12.90
 -11   1   1  387.16   10.80
   9  -1  -1  851.81   42.10
  -9  -1   1  904.61   96.39
   9  -1  -1  960.40  135.49
  -9  -1   1  852.91   36.70
   9   1  -1  821.62   36.10
  -9   1   1  716.23  124.19
   9   1  -1  698.93   98.09
  -9   1   1  792.42   40.20
   7  -1  -1  948.81   41.50
   7  -1  -1 1057.49  132.39
  -7  -1   1  920.21   35.30
  -7  -1   1 1085.29   88.89
  -7   1   1  716.73  114.09
   7   1  -1  972.70   35.30
   7   1  -1  795.02   77.09
  -7   1   1  919.21   40.60
  -5  -1   1  748.23   60.19
   5  -1  -1  822.42   34.50
  -5  -1   1  795.92   27.50
   5  -1  -1  654.93   92.39
  -5   1   1  749.62   33.50
   5   1  -1  741.23   26.60
   5   1  -1  796.52   63.79
  -5   1   1  809.82  113.79
   3  -1  -1  427.66   72.29
  -3  -1   1  387.56   13.90
  -3  -1   1  357.86   31.80
   3   1  -1  367.16   32.50
   3   1  -1  349.27   13.20
  -3   1   1  293.17   58.69
  -3   1   1  336.07   19.10
   1  -1  -1 1887.81  119.89
  -1  -1   1 1967.80   76.89
   1  -1  -1 1707.63  110.89
  -1   1   1 1887.71   56.79
  -1   1   1 1954.40   58.39
   1   1  -1 1874.21   47.40
   1  -1   1 1351.06   39.50
  -1  -1  -1 1402.66   96.49
   1  -1   1 1479.45   79.69
  -1  -1  -1 1376.06   45.40
   1   1   1 1364.46   45.30
   1   1   1 1429.16   98.79
  -1   1  -1 1322.67   39.10
  -1   1  -1 1261.37   76.49
  -3  -1  -1 3571.24   99.59
  -3  -1  -1 3795.42  175.98
   3  -1   1 3575.94   96.49
   3   1   1 3729.23   99.79
  -3   1  -1 3601.74   96.59
   3   1   1 3517.55  175.68
  -3   1  -1 3836.12  171.98
  -5  -1  -1  266.77    7.70
   5   1   1  260.67    7.60
  -7  -1  -1  300.17    8.40
   7  -1   1  297.47    8.40
  -7  -1  -1  307.07    8.80
  -7   1  -1  291.67    8.40
   7   1   1  290.87    8.30
  -7   1  -1  300.27    8.50
   9  -1   1   85.19    3.50
  -9  -1  -1   90.49    3.80
   9  -1   1   85.79    3.10
   9  -1   1   87.39    3.70
  -9  -1  -1   87.09    3.40
   9  -1   1   79.49    3.50
   9  -1   1   95.79    3.90
  -9  -1  -1   82.69    3.10
  -9  -1  -1   87.19    3.90
  -9  -1  -1   84.09    2.70
   9   1   1   80.39    3.30
  -9   1  -1   87.39    3.70
   9   1   1   83.49    3.70
  -9   1  -1   93.49    3.40
   9   1   1   83.69    3.20
   9   1   1   88.49    3.90
  -9   1  -1   83.49    3.40
  11  -1   1  308.57    8.90
  11  -1   1  309.67    9.50
 -11  -1  -1  313.87    8.10
  11  -1   1  308.77    8.50
  11  -1   1  320.87    9.20
 -11  -1  -1  324.57    9.70
  11  -1   1  284.77    9.00
 -11  -1  -1  318.37    8.50
 -11  -1  -1  312.17    8.90
 -11   1  -1  309.87    9.00
 -11   1  -1  303.97    9.30
  11   1   1  298.37    8.60
  11   1   1  309.97    8.90
  11   1   1  282.17    9.30
  11   1   1  320.07    9.50
 -11   1  -1  316.37    8.80
 -13  -1  -1  136.39    5.60
  13  -1   1  128.29    4.90
  13  -1   1  128.39    5.40
 -13  -1  -1  136.29    4.90
  13  -1   1  116.79    4.80
 -13  -1  -1  125.89    4.50
  13  -1   1  133.89    4.70
 -13  -1  -1  129.59    4.20
  13  -1   1  125.29    5.10
 -13   1  -1  127.89    4.70
  13   1   1  125.79    4.80
  13   1   1  131.19    5.40
 -13   1  -1  124.99    5.20
 -13   1  -1  126.69    5.00
  13   1   1  120.49    5.30
  13   1   1  130.89    4.70
  15  -1   1  208.98    7.20
 -15  -1  -1  214.18    6.30
  15  -1   1  215.98    6.90
  15  -1   1  210.98    7.90
  15  -1   1  207.18    7.10
  15  -1   1  206.68    7.40
 -15  -1  -1  213.18    7.20
 -15  -1  -1  213.98    7.90
 -15  -1  -1  210.08    6.70
  15   1   1  215.78    7.90
 -15   1  -1  207.38    7.50
 -15   1  -1  212.48    7.00
  15   1   1  222.88    7.20
 -15   1  -1  209.98    7.20
  15   1   1  205.38    6.90
  17  -1   1  247.58    8.50
  17  -1   1  243.38    8.10
  17  -1   1  239.78    8.10
 -17  -1  -1  235.38    8.00
 -17  -1  -1  231.88    7.20
  17  -1   1  230.98    8.90
  17  -1   1  225.88    7.70
 -17  -1  -1  242.08    8.80
 -17  -1  -1  226.98    7.40
  17   1   1  239.18    7.90
 -17   1  -1  232.78    8.40
  17   1   1  249.38    9.00
 -17   1  -1  241.78    8.20
  17   1   1  243.88    8.10
 -17   1  -1  236.18    8.50
 -17   1  -1  229.98    7.80
  19  -1   1    9.40    1.80
 -19  -1  -1   14.50    1.70
 -19  -1  -1    9.00    1.60
  19  -1   1   13.70    2.00
  19  -1   1   13.30    1.90
  19  -1   1    7.50    1.80
 -19  -1  -1   13.60    2.40
  19  -1   1   11.20    1.70
 -19   1  -1   10.60    1.80
 -19   1  -1   12.10    2.20
  19   1   1   10.60    2.10
 -19   1  -1    9.90    2.00
 -19   1  -1   10.00    1.90
  19   1   1   14.10    2.10
 -19   1  -1   12.70    1.80
  19   1   1   14.00    2.10
  21  -1   1  115.99    5.60
  21  -1   1  113.89    6.30
  21  -1   1  128.49    6.20
  21  -1   1  122.89    5.60
 -21  -1  -1  119.39    5.00
 -21  -1  -1  124.99    5.40
 -21  -1  -1  115.99    5.50
 -21  -1  -1  117.29    7.30
  21  -1   1  117.49    5.40
 -21   1  -1  122.09    5.90
 -21   1  -1  118.89    6.10
  21   1   1  122.69    6.30
 -21   1  -1  112.79    5.20
  21   1   1  127.19    6.60
 -21   1  -1  129.99    5.90
  21   1   1  124.59    5.80
 -21   1  -1  120.19    6.00
 -23  -1  -1   45.70    3.00
 -23  -1  -1   51.99    3.40
  23  -1   1   53.29    3.80
  23  -1   1   49.90    3.60
  23  -1   1   46.80    3.80
  23  -1   1   50.79    5.60
 -23  -1  -1   50.29    4.20
  23  -1   1   44.00    3.40
 -23  -1  -1   45.40    3.00
 -23  -1  -1   44.70    3.50
 -23   1  -1   57.49    4.20
 -23   1  -1   47.00    3.30
 -23   1  -1   45.70    3.90
  23   1   1   50.49    3.60
  23   1   1   52.39    5.30
 -23   1  -1   49.70    3.70
 -23   1  -1   50.49    3.80
 -25  -1  -1   33.60    4.10
 -25  -1  -1   31.30    2.60
  25  -1   1   35.80    4.40
 -25  -1  -1   25.50    3.30
  25  -1   1   32.00    3.00
 -25  -1  -1   35.00    2.90
  25  -1   1   31.30    3.40
  25  -1   1   24.50    3.00
 -25  -1  -1   31.70    2.60
 -25   1  -1   29.20    3.70
  25   1   1   31.60    4.20
 -25   1  -1   32.10    3.50
 -25   1  -1   35.80    4.10
  25   1   1   37.30    4.00
  25   1   1   28.60    3.40
  25   1   1   29.60    3.20
 -25   1  -1   33.70    3.70
  27  -1   1   22.10    3.00
 -27  -1  -1   26.50    2.70
  27  -1   1   19.90    3.00
  27  -1   1   19.00    2.80
 -27  -1  -1   25.70    2.60
  27  -1   1   25.40    3.60
 -27  -1  -1   18.90    2.90
 -27  -1  -1   22.30    3.50
  27  -1   1   16.10    3.30
 -27  -1  -1   23.50    2.80
 -27   1  -1   21.70    3.40
 -27   1  -1   22.50    2.90
 -27   1  -1   22.40    3.40
  27   1   1   28.20    4.20
  27   1   1   26.80    3.60
 -27   1  -1   22.70    3.40
  27   1   1   26.10    3.30
  27   1   1   25.70    3.50
 -27   1  -1   17.20    2.70
 -29  -1  -1   18.40    2.40
  29  -1   1   16.80    2.70
 -29  -1  -1   15.90    3.20
  29  -1   1   13.80    2.60
 -29  -1  -1   20.50    2.60
  29  -1   1   25.10    3.60
  29  -1   1   17.80    3.40
 -29  -1  -1   17.40    2.30
  29   1   1   20.20    3.30
 -29   1  -1   16.70    2.50
  29   1   1   17.50    2.90
 -29   1  -1   21.30    3.20
 -29   1  -1   15.10    3.00
  29   1   1   20.50    3.30
 -29   1  -1   11.10    2.70
 -31  -1  -1  127.39    5.90
  31  -1   1  118.59    6.40
  31  -1   1  130.39    7.10
  31  -1   1  139.09    7.60
 -31  -1  -1  124.69    5.50
  31  -1   1  126.29    7.70
 -31   1  -1  122.09    7.20
  31   1   1  113.19    7.00
  31   1   1  119.99    6.90
 -31   1  -1  118.39    6.70
  30  -2  -1   33.20    4.60
  30  -2  -1   28.20    3.80
 -30  -2   1   28.40    3.80
  30  -2  -1   38.50    4.70
  30   2  -1   30.80    3.90
 -30   2   1   22.80    3.90
  30   2  -1   29.10    3.60
 -30   2   1   25.90    3.50
 -30   2   1   30.50    3.80
 -28  -2   1   -0.50    1.00
  28  -2  -1   -0.50    0.80
  28  -2  -1    0.40    1.30
  28  -2  -1    0.70    1.20
  28  -2  -1    1.50    1.20
 -28   2   1    0.00    1.20
 -28   2   1   -1.80    1.00
  28   2  -1   -0.20    0.90
 -28   2   1   -0.20    1.00
  28   2  -1    0.20    1.10
  28   2  -1    2.30    1.20
 -28   2   1    0.50    0.90
 -28   2   1   -0.60    1.10
  26  -2  -1   66.69    4.60
  26  -2  -1   59.79    4.40
  26  -2  -1   60.09    5.00
 -26  -2   1   49.10    3.80
  26  -2  -1   55.89    4.40
 -26  -2   1   53.69    4.10
  26  -2  -1   58.89    4.80
  26   2  -1   58.39    4.10
 -26   2   1   61.79    4.50
  26   2  -1   51.29    4.40
 -26   2   1   49.80    6.30
  26   2  -1   65.19    5.10
 -26   2   1   61.49    4.30
 -26   2   1   62.39    5.10
  26   2  -1   56.59    3.90
  24  -2  -1   86.89    5.20
  24  -2  -1   76.19    4.90
  24  -2  -1   76.99    4.80
 -24  -2   1   72.49    4.70
 -24  -2   1   68.19    4.30
  24  -2  -1   73.79    5.20
 -24   2   1   76.49    5.50
 -24   2   1   72.29    4.50
  24   2  -1   81.89    4.70
 -24   2   1   73.69    4.80
 -24   2   1   78.59    4.80
  24   2  -1   70.89    4.90
 -24   2   1   70.39    4.30
  24   2  -1   75.49    5.30
  24   2  -1   76.49    4.40
 -22  -2   1  166.78    6.70
  22  -2  -1  168.08    7.10
  22  -2  -1  167.18    7.30
 -22  -2   1  154.08    6.90
  22  -2  -1  161.08    7.20
  22  -2  -1  165.28    7.60
  22  -2  -1  158.18    7.80
  22   2  -1  147.49    7.40
 -22   2   1  159.88    7.90
 -22   2   1  154.88    7.00
  22   2  -1  164.88    7.70
 -22   2   1  171.48    6.60
  22   2  -1  165.98    6.80
 -22   2   1  163.98    7.10
 -20  -2   1   97.59    5.00
  20  -2  -1   97.79    5.10
 -20  -2   1   89.49    4.40
  20  -2  -1   90.19    5.00
  20  -2  -1   89.19    4.80
  20  -2  -1   92.49    5.30
  20  -2  -1   89.59    5.40
  20   2  -1   95.69    4.60
  20   2  -1   93.89    4.40
  20   2  -1   90.39    5.30
 -20   2   1   89.39    4.90
 -20   2   1   90.99    5.60
 -20   2   1  100.49    5.10
 -20   2   1   92.69    4.50
  20   2  -1   95.39    4.90
  18  -2  -1  188.38    8.10
  18  -2  -1  207.48    9.10
 -18  -2   1  205.98    7.70
  18  -2  -1  208.88    8.20
  18  -2  -1  206.78    7.80
  18  -2  -1  210.88    7.60
 -18  -2   1  202.48    7.10
 -18   2   1  193.78    7.60
 -18   2   1  205.28    8.60
  18   2  -1  209.48    8.20
  18   2  -1  195.38    7.50
  18   2  -1  194.08    7.00
 -18   2   1  202.48    7.60
 -18   2   1  204.68    7.20
  18   2  -1  196.78    6.80
  16  -2  -1  612.14   17.80
  16  -2  -1  619.54   17.20
  16  -2  -1  658.63   18.20
  16  -2  -1  631.44   17.40
  16  -2  -1  649.24   17.90
 -16  -2   1  619.94   17.40
 -16  -2   1  622.84   16.60
 -16   2   1  646.14   18.50
 -16   2   1  612.34   17.40
 -16   2   1  639.64   16.90
  16   2  -1  624.84   16.60
  16   2  -1  634.04   17.40
  16   2  -1  644.44   18.00
 -16   2   1  607.34   17.30
  14  -2  -1  510.35   13.70
  14  -2  -1  462.45   13.70
  14  -2  -1  483.05   14.30
  14  -2  -1  483.05   14.20
 -14  -2   1  483.05   13.10
  14  -2  -1  503.85   14.40
 -14  -2   1  477.65   13.80
 -14   2   1  498.15   13.90
  14   2  -1  485.15   13.00
  14   2  -1  473.45   12.80
  14   2  -1  471.65   14.10
 -14   2   1  482.25   13.40
 -14   2   1  492.55   13.50
 -14   2   1  476.35   14.70
 -14   2   1  501.85   14.00
  14   2  -1  510.65   14.10
  12  -2  -1  435.06   12.70
 -12  -2   1  441.76   11.40
  12  -2  -1  419.46   12.10
  12  -2  -1  423.36   12.00
  12  -2  -1  411.86   12.40
 -12  -2   1  428.26   12.20
 -12   2   1  426.16   11.80
  12   2  -1  416.76   12.50
  12   2  -1  431.86   11.10
 -12   2   1  427.26   11.80
  12   2  -1  420.26   12.20
 -12   2   1  414.96   12.20
  12   2  -1  414.56   11.30
 -12   2   1  449.36   12.30
 -12   2   1  421.06   13.00
 -10   2   1  611.44   17.00
   8  -2  -1  288.17    8.70
  -8  -2   1  286.77    8.50
   8  -2  -1  289.57    8.90
   8  -2  -1  284.17    8.00
   8  -2  -1  295.27    8.30
   8  -2  -1  266.77    8.30
  -8  -2   1  280.77    7.60
   8   2  -1  283.07    8.60
   8   2  -1  277.97    7.50
   8   2  -1  277.27    7.30
  -8   2   1  287.87    8.30
  -8   2   1  282.27    8.40
  -8   2   1  285.37    8.50
  -8   2   1  285.57    8.20
  -8   2   1  296.47    9.20
  -8   2   1  276.67    8.10
  -6  -2   1   40.20    1.80
   6  -2  -1   39.10    2.00
   6  -2  -1   36.10    2.10
   6  -2  -1   37.90    2.20
  -6  -2   1   38.30    2.30
   6  -2  -1   37.70    2.10
   6  -2  -1   39.80    2.50
   6   2  -1   35.40    2.30
  -6   2   1   36.00    2.10
   6   2  -1   39.80    1.40
   6   2  -1   38.50    1.70
  -6   2   1   38.00    2.20
  -6   2   1   31.70    2.00
   6   2  -1   42.20    1.50
  -6   2   1   40.10    2.30
  -6   2   1   34.70    1.80
   4  -2  -1   17.00    1.40
   4  -2  -1   15.50    1.40
   4  -2  -1   16.30    1.40
  -4  -2   1   12.90    1.40
   4  -2  -1   18.10    1.30
   4  -2  -1   19.20    1.70
   4  -2  -1   18.20    1.50
   4  -2  -1   18.90    1.40
  -4  -2   1   16.20    1.00
  -4  -2   1   16.50    1.00
  -4   2   1   17.80    1.40
  -4   2   1   16.80    1.20
  -4   2   1   16.20    1.40
  -4   2   1   12.70    1.60
   4   2  -1   17.60    1.10
  -4   2   1   17.40    1.50
  -4   2   1   14.40    1.60
   4   2  -1   16.60    1.00
  -2  -2   1 3990.10  180.78
  -2  -2   1 4156.88  178.18
   2  -2  -1 4048.80  233.88
  -2   2   1 3988.10  115.39
   2   2  -1 3982.40  104.29
   2   2  -1 3975.80  105.69
   0  -2  -1 1135.69  112.39
   0  -2   1 1161.68   95.09
   0  -2   1 1222.18   41.70
   0   2  -1 1307.67  103.59
   0   2   1 1195.98   48.60
   0   2  -1 1233.48   46.50
  -2  -2  -1  275.07    8.20
  -2  -2  -1  274.37    7.20
  -2  -2  -1  272.37    7.50
  -2  -2  -1  267.67    7.60
   2   2   1  263.57    7.30
  -2   2  -1  280.67    7.10
   2   2   1  254.87    8.10
  -2   2  -1  271.57    7.70
   2   2   1  274.87    7.90
   4  -2   1  199.38    6.10
  -4  -2  -1  221.18    5.80
  -4  -2  -1  201.78    5.70
   4  -2   1  210.98    5.60
  -4  -2  -1  218.08    5.90
  -4  -2  -1  212.58    6.30
  -4  -2  -1  210.98    6.90
   4  -2   1  197.88    6.40
   4  -2   1  207.68    6.40
   4  -2   1  202.78    5.80
   4  -2   1  207.38    5.80
   4   2   1  202.48    6.90
  -4   2  -1  208.18    5.80
  -4   2  -1  214.48    6.10
  -4   2  -1  205.48    6.60
  -4   2  -1  217.98    6.00
  -4   2  -1  209.68    5.50
   4   2   1  207.78    6.20
   4   2   1  208.88    6.00
  -4   2  -1  208.08    6.30
   6  -2   1 1099.79   47.60
  -6  -2  -1 1006.70   46.70
   6  -2   1  840.72  118.99
  -6  -2  -1  858.01  116.99
   6   2   1 1124.29  149.09
   6   2   1 1084.19   46.40
  -6   2  -1 1073.09   46.30
  -6   2  -1 1088.59  141.69
   8  -2   1    8.00    1.30
  -8  -2  -1   11.70    1.50
  -8  -2  -1    8.80    1.20
  -8  -2  -1   12.60    1.90
  -8  -2  -1   10.90    0.80
  -8  -2  -1   10.70    1.10
   8  -2   1   11.90    1.20
   8  -2   1   10.30    1.40
   8  -2   1    9.50    1.30
   8  -2   1    8.20    1.30
   8  -2   1    9.60    1.30
  -8   2  -1   10.80    1.50
   8   2   1   10.30    1.30
   8   2   1    9.30    1.20
   8   2   1   12.60    2.00
  -8   2  -1    8.50    0.90
   8   2   1   12.40    1.50
  -8   2  -1   11.40    1.40
  -8   2  -1    7.90    1.40
  10  -2   1  228.48    7.50
 -10  -2  -1  225.88    7.10
  10  -2   1  227.88    7.40
  10  -2   1  241.38    7.80
 -10  -2  -1  237.78    8.10
  10  -2   1  219.08    7.30
  10  -2   1  233.08    6.60
 -10  -2  -1  217.28    6.50
  10  -2   1  230.08    7.20
 -10  -2  -1  230.18    5.70
  10   2   1  232.28    7.40
  10   2   1  221.58    6.80
 -10   2  -1  233.48    7.30
  10   2   1  224.78    7.00
 -10   2  -1  225.28    6.40
 -10   2  -1  234.18    7.10
 -10   2  -1  235.78    8.00
  10   2   1  222.78    8.00
  12  -2   1  671.73   17.60
 -12  -2  -1  652.03   17.40
 -12  -2  -1  687.33   18.60
 -12   2  -1  668.73   17.70
  14  -2   1  285.67    8.40
  14  -2   1  291.37    9.40
 -14  -2  -1  280.67    9.80
  14  -2   1  281.47    9.50
  14  -2   1  269.07    8.90
 -14  -2  -1  265.37    8.00
 -14  -2  -1  273.27    8.80
 -14  -2  -1  274.97    7.00
  14  -2   1  289.27    9.40
 -14   2  -1  280.07    8.80
  14   2   1  280.27    8.50
 -14   2  -1  296.47    9.90
  14   2   1  289.97    9.40
  14   2   1  285.57    9.70
 -14   2  -1  272.67    9.00
  14   2   1  269.97    8.60
  16  -2   1   46.20    2.80
 -16  -2  -1   48.40    2.50
  16  -2   1   51.69    3.40
 -16  -2  -1   46.60    3.50
  16  -2   1   51.89    3.40
 -16  -2  -1   52.19    1.90
  16  -2   1   47.50    3.10
 -16  -2  -1   49.20    3.10
 -16   2  -1   44.60    3.00
 -16   2  -1   45.40    2.90
  16   2   1   44.30    3.50
  16   2   1   39.00    2.70
  16   2   1   49.00    3.00
 -16   2  -1   49.70    3.60
  16   2   1   50.79    3.50
 -18  -2  -1  194.08    8.20
 -18  -2  -1  190.28    6.40
 -18  -2  -1  201.88    5.40
 -18  -2  -1  201.48    7.40
  18  -2   1  195.88    8.10
  18  -2   1  204.08    7.80
  18  -2   1  200.28    7.00
  18  -2   1  195.18    7.90
  18  -2   1  186.28    7.40
 -18   2  -1  204.08    7.30
  18   2   1  184.88    7.80
  18   2   1  205.28    8.10
 -18   2  -1  191.08    7.70
  18   2   1  198.38    7.10
 -18   2  -1  200.68    8.30
 -18   2  -1  189.38    7.40
  18   2   1  191.68    7.20
  20  -2   1   72.49    4.00
  20  -2   1   70.09    4.80
  20  -2   1   76.39    4.50
  20  -2   1   80.69    4.80
 -20  -2  -1   69.09    3.40
  20  -2   1   76.99    4.60
 -20  -2  -1   66.69    4.70
 -20  -2  -1   71.69    4.20
 -20  -2  -1   77.09    2.70
 -20  -2  -1   72.69    3.70
 -20   2  -1   73.59    5.00
  20   2   1   81.59    4.20
  20   2   1   77.89    4.90
 -20   2  -1   72.69    4.40
 -20   2  -1   62.19    4.30
 -20   2  -1   71.29    4.10
  20   2   1   71.79    4.10
 -22  -2  -1  218.78    6.00
  22  -2   1  212.48    8.60
  22  -2   1  221.58    8.20
  22  -2   1  222.18    8.70
 -22  -2  -1  236.18    9.80
  22  -2   1  205.38    9.20
  22  -2   1  211.78    9.10
 -22  -2  -1  222.38    7.40
 -22  -2  -1  216.08    9.30
 -22  -2  -1  211.68    8.40
  22   2   1  225.58    8.50
 -22   2  -1  237.78   10.30
 -22   2  -1  198.98    8.50
 -22   2  -1  221.18    9.50
  22   2   1  214.38    8.10
  22   2   1  207.68    9.20
 -22   2  -1  216.78    8.10
 -24  -2  -1    6.10    1.70
  24  -2   1    7.80    2.10
  24  -2   1    9.70    2.40
 -24  -2  -1    3.40    1.10
  24  -2   1    4.60    1.60
 -24  -2  -1    5.00    1.70
  24  -2   1    4.70    1.50
 -24  -2  -1    4.60    1.10
 -24   2  -1    5.30    2.00
 -24   2  -1    5.00    1.80
  24   2   1    8.20    1.90
 -24   2  -1    5.60    1.80
  24   2   1    2.90    1.50
  24   2   1    2.70    1.20
 -24   2  -1    7.20    2.00
 -26  -2  -1   38.20    2.60
 -26  -2  -1   33.80    4.00
 -26  -2  -1   35.50    2.60
  26  -2   1   25.60    3.70
  26  -2   1   39.60    4.20
  26  -2   1   31.90    3.70
  26  -2   1   37.50    3.40
 -26  -2  -1   35.70    4.40
  26  -2   1   37.50    4.50
 -26   2  -1   39.20    4.40
 -26   2  -1   35.80    3.20
  26   2   1   40.00    4.10
 -26   2  -1   37.30    4.60
 -26   2  -1   34.10    3.90
  26   2   1   29.50    4.00
  26   2   1   38.00    3.40
 -26   2  -1   32.90    4.20
 -28  -2  -1   29.10    4.00
  28  -2   1   30.50    3.80
  28  -2   1   25.80    3.50
  28  -2   1   34.80    4.00
 -28  -2  -1   24.80    2.10
  28  -2   1   30.70    4.40
 -28  -2  -1   26.60    2.30
  28   2   1   27.10    3.70
 -28   2  -1   32.90    4.50
  28   2   1   22.80    3.50
  28   2   1   25.20    3.40
 -28   2  -1   25.40    3.80
 -28   2  -1   27.30    3.70
 -28   2  -1   24.00    5.40
 -30  -2  -1   88.49    4.60
  30  -2   1   91.29    5.70
 -30  -2  -1   86.49    3.90
  30  -2   1   93.89    5.90
  30  -2   1   84.19    6.30
  30  -2   1   93.39    6.50
 -30   2  -1   94.79    6.10
  30   2   1  106.79    9.20
 -30   2  -1   86.09    6.20
 -30   2  -1   84.69    6.40
  30   2   1   92.69    5.90
 -29  -3   1   43.90    4.10
  29  -3  -1   37.10    4.90
  29  -3  -1   48.30    4.50
  29  -3  -1   38.40    4.30
  29  -3  -1   76.59   11.10
  29  -3  -1   45.40    4.90
 -29   3   1   41.10    4.50
 -29   3   1   53.79    5.40
  29   3  -1   40.40    4.80
 -29   3   1   55.39    6.30
  29   3  -1   45.70    6.00
  29   3  -1   44.90    4.50
 -29   3   1   42.60    4.70
 -29   3   1   46.50    3.80
  27  -3  -1   25.80    4.00
 -27  -3   1   28.70    3.80
  27  -3  -1   22.90    3.50
  27  -3  -1   36.20    4.20
  27  -3  -1   26.40    3.50
  27  -3  -1   24.00    3.50
  27   3  -1   25.10    3.20
 -27   3   1   27.80    3.80
 -27   3   1   31.40    3.50
  27   3  -1   20.90    3.30
  27   3  -1   23.40    2.90
 -27   3   1   25.70    4.40
  27   3  -1   29.00    4.00
 -27   3   1   32.80    3.90
  25  -3  -1    0.90    1.20
  25  -3  -1    0.20    1.10
  25  -3  -1    2.90    1.40
  25  -3  -1   -0.60    1.30
 -25  -3   1    0.20    1.00
  25  -3  -1    2.10    1.50
 -25  -3   1    0.90    1.10
  25  -3  -1    0.90    1.30
 -25   3   1    1.50    1.40
 -25   3   1   -2.40    0.90
 -25   3   1    0.50    0.90
  25   3  -1    0.40    0.90
 -25   3   1    0.50    1.20
  25   3  -1   -0.20    0.80
  25   3  -1    2.80    1.70
  23  -3  -1    3.00    1.70
  23  -3  -1    4.70    1.50
  23  -3  -1   10.10    2.30
  23  -3  -1    7.90    1.90
 -23  -3   1    7.40    2.00
  23  -3  -1    9.90    2.20
 -23   3   1    9.60    2.10
 -23   3   1    9.30    2.60
 -23   3   1    4.20    1.60
  23   3  -1    6.80    1.90
  23   3  -1   10.60    1.80
  23   3  -1    7.20    1.70
  23   3  -1   10.80    2.30
  21  -3  -1   57.29    3.90
  21  -3  -1   64.49    4.70
  21  -3  -1   51.39    3.70
  21  -3  -1   56.79    4.30
  21  -3  -1   54.59    4.10
 -21  -3   1   56.49    4.20
  21  -3  -1   49.60    4.20
 -21   3   1   58.39    5.10
  21   3  -1   58.69    3.60
 -21   3   1   59.39    4.20
 -21   3   1   60.39    4.20
 -21   3   1   56.29    3.70
  21   3  -1   58.29    4.20
  21   3  -1   54.89    4.20
  21   3  -1   59.69    4.40
  19  -3  -1    1.00    0.90
  19  -3  -1    2.30    1.30
  19  -3  -1    0.40    1.10
  19  -3  -1    1.80    1.00
 -19  -3   1    1.60    1.20
  19  -3  -1    1.90    1.10
 -19  -3   1    0.20    0.80
  19  -3  -1    0.90    1.20
  19   3  -1    1.20    1.30
 -19   3   1    1.20    1.50
  19   3  -1    2.40    1.00
 -19   3   1    1.80    1.10
  19   3  -1    0.30    0.90
  19   3  -1    1.00    1.10
 -19   3   1    1.10    1.00
  17  -3  -1  498.95   15.40
  17  -3  -1  482.35   14.30
  17  -3  -1  483.75   14.80
  17  -3  -1  487.25   15.40
  17  -3  -1  493.65   15.20
  17  -3  -1  483.45   14.30
 -17  -3   1  465.25   14.80
 -17  -3   1  495.05   13.80
  17   3  -1  506.35   15.20
 -17   3   1  480.85   14.20
  17   3  -1  475.25   13.60
 -17   3   1  477.95   16.10
  17   3  -1  493.45   13.50
 -17   3   1  485.55   14.80
 -17   3   1  477.15   14.70
 -17   3   1  512.75   14.50
 -17   3   1  489.95   14.00
  17   3  -1  499.35   15.20
 -15  -3   1  186.98    7.40
  15  -3  -1  188.48    7.00
  15  -3  -1  199.88    7.90
  15  -3  -1  177.68    7.30
  15  -3  -1  181.48    7.60
  15  -3  -1  182.68    6.90
  15  -3  -1  183.38    7.20
 -15  -3   1  196.18    6.60
 -15   3   1  187.88    8.20
 -15   3   1  188.88    6.70
  15   3  -1  193.78    7.20
 -15   3   1  202.08    7.50
  15   3  -1  186.18    6.30
 -15   3   1  184.08    7.00
  15   3  -1  186.68    6.20
  15   3  -1  184.78    7.50
 -15   3   1  179.08    6.80
 -15   3   1  191.98    7.40
  13  -3  -1   80.79    4.60
 -13  -3   1   84.99    4.50
  13  -3  -1   85.29    4.60
  13  -3  -1   82.19    4.20
  13  -3  -1   86.09    4.30
  13  -3  -1   78.19    3.90
  13  -3  -1   88.09    4.10
  13   3  -1   85.19    4.60
  13   3  -1   83.49    4.00
  13   3  -1   77.19    3.40
 -13   3   1   81.59    4.30
 -13   3   1   78.99    5.80
 -13   3   1   84.79    4.30
 -13   3   1   82.99    4.10
 -13   3   1   67.79    4.60
  13   3  -1   83.79    3.40
 -13   3   1   83.89    3.90
  11  -3  -1    0.80    0.70
  11  -3  -1    1.60    0.80
 -11  -3   1    2.70    1.00
  11  -3  -1    2.70    1.00
  11  -3  -1    1.80    0.80
 -11  -3   1    1.80    0.70
  11  -3  -1    3.70    1.30
  11  -3  -1    0.70    0.70
  11   3  -1    2.00    0.80
 -11   3   1    0.60    0.60
 -11   3   1    2.20    1.00
 -11   3   1    2.90    1.20
 -11   3   1    1.90    0.90
  11   3  -1    1.80    0.60
  11   3  -1    1.00    0.80
  11   3  -1    2.10    0.70
 -11   3   1    2.20    0.80
 -11   3   1    1.70    0.80
  -9  -3   1  308.17    8.60
   9  -3  -1  301.47    9.30
   9  -3  -1  305.67    9.80
   9  -3  -1  301.67    9.20
  -9  -3   1  300.87    9.70
   9  -3  -1  309.07   10.10
  -9   3   1  310.77    9.40
   9   3  -1  303.87    8.40
   9   3  -1  292.77    9.90
   9   3  -1  299.17    8.20
  -9   3   1  302.47    9.50
  -9   3   1  310.47    9.60
   9   3  -1  311.97    8.80
  -9   3   1  312.97    9.10
  -9   3   1  307.87   10.40
   9   3  -1  300.77    7.50
  -9   3   1  283.17    9.30
  -7  -3   1  210.98    6.50
   7  -3  -1  242.68    8.10
   7  -3  -1  217.38    7.50
   7  -3  -1  221.08    7.10
   7  -3  -1  214.98    7.10
  -7  -3   1  222.28    7.70
   7  -3  -1  229.28    7.40
  -7  -3   1  212.78    6.00
   7   3  -1  231.48    6.10
  -7   3   1  230.28    7.00
  -7   3   1  225.68    7.30
   7   3  -1  224.88    7.90
  -7   3   1  226.58    7.30
  -7   3   1  215.58    7.40
   7   3  -1  208.08    6.30
  -7   3   1  224.68    7.00
   7   3  -1  222.38    6.20
  -7   3   1  204.38    7.40
  -7   3   1  231.48    8.20
   7   3  -1  225.38    6.50
   5  -3  -1  182.78    6.50
   5  -3  -1  187.88    6.20
   5  -3  -1  193.28    6.20
   5  -3  -1  186.48    6.30
  -5  -3   1  185.98    5.40
  -5  -3   1  189.68    5.60
   5  -3  -1  183.18    6.70
   5  -3  -1  179.38    6.40
  -5  -3   1  196.88    6.80
   5   3  -1  193.38    5.10
  -5   3   1  191.88    6.80
  -5   3   1  180.98    6.20
   5   3  -1  187.18    5.20
   5   3  -1  172.08    6.80
  -5   3   1  191.78    6.50
  -5   3   1  182.28    7.00
  -5   3   1  174.98    6.10
  -5   3   1  188.98    6.00
   5   3  -1  180.78    5.50
   5   3  -1  180.48    5.60
  -5   3   1  185.48    6.20
   3  -3  -1    9.60    1.50
   3  -3  -1   13.70    1.50
  -3  -3   1   11.00    1.60
  -3  -3   1   15.20    1.50
   3  -3  -1    8.20    1.40
   3  -3  -1   15.90    1.60
   3  -3  -1   12.10    1.50
   3  -3  -1   13.40    1.70
  -3   3   1   14.60    1.70
  -3   3   1   14.60    1.80
   3   3  -1   14.60    1.00
   3   3  -1   14.00    0.70
   3   3  -1   13.90    1.80
  -3   3   1   12.00    1.50
  -3   3   1    9.90    1.70
  -3   3   1   10.20    1.50
   3   3  -1   13.70    1.90
  -3   3   1   12.70    1.70
  -3   3   1   16.00    1.80
  -3   3   1   15.30    2.00
   3   3  -1   14.70    1.60
   3   3  -1   13.80    0.70
   1  -3  -1 1812.62  177.48
  -1  -3   1 1455.85  139.39
  -1  -3   1 1732.83  138.49
   1  -3  -1 1476.05  153.48
   1   3  -1 1694.83   59.69
  -1   3   1 1702.53   66.99
  -1   3   1 1750.02   70.29
   1   3  -1 1752.32   62.19
   1  -3   1   98.59    2.50
  -1  -3  -1  102.09    3.50
  -1  -3  -1   91.69    4.40
  -1  -3  -1   94.59    4.00
  -1  -3  -1   97.79    2.70
   1  -3   1   99.19    4.40
   1  -3   1   94.59    4.00
   1   3   1   94.49    3.90
   1   3   1   91.59    3.70
   1   3   1   90.79    4.10
  -1   3  -1  102.29    4.20
  -1   3  -1   95.89    3.50
   1   3   1   95.69    4.20
   1   3   1   96.59    4.00
  -1   3  -1   93.69    3.60
  -1   3  -1  100.09    3.70
   1   3   1   94.09    3.90
   1   3   1   98.39    4.60
  -3  -3  -1  481.85  107.09
   3  -3   1  604.24   34.20
   3  -3   1  509.45  100.39
  -3   3  -1  617.54   34.00
   3   3   1  832.42  140.09
  -3   3  -1  366.36   87.49
   3   3   1  598.44   36.70
  -5  -3  -1    5.00    1.30
  -5  -3  -1    3.30    0.70
   5  -3   1    3.20    0.80
   5  -3   1    4.90    1.20
   5  -3   1    5.40    0.80
  -5  -3  -1    4.80    0.90
   5  -3   1    5.50    1.20
  -5  -3  -1    4.10    0.80
   5  -3   1    3.20    0.80
  -5  -3  -1    4.80    1.10
   5  -3   1    3.80    1.10
   5   3   1    3.70    1.30
  -5   3  -1    5.50    1.50
  -5   3  -1    5.40    1.10
   5   3   1    4.80    0.80
  -5   3  -1    3.90    0.80
   5   3   1    4.40    1.00
  -5   3  -1    4.70    1.20
  -5   3  -1    3.80    0.90
  -5   3  -1    3.40    1.00
   5   3   1    4.00    0.80
   7  -3   1  922.81   49.40
  -7  -3  -1  913.11  143.09
   7  -3   1 1091.79  160.18
  -7   3  -1 1093.79   52.09
   7   3   1 1166.18  177.18
   7   3   1 1004.60   50.39
  -7   3  -1  737.63  141.99
  -9  -3  -1   64.09    2.50
   9  -3   1   55.89    3.30
   9  -3   1   62.09    3.40
   9  -3   1   65.09    3.70
  -9  -3  -1   63.19    2.20
   9  -3   1   62.39    3.10
  -9  -3  -1   63.29    3.90
   9  -3   1   61.59    2.70
   9  -3   1   60.99    3.10
  -9  -3  -1   61.19    3.20
  -9   3  -1   61.39    3.20
   9   3   1   59.29    2.90
   9   3   1   64.69    3.00
   9   3   1   60.69    3.00
   9   3   1   54.59    3.80
  -9   3  -1   60.39    2.60
  -9   3  -1   57.39    3.10
  -9   3  -1   58.89    3.80
  11  -3   1  163.28    6.50
  11  -3   1  168.68    6.80
  11  -3   1  179.18    6.20
  11  -3   1  168.88    6.20
 -11  -3  -1  175.78    7.20
 -11  -3  -1  168.68    5.10
  11  -3   1  162.58    5.50
 -11  -3  -1  176.88    6.30
 -11   3  -1  170.78    6.20
  11   3   1  175.58    5.90
  11   3   1  153.98    7.00
  11   3   1  177.48    6.10
 -11   3  -1  166.18    5.30
 -11   3  -1  173.58    7.20
  11   3   1  168.28    5.90
 -11   3  -1  174.38    6.40
 -13  -3  -1  426.66   13.70
  13  -3   1  438.06   13.00
  13  -3   1  437.06   12.70
  13  -3   1  426.16   13.20
 -13  -3  -1  440.16   11.30
  13  -3   1  435.06   13.10
 -13  -3  -1  434.26   13.90
  13   3   1  459.95   14.20
 -13   3  -1  432.76   14.00
  13   3   1  447.36   12.80
 -13   3  -1  447.56   13.20
 -13   3  -1  396.96   15.60
  13   3   1  439.86   12.40
  13   3   1  440.36   12.30
 -13   3  -1  438.66   11.70
 -13   3  -1  440.96   12.90
  15  -3   1  103.89    5.40
  15  -3   1   95.69    5.00
 -15  -3  -1   99.79    5.60
  15  -3   1  109.69    5.20
  15  -3   1  105.69    4.90
  15  -3   1  101.69    4.30
 -15  -3  -1   97.09    4.70
  15  -3   1  100.89    5.20
 -15  -3  -1  102.59    3.70
  15   3   1  101.49    4.90
 -15   3  -1  104.49    5.80
 -15   3  -1  104.09    5.00
 -15   3  -1  100.29    5.10
  15   3   1  104.89    4.50
  15   3   1  105.69    4.60
  15   3   1  111.89    5.80
 -15   3  -1   96.29    4.60
  17  -3   1    8.50    1.80
 -17  -3  -1    9.30    1.20
 -17  -3  -1    9.40    2.10
  17  -3   1    9.20    1.90
 -17  -3  -1    8.80    1.20
  17  -3   1   11.00    2.20
  17  -3   1   14.40    2.50
 -17  -3  -1   13.20    2.10
  17  -3   1   10.10    1.60
  17  -3   1   11.50    2.20
  17   3   1    8.30    1.70
  17   3   1    9.50    2.10
  17   3   1    8.50    1.60
 -17   3  -1    8.20    1.80
 -17   3  -1    8.00    1.60
  17   3   1   10.70    1.80
 -17   3  -1    9.40    2.00
 -17   3  -1   14.00    2.70
  19  -3   1  264.57    8.70
 -19  -3  -1  253.27    7.30
 -19  -3  -1  247.68   10.20
  19  -3   1  256.07    9.40
  19  -3   1  279.37   10.20
  19  -3   1  254.17    9.50
  19  -3   1  247.08    9.80
  19  -3   1  258.87   10.10
 -19  -3  -1  253.17    7.40
 -19  -3  -1  255.87    9.20
  19   3   1  259.97    9.80
  19   3   1  264.67   10.10
  19   3   1  264.67    8.90
 -19   3  -1  265.77   11.10
 -19   3  -1  244.48    9.40
  19   3   1  249.38   10.20
 -19   3  -1  255.37   10.60
 -21  -3  -1  101.39    5.30
 -21  -3  -1   94.69    3.50
  21  -3   1  109.09    8.10
 -21  -3  -1   89.29    5.70
  21  -3   1   95.29    5.80
  21  -3   1   98.49    5.80
 -21  -3  -1   94.59    3.50
  21  -3   1   88.29    5.50
  21  -3   1   90.09    4.70
  21  -3   1   84.39    5.20
  21   3   1   87.09    4.70
 -21   3  -1   97.89    5.60
  21   3   1   93.79    5.00
  21   3   1   99.19    6.00
  21   3   1   90.39    5.50
 -21   3  -1   84.09    5.10
 -21   3  -1   89.69    6.20
 -23  -3  -1   45.30    2.20
 -23  -3  -1   42.90    3.70
  23  -3   1   46.00    3.90
  23  -3   1   44.10    4.00
  23  -3   1   47.10    3.90
 -23  -3  -1   35.80    4.30
  23  -3   1   47.20    3.50
  23  -3   1   50.29    4.30
 -23  -3  -1   43.60    2.10
  23   3   1   44.70    3.50
  23   3   1   38.00    4.20
  23   3   1   40.50    4.50
 -23   3  -1   45.30    3.60
 -23   3  -1   43.00    3.70
  23   3   1   38.10    3.20
 -23   3  -1   39.40    4.90
 -23   3  -1   45.70    4.10
 -25  -3  -1    9.90    1.00
  25  -3   1   12.20    2.40
  25  -3   1    7.80    2.20
  25  -3   1    7.30    2.20
  25  -3   1   10.10    2.20
 -25  -3  -1    8.60    2.10
 -25  -3  -1    9.90    2.60
  25  -3   1    9.40    2.50
  25  -3   1   10.40    2.10
  25   3   1    9.90    2.10
 -25   3  -1   11.50    2.90
  25   3   1    9.90    2.20
  25   3   1    7.70    2.10
 -25   3  -1   10.20    2.40
 -25   3  -1   11.90    2.50
 -25   3  -1   12.30    2.30
  27  -3   1   58.19    4.80
  27  -3   1   50.99    5.60
  27  -3   1   49.99    4.40
  27  -3   1   49.10    4.50
  27   3   1   54.49    4.30
 -27   3  -1   53.19    6.20
  27   3   1   53.19    4.10
 -27   3  -1   55.69    6.40
 -27   3  -1   44.40    4.80
 -27   3  -1   53.49    4.70
  27   3   1   39.20    5.30
  29  -3   1   15.60    3.00
  29  -3   1   22.80    3.60
 -29  -3  -1   22.90    3.80
  29  -3   1   20.10    3.90
  29  -3   1   19.50    3.10
 -29   3  -1   22.90    3.60
 -29   3  -1   12.30    3.60
 -29   3  -1   23.40    4.50
  29   3   1   17.30    2.80
  29   3   1   17.00    3.00
 -29   3  -1   16.60    3.00
  28  -4  -1   62.69    6.60
  28  -4  -1   61.19    4.90
  28  -4  -1   64.49    5.40
  28  -4  -1   56.89    4.80
  28   4  -1   68.89    4.80
 -28   4   1   65.49    5.30
  28   4  -1   59.69    4.50
 -28   4   1   68.99    6.50
 -28   4   1   62.69    4.80
 -28   4   1   63.79    5.10
  26  -4  -1    6.80    2.00
  26  -4  -1    0.50    1.40
  26  -4  -1    4.00    2.00
  26  -4  -1    2.70    1.50
 -26  -4   1    1.70    1.30
  26  -4  -1    1.90    1.60
  26   4  -1    4.00    1.80
  26   4  -1    3.00    1.70
 -26   4   1   -1.60    1.50
 -26   4   1    0.00    1.10
 -26   4   1    1.60    2.00
  26   4  -1    1.90    1.20
  26   4  -1    2.50    1.30
 -26   4   1    0.60    1.40
  24  -4  -1   43.90    4.90
  24  -4  -1   41.80    5.10
  24  -4  -1   37.50    4.30
  24  -4  -1   40.60    4.50
  24  -4  -1   43.90    3.90
  24  -4  -1   44.40    5.00
 -24  -4   1   52.99    4.40
  24   4  -1   39.80    3.30
 -24   4   1   47.70    4.10
 -24   4   1   48.00    5.70
 -24   4   1   49.50    4.00
  24   4  -1   46.20    6.10
  24   4  -1   41.70    3.30
  24   4  -1   49.30    4.20
 -24   4   1   38.40    4.20
 -24   4   1   37.20    4.80
  22  -4  -1   31.20    3.70
  22  -4  -1   30.10    3.60
  22  -4  -1   30.20    3.50
 -22  -4   1   33.70    4.00
  22  -4  -1   39.60    4.50
  22  -4  -1   35.30    5.90
  22  -4  -1   28.90    4.00
  22   4  -1   28.80    3.80
  22   4  -1   29.70    3.10
 -22   4   1   37.40    4.20
 -22   4   1   29.90    3.50
 -22   4   1   35.90    4.10
  22   4  -1   32.00    3.60
 -22   4   1   24.70    4.00
 -22   4   1   32.40    3.60
  22   4  -1   30.30    3.10
 -20  -4   1  201.28    8.80
  20  -4  -1  199.38    8.60
  20  -4  -1  202.18    9.20
  20  -4  -1  214.38    8.30
  20  -4  -1  208.18    8.70
  20  -4  -1  208.88    8.40
  20  -4  -1  192.08    9.00
 -20   4   1  211.78    7.80
  20   4  -1  191.88    8.90
 -20   4   1  201.38   10.00
 -20   4   1  201.58    8.40
  20   4  -1  212.88    7.60
  20   4  -1  201.68    8.40
 -20   4   1  195.48    8.50
  20   4  -1  201.28    8.40
 -20   4   1  186.08    8.50
  18  -4  -1    5.20    1.70
  18  -4  -1    5.70    1.90
 -18  -4   1    6.90    1.90
  18  -4  -1    8.10    2.00
  18  -4  -1    4.90    1.50
  18  -4  -1    4.80    1.70
  18  -4  -1    7.10    1.70
 -18   4   1    8.60    2.50
 -18   4   1    8.20    2.00
  18   4  -1    6.00    1.30
  18   4  -1   13.90    2.80
  18   4  -1    8.50    1.50
 -18   4   1    8.50    2.10
  18   4  -1   10.30    2.10
 -18   4   1    5.30    1.40
 -18   4   1    5.30    1.70
  16  -4  -1   10.40    2.00
  16  -4  -1   11.10    2.00
  16  -4  -1    8.80    1.80
  16  -4  -1   14.00    2.70
  16  -4  -1    7.40    1.90
 -16  -4   1    7.50    1.50
 -16  -4   1    8.50    2.10
  16  -4  -1   10.30    1.90
  16   4  -1   10.00    1.80
 -16   4   1   11.80    2.10
  16   4  -1   11.50    2.30
  16   4  -1    6.70    1.30
 -16   4   1    6.00    1.40
 -16   4   1    8.60    2.00
 -16   4   1    6.40    1.40
 -16   4   1    7.80    1.90
  16   4  -1    8.90    1.50
 -16   4   1    9.80    2.60
  14  -4  -1  105.09    5.90
  14  -4  -1  103.29    5.30
  14  -4  -1  124.29    5.50
  14  -4  -1  110.19    5.90
 -14  -4   1  111.49    6.90
  14  -4  -1  108.49    5.20
 -14  -4   1  110.59    4.80
  14  -4  -1  116.49    5.30
  14   4  -1  117.49    5.00
 -14   4   1  108.89    5.60
 -14   4   1  122.79    5.50
 -14   4   1  119.79    5.10
  14   4  -1  115.39    4.60
 -14   4   1  104.59    6.40
  14   4  -1  122.79    6.30
  14   4  -1  119.39    4.60
 -14   4   1  104.59    5.50
 -14   4   1  115.09    5.60
  12  -4  -1   37.90    2.90
 -12  -4   1   39.50    2.50
 -12  -4   1   32.80    3.10
  12  -4  -1   32.00    3.40
  12  -4  -1   36.40    2.90
  12  -4  -1   39.70    2.80
  12  -4  -1   39.10    2.90
  12  -4  -1   34.50    3.30
  12   4  -1   35.60    2.40
 -12   4   1   38.60    4.30
 -12   4   1   37.90    3.00
  12   4  -1   36.00    2.30
  12   4  -1   40.50    2.40
 -12   4   1   38.70    3.20
 -12   4   1   35.60    2.60
 -12   4   1   40.10    3.10
 -12   4   1   33.80    2.80
  12   4  -1   44.10    3.70
  10  -4  -1  110.69    5.50
 -10  -4   1  101.49    5.40
  10  -4  -1  105.39    4.50
 -10  -4   1  105.39    4.40
  10  -4  -1  118.49    5.80
  10  -4  -1  110.69    5.00
  10  -4  -1  110.89    4.90
  10  -4  -1  109.39    5.00
 -10   4   1  117.99    4.90
  10   4  -1  106.79    4.10
 -10   4   1  103.09    5.30
  10   4  -1  110.69    4.20
 -10   4   1  109.79    6.00
  10   4  -1  114.79    3.60
 -10   4   1  111.49    5.20
 -10   4   1  105.79    5.10
  10   4  -1  110.49    5.80
  10   4  -1  109.89    4.20
 -10   4   1  113.59    5.50
 -10   4   1  108.59    4.70
   8  -4  -1   20.00    2.20
  -8  -4   1   17.90    1.30
   8  -4  -1   16.70    2.30
   8  -4  -1   16.20    2.10
   8  -4  -1   17.00    2.20
   8  -4  -1   18.40    2.40
  -8  -4   1   16.80    2.30
  -8  -4   1   18.20    1.80
   8  -4  -1   16.40    1.50
  -8   4   1   16.60    2.00
  -8   4   1   24.50    3.20
  -8   4   1   16.70    2.10
   8   4  -1   19.60    2.80
  -8   4   1   19.80    2.40
  -8   4   1   18.20    2.00
   8   4  -1   15.00    1.60
  -8   4   1   18.70    2.10
  -8   4   1   19.60    2.40
   8   4  -1   17.10    1.50
   8   4  -1   19.00    1.40
   8   4  -1   18.60    1.50
   6  -4  -1   92.89    4.20
   6  -4  -1  102.49    4.60
   6  -4  -1   92.69    4.90
  -6  -4   1   91.89    4.90
  -6  -4   1   97.79    3.70
   6  -4  -1   99.89    3.60
  -6  -4   1   99.39    3.90
   6  -4  -1   99.69    4.50
   6  -4  -1  105.29    4.90
   6   4  -1  102.99    3.70
  -6   4   1   95.59    4.60
  -6   4   1   90.69    5.20
   6   4  -1  102.19    3.90
  -6   4   1   88.39    4.40
   6   4  -1   98.09    5.10
   6   4  -1   88.79    5.00
  -6   4   1   98.39    4.30
  -6   4   1   94.29    4.40
   6   4  -1   93.79    3.10
  -6   4   1  101.29    4.40
   6   4  -1   93.39    3.90
  -6   4   1   90.99    4.90
   4  -4  -1  380.96   11.90
  -4  -4   1  381.96   12.00
  -4  -4   1  384.86   10.60
   4  -4  -1  381.16   11.90
   4  -4  -1  376.16   11.40
   4  -4  -1  372.36   11.30
   4   4  -1  385.46   11.90
   4   4  -1  371.56   10.60
   4   4  -1  370.26   12.00
  -4   4   1  391.86   11.70
  -4   4   1  387.56   12.40
   4   4  -1  390.36   10.20
   4   4  -1  388.46   12.40
  -4   4   1  377.96   11.30
  -4   4   1  367.56   12.10
  -4   4   1  394.66   11.40
  -4   4   1  378.96   11.50
  -4   4   1  378.36   11.20
  -4   4   1  380.96   11.20
  -2  -4   1  219.68    8.10
   2  -4  -1  221.18    7.90
   2  -4  -1  226.68    5.60
  -2  -4   1  216.48    7.20
   2  -4  -1  231.08    8.30
   2   4  -1  218.18    7.10
  -2   4   1  226.58    7.80
  -2   4   1  238.88    8.60
   2   4  -1  229.28    6.70
  -2   4   1  217.98    7.70
   2   4  -1  226.68    7.10
  -2   4   1  219.28    7.50
  -2   4   1  225.08    7.60
  -2   4   1  218.98    7.70
   2   4  -1  226.08    7.60
   2   4  -1  223.88    8.40
  -2   4   1  234.58    7.50
  -2   4   1  226.38    8.30
   2   4  -1  215.78    7.90
   2   4  -1  222.38    7.60
   0  -4  -1  329.87   10.20
   0  -4   1  340.27   10.10
   0  -4  -1  329.97   10.90
   0  -4   1  336.07   10.80
   0   4  -1  332.97    9.90
   0   4   1  334.87   10.30
   0   4   1  333.77   10.30
   0   4   1  346.87    9.90
   0   4   1  338.27   10.50
   0   4   1  351.36   10.40
   0   4  -1  322.77    9.30
   0   4  -1  320.27   10.40
   0   4  -1  338.47    9.70
   0   4  -1  336.17   11.10
   0   4   1  312.27   11.10
   0   4   1  359.06   10.30
   0   4   1  323.57   10.60
   0   4  -1  334.87    9.80
   0   4  -1  322.87   10.30
   0   4  -1  323.17    9.40
  -2  -4  -1  225.08    6.50
   2  -4   1  238.78    8.30
  -2  -4  -1  231.48    7.60
  -2  -4  -1  222.28    8.50
   2  -4   1  233.78    7.90
   2   4   1  218.18    7.30
   2   4   1  243.08    7.80
   2   4   1  232.28    7.90
  -2   4  -1  233.58    7.20
   2   4   1  230.38    8.80
  -2   4  -1  238.08    7.30
   2   4   1  230.18    8.00
  -2   4  -1  232.98    7.50
  -2   4  -1  237.88    8.30
  -2   4  -1  223.28    8.50
  -2   4  -1  241.18    8.10
   2   4   1  212.08    7.50
   2   4   1  235.68    8.20
  -2   4  -1  244.58    7.50
  -4  -4  -1  409.46   13.00
   4  -4   1  409.96   12.30
  -4  -4  -1  399.96   11.40
  -4  -4  -1  396.76   11.80
  -4  -4  -1  405.86   10.30
   4  -4   1  399.76   12.30
   4  -4   1  412.56   11.90
   4  -4   1  402.56   10.10
   4   4   1  401.26   12.30
  -4   4  -1  401.96   11.70
   4   4   1  426.06   13.40
   4   4   1  406.66   11.80
  -4   4  -1  403.16   11.50
   4   4   1  416.16   12.60
  -4   4  -1  420.26   11.30
  -4   4  -1  413.86   12.70
   4   4   1  417.46   11.50
  -4   4  -1  389.16   12.70
  -4   4  -1  403.56   11.50
  -4   4  -1  405.26   12.10
   4   4   1  400.56   10.00
   6  -4   1   24.70    2.70
  -6  -4  -1   32.10    2.40
   6  -4   1   27.80    1.60
  -6  -4  -1   26.90    1.40
  -6  -4  -1   27.20    1.90
   6  -4   1   30.20    2.70
   6  -4   1   27.50    1.80
   6  -4   1   26.60    1.90
   6  -4   1   27.80    2.30
  -6  -4  -1   27.40    3.10
   6   4   1   26.90    1.50
  -6   4  -1   28.70    2.20
  -6   4  -1   25.10    2.10
  -6   4  -1   27.00    2.20
  -6   4  -1   27.40    3.00
   6   4   1   25.40    2.10
   6   4   1   27.80    2.10
   6   4   1   28.60    3.40
  -6   4  -1   30.00    2.00
  -6   4  -1   28.90    2.40
  -6   4  -1   21.90    2.70
   8  -4   1   72.09    3.30
   8  -4   1   67.09    3.10
  -8  -4  -1   82.59    4.50
  -8  -4  -1   72.39    3.00
   8  -4   1   73.39    4.00
   8  -4   1   72.79    4.10
  -8  -4  -1   72.09    4.50
   8  -4   1   72.29    3.30
  -8  -4  -1   75.89    2.40
   8  -4   1   74.79    4.70
  -8   4  -1   69.09    3.90
   8   4   1   75.69    3.70
  -8   4  -1   78.69    4.50
   8   4   1   68.39    4.60
  -8   4  -1   61.19    3.50
  -8   4  -1   68.39    4.40
  -8   4  -1   72.39    3.20
   8   4   1   65.99    3.40
   8   4   1   71.09    3.00
  -8   4  -1   72.59    3.80
  10  -4   1   20.50    1.80
 -10  -4  -1   16.70    3.00
 -10  -4  -1   19.10    1.30
  10  -4   1   21.70    2.70
  10  -4   1   17.90    1.90
  10  -4   1   18.00    2.50
  10  -4   1   23.00    2.30
 -10  -4  -1   14.70    2.00
  10  -4   1   21.40    2.70
 -10  -4  -1   18.70    0.90
  10   4   1   19.40    2.20
  10   4   1   22.10    3.20
 -10   4  -1   23.70    2.70
 -10   4  -1   23.00    2.80
 -10   4  -1   20.10    1.60
 -10   4  -1   22.00    2.40
 -10   4  -1   18.90    2.80
  10   4   1   19.10    1.70
  10   4   1   21.90    2.00
 -10   4  -1   14.70    1.90
  12  -4   1   18.80    2.60
  12  -4   1   22.10    2.70
 -12  -4  -1   20.40    2.90
 -12  -4  -1   25.50    2.70
  12  -4   1   26.50    2.00
  12  -4   1   24.30    2.90
  12  -4   1   26.10    2.30
 -12  -4  -1   23.60    1.00
  12  -4   1   26.70    2.20
 -12   4  -1   19.60    2.50
 -12   4  -1   27.10    1.90
 -12   4  -1   24.40    3.40
  12   4   1   25.70    2.20
  12   4   1   20.00    3.00
 -12   4  -1   24.20    2.60
  12   4   1   26.30    2.10
  12   4   1   25.00    2.10
 -12   4  -1   28.10    3.20
 -12   4  -1   28.10    3.10
 -14  -4  -1  367.46   11.60
  14  -4   1  368.86   10.80
  14  -4   1  369.16   11.40
  14  -4   1  359.36   12.30
  14  -4   1  367.66   12.60
  14  -4   1  348.07   11.90
 -14  -4  -1  383.26   13.20
  14  -4   1  363.86   11.50
 -14   4  -1  369.86   11.80
 -14   4  -1  351.36   11.50
 -14   4  -1  384.06   10.50
  14   4   1  364.96   11.10
 -14   4  -1  370.86   13.40
  14   4   1  351.46   11.00
 -14   4  -1  385.56   12.20
 -14   4  -1  348.07   12.20
  14   4   1  364.06   13.20
  14   4   1  363.26   11.30
  16  -4   1   70.99    3.70
 -16  -4  -1   73.09    5.10
  16  -4   1   84.59    4.90
  16  -4   1   72.79    4.30
  16  -4   1   76.29    4.90
  16  -4   1   62.99    4.60
  16  -4   1   73.29    4.40
 -16  -4  -1   63.59    4.10
 -16   4  -1   81.59    5.80
 -16   4  -1   77.79    6.80
  16   4   1   73.79    4.20
  16   4   1   71.99    4.60
 -16   4  -1   73.09    4.30
  16   4   1   68.49    3.90
 -16   4  -1   79.89    3.60
  16   4   1   73.39    5.30
 -16   4  -1   74.89    4.50
  18  -4   1  350.46   10.90
  18  -4   1  334.37   12.00
  18  -4   1  333.77   11.90
  18  -4   1  337.57   12.60
  18  -4   1  360.56   11.80
 -18  -4  -1  324.77   11.50
 -18  -4  -1  351.56   13.10
  18  -4   1  355.36   12.70
 -18   4  -1  376.36   13.90
  18   4   1  339.47   11.00
 -18   4  -1  346.27   12.30
 -18   4  -1  351.06   12.00
  18   4   1  379.26   13.50
  18   4   1  350.06   11.20
  18   4   1  347.47   11.70
 -18   4  -1  353.96   11.70
  20  -4   1  100.69    4.90
  20  -4   1   92.49    5.60
  20  -4   1  105.79    6.20
  20  -4   1  108.89    6.40
  20  -4   1  102.09    8.70
  20  -4   1   95.69    5.50
 -20  -4  -1   91.89    6.20
 -20  -4  -1  110.29    5.90
 -20   4  -1  104.69    5.80
  20   4   1   98.39    5.00
  20   4   1   95.69    5.50
  20   4   1   96.59    5.10
 -20   4  -1  103.99    6.90
 -20   4  -1  101.59    6.00
 -22  -4  -1   19.70    3.30
  22  -4   1   14.60    2.90
  22  -4   1   18.20    2.50
 -22  -4  -1   19.70    3.00
  22  -4   1   16.40    3.00
  22  -4   1   15.30    2.70
  22  -4   1   15.10    2.60
  22   4   1   20.20    2.70
 -22   4  -1   14.70    3.30
 -22   4  -1   13.90    2.60
  22   4   1   16.80    3.10
  22   4   1   21.30    3.30
 -22   4  -1   19.60    3.20
  22   4   1   20.30    2.70
  24  -4   1   63.09    5.30
  24  -4   1   74.29    4.50
  24  -4   1   64.59    4.90
  24  -4   1   61.49    4.90
  24  -4   1   75.59    5.40
  24  -4   1   77.59    5.60
  24   4   1   76.29    4.70
 -24   4  -1   80.49    5.60
 -24   4  -1   60.69    4.80
  24   4   1   67.09    5.50
 -24   4  -1   67.89    6.00
  24   4   1   69.99    4.50
  24   4   1   73.79    5.30
  26  -4   1   12.80    2.90
  26  -4   1    7.70    2.30
 -26  -4  -1    9.90    2.80
  26  -4   1   10.70    2.20
  26   4   1    7.60    2.00
 -26   4  -1    8.50    2.50
  26   4   1   10.00    2.60
  26   4   1    9.70    2.40
 -26   4  -1    8.90    2.30
  26   4   1   11.10    2.30
 -26   4  -1    8.50    2.80
  25  -5  -1    4.30    1.80
  25  -5  -1    6.00    2.10
 -25  -5   1    5.00    2.10
  25  -5  -1    6.60    2.00
  25  -5  -1    6.60    2.10
  25  -5  -1    6.30    2.50
  25   5  -1    5.80    2.30
  25   5  -1    7.00    1.80
  25   5  -1    9.90    2.40
 -25   5   1    6.70    2.10
 -25   5   1    5.20    2.00
 -25   5   1    9.30    4.80
  25   5  -1    5.60    1.60
 -25   5   1   10.30    2.60
  23  -5  -1   14.00    4.20
  23  -5  -1   14.80    3.30
  23  -5  -1   15.80    2.90
  23  -5  -1   15.40    3.00
  23   5  -1   18.10    2.90
  23   5  -1   16.50    3.30
 -23   5   1   15.20    3.00
 -23   5   1    9.80    2.50
 -23   5   1   16.60    3.90
  23   5  -1   13.20    2.20
  23   5  -1   22.10    2.90
 -23   5   1   15.20    2.90
 -21  -5   1   44.10    3.60
  21  -5  -1   37.90    4.20
  21  -5  -1   45.80    5.10
  21  -5  -1   43.40    3.70
  21  -5  -1   38.00    4.10
  21  -5  -1   44.50    4.00
 -21  -5   1   40.00    4.60
  21  -5  -1   38.90    4.80
  21   5  -1   42.60    3.20
  21   5  -1   42.80    3.60
 -21   5   1   38.80    4.40
 -21   5   1   38.20    5.00
 -21   5   1   48.90    3.60
 -21   5   1   45.40    6.30
  21   5  -1   38.70    4.90
  21   5  -1   42.40    3.30
 -21   5   1   46.80    5.00
 -21   5   1   49.60    4.40
  19  -5  -1   36.40    3.90
  19  -5  -1   28.70    4.00
  19  -5  -1   28.00    4.00
  19  -5  -1   31.60    3.90
  19  -5  -1   32.60    3.80
 -19  -5   1   28.60    3.80
 -19  -5   1   31.30    3.20
  19  -5  -1   36.00    3.90
 -19   5   1   28.10    3.60
  19   5  -1   27.50    3.80
 -19   5   1   25.70    3.50
  19   5  -1   32.20    2.70
 -19   5   1   33.00    2.90
  19   5  -1   32.30    3.40
 -19   5   1   27.60    3.50
  19   5  -1   30.40    2.70
 -19   5   1   27.70    4.40
  17  -5  -1   78.79    5.60
  17  -5  -1   83.99    4.90
  17  -5  -1   80.69    5.00
 -17  -5   1   75.19    5.30
  17  -5  -1   86.49    5.80
  17  -5  -1   81.19    5.00
  17  -5  -1   79.29    4.70
 -17   5   1   78.49    6.30
  17   5  -1   82.39    4.40
  17   5  -1   86.59    5.90
 -17   5   1   77.99    4.30
 -17   5   1   78.89    5.30
 -17   5   1   78.09    5.10
 -17   5   1   84.39    6.40
  17   5  -1   85.19    4.20
 -17   5   1   81.19    5.30
  17   5  -1   79.99    4.20
  15  -5  -1  148.69    6.70
  15  -5  -1  145.59    6.30
  15  -5  -1  140.79    6.40
 -15  -5   1  147.39    7.40
 -15  -5   1  145.79    6.00
  15  -5  -1  150.28    6.90
  15  -5  -1  145.29    7.40
 -15   5   1  139.49    6.70
  15   5  -1  143.19    5.60
 -15   5   1  156.48    8.60
 -15   5   1  141.69    6.90
  15   5  -1  139.79    7.70
 -15   5   1  136.79    6.90
  15   5  -1  143.79    5.80
 -15   5   1  146.29    7.30
  15   5  -1  151.38    5.90
  13  -5  -1   78.89    5.10
  13  -5  -1   82.49    4.20
  13  -5  -1   79.49    4.60
  13  -5  -1   78.79    4.60
  13  -5  -1   85.69    4.90
 -13  -5   1   85.09    5.40
 -13  -5   1   82.69    4.20
 -13   5   1   86.49    5.10
  13   5  -1   82.59    4.00
 -13   5   1   84.19    5.40
 -13   5   1   80.89    4.80
 -13   5   1   85.69    4.40
  13   5  -1   85.49    5.70
 -13   5   1   93.69    6.30
 -13   5   1   81.69    4.90
  13   5  -1   86.69    4.00
  13   5  -1   82.59    3.90
  11  -5  -1   63.39    5.30
  11  -5  -1   56.09    3.90
  11  -5  -1   60.79    3.80
  11  -5  -1   60.99    3.80
 -11  -5   1   60.59    3.40
  11  -5  -1   59.39    3.20
  11  -5  -1   55.59    4.40
 -11  -5   1   61.59    4.50
 -11   5   1   62.49    4.50
 -11   5   1   61.79    4.10
 -11   5   1   58.89    4.90
 -11   5   1   62.09    3.60
  11   5  -1   53.09    4.50
  11   5  -1   62.09    3.20
 -11   5   1   64.79    3.90
  11   5  -1   58.59    2.90
  11   5  -1   56.29    3.10
 -11   5   1   65.89    4.20
 -11   5   1   57.69    3.90
  -9  -5   1   56.39    2.70
   9  -5  -1   55.79    3.50
   9  -5  -1   59.19    4.30
   9  -5  -1   57.89    2.90
  -9  -5   1   62.69    3.40
   9  -5  -1   56.99    4.10
  -9  -5   1   47.10    4.00
   9  -5  -1   57.59    3.60
   9  -5  -1   51.19    3.70
   9   5  -1   58.59    2.50
   9   5  -1   61.69    4.30
  -9   5   1   58.59    3.90
  -9   5   1   60.39    4.40
  -9   5   1   53.89    3.40
   9   5  -1   58.59    3.10
  -9   5   1   64.39    4.00
   9   5  -1   57.79    3.00
   9   5  -1   63.49    4.80
  -9   5   1   54.39    3.50
   9   5  -1   53.89    3.00
  -9   5   1   54.79    3.80
  -9   5   1   63.49    4.90
   7  -5  -1   25.90    2.80
  -7  -5   1   27.30    3.30
   7  -5  -1   29.30    2.40
   7  -5  -1   32.60    3.60
  -7  -5   1   30.80    2.10
   7  -5  -1   30.60    1.80
   7  -5  -1   34.30    3.50
  -7   5   1   29.30    2.60
  -7   5   1   25.10    3.40
  -7   5   1   27.00    2.50
   7   5  -1   35.70    3.90
   7   5  -1   28.20    3.60
  -7   5   1   26.10    2.80
  -7   5   1   32.10    3.30
   7   5  -1   28.40    2.10
   7   5  -1   31.00    1.30
   7   5  -1   33.70    2.30
  -7   5   1   31.10    3.60
  -7   5   1   31.60    3.30
  -7   5   1   27.80    3.10
   7   5  -1   29.80    2.40
   5  -5  -1   35.40    3.00
   5  -5  -1   35.40    3.20
  -5  -5   1   42.50    3.50
  -5  -5   1   31.10    2.30
   5  -5  -1   34.90    1.70
   5  -5  -1   35.10    2.80
   5   5  -1   38.40    4.10
  -5   5   1   34.10    3.90
  -5   5   1   34.80    2.90
   5   5  -1   38.90    2.40
   5   5  -1   31.80    2.60
   5   5  -1   34.30    2.40
  -5   5   1   35.00    3.00
  -5   5   1   46.10    5.50
  -5   5   1   38.80    4.10
   5   5  -1   31.90    2.50
  -5   5   1   31.20    2.70
   5   5  -1   25.30    3.00
  -5   5   1   37.30    2.90
  -5   5   1   34.50    2.80
  -3  -5   1   20.90    2.30
   3  -5  -1   20.10    2.70
   3  -5  -1   18.90    2.50
  -3  -5   1   18.40    2.80
   3   5  -1   15.60    1.90
  -3   5   1   25.90    2.90
   3   5  -1   18.70    2.10
  -3   5   1   21.80    2.70
   3   5  -1   20.00    2.40
   3   5  -1   19.30    1.70
  -3   5   1   22.30    2.60
  -3   5   1   22.30    2.50
  -3   5   1   17.00    2.30
   3   5  -1   12.70    2.30
   3   5  -1   15.70    2.40
  -3   5   1   19.90    2.60
   3   5  -1   17.30    2.30
  -3   5   1   14.30    2.40
  -3   5   1   16.70    2.70
  -1  -5   1   15.50    2.40
  -1  -5   1   15.30    2.00
   1  -5  -1   19.90    2.70
   1  -5  -1   11.90    2.10
   1   5  -1   10.80    1.90
  -1   5   1   14.30    2.00
   1   5  -1   16.80    2.60
  -1   5   1   12.80    2.00
   1   5  -1   14.50    1.90
  -1   5   1   12.00    1.90
   1   5  -1   11.30    1.80
   1   5  -1   13.70    1.80
   1   5  -1   12.60    1.70
  -1   5   1   22.90    2.60
  -1   5   1   16.30    2.50
   1   5  -1    9.60    2.10
   1   5  -1   14.00    1.70
  -1   5   1   19.30    2.50
  -1   5   1   15.50    2.00
  -1   5   1   12.70    2.40
  -1  -5  -1  367.46   12.60
  -1  -5  -1  375.56   11.60
   1  -5   1  368.26   11.60
   1   5   1  375.86   13.10
  -1   5  -1  370.36   11.20
   1   5   1  360.36   11.90
  -1   5  -1  390.76   12.20
  -1   5  -1  366.36   12.80
  -1   5  -1  383.66   12.30
  -1   5  -1  373.46   11.40
  -1   5  -1  372.26   11.10
   1   5   1  359.66   12.00
   1   5   1  363.36   11.90
   1   5   1  362.56   11.60
   1   5   1  356.56   11.50
  -1   5  -1  378.36   10.90
  -1   5  -1  360.66   11.20
   1   5   1  366.76   11.50
   1   5   1  357.36   11.20
   3  -5   1    7.60    2.00
  -3  -5  -1    3.60    1.20
  -3  -5  -1    4.40    1.50
   3  -5   1    4.40    1.40
   3   5   1    5.40    1.30
  -3   5  -1    2.90    1.40
   3   5   1    6.30    1.30
   3   5   1    4.10    1.40
   3   5   1    8.80    1.70
  -3   5  -1    8.20    1.50
  -3   5  -1    6.80    1.80
  -3   5  -1    5.30    1.30
   3   5   1    5.10    1.70
   3   5   1    8.30    1.80
  -3   5  -1    4.70    1.40
  -3   5  -1    4.50    1.30
  -3   5  -1    6.70    1.40
   3   5   1    4.20    1.50
   3   5   1    5.60    1.40
  -3   5  -1    5.00    1.20
   5  -5   1   85.89    4.90
   5  -5   1   93.39    5.10
  -5  -5  -1   83.99    4.10
  -5  -5  -1   90.49    4.60
  -5  -5  -1   96.99    5.60
   5  -5   1   94.29    2.90
  -5   5  -1   91.89    4.20
  -5   5  -1   97.29    4.60
  -5   5  -1   91.19    4.50
   5   5   1   97.19    5.20
  -5   5  -1   94.09    4.50
  -5   5  -1   83.49    4.70
   5   5   1   87.09    4.20
  -5   5  -1  103.59    5.70
   5   5   1   89.89    4.50
   5   5   1   97.09    5.90
  -5   5  -1   82.79    5.30
   5   5   1   94.89    5.30
   5   5   1   92.89    4.70
  -7  -5  -1   93.49    4.80
   7  -5   1   89.69    4.90
   7  -5   1   92.99    5.20
   7  -5   1  102.39    3.60
   7  -5   1   98.49    5.30
  -7  -5  -1   96.79    4.10
  -7  -5  -1   92.69    5.60
   7   5   1   88.59    5.30
  -7   5  -1   96.09    5.80
  -7   5  -1   96.49    5.60
  -7   5  -1   99.79    4.80
  -7   5  -1   91.49    4.70
  -7   5  -1  102.79    5.20
   7   5   1   88.19    5.80
  -7   5  -1  101.99    4.90
   7   5   1   97.69    3.30
   7   5   1   93.59    4.60
   7   5   1   96.69    4.50
  -7   5  -1  105.19    4.30
  -9  -5  -1    1.10    0.70
   9  -5   1    0.70    1.00
   9  -5   1    2.00    0.80
   9  -5   1    2.40    0.90
   9  -5   1    2.90    1.20
   9  -5   1    2.20    0.80
  -9  -5  -1    2.20    1.40
   9  -5   1    4.90    1.50
  -9  -5  -1    2.60    1.10
  -9   5  -1    1.50    1.00
   9   5   1    1.80    0.70
   9   5   1    2.10    1.00
  -9   5  -1    3.20    1.30
  -9   5  -1    3.50    1.00
  -9   5  -1    2.50    1.30
  -9   5  -1    1.50    1.40
  -9   5  -1    3.30    1.30
   9   5   1    2.20    1.00
  -9   5  -1    3.50    1.30
   9   5   1    2.10    1.50
  11  -5   1   43.50    2.80
  11  -5   1   41.60    3.50
  11  -5   1   44.70    3.80
 -11  -5  -1   46.70    4.20
 -11  -5  -1   41.90    3.20
  11  -5   1   43.70    2.90
  11  -5   1   42.10    2.80
 -11  -5  -1   44.70    2.20
  11  -5   1   44.70    3.70
  11   5   1   46.60    3.10
 -11   5  -1   48.20    5.10
  11   5   1   44.00    3.10
 -11   5  -1   49.40    3.50
  11   5   1   60.59    4.90
 -11   5  -1   45.10    3.90
 -11   5  -1   47.90    3.50
 -11   5  -1   44.60    3.50
 -11   5  -1   45.20    2.70
  11   5   1   42.40    2.60
  13  -5   1   54.89    3.20
 -13  -5  -1   49.40    4.40
  13  -5   1   55.69    4.20
  13  -5   1   59.09    3.60
  13  -5   1   62.79    3.60
  13  -5   1   51.19    4.10
 -13   5  -1   54.09    4.00
  13   5   1   58.09    3.20
  13   5   1   51.69    4.80
 -13   5  -1   54.89    3.00
  13   5   1   53.59    3.40
  13   5   1   56.59    3.50
 -13   5  -1   60.89    5.00
 -13   5  -1   49.10    4.20
 -13   5  -1   54.79    3.90
 -13   5  -1   57.49    3.90
  15  -5   1  105.19    6.00
  15  -5   1  110.29    6.30
  15  -5   1  110.29    5.60
  15  -5   1  110.69    5.40
  15  -5   1  114.09    5.00
 -15  -5  -1  109.59    6.70
  15   5   1  106.89    5.20
 -15   5  -1  112.79    4.60
 -15   5  -1  116.39    7.20
 -15   5  -1  108.39    5.80
  15   5   1  113.89    5.10
  15   5   1  111.29    5.40
 -15   5  -1  119.59    6.20
  15   5   1  119.19    7.20
 -15   5  -1  123.19    6.00
  17  -5   1  618.24   17.60
  17  -5   1  605.54   16.70
  17  -5   1  561.44   18.70
 -17  -5  -1  602.44   19.70
  17  -5   1  650.93   23.90
  17  -5   1  592.64   17.50
  17   5   1  575.24   17.00
 -17   5  -1  583.84   16.00
  17   5   1  620.34   20.10
 -17   5  -1  600.84   19.00
  17   5   1  602.14   17.20
  17   5   1  590.14   17.20
 -17   5  -1  583.74   18.50
 -17   5  -1  593.84   20.30
 -17   5  -1  552.84   17.60
 -17   5  -1  616.84   18.30
  19  -5   1   10.80    2.60
 -19  -5  -1    6.20    1.80
  19  -5   1    6.90    2.20
  19  -5   1    6.10    1.70
  19  -5   1    9.00    2.00
  19  -5   1    7.40    2.40
  19  -5   1    7.20    1.60
 -19   5  -1    5.70    1.90
 -19   5  -1    8.00    2.70
 -19   5  -1    8.60    2.00
 -19   5  -1    8.20    2.20
  19   5   1    5.20    1.50
  19   5   1    6.50    1.60
  19   5   1    7.60    1.70
  19   5   1    5.70    2.20
 -19   5  -1    6.50    2.00
  21  -5   1    4.10    1.90
  21  -5   1    4.30    1.90
  21  -5   1    4.50    1.90
 -21  -5  -1    3.40    2.80
  21  -5   1    3.80    1.40
  21  -5   1    5.10    1.80
  21   5   1    2.50    1.90
  21   5   1    0.20    1.00
 -21   5  -1    2.90    1.60
 -21   5  -1    5.90    1.90
  21   5   1    3.90    1.60
  21   5   1    4.50    1.50
 -21   5  -1    9.60    2.80
 -21   5  -1    4.10    1.90
  23  -5   1   17.90    3.50
  23  -5   1   17.00    3.20
  23  -5   1   12.20    2.40
 -23  -5  -1   12.50    2.90
  23  -5   1   14.80    2.90
  23  -5   1   15.70    2.40
 -23   5  -1   16.90    3.10
 -23   5  -1   11.40    3.20
  23   5   1   12.70    2.50
 -23   5  -1   17.90    3.20
 -23   5  -1   13.90    2.90
  23   5   1   16.90    3.70
  23   5   1   12.00    2.50
  23   5   1   12.40    2.30
  25  -5   1    3.40    1.70
  25  -5   1    5.20    2.30
  25  -5   1    3.10    1.60
  25  -5   1    2.30    1.20
 -25  -5  -1    2.80    1.90
  25  -5   1    2.40    1.70
 -25   5  -1    4.10    1.80
 -25   5  -1    3.10    1.70
 -25   5  -1    2.40    2.20
  25   5   1    4.90    1.60
 -25   5  -1   -0.30    1.30
  25   5   1    3.10    2.00
  25   5   1    1.80    1.50
  25   5   1    0.70    1.10
  22  -6  -1   27.80    3.70
  22  -6  -1   25.90    4.50
  22  -6  -1   32.50    4.00
  22  -6  -1   21.80    3.50
 -22  -6   1   33.50    4.70
 -22   6   1   20.70    4.50
  22   6  -1   20.40    2.90
  22   6  -1   19.00    2.70
  22   6  -1   24.60    4.20
  22   6  -1   23.70    2.90
 -22   6   1   23.40    2.90
 -22   6   1   29.60    4.20
 -22   6   1   18.10    3.20
 -22   6   1   22.60    3.80
  20  -6  -1   99.29    6.20
 -20  -6   1   89.99    6.50
  20  -6  -1   99.89    6.00
  20  -6  -1   93.79    5.60
  20  -6  -1  102.69    5.80
  20  -6  -1  103.09    7.00
 -20   6   1   96.99    6.60
  20   6  -1   96.69    5.00
 -20   6   1   97.69    7.70
  20   6  -1  102.09    5.30
  20   6  -1  100.19    5.30
 -20   6   1  100.59    6.30
 -20   6   1   95.09    5.20
 -20   6   1  100.79    6.50
  20   6  -1  103.19    7.20
  18  -6  -1  102.39    6.90
  18  -6  -1  107.19    6.10
  18  -6  -1  107.59    5.70
  18  -6  -1  115.89    6.50
 -18  -6   1  116.79    7.70
  18  -6  -1  103.79    5.80
 -18   6   1  105.99    6.90
 -18   6   1  119.19    6.90
  18   6  -1  108.89    5.40
  18   6  -1  110.69    5.20
  18   6  -1  116.29    5.70
 -18   6   1  101.19    7.70
 -18   6   1  106.19    6.50
  18   6  -1  111.39    7.40
 -18   6   1  102.09    5.40
  16  -6  -1  102.09    7.20
 -16  -6   1   99.29    5.10
  16  -6  -1   98.69    5.10
  16  -6  -1  115.59    6.00
  16  -6  -1   97.29    6.40
  16  -6  -1   98.79    5.50
  16   6  -1  101.69    4.80
 -16   6   1   86.99    5.80
 -16   6   1  107.89    6.30
 -16   6   1   99.79    5.20
 -16   6   1  103.19    6.00
  16   6  -1   93.69    4.90
 -16   6   1   95.79    6.50
 -16   6   1  106.69    7.60
  16   6  -1  114.49    7.40
  16   6  -1  105.79    4.70
 -14  -6   1   54.39    3.60
  14  -6  -1   45.60    3.60
  14  -6  -1   50.79    3.80
  14  -6  -1   59.49    4.80
  14  -6  -1   47.70    3.20
  14  -6  -1   47.20    4.00
 -14   6   1   40.90    4.80
 -14   6   1   50.89    4.20
 -14   6   1   46.30    4.10
 -14   6   1   47.50    3.50
  14   6  -1   36.30    4.70
  14   6  -1   48.00    2.80
 -14   6   1   42.90    5.30
  14   6  -1   50.59    3.20
 -14   6   1   49.70    4.60
  12  -6  -1   55.69    3.20
 -12  -6   1   52.39    4.60
  12  -6  -1   52.19    4.20
  12  -6  -1   57.19    4.00
  12  -6  -1   50.09    3.60
  12  -6  -1   54.89    4.60
 -12   6   1   63.29    5.60
 -12   6   1   58.59    3.80
 -12   6   1   53.79    4.20
 -12   6   1   56.99    4.90
  12   6  -1   55.19    3.40
 -12   6   1   60.29    4.50
 -12   6   1   55.59    4.30
  12   6  -1   53.99    5.00
  12   6  -1   50.49    3.30
  12   6  -1   50.39    2.50
 -10  -6   1   53.39    2.80
  10  -6  -1   46.30    3.60
  10  -6  -1   48.40    2.60
 -10  -6   1   46.70    4.30
  10  -6  -1   48.80    4.00
  10  -6  -1   43.90    5.20
 -10   6   1   46.60    5.30
 -10   6   1   54.39    4.10
 -10   6   1   47.50    3.60
 -10   6   1   42.70    3.70
  10   6  -1   48.70    3.00
 -10   6   1   48.40    4.00
  10   6  -1   48.70    3.20
 -10   6   1   52.49    3.60
  10   6  -1   46.40    5.20
 -10   6   1   54.29    4.70
  10   6  -1   44.30    3.00
 -10   6   1   56.99    4.30
   8  -6  -1   16.90    2.80
   8  -6  -1   17.00    1.40
  -8  -6   1   14.80    2.80
   8  -6  -1   16.70    1.30
  -8  -6   1   16.10    1.90
   8  -6  -1   14.50    2.50
   8   6  -1   18.80    2.40
   8   6  -1   17.40    2.30
  -8   6   1   16.20    2.60
   8   6  -1   25.40    3.70
  -8   6   1   18.10    2.70
   8   6  -1   15.90    2.10
   8   6  -1   15.80    2.80
  -8   6   1   16.20    3.20
  -8   6   1   21.40    3.00
   8   6  -1   14.80    2.00
   8   6  -1   20.40    3.30
  -8   6   1   19.30    3.50
  -8   6   1   20.20    2.90
  -8   6   1   13.40    2.20
  -8   6   1   15.30    3.00
  -6  -6   1  251.97    8.40
   6  -6  -1  246.38   10.00
  -6  -6   1  265.77   10.50
   6   6  -1  247.48   10.10
  -6   6   1  248.38    9.60
  -6   6   1  251.07    9.40
   6   6  -1  241.58    9.70
   6   6  -1  241.08    8.90
  -6   6   1  227.18    9.10
  -6   6   1  239.78   11.10
   6   6  -1  264.07   11.20
  -6   6   1  233.88    9.00
   6   6  -1  257.87    8.50
   6   6  -1  247.98    8.50
  -6   6   1  251.77    9.50
  -6   6   1  249.08   10.80
   6   6  -1  247.88    8.80
  -4  -6   1    0.60    1.20
  -4  -6   1    0.70    0.90
   4  -6  -1    2.90    1.40
   4   6  -1    1.60    2.00
   4   6  -1    2.20    1.00
   4   6  -1    1.70    1.10
  -4   6   1    2.00    1.80
  -4   6   1   -0.20    0.90
   4   6  -1    1.50    0.90
  -4   6   1    1.70    1.10
  -4   6   1    1.40    1.40
   4   6  -1    0.00    1.00
   4   6  -1    2.30    1.00
  -4   6   1    4.00    1.60
  -4   6   1    0.60    1.00
  -4   6   1    0.20    0.80
   4   6  -1    2.00    1.00
  -4   6   1    0.80    1.10
   4   6  -1    2.80    1.30
   2  -6  -1   17.10    2.80
  -2  -6   1   20.30    3.20
   2  -6  -1   15.30    2.60
   2   6  -1   15.70    2.00
   2   6  -1   18.50    2.40
   2   6  -1   19.00    2.70
  -2   6   1   14.20    2.40
   2   6  -1   13.20    2.40
  -2   6   1   12.90    2.10
  -2   6   1   16.10    2.90
   2   6  -1   16.60    2.60
  -2   6   1   13.40    2.20
  -2   6   1   16.10    3.70
  -2   6   1   20.00    2.90
   2   6  -1   19.10    2.50
  -2   6   1   16.00    2.50
   0  -6  -1  118.09    5.80
   0  -6   1  108.79    5.50
   0  -6  -1  117.59    6.60
   0   6  -1  124.79    5.50
   0   6   1  151.98   11.40
   0   6  -1  110.09    6.10
   0   6   1  116.79    6.30
   0   6   1  111.39    5.90
   0   6   1  122.99    5.90
   0   6   1  113.49    5.70
   0   6   1  109.99    5.70
   0   6  -1   95.39    5.70
   0   6  -1  114.29    5.20
   0   6  -1  117.69    5.40
   0   6  -1  118.79    5.70
   0   6   1  111.89    5.50
   0   6   1  112.59    6.00
   2  -6   1  401.16   13.30
   2   6   1  416.46   13.40
  -2   6  -1  432.16   13.00
  -2   6  -1  409.16   16.60
   2   6   1  425.26   14.00
  -2   6  -1  413.06   12.70
   2   6   1  410.56   13.80
   2   6   1  412.16   12.90
   2   6   1  429.86   16.80
  -2   6  -1  403.86   14.10
  -2   6  -1  418.16   12.90
  -2   6  -1  432.86   13.00
   2   6   1  415.86   13.30
  -2   6  -1  383.06   16.70
   2   6   1  375.46   16.80
   2   6   1  425.46   13.90
  -2   6  -1  405.76   13.70
  -4  -6  -1   79.89    4.50
   4  -6   1   81.99    5.10
   4   6   1   76.89    5.10
   4   6   1   82.19    4.80
   4   6   1   88.59    5.00
   4   6   1   85.79    4.60
  -4   6  -1   89.89    4.70
  -4   6  -1   89.49    4.60
  -4   6  -1   85.99    5.70
   4   6   1   93.89    5.50
   4   6   1   89.59    5.00
   4   6   1   82.89    6.00
  -4   6  -1   82.19    5.00
  -4   6  -1   89.69    5.00
  -4   6  -1   83.39    5.80
  -4   6  -1   87.59    4.70
  -4   6  -1   88.49    4.80
   4   6   1   92.79    5.20
   6  -6   1   70.39    4.90
  -6  -6  -1   69.49    3.80
  -6  -6  -1   68.09    5.10
   6  -6   1   63.79    4.60
  -6   6  -1   62.79    5.10
  -6   6  -1   59.19    4.90
   6   6   1   66.29    4.10
  -6   6  -1   61.89    4.10
   6   6   1   59.49    4.60
   6   6   1   64.79    4.30
   6   6   1   66.69    5.50
  -6   6  -1   62.59    3.70
   6   6   1   66.29    4.20
  -6   6  -1   72.49    4.30
   6   6   1   73.29    4.20
  -6   6  -1   69.59    4.50
  -6   6  -1   67.39    4.30
  -6   6  -1   65.39    4.40
   6   6   1   63.59    4.70
  -8  -6  -1   32.80    2.50
   8  -6   1   32.60    4.00
   8  -6   1   29.70    3.70
   8  -6   1   27.50    1.70
  -8  -6  -1   28.40    3.90
  -8   6  -1   25.60    3.70
  -8   6  -1   31.80    4.30
  -8   6  -1   23.80    3.00
  -8   6  -1   31.70    3.40
   8   6   1   32.60    4.00
  -8   6  -1   29.10    3.20
   8   6   1   29.50    3.10
   8   6   1   26.50    4.00
   8   6   1   35.40    3.00
   8   6   1   28.90    3.80
  -8   6  -1   31.40    4.20
  -8   6  -1   33.40    2.60
 -10  -6  -1   71.59    3.40
  10  -6   1   69.89    5.00
  10  -6   1   71.29    3.20
 -10  -6  -1   60.09    7.80
  10  -6   1   73.49    4.90
  10   6   1   74.59    5.40
 -10   6  -1   79.59    4.80
 -10   6  -1   66.59    5.30
  10   6   1   65.89    4.10
  10   6   1   70.99    4.20
  10   6   1   72.69    6.20
  10   6   1   66.99    2.90
 -10   6  -1   68.09    4.50
 -10   6  -1   78.89    3.90
  10   6   1   66.49    5.60
 -10   6  -1   70.09    4.50
 -10   6  -1   71.99    5.70
 -10   6  -1   66.79    4.60
 -12  -6  -1   11.90    1.40
  12  -6   1    9.20    2.20
  12  -6   1   11.00    1.60
  12  -6   1   12.70    3.90
 -12   6  -1   14.20    1.90
  12   6   1   14.90    2.90
  12   6   1   13.50    2.20
  12   6   1   10.00    2.70
 -12   6  -1    9.00    2.10
 -12   6  -1    7.20    2.40
  12   6   1   11.50    1.50
  12   6   1   11.10    2.00
 -12   6  -1   10.90    2.40
 -12   6  -1   12.10    2.90
 -12   6  -1    9.10    1.90
  14  -6   1    5.30    1.40
  14  -6   1    5.10    1.40
  14  -6   1    6.20    1.40
 -14  -6  -1    0.60    1.60
  14  -6   1    7.20    2.10
  14  -6   1   11.20    2.60
 -14   6  -1    4.10    1.50
 -14   6  -1    5.50    2.30
 -14   6  -1    8.50    1.50
 -14   6  -1    5.60    2.50
 -14   6  -1    8.20    2.00
  14   6   1    7.80    1.40
 -14   6  -1    6.80    2.00
  14   6   1    7.80    1.80
  14   6   1    5.30    1.50
  14   6   1    5.50    2.30
  16  -6   1   31.20    4.20
 -16  -6  -1   33.20    4.60
  16  -6   1   34.30    4.50
  16  -6   1   27.00    2.90
  16  -6   1   28.70    3.10
  16  -6   1   33.40    3.40
 -16  -6  -1   27.80    3.40
  16  -6   1   32.40    4.00
  16   6   1   30.10    3.30
 -16   6  -1   23.20    3.60
  16   6   1   26.80    3.10
  16   6   1   28.70    2.90
  16   6   1   30.80    4.80
 -16   6  -1   31.50    3.90
 -16   6  -1   21.50    4.00
 -16   6  -1   26.00    3.80
 -16   6  -1   33.20    3.80
 -16   6  -1   30.50    2.40
 -18  -6  -1  140.19    8.40
  18  -6   1  140.09    6.60
  18  -6   1  146.09    8.10
  18  -6   1  137.09    6.00
  18  -6   1  148.29    6.80
  18  -6   1  146.69    7.90
  18   6   1  146.59    6.80
 -18   6  -1  144.29    8.20
 -18   6  -1  144.29    9.20
  18   6   1  135.79    6.50
  18   6   1  158.28    9.20
  18   6   1  148.09    6.50
 -18   6  -1  148.19    7.50
 -18   6  -1  146.29    5.80
 -18   6  -1  144.29    7.70
  20  -6   1    0.40    0.80
  20  -6   1   -1.00    1.10
  20  -6   1    3.30    1.90
  20  -6   1    0.80    1.00
 -20  -6  -1   -0.60    1.80
  20  -6   1    0.00    1.00
  20   6   1    1.70    1.90
  20   6   1    1.50    1.10
 -20   6  -1    5.00    2.40
 -20   6  -1    3.60    3.00
  20   6   1    1.10    1.00
 -20   6  -1    0.60    1.40
 -20   6  -1    0.30    1.40
  20   6   1    0.80    1.10
  22  -6   1    7.70    1.80
  22  -6   1    3.30    1.50
  22  -6   1    8.30    2.70
  22  -6   1    5.10    2.10
 -22   6  -1   13.40    3.90
 -22   6  -1    9.50    2.60
  22   6   1    7.10    1.90
 -22   6  -1    2.90    2.00
 -22   6  -1    6.40    2.10
  22   6   1    7.70    1.90
  22   6   1    6.90    2.60
  19  -7  -1   17.50    2.70
  19  -7  -1   11.90    3.20
  19  -7  -1   17.30    2.90
  19  -7  -1   14.30    3.10
  19   7  -1   17.60    2.60
 -19   7   1   13.20    3.60
 -19   7   1    9.70    2.50
 -19   7   1   15.50    3.10
 -19   7   1   13.70    2.30
  19   7  -1    8.20    2.70
 -19   7   1   13.00    3.20
  19   7  -1   16.30    2.20
  19   7  -1   12.00    2.00
  17  -7  -1   13.00    2.20
  17  -7  -1   14.60    3.40
  17  -7  -1   12.50    2.40
  17  -7  -1   14.20    2.90
 -17   7   1   12.40    2.20
 -17   7   1   11.60    2.70
 -17   7   1   10.20    2.40
 -17   7   1   12.60    3.50
  17   7  -1   15.30    3.80
  17   7  -1   11.00    2.00
 -17   7   1   14.50    3.30
  17   7  -1   12.60    2.30
  17   7  -1   13.40    1.90
  15  -7  -1    9.00    2.30
  15  -7  -1    9.80    2.20
  15  -7  -1   10.60    1.80
  15  -7  -1    9.80    2.10
  15   7  -1   12.00    2.20
 -15   7   1   15.20    2.40
 -15   7   1   10.60    2.90
  15   7  -1    3.70    2.20
 -15   7   1   14.40    3.60
 -15   7   1   10.20    2.90
  15   7  -1   11.00    2.00
 -15   7   1    8.30    2.40
 -15   7   1   10.50    2.50
  15   7  -1   13.30    1.50
 -13  -7   1   40.70    5.00
  13  -7  -1   33.80    2.40
  13  -7  -1   39.00    4.50
 -13   7   1   43.50    5.00
 -13   7   1   37.60    3.30
  13   7  -1   43.00    3.40
 -13   7   1   40.30    5.60
 -13   7   1   45.40    5.50
 -13   7   1   47.60    6.70
  13   7  -1   37.10    5.20
 -13   7   1   47.00    5.10
 -13   7   1   42.60    4.80
  13   7  -1   40.50    3.10
  11  -7  -1   48.80    2.60
  11  -7  -1   52.29    2.50
  11  -7  -1   51.79    5.40
 -11  -7   1   55.69    5.00
  11  -7  -1   52.29    4.40
 -11  -7   1   46.90    2.80
 -11   7   1   44.80    3.70
 -11   7   1   46.80    5.20
  11   7  -1   54.39    4.80
  11   7  -1   51.09    3.80
 -11   7   1   42.40    5.20
 -11   7   1   56.99    6.60
 -11   7   1   54.99    4.50
  11   7  -1   58.49    6.30
 -11   7   1   43.20    4.70
 -11   7   1   51.59    4.40
  11   7  -1   55.29    3.70
  11   7  -1   49.30    3.40
  -9  -7   1    8.80    2.40
  -9  -7   1    6.50    1.40
   9  -7  -1   10.80    2.70
  -9   7   1    7.60    2.50
   9   7  -1    8.20    2.60
   9   7  -1    4.70    1.40
  -9   7   1    9.20    2.10
   9   7  -1    9.70    2.00
  -9   7   1    9.10    2.00
  -9   7   1    8.10    2.30
  -9   7   1   10.20    2.40
   9   7  -1   10.30    2.00
   9   7  -1   10.00    2.00
   9   7  -1    8.40    2.40
  -9   7   1    9.10    2.90
  -9   7   1    6.90    2.00
  -7  -7   1   91.79    4.70
  -7  -7   1   94.19    6.40
   7   7  -1   95.09    4.90
  -7   7   1   89.29    5.60
  -7   7   1   87.69    5.40
  -7   7   1  100.69    5.60
  -7   7   1   94.39    6.00
   7   7  -1   93.49    6.20
   7   7  -1   90.39    5.00
   7   7  -1   86.99    4.80
   7   7  -1   82.09    5.70
   7   7  -1  103.09    7.20
   7   7  -1   87.69    5.10
  -7   7   1  102.49    7.00
   7   7  -1   85.49    5.10
  -7   7   1   95.99    5.80
  -7   7   1   97.69    5.80
  -7   7   1   85.19    6.50
  -5  -7   1   37.50    3.10
  -5  -7   1   41.00    5.00
  -5   7   1   40.40    3.60
   5   7  -1   31.60    3.30
   5   7  -1   37.60    4.50
  -5   7   1   35.60    4.20
  -5   7   1   42.20    4.50
   5   7  -1   37.80    3.30
  -5   7   1   28.60    4.30
  -5   7   1   36.50    4.00
  -5   7   1   33.00    3.60
   5   7  -1   45.20    4.80
   5   7  -1   39.80    4.30
  -5   7   1   40.00    5.10
  -5   7   1   47.80    3.90
   5   7  -1   38.90    5.20
   5   7  -1   35.60    3.10
   5   7  -1   35.80    3.20
   3  -7  -1   28.20    3.60
  -3  -7   1   35.90    3.20
  -3   7   1   26.20    4.00
   3   7  -1   30.20    3.80
   3   7  -1   29.40    3.20
  -3   7   1   30.30    3.80
  -3   7   1   27.70    3.50
   3   7  -1   31.50    3.70
   3   7  -1   32.60    3.50
   3   7  -1   40.20    5.40
  -3   7   1   34.10    3.90
  -3   7   1   28.00    3.30
  -3   7   1   29.40    3.60
   3   7  -1   27.40    3.10
  -3   7   1   33.10    4.50
   3   7  -1   25.50    3.00
  -3   7   1   39.80    4.10
   1  -7  -1   52.99    4.20
   1  -7  -1   53.89    5.00
  -1  -7   1   65.59    4.40
   1   7  -1   67.19    4.30
  -1   7   1   60.69    4.40
   1   7  -1   58.69    4.80
   1   7  -1   59.59    4.40
  -1   7   1   61.09    4.60
  -1   7   1   59.99    4.40
   1   7  -1   53.79    3.90
  -1   7   1   62.59    5.60
  -1   7   1   68.89    4.50
   1   7  -1   64.59    4.30
   1   7  -1   49.50    5.70
  -1   7   1   63.39    6.40
   1   7  -1   61.69    4.00
  -1   7   1   61.69    4.60
   1  -7   1   70.79    4.80
  -1  -7  -1   70.79    4.70
  -1   7  -1   76.49    4.60
   1   7   1   80.59    5.60
   1   7   1   85.49    5.00
   1   7   1   60.89    5.60
   1   7   1   81.89    5.20
  -1   7  -1   71.39    4.50
  -1   7  -1   77.79    4.80
   1   7   1   67.09    4.80
  -1   7  -1   76.29    4.70
  -1   7  -1   71.19    4.60
  -1   7  -1   76.59    6.00
   1   7   1   74.49    5.20
   1   7   1   77.39    4.90
   3  -7   1   27.00    3.40
  -3  -7  -1   26.60    3.20
   3   7   1   24.60    3.30
   3   7   1   26.30    3.30
   3   7   1   26.20    4.40
   3   7   1   23.10    3.10
   3   7   1   19.30    3.10
  -3   7  -1   32.00    3.60
  -3   7  -1   26.90    4.10
  -3   7  -1   24.30    3.10
  -3   7  -1   23.40    3.20
  -3   7  -1   32.00    4.70
  -3   7  -1   24.50    3.10
   3   7   1   24.90    3.70
  -3   7  -1   32.10    3.50
   3   7   1   30.30    3.50
  -5  -7  -1   18.10    2.60
   5   7   1   20.60    3.50
  -5   7  -1   15.40    2.60
   5   7   1   18.30    2.90
  -5   7  -1   13.80    3.20
  -5   7  -1   18.30    2.80
  -5   7  -1   19.60    2.90
   5   7   1   17.10    2.70
   5   7   1   18.60    3.10
  -5   7  -1   22.70    3.00
   5   7   1   16.30    2.50
  -5   7  -1   18.50    2.50
   5   7   1   19.10    3.00
  -5   7  -1   18.30    3.40
   5   7   1   26.90    4.40
   7  -7   1    7.20    2.10
  -7  -7  -1    7.70    2.00
  -7  -7  -1    8.80    2.40
  -7   7  -1    5.00    1.80
  -7   7  -1    6.10    1.80
  -7   7  -1   10.20    2.10
   7   7   1    8.60    1.90
   7   7   1    9.10    2.00
   7   7   1    9.10    3.00
   7   7   1    9.40    2.20
  -7   7  -1    8.80    2.10
   7   7   1   11.10    2.70
  -7   7  -1    6.10    2.20
   7   7   1    7.30    2.20
   7   7   1    9.60    2.20
  -7   7  -1   11.90    3.00
  -7   7  -1    5.40    1.80
  -7   7  -1    5.80    1.80
  -9  -7  -1   20.80    2.40
  -9  -7  -1   14.40    3.10
   9  -7   1   16.70    3.00
   9  -7   1   16.90    3.10
  -9   7  -1   20.40    3.30
  -9   7  -1   18.70    2.70
   9   7   1   20.10    4.10
   9   7   1   22.80    3.60
  -9   7  -1   15.20    2.90
   9   7   1   21.40    3.20
   9   7   1   19.70    2.70
   9   7   1   26.60    4.50
  -9   7  -1   20.20    3.00
  -9   7  -1   21.70    3.20
  -9   7  -1   11.50    2.90
  -9   7  -1   23.30    3.40
   9   7   1   21.60    2.90
  -9   7  -1   17.80    3.60
 -11  -7  -1   30.10    2.30
  11  -7   1   36.00    4.60
  11  -7   1   30.20    1.90
  11  -7   1   31.50    4.30
 -11  -7  -1   36.70    5.00
 -11   7  -1   24.80    3.40
  11   7   1   30.80    3.50
 -11   7  -1   27.00    3.50
  11   7   1   33.80    3.60
 -11   7  -1   27.70    3.50
 -11   7  -1   42.10    5.40
  11   7   1   35.80    4.60
 -11   7  -1   29.60    2.60
 -11   7  -1   34.30    4.20
  11   7   1   31.30    5.10
 -11   7  -1   36.00    5.30
  13  -7   1   85.79    6.00
 -13  -7  -1   83.79    3.30
  13  -7   1   85.79    3.90
  13  -7   1   79.49    5.90
 -13   7  -1   90.39    5.70
 -13   7  -1   73.19    5.40
 -13   7  -1   91.89    6.80
 -13   7  -1   80.39    4.30
  13   7   1   83.79    4.90
  13   7   1   82.19    5.00
  13   7   1   83.89    3.30
 -13   7  -1   92.09    7.20
  13   7   1   90.29    7.10
 -13   7  -1   75.79    5.20
  15  -7   1    6.50    1.50
  15  -7   1    4.50    2.10
  15  -7   1    4.20    1.80
  15   7   1    3.70    1.00
  15   7   1    5.90    1.70
 -15   7  -1    4.20    1.30
  15   7   1    8.50    3.10
 -15   7  -1    6.80    2.20
  15   7   1    4.50    1.50
 -15   7  -1    2.00    2.20
 -15   7  -1    6.10    2.00
 -15   7  -1    2.50    2.00
  17  -7   1   18.10    3.50
  17  -7   1   21.50    2.70
  17  -7   1   14.00    3.00
 -17   7  -1   19.50    4.20
 -17   7  -1   17.40    3.20
 -17   7  -1   18.10    3.20
  17   7   1   17.20    2.60
  17   7   1   19.10    3.90
 -17   7  -1   17.00    3.80
  17   7   1   20.00    2.40
  17   7   1   21.30    3.10
 -12   8   1    8.70    3.10
 -12   8   1    8.30    2.40
 -12   8   1    6.90    2.40
  12   8  -1    5.80    2.60
  12   8  -1    7.40    2.10
  12   8  -1    8.80    1.90
  12   8  -1    6.10    1.90
 -12   8   1    9.90    2.80
 -12   8   1    7.70    2.10
 -10  -8   1    2.60    1.10
 -10   8   1    3.20    1.60
 -10   8   1    3.30    1.70
  10   8  -1    4.20    1.80
  10   8  -1    6.70    1.80
  10   8  -1    4.40    1.60
  10   8  -1    4.10    1.40
 -10   8   1    3.10    2.00
 -10   8   1    2.40    1.50
  10   8  -1    2.70    3.90
 -10   8   1   -1.60    1.30
 -10   8   1    5.10    2.40
  -8  -8   1   90.69    4.90
  -8   8   1   83.29    6.90
   8   8  -1   83.19    5.20
   8   8  -1   87.79    6.30
   8   8  -1   84.59    5.40
   8   8  -1   81.89    7.30
   8   8  -1   92.69    5.80
  -8   8   1   94.19    6.40
   8   8  -1   82.49    5.20
  -8   8   1   91.29    5.60
  -8   8   1   77.99    5.70
  -8   8   1  105.99    7.80
  -8   8   1  106.59    7.80
   6  -8  -1   56.99    7.60
  -6  -8   1   44.50    3.60
   6   8  -1   49.20    5.20
  -6   8   1   36.60    5.20
  -6   8   1   39.60    4.40
  -6   8   1   39.20    4.70
  -6   8   1   53.19    6.40
   6   8  -1   39.00    4.40
   6   8  -1   47.00    3.80
   6   8  -1   44.00    4.00
   6   8  -1   43.40    3.60
   6   8  -1   43.60    5.90
  -6   8   1   48.50    5.00
  -6   8   1   36.40    4.40
  -6   8   1   42.40    5.20
   6   8  -1   49.40    3.90
  -4  -8   1   10.10    2.20
   4  -8  -1    7.70    2.40
  -4   8   1    8.60    2.20
  -4   8   1   10.90    2.50
  -4   8   1    8.50    2.30
  -4   8   1    7.20    2.30
   4   8  -1    7.00    2.30
  -4   8   1    7.50    2.50
   4   8  -1    6.10    1.80
   4   8  -1    9.60    2.20
   4   8  -1    9.90    2.40
  -4   8   1    5.60    2.00
  -4   8   1    8.90    2.80
   4   8  -1    7.60    1.90
   4   8  -1    4.30    2.30
   4   8  -1    7.30    1.90
   2  -8  -1   69.49    5.20
  -2  -8   1   69.19    5.00
  -2   8   1   68.79    5.20
  -2   8   1   82.69    5.60
   2   8  -1   69.49    4.80
  -2   8   1   77.79    5.30
   2   8  -1   74.89    5.40
  -2   8   1   62.69    5.00
   2   8  -1   77.49    5.00
   2   8  -1   67.69    4.90
   2   8  -1   77.99    6.80
   2   8  -1   73.79    5.60
  -2   8   1   71.69    6.60
   2   8  -1   78.79    5.00
  -2   8   1   83.59    6.40
  -2   8   1   69.29    5.30
   0   8   1   37.10    5.80
   0   8   1   25.90    3.70
   0   8   1   29.10    3.70
   0   8   1   29.00    3.80
   0   8   1   32.30    4.50
   0   8  -1   35.00    5.30
   0   8  -1   29.30    3.60
   0   8  -1   36.80    4.20
   0   8   1   37.80    5.50
   0   8  -1   35.70    4.20
   0   8  -1   32.10    3.70
   0   8  -1   39.10    5.10
   0   8   1   31.50    4.10
   0   8  -1   31.40    3.70
   2  -8   1    6.00    2.00
  -2  -8  -1    5.00    1.90
  -2   8  -1    7.20    2.00
   2   8   1    7.60    2.50
   2   8   1    6.50    2.80
   2   8   1    4.10    1.70
  -2   8  -1    6.30    2.60
  -2   8  -1    6.10    1.90
   2   8   1    7.40    2.30
  -2   8  -1    5.50    1.70
   2   8   1    5.80    1.80
  -2   8  -1    3.80    1.50
  -2   8  -1    4.90    1.70
   2   8   1    2.90    1.50
  -2   8  -1    1.50    1.50
   2   8   1    5.00    2.00
  -4  -8  -1   25.10    3.30
   4  -8   1   16.50    3.00
  -4   8  -1   24.10    3.50
  -4   8  -1   24.90    3.40
  -4   8  -1   25.30    4.30
   4   8   1   26.50    3.70
   4   8   1   23.50    3.40
  -4   8  -1   31.40    3.60
  -4   8  -1   22.50    4.10
   4   8   1   15.50    3.40
   4   8   1   28.30    4.00
   4   8   1   23.80    4.50
   4   8   1   22.60    3.60
   4   8   1   24.80    3.40
  -4   8  -1   30.10    3.90
  -6  -8  -1    8.70    1.90
   6   8   1    9.90    3.00
  -6   8  -1    6.30    2.10
  -6   8  -1   10.60    2.40
   6   8   1    7.80    2.20
  -6   8  -1    7.00    1.90
   6   8   1    9.10    3.10
  -6   8  -1    8.20    2.60
  -6   8  -1    6.50    1.90
   6   8   1    6.60    1.90
   6   8   1    9.80    2.60
  -6   8  -1    6.70    2.00
  -6   8  -1    8.30    2.90
   6   8   1   10.60    2.30
  -8  -8  -1   16.60    2.50
  -8   8  -1   14.80    2.40
   8   8   1   13.00    2.70
  -8   8  -1   17.40    3.20
  -8   8  -1   12.90    3.90
   8   8   1   10.30    2.90
   8   8   1   12.40    2.40
   8   8   1   15.70    3.00
  -8   8  -1   18.60    3.80
  -8   8  -1   23.00    4.90
  -8   8  -1   14.00    2.60
  10   8   1    6.30    1.90
 -10   8  -1    5.20    1.40
  10   8   1   11.10    2.80
  10   8   1    3.10    1.50
  10   8   1    8.70    2.40
 -10   8  -1    3.10    1.80
 -10   8  -1    5.30    2.60
 -10   8  -1    9.30    4.90
 -10   8  -1    9.30    2.40
  10   8   1    4.10    2.50
 -10   8  -1    7.40    2.30
  12  -8   1   45.30    5.60
 -12  -8  -1   42.10    2.70
 -12   8  -1   37.10    4.50
  12   8   1   36.70    4.50
 -12   8  -1   46.30    6.50
  12   8   1   43.10    7.10
 -12   8  -1   44.30    3.30
 -12   8  -1   40.50    4.60
 -12   8  -1   42.20    5.10
  12   8   1   46.00    5.00
  12   8   1   36.90    4.00
 -12   8  -1   40.90    5.80
  12   8   1   42.20    5.90
 -32   0   2    0.20    1.00
  32   0  -2    1.00    1.40
  30   0  -2   15.80    3.00
  30   0  -2   12.20    2.80
  30   0  -2   15.60    2.30
 -30   0   2   15.20    1.70
  30   0  -2   11.90    2.80
 -30   0   2   14.80    2.40
 -30   0   2   14.00    2.30
 -28   0   2   21.20    2.70
  28   0  -2   26.70    3.80
 -28   0   2   21.80    1.90
 -28   0   2   23.50    2.10
 -28   0   2   22.10    3.00
  28   0  -2   18.10    3.00
  28   0  -2   26.00    2.90
  28   0  -2   16.90    2.60
  26   0  -2    6.90    1.70
  26   0  -2    9.10    2.30
 -26   0   2    5.80    1.10
 -26   0   2    8.10    1.60
 -26   0   2   10.10    1.60
  26   0  -2    8.80    2.10
  26   0  -2    8.10    1.60
  24   0  -2  217.08    7.60
 -24   0   2  215.78    8.30
  24   0  -2  211.58    8.80
  24   0  -2  207.58    8.60
 -24   0   2  219.78    8.40
  24   0  -2  218.38    8.30
 -24   0   2  203.98    7.10
 -24   0   2  209.28    7.60
 -22   0   2   23.00    1.80
  22   0  -2   22.60    3.30
  22   0  -2   20.70    2.80
 -22   0   2   21.70    2.70
  22   0  -2   24.70    3.10
 -22   0   2   24.10    2.70
  22   0  -2   23.70    2.50
 -22   0   2   24.50    2.30
  22   0  -2   19.70    2.50
 -22   0   2   25.20    2.00
  20   0  -2   50.49    3.00
  20   0  -2   54.09    4.10
  20   0  -2   55.69    3.70
  20   0  -2   48.30    3.40
 -20   0   2   54.49    2.60
 -20   0   2   52.79    3.30
  20   0  -2   52.29    3.30
 -20   0   2   51.09    3.00
 -20   0   2   48.60    3.30
 -18   0   2  127.79    5.10
 -18   0   2  126.09    5.40
 -18   0   2  125.29    4.70
 -18   0   2  125.19    4.30
  18   0  -2  117.89    5.00
  18   0  -2  123.09    4.90
 -18   0   2  125.69    4.60
  18   0  -2  122.09    5.30
  18   0  -2  127.99    5.70
  16   0  -2  265.77    8.10
  16   0  -2  241.58    8.50
 -16   0   2  262.37    8.60
  16   0  -2  264.17    8.50
 -16   0   2  258.37    8.10
 -16   0   2  256.67    7.60
 -16   0   2  255.07    7.30
  16   0  -2  262.67    8.10
 -16   0   2  259.37    7.60
 -14   0   2  341.17    9.90
 -14   0   2  351.76   10.30
 -14   0   2  354.36    9.40
  14   0  -2  348.97   10.20
  14   0  -2  341.37   10.50
 -14   0   2  367.86    9.20
  14   0  -2  345.67    9.80
  14   0  -2  344.67   10.00
 -14   0   2  347.77    9.30
 -12   0   2  208.88    6.00
  12   0  -2  211.78    6.90
 -12   0   2  202.88    5.70
 -12   0   2  214.68    6.50
  12   0  -2  200.18    6.20
 -12   0   2  209.58    5.80
  12   0  -2  203.18    6.60
 -12   0   2  218.58    6.90
  12   0  -2  210.48    6.70
  10   0  -2 1633.94   59.89
  10   0  -2 1567.44  139.19
 -10   0   2 1265.87  133.39
   8   0  -2  529.35   27.60
  -8   0   2  480.15   85.19
   8   0  -2  556.44   87.39
   6   0  -2 1408.16  103.39
  -6   0   2 1335.67   44.90
   6   0  -2 1294.67   44.80
  -4   0   2  806.12   73.09
   4   0  -2  783.72   70.89
  -4   0   2  926.11   31.10
   4   0  -2  878.31   30.90
  -2   0   2    1.10    0.40
  -2   0   2    0.80    0.40
   2   0  -2    2.10    0.50
   2   0  -2    1.40    0.20
   2   0  -2    1.90    0.40
   2   0  -2    1.20    0.20
   2   0  -2    0.90    0.50
  -2   0   2    0.80    0.30
   2   0  -2    1.40    0.30
  -2   0   2    0.90    0.20
   0   0  -2 2543.05   68.39
   0   0  -2 2516.95  118.39
   0   0   2 2469.45   67.69
  -2   0  -2  159.38    4.80
   2   0   2  166.28    4.50
  -2   0  -2  168.68    4.50
   4   0   2  647.94   28.90
  -4   0  -2  698.43   89.89
   4   0   2  504.85   77.69
  -6   0  -2  286.67    8.40
   8   0   2  124.19    4.20
   8   0   2  116.69    4.00
  -8   0  -2  126.49    5.30
  -8   0  -2  122.29    4.70
  -8   0  -2  118.19    4.00
   8   0   2  111.59    4.40
   8   0   2  111.89    4.00
  -8   0  -2  117.39    4.10
  -8   0  -2  114.39    4.00
  10   0   2   91.69    3.60
 -10   0  -2   82.49    3.40
 -10   0  -2   77.69    3.30
  10   0   2   87.69    3.40
  10   0   2   79.29    3.30
 -10   0  -2   84.19    3.50
 -10   0  -2   79.99    4.00
  10   0   2   75.69    3.70
  12   0   2   85.39    3.70
 -12   0  -2   80.29    3.40
  12   0   2   81.79    3.50
 -12   0  -2   81.79    3.50
  12   0   2   79.09    3.50
 -12   0  -2   78.59    3.60
 -12   0  -2   78.69    4.10
  12   0   2   81.69    4.10
 -12   0  -2   82.09    4.20
  14   0   2  381.26   10.70
 -14   0  -2  374.26   11.10
 -14   0  -2  370.36   10.70
  14   0   2  372.46   11.10
  14   0   2  383.86   10.90
  14   0   2  389.06   11.90
 -14   0  -2  401.26   12.10
 -14   0  -2  372.76   10.80
 -14   0  -2  366.76   11.90
  16   0   2  357.76   12.30
  16   0   2  384.96   11.20
 -16   0  -2  386.26   12.00
 -16   0  -2  380.76   11.10
 -16   0  -2  370.76   11.30
  16   0   2  372.66   11.40
 -16   0  -2  362.66   12.00
  16   0   2  377.26   10.90
 -18   0  -2   22.60    2.50
  18   0   2   26.70    3.20
  18   0   2   25.00    2.10
 -18   0  -2   24.70    2.20
  18   0   2   23.00    2.50
 -18   0  -2   23.40    2.90
 -18   0  -2   29.00    2.40
  18   0   2   25.60    2.80
  20   0   2  726.23   19.60
  20   0   2  700.53   21.00
 -20   0  -2  716.43   20.90
  20   0   2  711.93   19.10
 -20   0  -2  703.93   19.90
 -20   0  -2  733.63   19.40
 -20   0  -2  714.83   19.60
  20   0   2  717.83   19.70
  20   0   2  729.23   20.20
  22   0   2  183.68    7.10
 -22   0  -2  193.98    7.60
 -22   0  -2  183.78    7.80
 -22   0  -2  193.38    7.30
  22   0   2  199.28    7.70
  22   0   2  199.38    8.10
  22   0   2  201.78    7.80
 -22   0  -2  198.58    8.70
 -24   0  -2   28.40    3.20
 -24   0  -2   26.00    2.80
  24   0   2   22.80    2.90
 -24   0  -2   23.70    3.70
  24   0   2   27.70    2.90
 -24   0  -2   34.80    3.80
  24   0   2   26.60    3.00
 -24   0  -2   28.50    3.20
  24   0   2   22.30    3.20
  26   0   2   11.20    2.60
 -26   0  -2   15.30    2.60
  26   0   2   19.10    3.00
  26   0   2   15.90    2.50
 -26   0  -2   13.30    2.90
 -26   0  -2   10.30    2.20
  26   0   2   10.80    2.20
 -26   0  -2   15.70    2.80
  28   0   2    0.20    1.20
 -28   0  -2    0.40    1.10
  28   0   2    1.00    1.00
  28   0   2    1.30    1.20
 -28   0  -2    0.40    0.90
 -28   0  -2   -0.10    1.00
 -28   0  -2    0.00    1.20
 -28   0  -2    0.20    1.40
  30   0   2    2.30    1.70
  30   0   2    3.50    1.80
  30   0   2    4.10    1.70
 -30   0  -2    2.70    2.30
 -30   0  -2    2.30    1.30
 -30   0  -2    1.90    1.50
  31  -1  -2    3.30    1.40
 -31  -1   2    2.00    1.40
  31  -1  -2    4.30    1.90
  31  -1  -2    0.10    1.20
  31  -1  -2    3.50    1.80
  31   1  -2    1.00    1.20
 -31   1   2    1.60    1.20
 -31   1   2    2.50    1.20
  31   1  -2    2.50    0.90
 -31   1   2    3.50    1.80
  31   1  -2    3.30    1.50
  31   1  -2    0.00    1.90
  29  -1  -2    5.00    1.80
  29  -1  -2    1.40    1.50
  29  -1  -2    2.80    1.30
  29  -1  -2    2.40    1.50
 -29  -1   2    3.50    1.30
  29   1  -2    2.30    0.90
 -29   1   2    2.50    1.30
 -29   1   2    3.70    1.70
  29   1  -2    5.60    2.00
 -29   1   2    1.80    1.00
  29   1  -2    1.70    1.10
 -29   1   2    1.90    1.10
  29   1  -2    2.80    1.50
  27  -1  -2   13.50    2.30
  27  -1  -2   14.90    2.70
  27  -1  -2    6.20    1.90
 -27  -1   2    8.20    2.00
 -27  -1   2   15.40    2.30
  27  -1  -2    7.30    2.20
  27  -1  -2   10.30    2.30
  27   1  -2   11.80    2.20
 -27   1   2    9.90    1.60
 -27   1   2   11.10    2.30
  27   1  -2   13.00    2.40
  27   1  -2   10.10    1.40
 -27   1   2   12.90    2.50
 -27   1   2   11.80    2.00
 -27   1   2   13.50    2.10
  27   1  -2   10.10    2.20
  27   1  -2    8.20    2.40
  25  -1  -2    7.90    1.90
  25  -1  -2   10.50    2.30
 -25  -1   2    8.80    1.70
  25  -1  -2   11.60    2.50
 -25  -1   2   11.30    2.10
  25  -1  -2    9.30    1.90
 -25   1   2    9.20    1.80
 -25   1   2    9.90    1.80
 -25   1   2   10.60    1.70
  25   1  -2   10.90    1.50
 -25   1   2    9.90    2.30
  25   1  -2   11.60    2.40
  25   1  -2    9.40    2.40
  25   1  -2   13.20    2.20
  25   1  -2   11.60    2.10
 -25   1   2    9.40    2.00
  23  -1  -2   78.39    5.00
  23  -1  -2   85.19    4.80
  23  -1  -2   77.79    4.90
 -23  -1   2   78.79    2.60
  23  -1  -2   73.69    5.70
 -23  -1   2   80.49    4.20
 -23  -1   2   79.49    3.00
  23  -1  -2   78.19    4.70
 -23  -1   2   79.79    4.40
  23   1  -2   79.89    4.60
  23   1  -2   84.99    5.60
  23   1  -2   84.59    4.40
 -23   1   2   88.29    5.30
 -23   1   2   80.79    3.90
 -23   1   2   81.09    4.70
 -23   1   2   87.49    4.40
 -23   1   2   84.59    4.20
  23   1  -2   80.59    3.50
  23   1  -2   95.79    5.40
 -21  -1   2  311.37    9.80
 -21  -1   2  299.47    7.70
 -21  -1   2  301.07    9.60
  21  -1  -2  291.17   10.20
  21  -1  -2  299.47   11.40
  21  -1  -2  305.27   10.20
 -21  -1   2  302.27    7.80
  21  -1  -2  300.87   10.70
  21  -1  -2  321.77   10.80
  21   1  -2  302.77   11.30
  21   1  -2  305.37   10.80
  21   1  -2  311.67    9.80
  21   1  -2  296.37   10.00
 -21   1   2  298.87   10.20
 -21   1   2  305.17    9.30
  21   1  -2  299.37    8.70
 -21   1   2  319.67    9.50
 -21   1   2  301.07   10.90
 -21   1   2  300.77    9.80
 -19  -1   2   96.19    4.30
  19  -1  -2   99.09    5.00
  19  -1  -2   93.39    4.70
  19  -1  -2   96.19    4.70
 -19  -1   2   96.39    2.90
  19  -1  -2   92.39    4.90
 -19  -1   2   93.29    3.00
  19  -1  -2   95.89    5.40
 -19  -1   2   95.29    4.30
  19   1  -2   92.49    5.30
 -19   1   2   89.89    4.60
  19   1  -2   98.89    4.60
 -19   1   2   96.19    4.10
  19   1  -2   94.69    4.20
  19   1  -2   93.49    4.90
 -19   1   2   92.49    4.40
 -19   1   2   94.09    5.10
  19   1  -2  101.59    3.70
 -19   1   2   92.29    4.60
  17  -1  -2  125.99    5.60
 -17  -1   2  110.89    4.10
  17  -1  -2  125.89    5.30
  17  -1  -2  130.69    5.60
 -17  -1   2  125.19    3.50
 -17  -1   2  129.89    4.90
 -17  -1   2  129.49    4.90
  17  -1  -2  127.19    5.50
  17   1  -2  127.69    5.60
  17   1  -2  131.79    4.80
  17   1  -2  121.69    5.00
 -17   1   2  123.09    4.60
  17   1  -2  126.79    4.30
 -17   1   2  130.79    4.70
 -17   1   2  128.49    5.30
 -17   1   2  130.49    5.80
 -17   1   2  125.09    5.00
 -15  -1   2   82.89    3.60
  15  -1  -2   82.59    4.20
  15  -1  -2   83.89    3.90
  15  -1  -2   92.59    4.30
 -15  -1   2   89.79    3.70
  15  -1  -2   88.19    4.30
 -15   1   2   87.69    3.60
 -15   1   2   91.69    4.10
 -15   1   2   88.69    3.90
  15   1  -2   86.99    3.80
  15   1  -2   84.79    4.20
  15   1  -2   89.49    3.50
 -15   1   2   85.69    4.40
  15   1  -2   85.09    3.20
 -13  -1   2   57.69    2.60
  13  -1  -2   59.19    3.20
 -13  -1   2   58.89    2.70
  13  -1  -2   53.49    3.20
  13  -1  -2   57.49    3.00
  13  -1  -2   51.19    3.10
  13   1  -2   60.19    2.70
 -13   1   2   60.29    2.70
 -13   1   2   55.79    3.10
  13   1  -2   57.29    2.50
 -13   1   2   54.29    3.30
  13   1  -2   62.19    2.50
 -13   1   2   52.19    2.90
  13   1  -2   55.69    3.20
 -13   1   2   56.89    2.90
  13   1  -2   54.19    2.70
  11  -1  -2  408.26   12.30
  11  -1  -2  423.16   11.90
 -11  -1   2  448.16   11.30
 -11   1   2  423.46   11.90
 -11   1   2  426.36   11.90
  11   1  -2  455.85   11.30
 -11   1   2  453.05   11.70
 -11   1   2  418.46   12.40
  11   1  -2  450.75   11.60
   9  -1  -2  105.69    4.50
   9  -1  -2  109.59    5.30
   9  -1  -2  116.59    4.20
  -9  -1   2  125.59    3.90
  -9  -1   2  121.59    3.70
   9  -1  -2  123.99    4.50
   9  -1  -2  120.99    4.30
   9   1  -2  119.09    4.40
  -9   1   2  117.79    3.60
   9   1  -2  115.19    3.70
   9   1  -2  124.09    3.90
  -9   1   2  121.49    4.40
   9   1  -2  119.49    3.50
  -9   1   2  117.09    3.90
  -9   1   2  108.99    4.20
  -9   1   2  121.29    4.20
   9   1  -2  118.99    3.80
  -9   1   2  108.49    4.70
   9   1  -2  121.39    3.40
  -7  -1   2  709.23   27.10
   7  -1  -2  798.22  116.19
   7  -1  -2  647.34   46.60
  -7  -1   2  751.12   69.69
   7   1  -2  690.03   27.10
   7   1  -2  761.12   68.79
  -7   1   2  628.74   33.70
  -7   1   2  604.44  106.49
   5  -1  -2  980.00   40.60
  -5  -1   2  964.10   28.50
   5  -1  -2  961.30  104.89
  -5   1   2  817.32  109.59
  -5   1   2  885.21   38.70
   5   1  -2  970.40   58.19
   5   1  -2  925.61   28.50
   3  -1  -2  392.06   73.19
  -3   1   2  421.86   23.20
   1  -1  -2 9543.65  351.26
  -1  -1   2 9798.22  250.47
   1  -1  -2 9644.54  241.38
   1   1  -2 9999.00  253.07
  -1   1   2 9762.02  353.86
  -1  -1  -2 1026.10   41.50
   1  -1   2 1025.40   32.90
   1  -1   2 1059.69   70.09
  -1  -1  -2 1031.60   95.49
   1   1   2  921.01   93.39
  -1   1  -2  995.50   68.69
   1   1   2 1147.39   42.50
  -1   1  -2 1069.89   33.10
   3  -1   2 5914.11  149.49
  -3  -1  -2 5739.03  156.78
  -3  -1  -2 5895.21  260.47
   3   1   2 6015.30  156.68
   3   1   2 5681.93  263.37
  -3   1  -2 5904.21  149.29
  -3   1  -2 6269.07  239.58
  -5  -1  -2  128.79    4.00
   5  -1   2  118.29    3.80
   5  -1   2  124.79    4.20
  -5  -1  -2  129.09    4.30
   5  -1   2  124.19    4.20
   5  -1   2  121.39    4.30
   5  -1   2  117.69    3.90
  -5  -1  -2  127.19    4.70
   5  -1   2  122.79    3.20
  -5  -1  -2  127.59    4.20
   5   1   2  135.99    4.20
  -5   1  -2  122.09    4.20
  -5   1  -2  125.89    4.30
  -5   1  -2  126.99    3.90
  -5   1  -2  121.79    3.90
   5   1   2  121.99    4.20
  -7  -1  -2  173.28    5.70
   7  -1   2  170.88    5.80
  -7  -1  -2  189.38    6.40
   7  -1   2  187.48    4.90
  -7  -1  -2  190.78    6.00
   7  -1   2  189.08    5.50
  -7  -1  -2  182.58    5.50
   7  -1   2  188.08    5.90
   7   1   2  176.78    5.80
   7   1   2  192.68    5.70
   7   1   2  173.48    6.20
  -7   1  -2  179.08    5.50
  -7   1  -2  182.58    5.90
  -7   1  -2  180.08    5.90
  -7   1  -2  179.78    5.40
  -9  -1  -2   39.90    1.90
  -9  -1  -2   38.50    2.80
   9  -1   2   35.70    2.40
   9  -1   2   36.00    1.80
   9  -1   2   40.60    2.40
  -9  -1  -2   41.20    2.20
  -9  -1  -2   38.60    2.30
   9  -1   2   42.00    3.00
  -9  -1  -2   40.30    2.50
  -9   1  -2   39.50    2.50
  -9   1  -2   35.90    2.10
   9   1   2   38.80    2.20
   9   1   2   40.50    2.50
   9   1   2   39.10    2.10
   9   1   2   40.90    2.80
  -9   1  -2   41.00    2.20
  -9   1  -2   40.00    2.60
 -11  -1  -2  230.78    8.10
 -11  -1  -2  228.88    6.60
 -11  -1  -2  235.08    7.30
 -11  -1  -2  235.68    7.90
  11  -1   2  225.58    7.70
 -11  -1  -2  230.08    7.00
  11  -1   2  228.08    7.40
  11  -1   2  232.18    6.60
  11  -1   2  227.38    7.10
  11  -1   2  222.38    7.30
  11   1   2  242.18    7.80
 -11   1  -2  230.58    7.90
  11   1   2  241.78    7.10
 -11   1  -2  230.58    7.30
 -11   1  -2  221.88    7.50
  11   1   2  233.48    7.30
  11   1   2  223.28    7.90
 -11   1  -2  229.68    7.10
 -13  -1  -2  210.48    7.60
  13  -1   2  212.18    7.30
 -13  -1  -2  201.38    6.90
  13  -1   2  207.38    6.80
 -13  -1  -2  207.18    6.20
 -13  -1  -2  217.28    7.90
  13  -1   2  198.88    7.40
  13  -1   2  205.28    6.30
  13  -1   2  203.18    7.00
 -13  -1  -2  206.38    6.60
 -13   1  -2  202.28    7.20
  13   1   2  207.58    6.90
 -13   1  -2  206.78    7.70
 -13   1  -2  200.38    6.70
  13   1   2  205.78    7.50
  13   1   2  192.28    6.60
 -13   1  -2  204.38    6.90
 -15  -1  -2  143.59    6.50
 -15  -1  -2  155.48    5.20
  15  -1   2  153.18    6.50
  15  -1   2  161.38    6.20
 -15  -1  -2  136.79    6.40
  15  -1   2  158.58    6.00
 -15  -1  -2  163.48    6.10
  15  -1   2  161.48    5.90
 -15  -1  -2  162.88    5.70
  15  -1   2  154.18    5.40
  15   1   2  162.58    6.60
 -15   1  -2  151.58    5.70
 -15   1  -2  157.08    6.00
 -15   1  -2  161.98    6.30
  15   1   2  150.18    5.70
  15   1   2  155.38    5.90
 -17  -1  -2   96.39    5.30
 -17  -1  -2   99.69    4.70
  17  -1   2   93.69    5.10
  17  -1   2  102.29    4.90
 -17  -1  -2   88.19    4.80
  17  -1   2   97.89    4.60
  17  -1   2   92.49    4.40
  17  -1   2   96.59    4.20
 -17  -1  -2   93.89    3.90
 -17   1  -2   93.09    4.30
 -17   1  -2   91.49    4.60
  17   1   2   92.59    4.40
 -17   1  -2   99.79    5.20
 -17   1  -2   96.99    4.90
  17   1   2   87.89    5.00
  17   1   2   89.19    4.50
 -19  -1  -2  849.72   21.50
  19  -1   2  864.61   22.00
  19  -1   2  835.82   22.50
  19  -1   2  808.12   23.60
 -19  -1  -2  787.92   24.40
 -19  -1  -2  836.72   21.80
  19  -1   2  865.71   23.10
 -19  -1  -2  869.31   22.80
  19  -1   2  843.42   22.50
  19   1   2  857.71   22.40
 -19   1  -2  872.31   22.90
 -19   1  -2  856.21   23.10
  19   1   2  813.32   22.50
  19   1   2  835.52   23.70
 -19   1  -2  837.72   22.10
  21  -1   2  679.13   19.20
 -21  -1  -2  689.73   20.50
  21  -1   2  662.43   18.90
 -21  -1  -2  653.03   19.10
  21  -1   2  667.13   19.60
 -21  -1  -2  667.83   18.00
  21  -1   2  711.93   20.60
  21  -1   2  690.13   18.70
 -21  -1  -2  672.43   18.30
  21   1   2  655.83   20.20
 -21   1  -2  708.13   20.50
 -21   1  -2  651.93   18.60
  21   1   2  674.63   18.90
  21   1   2  692.93   19.30
 -21   1  -2  671.13   19.30
 -21   1  -2  668.33   19.50
  23  -1   2  130.89    6.30
 -23  -1  -2  146.39    7.50
 -23  -1  -2  138.09    5.70
 -23  -1  -2  137.89    5.90
  23  -1   2  151.98    7.20
  23  -1   2  134.79    6.40
 -23  -1  -2  137.79    6.60
  23  -1   2  142.89    6.30
 -23   1  -2  137.89    6.90
 -23   1  -2  135.79    7.20
  23   1   2  137.39    7.30
  23   1   2  144.29    6.50
 -23   1  -2  136.29    6.60
  23   1   2  151.68   10.10
  25  -1   2    1.30    1.10
 -25  -1  -2    2.10    1.00
  25  -1   2    5.50    1.80
 -25  -1  -2    3.80    1.50
 -25  -1  -2    3.70    1.80
 -25  -1  -2    2.20    1.10
  25  -1   2    3.60    1.40
 -25  -1  -2    3.20    1.40
  25  -1   2    3.90    1.40
  25  -1   2    5.50    2.00
 -25   1  -2    6.20    1.70
 -25   1  -2    2.50    1.40
  25   1   2    3.90    1.70
  25   1   2    4.50    1.60
  25   1   2    2.80    1.40
  25   1   2    3.60    1.40
 -25   1  -2    1.30    1.20
 -25   1  -2    1.10    1.30
 -25   1  -2    3.90    1.70
  27  -1   2   43.20    3.70
 -27  -1  -2   45.70    4.00
 -27  -1  -2   40.50    5.00
 -27  -1  -2   47.10    3.70
  27  -1   2   35.80    4.00
  27  -1   2   41.80    3.60
 -27  -1  -2   43.50    3.20
  27  -1   2   49.99    5.10
  27   1   2   45.80    3.90
  27   1   2   45.30    4.70
 -27   1  -2   49.80    4.60
 -27   1  -2   45.40    4.80
 -27   1  -2   43.10    4.00
 -27   1  -2   48.50    4.90
 -27   1  -2   37.40    3.40
  27   1   2   39.50    4.40
  29  -1   2   50.29    4.10
  29  -1   2   33.70    3.90
  29  -1   2   44.90    3.90
 -29  -1  -2   48.20    3.80
  29  -1   2   51.89    5.60
 -29  -1  -2   47.40    3.50
 -29  -1  -2   50.49    3.50
 -29   1  -2   40.20    4.50
 -29   1  -2   50.89    4.60
  29   1   2   44.60    4.90
 -29   1  -2   43.30    4.70
  29   1   2   47.20    4.20
  30  -2  -2   51.99    4.80
  30  -2  -2   40.50    5.10
  30  -2  -2   51.49    5.40
 -30  -2   2   53.09    3.90
 -30   2   2   46.40    5.60
  30   2  -2   49.40    4.30
 -30   2   2   52.19    3.70
  30   2  -2   47.80    6.30
  30   2  -2   56.19    5.10
 -30   2   2   65.29    5.60
  28  -2  -2    1.60    1.30
  28  -2  -2    2.50    1.50
  28  -2  -2    2.90    1.50
  28  -2  -2    6.20    2.20
  28   2  -2    2.20    1.30
  28   2  -2    0.90    1.20
 -28   2   2    2.00    1.40
 -28   2   2    2.00    1.10
 -28   2   2    3.60    1.40
 -28   2   2    0.50    1.40
 -28   2   2    2.20    1.30
  28   2  -2    4.30    1.60
  26  -2  -2    7.40    2.20
  26  -2  -2   11.60    2.60
  26  -2  -2   10.10    2.20
  26  -2  -2    8.00    2.00
 -26  -2   2    9.80    2.00
 -26  -2   2   11.70    2.10
  26  -2  -2    8.60    2.00
 -26   2   2    8.90    1.90
  26   2  -2    8.80    2.30
  26   2  -2   10.90    2.20
 -26   2   2    9.70    2.20
  26   2  -2    7.90    2.10
 -26   2   2   11.40    2.70
 -26   2   2    9.70    1.90
  26   2  -2    7.00    1.70
  24  -2  -2  181.58    8.10
  24  -2  -2  203.68    8.90
  24  -2  -2  185.78    8.20
  24  -2  -2  181.48    8.30
 -24  -2   2  195.18    7.60
  24   2  -2  197.58    7.40
  24   2  -2  188.38    7.60
  24   2  -2  187.88    8.90
 -24   2   2  179.08    7.10
 -24   2   2  197.68    8.20
 -24   2   2  185.28    8.90
 -24   2   2  179.78    7.20
  24   2  -2  184.38    8.40
 -24   2   2  185.28    7.70
  22  -2  -2   90.99    5.70
  22  -2  -2   72.29    4.70
  22  -2  -2   81.99    5.20
  22  -2  -2   88.19    5.10
 -22  -2   2   82.79    4.50
  22  -2  -2   76.49    4.80
  22   2  -2   73.49    4.20
  22   2  -2   86.99    5.50
 -22   2   2   79.89    4.10
 -22   2   2   78.89    4.70
  22   2  -2   82.19    4.20
 -22   2   2   88.39    5.60
 -22   2   2   80.49    4.60
  22   2  -2   76.39    4.90
  20  -2  -2   27.20    3.20
 -20  -2   2   25.70    2.30
  20  -2  -2   33.40    3.50
  20  -2  -2   31.80    3.80
  20  -2  -2   31.60    3.60
 -20  -2   2   29.00    2.60
  20  -2  -2   23.90    2.80
  20   2  -2   29.40    2.50
  20   2  -2   31.90    2.60
  20   2  -2   29.70    3.70
  20   2  -2   30.20    2.40
 -20   2   2   27.20    2.30
 -20   2   2   31.50    2.80
 -20   2   2   30.50    3.10
  20   2  -2   32.30    3.50
 -20   2   2   33.90    3.90
  18  -2  -2   40.60    3.10
  18  -2  -2   37.30    3.00
 -18  -2   2   39.90    2.80
  18  -2  -2   37.30    3.20
 -18  -2   2   35.10    2.40
  18   2  -2   40.30    2.80
 -18   2   2   37.60    2.60
  18   2  -2   38.40    2.40
 -18   2   2   38.90    4.20
  18   2  -2   38.30    2.60
 -18   2   2   34.00    2.80
  18   2  -2   33.20    3.10
  16  -2  -2   92.89    4.80
  16  -2  -2   84.39    4.40
  16  -2  -2   83.79    4.40
 -16  -2   2   78.29    4.00
  16  -2  -2   80.09    4.60
 -16  -2   2   79.39    3.60
 -16   2   2   94.39    4.40
  16   2  -2   86.69    3.60
 -16   2   2   91.39    5.10
  16   2  -2   84.99    4.10
  16   2  -2   86.69    3.80
 -16   2   2   82.79    4.20
 -16   2   2   95.29    4.50
 -16   2   2   76.99    5.40
  14  -2  -2  351.96   10.80
  14  -2  -2  347.87   11.20
  14  -2  -2  348.87   10.80
 -14  -2   2  363.06    9.80
  14  -2  -2  345.67   11.30
  14  -2  -2  353.16   10.10
 -14  -2   2  343.97   10.30
 -14   2   2  364.86   10.30
  14   2  -2  351.46    9.50
 -14   2   2  351.86   10.60
 -14   2   2  337.37   10.70
 -14   2   2  358.36   10.00
 -14   2   2  345.57   11.60
  14   2  -2  338.27    9.70
 -14   2   2  360.26   10.70
  12  -2  -2  500.55   14.00
  12  -2  -2  492.25   14.40
  12  -2  -2  512.05   14.70
  12  -2  -2  495.15   13.30
 -12  -2   2  504.75   13.70
 -12   2   2  505.65   13.60
 -12   2   2  501.45   15.00
 -12   2   2  508.65   13.90
 -12   2   2  519.95   13.90
  12   2  -2  501.25   13.80
 -12   2   2  499.55   14.10
 -12   2   2  511.35   13.40
  12   2  -2  502.75   11.70
  12   2  -2  507.55   11.80
 -10  -2   2   48.40    2.10
  10  -2  -2   51.69    2.90
  10  -2  -2   47.70    3.20
  10  -2  -2   45.90    3.00
  10  -2  -2   42.80    2.30
  10  -2  -2   49.99    2.80
  10  -2  -2   49.90    2.90
 -10  -2   2   45.20    2.60
 -10   2   2   45.80    2.80
  10   2  -2   50.59    2.80
 -10   2   2   47.80    3.30
  10   2  -2   47.50    1.60
 -10   2   2   50.49    2.80
  10   2  -2   48.40    2.10
 -10   2   2   43.80    2.70
 -10   2   2   44.40    2.40
 -10   2   2   51.69    2.70
  10   2  -2   47.20    1.80
  -8  -2   2 1107.19   91.29
  -8  -2   2 1104.99   40.70
   8  -2  -2 1145.49   54.59
  -8   2   2  852.71  144.89
  -8   2   2 1166.48   54.19
   8   2  -2 1132.39   39.60
   8   2  -2 1194.68   96.39
   6  -2  -2  453.75   12.90
  -6  -2   2  459.05   12.10
   4  -2  -2  370.26    9.50
   4   2  -2  369.56   10.40
  -4   2   2  381.16   10.40
   2   2  -2  338.07    9.50
  -2   2   2  342.27    9.60
   2   2  -2  334.37    9.50
  -2   2   2  346.67   10.00
  -2   2   2  338.07    9.60
   0  -2   2 5078.09  200.28
   0  -2   2 5309.37  130.69
   0  -2  -2 5215.98  148.49
   0  -2  -2 5140.29  273.67
   0   2   2 5211.58  148.49
   0   2   2 4834.22  268.17
   0   2  -2 5211.68  129.89
   0   2  -2 5269.17  212.28
  -2  -2  -2 2128.89   76.89
   2  -2   2 1934.61  130.59
   2  -2   2 2087.69   65.29
   2   2   2 2083.99  168.98
  -2   2  -2 2232.28  142.69
   2   2   2 2161.88   76.09
  -2   2  -2 2236.48   65.69
   4  -2   2  158.38    4.30
  -4  -2  -2  154.98    4.90
   4  -2   2  160.98    5.40
   4  -2   2  155.68    5.40
   4  -2   2  155.18    4.80
  -4  -2  -2  153.98    4.80
  -4  -2  -2  154.88    5.10
  -4  -2  -2  151.98    5.80
  -4   2  -2  149.99    4.70
   4   2   2  169.28    6.90
   4   2   2  158.48    5.60
   4   2   2  159.78    5.20
  -4   2  -2  153.48    5.30
  -4   2  -2  150.18    4.80
  -4   2  -2  153.88    3.90
  -4   2  -2  153.88    4.70
   4   2   2  158.28    4.90
  -4   2  -2  163.08    5.60
  -6  -2  -2 1244.88  164.88
  -6  -2  -2 1188.18   55.09
   6  -2   2 1231.18  131.09
   6  -2   2 1238.18   51.49
  -6   2  -2 1249.18  134.29
   6   2   2 1325.47  179.18
   6   2   2 1223.38   54.29
  -6   2  -2 1202.78   50.59
   8  -2   2  244.08    7.30
   8  -2   2  263.07    8.00
   8  -2   2  254.47    7.70
   8  -2   2  258.17    8.10
  -8  -2  -2  243.28    8.50
  -8  -2  -2  253.07    8.70
  -8  -2  -2  243.18    7.70
   8  -2   2  239.68    7.60
   8  -2   2  244.58    6.50
  -8  -2  -2  254.37    7.40
   8   2   2  256.27    8.70
   8   2   2  253.17    7.60
  -8   2  -2  251.27    8.20
  -8   2  -2  266.47    7.60
  -8   2  -2  253.57    8.60
   8   2   2  247.98    7.40
   8   2   2  248.88    7.70
  -8   2  -2  247.38    7.40
  10  -2   2   28.40    1.50
  10  -2   2   27.70    2.10
 -10  -2  -2   27.60    2.10
  10  -2   2   23.80    2.10
  10  -2   2   28.30    2.20
 -10  -2  -2   28.60    1.90
  10  -2   2   28.40    2.30
  10  -2   2   27.50    2.00
 -10  -2  -2   22.40    2.00
 -10  -2  -2   30.60    2.70
 -10  -2  -2   26.40    1.50
 -10   2  -2   26.40    2.20
 -10   2  -2   24.70    2.00
  10   2   2   24.50    2.10
 -10   2  -2   27.20    2.40
  10   2   2   26.90    2.00
 -10   2  -2   28.80    2.00
  10   2   2   27.10    1.90
  10   2   2   28.20    2.60
 -12  -2  -2  249.88    8.70
  12  -2   2  263.17    8.70
  12  -2   2  259.47    7.40
 -12  -2  -2  278.67    8.00
 -12  -2  -2  279.87    9.60
  12  -2   2  271.17    8.90
 -12  -2  -2  272.07    8.60
  12  -2   2  268.47    8.30
  12  -2   2  258.67    8.60
  12  -2   2  260.77    8.70
 -12  -2  -2  272.57    7.10
  12   2   2  258.77    8.20
  12   2   2  254.87    8.60
 -12   2  -2  260.47    9.10
 -12   2  -2  273.47    9.00
 -12   2  -2  268.17    8.40
 -12   2  -2  266.07    8.30
  12   2   2  263.57    8.20
  12   2   2  265.77    9.40
  14  -2   2   12.50    1.90
  14  -2   2   14.60    1.90
  14  -2   2   15.10    1.40
 -14  -2  -2   16.30    2.50
 -14  -2  -2   12.10    1.00
 -14  -2  -2   11.90    1.70
  14  -2   2    9.90    1.70
  14  -2   2   13.40    2.10
 -14  -2  -2   11.50    1.90
 -14  -2  -2   13.90    1.70
  14  -2   2   13.60    2.10
  14   2   2   12.30    1.70
 -14   2  -2   11.00    1.90
  14   2   2   14.30    1.80
 -14   2  -2   12.10    1.70
  14   2   2   18.20    2.60
  14   2   2   11.40    1.90
 -14   2  -2   15.50    2.10
  16  -2   2  444.16   13.80
 -16  -2  -2  458.85   11.60
  16  -2   2  472.95   14.20
  16  -2   2  448.16   14.20
 -16  -2  -2  455.55   14.70
 -16  -2  -2  450.15   13.50
  16  -2   2  469.65   13.50
  16  -2   2  463.75   12.60
 -16  -2  -2  445.76   12.70
 -16   2  -2  456.25   14.30
 -16   2  -2  462.45   13.60
  16   2   2  464.65   14.60
 -16   2  -2  458.05   13.20
  16   2   2  464.55   13.20
  16   2   2  449.16   13.30
  16   2   2  452.75   15.20
  18  -2   2 1043.60   27.80
 -18  -2  -2 1001.10   26.50
 -18  -2  -2 1020.40   26.90
 -18  -2  -2 1024.40   28.30
  18  -2   2 1010.10   26.80
 -18  -2  -2 1031.00   24.60
  18  -2   2 1084.39   27.60
  18  -2   2 1015.20   27.20
  18   2   2 1018.90   27.60
 -18   2  -2 1034.50   26.60
 -18   2  -2 1021.90   27.80
 -18   2  -2 1032.70   27.00
 -20  -2  -2  365.86   12.00
  20  -2   2  357.76   12.70
 -20  -2  -2  355.16   13.10
 -20  -2  -2  358.66   10.90
 -20  -2  -2  362.36    9.90
  20  -2   2  354.96   11.90
  20  -2   2  368.96   11.20
  20  -2   2  370.86   12.50
  20  -2   2  361.76   12.20
  20   2   2  376.36   12.90
  20   2   2  366.76   11.60
 -20   2  -2  380.56   12.20
  20   2   2  353.56   11.70
 -20   2  -2  367.46   12.80
  22  -2   2   97.39    5.40
 -22  -2  -2   94.69    4.50
  22  -2   2  101.89    4.90
 -22  -2  -2   95.69    5.30
 -22  -2  -2   98.39    6.20
  22  -2   2  104.39    6.10
 -22  -2  -2   99.09    3.80
  22  -2   2   95.69    5.40
  22  -2   2  107.99    6.00
 -22   2  -2  100.49    5.50
  22   2   2  107.39    5.30
 -22   2  -2  101.79    5.80
 -22   2  -2   96.19    5.90
  22   2   2   99.29    5.30
  22   2   2   83.69    5.60
 -24  -2  -2   34.60    2.70
 -24  -2  -2   28.50    3.40
 -24  -2  -2   35.70    4.50
  24  -2   2   31.50    2.90
 -24  -2  -2   34.10    2.10
  24  -2   2   28.50    3.70
  24  -2   2   37.60    4.00
  24  -2   2   39.00    4.10
 -24  -2  -2   35.30    2.90
  24  -2   2   27.10    3.70
 -24   2  -2   45.50    4.80
  24   2   2   40.30    5.20
 -24   2  -2   28.00    4.30
  24   2   2   29.00    3.20
 -24   2  -2   34.20    3.90
  24   2   2   33.90    3.60
 -24   2  -2   35.80    4.00
 -24   2  -2   34.30    3.60
 -26  -2  -2   21.10    3.50
 -26  -2  -2   21.20    1.60
  26  -2   2   17.00    3.20
  26  -2   2   14.60    2.70
 -26  -2  -2   19.70    2.50
  26  -2   2   23.30    5.80
  26  -2   2   15.50    2.70
  26  -2   2   17.90    2.60
 -26  -2  -2   19.30    2.40
 -26  -2  -2   19.00    3.00
 -26   2  -2   24.30    3.90
  26   2   2   16.60    2.60
 -26   2  -2   18.30    3.00
  26   2   2   17.20    3.00
 -26   2  -2   21.40    3.40
  26   2   2   18.70    3.00
 -26   2  -2   15.30    3.00
 -26   2  -2   17.50    2.60
  28  -2   2   16.40    3.20
 -28  -2  -2   19.50    2.40
  28  -2   2   17.30    3.10
 -28  -2  -2   14.20    2.20
  28  -2   2   16.50    2.60
  28  -2   2   11.50    2.50
 -28   2  -2   17.30    3.50
 -28   2  -2   14.30    2.90
  28   2   2   18.40    2.90
  28   2   2   19.10    3.20
 -28   2  -2   18.80    3.70
  30  -2   2    6.70    2.10
  30  -2   2   10.10    2.90
  30  -2   2    9.40    2.40
 -30  -2  -2    8.90    2.10
 -30  -2  -2    4.00    2.00
  30  -2   2    9.60    2.30
 -30  -2  -2    8.00    1.70
 -30   2  -2   10.80    2.80
  30   2   2    6.50    2.10
 -30   2  -2    8.20    2.30
 -30   2  -2    4.60    2.10
  30   2   2   10.40    3.00
 -30   2  -2    5.90    2.20
  29  -3  -2   10.50    2.80
  29  -3  -2   11.50    2.80
  29  -3  -2    9.30    2.20
 -29  -3   2   16.00    2.80
  29  -3  -2   17.90    3.50
  29  -3  -2   13.30    2.80
  29   3  -2   12.30    2.50
 -29   3   2   14.10    2.60
 -29   3   2   11.40    2.30
  29   3  -2    9.30    2.20
  29   3  -2   11.30    2.70
 -29   3   2   10.00    3.10
 -29   3   2    7.20    2.10
  27  -3  -2    2.60    1.70
  27  -3  -2    4.80    2.10
  27  -3  -2    2.30    1.30
  27  -3  -2    1.60    1.40
 -27  -3   2    3.10    1.40
  27  -3  -2    3.10    1.50
 -27   3   2    2.20    1.30
  27   3  -2    2.40    1.30
 -27   3   2    3.90    1.40
 -27   3   2    1.00    1.00
  27   3  -2    3.00    1.60
 -27   3   2    3.00    2.10
  27   3  -2    4.20    1.80
 -27   3   2    4.20    1.60
 -27   3   2    0.70    1.10
  27   3  -2    3.60    1.40
  25  -3  -2   25.20    3.80
  25  -3  -2   22.90    3.30
  25  -3  -2   24.90    3.20
  25  -3  -2   21.00    3.50
  25  -3  -2   30.20    3.80
 -25  -3   2   28.60    3.10
 -25  -3   2   24.40    3.10
  25  -3  -2   27.50    3.70
 -25   3   2   27.60    3.60
  25   3  -2   45.40    5.60
 -25   3   2   26.20    3.00
 -25   3   2   26.60    3.90
 -25   3   2   29.60    3.20
  25   3  -2   31.20    3.20
  25   3  -2   25.90    3.10
  25   3  -2   22.40    3.30
 -25   3   2   24.10    3.20
  23  -3  -2  102.49    5.30
  23  -3  -2   88.29    5.90
  23  -3  -2   80.09    5.30
  23  -3  -2   93.49    5.80
  23  -3  -2   95.89    5.60
  23   3  -2   88.29    4.70
 -23   3   2   95.99    6.50
  23   3  -2   99.49    5.90
 -23   3   2   95.29    4.90
  23   3  -2   92.39    5.20
 -23   3   2   74.29    6.50
 -23   3   2   91.89    5.50
  23   3  -2  101.59    4.80
 -21  -3   2   36.30    3.20
  21  -3  -2   41.40    4.50
  21  -3  -2   47.70    4.10
  21  -3  -2   47.70    3.90
  21  -3  -2   42.50    3.30
  21  -3  -2   47.30    3.70
  21  -3  -2   48.30    4.10
 -21   3   2   43.70    3.60
 -21   3   2   45.80    3.30
 -21   3   2   46.70    3.70
  21   3  -2   47.40    3.90
  21   3  -2   40.60    2.90
  21   3  -2   41.50    3.50
 -21   3   2   42.20    3.10
  21   3  -2   45.70    3.00
 -21   3   2   47.60    5.80
  19  -3  -2  138.99    7.00
  19  -3  -2  130.09    6.80
  19  -3  -2  155.88    6.90
 -19  -3   2  148.79    6.50
  19  -3  -2  156.38    7.20
  19  -3  -2  165.38    6.40
  19  -3  -2  146.59    6.60
 -19  -3   2  141.69    5.60
  19   3  -2  138.19    6.70
 -19   3   2  143.69    6.10
 -19   3   2  145.09    6.60
  19   3  -2  142.19    5.50
 -19   3   2  150.68    6.30
 -19   3   2  150.88    7.80
 -19   3   2  138.79    6.00
 -19   3   2  131.29    6.40
  19   3  -2  143.39    6.50
  17  -3  -2  287.67   10.70
 -17  -3   2  282.07    9.80
  17  -3  -2  286.57    9.40
  17  -3  -2  294.17   10.70
  17  -3  -2  290.77   10.50
  17  -3  -2  290.17   10.00
  17  -3  -2  288.77   10.10
 -17  -3   2  283.87    8.90
 -17   3   2  282.97   12.60
  17   3  -2  287.77    8.60
 -17   3   2  285.37   11.30
  17   3  -2  287.17    8.80
  17   3  -2  290.97   10.10
 -17   3   2  295.57    9.60
  17   3  -2  320.07   11.70
 -17   3   2  311.77   10.30
 -17   3   2  272.37    9.90
 -17   3   2  284.07    9.50
  15  -3  -2   37.20    3.20
  15  -3  -2   44.10    3.60
 -15  -3   2   46.00    3.20
  15  -3  -2   42.50    2.80
  15  -3  -2   42.90    3.20
  15  -3  -2   43.70    3.20
 -15  -3   2   46.20    2.60
  15   3  -2   44.10    3.10
  15   3  -2   50.69    2.50
 -15   3   2   43.90    3.90
 -15   3   2   45.10    3.00
 -15   3   2   48.40    3.30
 -15   3   2   45.00    3.20
  15   3  -2   49.20    2.60
  15   3  -2   44.50    3.30
 -15   3   2   41.90    2.90
 -15   3   2   41.60    2.90
  13  -3  -2  235.98    8.40
  13  -3  -2  245.08    8.90
  13  -3  -2  230.18    8.30
  13  -3  -2  258.27   10.50
 -13  -3   2  241.58    8.40
  13  -3  -2  249.58    7.80
 -13   3   2  242.88    8.10
 -13   3   2  230.08    8.40
 -13   3   2  232.28    8.30
  13   3  -2  245.58    7.00
 -13   3   2  240.18    8.20
  13   3  -2  241.48    7.10
 -13   3   2  248.18    8.20
 -13   3   2  254.37    9.70
  13   3  -2  244.78    8.60
  13   3  -2  228.78    8.10
  11  -3  -2   71.89    4.20
  11  -3  -2   72.59    3.90
 -11  -3   2   66.79    2.80
  11  -3  -2   60.69    3.60
 -11  -3   2   61.29    3.60
  11  -3  -2   64.19    3.80
  11  -3  -2   64.09    3.60
 -11   3   2   63.29    3.70
  11   3  -2   65.89    2.70
  11   3  -2   73.49    2.60
 -11   3   2   61.09    3.40
 -11   3   2   62.49    3.40
 -11   3   2   63.49    3.60
  11   3  -2   70.09    3.90
 -11   3   2   65.79    3.60
 -11   3   2   62.39    4.20
  -9  -3   2   84.19    3.10
  -9  -3   2   79.29    4.00
   9  -3  -2   85.19    3.70
   9  -3  -2   86.09    4.10
   9  -3  -2   87.39    4.10
   9  -3  -2   83.29    4.00
   9  -3  -2   92.89    4.50
   9  -3  -2   94.09    4.70
   9   3  -2   86.39    4.30
  -9   3   2   78.89    3.90
  -9   3   2   92.09    4.40
  -9   3   2   79.79    4.00
   9   3  -2   88.99    3.10
   9   3  -2   83.39    2.80
  -9   3   2   79.59    4.00
  -9   3   2   84.39    3.90
  -9   3   2   86.59    4.80
   9   3  -2   92.39    2.70
   7  -3  -2   15.80    2.30
   7  -3  -2   11.50    1.60
  -7  -3   2   11.80    1.00
   7  -3  -2   14.50    2.00
   7  -3  -2   10.30    1.40
   7  -3  -2    7.50    1.40
   7  -3  -2   13.00    1.90
  -7  -3   2   11.10    1.70
  -7   3   2   12.10    1.70
   7   3  -2   11.80    1.10
  -7   3   2    9.20    1.80
  -7   3   2   11.90    1.50
   7   3  -2   12.70    1.90
  -7   3   2   10.10    1.50
  -7   3   2   11.30    1.70
   7   3  -2   11.70    1.00
  -7   3   2    9.50    1.50
  -7   3   2    9.00    1.50
   5  -3  -2  591.64   16.20
  -5   3   2  615.44   16.10
   3  -3  -2  343.17    9.00
  -3  -3   2  334.07    9.40
   3  -3  -2  343.67    9.70
   3  -3  -2  344.07   10.50
   3  -3  -2  359.66   10.00
   3  -3  -2  333.67   10.30
  -3  -3   2  348.37   10.30
   3  -3  -2  338.07   10.20
  -3   3   2  347.47   10.30
   3   3  -2  342.97   10.50
  -3   3   2  328.57   10.10
   3   3  -2  341.37   10.30
   3   3  -2  344.17    9.50
  -3   3   2  322.87    9.40
  -3   3   2  355.46    9.90
  -3   3   2  346.07   10.60
   3   3  -2  334.97    8.50
   3   3  -2  343.77    8.90
  -3   3   2  326.27   10.10
  -3   3   2  335.97   10.70
   3   3  -2  350.66    8.90
  -3   3   2  339.87   10.00
  -1  -3   2   38.70    2.70
   1  -3  -2   37.00    2.70
   1  -3  -2   40.10    2.70
   1  -3  -2   41.10    2.80
   1  -3  -2   36.70    2.20
  -1  -3   2   44.60    2.40
   1  -3  -2   41.90    1.90
  -1   3   2   37.60    2.80
  -1   3   2   38.40    2.60
   1   3  -2   39.30    1.90
  -1   3   2   44.80    2.60
   1   3  -2   40.20    1.50
  -1   3   2   40.00    2.60
   1   3  -2   37.10    1.90
  -1   3   2   34.70    2.60
   1   3  -2   34.50    2.50
  -1   3   2   38.60    2.40
   1   3  -2   38.70    2.40
  -1   3   2   38.80    2.30
  -1   3   2   34.00    2.70
   1   3  -2   36.10    2.70
  -1  -3  -2 1293.67   61.39
   1  -3   2 1293.47  122.69
  -1  -3  -2 1203.08  172.38
   1  -3   2 1370.36   50.79
  -1   3  -2 1296.47   49.60
  -1   3  -2 1210.58  126.59
   1   3   2 1306.37  177.38
   1   3   2 1364.46   62.19
   3  -3   2 1412.56   54.99
  -3  -3  -2 1256.27   61.19
   3  -3   2 1417.46  138.09
  -3  -3  -2 1532.95  203.58
   3   3   2 1251.57  185.88
   3   3   2 1337.97   61.59
  -3   3  -2 1326.37  142.39
  -3   3  -2 1275.87   52.19
  -5  -3  -2  564.94   16.30
  -5  -3  -2  585.14   15.00
   5   3   2  576.54   16.60
  -5   3  -2  559.34   14.70
  -7  -3  -2  206.98    7.10
   7  -3   2  210.98    6.50
  -7  -3  -2  207.78    8.00
   7  -3   2  206.28    6.90
   7  -3   2  205.78    7.30
  -7  -3  -2  203.28    6.40
   7  -3   2  208.78    6.10
  -7  -3  -2  210.38    6.40
  -7  -3  -2  208.08    6.50
   7  -3   2  204.38    5.70
   7  -3   2  212.88    7.40
   7   3   2  208.78    6.90
  -7   3  -2  209.58    6.70
  -7   3  -2  200.38    6.50
  -7   3  -2  195.78    7.50
   7   3   2  200.58    8.00
  -7   3  -2  218.58    7.30
  -7   3  -2  212.18    6.70
  -7   3  -2  196.98    5.60
   7   3   2  203.88    6.50
  -9  -3  -2  155.38    5.10
   9  -3   2  155.88    5.90
  -9  -3  -2  147.39    5.80
   9  -3   2  151.08    5.50
   9  -3   2  158.48    4.60
  -9  -3  -2  146.89    5.50
   9  -3   2  152.58    5.20
   9  -3   2  149.29    6.00
   9  -3   2  148.79    6.10
  -9  -3  -2  152.68    4.90
  -9  -3  -2  149.88    6.70
  -9   3  -2  167.18    5.90
  -9   3  -2  145.99    4.40
  -9   3  -2  146.59    5.50
   9   3   2  150.58    5.40
   9   3   2  144.39    5.50
   9   3   2  144.49    5.40
  -9   3  -2  154.68    5.70
  -9   3  -2  141.39    6.30
   9   3   2  154.28    6.80
 -11  -3  -2  322.07   11.20
 -11  -3  -2  320.87    8.60
  11  -3   2  313.07   10.30
  11  -3   2  320.07    8.70
  11  -3   2  320.17    9.90
  11  -3   2  330.67   10.30
 -11  -3  -2  297.57    9.80
  11  -3   2  327.47    9.60
  11  -3   2  329.97   10.70
 -11  -3  -2  335.97   10.20
 -11  -3  -2  318.87    9.20
 -11   3  -2  322.17    9.90
 -11   3  -2  320.37   11.00
  11   3   2  331.97    9.90
 -11   3  -2  320.17    9.80
  11   3   2  315.07    9.80
  11   3   2  319.97    9.60
  11   3   2  325.07   11.30
 -13  -3  -2   22.80    1.80
  13  -3   2   26.40    2.40
  13  -3   2   16.40    2.30
  13  -3   2   17.80    2.30
 -13  -3  -2   25.00    3.40
 -13  -3  -2   23.80    1.40
  13  -3   2   22.30    2.30
 -13  -3  -2   24.80    1.20
 -13  -3  -2   19.90    2.50
  13  -3   2   19.60    1.60
  13  -3   2   21.80    2.70
  13   3   2   21.00    2.90
 -13   3  -2   27.10    3.70
  13   3   2   25.70    2.20
  13   3   2   27.20    2.40
  13   3   2   24.80    2.10
 -13   3  -2   19.30    2.60
 -13   3  -2   26.80    2.30
  15  -3   2    6.50    1.90
 -15  -3  -2    4.00    1.20
 -15  -3  -2    4.60    1.00
 -15  -3  -2    3.90    0.60
  15  -3   2    1.80    1.00
  15  -3   2    3.90    1.10
  15  -3   2    5.40    1.50
 -15  -3  -2    3.20    0.50
  15  -3   2    3.90    1.40
 -15  -3  -2    4.10    1.70
  15   3   2    5.30    1.30
 -15   3  -2    4.20    1.30
 -15   3  -2    3.80    1.20
 -15   3  -2    3.70    1.60
  15   3   2    6.30    1.90
  15   3   2    3.90    1.10
  15   3   2    6.10    1.50
  17  -3   2  257.57    9.60
 -17  -3  -2  269.07   10.70
  17  -3   2  247.98    9.60
 -17  -3  -2  256.37    8.00
  17  -3   2  244.68    9.50
  17  -3   2  270.57    9.80
  17  -3   2  259.57    9.10
  17  -3   2  245.48    8.00
 -17  -3  -2  250.97    9.30
 -17   3  -2  254.47   10.30
  17   3   2  268.97    9.60
 -17   3  -2  260.77    9.20
 -17   3  -2  264.17    9.10
  17   3   2  257.67    8.80
  17   3   2  266.17    9.00
  17   3   2  265.07   10.50
  19  -3   2   96.09    5.50
  19  -3   2   92.59    5.50
 -19  -3  -2   92.99    6.00
  19  -3   2  100.89    5.20
  19  -3   2  100.99    5.60
  19  -3   2   83.69    5.10
 -19  -3  -2   95.69    4.10
  19  -3   2   94.69    4.30
 -19  -3  -2   90.59    5.10
 -19   3  -2   93.79    5.00
  19   3   2   93.99    4.80
  19   3   2   92.39    5.30
 -19   3  -2   93.99    5.50
 -19   3  -2   97.89    6.10
 -19   3  -2   98.29    5.30
  19   3   2   94.79    6.00
  21  -3   2   55.69    4.40
 -21  -3  -2   65.69    4.40
  21  -3   2   61.89    4.50
 -21  -3  -2   76.19    4.00
  21  -3   2   65.19    3.70
  21  -3   2   60.99    4.30
  21  -3   2   64.49    4.70
  21  -3   2   66.89    4.80
 -21  -3  -2   54.79    4.80
 -21   3  -2   59.89    4.90
  21   3   2   66.29    4.20
  21   3   2   69.09    4.20
 -21   3  -2   64.19    5.10
  21   3   2   62.99    4.90
  21   3   2   64.89    4.60
 -21   3  -2   68.99    4.80
  23  -3   2   17.90    2.40
 -23  -3  -2   19.30    3.40
  23  -3   2   21.20    3.30
 -23  -3  -2   13.20    2.40
  23  -3   2   25.40    3.40
  23  -3   2   23.20    3.40
 -23  -3  -2   15.70    1.90
 -23  -3  -2   18.70    2.00
  23  -3   2   15.90    2.90
 -23   3  -2   19.30    3.00
  23   3   2   21.00    2.90
 -23   3  -2   18.50    3.00
  23   3   2   13.00    2.60
  23   3   2   21.10    2.90
 -23   3  -2   19.30    3.30
 -25  -3  -2    6.00    1.90
  25  -3   2    7.30    1.70
  25  -3   2    8.50    2.10
  25  -3   2    5.30    2.00
  25  -3   2    6.10    2.20
 -25  -3  -2    5.70    1.20
 -25  -3  -2    6.40    1.60
  25  -3   2    6.40    1.90
  25  -3   2    4.80    1.80
  25   3   2    5.10    1.70
 -25   3  -2    9.30    2.70
 -25   3  -2    5.10    2.00
 -25   3  -2    4.50    1.80
  25   3   2    4.90    1.60
  25   3   2    8.30    2.30
 -27  -3  -2   31.80    2.20
 -27  -3  -2   33.10    2.60
  27  -3   2   30.90    3.50
  27  -3   2   36.10    4.30
  27  -3   2   36.40    4.50
  27  -3   2   26.50    3.80
 -27  -3  -2   46.60    5.60
  27  -3   2   41.10    5.10
 -27   3  -2   28.20    4.50
  27   3   2   24.90    3.40
 -27   3  -2   34.20    4.50
  27   3   2   20.40    3.80
 -27   3  -2   32.60    4.10
 -27   3  -2   30.60    5.90
 -29  -3  -2   67.99    5.90
  29  -3   2   78.99    5.90
 -29  -3  -2   64.19    3.10
  29  -3   2   72.79    6.00
  29  -3   2   74.39    4.80
  29  -3   2   83.49    5.80
 -29   3  -2   65.19    5.50
  29   3   2   62.79    5.00
 -29   3  -2   67.29    5.90
 -29   3  -2   73.89    5.60
  29   3   2   64.59    4.90
 -29   3  -2   72.69    6.30
  28  -4  -2    1.50    1.40
  28  -4  -2    2.40    1.50
  28  -4  -2    2.80    2.00
 -28  -4   2    3.40    1.70
  28  -4  -2    4.10    2.60
 -28   4   2    1.90    1.90
  28   4  -2    1.10    1.40
 -28   4   2    2.10    1.80
  28   4  -2    4.00    1.80
  28   4  -2    2.20    1.40
 -28   4   2    1.60    1.50
 -28   4   2    1.80    1.20
  26  -4  -2   47.50    4.30
  26  -4  -2   31.20    4.00
 -26  -4   2   39.20    4.30
  26  -4  -2   37.60    4.30
  26  -4  -2   38.00    4.90
  26  -4  -2   37.20    5.40
 -26   4   2   44.70    4.80
  26   4  -2   33.30    4.30
 -26   4   2   47.80    7.40
  26   4  -2   42.70    3.40
  26   4  -2   37.30    3.30
  26   4  -2   35.30    4.20
 -26   4   2   36.10    4.10
 -26   4   2   44.80    5.90
  24  -4  -2    8.70    2.60
  24  -4  -2    7.90    2.00
  24  -4  -2    6.50    2.20
  24  -4  -2    7.40    2.00
 -24  -4   2    5.60    1.80
  24  -4  -2    5.70    2.10
  24  -4  -2    5.10    1.90
 -24   4   2    5.60    1.70
  24   4  -2    9.40    2.40
 -24   4   2    8.50    2.00
  24   4  -2    7.40    2.10
 -24   4   2    5.00    1.80
  24   4  -2    8.80    1.80
 -24   4   2    5.60    1.70
  24   4  -2    7.20    1.70
 -24   4   2    6.90    2.70
 -22  -4   2   37.50    4.00
  22  -4  -2   32.70    4.00
 -22  -4   2   32.10    2.80
  22  -4  -2   37.10    5.20
  22  -4  -2   37.80    4.10
  22  -4  -2   35.80    4.50
  22  -4  -2   40.10    3.40
 -22   4   2   38.60    3.30
 -22   4   2   34.50    4.60
  22   4  -2   35.50    4.10
  22   4  -2   37.00    2.90
 -22   4   2   43.40    3.80
  22   4  -2   34.40    4.10
 -22   4   2   33.60    3.70
  22   4  -2   37.10    2.90
 -22   4   2   39.60    3.50
 -22   4   2   36.00    3.20
  20  -4  -2  122.39    7.00
  20  -4  -2  123.89    6.60
  20  -4  -2  118.49    6.50
  20  -4  -2  112.29    6.70
  20  -4  -2  130.49    6.10
 -20  -4   2  115.69    6.20
  20  -4  -2  126.39    6.40
 -20   4   2  124.39    6.20
  20   4  -2  123.79    5.20
 -20   4   2  136.29    6.70
 -20   4   2  123.99    7.60
 -20   4   2  118.19    6.30
  20   4  -2  130.09    5.30
 -20   4   2  121.19    5.80
  20   4  -2  121.39    6.20
  20   4  -2  129.29    6.70
  18  -4  -2   39.10    3.10
 -18  -4   2   33.10    2.50
 -18  -4   2   35.90    3.30
  18  -4  -2   31.10    3.50
  18  -4  -2   33.50    4.10
  18  -4  -2   31.50    3.90
  18  -4  -2   38.50    3.40
  18  -4  -2   38.40    3.40
  18   4  -2   37.00    3.10
 -18   4   2   30.80    4.10
  18   4  -2   36.30    2.50
 -18   4   2   37.00    3.80
  18   4  -2   38.60    2.60
 -18   4   2   32.00    4.10
 -18   4   2   34.30    2.90
  18   4  -2   38.30    4.10
 -18   4   2   36.40    3.20
  16  -4  -2  602.34   17.50
  16  -4  -2  586.24   18.60
  16  -4  -2  603.34   17.00
 -16  -4   2  581.94   19.40
  16  -4  -2  600.04   17.60
 -16  -4   2  582.04   16.10
  16  -4  -2  582.94   18.30
  16  -4  -2  604.74   17.70
 -16   4   2  576.84   17.10
  16   4  -2  614.84   15.90
 -16   4   2  590.84   17.50
  16   4  -2  604.94   17.10
  16   4  -2  599.74   15.80
 -16   4   2  595.44   17.80
  16   4  -2  605.94   18.30
 -16   4   2  588.44   17.70
 -16   4   2  619.44   17.10
 -16   4   2  592.94   19.40
  14  -4  -2   75.39    4.20
  14  -4  -2   72.89    4.90
 -14  -4   2   76.29    3.50
  14  -4  -2   74.09    4.40
  14  -4  -2   77.19    4.10
  14  -4  -2   66.39    4.50
  14  -4  -2   67.79    4.20
 -14  -4   2   69.39    4.40
 -14   4   2   69.59    4.10
  14   4  -2   67.49    3.80
 -14   4   2   68.19    4.30
 -14   4   2   77.89    4.50
 -14   4   2   69.29    5.20
 -14   4   2   75.89    4.10
  14   4  -2   70.79    3.20
  14   4  -2   69.59    3.20
  14   4  -2   66.39    4.50
 -14   4   2   71.09    4.40
  12  -4  -2  122.39    6.10
  12  -4  -2  113.29    6.20
  12  -4  -2  134.19    5.90
 -12  -4   2  139.69    6.20
 -12  -4   2  132.39    4.80
  12  -4  -2  138.19    5.60
  12  -4  -2  131.69    5.80
 -12   4   2  123.19    6.80
 -12   4   2  124.29    5.90
 -12   4   2  124.19    5.60
  12   4  -2  133.49    4.60
 -12   4   2  123.39    5.80
 -12   4   2  120.59    5.40
  12   4  -2  127.09    6.30
 -12   4   2  125.39    5.90
  12   4  -2  123.09    5.00
  12   4  -2  128.99    4.50
  10  -4  -2   59.29    3.70
  10  -4  -2   54.79    3.90
  10  -4  -2   51.79    3.90
  10  -4  -2   61.89    3.40
  10  -4  -2   58.19    3.60
 -10  -4   2   53.39    3.70
 -10  -4   2   60.09    2.80
  10   4  -2   55.59    4.00
 -10   4   2   54.39    3.10
  10   4  -2   60.39    2.70
 -10   4   2   50.99    3.50
 -10   4   2   58.39    3.60
  10   4  -2   55.79    2.40
 -10   4   2   56.79    3.40
  10   4  -2   62.19    3.00
 -10   4   2   51.79    3.70
 -10   4   2   54.59    4.30
  10   4  -2   57.39    2.50
 -10   4   2   53.79    3.40
  -8  -4   2  646.24   16.10
   8  -4  -2  620.14   17.50
   8  -4  -2  653.93   17.80
  -8  -4   2  622.14   18.00
   8  -4  -2  635.04   20.10
   8  -4  -2  634.64   17.20
  -8  -4   2  621.54   15.90
   8  -4  -2  640.24   18.30
  -8   4   2  649.74   17.70
  -8   4   2  644.74   16.90
  -8   4   2  652.63   17.50
  -8   4   2  620.84   18.10
   8   4  -2  664.03   18.60
   8   4  -2  644.84   15.60
  -8   4   2  642.64   18.00
   8   4  -2  638.74   16.20
  -8   4   2  642.24   19.10
   8   4  -2  629.64   15.90
   8   4  -2  631.74   16.00
   8   4  -2  614.24   18.20
   6  -4  -2   36.60    3.10
   6  -4  -2   38.00    2.70
  -6  -4   2   38.70    2.30
   6  -4  -2   44.10    3.00
  -6  -4   2   38.80    3.00
   6  -4  -2   44.70    2.80
   6  -4  -2   39.70    2.70
   6  -4  -2   45.80    3.20
  -6   4   2   43.40    2.60
  -6   4   2   40.30    3.10
   6   4  -2   38.70    3.10
  -6   4   2   38.10    3.40
  -6   4   2   42.90    3.30
   6   4  -2   41.00    2.40
  -6   4   2   39.70    2.90
  -6   4   2   37.70    2.90
  -6   4   2   41.20    2.90
   6   4  -2   44.50    2.20
   6   4  -2   42.80    1.80
  -6   4   2   44.50    2.90
   6   4  -2   37.90    3.20
   4  -4  -2  330.57   10.90
   4  -4  -2  330.27    8.90
  -4  -4   2  327.17    9.60
   4  -4  -2  326.07   10.80
   4  -4  -2  341.67    9.90
   4  -4  -2  336.07   10.10
   4  -4  -2  326.87   10.50
  -4  -4   2  332.07   10.80
   4   4  -2  334.67    8.60
  -4   4   2  332.57   10.20
   4   4  -2  336.47    9.30
  -4   4   2  331.37   11.20
  -4   4   2  328.07   10.60
   4   4  -2  329.77    9.20
  -4   4   2  347.67   10.80
  -4   4   2  315.77   11.10
   4   4  -2  326.57   11.10
   4   4  -2  333.27    9.90
  -4   4   2  336.67   10.50
  -4   4   2  332.37    9.90
   4   4  -2  334.37    8.20
  -4   4   2  334.37   10.40
  -2   4   2  839.52   22.20
   0  -4  -2   94.09    5.00
   0  -4   2   91.59    4.30
   0  -4  -2  105.79    3.20
   0  -4  -2  100.99    4.70
   0  -4  -2  100.49    4.00
   0  -4   2   93.99    4.80
   0   4   2   89.29    4.80
   0   4  -2   90.69    4.00
   0   4  -2   98.39    3.90
   0   4  -2   96.69    4.00
   0   4   2   92.19    5.10
   0   4   2   96.29    4.30
   0   4  -2   97.29    5.10
   0   4  -2  104.49    4.70
   0   4   2   94.39    4.60
   0   4  -2  103.19    3.70
   0   4   2  100.39    4.50
   0   4   2  101.19    4.60
   0   4   2  101.19    4.70
   0   4  -2   95.09    4.70
   0   4   2  104.89    4.90
   2  -4   2 1267.57  171.88
  -2  -4  -2 1352.86   69.69
  -2  -4  -2 1702.83  246.08
   2  -4   2 1454.95   60.79
  -2   4  -2 1385.06   58.79
  -2   4  -2 1088.39  167.68
   2   4   2  925.41  182.48
   2   4   2 1402.96   70.49
  -4  -4  -2  470.85   13.50
  -4  -4  -2  449.86   11.60
  -4  -4  -2  469.35   12.20
   4  -4   2  464.85   13.90
  -4  -4  -2  457.45   14.40
   4  -4   2  457.75   13.50
  -4  -4  -2  456.15   13.00
   4  -4   2  462.15   11.60
  -4   4  -2  438.46   13.80
   4   4   2  445.06   13.90
   4   4   2  477.35   11.80
   4   4   2  463.85   13.30
   4   4   2  462.85   12.90
  -4   4  -2  447.76   14.00
  -4   4  -2  466.75   12.60
  -4   4  -2  457.55   12.10
   4   4   2  458.85   14.60
  -4   4  -2  439.36   12.60
  -6  -4  -2  275.47    9.00
  -6  -4  -2  251.07    7.60
   6  -4   2  271.87    9.20
  -6  -4  -2  254.17    9.70
  -6  -4  -2  255.27    7.50
   6  -4   2  280.07    8.70
  -6  -4  -2  266.27    8.20
   6  -4   2  251.17    7.40
   6  -4   2  250.37    9.00
   6   4   2  252.07    7.40
  -6   4  -2  262.97    7.30
  -6   4  -2  259.67    9.40
   6   4   2  256.07    8.30
  -6   4  -2  259.47    9.40
   6   4   2  262.07    9.40
   6   4   2  258.37    8.60
  -6   4  -2  261.77    8.20
  -6   4  -2  258.77    8.90
  -6   4  -2  241.78    8.10
   6   4   2  252.37    9.90
   8  -4   2  428.06   13.50
   8  -4   2  435.36   13.50
   8  -4   2  433.56   11.50
   8  -4   2  431.76   12.00
  -8  -4  -2  436.56   14.60
  -8  -4  -2  441.66   12.00
  -8  -4  -2  447.26   12.00
  -8  -4  -2  457.45   11.70
   8  -4   2  433.26   13.00
   8   4   2  439.96   12.80
  -8   4  -2  422.66   13.10
   8   4   2  436.46   14.60
  -8   4  -2  448.06   13.90
   8   4   2  437.56   12.50
   8   4   2  443.96   13.90
   8   4   2  435.66   11.90
  -8   4  -2  432.66   14.00
  -8   4  -2  443.36   11.30
  -8   4  -2  440.26   12.70
  -8   4  -2  445.86   12.70
 -10  -4  -2    0.40    0.50
  10  -4   2    0.20    0.60
  10  -4   2    2.00    1.00
  10  -4   2    0.70    0.70
  10  -4   2    1.70    1.00
 -10  -4  -2    1.50    0.90
  10  -4   2    0.60    0.50
  10  -4   2   -0.20    0.80
 -10  -4  -2    0.10    1.00
 -10  -4  -2    1.10    0.60
 -10   4  -2    0.80    0.50
  10   4   2    1.10    1.10
 -10   4  -2    3.80    1.50
  10   4   2    0.90    0.70
  10   4   2    1.70    0.90
  10   4   2    1.60    0.80
 -10   4  -2    1.10    0.80
 -10   4  -2    2.00    0.90
  12  -4   2   29.40    3.20
  12  -4   2   34.70    2.60
  12  -4   2   29.30    1.90
 -12  -4  -2   33.70    2.90
 -12  -4  -2   31.00    1.70
  12  -4   2   34.20    3.00
 -12  -4  -2   34.10    3.90
  12  -4   2   27.80    3.10
  12  -4   2   29.90    2.30
 -12  -4  -2   31.20    2.00
 -12   4  -2   27.80    3.40
  12   4   2   32.90    2.50
 -12   4  -2   30.90    1.80
  12   4   2   32.10    2.60
 -12   4  -2   32.10    2.60
 -12   4  -2   30.60    2.60
  12   4   2   28.10    2.30
  12   4   2   27.30    3.60
  14  -4   2   24.40    3.10
  14  -4   2   27.20    3.20
 -14  -4  -2   30.50    2.00
 -14  -4  -2   28.60    1.20
 -14  -4  -2   29.10    3.60
  14  -4   2   28.90    2.00
  14  -4   2   34.60    3.70
  14  -4   2   29.80    2.70
  14  -4   2   29.50    2.50
 -14  -4  -2   26.40    3.00
 -14  -4  -2   30.10    1.20
  14   4   2   33.50    2.70
  14   4   2   29.80    2.50
 -14   4  -2   29.20    3.90
  14   4   2   28.50    3.80
 -14   4  -2   25.60    3.00
  14   4   2   27.70    2.50
 -14   4  -2   35.80    3.00
 -14   4  -2   30.00    2.70
  16  -4   2  439.36   14.80
 -16  -4  -2  439.36   14.00
  16  -4   2  453.65   14.00
  16  -4   2  445.06   12.40
 -16  -4  -2  427.06   15.40
  16  -4   2  444.06   14.50
  16  -4   2  451.65   14.60
  16  -4   2  441.06   13.50
 -16  -4  -2  447.16   11.80
  16   4   2  439.66   13.90
 -16   4  -2  446.66   13.80
 -16   4  -2  437.66   14.40
  16   4   2  450.25   15.70
 -16   4  -2  446.16   14.00
 -16   4  -2  460.65   16.10
  16   4   2  505.05   17.90
  18  -4   2  329.27   12.20
 -18  -4  -2  342.87   13.40
  18  -4   2  356.36   12.20
 -18  -4  -2  355.36    9.60
 -18  -4  -2  363.66   12.20
  18  -4   2  348.37   12.60
  18  -4   2  333.27   12.60
  18  -4   2  341.37   10.40
  18  -4   2  358.56   11.60
  18   4   2  342.47   11.90
 -18   4  -2  357.56   11.80
 -18   4  -2  344.67   11.90
 -18   4  -2  351.16   13.60
  18   4   2  349.67   11.40
  18   4   2  353.26   18.90
  18   4   2  345.57   11.40
 -18   4  -2  357.36   12.50
  20  -4   2    9.40    1.60
  20  -4   2    3.90    1.70
 -20  -4  -2   12.50    2.90
  20  -4   2    7.50    2.30
  20  -4   2    5.20    1.90
 -20  -4  -2    7.40    1.10
  20  -4   2    8.80    2.10
  20  -4   2    5.50    1.70
 -20  -4  -2    7.10    1.00
 -20   4  -2   10.90    2.30
  20   4   2    9.00    2.10
 -20   4  -2    6.30    1.80
 -20   4  -2    6.80    2.30
  20   4   2    7.10    1.70
  20   4   2    8.80    2.40
  20   4   2    8.10    1.80
 -20   4  -2    8.70    2.00
  22  -4   2   82.59    5.80
  22  -4   2   79.19    4.20
  22  -4   2   74.99    5.40
 -22  -4  -2   73.79    5.10
 -22  -4  -2   80.69    2.90
 -22  -4  -2   74.09    3.20
  22  -4   2   74.39    5.50
  22  -4   2   91.19    5.50
  22   4   2   71.09    5.80
  22   4   2   78.09    4.80
 -22   4  -2   80.19    5.00
 -22   4  -2   75.69    5.40
 -22   4  -2   85.89    6.50
  22   4   2   80.79    5.30
 -22   4  -2   75.89    5.10
  22   4   2   84.69    5.00
  24  -4   2   16.30    3.10
  24  -4   2   19.80    3.50
  24  -4   2   15.20    2.80
 -24  -4  -2   21.40    3.80
  24  -4   2   13.80    2.90
  24  -4   2   19.60    2.60
  24  -4   2   22.40    3.60
 -24   4  -2   17.10    3.20
 -24   4  -2   20.10    4.10
  24   4   2   13.50    2.50
  24   4   2   13.10    2.90
  24   4   2   20.40    2.90
  24   4   2   20.40    3.50
 -24   4  -2   19.40    3.20
  26  -4   2   32.10    4.10
  26  -4   2   36.90    4.80
  26  -4   2   32.70    3.40
  26  -4   2   36.20    5.00
 -26  -4  -2   30.40    4.80
  26   4   2   38.90    5.00
 -26   4  -2   28.90    4.00
 -26   4  -2   30.80    4.10
  26   4   2   30.60    3.80
 -26   4  -2   29.20    4.60
  26   4   2   41.60    6.80
  25  -5  -2   23.20    4.20
  25  -5  -2   23.50    3.60
  25  -5  -2   18.30    3.20
  25  -5  -2   20.50    3.30
  25  -5  -2   19.30    3.20
  25   5  -2   22.40    3.70
 -25   5   2   40.30    7.90
  25   5  -2   25.30    2.90
  25   5  -2   26.10    4.50
 -25   5   2   22.50    4.30
  25   5  -2   24.60    3.00
 -25   5   2   24.10    3.90
 -25   5   2   30.40    4.00
  23  -5  -2   45.80    4.00
  23  -5  -2   49.30    4.20
  23  -5  -2   46.10    6.50
 -23  -5   2   48.40    5.10
  23  -5  -2   51.69    4.60
  23   5  -2   37.80    4.80
  23   5  -2   44.60    3.40
 -23   5   2   42.60    4.70
 -23   5   2   42.40    4.70
  23   5  -2   44.00    3.90
  23   5  -2   40.30    3.20
 -23   5   2   45.80    5.00
 -23   5   2   44.40    3.70
 -23   5   2   49.90    6.40
  21  -5  -2    8.60    2.50
  21  -5  -2   10.40    2.50
  21  -5  -2   11.70    2.50
 -21  -5   2    7.90    1.70
 -21  -5   2   11.80    2.50
  21  -5  -2    8.10    2.40
  21  -5  -2   10.50    2.20
  21  -5  -2    9.40    3.10
 -21   5   2   14.90    3.60
  21   5  -2   11.60    2.30
  21   5  -2   10.40    2.60
 -21   5   2    8.40    2.30
  21   5  -2   12.80    2.00
 -21   5   2    5.60    1.80
 -21   5   2    9.70    2.60
  21   5  -2   10.30    1.80
 -21   5   2   10.30    2.00
 -21   5   2    8.60    2.30
  19  -5  -2  128.59    6.40
  19  -5  -2  125.69    6.70
  19  -5  -2  140.29    7.80
 -19  -5   2  131.69    7.00
  19  -5  -2  122.69    6.50
  19  -5  -2  140.69    6.80
 -19  -5   2  114.79    5.40
  19  -5  -2  133.79    7.50
  19   5  -2  124.69    5.30
 -19   5   2  133.69    7.00
 -19   5   2  125.49    6.10
  19   5  -2  122.19    7.40
 -19   5   2  122.39    6.80
  19   5  -2  122.49    6.00
 -19   5   2  124.49    8.10
 -19   5   2  129.79    6.90
  17  -5  -2    6.40    1.80
  17  -5  -2    6.80    1.90
 -17  -5   2    4.40    1.70
  17  -5  -2    3.40    1.90
  17  -5  -2    4.40    1.50
  17  -5  -2    4.20    1.40
  17  -5  -2   10.40    2.60
 -17   5   2    3.00    2.10
 -17   5   2    5.40    2.90
 -17   5   2    4.70    1.40
  17   5  -2    8.20    2.30
  17   5  -2    6.50    1.30
 -17   5   2    6.50    1.80
  17   5  -2    6.50    1.60
  17   5  -2    7.30    1.40
 -17   5   2    3.10    1.40
  15  -5  -2   33.60    5.30
 -15  -5   2   40.70    3.70
  15  -5  -2   36.90    3.30
 -15  -5   2   34.80    2.60
  15  -5  -2   40.20    3.50
  15  -5  -2   41.40    4.60
  15  -5  -2   41.30    3.50
 -15   5   2   44.20    5.40
 -15   5   2   42.90    3.30
 -15   5   2   33.20    3.80
  15   5  -2   43.00    4.80
  15   5  -2   33.70    2.50
  15   5  -2   38.60    2.50
 -15   5   2   41.90    4.30
 -15   5   2   35.90    3.90
  15   5  -2   40.10    2.90
  13  -5  -2   95.99    4.70
 -13  -5   2   92.19    4.20
  13  -5  -2   91.09    5.20
  13  -5  -2   98.89    5.80
 -13  -5   2  101.69    5.80
  13  -5  -2   93.49    5.00
  13  -5  -2   99.49    5.30
 -13   5   2   98.29    5.40
 -13   5   2   97.79    5.70
 -13   5   2   93.49    4.90
  13   5  -2   93.69    5.90
 -13   5   2   95.99    5.20
  13   5  -2   95.39    4.10
  13   5  -2   96.59    4.00
 -13   5   2   93.29    6.40
 -13   5   2   81.09    5.10
  13   5  -2   93.79    4.20
  11  -5  -2   21.20    2.80
  11  -5  -2   15.60    2.50
 -11  -5   2   21.80    2.10
  11  -5  -2   18.50    2.10
  11  -5  -2   25.60    3.00
 -11  -5   2   16.20    2.80
  11  -5  -2   17.30    2.80
  11  -5  -2   17.50    2.80
  11   5  -2   18.90    3.00
 -11   5   2   16.00    2.70
 -11   5   2   14.80    2.50
  11   5  -2   19.10    1.60
  11   5  -2   18.60    1.90
 -11   5   2   23.10    3.70
 -11   5   2   18.50    2.30
  11   5  -2   15.00    1.70
 -11   5   2   11.90    2.20
 -11   5   2   18.80    2.60
  11   5  -2   18.80    1.60
  11   5  -2   19.00    2.90
 -11   5   2   18.50    2.70
   9  -5  -2  273.27    9.70
  -9  -5   2  279.47    8.40
   9  -5  -2  296.67    8.90
   9  -5  -2  290.07    9.90
   9  -5  -2  272.67   10.80
  -9  -5   2  287.07   10.60
   9  -5  -2  287.87   10.10
  -9   5   2  276.47   10.00
  -9   5   2  278.57   10.00
  -9   5   2  301.87    9.60
   9   5  -2  289.67   11.20
  -9   5   2  292.97   11.60
   9   5  -2  285.97    8.80
   9   5  -2  293.57    8.00
   9   5  -2  293.07    8.60
   9   5  -2  298.27    8.50
  -9   5   2  286.27   10.40
  -9   5   2  296.17   11.00
  -9   5   2  278.07    9.80
  -9   5   2  310.77   10.90
   9   5  -2  279.97   10.70
  -7  -5   2   40.90    3.50
   7  -5  -2   39.20    3.20
   7  -5  -2   39.40    3.10
   7  -5  -2   41.20    3.60
  -7  -5   2   43.20    2.60
   7  -5  -2   42.10    3.10
   7   5  -2   38.60    2.40
  -7   5   2   46.20    3.60
  -7   5   2   32.70    3.70
  -7   5   2   42.10    3.30
   7   5  -2   39.60    2.30
   7   5  -2   43.10    2.80
   7   5  -2   41.00    1.70
  -7   5   2   44.20    4.00
  -7   5   2   38.00    3.10
   7   5  -2   43.40    1.70
  -7   5   2   43.80    3.30
   7   5  -2   43.70    3.60
   7   5  -2   48.50    2.80
  -7   5   2   39.10    3.40
   7   5  -2   45.90    4.80
  -5  -5   2  340.07   10.10
   5  -5  -2  341.57    9.10
  -5  -5   2  331.87   11.60
   5  -5  -2  329.87   11.60
   5  -5  -2  337.67   11.70
   5  -5  -2  323.17   11.10
  -5   5   2  340.37   11.20
   5   5  -2  340.87   10.00
  -5   5   2  347.27   11.40
   5   5  -2  339.77   12.20
  -5   5   2  335.77   11.00
   5   5  -2  343.97    9.50
  -5   5   2  333.37   12.20
  -5   5   2  341.67   11.10
   5   5  -2  317.97    9.70
  -5   5   2  333.27   11.80
  -5   5   2  329.07   12.10
   5   5  -2  348.97   10.70
  -5   5   2  335.97   11.50
   5   5  -2  336.97   11.70
   3  -5  -2    0.40    0.90
  -3  -5   2    0.40    0.70
   3  -5  -2    2.40    1.40
   3  -5  -2    1.70    0.50
  -3   5   2    2.90    1.30
  -3   5   2    4.10    1.40
   3   5  -2    1.40    1.00
  -3   5   2    2.10    1.00
   3   5  -2    1.30    0.80
   3   5  -2    1.80    0.80
   3   5  -2    1.50    1.20
  -3   5   2    2.30    1.30
   3   5  -2    2.00    1.10
   3   5  -2    3.10    1.10
  -3   5   2    0.40    1.40
  -3   5   2    2.00    1.30
  -3   5   2    1.40    0.90
  -3   5   2    1.30    1.00
   3   5  -2    1.50    0.70
   1  -5  -2  143.29    6.30
   1  -5  -2  140.39    5.20
   1  -5  -2  138.69    3.80
   1  -5  -2  135.69    6.70
  -1  -5   2  141.09    5.80
  -1   5   2  144.29    6.30
  -1   5   2  130.89    6.10
  -1   5   2  133.99    6.50
   1   5  -2  143.59    5.80
   1   5  -2  135.49    6.40
  -1   5   2  133.69    6.60
   1   5  -2  139.09    5.40
   1   5  -2  141.79    5.40
  -1   5   2  142.59    7.10
  -1   5   2  133.09    6.10
   1   5  -2  135.79    5.00
  -1   5   2  143.59    6.20
   1   5  -2  138.39    6.90
   1   5  -2  138.39    5.20
   1   5  -2  140.59    6.20
  -1   5   2  138.39    5.90
   1  -5   2    2.70    1.20
   1  -5   2   -0.30    0.60
  -1  -5  -2    1.00    0.70
  -1  -5  -2    0.20    0.80
  -1  -5  -2    0.70    0.30
  -1  -5  -2    2.90    1.30
  -1   5  -2    1.80    0.80
  -1   5  -2    1.10    1.00
   1   5   2    1.20    0.90
  -1   5  -2    0.90    0.70
   1   5   2    0.10    1.10
   1   5   2    0.30    0.80
  -1   5  -2    0.00    0.60
   1   5   2    0.70    0.90
  -1   5  -2    0.40    1.00
  -1   5  -2   -0.10    0.60
   1   5   2    0.10    0.70
  -1   5  -2    0.20    0.80
   1   5   2    0.60    1.00
   1   5   2   -0.10    0.80
  -1   5  -2    1.40    0.80
   1   5   2    0.20    0.90
   3  -5   2  371.36   11.90
   3  -5   2  369.16   12.40
  -3  -5  -2  368.16   10.10
  -3  -5  -2  363.66   11.40
  -3  -5  -2  372.26    9.10
  -3  -5  -2  363.56   12.80
   3   5   2  344.07   11.50
   3   5   2  361.66   13.20
  -3   5  -2  368.46   12.80
  -3   5  -2  356.76   12.20
   3   5   2  373.16   12.00
   3   5   2  365.66   12.30
  -3   5  -2  352.36   11.90
  -3   5  -2  378.06   10.80
   3   5   2  353.06   11.80
   3   5   2  363.76   11.70
   3   5   2  357.76   11.30
  -3   5  -2  367.06   11.00
  -3   5  -2  362.46   10.90
  -3   5  -2  366.26   10.80
   5  -5   2  800.32   21.80
   5  -5   2  787.02   18.80
  -5  -5  -2  763.92   22.70
   5  -5   2  764.22   22.00
  -5  -5  -2  767.62   21.50
  -5  -5  -2  773.62   20.70
  -5  -5  -2  775.62   19.30
   5   5   2  781.92   21.20
  -5   5  -2  798.12   21.80
  -5   5  -2  745.43   20.60
   5   5   2  795.02   21.50
   5   5   2  790.22   18.90
  -5   5  -2  807.22   22.50
  -5   5  -2  788.62   19.90
  -5   5  -2  783.22   20.70
  -5   5  -2  762.82   22.60
   5   5   2  799.22   23.40
  -5   5  -2  801.52   20.80
   5   5   2  758.82   20.80
   5   5   2  780.72   21.80
   5   5   2  794.92   22.30
  -7  -5  -2   18.60    2.50
  -7  -5  -2   18.50    1.50
  -7  -5  -2   18.20    2.10
   7  -5   2   17.00    2.60
   7  -5   2   21.10    3.00
  -7  -5  -2   19.00    3.10
   7  -5   2   18.00    1.50
   7  -5   2   20.80    2.70
  -7   5  -2   15.60    2.10
  -7   5  -2   15.40    2.40
   7   5   2   17.20    2.30
  -7   5  -2   18.00    2.40
  -7   5  -2   18.80    1.60
   7   5   2   18.00    1.50
   7   5   2   20.40    3.50
  -7   5  -2   16.20    2.10
  -7   5  -2   22.70    3.20
   7   5   2   19.80    2.50
   7   5   2   18.00    2.80
  -7   5  -2   20.00    3.10
   9  -5   2    7.20    1.70
   9  -5   2    5.50    1.60
  -9  -5  -2    5.50    1.60
   9  -5   2    4.30    1.60
  -9  -5  -2    3.70    1.00
  -9  -5  -2    5.00    0.80
   9  -5   2    4.80    1.10
  -9  -5  -2    5.30    1.90
   9   5   2    4.10    1.20
   9   5   2    2.90    1.40
   9   5   2    4.70    1.00
   9   5   2    6.30    1.50
  -9   5  -2    7.30    2.10
  -9   5  -2    4.70    1.30
  -9   5  -2    3.70    1.30
  -9   5  -2    2.10    1.20
  -9   5  -2    6.60    1.90
   9   5   2    1.30    1.30
  -9   5  -2    2.20    1.20
  -9   5  -2    6.50    1.10
  11  -5   2   10.70    1.60
 -11  -5  -2   10.80    1.00
 -11  -5  -2   11.90    2.60
  11  -5   2   15.70    2.80
 -11  -5  -2   12.60    2.30
  11  -5   2    9.40    1.40
  11  -5   2    7.90    2.00
  11  -5   2   11.40    2.20
 -11  -5  -2   13.10    1.50
  11   5   2   15.10    1.90
 -11   5  -2   11.20    2.00
  11   5   2   11.40    1.90
  11   5   2   11.20    2.70
  11   5   2   12.20    2.00
 -11   5  -2    9.70    1.30
 -11   5  -2   14.70    2.40
 -11   5  -2   13.30    2.70
 -11   5  -2   12.90    2.10
  11   5   2    9.50    2.20
 -13  -5  -2  200.98    9.30
 -13  -5  -2  184.38    7.90
  13  -5   2  191.98    8.40
  13  -5   2  179.98    7.00
  13  -5   2  191.58    8.20
  13  -5   2  192.28    6.80
 -13  -5  -2  192.18    5.50
  13   5   2  194.98    8.40
  13   5   2  189.68    7.40
 -13   5  -2  189.28    6.00
  13   5   2  195.08    7.00
 -13   5  -2  191.18    8.00
  13   5   2  177.68    9.20
 -13   5  -2  178.18    7.60
 -13   5  -2  188.68    7.70
 -13   5  -2  200.98    9.40
  15  -5   2  121.79    5.50
 -15  -5  -2  134.19    7.60
  15  -5   2  130.09    5.00
  15  -5   2  132.09    6.00
  15  -5   2  127.29    8.20
 -15  -5  -2  132.99    6.50
  15  -5   2  133.79    6.80
  15   5   2  141.89    6.10
  15   5   2  147.99    8.10
 -15   5  -2  133.49    6.40
 -15   5  -2  137.39    7.20
  15   5   2  133.29    6.00
 -15   5  -2  140.19    8.00
  15   5   2  123.79    5.70
 -15   5  -2  128.39    4.70
 -15   5  -2  135.89    6.80
 -15   5  -2  124.19    6.20
  17  -5   2    7.50    1.80
  17  -5   2    7.40    2.10
  17  -5   2    7.80    2.30
  17  -5   2    3.20    1.70
  17  -5   2    9.10    1.90
  17  -5   2    6.40    1.30
 -17  -5  -2    7.90    2.10
  17   5   2    9.60    2.00
 -17   5  -2    9.90    2.20
  17   5   2   10.40    2.70
 -17   5  -2    4.00    2.00
 -17   5  -2    7.50    2.30
 -17   5  -2    9.90    2.20
 -17   5  -2    7.20    2.00
  17   5   2    4.00    1.30
  17   5   2    4.80    1.50
 -19  -5  -2   38.00    4.10
  19  -5   2   53.39    3.10
  19  -5   2   43.10    3.70
  19  -5   2   50.19    3.70
  19  -5   2   48.80    4.40
  19  -5   2   52.39    5.30
  19  -5   2   47.70    5.20
  19   5   2   48.50    3.60
 -19   5  -2   43.20    4.90
  19   5   2   42.10    3.50
  19   5   2   43.00    3.60
 -19   5  -2   46.80    4.30
  19   5   2   40.40    5.00
 -19   5  -2   47.40    3.90
 -19   5  -2   53.89    4.20
 -19   5  -2   39.80    5.00
 -21  -5  -2    8.60    2.60
  21  -5   2    5.30    1.70
  21  -5   2    9.10    2.40
  21  -5   2    6.70    1.50
  21  -5   2    6.00    2.10
 -21   5  -2    6.60    2.60
  21   5   2    7.00    1.80
 -21   5  -2    5.30    2.00
  21   5   2    1.30    1.60
  21   5   2    6.70    2.00
 -21   5  -2    9.30    2.30
 -21   5  -2    2.70    1.70
  21   5   2    6.10    1.70
  23  -5   2    0.40    1.10
  23  -5   2    1.60    1.60
  23  -5   2    1.70    1.00
 -23  -5  -2    3.40    1.90
  23  -5   2    1.50    1.30
  23  -5   2    2.40    1.40
  23   5   2    1.20    1.30
 -23   5  -2    1.20    1.40
  23   5   2   -0.40    1.40
 -23   5  -2    0.60    1.80
 -23   5  -2    2.00    1.60
  23   5   2   -0.40    0.90
  23   5   2    1.70    1.30
 -23   5  -2   -0.10    1.10
  25  -5   2   49.99    5.70
  25  -5   2   45.50    5.50
  25  -5   2   35.40    4.10
  25  -5   2   47.20    3.30
 -25   5  -2   44.60    6.10
 -25   5  -2   44.30    5.20
  25   5   2   52.09    4.30
  25   5   2   46.00    4.10
 -25   5  -2   45.80    5.10
 -25   5  -2   43.90    5.30
  25   5   2   43.70    5.80
  25   5   2   37.60    4.80
  22  -6  -2  107.39    6.50
  22  -6  -2  116.09    7.80
  22  -6  -2  107.89    6.50
 -22  -6   2  104.89    6.90
  22  -6  -2   94.69    6.30
  22   6  -2  100.19    7.20
  22   6  -2  112.69    6.00
  22   6  -2  113.59    5.30
 -22   6   2  113.89    7.10
  22   6  -2  105.09    5.50
 -22   6   2  111.39    6.90
 -22   6   2  104.49    5.90
 -22   6   2  114.99    8.60
 -20  -6   2   54.49    4.90
  20  -6  -2   60.69    4.70
  20  -6  -2   57.99    4.80
  20  -6  -2   60.29    4.70
  20  -6  -2   67.49    5.80
  20  -6  -2   57.69    4.30
 -20   6   2   58.89    5.00
 -20   6   2   59.39    4.20
 -20   6   2   58.49    5.10
  20   6  -2   69.89    5.90
  20   6  -2   64.49    4.20
  20   6  -2   56.59    3.60
  20   6  -2   54.79    3.80
 -20   6   2   53.19    6.80
 -20   6   2   59.09    5.00
 -18  -6   2  189.08    7.80
  18  -6  -2  176.78   10.60
  18  -6  -2  179.08    7.80
  18  -6  -2  202.28    8.90
  18  -6  -2  200.78    9.90
  18  -6  -2  189.98    9.30
 -18   6   2  189.38    8.00
  18   6  -2  196.68    7.50
  18   6  -2  182.88    9.70
  18   6  -2  184.68    7.50
 -18   6   2  203.08   11.00
 -18   6   2  186.48    9.00
 -18   6   2  194.98    9.40
 -18   6   2  197.68    9.20
  18   6  -2  186.38    7.00
  16  -6  -2   80.79    5.20
  16  -6  -2   61.89    5.30
 -16  -6   2   80.09    4.20
  16  -6  -2   85.89    4.70
  16  -6  -2   89.69    5.40
  16  -6  -2   92.09    6.20
  16  -6  -2   83.09    5.30
 -16   6   2   78.59    5.40
 -16   6   2   74.69    5.10
  16   6  -2   75.99    4.90
 -16   6   2   87.99    6.00
 -16   6   2   76.59    4.80
  16   6  -2   81.49    4.10
  16   6  -2   83.89    4.10
 -16   6   2   79.59    6.70
  16   6  -2   94.69    6.60
  14  -6  -2   76.69    5.00
  14  -6  -2   87.59    5.20
  14  -6  -2   80.69    4.30
 -14  -6   2   81.09    5.80
  14  -6  -2   85.19    5.90
 -14  -6   2   82.89    6.00
  14  -6  -2   91.19    5.30
  14   6  -2   77.89    4.10
 -14   6   2   74.19    6.30
  14   6  -2   77.69    6.00
 -14   6   2   84.39    4.90
 -14   6   2   80.69    5.40
 -14   6   2   77.29    5.10
  14   6  -2   76.99    3.70
  14   6  -2   83.99    4.00
 -14   6   2   80.89    5.80
 -14   6   2   84.89    5.50
  12  -6  -2   57.39    3.30
  12  -6  -2   55.49    4.00
  12  -6  -2   57.69    4.20
 -12  -6   2   52.49    4.50
  12  -6  -2   59.19    4.30
 -12   6   2   53.89    4.50
 -12   6   2   65.79    4.50
  12   6  -2   56.99    2.90
  12   6  -2   57.09    5.10
  12   6  -2   58.19    3.30
 -12   6   2   54.29    3.90
 -12   6   2   59.69    5.40
 -12   6   2   54.49    4.30
 -12   6   2   58.69    4.90
  12   6  -2   56.19    2.70
 -12   6   2   51.99    4.20
  12   6  -2   51.29    3.10
  10  -6  -2   13.40    2.50
 -10  -6   2   10.00    1.50
 -10  -6   2   10.00    2.60
  10  -6  -2   11.60    1.50
  10  -6  -2    7.20    1.70
  10  -6  -2    9.80    2.10
 -10   6   2    6.50    2.10
  10   6  -2    8.10    1.50
  10   6  -2    9.40    1.60
  10   6  -2   11.70    2.70
 -10   6   2    7.90    2.50
  10   6  -2    7.60    1.40
 -10   6   2    8.50    2.10
 -10   6   2   11.30    2.10
 -10   6   2    7.70    2.20
  10   6  -2    8.60    0.90
 -10   6   2   11.40    2.30
 -10   6   2    9.30    1.90
 -10   6   2   11.30    2.30
   8  -6  -2  208.18    6.40
  -8  -6   2  200.88    7.10
   8  -6  -2  204.28    6.30
   8  -6  -2  206.18    8.50
  -8  -6   2  189.18    8.80
   8  -6  -2  187.88    8.90
  -8   6   2  195.28   10.20
  -8   6   2  210.38    8.80
  -8   6   2  193.28    8.30
   8   6  -2  199.88    7.30
  -8   6   2  216.98   14.30
  -8   6   2  202.58    8.30
   8   6  -2  204.68    7.00
  -8   6   2  211.58    9.90
   8   6  -2  203.98    9.70
   8   6  -2  200.88    7.00
   8   6  -2  194.58    7.50
  -8   6   2  214.48    8.70
  -8   6   2  204.08    8.00
   6  -6  -2  126.69    3.90
  -6  -6   2  130.49    6.90
   6  -6  -2  113.39    6.50
   6  -6  -2  118.79    3.90
  -6  -6   2  127.59    5.40
  -6   6   2  127.39    6.30
   6   6  -2  124.79    7.30
   6   6  -2  116.79    5.70
  -6   6   2  127.59    7.50
  -6   6   2  115.89    6.20
   6   6  -2  113.39    6.50
  -6   6   2  118.29    5.80
   6   6  -2  117.49    5.10
  -6   6   2  125.19    6.20
   6   6  -2  127.39    5.30
   6   6  -2  125.99    5.10
   6   6  -2  138.09    6.50
  -6   6   2  128.09    6.60
  -6   6   2  112.79    5.90
  -6   6   2  150.88   11.20
   4  -6  -2  130.29    6.70
   4  -6  -2  125.19    6.90
  -4  -6   2  132.49    5.80
  -4   6   2  137.69    6.70
  -4   6   2  126.59    6.10
   4   6  -2  135.79    5.50
  -4   6   2  135.19    6.40
  -4   6   2  138.39    7.50
   4   6  -2  131.69    6.30
   4   6  -2  121.39    8.10
  -4   6   2  124.99    6.30
   4   6  -2  128.29    6.20
   4   6  -2  146.09    7.10
  -4   6   2  133.39    6.60
   4   6  -2  134.19    5.30
  -4   6   2  115.29    9.00
  -4   6   2  136.89    6.60
   4   6  -2  141.39    5.70
   4   6  -2  132.09    5.50
  -2  -6   2   57.19    3.80
   2  -6  -2   49.60    4.30
   2  -6  -2   57.79    4.30
   2   6  -2   65.09    3.70
   2   6  -2   60.39    4.50
   2   6  -2   52.89    3.40
   2   6  -2   50.89    3.70
  -2   6   2   62.29    4.40
   2   6  -2   61.19    3.40
  -2   6   2   69.09    4.50
  -2   6   2   61.99    4.10
  -2   6   2   58.09    4.70
  -2   6   2   60.19    4.20
   2   6  -2   56.89    4.10
   2   6  -2   57.99    3.50
  -2   6   2   58.89    4.30
   2   6  -2   54.19    6.10
   0  -6  -2   18.10    2.80
   0  -6  -2   16.30    2.80
   0  -6   2   17.40    2.50
   0   6   2   15.80    2.50
   0   6   2   13.90    2.30
   0   6  -2   15.70    2.80
   0   6   2   16.90    2.50
   0   6  -2   15.30    2.20
   0   6  -2   18.40    3.00
   0   6  -2   14.60    2.00
   0   6   2   18.50    2.60
   0   6  -2   16.50    2.20
   0   6   2   13.70    2.50
   0   6  -2   13.90    2.10
   0   6  -2   14.00    2.70
   0   6   2   20.60    4.40
   0   6  -2   17.80    2.30
   0   6   2   11.20    2.20
   0   6   2   15.60    2.80
  -2  -6  -2  158.78    7.00
  -2  -6  -2  163.68    8.30
   2  -6   2  166.48    7.30
  -2   6  -2  160.98    6.60
   2   6   2  155.88    7.60
   2   6   2  182.38   11.00
  -2   6  -2  169.98    8.50
  -2   6  -2  175.78    7.80
  -2   6  -2  169.28    6.70
   2   6   2  169.08    7.50
   2   6   2  160.88    7.60
   2   6   2  168.48    7.50
   2   6   2  160.68    8.50
  -2   6  -2  178.58    7.00
  -2   6  -2  165.08    6.60
   2   6   2  147.19    7.10
  -2   6  -2  164.18    7.90
   2   6   2  164.88    7.00
  -2   6  -2  157.38    6.40
  -4  -6  -2   85.79    4.80
   4  -6   2   99.69    5.90
   4  -6   2   95.99    5.50
  -4   6  -2   81.79    5.80
  -4   6  -2   88.69    5.30
   4   6   2   90.59    5.70
   4   6   2   89.49    5.20
   4   6   2   82.59    4.90
  -4   6  -2   92.89    4.90
  -4   6  -2   87.49    4.40
   4   6   2   92.89    5.40
   4   6   2   90.09    7.20
  -4   6  -2   92.49    4.80
  -4   6  -2   92.19    4.80
   4   6   2   95.99    6.50
  -4   6  -2   85.89    5.80
   4   6   2   99.49    6.40
  -4   6  -2   92.39    4.70
   6  -6   2  222.28    9.10
   6  -6   2  214.68    5.50
   6  -6   2  206.38    9.10
  -6  -6  -2  224.98    8.70
  -6  -6  -2  210.38    7.80
   6   6   2  208.68    9.00
   6   6   2  206.18    8.30
  -6   6  -2  195.98    8.60
  -6   6  -2  203.38    8.00
  -6   6  -2  209.78    7.30
  -6   6  -2  216.18    9.80
  -6   6  -2  222.08    8.30
   6   6   2  199.68    8.50
   6   6   2  215.88    8.40
  -6   6  -2  176.28   13.20
   6   6   2  219.28   10.30
  -6   6  -2  205.38    8.00
   6   6   2  191.58    9.00
   8  -6   2   14.60    2.50
   8  -6   2   14.10    1.30
  -8  -6  -2   12.90    3.50
   8  -6   2   20.00    3.30
   8  -6   2   13.80    2.60
  -8  -6  -2   20.20    2.90
  -8  -6  -2   16.10    2.10
   8   6   2   14.40    2.30
  -8   6  -2   19.00    2.70
  -8   6  -2   10.80    2.10
   8   6   2   12.60    2.50
   8   6   2   21.50    3.90
  -8   6  -2   17.50    2.00
   8   6   2   18.60    2.60
  -8   6  -2   16.90    2.50
   8   6   2   17.30    3.00
  -8   6  -2   17.70    3.50
   8   6   2   16.80    1.30
  -8   6  -2   14.90    2.30
  -8   6  -2   13.40    3.00
  10  -6   2  177.18    8.50
  10  -6   2  184.68    8.00
 -10  -6  -2  164.88    6.20
 -10  -6  -2  172.98    7.80
  10  -6   2  171.68    6.00
 -10   6  -2  167.18    9.00
 -10   6  -2  167.88    7.40
  10   6   2  183.88    7.40
 -10   6  -2  180.98    6.10
 -10   6  -2  165.68    8.70
 -10   6  -2  199.18    8.90
  10   6   2  170.38    5.80
  10   6   2  179.18    9.50
 -10   6  -2  168.28    8.10
 -10   6  -2  186.78    7.90
  10   6   2  185.18    9.00
  10   6   2  177.48    7.40
  12  -6   2   23.40    3.30
  12  -6   2   28.10    4.30
 -12  -6  -2   31.90    2.10
  12  -6   2   27.40    2.30
  12  -6   2   27.80    3.70
 -12  -6  -2   31.10    3.70
 -12   6  -2   27.20    3.30
 -12   6  -2   25.30    3.80
 -12   6  -2   25.10    2.00
  12   6   2   36.40    3.70
 -12   6  -2   23.10    3.20
 -12   6  -2   29.60    4.20
 -12   6  -2   34.80    3.80
  12   6   2   29.00    3.30
  12   6   2   37.40    8.10
  12   6   2   35.40    5.00
  12   6   2   33.80    2.40
 -14  -6  -2   31.50    1.60
  14  -6   2   34.20    2.30
  14  -6   2   33.20    4.00
 -14  -6  -2   28.40    3.50
  14  -6   2   34.70    4.40
 -14  -6  -2   23.60    3.80
  14  -6   2   31.80    2.70
 -14   6  -2   37.80    4.20
  14   6   2   39.00    5.20
 -14   6  -2   28.30    4.00
 -14   6  -2   31.90    2.20
  14   6   2   30.80    3.30
  14   6   2   30.00    4.30
  14   6   2   34.80    2.60
 -14   6  -2   35.80    4.00
 -14   6  -2   37.20    4.00
  14   6   2   33.10    3.60
 -14   6  -2   31.80    4.70
  16  -6   2   20.50    4.00
 -16  -6  -2   22.30    3.80
  16  -6   2   29.10    4.20
  16  -6   2   31.70    4.40
  16  -6   2   28.50    2.40
 -16  -6  -2   25.60    3.50
  16  -6   2   25.10    2.90
  16   6   2   27.40    3.30
 -16   6  -2   22.80    4.00
  16   6   2   29.50    4.40
  16   6   2   26.30    2.90
 -16   6  -2   28.60    3.50
  16   6   2   28.30    4.40
 -16   6  -2   20.30    3.50
 -16   6  -2   30.50    3.80
 -16   6  -2   29.00    3.70
 -16   6  -2   26.30    2.00
  16   6   2   24.20    3.00
  18  -6   2   13.40    2.40
  18  -6   2   15.30    3.20
  18  -6   2   18.40    3.40
 -18  -6  -2   18.70    3.90
  18  -6   2   21.50    2.30
  18  -6   2   16.60    2.40
  18   6   2   16.60    2.50
  18   6   2   15.60    3.40
 -18   6  -2   14.10    2.70
 -18   6  -2   11.90    2.80
 -18   6  -2   19.10    4.20
  18   6   2   17.40    2.60
  18   6   2   14.60    2.40
 -18   6  -2   14.20    2.80
  20  -6   2   18.00    2.20
  20  -6   2   18.20    3.50
  20  -6   2   17.30    3.20
  20  -6   2   18.20    2.60
  20  -6   2   22.30    3.20
  20   6   2   16.40    2.60
  20   6   2   17.10    2.80
 -20   6  -2   15.80    3.70
 -20   6  -2   20.40    3.30
 -20   6  -2   16.50    3.50
  20   6   2   18.70    4.00
 -20   6  -2   20.00    6.40
  22  -6   2   11.10    2.90
  22  -6   2   15.20    2.60
  22  -6   2   13.50    2.70
  22  -6   2   13.40    2.00
  22  -6   2   15.10    3.20
  22   6   2   14.50    2.50
 -22   6  -2   17.80    3.50
  22   6   2   18.00    4.00
 -22   6  -2   16.10    4.00
  22   6   2   16.50    2.80
 -22   6  -2   10.90    2.80
 -22   6  -2   21.40    3.70
  22   6   2   17.00    3.00
  19  -7  -2   12.20    2.60
  19  -7  -2    7.80    2.00
  19  -7  -2   12.20    2.60
  19  -7  -2   16.80    3.70
  19  -7  -2   16.60    3.00
  19   7  -2    9.30    1.70
 -19   7   2    7.50    3.10
  19   7  -2   11.00    1.80
 -19   7   2   13.10    2.50
  19   7  -2   13.00    2.20
 -19   7   2    7.40    2.30
 -19   7   2   10.10    2.70
 -19   7   2   11.50    2.80
  19   7  -2    7.40    2.70
  17  -7  -2  104.79    7.20
  17  -7  -2   86.99    5.90
  17  -7  -2   93.59    5.00
  17  -7  -2   88.79    5.80
 -17   7   2  104.79    6.70
 -17   7   2  103.39    7.10
  17   7  -2   90.49    4.10
 -17   7   2   97.89    8.00
 -17   7   2   89.19    6.30
  17   7  -2   91.79    5.10
  17   7  -2   86.79    5.00
  17   7  -2   96.29    7.40
 -17   7   2   87.59    6.70
 -17   7   2   89.39    5.40
  15  -7  -2   49.30    3.30
  15  -7  -2   44.80    3.90
 -15  -7   2   49.50    5.60
  15  -7  -2   48.80    4.30
  15  -7  -2   52.29    5.30
 -15   7   2   46.30    3.90
 -15   7   2   64.79    7.50
  15   7  -2   49.50    2.60
 -15   7   2   62.69    8.30
 -15   7   2   49.80    5.60
 -15   7   2   38.50    4.40
  15   7  -2   45.30    5.50
  15   7  -2   46.10    2.40
 -15   7   2   59.69    6.50
  15   7  -2   45.50    3.10
  15   7  -2   52.09    3.60
  13  -7  -2   88.89    5.70
  13  -7  -2   84.09    5.50
  13  -7  -2   88.19    4.10
 -13  -7   2   86.49    6.20
  13   7  -2   81.39    4.20
 -13   7   2   94.39    6.10
  13   7  -2   89.79    4.80
 -13   7   2   74.89    5.90
  13   7  -2   96.19    7.10
 -13   7   2   76.79    6.20
 -13   7   2   86.49    7.10
 -13   7   2   83.89    5.90
  13   7  -2   88.69    6.90
 -13   7   2   81.89    5.10
 -11  -7   2   48.90    5.30
  11  -7  -2   48.90    2.60
  11  -7  -2   45.20    5.10
  11  -7  -2   44.10    3.90
  11   7  -2   39.90    2.90
 -11   7   2   46.50    5.80
 -11   7   2   45.50    3.90
 -11   7   2   41.40    5.20
  11   7  -2   44.00    3.10
 -11   7   2   44.50    3.80
 -11   7   2   42.00    4.70
 -11   7   2   42.10    4.50
 -11   7   2   48.70    5.40
 -11   7   2   33.80    4.00
  11   7  -2   54.49    6.10
  11   7  -2   45.80    3.30
  11   7  -2   43.80    3.40
  -9  -7   2   53.79    4.80
   9  -7  -2   52.39    2.30
   9  -7  -2   49.50    5.20
   9  -7  -2   56.99    2.40
  -9  -7   2   47.40    3.20
  -9   7   2   56.59    4.70
  -9   7   2   57.09    4.30
   9   7  -2   54.79    3.70
   9   7  -2   58.89    3.90
   9   7  -2   64.89    4.20
  -9   7   2   54.29    6.20
   9   7  -2   48.60    5.10
  -9   7   2   52.09    4.00
   9   7  -2   53.69    3.40
  -9   7   2   55.09    6.10
  -9   7   2   57.09    4.50
  -9   7   2   43.80    5.00
   9   7  -2   49.00    5.70
  -9   7   2   49.50    4.30
   7   7  -2   24.90    3.30
   7   7  -2   36.60    5.20
   7   7  -2   26.60    3.30
  -7   7   2   27.80    3.70
  -7   7   2   27.70    4.40
  -7   7   2   25.30    3.60
  -7   7   2   22.00    3.40
  -7   7   2   25.10    3.30
   7   7  -2   27.80    5.00
   7   7  -2   21.90    2.70
   7   7  -2   29.60    3.20
  -7   7   2   25.50    4.00
   7   7  -2   25.10    3.60
   7   7  -2   29.10    2.50
  -7   7   2   28.40    3.50
  -7   7   2   32.20    5.30
  -5  -7   2   10.10    1.90
   5   7  -2    5.50    2.10
  -5   7   2    6.90    2.50
   5   7  -2   10.20    2.00
   5   7  -2   10.20    2.60
   5   7  -2    8.80    1.70
  -5   7   2   10.60    2.40
  -5   7   2    7.60    2.20
  -5   7   2   10.30    2.40
   5   7  -2   14.00    2.60
  -5   7   2   10.60    2.10
  -5   7   2   11.60    2.30
  -5   7   2   11.50    2.40
  -5   7   2   12.50    3.00
   5   7  -2   10.80    2.40
   5   7  -2   14.50    2.20
   5   7  -2   10.40    1.90
   3  -7  -2   10.60    2.80
  -3  -7   2   10.50    2.10
   3  -7  -2    8.00    2.20
   3   7  -2   13.40    2.50
  -3   7   2   10.00    2.30
   3   7  -2   10.90    2.30
  -3   7   2   11.60    3.00
   3   7  -2   11.80    2.80
   3   7  -2   10.10    2.70
  -3   7   2   12.00    2.60
  -3   7   2   14.00    2.60
   3   7  -2   10.40    2.30
  -3   7   2    8.80    2.20
   3   7  -2    7.20    1.70
  -3   7   2    8.90    2.10
  -3   7   2   10.40    2.60
  -3   7   2   10.70    2.40
   3   7  -2   10.10    1.90
   1  -7  -2   46.70    4.00
   1  -7  -2   53.59    4.80
  -1  -7   2   40.10    3.60
   1   7  -2   41.80    3.60
  -1   7   2   46.10    4.10
  -1   7   2   47.00    4.10
  -1   7   2   49.20    5.40
  -1   7   2   44.90    3.90
   1   7  -2   43.10    4.60
   1   7  -2   51.69    4.10
  -1   7   2   47.30    5.50
  -1   7   2   45.80    4.00
   1   7  -2   45.20    3.50
  -1   7   2   52.39    4.10
   1   7  -2   43.70    5.40
  -1   7   2   46.20    4.20
   1   7  -2   51.49    3.60
   1   7  -2   46.00    3.60
   1   7  -2   44.50    4.10
  -1  -7  -2   47.20    5.20
   1  -7   2   48.40    4.00
  -1  -7  -2   47.80    4.00
   1   7   2   55.79    6.20
  -1   7  -2   50.49    3.70
  -1   7  -2   44.20    3.40
  -1   7  -2   54.29    4.70
   1   7   2   60.69    4.60
   1   7   2   49.00    4.40
   1   7   2   60.79    4.50
   1   7   2   52.39    4.10
  -1   7  -2   47.40    4.30
  -1   7  -2   50.29    3.80
  -1   7  -2   47.50    3.60
   1   7   2   47.80    4.10
  -1   7  -2   44.50    5.40
  -1   7  -2   53.79    3.90
   1   7   2   57.39    4.20
   1   7   2   58.09    4.80
  -3  -7  -2   15.20    2.50
   3  -7   2   12.60    2.50
   3   7   2   14.70    3.00
   3   7   2   13.00    2.50
   3   7   2   13.60    2.50
  -3   7  -2   11.50    2.10
  -3   7  -2   11.00    2.30
   3   7   2   12.40    2.30
   3   7   2   14.80    2.80
  -3   7  -2   13.60    2.30
  -3   7  -2   13.70    2.80
  -3   7  -2   15.40    3.20
  -3   7  -2   14.90    2.30
  -3   7  -2   14.90    2.50
  -3   7  -2   12.60    2.60
   3   7   2   10.80    3.10
  -5  -7  -2  143.49    6.60
  -5   7  -2  137.39    6.70
  -5   7  -2  148.69    8.60
   5   7   2  134.09    6.60
  -5   7  -2  139.99    6.90
  -5   7  -2  132.59    6.40
  -5   7  -2  147.69    6.80
   5   7   2  135.99    7.70
  -5   7  -2  129.29    5.90
  -5   7  -2  143.29    7.50
   5   7   2  136.39    7.20
   5   7   2  138.69    8.60
   5   7   2  145.09    7.00
  -5   7  -2  141.59    8.10
  -7  -7  -2   23.90    3.90
  -7  -7  -2   35.80    3.00
   7  -7   2   36.30    4.80
   7  -7   2   23.80    3.40
   7   7   2   33.60    4.40
   7   7   2   32.10    4.80
  -7   7  -2   31.30    3.70
   7   7   2   27.60    4.00
  -7   7  -2   32.50    4.60
   7   7   2   32.40    3.70
   7   7   2   31.50    3.80
  -7   7  -2   23.00    3.10
  -7   7  -2   36.90    4.00
   7   7   2   29.50    3.40
   7   7   2   32.30    4.10
  -7   7  -2   31.00    2.60
  -7   7  -2   31.90    4.60
  -7   7  -2   29.10    3.40
  -7   7  -2   30.70    3.90
   9  -7   2   10.80    2.50
  -9  -7  -2   11.90    1.90
  -9  -7  -2   12.30    2.90
   9  -7   2    9.50    2.40
  -9   7  -2   10.20    2.70
   9   7   2   10.20    2.20
   9   7   2   12.80    2.60
  -9   7  -2   11.30    2.40
  -9   7  -2   13.20    2.40
   9   7   2   13.50    3.00
  -9   7  -2   11.90    2.30
  -9   7  -2   14.40    2.00
  -9   7  -2    8.30    2.50
   9   7   2    9.70    2.80
  -9   7  -2   11.90    2.50
   9   7   2   11.60    2.80
  -9   7  -2   13.30    3.40
   9   7   2   10.80    2.20
  11  -7   2   16.90    1.50
  11  -7   2   16.00    3.20
  11  -7   2   13.70    3.90
 -11  -7  -2   21.80    2.30
  11   7   2   23.30    3.20
 -11   7  -2   16.40    3.40
  11   7   2   18.40    1.30
 -11   7  -2   16.40    3.50
 -11   7  -2   18.80    3.00
 -11   7  -2   18.80    2.10
 -11   7  -2   14.10    2.80
 -11   7  -2   16.30    2.80
  11   7   2   17.10    2.80
  11   7   2   17.30    3.30
  11   7   2   16.50    3.80
  13  -7   2   94.49    6.20
  13  -7   2   92.69    6.50
  13  -7   2   92.49    4.20
 -13  -7  -2   92.89    3.70
  13   7   2   98.59    7.70
 -13   7  -2   92.39    7.00
 -13   7  -2   89.19    4.10
  13   7   2   90.29    3.80
 -13   7  -2   92.79    5.80
 -13   7  -2   88.09    5.90
 -13   7  -2   81.49    6.90
  13   7   2   87.29    5.30
  13   7   2   88.39    5.40
 -13   7  -2   95.39    5.70
  15  -7   2   25.00    3.90
  15  -7   2   24.40    2.60
  15  -7   2   31.40    4.60
 -15   7  -2   36.90    5.20
  15   7   2   26.90    4.70
 -15   7  -2   31.80    2.20
 -15   7  -2   35.00    5.10
  15   7   2   30.70    3.60
 -15   7  -2   32.50    4.00
  15   7   2   26.80    2.30
  15   7   2   26.80    4.70
 -15   7  -2   58.79   10.60
  17  -7   2   20.60    2.80
  17  -7   2   21.30    3.90
 -17   7  -2   15.80    3.60
 -17   7  -2   12.50    2.80
  17   7   2   18.30    2.40
  17   7   2   14.60    2.80
  17   7   2   16.20    2.70
 -17   7  -2   19.60    3.30
  17   7   2   14.10    4.30
 -17   7  -2   16.60    4.10
  12   8  -2   60.09    7.30
 -12   8   2   66.99    5.50
  12   8  -2   61.99    4.30
 -12   8   2   51.39    6.40
 -12   8   2   60.09    6.90
  12   8  -2   66.29    4.40
 -12   8   2   62.29    5.30
 -12   8   2   70.09    8.30
  12   8  -2   64.09    3.90
  10   8  -2   28.00    3.30
 -10   8   2   17.90    4.80
  10   8  -2   32.80    3.90
 -10   8   2   35.80    4.70
  10   8  -2   21.50    5.80
  10   8  -2   27.50    3.30
 -10   8   2   32.00    6.30
  10   8  -2   30.60    3.20
 -10   8   2   28.20    4.40
  10   8  -2   31.50    3.50
 -10   8   2   28.60    3.90
  10   8  -2   26.80    4.20
 -10   8   2   24.80    4.30
  -8  -8   2   16.50    2.50
  -8   8   2   16.30    3.70
  -8   8   2   13.00    2.90
  -8   8   2   17.10    4.00
   8   8  -2    9.00    3.00
  -8   8   2   13.10    3.00
   8   8  -2   10.50    2.30
  -8   8   2   17.20    4.00
   8   8  -2   14.70    2.60
   8   8  -2   12.70    3.20
   8   8  -2   18.30    3.50
  -8   8   2   15.60    4.10
   8   8  -2   16.80    2.60
  -8   8   2   14.80    3.80
  -6  -8   2   21.10    2.90
   6   8  -2   18.60    2.60
   6   8  -2   25.30    3.20
   6   8  -2   18.80    2.70
  -6   8   2   18.40    3.30
   6   8  -2   19.10    3.20
   6   8  -2   20.50    4.00
  -6   8   2   19.10    3.20
   6   8  -2   16.30    2.80
   6   8  -2   17.20    4.00
  -6   8   2   23.10    3.50
  -6   8   2   21.70    3.70
  -6   8   2   16.30    3.70
  -6   8   2   17.70    3.70
  -4  -8   2   61.29    4.40
   4  -8  -2   62.09    5.20
   4   8  -2   65.39    5.10
   4   8  -2   67.89    4.40
   4   8  -2   69.49    6.40
  -4   8   2   71.49    5.20
  -4   8   2   55.19    4.90
   4   8  -2   69.49    4.50
  -4   8   2   49.70    5.90
  -4   8   2   73.89    9.30
  -4   8   2   59.29    5.20
   4   8  -2   66.19    5.10
   4   8  -2   63.89    4.60
  -4   8   2   62.39    6.90
  -4   8   2   67.09    5.30
  -4   8   2   58.59    5.10
   4   8  -2   61.09    4.20
   2  -8  -2    7.80    2.30
  -2   8   2    9.20    2.30
  -2   8   2    8.10    2.30
   2   8  -2    7.30    1.80
  -2   8   2   15.00    2.90
   2   8  -2   11.80    2.30
  -2   8   2    9.00    3.50
   2   8  -2    8.80    2.10
  -2   8   2    7.50    2.30
   2   8  -2    9.00    2.40
   2   8  -2    5.80    2.50
  -2   8   2    5.60    2.70
   2   8  -2    7.90    2.20
  -2   8   2    9.70    2.80
   2   8  -2    5.80    1.80
  -2   8   2    6.40    2.10
   0  -8   2    7.50    2.40
   0   8  -2   13.00    2.40
   0   8   2   16.10    3.10
   0   8  -2   19.20    3.60
   0   8   2   16.50    3.60
   0   8  -2   14.10    2.50
   0   8  -2   15.80    2.50
   0   8   2   17.30    2.90
   0   8  -2   17.50    2.80
   0   8  -2   12.40    3.30
   0   8   2   16.50    3.10
   0   8   2   13.70    2.90
   0   8  -2   16.20    2.70
   0   8   2   13.00    3.40
   0   8   2   14.80    3.10
   2  -8   2   13.30    2.70
  -2   8  -2    8.90    2.00
  -2   8  -2    8.60    2.00
   2   8   2    8.20    2.40
   2   8   2   12.10    2.70
   2   8   2    9.30    2.30
   2   8   2    9.60    2.50
  -2   8  -2   13.50    2.60
  -2   8  -2   14.70    3.40
   2   8   2    7.90    2.00
   2   8   2   11.00    3.30
  -2   8  -2    9.30    2.20
  -2   8  -2    4.60    2.20
  -2   8  -2   13.10    2.50
   4  -8   2    2.50    1.60
  -4  -8  -2    3.60    1.50
  -4   8  -2    4.40    1.60
  -4   8  -2    3.70    2.10
   4   8   2    2.80    1.70
   4   8   2    4.20    1.70
  -4   8  -2    3.40    1.60
   4   8   2    0.80    1.90
   4   8   2    3.50    1.70
   4   8   2    2.60    1.50
   4   8   2    4.20    2.10
  -4   8  -2    5.40    1.90
  -4   8  -2    4.10    2.30
  -4   8  -2    3.10    1.30
  -4   8  -2    2.40    1.50
  -6  -8  -2   85.39    5.10
   6   8   2   87.59    6.40
   6   8   2   77.19    5.90
  -6   8  -2   90.79    5.40
  -6   8  -2   72.59    5.20
   6   8   2   81.59    5.40
  -6   8  -2   92.79    5.80
   6   8   2   93.69    6.10
  -6   8  -2  116.99    7.80
  -6   8  -2   82.49    4.70
  -8  -8  -2    4.80    1.50
  -8   8  -2    4.70    1.30
  -8   8  -2    4.00    1.70
  -8   8  -2    0.90    1.30
   8   8   2    3.30    2.20
  -8   8  -2    3.80    1.60
  -8   8  -2    2.50    1.70
  -8   8  -2    3.90    2.10
   8   8   2    2.80    1.50
   8   8   2    2.60    1.40
   8   8   2    4.40    1.90
  -8   8  -2    1.90    1.90
   8   8   2    1.60    1.70
  10  -8   2   52.79    5.90
 -10  -8  -2   54.29    3.60
 -10   8  -2   58.79    7.50
  10   8   2   59.69    5.00
 -10   8  -2   56.49    5.00
 -10   8  -2   57.69    4.70
  10   8   2   48.70    4.20
  10   8   2   57.99    6.00
  10   8   2   41.30    5.80
 -10   8  -2   43.90    6.10
 -10   8  -2   60.79    5.00
 -10   8  -2   49.70    4.30
 -12   8  -2    5.00    2.50
  12   8   2    0.00    1.90
  30   0  -3   25.50    2.90
 -30   0   3   24.60    2.20
  30   0  -3   28.40    4.30
  30   0  -3   24.80    3.60
  30   0  -3   23.90    4.00
 -28   0   3    5.00    0.80
  28   0  -3    3.90    1.40
 -28   0   3    4.70    1.20
  28   0  -3    5.00    1.80
  28   0  -3    3.60    1.60
 -28   0   3    5.60    0.80
 -28   0   3    5.10    1.90
  26   0  -3    1.80    1.20
 -26   0   3    1.80    0.60
 -26   0   3    0.60    0.70
  26   0  -3    2.20    1.40
  26   0  -3    0.20    0.80
 -26   0   3    1.70    0.60
  26   0  -3    1.60    1.40
  26   0  -3    4.40    1.40
 -26   0   3    0.80    1.00
 -24   0   3    0.50    0.70
  24   0  -3   -0.80    0.80
  24   0  -3   -0.40    0.70
 -24   0   3    0.80    0.50
 -24   0   3    0.30    0.90
 -24   0   3    0.20    0.50
  24   0  -3   -0.60    0.60
  24   0  -3    1.20    1.00
 -22   0   3   40.80    2.20
  22   0  -3   39.30    3.10
  22   0  -3   45.90    4.10
 -22   0   3   39.10    3.00
 -22   0   3   42.60    2.40
  22   0  -3   38.00    2.90
 -22   0   3   42.60    2.10
  22   0  -3   38.70    3.50
  20   0  -3    6.70    1.60
 -20   0   3    8.80    1.10
 -20   0   3    6.80    1.10
 -20   0   3    7.00    1.40
  20   0  -3    7.60    1.50
  20   0  -3    7.70    1.60
 -20   0   3    7.50    1.10
  20   0  -3    7.30    1.50
 -18   0   3    7.20    0.90
 -18   0   3    7.80    1.00
 -18   0   3    7.50    1.40
  18   0  -3    5.50    1.40
  18   0  -3    8.90    1.50
 -18   0   3    9.80    1.10
  18   0  -3    7.10    1.20
  18   0  -3    7.90    1.50
 -16   0   3   14.40    1.10
 -16   0   3   13.90    1.00
  16   0  -3   10.50    1.60
 -16   0   3   14.80    1.70
  16   0  -3    9.00    1.60
  16   0  -3   17.70    2.10
 -16   0   3   12.30    1.00
  16   0  -3   12.00    1.50
 -14   0   3   21.60    1.20
  14   0  -3   20.70    2.30
 -14   0   3   20.00    1.10
 -14   0   3   20.50    1.70
  14   0  -3   18.70    1.60
  14   0  -3   21.20    1.90
  14   0  -3   18.80    2.20
  14   0  -3   21.20    1.80
 -14   0   3   17.80    1.00
 -12   0   3 1615.94   62.89
  12   0  -3 1473.45  150.08
  12   0  -3 1500.85   62.29
 -12   0   3 1606.34  169.58
  10   0  -3  154.18    5.00
  10   0  -3  166.78    5.80
 -10   0   3  168.28    4.20
 -10   0   3  156.88    5.10
  10   0  -3  170.68    5.80
 -10   0   3  165.68    4.20
  10   0  -3  164.68    4.90
 -10   0   3  153.78    5.60
  10   0  -3  167.38    5.40
   8   0  -3  465.45   12.60
  -6   0   3  901.21   94.39
   6   0  -3  780.42   99.99
  -6   0   3  987.00   37.20
   6   0  -3  940.91   37.10
   4   0  -3 1045.60   88.69
  -4   0   3 1004.70   36.20
   4   0  -3  974.90   92.19
  -4   0   3  992.80   37.20
  -2   0   3 3105.59   85.49
   2   0  -3 2932.71  151.78
   2   0  -3 3033.70   85.19
  -2   0   3 3219.18  156.28
   0   0   3 1854.51   57.89
   0   0  -3 1914.01  118.39
   0   0  -3 1860.41   58.59
  -2   0  -3 1211.68  100.69
   2   0   3 1097.29   42.10
  -2   0  -3 1130.39   42.80
   4   0   3   36.20    1.60
  -4   0  -3   35.90    1.80
  -4   0  -3   39.30    2.20
   4   0   3   35.90    2.10
   4   0   3   35.30    1.70
  -4   0  -3   32.90    1.60
  -4   0  -3   32.30    2.20
   4   0   3   34.70    1.70
  -6   0  -3   35.40    2.40
  -8   0  -3  102.19    4.40
   8   0   3  111.59    4.10
  -8   0  -3  113.39    4.20
  -8   0  -3  102.19    3.90
  -8   0  -3  105.79    4.70
  -8   0  -3  105.29    4.00
   8   0   3  104.29    4.40
   8   0   3  118.89    4.80
  10   0   3    0.80    0.50
 -10   0  -3    0.00    0.50
 -10   0  -3    1.70    1.00
  10   0   3   -0.20    0.60
  10   0   3    0.80    0.70
 -10   0  -3    0.50    0.80
 -10   0  -3    0.10    0.70
  12   0   3    0.60    0.80
 -12   0  -3    1.30    0.70
  12   0   3    1.00    0.70
 -12   0  -3    0.90    0.70
 -12   0  -3    1.60    0.90
 -12   0  -3    2.00    1.10
 -12   0  -3    0.70    0.70
 -14   0  -3  254.87    9.60
 -14   0  -3  284.07    9.80
  14   0   3  265.57    9.40
 -14   0  -3  281.87    8.60
 -14   0  -3  270.57    8.60
  14   0   3  272.87    8.50
 -14   0  -3  273.17    8.80
  14   0   3  276.17    8.80
 -16   0  -3  171.28    7.60
 -16   0  -3  199.18    8.00
 -16   0  -3  191.48    7.00
  16   0   3  185.18    6.70
  16   0   3  194.88    7.70
 -16   0  -3  185.28    6.70
  16   0   3  172.48    6.80
 -16   0  -3  176.98    6.50
 -18   0  -3  157.78    7.40
  18   0   3  147.89    6.10
 -18   0  -3  143.99    7.10
 -18   0  -3  146.59    6.10
 -18   0  -3  157.08    6.40
 -18   0  -3  146.89    6.00
  18   0   3  159.98    6.60
  18   0   3  150.18    7.00
  20   0   3    3.70    1.30
 -20   0  -3    3.00    1.10
  20   0   3    2.30    1.00
 -20   0  -3    2.90    1.20
  20   0   3    4.90    1.60
 -20   0  -3    6.80    1.70
 -20   0  -3    5.40    2.00
 -22   0  -3   -0.20    1.10
 -22   0  -3    1.30    1.10
  22   0   3    0.30    0.80
 -22   0  -3    0.70    1.00
  22   0   3   -1.10    0.70
 -22   0  -3    0.10    0.70
  22   0   3   -0.60    0.80
 -24   0  -3    8.10    1.80
 -24   0  -3   10.90    2.20
  24   0   3   12.90    2.30
  24   0   3    7.50    2.00
 -24   0  -3    7.60    2.30
  24   0   3   11.10    2.00
 -26   0  -3    1.00    1.00
  26   0   3    1.10    1.40
 -26   0  -3    1.30    1.30
  26   0   3    1.20    1.30
  26   0   3   -0.30    0.90
 -26   0  -3    0.10    1.00
  26   0   3    0.10    1.00
 -26   0  -3    1.10    1.90
 -28   0  -3  133.79   12.30
 -28   0  -3  140.09    7.60
 -28   0  -3  149.49    7.20
 -28   0  -3  143.49    7.50
  28   0   3  144.29    7.20
  28   0   3  143.59    7.80
  28   0   3  159.18    7.70
 -30   0  -3   90.29    5.90
 -30   0  -3   95.19    7.00
 -30   0  -3   91.29    5.70
  30   0   3   87.29    6.20
  30   0   3   90.09    5.90
  30   0   3   83.89    5.60
  31  -1  -3    6.40    2.20
 -31  -1   3    5.90    1.40
  31  -1  -3    2.90    2.60
  31  -1  -3    5.90    1.80
  31  -1  -3    3.50    1.80
  31   1  -3    3.40    1.60
 -31   1   3    4.40    1.10
  31   1  -3    3.30    1.00
  31   1  -3    2.40    1.40
  31   1  -3    5.00    2.10
 -31   1   3    5.90    1.30
 -31   1   3    3.30    1.20
 -31   1   3    3.80    1.10
  29  -1  -3   31.70    4.20
  29  -1  -3   32.70    3.60
  29  -1  -3   29.90    3.90
  29  -1  -3   29.80    3.80
 -29  -1   3   31.00    2.40
  29   1  -3   29.20    3.70
  29   1  -3   31.20    4.10
 -29   1   3   30.70    2.60
  29   1  -3   31.60    2.30
 -29   1   3   29.30    2.40
  29   1  -3   25.50    3.20
 -29   1   3   27.50    2.30
  27  -1  -3    1.00    1.30
  27  -1  -3   -0.30    1.00
  27  -1  -3    0.60    1.00
  27  -1  -3    1.00    1.10
 -27  -1   3   -0.30    0.80
  27  -1  -3   -0.30    0.90
 -27  -1   3    0.60    0.70
  27   1  -3   -0.80    0.90
  27   1  -3    3.00    1.80
  27   1  -3    0.50    0.60
 -27   1   3   -0.10    0.70
  27   1  -3    0.00    1.00
 -27   1   3    1.10    0.80
  27   1  -3   -0.60    0.70
 -27   1   3    0.80    0.70
 -27   1   3    1.40    1.20
 -25  -1   3    9.00    1.50
  25  -1  -3    7.30    2.00
  25  -1  -3   10.40    2.10
  25  -1  -3   12.40    2.20
 -25  -1   3    7.10    1.90
  25  -1  -3    5.80    1.80
  25   1  -3    5.70    1.90
 -25   1   3    9.90    1.50
  25   1  -3    9.20    1.40
 -25   1   3   11.90    2.20
 -25   1   3   10.50    1.60
  25   1  -3   11.20    2.10
  25   1  -3    5.80    2.20
 -25   1   3    9.80    2.20
 -25   1   3    7.30    1.50
  25   1  -3   10.30    2.00
 -23  -1   3    0.60    0.70
  23  -1  -3    1.60    1.10
  23  -1  -3    0.50    1.10
 -23  -1   3    1.10    1.30
  23  -1  -3   -0.60    0.70
  23  -1  -3    1.00    1.20
 -23   1   3    1.90    1.40
  23   1  -3    1.90    1.00
  23   1  -3    0.90    0.70
 -23   1   3    1.40    1.00
 -23   1   3    1.90    0.80
  23   1  -3    0.90    0.90
  23   1  -3   -0.30    1.00
 -23   1   3    1.60    0.80
  23   1  -3    0.90    1.00
 -23   1   3    1.30    0.80
 -21  -1   3   12.60    1.80
  21  -1  -3   12.90    2.20
 -21  -1   3   14.30    1.70
  21  -1  -3   11.50    1.90
  21  -1  -3   11.10    2.20
  21  -1  -3   15.70    2.60
  21   1  -3   14.20    1.60
 -21   1   3   12.50    2.10
  21   1  -3   16.60    2.60
  21   1  -3    9.00    1.60
 -21   1   3   12.30    1.50
 -21   1   3   18.00    2.80
 -21   1   3   13.20    1.80
  21   1  -3   11.40    2.00
  19  -1  -3   94.69    4.90
 -19  -1   3  102.19    3.90
  19  -1  -3   90.39    5.00
  19  -1  -3  110.79    5.00
 -19  -1   3   95.19    4.30
  19  -1  -3  112.09    5.40
 -19   1   3   98.09    4.30
  19   1  -3  100.89    4.00
 -19   1   3   97.69    3.90
 -19   1   3   98.59    3.70
  19   1  -3   93.29    4.20
  19   1  -3   89.89    5.00
 -19   1   3  102.79    4.80
  19   1  -3  100.69    4.60
 -19   1   3   87.79    5.20
  17  -1  -3  134.39    5.80
  17  -1  -3  123.49    5.60
  17  -1  -3  133.89    5.80
 -17  -1   3  127.59    4.40
  17  -1  -3  135.99    5.50
 -17  -1   3  123.99    4.80
  17   1  -3  118.59    5.00
 -17   1   3  132.79    5.00
  17   1  -3  127.19    4.60
  17   1  -3  125.39    5.70
 -17   1   3  127.19    6.00
 -17   1   3  113.59    6.00
  17   1  -3  130.89    4.80
 -17   1   3  137.39    4.70
 -17   1   3  133.19    4.30
  15  -1  -3  202.98    7.50
 -15  -1   3  203.58    6.00
 -15  -1   3  212.28    6.50
  15  -1  -3  203.08    7.40
  15  -1  -3  205.98    7.00
  15  -1  -3  206.68    7.60
  15  -1  -3  208.78    7.30
 -15   1   3  201.08    6.30
  15   1  -3  201.38    6.70
 -15   1   3  206.98    7.60
 -15   1   3  210.78    7.10
  15   1  -3  203.58    7.40
 -15   1   3  209.28    7.40
 -15   1   3  208.98    5.70
  15   1  -3  202.28    6.30
 -15   1   3  197.28    7.80
  15   1  -3  204.78    6.50
 -13  -1   3  974.10  141.39
 -13  -1   3  849.12   41.70
  13  -1  -3 1107.79  178.48
  13  -1  -3  873.61   49.50
 -13   1   3  912.41  174.78
  13   1  -3  919.21   44.00
 -13   1   3  955.10   50.59
  13   1  -3  763.72  120.39
 -11  -1   3  881.51   38.20
 -11  -1   3  740.93  116.59
  11  -1  -3  979.80  154.28
  11  -1  -3  895.31   47.10
  11   1  -3  907.41  115.69
  11   1  -3  848.72   38.50
 -11   1   3 1042.40  165.08
 -11   1   3  828.02   44.90
  -9  -1   3 1751.12   56.89
  -9  -1   3 1806.72  130.59
   9  -1  -3 1925.31  173.78
   9  -1  -3 1854.91   70.19
  -9   1   3 1813.92   69.19
   9   1  -3 1794.72   57.99
  -9   1   3 1605.54  168.58
   9   1  -3 1754.92  121.59
   7  -1  -3  211.78    6.40
   7  -1  -3  212.18    6.40
   7  -1  -3  207.18    7.20
   7  -1  -3  227.98    6.80
   7  -1  -3  214.68    5.70
  -7  -1   3  225.78    5.50
  -7   1   3  224.48    6.20
   7   1  -3  219.78    6.60
  -7   1   3  216.08    5.80
   7   1  -3  224.28    5.90
  -7   1   3  212.78    6.60
  -7   1   3  217.08    6.80
   7   1  -3  206.18    5.70
  -7   1   3  223.18    6.10
  -5  -1   3 2486.35   61.99
  -5  -1   3 2298.37  104.19
   5  -1  -3 2471.25   79.99
   5   1  -3 2454.95   62.59
   5   1  -3 2383.56   99.79
  -5   1   3 2479.55  182.08
  -5   1   3 2420.36   79.29
   3  -1  -3  101.39    3.90
   3  -1  -3  100.79    3.50
  -3  -1   3  108.29    3.40
   3  -1  -3   94.39    3.90
   3  -1  -3  104.19    3.80
   3  -1  -3   97.49    3.50
   3  -1  -3  106.39    3.80
  -3  -1   3  108.49    3.60
  -3  -1   3  102.09    2.50
   3   1  -3  100.19    3.30
  -3   1   3   99.49    3.40
  -3   1   3  104.69    3.80
   3   1  -3   99.89    3.70
   3   1  -3  101.29    3.50
  -3   1   3  106.69    3.40
  -3   1   3  111.09    3.60
   3   1  -3  101.29    2.70
  -1  -1   3 1851.61   88.79
   1  -1  -3 1905.81   65.79
  -1  -1   3 1888.31   49.99
   1  -1  -3 1957.80  148.09
  -1   1   3 1985.10  149.79
   1   1  -3 1740.33   86.39
   1   1  -3 1835.62   50.59
  -1   1   3 1864.71   65.59
   1  -1   3 1673.93  104.19
  -1  -1  -3 1822.02   64.99
   1  -1   3 1799.32   52.79
  -1  -1  -3 1777.42  141.49
   1   1   3 1786.82  145.19
  -1   1  -3 1798.12  105.99
   1   1   3 1731.53   63.39
  -1   1  -3 1775.52   58.59
   3  -1   3  195.58    5.80
   3  -1   3  189.38    5.80
   3  -1   3  192.38    4.70
  -3  -1  -3  180.48    5.80
  -3  -1  -3  189.38    6.30
  -3  -1  -3  185.78    5.80
  -3  -1  -3  176.98    5.50
   3  -1   3  191.18    4.80
   3  -1   3  183.68    4.60
   3   1   3  185.18    5.90
  -3   1  -3  184.28    5.80
  -3   1  -3  183.58    5.20
   3   1   3  187.88    5.40
   3   1   3  183.78    5.70
   3   1   3  185.48    5.80
  -3   1  -3  199.48    5.10
   3   1   3  183.58    6.20
  -5  -1  -3  412.56   11.80
   5   1   3  425.46   11.20
  -5   1  -3  389.56   10.40
   7  -1   3 1898.01  162.28
   7  -1   3 1590.04   62.29
  -7  -1  -3 1677.33   67.89
  -7  -1  -3 1818.72  164.98
   7   1   3 1517.15  154.08
   7   1   3 1523.95   63.79
  -7   1  -3 1619.14   62.59
  -7   1  -3 1623.44  151.78
  -9  -1  -3  343.77   10.30
  -9  -1  -3  333.67    9.50
  -9  -1  -3  333.07    9.80
  -9  -1  -3  348.07    9.40
   9  -1   3  354.16   10.30
  -9  -1  -3  336.17   10.80
   9  -1   3  338.07    9.70
   9  -1   3  347.17   10.10
   9  -1   3  361.86   11.10
   9   1   3  326.67   10.50
  -9   1  -3  342.37    9.70
   9   1   3  327.17    9.50
  -9   1  -3  331.47   10.30
  -9   1  -3  354.86   10.20
   9   1   3  345.97   10.20
   9   1   3  335.47    9.70
  -9   1  -3  334.87    9.50
  11  -1   3   26.80    2.20
  11  -1   3   25.40    2.00
  11  -1   3   33.10    2.50
  11  -1   3   27.60    1.90
 -11  -1  -3   27.90    2.10
 -11  -1  -3   22.60    2.70
 -11  -1  -3   25.00    1.90
 -11  -1  -3   27.50    1.90
 -11  -1  -3   19.40    2.20
  11   1   3   27.20    2.00
 -11   1  -3   27.70    2.10
  11   1   3   22.40    2.30
  11   1   3   25.20    2.00
 -11   1  -3   29.40    2.00
 -11   1  -3   28.80    2.90
 -11   1  -3   28.40    2.30
 -13  -1  -3  394.96   11.20
 -13  -1  -3  390.16   11.60
  13  -1   3  397.06   11.70
 -13  -1  -3  391.16   12.30
  13  -1   3  388.46   11.10
 -13  -1  -3  398.76   10.80
 -13  -1  -3  403.76   12.70
  13  -1   3  384.26   11.50
  13  -1   3  384.96   12.10
  13   1   3  389.26   11.40
  13   1   3  376.36   11.10
 -13   1  -3  396.36   11.20
 -13   1  -3  368.26   11.30
  13   1   3  378.26   12.00
 -13   1  -3  415.96   12.50
 -13   1  -3  384.66   11.70
 -15  -1  -3   91.59    4.50
 -15  -1  -3   84.99    5.90
 -15  -1  -3   88.19    5.20
 -15  -1  -3   88.99    5.00
  15  -1   3   84.99    4.10
  15  -1   3   90.09    4.50
 -15  -1  -3   95.89    4.00
  15  -1   3   97.29    3.90
  15  -1   3   95.39    4.60
  15  -1   3   98.29    5.00
 -15   1  -3   95.79    5.10
  15   1   3   89.29    4.40
 -15   1  -3  100.99    4.60
 -15   1  -3   89.79    4.20
  15   1   3   84.79    5.70
  15   1   3   94.39    4.30
 -15   1  -3   94.39    4.70
  17  -1   3  173.88    6.90
  17  -1   3  185.68    6.70
  17  -1   3  171.18    6.90
  17  -1   3  179.28    7.60
 -17  -1  -3  172.38    6.10
  17  -1   3  174.48    6.10
 -17  -1  -3  175.78    6.90
 -17  -1  -3  153.08    7.50
 -17  -1  -3  176.28    7.70
 -17  -1  -3  174.18    6.40
 -17   1  -3  158.68    6.40
 -17   1  -3  180.28    7.70
 -17   1  -3  159.78    6.90
  17   1   3  157.58    6.60
  17   1   3  169.48    6.50
 -17   1  -3  176.88    7.70
  17   1   3  177.38    7.50
 -17   1  -3  173.88    6.80
  19  -1   3  473.55   18.20
 -19  -1  -3  530.75   16.10
  19  -1   3  557.94   15.30
  19  -1   3  560.54   17.30
 -19  -1  -3  541.95   17.50
  19  -1   3  541.45   15.90
 -19  -1  -3  568.44   15.60
  19  -1   3  561.94   16.50
 -19  -1  -3  561.94   15.20
 -19   1  -3  573.44   17.50
 -19   1  -3  538.55   16.20
  19   1   3  541.25   16.00
  19   1   3  571.24   15.90
 -19   1  -3  567.34   16.60
  19   1   3  548.05   17.10
 -19   1  -3  552.74   15.80
  21  -1   3   16.40    2.80
  21  -1   3   11.60    1.90
 -21  -1  -3   18.10    3.00
  21  -1   3   11.50    2.30
 -21  -1  -3   16.80    2.20
 -21  -1  -3   14.10    2.30
  21  -1   3   17.40    2.50
  21  -1   3    9.50    2.20
 -21  -1  -3   13.40    1.90
 -21   1  -3   19.50    2.80
  21   1   3   10.80    2.30
  21   1   3   10.90    2.40
 -21   1  -3   16.40    2.40
  21   1   3   11.70    1.90
 -21   1  -3   17.70    3.00
 -21   1  -3   16.70    2.70
  23  -1   3  237.98    9.10
  23  -1   3  248.18    8.70
 -23  -1  -3  230.78    8.30
 -23  -1  -3  246.38   10.70
 -23  -1  -3  241.48    8.80
  23  -1   3  237.28    9.20
 -23  -1  -3  241.28    9.50
  23  -1   3  247.88    9.90
  23   1   3  233.08   10.30
 -23   1  -3  232.68    9.60
 -23   1  -3  246.98    9.60
  23   1   3  247.08   12.50
 -23   1  -3  226.28   10.30
  23   1   3  243.88    9.20
  25  -1   3   34.30    4.50
  25  -1   3   47.30    3.60
  25  -1   3   38.50    3.50
 -25  -1  -3   49.50    5.50
 -25  -1  -3   41.40    3.20
 -25  -1  -3   44.10    3.90
  25  -1   3   42.20    4.60
  25  -1   3   41.50    3.60
  25   1   3   39.00    4.40
 -25   1  -3   48.20    4.00
  25   1   3   40.70    3.60
 -25   1  -3   41.30    3.90
 -25   1  -3   37.50    4.80
 -25   1  -3   40.00    3.40
  25   1   3   49.50    5.20
 -27  -1  -3   30.40    3.90
 -27  -1  -3   25.20    4.40
 -27  -1  -3   33.00    2.90
 -27  -1  -3   34.50    3.50
  27  -1   3   23.60    3.30
  27  -1   3   22.30    3.10
  27  -1   3   24.40    3.60
  27  -1   3   34.80    3.70
  27   1   3   27.20    3.50
 -27   1  -3   34.90    4.20
  27   1   3   33.50    3.90
 -27   1  -3   26.80    3.80
 -27   1  -3   28.30    3.70
  27   1   3   27.70    3.70
  29  -1   3   46.70    5.40
  29  -1   3   51.59    4.10
  29  -1   3   43.00    4.70
 -29  -1  -3   34.70    4.90
 -29  -1  -3   47.70    3.80
 -29  -1  -3   49.00    4.10
 -29  -1  -3   48.20    3.60
 -29   1  -3   39.20    5.10
 -29   1  -3   47.80    5.00
 -29   1  -3   48.90    4.60
  29   1   3   52.69    4.70
  29   1   3   51.29    4.40
  29   1   3   50.69    5.20
 -29   1  -3   50.29    4.50
 -30  -2   3   27.90    2.90
  30  -2  -3   24.70    4.30
  30  -2  -3   20.80    3.60
  30  -2  -3   24.90    3.90
  30  -2  -3   26.60    3.90
  30   2  -3   20.50    3.50
  30   2  -3   29.30    3.60
 -30   2   3   25.60    3.10
 -30   2   3   22.70    2.60
 -30   2   3   26.20    4.20
 -30   2   3   23.50    2.70
  30   2  -3   20.40    4.40
 -30   2   3   24.10    2.20
  28  -2  -3   48.70    5.40
  28  -2  -3   54.19    4.40
 -28  -2   3   46.60    3.30
  28  -2  -3   52.79    4.60
  28  -2  -3   41.60    4.50
 -28   2   3   52.49    4.30
  28   2  -3   51.39    3.80
  28   2  -3   51.29    4.00
 -28   2   3   46.50    3.00
 -28   2   3   53.09    5.80
 -28   2   3   49.30    3.70
  28   2  -3   51.49    4.60
 -28   2   3   45.90    3.20
  26  -2  -3    0.00    0.90
  26  -2  -3    0.10    1.30
 -26  -2   3    0.40    0.80
  26  -2  -3    1.10    1.10
  26  -2  -3    1.50    1.30
 -26  -2   3    1.40    1.00
  26  -2  -3    1.00    1.20
 -26   2   3    0.70    0.80
  26   2  -3    1.90    1.10
 -26   2   3    0.60    0.90
 -26   2   3    0.60    0.70
 -26   2   3    0.40    0.80
  26   2  -3    0.00    1.10
  26   2  -3    2.10    1.50
 -26   2   3    2.80    1.70
 -26   2   3    1.50    1.50
  26   2  -3    0.90    1.10
  24  -2  -3   10.00    2.30
  24  -2  -3   13.70    2.50
  24  -2  -3   17.60    2.90
  24  -2  -3    8.60    2.40
 -24  -2   3   16.70    2.20
  24   2  -3   11.60    2.60
 -24   2   3   14.80    2.00
 -24   2   3   11.70    2.60
  24   2  -3   13.30    2.20
 -24   2   3   12.50    2.10
  24   2  -3   14.80    2.20
  24   2  -3    8.50    2.00
 -24   2   3   12.10    2.30
 -24   2   3   14.80    2.00
 -24   2   3   16.80    2.00
  22  -2  -3   73.49    4.90
  22  -2  -3   72.79    4.80
  22  -2  -3   74.39    4.70
  22  -2  -3   78.99    5.40
  22  -2  -3   87.39    5.20
 -22  -2   3   76.49    3.90
 -22   2   3   72.49    3.80
  22   2  -3   72.69    4.80
 -22   2   3   69.69    4.20
  22   2  -3   81.19    4.30
 -22   2   3   76.39    3.70
 -22   2   3   69.39    4.40
 -22   2   3   74.59    3.60
  22   2  -3   76.49    3.90
  22   2  -3   72.29    2.50
  22   2  -3   80.89    5.30
 -22   2   3   73.09    5.30
  20  -2  -3   48.30    3.80
 -20  -2   3   41.00    2.70
  20  -2  -3   46.10    3.80
  20  -2  -3   41.80    3.50
  20  -2  -3   47.20    3.70
 -20  -2   3   41.40    2.70
  20   2  -3   43.80    3.70
 -20   2   3   42.50    3.10
 -20   2   3   40.10    3.10
  20   2  -3   41.20    2.70
 -20   2   3   44.40    3.30
  20   2  -3   46.10    3.10
 -20   2   3   42.00    4.50
 -20   2   3   44.80    2.90
  20   2  -3   44.60    1.90
  20   2  -3   42.90    2.80
 -18  -2   3  158.58    5.70
 -18  -2   3  164.88    5.90
  18  -2  -3  164.88    7.00
  18  -2  -3  157.78    7.10
  18  -2  -3  159.88    6.70
  18  -2  -3  165.48    7.20
 -18   2   3  154.88    5.90
 -18   2   3  164.48    6.70
  18   2  -3  160.58    4.80
 -18   2   3  158.18    7.50
  18   2  -3  148.49    6.70
 -18   2   3  168.58    6.40
  18   2  -3  161.28    5.90
  18   2  -3  164.08    6.00
  18   2  -3  156.08    5.50
 -18   2   3  166.68    5.60
 -18   2   3  153.08    6.50
  16  -2  -3   10.10    1.90
  16  -2  -3    7.30    1.60
 -16  -2   3    7.90    1.30
  16  -2  -3    9.00    1.80
  16  -2  -3    7.20    1.80
 -16  -2   3    8.30    1.20
  16   2  -3    8.90    1.40
  16   2  -3    9.10    1.00
 -16   2   3   10.20    1.70
 -16   2   3   10.40    1.80
 -16   2   3   11.50    1.40
 -16   2   3    9.30    2.10
  16   2  -3    7.60    1.70
 -16   2   3    7.90    1.60
  16   2  -3    7.80    1.20
  16   2  -3    9.10    1.30
 -16   2   3    9.20    1.50
  14  -2  -3  135.89    4.80
  14  -2  -3  143.09    5.80
  14  -2  -3  135.29    5.90
  14  -2  -3  131.19    5.50
  14  -2  -3  127.79    6.00
 -14  -2   3  131.59    4.40
 -14  -2   3  129.99    4.80
  14  -2  -3  130.89    5.70
  14   2  -3  134.19    4.60
  14   2  -3  134.49    4.20
 -14   2   3  132.29    5.50
 -14   2   3  130.59    5.30
 -14   2   3  140.79    5.10
  14   2  -3  138.89    5.70
  14   2  -3  128.29    5.00
 -14   2   3  130.39    4.70
 -14   2   3  130.39    6.30
  14   2  -3  129.19    4.60
 -14   2   3  140.59    5.60
  12  -2  -3  605.34   17.20
 -12  -2   3  598.84   15.50
  12  -2  -3  608.84   16.70
  12  -2  -3  595.04   16.30
  12  -2  -3  589.64   16.40
  12  -2  -3  605.24   16.80
 -12   2   3  595.44   16.40
 -12   2   3  607.34   17.60
 -12   2   3  620.44   16.10
  12   2  -3  591.64   14.60
 -12   2   3  627.24   15.50
  12   2  -3  589.24   15.80
 -12   2   3  588.64   16.40
 -10  -2   3  267.47    6.90
  10  -2  -3  268.67    9.20
  10  -2  -3  263.47    8.40
  10  -2  -3  260.87    8.40
 -10  -2   3  265.57    7.80
  10  -2  -3  275.27    7.40
  10  -2  -3  270.67    8.70
  10  -2  -3  265.87    8.70
 -10   2   3  249.48    8.30
 -10   2   3  270.57    9.40
 -10   2   3  285.57    8.30
 -10   2   3  269.07    8.60
  10   2  -3  257.37    7.00
 -10   2   3  265.67    8.00
 -10   2   3  259.77    7.70
  10   2  -3  270.27    8.10
  -8  -2   3  106.19    4.00
   8  -2  -3  107.09    4.40
  -8  -2   3  105.09    3.00
   8  -2  -3  115.09    4.80
   8  -2  -3  113.99    4.40
   8  -2  -3  109.29    4.60
   8  -2  -3  105.29    3.80
   8  -2  -3  104.09    3.40
   8  -2  -3  111.09    5.10
   8   2  -3  103.49    3.10
  -8   2   3  108.59    4.50
   8   2  -3  107.39    3.60
  -8   2   3   99.29    4.40
  -8   2   3  103.59    5.10
  -8   2   3  107.49    4.10
   8   2  -3  105.19    4.10
  -8   2   3  101.99    4.20
  -8   2   3  107.89    4.10
   6  -2  -3  332.17    9.50
   6  -2  -3  331.87    9.90
   6  -2  -3  334.57    9.90
   6  -2  -3  344.67   10.50
   6  -2  -3  324.97    9.50
   6  -2  -3  328.97    8.40
   6  -2  -3  331.07    9.20
  -6   2   3  347.87   10.60
  -6   2   3  325.87    9.30
  -6   2   3  317.37    9.30
   6   2  -3  326.07    9.60
  -6   2   3  340.67    9.40
  -6   2   3  329.57    9.80
  -6   2   3  336.47    9.80
  -6   2   3  305.77    9.60
   6   2  -3  329.07    9.40
   4  -2  -3   42.30    2.30
   4  -2  -3   36.70    2.70
   4  -2  -3   39.90    2.60
   4  -2  -3   37.50    2.20
   4  -2  -3   40.40    2.40
   4  -2  -3   44.90    2.50
   4   2  -3   39.70    2.10
  -4   2   3   38.80    2.30
   4   2  -3   40.90    2.10
   4   2  -3   42.00    2.40
  -4   2   3   39.60    1.60
  -4   2   3   41.20    2.60
  -4   2   3   44.90    2.60
   4   2  -3   42.60    2.30
  -4   2   3   41.00    2.50
  -2  -2   3 1220.68   33.80
   2  -2  -3 1114.89  159.28
   2   2  -3 1324.97   68.39
  -2   2   3 1256.37   56.89
   2   2  -3 1219.38   33.30
   0  -2   3 2309.37   63.99
   0  -2  -3 2414.26  196.28
   0  -2  -3 2232.28   83.29
   0  -2   3 2316.67  118.39
   0   2   3 2392.06  191.28
   0   2   3 2209.68   82.79
   0   2  -3 2272.77   63.09
   0   2  -3 2284.67  122.69
  -2  -2  -3  136.69    4.60
   2  -2   3  140.19    5.10
  -2  -2  -3  129.29    5.40
  -2  -2  -3  131.19    5.00
   2  -2   3  134.39    4.50
   2  -2   3  143.79    5.10
  -2  -2  -3  139.99    4.70
   2  -2   3  133.89    4.10
  -2   2  -3  141.39    3.90
  -2   2  -3  132.19    6.50
  -2   2  -3  141.19    3.50
   2   2   3  144.29    5.00
   2   2   3  133.49    5.00
   2   2   3  137.69    4.70
  -2   2  -3  139.69    5.00
   2   2   3  150.88    5.40
  -2   2  -3  142.49    4.60
   2   2   3  132.29    6.20
  -2   2  -3  135.09    4.10
   4  -2   3  920.01   40.10
  -4  -2  -3  835.92  133.89
   4  -2   3  990.70  104.19
  -4  -2  -3  955.30   49.50
  -4   2  -3  848.72  115.29
  -4   2  -3  911.01   39.40
   4   2   3  895.51   47.00
   4   2   3  961.50  174.58
   6  -2   3 2835.92   94.49
  -6  -2  -3 2908.21  104.79
  -6  -2  -3 2954.30  225.18
   6   2   3 3060.19  240.98
  -6   2  -3 2998.50  211.28
  -6   2  -3 3088.49   95.59
   6   2   3 3034.00  103.99
   8  -2   3   52.59    2.50
   8  -2   3   55.99    1.70
   8  -2   3   54.09    3.00
  -8  -2  -3   55.19    3.00
  -8  -2  -3   45.90    3.40
  -8  -2  -3   55.89    3.10
  -8  -2  -3   53.89    2.80
   8  -2   3   54.49    2.80
   8  -2   3   54.09    3.20
   8  -2   3   52.09    3.10
   8   2   3   54.19    3.60
   8   2   3   52.39    3.00
  -8   2  -3   49.90    3.00
   8   2   3   49.50    2.80
  -8   2  -3   51.29    2.70
   8   2   3   55.29    2.80
  -8   2  -3   46.20    3.10
  -8   2  -3   58.49    2.70
 -10  -2  -3  139.49    5.60
  10  -2   3  151.78    5.80
 -10  -2  -3  146.99    5.70
  10  -2   3  149.79    5.90
  10  -2   3  142.49    5.40
 -10  -2  -3  139.29    5.20
  10  -2   3  144.99    5.70
  10  -2   3  147.39    4.10
 -10  -2  -3  143.49    6.50
  10   2   3  142.69    5.40
 -10   2  -3  135.59    5.80
  10   2   3  141.69    5.20
 -10   2  -3  141.19    5.30
 -10   2  -3  141.19    5.70
  10   2   3  144.09    6.40
  10   2   3  142.89    5.60
 -10   2  -3  140.79    5.20
 -12  -2  -3  172.48    6.50
 -12  -2  -3  175.48    6.00
  12  -2   3  168.98    6.40
 -12  -2  -3  169.48    6.70
  12  -2   3  170.78    5.10
  12  -2   3  171.18    6.60
 -12  -2  -3  172.58    5.40
  12  -2   3  163.08    5.90
  12  -2   3  175.08    6.70
  12  -2   3  171.08    6.70
 -12  -2  -3  153.38    7.10
 -12   2  -3  163.58    6.70
 -12   2  -3  169.48    6.20
 -12   2  -3  164.78    6.00
  12   2   3  167.08    6.00
  12   2   3  184.98    6.40
  12   2   3  170.68    7.30
  12   2   3  162.08    6.50
 -12   2  -3  178.78    7.00
 -14  -2  -3  135.19    6.70
 -14  -2  -3  134.99    5.70
  14  -2   3  131.19    5.70
  14  -2   3  130.99    5.90
 -14  -2  -3  130.49    5.20
  14  -2   3  141.09    5.50
  14  -2   3  137.59    4.60
 -14  -2  -3  131.29    6.00
 -14  -2  -3  138.79    4.60
  14  -2   3  130.89    5.90
 -14   2  -3  130.69    5.40
  14   2   3  132.89    5.30
 -14   2  -3  141.39    6.20
 -14   2  -3  129.89    5.50
  14   2   3  134.69    6.00
  14   2   3  138.59    5.60
  14   2   3  137.59    6.60
 -14   2  -3  133.29    6.10
 -16  -2  -3   44.10    3.90
 -16  -2  -3   41.00    3.20
  16  -2   3   36.90    3.10
 -16  -2  -3   40.20    2.80
  16  -2   3   43.40    3.00
  16  -2   3   49.00    3.60
  16  -2   3   42.50    2.40
 -16  -2  -3   45.70    2.40
  16  -2   3   41.20    3.10
 -16  -2  -3   46.50    3.60
  16  -2   3   43.80    3.40
 -16   2  -3   42.30    3.50
 -16   2  -3   43.10    3.00
  16   2   3   35.20    2.70
  16   2   3   40.10    2.90
  16   2   3   46.50    3.80
 -16   2  -3   42.90    3.50
  16   2   3   37.30    3.20
 -16   2  -3   44.90    3.10
  18  -2   3  259.27    9.00
  18  -2   3  243.28    9.30
 -18  -2  -3  264.97    7.70
  18  -2   3  262.37    8.10
 -18  -2  -3  241.58   10.30
 -18  -2  -3  241.98    8.40
  18  -2   3  253.07    9.40
  18  -2   3  252.47    9.80
 -18  -2  -3  256.87    9.30
  18   2   3  267.07    9.00
 -18   2  -3  252.17    9.80
 -18   2  -3  239.58    8.70
 -18   2  -3  250.87    9.10
  18   2   3  249.78    9.00
  18   2   3  260.57    9.80
  20  -2   3  429.36   13.50
 -20  -2  -3  419.96   12.80
  20  -2   3  421.06   14.40
  20  -2   3  424.16   13.90
  20  -2   3  447.46   14.20
 -20  -2  -3  416.46   15.10
  20  -2   3  426.56   12.30
 -20  -2  -3  417.96   11.70
 -20  -2  -3  431.66   13.80
 -20   2  -3  418.06   14.40
  20   2   3  422.36   14.40
 -20   2  -3  429.06   13.70
  20   2   3  429.26   13.60
  20   2   3  429.36   13.20
  22  -2   3   12.70    2.20
 -22  -2  -3   13.80    2.50
  22  -2   3   13.50    2.60
 -22  -2  -3   15.90    2.20
 -22  -2  -3   12.80    2.40
  22  -2   3   11.40    1.80
 -22  -2  -3   10.30    2.70
  22  -2   3   13.60    2.60
  22   2   3   15.10    2.50
 -22   2  -3   12.80    2.30
 -22   2  -3   12.80    2.70
 -22   2  -3   14.90    2.90
  22   2   3   10.10    1.90
  22   2   3    8.50    2.20
 -24  -2  -3   35.40    4.10
  24  -2   3   37.40    4.10
 -24  -2  -3   41.60    3.20
  24  -2   3   43.80    5.00
 -24  -2  -3   41.10    5.10
  24  -2   3   39.30    3.00
  24  -2   3   42.00    4.50
  24  -2   3   35.40    3.70
 -24   2  -3   35.20    4.20
  24   2   3   40.40    4.70
  24   2   3   44.30    3.70
  24   2   3   31.80    3.40
 -24   2  -3   33.60    3.80
 -24   2  -3   40.20    4.70
 -24   2  -3   38.30    3.40
 -26  -2  -3   17.40    3.00
  26  -2   3   16.30    2.90
  26  -2   3   15.90    3.10
  26  -2   3   15.50    2.40
  26  -2   3   16.00    2.80
 -26   2  -3   11.00    2.60
  26   2   3   14.30    2.60
 -26   2  -3    7.50    2.40
 -26   2  -3   12.00    2.50
  26   2   3   13.20    2.40
  26   2   3   17.50    4.00
  28  -2   3   20.50    3.40
  28  -2   3   20.00    3.20
  28  -2   3   21.30    3.80
 -28  -2  -3   21.60    2.90
  28  -2   3   21.60    3.40
  28  -2   3   27.40    4.20
 -28  -2  -3   24.70    2.30
 -28  -2  -3   19.60    4.00
 -28  -2  -3   24.10    3.10
 -28   2  -3   21.00    3.60
 -28   2  -3   21.60    3.90
 -28   2  -3   21.90    3.70
  28   2   3   19.00    3.30
 -28   2  -3   24.70    4.10
  28   2   3   17.60    2.90
  29  -3  -3   45.30    5.00
 -29  -3   3   45.20    3.50
  29  -3  -3   32.70    4.20
  29  -3  -3   40.40    5.20
  29  -3  -3   33.90    3.90
  29  -3  -3   45.90    5.30
 -29   3   3   38.30    4.30
 -29   3   3   45.80    3.50
 -29   3   3   44.90    3.30
  29   3  -3   43.70    3.80
  29   3  -3   38.00    3.50
 -29   3   3   38.30    5.20
  27  -3  -3    6.10    2.20
  27  -3  -3    6.70    2.40
  27  -3  -3    7.50    2.20
  27  -3  -3    8.50    2.20
  27  -3  -3    6.50    1.80
 -27   3   3    7.80    2.70
 -27   3   3    9.10    1.90
 -27   3   3    7.50    1.80
 -27   3   3    6.60    1.70
  27   3  -3    7.10    1.80
  27   3  -3    8.90    1.90
 -27   3   3    7.80    2.00
 -27   3   3   10.90    2.50
  27   3  -3    4.10    1.80
  27   3  -3    5.10    1.80
  25  -3  -3   23.30    2.90
  25  -3  -3   20.30    3.20
  25  -3  -3   27.80    3.80
 -25  -3   3   26.10    3.00
  25  -3  -3   18.80    2.90
  25  -3  -3   23.40    3.80
  25  -3  -3   35.40    4.70
 -25  -3   3   24.60    2.80
 -25   3   3   25.70    2.80
  25   3  -3   20.80    2.50
  25   3  -3   23.50    2.90
 -25   3   3   30.10    3.80
  25   3  -3   20.60    3.10
 -25   3   3   23.80    2.80
 -25   3   3   18.90    3.60
 -25   3   3   28.50    4.50
  23  -3  -3  141.89    6.30
 -23  -3   3  134.89    5.70
 -23  -3   3  133.19    6.00
  23  -3  -3  128.19    7.10
  23  -3  -3  131.29    6.90
  23  -3  -3  125.19    6.80
  23  -3  -3  151.58    8.00
  23   3  -3  135.99    7.20
 -23   3   3  133.09    7.90
 -23   3   3  129.59    6.70
 -23   3   3  128.59    5.70
 -23   3   3  133.99    6.50
  23   3  -3  131.99    6.10
  23   3  -3  146.79    6.00
  23   3  -3  129.99    7.00
  23   3  -3  145.29    5.80
  21  -3  -3    7.10    1.80
  21  -3  -3    7.00    2.00
  21  -3  -3   11.40    2.30
  21  -3  -3    8.30    2.10
 -21  -3   3   10.60    1.90
  21  -3  -3    7.40    2.00
  21  -3  -3    5.90    1.50
 -21   3   3    9.10    2.00
 -21   3   3    7.70    1.70
  21   3  -3    5.20    1.50
 -21   3   3    7.20    1.70
  21   3  -3    6.50    1.40
 -21   3   3    7.90    1.60
 -21   3   3    5.40    2.30
 -21   3   3    8.40    1.90
  21   3  -3    7.60    1.40
  21   3  -3    9.60    2.30
  21   3  -3    5.10    1.60
 -19  -3   3  166.88    6.60
  19  -3  -3  163.58    7.70
  19  -3  -3  156.88    7.60
 -19  -3   3  158.28    5.80
  19  -3  -3  156.78    8.20
  19  -3  -3  153.58    6.20
  19  -3  -3  174.98    7.40
 -19   3   3  160.08    7.10
 -19   3   3  167.48    7.00
 -19   3   3  152.68    8.10
  19   3  -3  160.88    6.70
 -19   3   3  152.78    6.80
 -19   3   3  155.78    6.40
  19   3  -3  156.48    7.20
  19   3  -3  167.88    5.80
  19   3  -3  153.98    5.80
 -19   3   3  149.99    6.10
  17  -3  -3  339.97   10.50
  17  -3  -3  335.67   11.50
  17  -3  -3  343.67   12.20
  17  -3  -3  347.77   12.10
  17  -3  -3  353.46   11.70
 -17  -3   3  341.37    9.80
 -17  -3   3  355.06   10.90
  17   3  -3  349.17    9.90
 -17   3   3  358.26   10.70
  17   3  -3  349.27   11.20
 -17   3   3  324.47   11.10
 -17   3   3  335.47   11.50
 -17   3   3  338.37   12.80
 -17   3   3  327.37   10.60
  17   3  -3  343.27    9.60
 -17   3   3  338.97   11.20
  15  -3  -3  130.39    6.40
  15  -3  -3  136.99    6.30
 -15  -3   3  149.88    5.90
 -15  -3   3  146.19    5.00
  15  -3  -3  145.79    5.50
  15  -3  -3  131.09    6.70
  15  -3  -3  154.48    6.50
 -15   3   3  147.19    6.40
 -15   3   3  144.99    5.80
  15   3  -3  146.19    6.10
  15   3  -3  140.19    4.70
 -15   3   3  148.39    5.80
 -15   3   3  146.49    7.30
 -15   3   3  153.88    6.20
  15   3  -3  140.99    4.90
  13  -3  -3   56.29    3.60
 -13  -3   3   60.39    3.10
  13  -3  -3   59.89    4.20
 -13  -3   3   67.69    3.60
  13  -3  -3   64.89    3.90
  13  -3  -3   60.29    3.70
  13  -3  -3   58.29    3.50
  13  -3  -3   58.69    3.90
  13   3  -3   61.09    3.60
 -13   3   3   51.99    3.40
 -13   3   3   62.19    4.50
  13   3  -3   64.29    2.40
 -13   3   3   56.89    3.30
 -13   3   3   66.39    3.90
 -13   3   3   63.79    3.50
  13   3  -3   63.79    2.60
  13   3  -3   60.29    2.00
 -13   3   3   61.79    3.60
  11  -3  -3  383.36   11.80
  11  -3  -3  358.66   11.40
 -11  -3   3  391.16   11.30
  11  -3  -3  361.76   11.90
 -11  -3   3  387.86    9.70
  11  -3  -3  373.76   12.40
  11  -3  -3  369.36   11.60
  11  -3  -3  361.16   10.40
  11   3  -3  379.86    9.60
 -11   3   3  366.06   12.70
 -11   3   3  367.96   11.70
  11   3  -3  370.36    9.60
  11   3  -3  376.16   11.50
  11   3  -3  383.16    9.00
 -11   3   3  382.66   11.50
 -11   3   3  393.86   11.30
 -11   3   3  384.66   11.30
  11   3  -3  373.06    9.00
 -11   3   3  387.86   11.50
  -9  -3   3  347.97    8.60
   9  -3  -3  355.16   11.10
   9  -3  -3  337.77   10.60
   9  -3  -3  326.27   10.40
   9  -3  -3  352.16   10.80
  -9  -3   3  340.97   10.30
   9  -3  -3  345.37    9.50
   9  -3  -3  340.67   11.40
   9   3  -3  341.37    8.60
  -9   3   3  337.37   10.40
  -9   3   3  328.07   11.60
  -9   3   3  347.47   10.80
  -9   3   3  348.87   10.60
  -9   3   3  344.47   10.40
   9   3  -3  338.57    9.00
  -9   3   3  332.87   10.30
   9   3  -3  340.37   10.60
   7  -3  -3   91.09    4.10
   7  -3  -3   91.99    4.40
   7  -3  -3   89.39    4.80
   7  -3  -3   85.39    4.00
   7  -3  -3   92.79    4.30
   7  -3  -3   85.19    3.40
  -7  -3   3   92.09    4.10
  -7   3   3   91.59    4.10
   7   3  -3   87.29    2.70
  -7   3   3   88.09    4.30
  -7   3   3   96.99    4.40
   7   3  -3   81.99    4.20
  -7   3   3   88.59    3.30
  -7   3   3   92.99    5.00
  -7   3   3   89.09    4.20
   7   3  -3   95.49    4.50
  -7   3   3   88.99    4.10
  -7   3   3   94.09    4.50
   7   3  -3   83.29    3.30
   5  -3  -3   37.60    2.50
   5  -3  -3   34.00    2.70
   5  -3  -3   38.20    2.70
   5  -3  -3   39.10    3.00
   5  -3  -3   31.70    2.50
  -5   3   3   34.40    2.60
   5   3  -3   36.20    2.70
   5   3  -3   37.00    1.50
  -5   3   3   34.90    2.60
  -5   3   3   32.30    2.60
  -5   3   3   41.40    2.90
   5   3  -3   36.70    2.70
   5   3  -3   37.70    2.20
   5   3  -3   39.60    2.10
  -5   3   3   33.80    2.40
  -5   3   3   32.90    2.40
   5   3  -3   36.30    1.50
  -5   3   3   35.50    2.00
  -5   3   3   39.00    3.20
   3  -3  -3  130.89    5.50
   3  -3  -3  128.39    5.40
   3  -3  -3  138.29    5.30
   3  -3  -3  132.49    4.60
  -3  -3   3  133.89    4.80
   3  -3  -3  126.09    5.60
   3  -3  -3  129.29    5.00
   3   3  -3  132.09    5.40
  -3   3   3  131.09    5.40
  -3   3   3  131.79    5.40
  -3   3   3  136.09    5.30
   3   3  -3  125.59    4.90
  -3   3   3  136.39    4.50
   3   3  -3  133.89    3.90
  -3   3   3  131.99    5.80
   3   3  -3  141.19    5.60
  -3   3   3  134.39    5.60
  -3   3   3  138.79    5.50
   3   3  -3  130.29    4.20
   3   3  -3  134.29    3.90
  -3   3   3  128.39    5.00
   1  -3  -3  324.57   10.10
   1  -3  -3  331.07   10.40
   1  -3  -3  324.27   10.40
  -1  -3   3  322.57    9.60
   1  -3  -3  338.27   10.40
  -1  -3   3  321.07   10.20
   1  -3  -3  335.87    9.10
   1  -3  -3  325.37    9.60
   1   3  -3  328.27    9.70
  -1   3   3  332.27    9.30
   1   3  -3  342.97    8.70
  -1   3   3  342.07   10.30
   1   3  -3  332.87    8.50
   1   3  -3  317.27   10.10
  -1   3   3  332.27   10.10
  -1   3   3  331.87   10.00
  -1   3   3  331.57   10.60
  -1   3   3  323.97    9.60
   1   3  -3  332.57   10.10
  -1  -3  -3  717.73   19.60
  -3  -3  -3  354.76   10.60
   3  -3   3  346.97    9.50
   3  -3   3  345.37    9.40
   3  -3   3  337.17   10.30
  -3  -3  -3  348.87    9.50
  -3  -3  -3  330.67   10.20
  -3  -3  -3  351.06    9.90
  -3  -3  -3  353.76   11.20
   3  -3   3  348.27   10.60
  -3   3  -3  327.37   10.40
  -3   3  -3  354.46    9.40
  -3   3  -3  351.96    8.60
  -3   3  -3  341.77   10.40
   3   3   3  329.47   10.30
  -3   3  -3  345.17    9.30
   3   3   3  337.67   10.80
   3   3   3  335.17   11.20
  -3   3  -3  348.67    9.20
   3   3   3  340.57    9.50
   3   3   3  345.57   10.00
  -5  -3  -3  166.58    6.90
   5  -3   3  160.68    5.30
   5  -3   3  160.88    6.20
  -5  -3  -3  168.28    5.60
   5  -3   3  155.18    6.20
  -5  -3  -3  163.98    5.90
  -5  -3  -3  159.98    5.40
  -5  -3  -3  147.19    6.00
   5   3   3  158.38    5.70
  -5   3  -3  157.68    6.30
  -5   3  -3  158.88    4.00
   5   3   3  151.98    5.30
   5   3   3  147.49    6.70
  -5   3  -3  157.38    5.30
  -5   3  -3  166.38    5.30
   5   3   3  162.58    6.50
  -5   3  -3  160.88    6.10
  -5   3  -3  162.08    5.30
   5   3   3  156.78    5.90
  -7  -3  -3  318.17   10.30
   7  -3   3  314.87   10.30
   7  -3   3  315.27    9.60
   7  -3   3  337.07   10.50
  -7  -3  -3  326.37    9.60
  -7  -3  -3  331.97    9.80
   7  -3   3  349.96    9.90
   7  -3   3  335.37    8.50
  -7  -3  -3  344.17   11.40
  -7  -3  -3  334.07    9.70
   7   3   3  327.97   11.30
  -7   3  -3  346.37    9.80
   7   3   3  337.47   10.10
  -7   3  -3  321.67   10.20
   7   3   3  343.57   10.90
  -7   3  -3  328.17   10.70
  -7   3  -3  334.07    9.60
   7   3   3  321.07    9.60
   7   3   3  316.17    9.70
  -7   3  -3  323.67    9.50
   9  -3   3   96.09    4.70
   9  -3   3   93.99    4.30
   9  -3   3   93.49    4.70
   9  -3   3   88.99    2.70
  -9  -3  -3   92.39    3.90
   9  -3   3   86.99    3.50
  -9  -3  -3   87.39    5.20
  -9  -3  -3   89.19    4.10
  -9  -3  -3   94.99    4.50
  -9  -3  -3   84.09    3.90
   9  -3   3   93.39    4.20
   9   3   3   91.19    4.10
  -9   3  -3   97.19    4.10
   9   3   3   94.49    5.30
  -9   3  -3   95.19    4.30
   9   3   3   95.79    4.20
   9   3   3   87.99    4.20
  -9   3  -3   90.39    4.00
  -9   3  -3  103.59    5.10
  11  -3   3   86.39    4.30
 -11  -3  -3   90.69    4.40
 -11  -3  -3   89.59    3.70
 -11  -3  -3   86.99    4.50
 -11  -3  -3   86.79    3.90
  11  -3   3   81.39    4.60
 -11  -3  -3   95.49    8.10
  11  -3   3   87.99    4.30
  11  -3   3   84.59    4.50
  11  -3   3   83.29    2.80
 -11   3  -3   90.49    5.00
  11   3   3   90.19    4.10
 -11   3  -3   90.89    4.10
  11   3   3   76.49    4.10
  11   3   3   82.69    5.10
  11   3   3   87.19    4.20
 -11   3  -3   86.39    4.40
 -11   3  -3   80.69    4.00
 -13  -3  -3  110.29    5.20
  13  -3   3  100.69    5.00
 -13  -3  -3  100.79    3.70
 -13  -3  -3  101.29    4.40
  13  -3   3  102.19    3.50
  13  -3   3  105.09    5.30
 -13  -3  -3   88.79    5.60
  13  -3   3   98.19    5.20
  13  -3   3  108.49    4.60
 -13  -3  -3  104.69    5.10
  13  -3   3   98.69    4.90
 -13   3  -3  106.29    5.20
 -13   3  -3  107.49    4.80
  13   3   3  108.59    4.70
  13   3   3   99.59    4.90
 -13   3  -3  112.69    5.80
  13   3   3  100.29    4.70
 -13   3  -3  102.79    4.70
  13   3   3  120.89    6.30
  15  -3   3   10.90    1.90
 -15  -3  -3   12.70    1.20
 -15  -3  -3   10.80    2.00
  15  -3   3   11.10    2.00
 -15  -3  -3   19.30    3.30
  15  -3   3   12.40    2.30
  15  -3   3   10.90    1.90
  15  -3   3   14.40    1.30
 -15  -3  -3    9.80    2.00
 -15  -3  -3   13.00    2.30
  15  -3   3   17.10    2.20
 -15   3  -3   11.10    1.90
 -15   3  -3   12.30    2.40
  15   3   3   12.90    1.90
  15   3   3   18.20    3.20
  15   3   3   10.60    1.80
 -15   3  -3   11.10    1.80
  15   3   3   14.00    2.10
  17  -3   3   58.49    4.20
 -17  -3  -3   59.99    2.50
  17  -3   3   58.49    4.10
  17  -3   3   63.09    3.80
 -17  -3  -3   55.19    4.00
  17  -3   3   53.59    3.90
 -17  -3  -3   56.79    4.70
  17  -3   3   57.59    4.20
 -17  -3  -3   68.09    3.50
  17   3   3   67.99    5.90
 -17   3  -3   50.29    3.60
  17   3   3   58.99    4.10
 -17   3  -3   56.69    3.70
  17   3   3   58.79    3.70
 -17   3  -3   51.89    4.40
  17   3   3   63.49    4.90
  19  -3   3  108.39    5.40
 -19  -3  -3  103.69    4.70
  19  -3   3  111.39    6.00
 -19  -3  -3  107.99    5.80
  19  -3   3  104.89    6.00
  19  -3   3  106.09    4.40
  19  -3   3  105.99    5.90
 -19  -3  -3  103.69    3.50
 -19  -3  -3   99.29    6.40
  19  -3   3   93.49    6.10
 -19   3  -3  102.29    5.50
  19   3   3  101.29    6.50
  19   3   3  100.09    5.70
 -19   3  -3  106.79    5.30
 -19   3  -3   99.39    6.40
  19   3   3  106.49    5.30
 -21  -3  -3    1.20    1.40
  21  -3   3    2.40    1.50
 -21  -3  -3    2.70    1.10
 -21  -3  -3    2.80    0.60
 -21  -3  -3    4.20    1.60
  21  -3   3    3.00    1.40
  21  -3   3    2.20    0.90
  21  -3   3    0.00    1.00
  21  -3   3    3.00    1.30
  21  -3   3    3.00    1.60
 -21   3  -3    3.30    1.80
  21   3   3    1.70    1.50
  21   3   3    1.50    1.20
  21   3   3    0.80    1.00
 -21   3  -3    2.20    1.30
  21   3   3    3.50    1.50
 -23  -3  -3   12.00    2.50
  23  -3   3   10.50    2.30
  23  -3   3   11.60    2.50
  23  -3   3   11.70    1.90
  23  -3   3   11.50    2.50
  23  -3   3   13.10    2.50
  23  -3   3   10.00    2.50
 -23  -3  -3   11.20    1.90
  23   3   3   12.30    2.40
 -23   3  -3   13.80    3.00
 -23   3  -3    6.60    2.00
 -23   3  -3   11.00    2.20
  23   3   3    9.70    2.10
 -23   3  -3   10.40    2.30
  23   3   3    7.80    2.60
 -25  -3  -3    2.10    1.10
  25  -3   3    3.40    1.80
  25  -3   3    2.00    1.60
  25  -3   3    1.70    1.50
  25  -3   3    6.00    2.00
 -25  -3  -3    2.10    1.60
  25  -3   3    5.40    1.80
 -25  -3  -3    2.00    1.60
  25  -3   3    2.20    1.10
  25   3   3    4.40    1.90
  25   3   3    2.20    1.30
 -25   3  -3    1.50    1.60
  25   3   3    3.00    1.40
 -25   3  -3   -0.60    1.10
 -25   3  -3    2.00    1.60
 -27  -3  -3    6.60    1.50
  27  -3   3    4.80    1.80
  27  -3   3    4.30    2.10
  27  -3   3    7.10    2.30
  27  -3   3    6.80    2.40
 -27  -3  -3    3.30    2.20
  27  -3   3    3.70    1.40
 -27  -3  -3    5.20    1.50
 -27   3  -3    5.00    2.20
 -27   3  -3    7.60    2.20
 -27   3  -3    4.40    2.30
 -27   3  -3    7.80    2.50
  27   3   3    3.40    1.60
  27   3   3    5.80    1.80
  28  -4  -3  147.39    8.60
  28  -4  -3  116.69    7.20
  28  -4  -3  110.29    6.40
  28  -4  -3  116.89    7.40
 -28  -4   3  125.29    6.50
 -28   4   3  125.79    7.00
  28   4  -3  119.29    6.10
 -28   4   3  107.19    8.20
  28   4  -3  119.69    6.10
 -28   4   3  105.69    5.90
  28   4  -3  125.09    7.60
 -26  -4   3    1.80    1.30
  26  -4  -3    2.60    1.30
  26  -4  -3    5.40    2.00
  26  -4  -3    6.30    2.20
  26  -4  -3    4.90    2.30
  26   4  -3    6.00    2.50
 -26   4   3    4.40    1.60
  26   4  -3    4.70    1.70
  26   4  -3    7.50    1.70
 -26   4   3    4.30    1.70
  26   4  -3    4.20    1.60
  26   4  -3    3.80    1.80
 -26   4   3    4.70    2.00
 -26   4   3    2.20    2.00
 -24  -4   3   13.00    2.40
  24  -4  -3   14.90    2.90
  24  -4  -3   11.40    2.50
  24  -4  -3   14.30    2.50
  24  -4  -3   14.30    3.20
  24  -4  -3   12.10    2.80
  24  -4  -3   14.50    2.90
 -24   4   3   15.20    2.50
 -24   4   3   12.50    2.20
  24   4  -3   11.00    2.40
  24   4  -3   13.80    2.10
  24   4  -3   14.10    2.60
 -24   4   3    8.70    2.10
 -24   4   3   15.50    2.60
  24   4  -3   11.90    2.40
  24   4  -3   14.50    2.20
 -24   4   3    8.10    2.20
 -24   4   3   16.10    3.80
  22  -4  -3  126.29    6.80
  22  -4  -3  112.69    7.20
 -22  -4   3  124.89    5.40
  22  -4  -3  120.09    7.20
 -22  -4   3  114.99    6.10
  22  -4  -3  130.09    6.10
  22  -4  -3  131.29    7.00
 -22   4   3  132.89    6.90
  22   4  -3  121.19    6.40
  22   4  -3  110.99    6.40
 -22   4   3  124.69    6.10
 -22   4   3  131.09    6.20
 -22   4   3  124.69    6.30
  22   4  -3  124.49    5.30
 -22   4   3  133.09    6.70
 -22   4   3  130.59    8.20
  22   4  -3  117.29    5.30
  20  -4  -3  225.58    9.40
  20  -4  -3  224.98    9.50
  20  -4  -3  218.38    8.30
  20  -4  -3  233.28   10.10
  20  -4  -3  233.78   10.20
  20  -4  -3  225.08    9.40
 -20  -4   3  214.58    8.70
  20   4  -3  198.88    8.80
 -20   4   3  235.28   11.00
 -20   4   3  227.88    8.90
 -20   4   3  235.88    9.20
 -20   4   3  220.48    9.30
 -20   4   3  223.28    8.70
  20   4  -3  223.78    7.60
  20   4  -3  228.48    7.60
  20   4  -3  217.88    9.00
 -18  -4   3   10.90    3.60
  18  -4  -3   14.00    2.40
 -18  -4   3   14.60    1.80
  18  -4  -3   13.50    2.40
  18  -4  -3   16.30    2.30
  18  -4  -3   15.70    2.90
  18  -4  -3   15.00    3.00
 -18   4   3   15.90    2.50
 -18   4   3   17.50    3.50
  18   4  -3   15.80    2.60
  18   4  -3   10.40    2.10
  18   4  -3   14.60    1.80
  18   4  -3   13.90    1.70
 -18   4   3   13.60    2.50
 -18   4   3   12.10    2.10
 -18   4   3   12.40    2.10
 -18   4   3   16.80    2.60
  16  -4  -3   37.40    4.20
  16  -4  -3   32.60    3.90
  16  -4  -3   37.40    3.40
  16  -4  -3   37.40    2.80
 -16  -4   3   38.60    3.20
  16  -4  -3   36.20    3.80
 -16  -4   3   35.40    2.30
 -16   4   3   32.20    3.50
 -16   4   3   33.90    3.00
 -16   4   3   44.00    3.30
 -16   4   3   53.69    8.00
  16   4  -3   36.40    3.40
 -16   4   3   36.50    3.20
  16   4  -3   34.30    2.20
  16   4  -3   33.00    2.90
  16   4  -3   35.50    2.20
  14  -4  -3  289.97   10.50
  14  -4  -3  302.97   10.60
  14  -4  -3  293.87    9.50
  14  -4  -3  309.07   11.20
 -14  -4   3  291.87   10.20
 -14  -4   3  295.27    8.50
  14  -4  -3  303.17   11.40
  14   4  -3  292.27    8.40
 -14   4   3  301.47   10.70
 -14   4   3  297.57   10.20
  14   4  -3  301.57    8.30
 -14   4   3  288.87   10.00
  14   4  -3  307.77   10.80
 -14   4   3  270.77   11.60
 -14   4   3  293.77   10.30
 -14   4   3  295.37   10.30
  12  -4  -3   39.30    4.20
  12  -4  -3   37.60    3.10
  12  -4  -3   32.40    3.50
 -12  -4   3   32.70    2.90
  12  -4  -3   35.20    2.60
  12  -4  -3   35.20    3.10
 -12  -4   3   35.50    2.00
  12   4  -3   36.90    2.20
 -12   4   3   35.90    3.00
 -12   4   3   40.90    3.20
 -12   4   3   34.50    2.80
 -12   4   3   34.00    4.10
  12   4  -3   39.70    3.40
 -12   4   3   31.60    3.40
  12   4  -3   40.20    2.00
  12   4  -3   38.80    1.80
  10  -4  -3  153.68    6.50
 -10  -4   3  165.68    5.70
  10  -4  -3  154.08    7.30
  10  -4  -3  169.88    7.00
  10  -4  -3  167.78    6.00
 -10  -4   3  166.98    6.70
  10  -4  -3  156.08    7.10
  10  -4  -3  166.38    6.80
 -10   4   3  168.58    7.90
  10   4  -3  163.38    7.10
 -10   4   3  158.08    6.80
 -10   4   3  157.48    6.80
 -10   4   3  169.98    6.70
  10   4  -3  159.68    5.20
  10   4  -3  165.48    4.90
  10   4  -3  164.38    7.10
  10   4  -3  162.28    4.50
 -10   4   3  154.38    6.50
 -10   4   3  154.68    6.50
  -8  -4   3  303.37   10.20
   8  -4  -3  299.27   10.10
   8  -4  -3  313.47   10.20
   8  -4  -3  301.97   10.40
   8  -4  -3  302.27   10.10
   8  -4  -3  315.77   11.10
   8  -4  -3  292.77    9.50
  -8   4   3  318.17   10.70
  -8   4   3  309.77   11.50
  -8   4   3  301.97   10.50
  -8   4   3  315.87   10.20
   8   4  -3  320.47   10.80
   8   4  -3  310.17   10.70
  -8   4   3  308.07   10.50
  -8   4   3  311.87    9.20
   8   4  -3  309.57    8.90
   8   4  -3  315.67    8.20
  -8   4   3  298.87   10.10
  -8   4   3  306.47   10.10
   6  -4  -3  157.98    6.30
   6  -4  -3  168.78    6.80
  -6  -4   3  159.88    5.70
   6  -4  -3  164.58    5.80
   6  -4  -3  174.38    7.00
   6  -4  -3  162.28    7.20
   6  -4  -3  168.18    6.60
  -6   4   3  166.28    7.60
  -6   4   3  167.08    6.60
  -6   4   3  169.08    6.90
   6   4  -3  166.48    7.00
   6   4  -3  171.48    5.00
  -6   4   3  175.58    5.90
  -6   4   3  169.38    7.10
   6   4  -3  167.08    5.20
  -6   4   3  170.48    6.80
   6   4  -3  174.68    5.20
   6   4  -3  166.98    5.90
  -6   4   3  177.28    6.60
  -6   4   3  170.68    7.00
   6   4  -3  170.48    7.00
   4  -4  -3   63.69    3.80
   4  -4  -3   61.59    2.80
  -4  -4   3   53.49    3.00
   4  -4  -3   59.89    3.80
   4  -4  -3   64.19    4.10
   4  -4  -3   58.19    3.50
   4  -4  -3   53.79    3.20
   4   4  -3   57.89    2.50
   4   4  -3   48.10    3.60
  -4   4   3   57.19    3.60
   4   4  -3   51.69    3.50
  -4   4   3   59.39    3.40
  -4   4   3   63.89    4.20
   4   4  -3   58.89    2.50
  -4   4   3   48.60    3.40
  -4   4   3   56.39    3.90
   4   4  -3   58.39    3.20
  -4   4   3   64.99    3.70
   4   4  -3   60.29    2.40
  -4   4   3   55.39    3.00
  -4   4   3   62.99    3.80
   2  -4  -3  347.67   10.30
  -2  -4   3  334.37   10.30
   2  -4  -3  355.16   11.30
   2  -4  -3  351.16    9.40
   2  -4  -3  343.67   11.40
   2  -4  -3  334.77   11.20
  -2   4   3  350.76   11.70
   2   4  -3  349.67   11.20
   2   4  -3  341.67   10.50
  -2   4   3  353.66   10.60
  -2   4   3  359.26   11.30
  -2   4   3  337.57   11.60
   2   4  -3  348.07    9.30
   2   4  -3  361.46   11.50
   2   4  -3  329.97    9.30
  -2   4   3  327.57   10.90
   2   4  -3  338.47    8.80
  -2   4   3  329.47   10.90
  -2   4   3  360.86   10.30
  -2   4   3  320.77   10.60
   0  -4  -3  480.05   15.00
   0  -4  -3  489.45   12.70
   0  -4  -3  503.85   14.70
   0  -4  -3  504.35   13.70
   0  -4   3  501.55   14.80
   0  -4  -3  476.95   14.40
   0  -4   3  488.25   14.00
   0   4   3  493.25   13.90
   0   4  -3  509.75   14.30
   0   4  -3  503.25   13.10
   0   4  -3  501.95   15.00
   0   4  -3  482.05   14.50
   0   4  -3  486.65   12.80
   0   4   3  503.45   14.00
   0   4   3  496.65   14.80
   0   4  -3  488.75   12.20
   0   4  -3  503.95   12.80
   0   4   3  478.45   14.40
   0   4   3  488.55   14.30
   0   4   3  498.75   15.50
  -2  -4  -3  157.28    6.40
   2  -4   3  158.18    5.50
   2  -4   3  155.48    6.20
  -2  -4  -3  164.68    7.10
  -2  -4  -3  154.58    5.00
   2  -4   3  155.88    4.80
   2  -4   3  173.68    6.90
  -2  -4  -3  148.39    6.30
  -2  -4  -3  158.48    5.70
   2   4   3  155.48    5.10
   2   4   3  146.99    7.00
  -2   4  -3  154.58    5.30
   2   4   3  157.48    6.00
  -2   4  -3  152.08    5.10
  -2   4  -3  161.48    6.50
  -2   4  -3  160.78    6.80
  -2   4  -3  163.28    4.90
   2   4   3  151.18    6.20
   2   4   3  161.28    6.40
  -2   4  -3  162.28    6.50
  -2   4  -3  152.68    5.10
   2   4   3  150.68    6.60
  -4  -4  -3  533.95   14.30
   4  -4   3  509.35   15.50
   4  -4   3  521.45   13.50
   4  -4   3  505.75   15.10
   4  -4   3  527.85   14.30
  -4  -4  -3  522.15   16.20
  -4  -4  -3  535.15   15.30
  -4  -4  -3  526.45   14.90
  -4  -4  -3  513.65   13.60
  -4   4  -3  510.45   15.40
  -4   4  -3  534.65   13.50
   4   4   3  514.15   13.70
  -4   4  -3  531.85   15.30
   4   4   3  513.45   15.70
   4   4   3  532.95   15.20
   4   4   3  528.05   15.00
   4   4   3  521.45   14.60
  -4   4  -3  527.45   14.00
  -4   4  -3  513.25   13.10
   4   4   3  529.35   16.50
  -4   4  -3  521.75   14.00
  -4   4  -3  560.44   15.90
  -6  -4  -3  355.06   11.30
   6  -4   3  349.17   11.50
   6  -4   3  340.17    9.80
  -6  -4  -3  349.57   12.30
  -6  -4  -3  370.86   10.30
  -6  -4  -3  342.87   10.60
  -6  -4  -3  344.67   10.00
  -6   4  -3  332.57   10.10
   6   4   3  348.57    9.90
  -6   4  -3  350.86   11.20
   6   4   3  356.66   12.50
   6   4   3  350.56   11.80
  -6   4  -3  337.37   11.60
   6   4   3  346.27   10.90
  -6   4  -3  343.57    9.90
  -6   4  -3  353.76   10.30
  -6   4  -3  340.57   11.60
   6   4   3  354.76   10.60
   8  -4   3   34.30    3.00
  -8  -4  -3   45.90    3.20
   8  -4   3   40.30    3.30
   8  -4   3   35.80    2.40
  -8  -4  -3   39.30    2.60
  -8  -4  -3   38.40    2.50
  -8  -4  -3   35.90    2.40
  -8  -4  -3   39.10    4.20
   8  -4   3   39.80    2.80
  -8   4  -3   41.10    3.40
  -8   4  -3   36.60    2.50
   8   4   3   29.90    3.60
   8   4   3   37.40    2.80
  -8   4  -3   36.80    2.60
  -8   4  -3   40.70    1.60
   8   4   3   34.30    2.60
  -8   4  -3   34.80    2.90
   8   4   3   36.80    3.30
   8   4   3   35.90    2.40
  -8   4  -3   36.50    2.50
 -10  -4  -3   18.50    2.90
  10  -4   3   21.00    2.30
  10  -4   3   24.40    3.20
  10  -4   3   21.90    2.60
 -10  -4  -3   19.80    2.00
  10  -4   3   20.00    2.70
  10  -4   3   21.60    1.60
 -10  -4  -3   17.10    2.30
 -10  -4  -3   20.10    1.80
 -10  -4  -3   25.90    2.70
 -10   4  -3   15.70    2.60
 -10   4  -3   22.60    2.40
  10   4   3   20.90    3.30
  10   4   3   23.10    2.10
  10   4   3   25.30    2.70
 -10   4  -3   21.20    2.30
  10   4   3   20.60    2.50
  10   4   3   13.60    2.30
 -12  -4  -3    6.60    1.70
 -12  -4  -3    4.60    1.10
 -12  -4  -3    3.50    1.60
  12  -4   3    7.00    1.80
  12  -4   3    5.00    1.30
  12  -4   3    4.00    1.40
 -12  -4  -3    6.00    1.40
 -12  -4  -3    4.70    1.00
  12  -4   3    5.20    1.60
  12  -4   3    6.70    0.90
  12  -4   3    5.60    1.10
 -12   4  -3    6.80    1.90
  12   4   3    5.50    1.30
 -12   4  -3    6.90    1.50
 -12   4  -3    7.20    1.50
  12   4   3    4.50    1.30
  12   4   3    3.80    1.70
  12   4   3    5.40    1.30
  14  -4   3   46.20    3.80
  14  -4   3   43.80    2.90
 -14  -4  -3   43.20    3.30
 -14  -4  -3   46.40    2.30
  14  -4   3   43.40    2.10
  14  -4   3   53.79    6.90
  14  -4   3   46.70    3.90
 -14  -4  -3   44.20    4.90
  14  -4   3   45.90    3.50
 -14  -4  -3   42.90    2.80
 -14  -4  -3   42.30    3.50
 -14   4  -3   46.40    4.20
  14   4   3   50.09    4.50
 -14   4  -3   47.00    3.30
  14   4   3   46.10    3.40
  14   4   3   44.90    3.30
 -14   4  -3   42.80    3.20
  14   4   3   39.80    3.00
  16  -4   3  221.38    9.30
  16  -4   3  230.78    9.30
 -16  -4  -3  214.78    8.80
 -16  -4  -3  226.08   10.20
 -16  -4  -3  229.48    6.00
  16  -4   3  223.08    9.00
  16  -4   3  213.28    6.60
  16  -4   3  207.98    8.50
  16  -4   3  206.48    7.80
 -16   4  -3  223.78    8.50
 -16   4  -3  225.18    8.40
  16   4   3  223.08    8.20
  16   4   3  219.68   11.20
  16   4   3  210.28    9.10
 -16   4  -3  219.18    9.80
  16   4   3  215.88    8.40
  18  -4   3   96.79    5.70
  18  -4   3   81.59    5.10
 -18  -4  -3   86.79    4.00
  18  -4   3   86.59    5.60
 -18  -4  -3   79.19    5.10
  18  -4   3   88.69    4.70
 -18  -4  -3   81.09    6.00
  18  -4   3   85.09    5.50
  18  -4   3   87.99    3.90
 -18   4  -3   84.89    6.00
 -18   4  -3   82.19    5.00
 -18   4  -3   80.59    4.80
  18   4   3   85.59    5.10
  18   4   3   84.19    4.70
  18   4   3   88.39    6.20
  18   4   3   84.19    4.80
  20  -4   3   41.40    4.50
  20  -4   3   53.29    4.40
  20  -4   3   48.60    4.10
 -20  -4  -3   52.29    4.30
 -20  -4  -3   48.30    2.90
  20  -4   3   47.70    2.80
  20  -4   3   43.60    3.50
  20  -4   3   37.60    4.50
 -20   4  -3   44.80    3.70
 -20   4  -3   38.00    4.10
  20   4   3   45.50    3.60
  20   4   3   44.30    3.90
 -20   4  -3   49.30    4.00
  20   4   3   46.00    5.40
 -20   4  -3   55.79    5.10
  20   4   3   47.20    3.70
 -22  -4  -3   35.10    2.50
  22  -4   3   30.40    4.00
 -22  -4  -3   36.00    4.20
 -22  -4  -3   34.80    5.00
  22  -4   3   32.90    2.50
  22  -4   3   33.50    4.20
  22  -4   3   38.10    3.40
  22  -4   3   27.70    3.80
  22   4   3   29.20    3.80
 -22   4  -3   30.00    4.00
  22   4   3   37.50    5.10
 -22   4  -3   29.10    4.00
 -22   4  -3   33.70    4.50
  22   4   3   34.70    3.80
  22   4   3   37.80    4.00
  24  -4   3   19.40    3.40
  24  -4   3   17.00    3.10
 -24  -4  -3   25.70    4.40
 -24  -4  -3   25.90    2.10
 -24  -4  -3   21.30    2.40
  24  -4   3   23.00    3.90
  24  -4   3   19.00    2.90
  24  -4   3   27.00    2.40
  24   4   3   21.80    3.70
  24   4   3   14.50    3.20
 -24   4  -3   20.00    3.90
 -24   4  -3   24.00    3.90
 -24   4  -3   20.40    3.20
  24   4   3   23.80    3.20
  24   4   3   23.40    3.30
  26  -4   3    1.20    1.30
  26  -4   3    1.60    1.00
 -26  -4  -3    3.00    0.90
  26  -4   3    2.10    2.00
 -26  -4  -3    2.90    1.30
  26  -4   3    0.60    1.20
 -26   4  -3    0.20    1.60
  26   4   3    1.30    2.30
 -26   4  -3    2.80    1.70
 -26   4  -3    1.90    1.70
  26   4   3    2.90    1.40
  25  -5  -3   33.00    4.00
  25  -5  -3   30.90    4.10
  25  -5  -3   34.40    5.10
  25  -5  -3   39.00    4.70
 -25  -5   3   30.50    3.90
  25  -5  -3   36.00    5.10
 -25   5   3   27.60    3.60
  25   5  -3   29.30    3.80
 -25   5   3   33.20    4.90
  25   5  -3   31.30    4.20
 -25   5   3   34.30    4.30
 -25   5   3   34.00    4.60
  25   5  -3   31.70    2.80
  25   5  -3   33.90    3.00
  23  -5  -3    8.70    2.70
  23  -5  -3   10.00    2.50
 -23  -5   3    8.10    2.20
  23  -5  -3    7.60    2.20
  23  -5  -3    6.70    2.00
  23  -5  -3    7.00    1.90
 -23   5   3    6.90    2.10
  23   5  -3    9.50    1.70
  23   5  -3    6.80    2.20
  23   5  -3    9.30    2.30
 -23   5   3    8.10    2.10
 -23   5   3   11.60    2.60
  23   5  -3   10.00    1.80
 -23   5   3    7.30    1.90
 -23   5   3    6.70    2.90
  21  -5  -3   71.29    5.80
  21  -5  -3   73.29    4.70
 -21  -5   3   69.59    3.80
  21  -5  -3   67.79    5.10
  21  -5  -3   81.19    6.10
 -21  -5   3   68.99    4.90
  21  -5  -3   76.69    5.40
  21  -5  -3   73.49    6.00
  21   5  -3   76.09    5.70
  21   5  -3   70.19    3.80
 -21   5   3   72.89    5.10
 -21   5   3   71.69    6.40
 -21   5   3   69.49    5.20
  21   5  -3   76.89    4.10
 -21   5   3   71.69    5.20
  21   5  -3   70.09    4.70
 -21   5   3   71.29    4.70
  19  -5  -3  105.99    6.80
 -19  -5   3   95.19    4.40
  19  -5  -3   89.39    5.80
  19  -5  -3   92.29    6.50
  19  -5  -3  100.99    5.40
  19  -5  -3  102.59    5.80
 -19  -5   3  101.19    5.90
  19  -5  -3   96.89    6.00
 -19   5   3  107.59    7.50
 -19   5   3  104.89    5.60
 -19   5   3  102.09    6.00
  19   5  -3   97.79    6.30
 -19   5   3   95.69    5.50
  19   5  -3   86.99    5.10
  19   5  -3   98.19    4.50
 -19   5   3   96.59    5.90
  19   5  -3  104.69    4.40
 -19   5   3   92.29    5.90
  17  -5  -3  269.57   11.30
  17  -5  -3  275.47   10.20
  17  -5  -3  265.87   10.50
  17  -5  -3  258.67    9.60
  17  -5  -3  281.97   10.70
 -17  -5   3  278.77   10.50
 -17   5   3  274.37   10.60
 -17   5   3  276.17   12.40
 -17   5   3  259.17    9.90
 -17   5   3  272.57   10.70
  17   5  -3  284.77    8.40
  17   5  -3  266.57    9.70
 -17   5   3  263.97   10.50
  17   5  -3  256.67    8.40
  17   5  -3  256.87   10.90
  15  -5  -3   80.99    5.10
 -15  -5   3   84.99    5.20
  15  -5  -3   82.49    4.60
  15  -5  -3   74.79    5.00
  15  -5  -3   77.29    5.40
 -15  -5   3   75.39    3.50
  15   5  -3   78.59    3.50
 -15   5   3   70.99    5.00
 -15   5   3   77.19    5.00
  15   5  -3   84.99    5.60
  15   5  -3   82.59    3.60
 -15   5   3   76.29    4.70
 -15   5   3   75.09    6.00
  15   5  -3   79.79    4.20
 -15   5   3   81.39    6.20
 -13  -5   3   26.50    1.90
  13  -5  -3   30.70    3.90
 -13  -5   3   27.30    3.30
  13  -5  -3   26.80    3.10
  13  -5  -3   34.10    3.40
  13  -5  -3   23.70    3.20
  13   5  -3   29.80    2.00
 -13   5   3   25.50    3.40
  13   5  -3   28.90    1.70
  13   5  -3   27.30    3.60
  13   5  -3   33.70    2.30
  13   5  -3   27.30    3.60
 -13   5   3   25.40    4.00
 -13   5   3   26.60    3.20
 -13   5   3   28.40    3.10
 -13   5   3   26.70    3.40
  13   5  -3   27.60    2.30
  11  -5  -3   50.69    3.40
 -11  -5   3   43.10    3.60
  11  -5  -3   47.70    3.80
  11  -5  -3   48.30    3.70
  11  -5  -3   47.70    4.20
  11   5  -3   48.80    2.40
 -11   5   3   42.10    3.60
 -11   5   3   48.20    4.10
  11   5  -3   45.20    2.60
 -11   5   3   48.30    3.80
  11   5  -3   49.60    2.70
 -11   5   3   45.00    3.50
  11   5  -3   46.80    2.40
 -11   5   3   49.40    4.00
 -11   5   3   53.89    7.20
  11   5  -3   45.80    4.10
  11   5  -3   44.20    3.90
 -11   5   3   48.00    3.70
  -9  -5   3  227.08    9.00
   9  -5  -3  230.78    9.00
   9  -5  -3  231.98    9.60
   9  -5  -3  236.48    8.30
   9  -5  -3  229.18    8.70
   9   5  -3  228.88    6.90
  -9   5   3  216.18    9.10
   9   5  -3  213.18    9.10
  -9   5   3  220.58    8.60
  -9   5   3  218.98    9.30
   9   5  -3  226.98    7.50
   9   5  -3  226.78    9.50
   9   5  -3  228.78    6.90
  -9   5   3  225.18    9.10
  -9   5   3  219.28    8.60
  -9   5   3  236.98   10.30
   9   5  -3  228.78    6.60
   9   5  -3  232.18    6.80
  -9   5   3  237.28    8.80
  -9   5   3  228.58    7.80
   7  -5  -3    1.80    1.20
  -7  -5   3    1.60    0.80
   7  -5  -3    0.80    0.90
   7  -5  -3    1.60    1.00
   7  -5  -3    1.50    1.00
   7  -5  -3    1.00    0.70
   7  -5  -3    1.50    1.20
   7   5  -3    2.00    1.30
   7   5  -3   -0.40    0.90
   7   5  -3    1.00    0.50
  -7   5   3    1.20    0.90
  -7   5   3    0.10    0.90
  -7   5   3    2.10    1.20
  -7   5   3    1.10    0.90
   7   5  -3    0.50    0.60
  -7   5   3    1.10    1.20
   7   5  -3    0.80    0.50
   7   5  -3    1.30    0.80
  -7   5   3   -0.70    0.70
  -7   5   3    0.80    1.30
  -7   5   3    2.60    1.20
   7   5  -3    0.90    0.50
   7   5  -3    1.30    0.70
   5  -5  -3   12.20    2.10
   5  -5  -3   21.70    3.00
   5  -5  -3   18.40    2.30
   5  -5  -3   21.90    3.00
  -5  -5   3   21.50    2.40
   5  -5  -3   17.60    1.50
  -5   5   3   19.80    2.70
   5   5  -3   19.90    1.40
   5   5  -3   12.80    2.20
  -5   5   3   13.00    2.00
   5   5  -3   15.80    1.70
   5   5  -3   18.50    1.60
   5   5  -3   14.10    2.00
  -5   5   3   14.10    2.30
   5   5  -3   13.50    2.40
  -5   5   3   11.60    2.50
   5   5  -3   19.00    1.00
  -5   5   3   17.60    2.20
  -5   5   3   22.00    2.90
  -5   5   3   16.20    2.90
  -5   5   3   14.40    2.30
   3  -5  -3  195.48    7.30
  -3  -5   3  212.28    7.40
   3  -5  -3  189.28    8.00
   3  -5  -3  201.28    6.00
   3  -5  -3  190.88    8.10
   3  -5  -3  209.98    8.60
   3   5  -3  205.38    7.60
   3   5  -3  195.28    6.50
  -3   5   3  205.68    8.20
   3   5  -3  211.88    8.80
  -3   5   3  199.28    8.10
  -3   5   3  200.28    7.30
  -3   5   3  190.98    7.50
  -3   5   3  194.48    7.80
  -3   5   3  203.98    8.80
   3   5  -3  201.28    8.20
   3   5  -3  190.58    6.40
  -3   5   3  192.18    8.00
   3   5  -3  195.68    6.00
  -3   5   3  198.58    8.80
   1  -5  -3    0.90    0.50
   1  -5  -3    0.40    1.00
   1  -5  -3    0.90    0.80
  -1  -5   3    3.50    1.20
   1  -5  -3   -0.10    0.90
   1   5  -3    1.30    0.70
  -1   5   3    3.80    1.30
  -1   5   3    0.80    0.80
   1   5  -3    2.20    1.20
  -1   5   3    0.40    1.00
  -1   5   3    0.00    0.80
   1   5  -3    0.60    0.70
  -1   5   3    1.70    1.30
  -1   5   3    0.40    0.90
  -1   5   3    1.30    1.00
   1   5  -3   -1.10    1.00
   1   5  -3    0.90    0.60
   1   5  -3   -0.20    0.90
  -1   5   3    0.30    1.00
   1   5  -3    1.00    0.80
  -1  -5  -3  754.22   21.60
   1  -5   3  751.72   21.20
  -1  -5  -3  706.23   20.30
  -1  -5  -3  737.13   17.80
  -1  -5  -3  711.03   19.00
   1   5   3  739.63   20.50
  -1   5  -3  742.53   18.90
  -1   5  -3  730.63   20.70
  -1   5  -3  729.93   19.10
  -1   5  -3  709.93   18.70
   1   5   3  681.23   21.60
   1   5   3  707.53   20.60
   1   5   3  713.63   19.90
   1   5   3  719.43   20.30
   1   5   3  723.63   19.90
  -1   5  -3  762.72   18.90
  -1   5  -3  727.53   21.40
  -1   5  -3  708.33   20.50
   1   5   3  743.23   21.10
  -3  -5  -3  315.17   10.40
   3  -5   3  308.97    8.10
   3  -5   3  307.87   11.10
  -3  -5  -3  304.77    8.40
  -3  -5  -3  296.87   10.60
   3  -5   3  291.57   10.40
  -3  -5  -3  313.67    9.40
  -3  -5  -3  305.07   11.50
   3   5   3  305.17   11.10
  -3   5  -3  310.57   11.40
   3   5   3  303.07   10.40
   3   5   3  296.87   10.50
  -3   5  -3  303.07    9.30
  -3   5  -3  301.57   10.90
  -3   5  -3  300.27    8.90
   3   5   3  289.97   10.30
  -3   5  -3  323.67    9.50
  -3   5  -3  293.67   10.50
   3   5   3  289.27   11.70
   3   5   3  299.67   10.00
  -5  -5  -3   28.80    2.20
  -5  -5  -3   30.10    2.70
   5  -5   3   36.00    3.70
   5  -5   3   28.70    2.50
  -5  -5  -3   34.00    4.10
   5  -5   3   30.30    3.50
   5  -5   3   31.60    1.90
  -5  -5  -3   29.70    3.20
  -5  -5  -3   30.70    1.90
   5   5   3   27.70    3.70
   5   5   3   40.30    4.20
  -5   5  -3   34.00    3.60
  -5   5  -3   31.00    2.50
  -5   5  -3   29.90    1.90
   5   5   3   29.80    2.70
   5   5   3   30.80    3.20
   5   5   3   32.60    2.00
  -5   5  -3   24.90    3.30
  -5   5  -3   37.80    3.50
  -5   5  -3   25.80    2.20
   5   5   3   33.50    3.10
  -7  -5  -3  286.47    8.80
  -7  -5  -3  290.67   11.50
   7  -5   3  312.07   10.80
  -7  -5  -3  288.27   10.40
   7  -5   3  283.97    8.50
  -7  -5  -3  295.77    9.60
   7  -5   3  301.97   11.00
   7   5   3  298.07    8.70
   7   5   3  267.87   10.80
   7   5   3  283.87    9.70
  -7   5  -3  274.87    9.30
  -7   5  -3  296.17    8.00
  -7   5  -3  279.27   11.00
  -7   5  -3  273.77   10.90
  -7   5  -3  285.67    9.50
   7   5   3  322.37   12.30
  -7   5  -3  294.57   10.50
   7   5   3  283.97   10.00
  -9  -5  -3    4.10    1.00
   9  -5   3    5.90    1.80
  -9  -5  -3    3.40    1.30
  -9  -5  -3    3.00    1.70
  -9  -5  -3    3.20    1.00
   9  -5   3    1.50    1.10
   9  -5   3    2.20    1.40
  -9  -5  -3    4.20    1.20
   9  -5   3    2.80    0.90
   9   5   3    2.20    1.60
  -9   5  -3    4.30    1.70
  -9   5  -3    2.80    1.50
  -9   5  -3    3.40    1.10
  -9   5  -3    2.60    0.70
  -9   5  -3    2.50    1.10
   9   5   3    6.30    1.90
   9   5   3    3.60    1.10
  -9   5  -3    3.30    1.50
   9   5   3    3.30    1.20
   9   5   3    2.80    1.20
  11  -5   3  114.19    5.80
 -11  -5  -3  108.59    4.50
 -11  -5  -3  111.59    5.90
  11  -5   3  110.49    6.20
  11  -5   3  104.79    6.10
 -11  -5  -3   99.49    6.50
 -11  -5  -3  117.39    4.50
  11  -5   3  112.99    5.00
 -11   5  -3  111.09    5.60
  11   5   3  117.39    7.80
 -11   5  -3  106.69    5.30
 -11   5  -3  108.49    3.60
  11   5   3  114.29    5.50
 -11   5  -3  105.99    6.50
  11   5   3  107.19    4.80
 -11   5  -3  122.79    6.90
  11   5   3   99.29    6.70
  11   5   3  128.99    7.90
 -13  -5  -3    8.30    1.30
 -13  -5  -3    8.90    2.70
  13  -5   3    9.90    1.80
 -13  -5  -3   11.30    1.40
 -13  -5  -3    6.70    1.80
  13  -5   3    7.30    2.50
  13  -5   3    6.10    1.80
  13  -5   3    9.90    1.40
 -13   5  -3    4.90    1.80
 -13   5  -3    9.20    1.90
 -13   5  -3   11.00    2.60
  13   5   3    5.90    1.40
  13   5   3    8.40    1.90
  13   5   3   10.70    2.00
 -13   5  -3    9.60    1.90
  13   5   3    4.60    2.00
  15  -5   3   19.80    2.70
  15  -5   3   25.40    3.40
 -15  -5  -3   17.20    2.80
  15  -5   3   20.40    3.00
 -15  -5  -3   21.20    1.40
 -15  -5  -3   23.70    1.80
  15  -5   3   22.50    2.30
  15   5   3   20.90    2.70
 -15   5  -3   25.00    3.60
 -15   5  -3   23.30    2.90
 -15   5  -3   24.00    3.80
 -15   5  -3   16.70    2.70
 -15   5  -3   24.80    3.10
  15   5   3   21.60    3.90
  15   5   3   19.60    2.70
  15   5   3   20.50    2.70
  17  -5   3   40.50    4.60
  17  -5   3   48.60    3.70
 -17  -5  -3   43.40    4.40
  17  -5   3   42.10    2.30
  17  -5   3   37.90    4.40
  17  -5   3   47.10    3.20
 -17  -5  -3   44.00    2.40
  17  -5   3   45.30    5.00
 -17   5  -3   49.30    4.20
 -17   5  -3   52.69    5.80
 -17   5  -3   43.80    3.70
 -17   5  -3   44.20    5.50
  17   5   3   41.00    3.50
  17   5   3   40.00    3.50
  17   5   3   47.30    5.50
  17   5   3   44.80    3.50
 -19  -5  -3   26.60    1.70
  19  -5   3   24.90    3.80
  19  -5   3   27.50    4.10
 -19  -5  -3   22.80    3.40
 -19  -5  -3   30.00    4.40
  19  -5   3   24.90    3.30
  19  -5   3   25.70    2.90
  19  -5   3   31.40    4.40
  19  -5   3   28.20    1.90
 -19   5  -3   28.70    4.50
 -19   5  -3   25.80    3.40
  19   5   3   29.30    4.60
  19   5   3   24.90    3.10
 -19   5  -3   21.60    3.10
  19   5   3   23.10    3.20
 -19   5  -3   27.10    3.60
  19   5   3   30.30    3.50
  21  -5   3   15.90    3.20
  21  -5   3   14.30    2.30
 -21  -5  -3   16.50    3.60
  21  -5   3   11.70    2.90
  21  -5   3   16.70    1.80
  21   5   3   14.40    2.50
  21   5   3   15.80    3.60
 -21   5  -3   14.20    3.20
  21   5   3   18.40    2.90
 -21   5  -3   14.30    2.80
 -21   5  -3   17.70    3.00
  21   5   3   13.20    2.50
  23  -5   3    0.10    0.60
  23  -5   3    0.40    1.30
  23  -5   3    0.20    1.00
  23  -5   3    0.60    1.60
  23  -5   3    0.40    1.20
  23   5   3    0.10    1.50
 -23   5  -3    0.20    1.30
  23   5   3    0.30    1.20
  23   5   3    0.50    1.70
 -23   5  -3    0.20    1.40
  23   5   3    0.60    1.10
  22  -6  -3   19.50    3.50
  22  -6  -3   23.00    4.20
 -22  -6   3   19.30    3.30
  22  -6  -3   23.50    3.80
  22  -6  -3   20.00    3.20
 -22   6   3   22.00    3.80
  22   6  -3   17.20    2.40
 -22   6   3   15.40    3.30
  22   6  -3   19.80    2.90
  22   6  -3   19.70    2.30
 -22   6   3   17.50    4.30
  22   6  -3   18.60    3.60
 -22   6   3   14.30    2.90
 -22   6   3   16.20    2.80
  20  -6  -3  118.89    7.00
  20  -6  -3  139.39    8.30
  20  -6  -3  102.99    6.60
  20  -6  -3  121.49    6.70
  20  -6  -3  117.09    6.40
  20   6  -3  117.89    5.40
 -20   6   3  127.69    8.90
 -20   6   3  123.29    7.30
  20   6  -3  107.29    5.60
  20   6  -3  129.29    7.80
 -20   6   3  121.59    6.40
 -20   6   3  117.69    7.10
 -20   6   3  109.09    6.80
  20   6  -3  113.39    5.00
  18  -6  -3   77.79    5.40
  18  -6  -3   72.89    4.80
 -18  -6   3   71.49    3.60
  18  -6  -3   61.09    4.40
  18  -6  -3   77.19    6.10
  18  -6  -3   69.79    5.10
  18   6  -3   66.19    3.50
 -18   6   3   61.09    5.10
  18   6  -3   67.79    3.90
  18   6  -3   71.39    5.80
 -18   6   3   72.89    5.30
 -18   6   3   71.69    4.80
 -18   6   3   54.19    6.40
 -18   6   3   77.49    5.70
  16  -6  -3   43.90    3.50
  16  -6  -3   42.30    5.00
  16  -6  -3   44.00    3.70
  16  -6  -3   40.90    5.00
  16  -6  -3   46.80    4.10
  16  -6  -3   39.30    4.40
  16   6  -3   34.30    4.60
 -16   6   3   45.20    4.00
 -16   6   3   38.40    5.50
  16   6  -3   44.10    2.70
 -16   6   3   41.70    4.50
  16   6  -3   48.40    3.10
  16   6  -3   42.10    2.90
 -16   6   3   42.50    3.70
 -16   6   3   42.90    4.90
 -16   6   3   49.70    5.10
 -16   6   3   39.10    4.60
  14  -6  -3   34.50    3.80
 -14  -6   3   39.30    4.40
  14  -6  -3   40.50    3.20
  14  -6  -3   50.19    3.80
  14  -6  -3   46.60    6.90
 -14   6   3   42.60    3.80
 -14   6   3   33.80    5.00
  14   6  -3   42.30    4.80
  14   6  -3   42.30    2.10
 -14   6   3   39.00    4.70
  14   6  -3   49.00    5.50
  14   6  -3   40.10    2.50
 -14   6   3   41.10    4.30
 -14   6   3   42.10    4.90
 -14   6   3   47.90    3.80
  14   6  -3   37.40    2.60
  14   6  -3   45.80    2.70
  12  -6  -3   37.20    2.80
  12  -6  -3   37.30    4.20
  12  -6  -3   36.50    3.90
  12  -6  -3   36.70    3.30
 -12  -6   3   40.20    4.60
 -12   6   3   41.00    5.50
 -12   6   3   31.60    4.00
  12   6  -3   38.70    2.40
 -12   6   3   31.90    4.20
  12   6  -3   36.90    2.30
  12   6  -3   39.20    4.90
 -12   6   3   30.30    4.00
  12   6  -3   35.70    2.50
 -12   6   3   39.10    3.50
  12   6  -3   37.10    2.20
 -12   6   3   31.50    3.60
  10  -6  -3   57.79    3.20
  10  -6  -3   58.49    3.30
 -10  -6   3   54.79    4.50
  10  -6  -3   54.09    4.30
  10  -6  -3   59.29    4.20
 -10   6   3   49.99    4.00
 -10   6   3   50.59    4.10
  10   6  -3   60.39    5.10
  10   6  -3   57.69    2.40
 -10   6   3   55.89    4.30
  10   6  -3   52.69    3.10
  10   6  -3   55.29    2.90
 -10   6   3   52.89    4.40
  10   6  -3   58.19    3.40
  10   6  -3   59.29    2.40
 -10   6   3   54.69    6.10
 -10   6   3   56.19    6.70
 -10   6   3   57.89    3.80
  10   6  -3   53.89    3.00
   8  -6  -3   97.09    6.10
  -8  -6   3   92.39    4.40
   8  -6  -3   97.89    4.10
   8  -6  -3   93.59    5.60
   8   6  -3  105.29    6.60
   8   6  -3   83.29    4.60
   8   6  -3   92.89    4.00
  -8   6   3   91.99    5.60
  -8   6   3   91.69    4.90
  -8   6   3   94.89    5.90
   8   6  -3   91.09    4.00
  -8   6   3   84.99    5.30
  -8   6   3   92.79    5.40
  -8   6   3   92.09    5.40
  -8   6   3   93.19    6.60
   8   6  -3  105.39    6.00
   6  -6  -3   38.30    2.20
  -6  -6   3   34.40    2.80
   6  -6  -3   40.00    4.30
   6  -6  -3   42.50    3.80
   6  -6  -3   44.90    4.10
  -6   6   3   46.40    5.30
  -6   6   3   39.30    4.30
   6   6  -3   38.80    4.70
   6   6  -3   38.10    2.60
   6   6  -3   36.40    3.20
  -6   6   3   32.40    3.60
  -6   6   3   37.30    3.40
  -6   6   3   38.60    3.10
  -6   6   3   41.50    3.60
  -6   6   3   35.50    4.10
   6   6  -3   39.00    2.50
   6   6  -3   42.40    2.60
   4  -6  -3    4.80    0.80
   4  -6  -3    5.50    1.90
   4  -6  -3    6.50    1.80
   4   6  -3    3.80    1.40
  -4   6   3    5.40    1.60
   4   6  -3    5.40    1.20
  -4   6   3    4.70    1.80
  -4   6   3    4.00    1.50
   4   6  -3    4.50    1.80
  -4   6   3    7.30    1.70
  -4   6   3    4.00    1.50
   4   6  -3    9.20    3.20
  -4   6   3    1.70    1.50
  -4   6   3    5.00    3.10
  -4   6   3    4.70    1.70
   4   6  -3    5.20    1.30
   4   6  -3    7.60    1.40
   4   6  -3    6.00    1.20
   2  -6  -3   55.69    4.20
   2  -6  -3   46.30    4.20
   2  -6  -3   46.40    1.90
  -2  -6   3   44.00    3.40
  -2   6   3   46.80    3.80
  -2   6   3   51.39    4.10
  -2   6   3   40.50    3.40
   2   6  -3   49.50    3.00
  -2   6   3   44.30    3.80
   2   6  -3   49.99    5.30
   2   6  -3   52.29    3.10
  -2   6   3   46.50    3.60
  -2   6   3   47.80    5.30
   2   6  -3   51.09    4.50
   2   6  -3   49.70    3.00
   2   6  -3   52.89    3.50
   2   6  -3   51.49    3.10
  -2   6   3   36.30    4.40
   2   6  -3   51.19    3.90
  -2   6   3   46.50    4.00
   0  -6  -3  153.18    6.00
   0  -6  -3  167.78    8.20
   0  -6  -3  160.68    7.40
   0  -6   3  165.18    7.10
   0  -6  -3  158.88    4.30
   0   6  -3  149.88    6.10
   0   6  -3  157.38    6.10
   0   6   3  158.48    7.60
   0   6   3  166.58    7.50
   0   6  -3  155.58    6.20
   0   6   3  142.99    7.20
   0   6  -3  156.88    6.00
   0   6  -3  161.98    7.60
   0   6   3  159.18    8.60
   0   6  -3  154.38    6.30
   0   6   3  162.28    7.40
   0   6   3  160.08    7.00
   0   6   3  165.18    7.10
   0   6  -3  138.79    7.10
   0   6  -3  164.38    8.30
   2  -6   3   49.80    3.80
  -2  -6  -3   48.60    1.80
  -2  -6  -3   52.49    4.60
  -2  -6  -3   50.79    3.00
   2  -6   3   51.89    4.40
  -2  -6  -3   45.90    3.70
   2   6   3   46.90    3.80
  -2   6  -3   45.80    3.10
   2   6   3   45.40    5.00
  -2   6  -3   46.20    5.10
   2   6   3   38.00    4.20
  -2   6  -3   49.60    3.40
  -2   6  -3   47.00    3.20
   2   6   3   52.89    3.70
  -2   6  -3   45.50    3.20
   2   6   3   48.20    3.80
  -2   6  -3   49.40    3.20
  -2   6  -3   51.59    4.20
   2   6   3   43.40    4.00
  -2   6  -3   48.80    4.00
  -4  -6  -3   10.40    2.10
   4  -6   3   10.70    2.50
  -4  -6  -3   11.60    1.60
   4  -6   3    9.60    2.20
   4   6   3   10.60    2.10
  -4   6  -3   10.90    1.90
  -4   6  -3    8.00    1.60
   4   6   3    8.10    1.80
  -4   6  -3   10.40    1.90
   4   6   3    9.00    2.50
   4   6   3    7.70    1.90
  -4   6  -3   12.00    2.60
   4   6   3    5.80    1.90
  -4   6  -3   13.00    2.00
  -4   6  -3    9.40    2.40
  -4   6  -3    9.20    2.10
   4   6   3   11.30    2.30
  -4   6  -3   11.10    1.70
  -6  -6  -3    4.70    1.10
   6  -6   3    7.00    0.90
  -6  -6  -3    3.90    1.50
   6  -6   3    4.90    2.30
   6  -6   3    4.10    1.50
  -6  -6  -3    5.00    1.50
  -6   6  -3    4.00    1.30
   6   6   3    1.20    1.40
  -6   6  -3    9.70    2.40
  -6   6  -3    5.90    1.50
  -6   6  -3    4.80    1.40
  -6   6  -3    5.30    1.60
   6   6   3    5.50    1.70
   6   6   3    5.30    1.70
  -6   6  -3    4.50    1.80
  -6   6  -3    7.50    1.30
   6   6   3    2.60    1.30
   6   6   3    6.80    1.70
   6   6   3    8.40    2.60
   8  -6   3   52.89    4.50
  -8  -6  -3   49.10    3.40
  -8  -6  -3   53.19    4.20
  -8  -6  -3   54.69    2.60
   8  -6   3   52.59    2.70
  -8   6  -3   56.39    4.90
   8   6   3   47.20    5.40
   8   6   3   51.59    2.70
   8   6   3   50.49    4.20
  -8   6  -3   49.00    2.60
  -8   6  -3   50.99    3.70
   8   6   3   54.69    3.90
   8   6   3   50.89    3.90
  -8   6  -3   56.99    4.90
  -8   6  -3   53.99    3.90
  -8   6  -3   47.40    3.50
   8   6   3   56.39    4.80
  10  -6   3    1.20    0.70
 -10  -6  -3    0.80    0.80
  10  -6   3    0.10    1.00
 -10  -6  -3    0.70    1.10
 -10  -6  -3    0.70    1.20
  10  -6   3    1.20    1.40
  10  -6   3    0.70    1.20
 -10  -6  -3    0.70    0.60
  10   6   3    1.70    1.50
  10   6   3    0.00    1.40
  10   6   3    2.00    0.90
 -10   6  -3   -0.30    0.80
 -10   6  -3   -0.70    1.00
 -10   6  -3    1.40    1.60
  10   6   3    0.10    1.00
 -10   6  -3    1.50    1.00
  10   6   3    2.70    1.30
 -10   6  -3    1.00    0.60
 -10   6  -3    1.10    1.20
  12  -6   3   53.59    3.30
  12  -6   3   67.69    4.70
  12  -6   3   49.99    4.60
 -12  -6  -3   56.09    3.10
 -12  -6  -3   43.20    5.30
 -12  -6  -3   57.99    4.50
 -12  -6  -3   55.39    2.00
  12  -6   3   53.59    4.70
 -12   6  -3   50.29    3.90
 -12   6  -3   64.59    6.70
 -12   6  -3   57.49    4.00
 -12   6  -3   48.80    2.30
  12   6   3   52.39    4.00
  12   6   3   53.69    3.30
  12   6   3   51.69    5.50
 -12   6  -3   59.09    4.30
 -12   6  -3   50.49    4.70
  12   6   3   56.39    4.10
  12   6   3   52.69    6.00
  14  -6   3  102.09    6.20
 -14  -6  -3  108.89    6.40
 -14  -6  -3  110.69    4.10
 -14  -6  -3  106.89    7.40
  14  -6   3  110.79    6.80
  14   6   3  114.59    7.80
  14   6   3  113.79    5.90
  14   6   3  107.99    5.80
 -14   6  -3  118.49    6.50
 -14   6  -3  109.49    5.90
 -14   6  -3  112.29    7.60
 -14   6  -3  112.19    7.20
  14   6   3  113.79    7.40
  14   6   3  102.09    5.00
 -14   6  -3  111.09    6.10
  16  -6   3  121.39    7.40
  16  -6   3  129.49    7.20
  16  -6   3  126.99    6.10
 -16  -6  -3  119.59    8.10
  16   6   3  120.39    5.80
 -16   6  -3  127.49    8.40
 -16   6  -3  122.89    7.70
  16   6   3  128.09    6.50
  16   6   3  130.89    8.60
 -16   6  -3  130.79    7.20
  16   6   3  126.79    6.40
 -16   6  -3  133.09    6.70
 -16   6  -3  119.09    6.40
  18  -6   3   10.10    2.70
  18  -6   3   18.60    2.90
  18  -6   3   10.50    4.20
  18   6   3   10.60    2.10
  18   6   3   20.30    3.00
 -18   6  -3   10.00    2.80
 -18   6  -3   18.90    3.20
  18   6   3    9.30    2.90
 -18   6  -3   10.90    2.60
 -18   6  -3   10.70    2.90
  18   6   3   12.10    2.30
  20  -6   3   64.49    3.80
  20  -6   3   55.09    6.10
  20  -6   3   67.69    5.50
  20   6   3   59.99    7.00
  20   6   3   50.99    4.30
 -20   6  -3   49.70    6.20
  20   6   3   53.09    4.20
 -20   6  -3   57.99    4.70
  20   6   3   56.49    4.40
 -20   6  -3   62.09    6.60
 -20   6  -3   62.99    5.30
  17  -7  -3   38.90    4.50
  17  -7  -3   37.00    4.30
  17  -7  -3   35.70    4.40
  17  -7  -3   38.60    3.20
  17   7  -3   39.10    5.60
 -17   7   3   36.30    5.00
  17   7  -3   37.80    2.60
 -17   7   3   41.40    6.10
 -17   7   3   38.20    4.30
 -17   7   3   36.30    4.70
 -17   7   3   30.50    4.20
 -17   7   3   45.00    5.80
  17   7  -3   39.80    3.20
  17   7  -3   35.70    2.60
  15  -7  -3   59.79    4.30
  15  -7  -3   60.19    4.60
  15  -7  -3   61.79    5.00
 -15  -7   3   49.70    5.40
  15  -7  -3   58.09    4.60
 -15   7   3   65.29    5.70
 -15   7   3   61.39    5.10
  15   7  -3   61.19    3.80
 -15   7   3   56.69    6.00
  15   7  -3   64.29    5.80
  15   7  -3   56.49    2.80
 -15   7   3   64.19    4.70
  15   7  -3   58.89    3.30
  15   7  -3   57.29    3.70
 -15   7   3   66.89    7.00
 -15   7   3   52.89    6.50
  13  -7  -3   30.40    2.60
  13  -7  -3   37.20    4.60
  13  -7  -3   30.50    2.50
 -13   7   3   51.09    6.60
  13   7  -3   30.10    2.70
  13   7  -3   31.00    2.40
 -13   7   3   32.20    3.90
 -13   7   3   33.80    4.60
  13   7  -3   43.00    5.80
 -13   7   3   27.90    4.30
 -13   7   3   33.10    4.30
 -13   7   3   34.90    4.30
  13   7  -3   30.60    2.40
  13   7  -3   33.20    2.80
  11  -7  -3   23.30    4.40
  11  -7  -3   19.70    3.30
  11  -7  -3   20.60    1.80
  11  -7  -3   18.30    2.10
  11   7  -3   20.20    2.50
  11   7  -3   16.40    2.00
  11   7  -3   10.20    2.90
 -11   7   3   21.90    3.80
 -11   7   3   14.10    3.10
 -11   7   3   20.00    3.00
 -11   7   3   14.80    2.70
  11   7  -3   22.10    2.50
  11   7  -3   17.10    2.40
 -11   7   3   17.60    3.20
 -11   7   3   20.20    4.20
 -11   7   3   16.60    2.60
   9  -7  -3   42.90    2.30
   9  -7  -3   40.50    2.30
   9  -7  -3   45.20    5.20
   9   7  -3   40.00    3.30
  -9   7   3   34.00    5.00
  -9   7   3   41.00    5.00
  -9   7   3   40.70    3.50
  -9   7   3   33.50    4.00
  -9   7   3   45.60    5.60
  -9   7   3   38.70    4.30
   9   7  -3   40.00    3.00
   9   7  -3   38.40    2.90
  -9   7   3   42.20    4.50
   9   7  -3   43.30    2.80
   9   7  -3   39.30    4.40
   9   7  -3   33.10    4.80
  -9   7   3   48.60    5.10
   7  -7  -3   89.99    3.00
  -7  -7   3   88.29    4.70
   7  -7  -3   87.69    3.50
   7  -7  -3   86.39    6.10
   7   7  -3   90.89    4.50
  -7   7   3   92.19    5.80
  -7   7   3   70.89    6.00
  -7   7   3   92.19    5.80
  -7   7   3   82.29    6.60
  -7   7   3   85.79    5.90
   7   7  -3   90.99    4.40
  -7   7   3   85.09    5.10
   7   7  -3   95.89    6.90
  -7   7   3   88.69    6.00
  -7   7   3   84.29    5.50
   7   7  -3   88.09    4.20
   7   7  -3   87.69    5.60
   7   7  -3   91.69    5.30
   5  -7  -3    6.60    2.10
  -5  -7   3    6.70    1.70
   5   7  -3    8.30    1.60
  -5   7   3    8.40    2.60
   5   7  -3    6.40    1.90
  -5   7   3    7.00    1.80
  -5   7   3    6.90    2.00
  -5   7   3    9.40    2.40
  -5   7   3    3.80    1.80
  -5   7   3   10.60    2.90
   5   7  -3    7.80    1.60
   5   7  -3    5.00    1.40
   5   7  -3    5.40    1.80
  -5   7   3    7.60    2.20
  -5   7   3    7.30    2.00
   5   7  -3    6.60    2.50
  -3  -7   3   44.20    3.70
   3  -7  -3   51.89    4.70
   3   7  -3   52.19    3.40
   3   7  -3   53.79    3.50
  -3   7   3   54.69    5.10
  -3   7   3   52.89    4.20
  -3   7   3   62.79    6.70
   3   7  -3   48.40    4.20
   3   7  -3   50.79    5.50
   3   7  -3   49.60    3.90
  -3   7   3   44.00    5.20
  -3   7   3   57.99    4.70
   3   7  -3   52.29    6.00
  -3   7   3   46.80    4.20
   3   7  -3   53.49    3.40
  -3   7   3   48.20    4.30
  -3   7   3   46.00    3.90
   3   7  -3   46.10    3.40
   1  -7  -3    7.30    2.20
  -1  -7   3   10.30    2.20
   1  -7  -3    9.60    2.40
   1   7  -3    9.70    2.50
   1   7  -3   10.30    1.90
  -1   7   3    7.90    2.40
  -1   7   3    5.90    1.80
  -1   7   3   10.00    2.20
  -1   7   3    7.70    2.70
   1   7  -3    7.10    2.40
  -1   7   3    9.10    2.20
   1   7  -3    6.10    1.50
   1   7  -3    6.50    2.70
   1   7  -3    7.70    1.60
   1   7  -3    9.70    2.00
   1   7  -3    8.10    1.70
  -1   7   3    6.10    2.00
  -1   7   3   10.80    2.60
  -1   7   3    5.50    2.00
   1  -7   3  126.09    6.60
  -1  -7  -3  128.09    6.70
  -1  -7  -3  112.29    7.30
  -1   7  -3  122.19    5.60
   1   7   3  125.19    8.10
  -1   7  -3  119.59    7.70
  -1   7  -3  133.99    6.10
   1   7   3  111.89    6.60
   1   7   3  137.69    6.70
   1   7   3  126.59    7.00
  -1   7  -3  121.79    5.80
   1   7   3  118.29    7.00
  -1   7  -3  120.99    5.90
  -1   7  -3  134.99    7.40
   1   7   3  128.49    6.80
  -1   7  -3  130.99    6.00
  -1   7  -3  122.19    7.00
   1   7   3  117.09    6.60
  -3  -7  -3   14.20    3.40
  -3  -7  -3   17.90    2.80
  -3   7  -3   16.80    3.10
  -3   7  -3   10.60    2.30
  -3   7  -3   20.70    3.80
   3   7   3   13.00    3.30
  -3   7  -3   14.30    2.20
   3   7   3   14.60    2.70
   3   7   3   14.40    2.70
  -3   7  -3   15.70    2.50
   3   7   3   10.40    2.40
  -3   7  -3   18.50    2.40
   3   7   3   11.20    2.30
  -3   7  -3   16.70    2.50
   3   7   3   14.40    3.30
  -3   7  -3   12.20    2.10
   3   7   3   14.70    3.30
  -5  -7  -3   48.70    3.80
   5  -7   3   38.90    4.70
  -5   7  -3   46.90    3.70
   5   7   3   36.70    5.10
   5   7   3   43.90    4.60
  -5   7  -3   62.29    6.40
  -5   7  -3   42.20    5.20
  -5   7  -3   42.90    3.70
  -5   7  -3   54.29    6.20
   5   7   3   49.10    4.00
  -5   7  -3   42.20    3.40
   5   7   3   46.10    5.00
   5   7   3   47.80    4.00
   5   7   3   47.90    5.30
  -5   7  -3   54.59    4.00
  -5   7  -3   42.30    2.90
  -7  -7  -3   29.50    4.50
  -7  -7  -3   33.70    3.50
   7  -7   3   22.20    3.60
   7  -7   3   31.10    4.10
   7   7   3   28.50    4.30
  -7   7  -3   27.50    2.20
   7   7   3   27.30    4.40
  -7   7  -3   26.00    3.30
  -7   7  -3   27.80    3.40
  -7   7  -3   26.20    3.20
   7   7   3   29.20    3.90
  -7   7  -3   29.60    4.60
   7   7   3   20.80    3.90
   7   7   3   27.10    3.50
   7   7   3   32.90    3.60
  -7   7  -3   32.90    3.40
  -7   7  -3   31.90    4.80
   9  -7   3   35.60    4.70
  -9  -7  -3   44.10    5.50
   9  -7   3   34.70    1.90
  -9  -7  -3   36.90    5.30
   9  -7   3   39.50    5.00
   9   7   3   37.30    4.30
  -9   7  -3   36.80    5.10
   9   7   3   32.80    4.60
   9   7   3   40.40    4.90
  -9   7  -3   34.00    2.30
  -9   7  -3   38.40    3.90
   9   7   3   38.20    4.10
  -9   7  -3   33.70    4.80
  -9   7  -3   43.70    4.40
   9   7   3   39.10    5.70
   9   7   3   30.60    3.60
  -9   7  -3   43.90    3.90
 -11  -7  -3   39.00    2.80
  11  -7   3   37.40    5.00
  11  -7   3   35.60    2.30
  11  -7   3   40.40    4.90
 -11   7  -3   30.30    5.60
 -11   7  -3   37.40    5.30
  11   7   3   34.40    5.20
 -11   7  -3   35.10    2.10
 -11   7  -3   35.80    3.80
 -11   7  -3   32.60    4.00
  11   7   3   36.90    2.30
  11   7   3   40.80    3.70
  11   7   3   38.40    4.60
  11   7   3   34.80    3.90
 -11   7  -3   42.30    5.50
  13  -7   3   17.10    3.40
 -13  -7  -3   21.00    1.90
  13  -7   3   19.10    2.30
  13  -7   3   27.30    3.90
  13   7   3   22.00    2.30
  13   7   3   18.10    2.80
 -13   7  -3   19.00    3.20
  13   7   3   25.60    5.00
  13   7   3   17.20    2.80
 -13   7  -3   17.00    3.40
 -13   7  -3   16.90    1.40
 -13   7  -3   15.20    2.80
 -13   7  -3   13.80    3.50
 -13   7  -3   18.90    3.00
  15  -7   3   11.60    2.80
  15  -7   3    5.00    2.10
 -15  -7  -3    7.30    1.00
  15  -7   3    5.70    2.10
  15   7   3    4.50    2.00
 -15   7  -3    8.90    3.00
  15   7   3    7.60    1.60
 -15   7  -3    6.40    2.60
 -15   7  -3    2.50    1.90
 -15   7  -3    5.60    1.90
  17  -7   3   52.49    6.00
  17  -7   3   47.80    3.60
  17  -7   3   38.80    5.10
 -17   7  -3   57.79    5.90
  17   7   3   58.19    4.50
 -17   7  -3   50.19    6.60
  17   7   3   43.90    6.00
 -17   7  -3   46.10    5.80
  17   7   3   49.10    4.20
  17   7   3   47.30    3.40
 -17   7  -3   50.49    4.40
  12  -8  -3   34.20    1.90
  12  -8  -3   34.30    1.90
  12   8  -3   31.90    2.60
 -12   8   3   31.00    4.60
 -12   8   3   27.40    4.90
  12   8  -3   35.30    3.00
 -12   8   3   38.50    8.10
  12   8  -3   34.10    3.60
 -12   8   3   36.50    4.20
 -12   8   3   35.30    4.80
 -12   8   3   42.80    6.40
  12   8  -3   31.90    2.90
  12   8  -3   21.70    4.60
 -10   8   3   12.50    4.20
 -10   8   3   17.80    3.10
  10   8  -3   16.60    2.40
 -10   8   3   20.50    4.10
  10   8  -3   19.00    3.50
 -10   8   3   12.30    2.80
  10   8  -3   18.50    2.30
 -10   8   3   18.30    3.70
  10   8  -3   27.20    7.40
 -10   8   3   15.90    3.00
  10   8  -3   13.50    2.20
 -10   8   3   20.50    3.20
  10   8  -3   14.70    2.60
  10   8  -3   17.30    2.80
  -8  -8   3   23.90    3.00
   8   8  -3   18.50    2.80
   8   8  -3   23.70    4.70
   8   8  -3   18.20    2.50
  -8   8   3   23.40    4.00
  -8   8   3   18.90    3.90
  -8   8   3   15.90    2.80
  -8   8   3   20.40    3.60
   8   8  -3   20.80    3.50
   8   8  -3   20.90    2.80
  -8   8   3   22.50    3.80
  -8   8   3   14.70    3.00
   8   8  -3   20.40    3.20
  -8   8   3   17.30    4.10
  -6  -8   3   65.79    4.50
   6   8  -3   64.29    7.20
  -6   8   3   72.39    5.50
  -6   8   3   74.19    8.60
   6   8  -3   71.29    4.20
  -6   8   3   80.59    6.90
  -6   8   3   72.79    5.10
  -6   8   3   72.89    6.60
   6   8  -3   73.29    4.80
   6   8  -3   66.49    7.40
  -6   8   3   70.49    5.70
   6   8  -3   72.89    5.40
   6   8  -3   66.19    4.00
  -6   8   3   63.79    5.30
   6   8  -3   72.29    4.50
  -4  -8   3    0.70    1.20
   4  -8  -3    3.60    2.00
  -4   8   3    0.60    2.10
   4   8  -3    3.10    2.10
  -4   8   3    1.20    1.40
  -4   8   3    2.00    1.50
  -4   8   3    1.30    1.50
   4   8  -3    1.20    1.30
  -4   8   3    2.40    1.70
   4   8  -3    0.70    1.40
  -4   8   3   -0.40    1.20
  -4   8   3   -0.10    1.30
   4   8  -3    2.40    1.10
   4   8  -3    1.80    1.20
   4   8  -3    1.80    1.40
   4   8  -3    0.70    1.00
   2  -8  -3   56.79    4.90
  -2   8   3   60.39    7.30
   2   8  -3   53.69    3.80
   2   8  -3   55.39    5.00
   2   8  -3   67.59    7.60
   2   8  -3   56.59    4.20
   2   8  -3   57.59    4.10
  -2   8   3   58.39    5.10
  -2   8   3   58.59    4.80
  -2   8   3   59.89    4.80
  -2   8   3   58.99    5.10
  -2   8   3   62.09    5.10
   2   8  -3   58.69    4.00
   2   8  -3   53.09    4.30
   0  -8   3    3.50    1.70
   0  -8  -3    5.50    2.00
   0   8  -3    5.80    2.40
   0   8  -3    4.70    1.60
   0   8  -3    6.70    1.80
   0   8  -3    7.30    1.90
   0   8  -3    8.90    2.60
   0   8   3    4.40    1.70
   0   8   3    7.10    2.60
   0   8   3    4.90    2.10
   0   8   3    6.70    2.10
   0   8  -3    5.00    1.70
   0   8   3    4.90    2.50
   0   8  -3    6.40    1.70
   0   8   3    5.20    2.10
   2  -8   3   12.40    2.60
  -2   8  -3   11.30    2.10
   2   8   3   11.70    2.60
  -2   8  -3   12.70    2.50
  -2   8  -3   13.40    3.30
  -2   8  -3    6.10    2.60
  -2   8  -3   11.80    2.20
   2   8   3   15.30    3.70
   2   8   3   10.20    2.30
  -2   8  -3   11.50    2.40
  -2   8  -3   14.20    2.50
   2   8   3   13.00    3.00
  -4  -8  -3   14.70    2.70
   4  -8   3   13.10    3.50
   4   8   3   12.30    2.80
  -4   8  -3   11.90    2.10
  -4   8  -3   10.10    2.30
   4   8   3   10.90    2.40
  -4   8  -3   14.80    2.50
  -4   8  -3   19.20    3.00
  -4   8  -3   15.20    3.40
   4   8   3   15.90    3.10
  -6  -8  -3    6.10    1.80
  -6   8  -3    5.20    1.90
   6   8   3    4.00    1.90
  -6   8  -3    1.20    1.70
  -6   8  -3    2.30    1.50
   6   8   3    3.90    2.50
  -6   8  -3    5.70    1.40
  -6   8  -3    4.50    1.50
  -6   8  -3    1.70    1.90
  -8  -8  -3   36.00    3.30
   8  -8   3   44.80    5.90
  -8   8  -3   38.40    4.50
  -8   8  -3   46.00    4.80
  -8   8  -3   43.60    3.70
   8   8   3   39.80    5.80
  -8   8  -3   37.30    4.20
   8   8   3   42.60    4.60
  -8   8  -3   39.60    2.70
  -8   8  -3   40.80    5.80
   8   8   3   40.80    5.00
  -8   8  -3   42.60    5.80
   8   8   3   41.10    4.60
  10  -8   3    7.50    2.60
 -10  -8  -3    7.80    1.70
  10   8   3    9.80    3.30
  10   8   3    7.30    2.20
 -10   8  -3    6.60    2.90
 -10   8  -3   10.00    2.50
 -10   8  -3    9.00    3.20
  10   8   3    6.80    2.10
 -10   8  -3   10.00    2.20
 -10   8  -3    7.00    1.30
  10   8   3    3.30    1.80
 -10   8  -3    6.10    2.10
  30   0  -4    1.80    1.10
  30   0  -4    0.30    1.50
  30   0  -4    0.60    1.40
  28   0  -4    1.30    1.00
  28   0  -4    1.30    1.40
  28   0  -4    1.30    1.10
  28   0  -4    1.30    1.30
 -26   0   4   48.10    3.60
  26   0  -4   57.89    5.00
  26   0  -4   41.90    3.50
  26   0  -4   46.20    4.00
  26   0  -4   49.20    4.30
  26   0  -4   50.99    4.10
  24   0  -4  183.98    7.40
  24   0  -4  198.48    8.70
  24   0  -4  178.48    7.90
  24   0  -4  192.98    7.70
 -24   0   4  195.58    7.50
  22   0  -4   13.30    2.40
 -22   0   4    9.40    1.70
  22   0  -4   16.60    2.70
  22   0  -4   11.00    1.80
  22   0  -4    9.40    1.90
  20   0  -4   46.10    3.10
 -20   0   4   50.79    3.10
  20   0  -4   54.69    3.50
  20   0  -4   49.50    3.50
  20   0  -4   51.59    3.90
  18   0  -4   12.60    1.90
  18   0  -4   14.50    2.10
  18   0  -4   13.70    2.10
  18   0  -4   15.50    1.90
 -18   0   4   11.30    1.70
  18   0  -4   10.70    1.90
  16   0  -4  163.28    5.60
  16   0  -4  157.38    6.60
  16   0  -4  152.88    5.80
  16   0  -4  156.78    6.10
 -16   0   4  158.78    5.70
  16   0  -4  161.48    6.30
  14   0  -4  259.87    8.90
  14   0  -4  270.67    8.20
  14   0  -4  258.67    7.80
 -14   0   4  268.57    8.00
  14   0  -4  275.97    8.50
  14   0  -4  259.67    8.80
  12   0  -4  235.98    7.80
  12   0  -4  225.18    6.90
  12   0  -4  223.18    7.80
  12   0  -4  221.28    7.20
  12   0  -4  228.28    6.70
 -12   0   4  236.58    7.80
 -12   0   4  227.08    6.90
 -10   0   4  132.79    5.10
 -10   0   4  135.69    4.60
  10   0  -4  134.19    4.80
  10   0  -4  133.79    5.40
  10   0  -4  138.39    4.50
  10   0  -4  132.89    4.20
  10   0  -4  144.79    5.40
   8   0  -4    2.40    0.90
   8   0  -4    2.90    0.60
  -8   0   4    3.00    0.80
  -6   0   4 1524.65   55.29
   6   0  -4 1303.37  121.79
  -6   0   4 1560.84   53.59
  -4   0   4 1006.30   39.70
   4   0  -4  919.31   99.89
   4   0  -4 1069.39  100.79
  -4   0   4 1045.00   41.60
  -2   0   4  348.37    9.00
   0   0  -4  958.40   98.19
   0   0   4  997.10   40.40
   0   0   4 1002.20  103.19
   0   0  -4  942.61   40.70
  -2   0  -4  215.08    7.00
  -2   0  -4  214.38    6.90
  -2   0  -4  224.98    6.40
   2   0   4  223.08    5.80
   2   0   4  229.48    6.30
  -2   0  -4  227.28    6.40
   2   0   4  223.18    6.40
   2   0   4  214.88    6.90
   2   0   4  218.38    6.10
  -2   0  -4  225.38    6.10
  -4   0  -4  380.16   11.00
  -4   0  -4  373.56   10.70
   4   0   4  380.36   10.80
  -6   0  -4  106.29    4.00
   6   0   4   89.19    3.60
  -6   0  -4   88.69    3.90
  -6   0  -4   87.49    3.40
  -6   0  -4   95.89    4.40
   6   0   4   92.69    3.40
   6   0   4   94.89    4.20
   6   0   4   91.19    3.50
  -6   0  -4   94.09    4.20
   8   0   4   64.69    3.10
  -8   0  -4   68.09    3.20
  -8   0  -4   64.49    3.30
  -8   0  -4   75.39    3.20
   8   0   4   70.59    3.70
  -8   0  -4   63.39    3.90
  -8   0  -4   67.79    3.60
   8   0   4   69.69    3.00
   8   0   4   70.79    3.10
  10   0   4   20.40    1.70
 -10   0  -4   16.20    2.10
 -10   0  -4   18.30    1.70
 -10   0  -4   24.10    2.00
  10   0   4   25.00    2.60
 -10   0  -4   19.50    2.50
 -10   0  -4   18.10    2.00
 -12   0  -4   23.50    2.10
 -12   0  -4   24.70    2.00
  12   0   4   24.80    2.10
 -12   0  -4   26.00    3.10
  12   0   4   25.10    1.90
 -12   0  -4   24.00    2.10
  12   0   4   23.30    2.50
 -12   0  -4   23.60    2.70
 -14   0  -4    4.90    1.30
  14   0   4    5.50    1.40
  14   0   4    7.50    1.40
 -14   0  -4    7.20    1.80
 -14   0  -4    5.80    1.30
 -14   0  -4    6.70    1.30
 -14   0  -4    6.30    1.50
  14   0   4    6.60    1.30
 -16   0  -4   37.70    2.70
 -16   0  -4   41.90    3.50
  16   0   4   36.90    2.70
  16   0   4   35.90    3.20
  16   0   4   34.30    2.80
 -16   0  -4   33.30    3.70
 -16   0  -4   37.80    2.90
 -16   0  -4   36.40    2.80
 -18   0  -4 1105.59   28.80
  18   0   4 1107.39   28.80
 -18   0  -4 1093.79   30.60
 -18   0  -4 1155.88   29.10
  18   0   4 1154.28   30.50
 -18   0  -4 1142.89   29.40
 -18   0  -4 1114.59   30.90
 -20   0  -4   53.89    4.50
 -20   0  -4   49.80    3.70
 -20   0  -4   39.30    3.20
  20   0   4   55.69    3.90
 -20   0  -4   48.70    5.10
 -20   0  -4   52.09    3.90
  20   0   4   52.29    3.90
 -22   0  -4   79.59    5.10
 -22   0  -4   82.59    4.90
 -22   0  -4   81.19    5.90
  22   0   4   80.59    5.00
  22   0   4   83.89    4.80
  24   0   4   21.10    2.80
  24   0   4   25.70    3.40
  24   0   4   20.10    2.90
 -24   0  -4   19.50    2.90
 -24   0  -4   20.80    2.80
 -24   0  -4   20.30    3.20
  26   0   4    3.00    1.40
 -26   0  -4    2.80    1.40
  26   0   4    1.40    1.40
 -26   0  -4    0.40    1.20
 -26   0  -4    2.30    1.40
  26   0   4    2.20    1.30
 -26   0  -4    2.10    1.80
 -28   0  -4    1.10    1.70
  28   0   4    6.20    2.20
  28   0   4    2.30    1.40
 -28   0  -4    7.00    2.30
  28   0   4    3.90    1.50
 -28   0  -4    7.40    2.10
  31  -1  -4    7.60    2.40
  31  -1  -4    1.50    1.70
  31  -1  -4    3.20    1.70
  31  -1  -4    3.10    1.50
 -31   1   4    4.30    0.90
  31   1  -4    4.00    1.80
  31   1  -4    0.60    1.30
 -31   1   4    4.00    0.80
  31   1  -4    1.50    1.20
  31   1  -4    4.30    1.20
  29  -1  -4   60.09    5.00
  29  -1  -4   54.99    4.90
  29  -1  -4   47.30    4.30
 -29  -1   4   55.79    2.70
  29  -1  -4   51.89    4.10
  29   1  -4   46.80    3.90
  29   1  -4   37.50    4.60
 -29   1   4   56.59    2.90
  29   1  -4   53.39    3.10
  29   1  -4   57.69    4.50
  27  -1  -4    5.50    1.80
 -27  -1   4    5.30    2.10
 -27  -1   4    7.00    1.00
  27  -1  -4    6.50    2.00
  27  -1  -4    6.60    1.80
  27  -1  -4    4.10    1.70
  27  -1  -4    4.50    2.20
 -27   1   4    7.50    1.40
  27   1  -4    6.90    1.40
  27   1  -4    5.40    1.60
  27   1  -4    7.60    1.90
  27   1  -4    5.40    2.00
 -27   1   4    5.40    1.70
  27   1  -4    5.90    2.00
 -27   1   4    4.70    1.40
  25  -1  -4   12.80    2.30
 -25  -1   4   17.40    1.30
  25  -1  -4   20.60    3.20
  25  -1  -4   17.30    2.70
  25  -1  -4   23.20    3.40
  25   1  -4   21.10    2.20
 -25   1   4   20.20    1.20
  25   1  -4   18.90    2.50
  25   1  -4   17.80    2.70
  25   1  -4   22.30    3.40
  25   1  -4   17.30    3.20
  23  -1  -4  109.19    5.70
  23  -1  -4  108.19    6.20
  23  -1  -4  114.49    6.20
  23  -1  -4  117.49    5.90
 -23  -1   4  113.59    3.80
  23   1  -4  111.79    6.20
 -23   1   4  114.99    3.60
 -23   1   4  108.49    5.30
 -23   1   4  114.39    5.60
  23   1  -4  106.59    5.40
  23   1  -4  117.69    6.50
 -23   1   4  112.09    4.30
  23   1  -4  111.39    4.80
 -23   1   4  121.09    3.50
  21  -1  -4   99.59    5.60
  21  -1  -4  103.39    5.60
 -21  -1   4  105.39    3.60
  21  -1  -4  101.89    5.60
  21  -1  -4   99.79    6.40
 -21   1   4  105.99    4.00
  21   1  -4  109.39    4.60
 -21   1   4   99.29    5.00
  21   1  -4   99.19    4.60
 -21   1   4  106.29    3.20
 -21   1   4   99.19    3.20
  21   1  -4  103.99    5.10
  21   1  -4  102.99    5.80
  19  -1  -4   18.40    2.50
 -19  -1   4   23.10    1.60
 -19  -1   4   19.30    2.00
  19  -1  -4   22.90    2.80
  19  -1  -4   22.80    2.60
  19  -1  -4   18.10    2.60
 -19   1   4   25.30    2.70
 -19   1   4   22.30    1.10
 -19   1   4   22.10    1.90
 -19   1   4   22.40    1.10
  19   1  -4   16.20    2.30
  19   1  -4   18.10    2.20
  19   1  -4   20.90    2.00
  19   1  -4   22.40    1.90
 -19   1   4   22.60    1.60
 -17  -1   4  571.64   13.80
  17  -1  -4  562.84   16.70
 -17  -1   4  569.04   15.10
  17  -1  -4  578.54   16.30
  17  -1  -4  573.34   16.00
  17  -1  -4  577.94   16.60
  17  -1  -4  577.04   16.80
 -17   1   4  566.24   15.90
  17   1  -4  587.54   15.00
 -17   1   4  569.14   14.60
 -17   1   4  580.64   14.90
  17   1  -4  563.64   15.40
 -17   1   4  565.04   16.50
  17   1  -4  583.14   15.60
  17   1  -4  572.94   15.50
  17   1  -4  578.74   16.70
  15  -1  -4  386.36   12.20
 -15  -1   4  383.06   11.30
  15  -1  -4  383.96   11.90
  15  -1  -4  383.76   11.40
  15  -1  -4  403.46   11.70
  15  -1  -4  410.96   12.50
 -15   1   4  389.56   10.60
  15   1  -4  400.76   11.00
  15   1  -4  382.16   10.70
 -15   1   4  402.66   11.60
  15   1  -4  373.66   11.10
 -15   1   4  391.26   10.30
 -15   1   4  380.26   11.90
  15   1  -4  391.96   12.10
  15   1  -4  372.76   10.30
  13  -1  -4  302.77    9.30
  13  -1  -4  303.77    9.10
  13  -1  -4  303.27   10.10
 -13  -1   4  304.27    8.30
  13  -1  -4  291.67    9.70
  13  -1  -4  305.67    9.60
  13   1  -4  296.57    8.20
 -13   1   4  292.67    8.10
 -13   1   4  297.77    8.40
  13   1  -4  300.37    8.20
 -13   1   4  303.27    9.20
  13   1  -4  301.47    9.10
 -13   1   4  296.57    9.60
  13   1  -4  303.77    9.70
  13   1  -4  299.47    7.60
  13   1  -4  313.47    8.70
  11  -1  -4  242.38    8.30
  11  -1  -4  243.48    7.60
  11  -1  -4  258.37    7.80
  11  -1  -4  244.58    8.00
 -11  -1   4  246.18    6.70
  11  -1  -4  242.08    8.60
 -11   1   4  259.07    7.90
  11   1  -4  243.78    7.10
 -11   1   4  238.68    6.80
  11   1  -4  253.07    6.40
 -11   1   4  240.18    7.00
  11   1  -4  254.97    6.60
  11   1  -4  245.68    6.50
 -11   1   4  249.38    8.10
 -11   1   4  254.17    6.10
  11   1  -4  242.38    8.00
  -9  -1   4  300.47    7.60
   9  -1  -4  301.87    9.70
   9  -1  -4  290.77    8.60
   9  -1  -4  301.17    8.70
   9  -1  -4  288.57    9.20
   9   1  -4  298.47    7.70
  -9   1   4  293.67    7.90
   9   1  -4  298.27    8.00
  -9   1   4  296.17    9.10
  -9   1   4  298.67    8.10
  -9   1   4  303.87    7.50
  -9   1   4  304.37    8.90
   9   1  -4  303.47    9.00
   7  -1  -4  343.17    9.40
  -7  -1   4  350.66    8.50
  -7  -1   4  340.17    8.30
   7  -1  -4  342.07    8.70
   7  -1  -4  331.37    9.40
   7  -1  -4  346.07   10.70
   7  -1  -4  318.67    9.70
  -7   1   4  345.27    8.80
   7   1  -4  352.56    8.80
  -7   1   4  354.26    9.80
  -7   1   4  334.67    9.90
   7   1  -4  338.57    8.60
   7   1  -4  336.17    9.40
  -7   1   4  343.37    9.80
   7   1  -4  334.27    9.60
  -5  -1   4 1266.07   38.70
   5  -1  -4 1358.36  147.09
  -5  -1   4 1257.67   37.50
   5  -1  -4 1171.68  160.98
   5   1  -4 1247.58   80.19
   5   1  -4 1286.77   81.79
  -5   1   4 1230.78   52.39
  -5   1   4 1228.88   54.19
   3  -1  -4 1018.80   47.00
  -3  -1   4 1030.90   73.19
   3  -1  -4 1053.09  142.99
  -3  -1   4  959.30   31.30
  -3   1   4  956.70   45.90
   3   1  -4  915.51   66.39
   3   1  -4  972.30   32.40
   1  -1  -4   98.59    3.50
   1  -1  -4   97.89    3.90
   1  -1  -4  102.99    4.00
  -1  -1   4   95.39    3.20
  -1  -1   4  102.79    2.90
   1  -1  -4   92.69    3.90
  -1  -1   4   97.39    3.90
   1  -1  -4  101.89    4.10
  -1  -1   4   99.19    3.60
  -1   1   4  106.89    4.10
  -1   1   4  105.59    3.40
   1   1  -4   99.39    3.60
   1   1  -4  101.19    3.90
  -1   1   4  101.59    3.60
   1   1  -4  101.19    3.10
  -1   1   4   99.89    4.00
  -1   1   4  104.29    3.90
   1   1  -4   99.29    3.30
   1  -1   4  802.02   31.70
   1  -1   4  739.13   79.99
  -1  -1  -4  697.43  116.49
  -1  -1  -4  756.22   40.70
   1   1   4  854.91  136.99
  -1   1  -4  731.53   31.50
  -1   1  -4  603.64   79.99
   1   1   4  722.83   38.70
  -3  -1  -4  502.35   14.10
  -5  -1  -4  800.62   44.40
  -5  -1  -4  695.63  126.99
   5  -1   4  795.02   38.30
   5   1   4  496.55  102.69
  -5   1  -4  762.62   38.30
   5   1   4  756.12   42.00
  -5   1  -4  741.03  113.49
   7  -1   4  375.06    9.90
  -7  -1  -4  385.66   11.20
  -7  -1  -4  394.46   11.90
   7  -1   4  362.06   10.20
  -7  -1  -4  371.76   10.40
   7  -1   4  375.26    9.50
   7  -1   4  378.86   11.00
   7  -1   4  378.06   10.80
  -7  -1  -4  384.86   10.80
   7   1   4  379.16   11.00
  -7   1  -4  371.86   10.30
   7   1   4  365.06   10.80
  -7   1  -4  367.96   11.00
  -7   1  -4  370.26   10.90
   7   1   4  379.06   11.60
  -7   1  -4  368.56   10.10
  -9  -1  -4   45.60    2.80
  -9  -1  -4   45.60    3.40
  -9  -1  -4   45.80    3.00
   9  -1   4   47.70    2.60
   9  -1   4   49.60    2.80
  -9  -1  -4   43.10    2.50
  -9  -1  -4   44.20    2.60
   9  -1   4   48.90    3.10
   9   1   4   48.90    2.60
  -9   1  -4   40.90    2.50
  -9   1  -4   49.80    2.60
   9   1   4   45.70    2.70
   9   1   4   43.60    3.00
  -9   1  -4   43.50    3.00
  -9   1  -4   41.50    2.80
 -11  -1  -4   34.60    2.30
 -11  -1  -4   35.30    2.40
  11  -1   4   35.40    2.40
  11  -1   4   36.00    2.20
 -11  -1  -4   33.60    2.80
  11  -1   4   30.70    2.60
 -11  -1  -4   32.20    2.40
  11  -1   4   30.90    2.50
 -11  -1  -4   35.20    3.20
 -11   1  -4   34.10    2.60
  11   1   4   39.40    2.40
  11   1   4   36.20    2.80
 -11   1  -4   36.50    2.90
 -11   1  -4   34.20    2.30
  11   1   4   33.50    2.40
 -11   1  -4   32.50    2.40
 -13  -1  -4  224.38    8.00
 -13  -1  -4  216.08    9.90
  13  -1   4  248.08    8.30
 -13  -1  -4  234.08    7.50
 -13  -1  -4  238.78    9.20
  13  -1   4  229.58    7.50
  13  -1   4  224.68    8.40
  13  -1   4  231.08    7.90
 -13  -1  -4  223.58    8.50
  13   1   4  226.48    8.40
  13   1   4  226.38    7.80
 -13   1  -4  218.08    8.10
 -13   1  -4  231.88    8.60
  13   1   4  232.78    7.60
 -13   1  -4  242.18    7.70
 -13   1  -4  213.78    7.70
  15  -1   4  194.18    7.60
 -15  -1  -4  193.88    7.50
 -15  -1  -4  195.98    8.20
  15  -1   4  202.18    8.10
 -15  -1  -4  200.08    8.70
  15  -1   4  197.18    7.00
 -15  -1  -4  209.58    7.30
 -15  -1  -4  210.98    7.00
  15  -1   4  203.88    7.50
 -15   1  -4  200.58    7.70
 -15   1  -4  201.68    8.30
  15   1   4  211.98    7.60
  15   1   4  202.38    8.00
 -15   1  -4  206.88    7.20
 -15   1  -4  211.58    7.50
  15   1   4  187.08    7.00
 -17  -1  -4  867.21   23.40
 -17  -1  -4  865.91   22.30
  17  -1   4  845.72   21.80
 -17  -1  -4  861.31   24.40
  17  -1   4  846.92   22.60
  17  -1   4  857.01   23.30
  17  -1   4  825.42   24.00
 -17  -1  -4  879.61   25.10
  17  -1   4  873.91   24.10
 -17  -1  -4  850.71   22.60
  17   1   4  870.61   24.20
 -17   1  -4  900.51   24.70
 -17   1  -4  876.31   22.80
 -17   1  -4  846.42   23.10
  17   1   4  823.52   22.60
 -17   1  -4  861.41   24.60
  17   1   4  905.31   23.30
 -17   1  -4  856.41   23.50
  19  -1   4 1046.60   27.40
 -19  -1  -4 1062.19   27.70
  19  -1   4 1011.60   27.40
  19  -1   4 1021.50   28.40
 -19  -1  -4  993.40   26.60
  19  -1   4 1010.60   26.80
 -19  -1  -4 1010.10   29.10
  19  -1   4 1028.70   26.00
 -19  -1  -4 1027.50   26.30
 -19   1  -4  968.30   34.30
 -19   1  -4 1011.90   27.20
 -19   1  -4 1045.20   27.70
  19   1   4 1007.90   27.20
  19   1   4 1042.40   28.50
 -19   1  -4 1053.09   29.10
  19   1   4 1088.29   27.90
  21  -1   4  552.04   15.30
  21  -1   4  538.05   16.40
 -21  -1  -4  528.65   18.10
 -21  -1  -4  536.25   15.50
  21  -1   4  553.04   16.80
 -21  -1  -4  530.35   16.60
 -21  -1  -4  542.75   15.90
  21   1   4  531.55   17.50
 -21   1  -4  512.85   17.90
 -21   1  -4  563.54   16.70
  21   1   4  527.05   16.40
  21   1   4  537.75   16.10
 -21   1  -4  551.54   16.90
  23  -1   4    3.40    1.20
  23  -1   4    3.50    1.50
  23  -1   4    3.80    1.60
 -23  -1  -4    1.90    1.10
  23  -1   4    2.90    1.30
 -23  -1  -4    5.00    1.80
 -23  -1  -4    0.90    1.50
  23   1   4    4.60    1.80
 -23   1  -4    5.60    1.80
 -23   1  -4    3.60    1.90
  23   1   4    3.30    2.40
 -23   1  -4    0.40    1.10
  23   1   4    3.20    1.40
 -23   1  -4    3.10    1.30
  25  -1   4   49.40    4.30
  25  -1   4   52.59    3.60
 -25  -1  -4   45.00    3.40
 -25  -1  -4   48.90    3.70
 -25  -1  -4   43.10    4.70
  25  -1   4   50.39    5.80
  25  -1   4   46.70    3.90
  25   1   4   44.20    3.80
 -25   1  -4   47.80    5.10
  25   1   4   36.30    4.50
  25   1   4   33.20    3.90
 -25   1  -4   46.50    3.80
 -25   1  -4   45.50    4.00
 -27  -1  -4    2.50    1.90
  27  -1   4    4.80    1.80
 -27  -1  -4    1.60    1.50
 -27  -1  -4    2.90    1.30
 -27  -1  -4    4.50    1.70
  27  -1   4    2.60    1.30
  27  -1   4    2.00    1.40
 -27   1  -4    2.60    1.90
 -27   1  -4    2.90    1.50
  27   1   4    2.20    1.60
  27   1   4    4.10    1.70
 -27   1  -4    5.00    2.00
  29  -1   4    2.20    1.40
  29  -1   4    2.90    1.70
  29  -1   4    2.80    1.50
 -29  -1  -4    3.10    1.50
  29   1   4    2.20    1.40
 -29   1  -4    3.20    1.70
  29   1   4    2.80    1.50
  29   1   4   -1.50    1.00
 -29   1  -4    3.40    1.80
 -29   1  -4    3.00    1.90
 -30  -2   4   19.90    1.70
  30  -2  -4   25.10    3.70
  30  -2  -4   17.50    3.30
  30  -2  -4   20.60    3.50
  30  -2  -4   27.20    4.30
  30   2  -4   15.30    3.10
 -30   2   4   18.00    1.50
 -30   2   4   18.40    2.40
  30   2  -4   20.70    3.60
  30   2  -4   13.50    2.60
 -30   2   4   19.00    1.40
  28  -2  -4   15.00    2.80
  28  -2  -4   11.90    2.70
  28  -2  -4   10.50    2.60
  28  -2  -4   15.20    3.00
 -28  -2   4   13.30    1.70
 -28   2   4   17.20    1.70
  28   2  -4   13.50    2.30
  28   2  -4   14.50    2.50
 -28   2   4   17.40    2.20
 -28   2   4   15.30    1.40
  28   2  -4   16.90    3.20
 -28   2   4   12.50    2.00
  26  -2  -4   15.20    2.80
  26  -2  -4   14.10    2.90
  26  -2  -4   13.40    2.50
  26  -2  -4   13.20    2.80
 -26  -2   4   17.90    1.90
 -26  -2   4   12.80    2.00
  26  -2  -4   14.50    3.20
  26   2  -4   14.90    2.40
  26   2  -4   13.10    2.10
 -26   2   4   15.10    1.70
 -26   2   4   14.00    1.60
 -26   2   4   15.20    2.70
  26   2  -4   16.60    3.20
  26   2  -4   12.70    2.70
  26   2  -4   15.60    1.30
 -26   2   4   15.50    2.10
 -26   2   4   15.40    2.20
  24  -2  -4   13.10    2.60
  24  -2  -4   14.80    2.80
  24  -2  -4   12.60    2.30
  24  -2  -4   16.00    2.80
 -24  -2   4   16.70    1.80
  24   2  -4   15.30    2.80
 -24   2   4   15.20    2.00
  24   2  -4   13.80    2.20
 -24   2   4   15.10    2.20
  24   2  -4   14.10    1.20
  24   2  -4   11.90    1.80
 -24   2   4   16.60    2.60
  24   2  -4   12.40    2.70
 -24   2   4   16.40    1.70
 -24   2   4   16.90    1.70
  22  -2  -4   45.80    4.70
  22  -2  -4   54.89    4.00
  22  -2  -4   48.30    4.00
 -22  -2   4   48.70    2.70
  22  -2  -4   43.50    3.90
  22   2  -4   47.80    4.00
  22   2  -4   46.60    3.20
 -22   2   4   45.80    3.20
 -22   2   4   47.50    2.50
 -22   2   4   46.40    3.60
 -22   2   4   50.29    3.00
  22   2  -4   44.70    2.20
  22   2  -4   50.49    3.10
 -22   2   4   48.30    2.60
 -22   2   4   48.80    4.40
  20  -2  -4   48.40    3.90
 -20  -2   4   43.50    2.60
  20  -2  -4   46.50    3.90
 -20  -2   4   44.30    2.50
  20  -2  -4   39.00    3.60
  20  -2  -4   39.00    3.40
 -20   2   4   42.00    3.00
  20   2  -4   39.60    2.50
 -20   2   4   31.70    3.80
 -20   2   4   45.10    3.40
  20   2  -4   42.10    2.60
 -20   2   4   49.70    2.90
 -20   2   4   44.70    3.50
  20   2  -4   43.40    3.00
 -20   2   4   46.40    2.40
  20   2  -4   42.20    2.20
  20   2  -4   51.19    4.00
  18  -2  -4  129.19    6.30
  18  -2  -4  144.09    6.20
  18  -2  -4  129.89    6.50
 -18  -2   4  122.69    4.70
  18  -2  -4  135.29    6.40
 -18  -2   4  131.89    4.70
  18   2  -4  130.29    4.50
  18   2  -4  132.79    4.70
  18   2  -4  129.69    5.10
  18   2  -4  131.59    6.20
  18   2  -4  127.99    4.80
 -18   2   4  125.19    5.40
 -18   2   4  131.99    5.10
 -18   2   4  140.29    4.60
 -18   2   4  128.29    5.80
 -18   2   4  125.59    6.00
 -18   2   4  126.59    6.80
  16  -2  -4  272.47    9.70
 -16  -2   4  291.67    8.30
  16  -2  -4  275.67   10.00
 -16  -2   4  284.67    8.10
  16  -2  -4  294.07   10.20
  16  -2  -4  282.37    8.50
  16  -2  -4  308.87    9.90
  16  -2  -4  282.77   12.30
 -16   2   4  297.27    9.80
  16   2  -4  284.57    8.50
 -16   2   4  281.97    9.10
 -16   2   4  284.17   10.80
 -16   2   4  283.27    9.80
  16   2  -4  288.57    8.30
  16   2  -4  298.17    8.60
  16   2  -4  285.17    9.90
  16   2  -4  280.77    8.30
  16   2  -4  295.07    8.00
 -16   2   4  276.17    8.10
 -16   2   4  292.07    8.70
 -14  -2   4   74.59    2.90
  14  -2  -4   74.39    4.10
  14  -2  -4   79.99    3.20
  14  -2  -4   78.19    4.40
  14  -2  -4   79.49    4.40
 -14  -2   4   75.49    3.20
  14  -2  -4   86.69    4.90
  14  -2  -4   72.19    4.00
 -14   2   4   83.49    4.20
  14   2  -4   74.69    3.30
  14   2  -4   76.79    3.40
  14   2  -4   73.79    2.80
 -14   2   4   75.59    4.10
 -14   2   4   73.69    4.80
 -14   2   4   77.29    3.50
 -14   2   4   79.69    3.80
  14   2  -4   71.29    4.00
 -14   2   4   70.99    3.10
  14   2  -4   78.89    3.20
  12  -2  -4   54.59    3.80
  12  -2  -4   56.19    3.50
  12  -2  -4   61.79    3.50
  12  -2  -4   56.39    3.30
  12  -2  -4   58.89    3.60
  12  -2  -4   62.69    2.50
 -12  -2   4   60.29    2.20
  12   2  -4   56.69    3.40
 -12   2   4   60.49    3.50
 -12   2   4   58.69    3.10
 -12   2   4   57.59    2.90
  12   2  -4   56.09    1.80
 -12   2   4   57.69    3.40
  12   2  -4   61.69    3.00
  12   2  -4   57.19    2.40
 -12   2   4   59.79    2.70
  12   2  -4   62.99    1.80
  10  -2  -4  108.89    5.00
  10  -2  -4  109.49    5.40
  10  -2  -4  111.29    3.50
  10  -2  -4  102.69    4.50
  10  -2  -4  107.69    4.70
 -10  -2   4  109.79    3.10
  10  -2  -4  110.79    5.00
  10   2  -4  103.49    4.50
 -10   2   4  109.29    4.80
 -10   2   4  103.29    4.00
  10   2  -4  105.09    3.30
 -10   2   4  107.79    4.30
 -10   2   4  113.19    4.90
  10   2  -4  111.69    4.20
 -10   2   4  103.79    4.20
   8  -2  -4   57.79    3.80
   8  -2  -4   63.79    3.20
   8  -2  -4   55.79    3.10
   8  -2  -4   56.79    3.40
   8  -2  -4   55.69    2.70
   8  -2  -4   58.29    3.40
   8  -2  -4   60.09    2.10
  -8   2   4   58.19    3.30
  -8   2   4   64.59    3.00
  -8   2   4   58.69    3.30
   8   2  -4   65.69    3.30
   8   2  -4   59.29    1.90
  -8   2   4   62.39    3.00
   8   2  -4   63.49    3.00
   8   2  -4   58.89    3.00
  -8   2   4   64.69    3.00
  -8   2   4   64.39    3.50
   6  -2  -4  554.84   15.90
   6  -2  -4  563.34   14.50
  -6   2   4  552.24   15.10
   6   2  -4  539.15   14.80
   4  -2  -4 1293.37  185.08
   4  -2  -4 1346.67  184.38
  -4   2   4 1172.98   56.99
  -4   2   4 1252.27   60.09
   2  -2  -4 1494.25  205.48
  -2  -2   4 1601.94   74.89
  -2  -2   4 1601.14   42.30
   2  -2  -4 1488.75   68.09
  -2   2   4 1615.54   69.99
   2   2  -4 1739.03   81.09
  -2   2   4 1737.53  176.28
   2   2  -4 1530.35   42.60
   0  -2   4  196.48    6.60
   0  -2  -4  202.88    7.10
   0  -2   4  195.08    6.30
   0  -2  -4  202.08    6.40
   0  -2  -4  199.48    6.50
   0  -2  -4  212.78    7.10
   0  -2  -4  194.58    6.80
   0  -2   4  206.38    5.30
   0   2  -4  189.18    6.50
   0   2   4  192.18    6.20
   0   2   4  193.08    6.50
   0   2   4  207.48    6.80
   0   2  -4  198.08    6.50
   0   2  -4  203.48    5.40
   0   2   4  189.18    6.40
   0   2   4  193.18    7.00
   0   2   4  206.08    7.00
   0   2  -4  199.68    5.30
   0   2  -4  196.48    6.30
  -2  -2  -4  567.94  124.49
   2  -2   4  873.41   90.29
   2  -2   4  642.84   29.90
   2   2   4  681.63   42.30
  -2   2  -4  857.51  106.89
   2   2   4  472.35  129.69
  -2   2  -4  602.34   29.00
   4  -2   4  338.67   10.00
  -4  -2  -4  358.86    9.70
   4  -2   4  339.37    9.10
  -4  -2  -4  325.67    9.70
  -4  -2  -4  322.67   10.00
  -4  -2  -4  342.27   10.80
   4  -2   4  343.27    9.80
   4  -2   4  335.67   10.20
  -4   2  -4  327.87    9.00
   4   2   4  330.37    9.40
   4   2   4  346.47   10.40
  -4   2  -4  321.57    8.80
  -4   2  -4  329.17    9.80
   4   2   4  325.07    9.80
  -4   2  -4  335.27   10.10
   4   2   4  312.67   10.60
   4   2   4  350.36   10.10
   4   2   4  327.37    9.80
  -4   2  -4  338.07    9.90
  -6  -2  -4  495.45   14.60
  -6  -2  -4  478.85   13.50
  -6  -2  -4  486.35   13.40
   6  -2   4  479.85   11.50
   6  -2   4  462.75   13.20
   6   2   4  486.05   13.80
  -6   2  -4  468.85   12.40
   6   2   4  490.55   14.40
  -6   2  -4  479.55   13.30
   6   2   4  483.65   13.40
  -6   2  -4  465.65   13.60
  -8  -2  -4  637.94   18.20
  -8  -2  -4  616.64   16.90
   8  -2   4  611.44   17.20
[truncated: 585,311 more chars]
