# Supplementary material for: Triple energy transfer-enabled dearomative cycloaddition/rearrangement cascade of bicyclic azaarenes to structurally complex products
Source: Nat Catal. 2026 Jul 9;9(7):750–60. doi: 10.1038/s41929-026-01566-z (PMC13395622; doi:10.1038/s41929-026-01566-z)
Supplement: Supplementary file 5 — Cif file for structure 3f. [file 41929_2026_1566_MOESM5_ESM.cif]

#==============================================================================

# 1. SUBMISSION DETAILS

data_global

_publ_contact_author
;
        Constantin G. Daniliuc
        Organisch-Chemisches Institut 
        Universit\"at M\"unster
        48149 M\"unster
        Germany
;
_publ_contact_author_phone        '049 251 83-36522'
_publ_contact_author_fax          '049 251 83-39772'
_publ_contact_author_email        'constantin.daniliuc@uni-muenster.de' 
_publ_requested_journal           '.'

#==============================================================================

# 3. TITLE AND AUTHOR LIST

_publ_section_title
;
Triple Energy Transfer-Enabled Cascade Dearomative Cycloaddition of Bicyclic 
Azaarenes
;

loop_
 _publ_author_name
 _publ_author_address
     'Chahar, Preeti'
;     Organisch-Chemisches Institut
      Universit\"at M\"unster
      Corrensstrasse 36
      48149 M\"unster
      Germany
;     
     'Kundu, Utpal'
;     Organisch-Chemisches Institut
      Universit\"at M\"unster
      Corrensstrasse 36
      48149 M\"unster
      Germany
;     
     'Dutta, Subhabrata'
;     Organisch-Chemisches Institut
      Universit\"at M\"unster
      Corrensstrasse 36
      48149 M\"unster
      Germany
;     
     'H\"olter, Niklas'
;     Organisch-Chemisches Institut
      Universit\"at M\"unster
      Corrensstrasse 36
      48149 M\"unster
      Germany
;     
     'Boser, Florian'
;     Organisch-Chemisches Institut
      Universit\"at M\"unster
      Corrensstrasse 36
      48149 M\"unster
      Germany
;     
     'Hugel, Fabian'
;     Organisch-Chemisches Institut
      Universit\"at M\"unster
      Corrensstrasse 36
      48149 M\"unster
      Germany
;     
     'Stadtmann, Luca'
;     Organisch-Chemisches Institut
      Universit\"at M\"unster
      Corrensstrasse 36
      48149 M\"unster
      Germany
;     
     'Daniliuc, Constantin G.'
;     Organisch-Chemisches Institut
      Universit\"at M\"unster
      Corrensstrasse 36
      48149 M\"unster
      Germany
;     
     'Glorius, Frank'
;     Organisch-Chemisches Institut
      Universit\"at M\"unster
      Corrensstrasse 36
      48149 M\"unster
      Germany
;     


#=============================================================================
#  cif data for "glo10802" (compound 3f)
#============================================================================= 

data_glo10802_3f

_audit_creation_method
;
FinalCif 2024.9-0 by Daniel Kratzert, Freiburg 2025, 
https://dkratzert.de/finalcif.html
;
_publ_section_references          ?
_shelx_SHELXL_version_number      '2019/3'
_chemical_name_systematic         ?
_chemical_name_common             ?
_chemical_formula_sum             'C27 H23 F6 N O4'
_chemical_formula_moiety          'C27 H23 F6 N O4'
_chemical_formula_weight          539.46
_chemical_melting_point           ?
_space_group_crystal_system       monoclinic
_space_group_IT_number            15
_space_group_name_H-M_alt         'C 2/c'
_space_group_name_Hall            '-C 2yc'
_shelx_space_group_comment
;
The symmetry employed for this shelxl refinement is uniquely defined
by the following loop, which should always be used as a source of
symmetry information in preference to the above space-group names.
They are only intended as comments.
;

loop_
_space_group_symop_operation_xyz
'x, y, z'
'-x, y, -z+1/2'
'x+1/2, y+1/2, z'
'-x+1/2, y+1/2, -z+1/2'
'-x, -y, -z'
'x, -y, z-1/2'
'-x+1/2, -y+1/2, -z'
'x+1/2, -y+1/2, z-1/2'

_cell_length_a                    45.5403(17)
_cell_length_b                    8.0714(3)
_cell_length_c                    13.2845(4)
_cell_angle_alpha                 90
_cell_angle_beta                  92.4720(10)
_cell_angle_gamma                 90
_cell_volume                      4878.5(3)
_cell_formula_units_Z             8
_cell_measurement_temperature     100(2)
_cell_measurement_reflns_used     9292
_cell_measurement_theta_min       2.5628
_cell_measurement_theta_max       27.3667
_cell_measurement_wavelength      0.71073
_exptl_crystal_description        prism
_exptl_crystal_colour             colourless
_exptl_crystal_recrystallization_method 'The crystals were crystallised from DCM and pentane.'
_exptl_crystal_density_meas       ?
_exptl_crystal_density_method     ?
_exptl_crystal_density_diffrn     1.469
_exptl_crystal_F_000              2224
_exptl_crystal_size_max           0.123
_exptl_crystal_size_mid           0.072
_exptl_crystal_size_min           0.07
_exptl_absorpt_coefficient_mu     0.128
_exptl_absorpt_correction_type    Multi-Scan
_exptl_absorpt_correction_T_min   0.984
_exptl_absorpt_correction_T_max   0.991
_exptl_absorpt_process_details
;Krause, L., Herbst-Irmer, R., Sheldrick, G. M., Stalke, D. (2015).
"Comparison of silver and molybdenum microfocus X-ray sources for single-crystal
 structure determination"
J. Appl. Cryst. 48, 3-10.
doi:10.1107/S1600576714022985
;
_exptl_absorpt_special_details    ?
_exptl_bruker_absorpt_correction_T_ratio 0.8122
_shelx_estimated_absorpt_T_min    0.984
_shelx_estimated_absorpt_T_max    0.991
_exptl_transmission_factor_min    ?
_exptl_transmission_factor_max    ?
_exptl_special_details            ?
_diffrn_ambient_temperature       100(2)
_diffrn_radiation_type            'Mo K\a'
_diffrn_radiation_wavelength      0.71073
_diffrn_radiation_monochromator   'multilayer mirror'
_diffrn_radiation_probe           x-ray
_diffrn_source                    'microfocus sealed tube'
_diffrn_source_type               'INCOATEC I\mS 1.0'
_diffrn_source_target             Mo
_diffrn_source_voltage            50
_diffrn_source_current            1.0
_diffrn_detector                  CPAD
_diffrn_detector_type             'Bruker PHOTON III'
_diffrn_detector_area_resol_mean  7.391
_diffrn_measurement_device        'KAPPA diffractometer'
_diffrn_measurement_device_type   'Bruker D8 VENTURE'
_diffrn_measurement_method        '\w and \f scans'
_diffrn_measurement_specimen_support 'MiTeGen micromount'
_diffrn_measurement_details
;<Phi   scan: start=   0.0; len= 180.0; end= 180.0 at [Counterclockwise Eulerian 
angles: dx= 42.00 mm theta=   0.000 deg omega= 360.000 deg chi=  54.740 deg] 
measure for 2.0 seconds; frame angle 1.00 degrees, wavelength=0.71073>
<Phi   scan: start= 180.0; len= 180.0; end= 360.0 at [Counterclockwise Eulerian 
angles: dx= 42.00 mm theta=   0.000 deg omega= 360.000 deg chi=  54.740 deg] 
measure for 2.0 seconds; frame angle 1.00 degrees, wavelength=0.71073>
<Phi   scan: start= 360.0; len=   1.0; end= 361.0 at [Counterclockwise Eulerian 
angles: dx= 42.00 mm theta=   3.062 deg omega= 267.912 deg chi=  24.000 deg] 
measure for 23.0 seconds; frame angle 1.00 degrees, wavelength=0.71073>
<Omega scan: start=   3.7; len= 109.0; end= 112.7 at [Counterclockwise Eulerian 
angles: dx= 42.00 mm theta=   3.062 deg phi= 144.000 deg chi= -44.500 deg] 
measure for 23.0 seconds; frame angle 1.00 degrees, wavelength=0.71073>
<Omega scan: start=   3.7; len= 109.0; end= 112.7 at [Counterclockwise Eulerian 
angles: dx= 42.00 mm theta=   3.062 deg phi=  72.000 deg chi= -44.500 deg] 
measure for 23.0 seconds; frame angle 1.00 degrees, wavelength=0.71073>
<Phi   scan: start=   0.0; len= 360.0; end= 360.0 at [Counterclockwise Eulerian 
angles: dx= 42.00 mm theta=   3.062 deg omega=   2.700 deg chi= -44.500 deg] 
measure for 23.0 seconds; frame angle 1.00 degrees, wavelength=0.71073>
;
_diffrn_measurement_bruker_total_exposure_time 22294.0
_diffrn_reflns_number             83911
_diffrn_reflns_av_unetI/netI      0.0349
_diffrn_reflns_av_R_equivalents   0.0906
_diffrn_reflns_theta_min          2.563
_diffrn_reflns_theta_max          27.555
_diffrn_reflns_theta_full         25.242
_diffrn_reflns_limit_h_min        -58
_diffrn_reflns_limit_h_max        58
_diffrn_reflns_limit_k_min        -10
_diffrn_reflns_limit_k_max        10
_diffrn_reflns_limit_l_min        -17
_diffrn_reflns_limit_l_max        17
_diffrn_reflns_reduction_process  narrow-frame
_diffrn_measured_fraction_theta_max 0.998
_diffrn_measured_fraction_theta_full 0.999
_diffrn_reflns_Laue_measured_fraction_max 0.998
_diffrn_reflns_Laue_measured_fraction_full 0.999
_diffrn_reflns_point_group_measured_fraction_max 0.998
_diffrn_reflns_point_group_measured_fraction_full 0.999
_diffrn_reflns_bruker_av_norm_I   111.769
_diffrn_reflns_bruker_number_gt   43432
_reflns_number_total              5621
_reflns_number_gt                 4300
_reflns_threshold_expression      'I > 2\s(I)'
_reflns_Friedel_coverage          0.000
_reflns_Friedel_fraction_max      .
_reflns_Friedel_fraction_full     .
_reflns_special_details
;
 Reflections were merged by SHELXL according to the crystal
 class for the calculation of statistics and refinement.
 
 _reflns_Friedel_fraction is defined as the number of unique
 Friedel pairs measured divided by the number that would be
 possible theoretically, ignoring centric projections and
 systematic absences.
;
_computing_data_collection        'Bruker Instrument Service v6.2.12'
_computing_cell_refinement        'SAINT V8.41 (Bruker AXS LLC)'
_computing_data_reduction         'SAINT V8.41 (Bruker AXS LLC)'
_computing_structure_solution     'SHELXT 2018/2 (Sheldrick, 2018)'
_computing_structure_refinement   'SHELXL-2019/2 (Sheldrick, 2019)'
_computing_molecular_graphics     'shelXle (C.B. Huebschle, rev 1503)'
_computing_publication_material   ?
_computing_bruker_data_scaling    'SADABS-2016/2 - Bruker AXS area detector scaling and absorption correction'
_refine_special_details           ?
_refine_ls_structure_factor_coef  Fsqd
_refine_ls_matrix_type            full
_refine_ls_weighting_scheme       calc
_refine_ls_weighting_details      'w=1/[\s^2^(Fo^2^)+(0.0322P)^2^+6.5072P] where P=(Fo^2^+2Fc^2^)/3'
_atom_sites_solution_primary      'Intrinsic Phasing'
_atom_sites_solution_secondary    ?
_atom_sites_solution_hydrogens    geom
_refine_ls_hydrogen_treatment     constr
_refine_ls_number_reflns          5621
_refine_ls_number_parameters      346
_refine_ls_number_restraints      0
_refine_ls_R_factor_all           0.0570
_refine_ls_R_factor_gt            0.0382
_refine_ls_wR_factor_ref          0.0971
_refine_ls_wR_factor_gt           0.0862
_refine_ls_goodness_of_fit_ref    1.038
_refine_ls_restrained_S_all       1.038
_refine_ls_shift/su_max           0.001
_refine_ls_shift/su_mean          0.000
_refine_diff_density_max          0.318
_refine_diff_density_min          -0.248
_refine_diff_density_rms          0.052
_refine_ls_extinction_method      none
_refine_ls_extinction_coef        .

loop_
_atom_type_symbol
_atom_type_description
_atom_type_scat_dispersion_real
_atom_type_scat_dispersion_imag
_atom_type_scat_source
'C' 'C' 0.0033 0.0016 'International Tables Vol C Tables 4.2.6.8 and 6.1.1.4'
'H' 'H' 0.0000 0.0000 'International Tables Vol C Tables 4.2.6.8 and 6.1.1.4'
'F' 'F' 0.0171 0.0103 'International Tables Vol C Tables 4.2.6.8 and 6.1.1.4'
'N' 'N' 0.0061 0.0033 'International Tables Vol C Tables 4.2.6.8 and 6.1.1.4'
'O' 'O' 0.0106 0.0060 'International Tables Vol C Tables 4.2.6.8 and 6.1.1.4'

_geom_details
; All esds (except the esd in the dihedral angle between two l.s. planes)
 are estimated using the full covariance matrix.  The cell esds are taken
 into account individually in the estimation of esds in distances, angles
 and torsion angles; correlations between esds in cell parameters are only
 used when they are defined by crystal symmetry.  An approximate (isotropic)
 treatment of cell esds is used for estimating esds involving l.s. planes.
;
_geom_special_details
;
 All esds (except the esd in the dihedral angle between two l.s. planes)
 are estimated using the full covariance matrix.  The cell esds are taken
 into account individually in the estimation of esds in distances, angles
 and torsion angles; correlations between esds in cell parameters are only
 used when they are defined by crystal symmetry.  An approximate (isotropic)
 treatment of cell esds is used for estimating esds involving l.s. planes.
;

loop_
_bruker_diffrn_runs_axis
_bruker_diffrn_runs_distance
_bruker_diffrn_runs_theta
_bruker_diffrn_runs_omega
_bruker_diffrn_runs_phi
_bruker_diffrn_runs_chi
_bruker_diffrn_runs_width
_bruker_diffrn_runs_images
_bruker_diffrn_runs_time
_bruker_diffrn_runs_wavelength
_bruker_diffrn_runs_voltage
_bruker_diffrn_runs_current
_bruker_diffrn_runs_temperature
Phi   42.0 0.0    0.0             0.0   54.74 1.0 180 2.0  0.71073 50.0 1.0 99.99999999999997
Phi   42.0 0.0    0.0             180.0 54.74 1.0 180 2.0  0.71073 50.0 1.0 99.99999999999997
Phi   42.0 3.0615 -92.088         0.0   24.0  1.0 360 23.0 0.71073 50.0 1.0 99.99999999999997
Omega 42.0 3.0615 3.669           144.0 -44.5 1.0 109 23.0 0.71073 50.0 1.0 99.99999999999997
Omega 42.0 3.0615 3.669           72.0  -44.5 1.0 109 23.0 0.71073 50.0 1.0 99.99999999999997
Phi   42.0 3.0615 2.6994817197182583 0.0   -44.5 1.0 360 23.0 0.71073 50.0 1.0 99.99999999999997

loop_
_atom_site_label
_atom_site_type_symbol
_atom_site_fract_x
_atom_site_fract_y
_atom_site_fract_z
_atom_site_U_iso_or_equiv
_atom_site_adp_type
_atom_site_occupancy
_atom_site_site_symmetry_order
_atom_site_calc_flag
_atom_site_refinement_flags_posn
_atom_site_refinement_flags_adp
_atom_site_refinement_flags_occupancy
_atom_site_disorder_assembly
_atom_site_disorder_group
N1   N 0.31577(3) 0.95585(16) 0.58480(9)  0.0183(3) Uani 1 1 d    . . . . .
O1   O 0.28621(2) 0.60171(15) 0.54342(9)  0.0266(3) Uani 1 1 d    . . . . .
O2   O 0.28296(2) 0.67206(15) 0.70651(9)  0.0262(3) Uani 1 1 d    . . . . .
O3   O 0.34106(3) 0.49997(15) 0.82664(8)  0.0294(3) Uani 1 1 d    . . . . .
O4   O 0.32027(2) 0.32469(13) 0.71427(8)  0.0211(2) Uani 1 1 d    . . . . .
F1   F 0.40699(2) 1.13782(12) 0.74581(9)  0.0343(3) Uani 1 1 d    . . . . .
F2   F 0.44362(3) 1.14459(13) 0.64980(8)  0.0356(3) Uani 1 1 d    . . . . .
F3   F 0.44885(2) 1.22527(12) 0.80300(8)  0.0314(2) Uani 1 1 d    . . . . .
F4   F 0.52332(2) 0.88214(13) 0.93863(8)  0.0309(2) Uani 1 1 d    . . . . .
F5   F 0.52231(2) 0.61855(14) 0.91451(9)  0.0370(3) Uani 1 1 d    . . . . .
F6   F 0.49932(2) 0.72505(14) 1.03612(7)  0.0331(2) Uani 1 1 d    . . . . .
C1   C 0.31350(3) 1.07142(19) 0.51215(11) 0.0193(3) Uani 1 1 d    . . . . .
C2   C 0.33769(4) 1.12109(19) 0.45899(11) 0.0201(3) Uani 1 1 d    . . . . .
H2   H 0.335599   1.203756    0.408280    0.024     Uiso 1 1 calc R U . . .
C3   C 0.36481(3) 1.04898(19) 0.48068(11) 0.0194(3) Uani 1 1 d    . . . . .
H3   H 0.381436   1.081044    0.444525    0.023     Uiso 1 1 calc R U . . .
C4   C 0.36754(3) 0.92913(18) 0.55586(11) 0.0172(3) Uani 1 1 d    . . . . .
C5   C 0.34235(3) 0.88854(18) 0.60604(11) 0.0167(3) Uani 1 1 d    . . . . .
C6   C 0.34355(3) 0.76439(18) 0.69107(11) 0.0159(3) Uani 1 1 d    . . . . .
H6   H 0.330528   0.807925    0.743700    0.019     Uiso 1 1 calc R U . . .
C7   C 0.33019(3) 0.59471(18) 0.65509(11) 0.0164(3) Uani 1 1 d    . . . . .
C8   C 0.34508(3) 0.52233(19) 0.56276(11) 0.0184(3) Uani 1 1 d    . . . . .
H8A  H 0.332489   0.432668    0.533924    0.022     Uiso 1 1 calc R U . . .
H8B  H 0.346177   0.610196    0.511058    0.022     Uiso 1 1 calc R U . . .
C9   C 0.37539(3) 0.4544(2)   0.58387(11) 0.0205(3) Uani 1 1 d    . . . . .
H9   H 0.376844   0.349976    0.616740    0.025     Uiso 1 1 calc R U . . .
C10  C 0.40038(4) 0.5271(2)   0.56071(11) 0.0214(3) Uani 1 1 d    . . . . .
H10  H 0.417971   0.466755    0.575153    0.026     Uiso 1 1 calc R U . . .
C11  C 0.40362(3) 0.6957(2)   0.51381(11) 0.0208(3) Uani 1 1 d    . . . . .
H11A H 0.390316   0.701461    0.452961    0.025     Uiso 1 1 calc R U . . .
H11B H 0.423980   0.706391    0.491382    0.025     Uiso 1 1 calc R U . . .
C12  C 0.39693(3) 0.85016(19) 0.58338(11) 0.0186(3) Uani 1 1 d    . . . . .
H12  H 0.412501   0.935091    0.573099    0.022     Uiso 1 1 calc R U . . .
C13  C 0.39812(3) 0.80458(18) 0.69383(11) 0.0177(3) Uani 1 1 d    . . . . .
C14  C 0.37418(3) 0.75522(18) 0.73913(11) 0.0173(3) Uani 1 1 d    . . . . .
H14  H 0.376459   0.711737    0.805457    0.021     Uiso 1 1 calc R U . . .
C15  C 0.28375(4) 1.1491(2)   0.49371(13) 0.0269(4) Uani 1 1 d    . . . . .
H15A H 0.268506   1.064219    0.498760    0.040     Uiso 1 1 calc R U . . .
H15B H 0.282531   1.198297    0.426212    0.040     Uiso 1 1 calc R U . . .
H15C H 0.280836   1.235511    0.544144    0.040     Uiso 1 1 calc R U . . .
C16  C 0.29742(3) 0.62286(19) 0.62562(12) 0.0197(3) Uani 1 1 d    . . . . .
C17  C 0.25257(4) 0.7158(3)   0.68596(17) 0.0413(5) Uani 1 1 d    . . . . .
H17A H 0.251337   0.803169    0.634737    0.062     Uiso 1 1 calc R U . . .
H17B H 0.244043   0.755756    0.747932    0.062     Uiso 1 1 calc R U . . .
H17C H 0.241699   0.618112    0.661250    0.062     Uiso 1 1 calc R U . . .
C18  C 0.33141(3) 0.47173(19) 0.74284(11) 0.0183(3) Uani 1 1 d    . . . . .
C19  C 0.32213(4) 0.1976(2)   0.79161(12) 0.0241(3) Uani 1 1 d    . . . . .
H19A H 0.342819   0.172019    0.808084    0.036     Uiso 1 1 calc R U . . .
H19B H 0.312041   0.097409    0.766856    0.036     Uiso 1 1 calc R U . . .
H19C H 0.312793   0.237616    0.852106    0.036     Uiso 1 1 calc R U . . .
C21  C 0.42687(3) 0.79770(19) 0.75258(11) 0.0185(3) Uani 1 1 d    . . . . .
C22  C 0.44435(3) 0.93684(19) 0.77674(11) 0.0185(3) Uani 1 1 d    . . . . .
C23  C 0.47026(3) 0.92082(19) 0.83596(11) 0.0195(3) Uani 1 1 d    . . . . .
H23  H 0.481975   1.015526    0.851541    0.023     Uiso 1 1 calc R U . . .
C24  C 0.47885(3) 0.7661(2)   0.87202(11) 0.0197(3) Uani 1 1 d    . . . . .
C25  C 0.46186(4) 0.6277(2)   0.84998(12) 0.0236(3) Uani 1 1 d    . . . . .
H25  H 0.467716   0.522127    0.875269    0.028     Uiso 1 1 calc R U . . .
C26  C 0.43620(4) 0.6441(2)   0.79068(12) 0.0224(3) Uani 1 1 d    . . . . .
H26  H 0.424670   0.548510    0.775566    0.027     Uiso 1 1 calc R U . . .
C27  C 0.43588(4) 1.1095(2)   0.74382(12) 0.0225(3) Uani 1 1 d    . . . . .
C28  C 0.50592(4) 0.7486(2)   0.93955(12) 0.0235(3) Uani 1 1 d    . . . . .

loop_
_atom_site_aniso_label
_atom_site_aniso_U_11
_atom_site_aniso_U_22
_atom_site_aniso_U_33
_atom_site_aniso_U_23
_atom_site_aniso_U_13
_atom_site_aniso_U_12
N1  0.0204(6) 0.0147(6)  0.0195(6)  -0.0009(5)  -0.0033(5) 0.0013(5)
O1  0.0233(6) 0.0287(6)  0.0271(6)  -0.0044(5)  -0.0069(5) 0.0011(5)
O2  0.0175(5) 0.0337(7)  0.0278(6)  -0.0034(5)  0.0037(4)  0.0008(5)
O3  0.0451(7) 0.0260(6)  0.0166(5)  0.0031(5)   -0.0047(5) -0.0133(6)
O4  0.0283(6) 0.0150(5)  0.0197(5)  0.0012(4)   -0.0020(4) -0.0036(4)
F1  0.0253(5) 0.0212(5)  0.0558(7)  -0.0003(5)  -0.0062(5) 0.0056(4)
F2  0.0567(7) 0.0216(5)  0.0287(5)  0.0073(4)   0.0035(5)  0.0011(5)
F3  0.0375(6) 0.0161(5)  0.0394(6)  -0.0043(4)  -0.0123(5) -0.0011(4)
F4  0.0234(5) 0.0295(5)  0.0388(6)  0.0068(4)   -0.0104(4) -0.0085(4)
F5  0.0253(5) 0.0326(6)  0.0519(7)  -0.0066(5)  -0.0116(5) 0.0090(4)
F6  0.0308(5) 0.0438(6)  0.0239(5)  0.0095(4)   -0.0080(4) -0.0060(5)
C1  0.0226(8) 0.0162(7)  0.0185(7)  -0.0036(6)  -0.0048(6) 0.0023(6)
C2  0.0289(8) 0.0145(7)  0.0164(7)  -0.0006(6)  -0.0038(6) 0.0019(6)
C3  0.0246(8) 0.0172(7)  0.0162(7)  0.0006(6)   0.0005(6)  0.0000(6)
C4  0.0209(7) 0.0145(7)  0.0159(7)  -0.0016(6)  -0.0027(6) 0.0004(6)
C5  0.0196(7) 0.0143(7)  0.0160(7)  -0.0023(5)  -0.0016(5) -0.0005(6)
C6  0.0176(7) 0.0147(7)  0.0155(7)  -0.0010(5)  0.0003(5)  -0.0004(6)
C7  0.0185(7) 0.0154(7)  0.0152(7)  0.0004(5)   -0.0006(5) -0.0010(6)
C8  0.0207(8) 0.0178(7)  0.0165(7)  -0.0013(6)  -0.0013(6) 0.0000(6)
C9  0.0270(8) 0.0180(8)  0.0164(7)  -0.0011(6)  -0.0010(6) 0.0028(6)
C10 0.0224(8) 0.0215(8)  0.0200(7)  -0.0027(6)  -0.0004(6) 0.0053(6)
C11 0.0197(7) 0.0234(8)  0.0194(7)  0.0005(6)   0.0024(6)  0.0016(6)
C12 0.0177(7) 0.0191(8)  0.0188(7)  0.0030(6)   -0.0006(6) -0.0008(6)
C13 0.0201(7) 0.0145(7)  0.0182(7)  -0.0010(6)  -0.0033(6) 0.0009(6)
C14 0.0211(7) 0.0149(7)  0.0158(7)  0.0003(5)   -0.0028(6) 0.0011(6)
C15 0.0249(8) 0.0245(9)  0.0307(9)  0.0016(7)   -0.0054(7) 0.0054(7)
C16 0.0199(8) 0.0161(7)  0.0231(7)  -0.0006(6)  -0.0004(6) -0.0016(6)
C17 0.0170(9) 0.0560(13) 0.0509(12) -0.0148(10) 0.0018(8)  0.0042(9)
C18 0.0185(7) 0.0174(7)  0.0190(7)  -0.0004(6)  0.0014(6)  -0.0005(6)
C19 0.0302(9) 0.0184(8)  0.0236(8)  0.0056(6)   -0.0002(6) -0.0029(7)
C21 0.0188(7) 0.0193(7)  0.0174(7)  0.0006(6)   -0.0012(6) 0.0001(6)
C22 0.0200(7) 0.0161(7)  0.0193(7)  0.0004(6)   0.0000(6)  0.0000(6)
C23 0.0194(7) 0.0180(7)  0.0210(7)  -0.0005(6)  -0.0011(6) -0.0026(6)
C24 0.0169(7) 0.0225(8)  0.0193(7)  0.0010(6)   -0.0023(6) -0.0002(6)
C25 0.0254(8) 0.0181(8)  0.0266(8)  0.0043(6)   -0.0054(6) -0.0005(6)
C26 0.0235(8) 0.0170(8)  0.0261(8)  0.0013(6)   -0.0054(6) -0.0030(6)
C27 0.0238(8) 0.0186(8)  0.0246(8)  -0.0009(6)  -0.0048(6) -0.0011(6)
C28 0.0210(8) 0.0216(8)  0.0276(8)  0.0028(6)   -0.0043(6) -0.0020(6)

loop_
_geom_bond_atom_site_label_1
_geom_bond_atom_site_label_2
_geom_bond_distance
_geom_bond_site_symmetry_2
_geom_bond_publ_flag
N1  C1   1.343(2)   . ?
N1  C5   1.3455(19) . ?
O1  C16  1.1975(19) . ?
O2  C16  1.3441(19) . ?
O2  C17  1.443(2)   . ?
O3  C18  1.2008(18) . ?
O4  C18  1.3393(18) . ?
O4  C19  1.4517(18) . ?
F1  C27  1.3365(19) . ?
F2  C27  1.3426(19) . ?
F3  C27  1.3417(18) . ?
F4  C28  1.3383(19) . ?
F5  C28  1.338(2)   . ?
F6  C28  1.3437(19) . ?
C1  C2   1.393(2)   . ?
C1  C15  1.503(2)   . ?
C2  C3   1.384(2)   . ?
C2  H2   0.9500     . ?
C3  C4   1.392(2)   . ?
C3  H3   0.9500     . ?
C4  C5   1.391(2)   . ?
C4  C12  1.513(2)   . ?
C5  C6   1.509(2)   . ?
C6  C14  1.511(2)   . ?
C6  C7   1.565(2)   . ?
C6  H6   1.0000     . ?
C7  C18  1.530(2)   . ?
C7  C8   1.542(2)   . ?
C7  C16  1.543(2)   . ?
C8  C9   1.501(2)   . ?
C8  H8A  0.9900     . ?
C8  H8B  0.9900     . ?
C9  C10  1.328(2)   . ?
C9  H9   0.9500     . ?
C10 C11  1.507(2)   . ?
C10 H10  0.9500     . ?
C11 C12  1.589(2)   . ?
C11 H11A 0.9900     . ?
C11 H11B 0.9900     . ?
C12 C13  1.511(2)   . ?
C12 H12  1.0000     . ?
C13 C14  1.329(2)   . ?
C13 C21  1.496(2)   . ?
C14 H14  0.9500     . ?
C15 H15A 0.9800     . ?
C15 H15B 0.9800     . ?
C15 H15C 0.9800     . ?
C17 H17A 0.9800     . ?
C17 H17B 0.9800     . ?
C17 H17C 0.9800     . ?
C19 H19A 0.9800     . ?
C19 H19B 0.9800     . ?
C19 H19C 0.9800     . ?
C21 C26  1.398(2)   . ?
C21 C22  1.406(2)   . ?
C22 C23  1.395(2)   . ?
C22 C27  1.506(2)   . ?
C23 C24  1.388(2)   . ?
C23 H23  0.9500     . ?
C24 C25  1.383(2)   . ?
C24 C28  1.500(2)   . ?
C25 C26  1.387(2)   . ?
C25 H25  0.9500     . ?
C26 H26  0.9500     . ?

loop_
_geom_angle_atom_site_label_1
_geom_angle_atom_site_label_2
_geom_angle_atom_site_label_3
_geom_angle
_geom_angle_site_symmetry_1
_geom_angle_site_symmetry_3
_geom_angle_publ_flag
C1   N1  C5   118.14(13) . . ?
C16  O2  C17  114.83(13) . . ?
C18  O4  C19  114.56(12) . . ?
N1   C1  C2   121.76(14) . . ?
N1   C1  C15  116.59(14) . . ?
C2   C1  C15  121.61(14) . . ?
C3   C2  C1   119.43(14) . . ?
C3   C2  H2   120.3      . . ?
C1   C2  H2   120.3      . . ?
C2   C3  C4   119.53(15) . . ?
C2   C3  H3   120.2      . . ?
C4   C3  H3   120.2      . . ?
C5   C4  C3   117.23(14) . . ?
C5   C4  C12  121.63(13) . . ?
C3   C4  C12  121.12(14) . . ?
N1   C5  C4   123.90(14) . . ?
N1   C5  C6   115.37(13) . . ?
C4   C5  C6   120.73(13) . . ?
C5   C6  C14  110.61(12) . . ?
C5   C6  C7   110.57(11) . . ?
C14  C6  C7   115.22(12) . . ?
C5   C6  H6   106.6      . . ?
C14  C6  H6   106.6      . . ?
C7   C6  H6   106.6      . . ?
C18  C7  C8   110.95(12) . . ?
C18  C7  C16  106.97(12) . . ?
C8   C7  C16  107.91(11) . . ?
C18  C7  C6   109.52(11) . . ?
C8   C7  C6   113.33(12) . . ?
C16  C7  C6   107.92(12) . . ?
C9   C8  C7   114.98(12) . . ?
C9   C8  H8A  108.5      . . ?
C7   C8  H8A  108.5      . . ?
C9   C8  H8B  108.5      . . ?
C7   C8  H8B  108.5      . . ?
H8A  C8  H8B  107.5      . . ?
C10  C9  C8   125.84(15) . . ?
C10  C9  H9   117.1      . . ?
C8   C9  H9   117.1      . . ?
C9   C10 C11  126.51(15) . . ?
C9   C10 H10  116.7      . . ?
C11  C10 H10  116.7      . . ?
C10  C11 C12  116.32(12) . . ?
C10  C11 H11A 108.2      . . ?
C12  C11 H11A 108.2      . . ?
C10  C11 H11B 108.2      . . ?
C12  C11 H11B 108.2      . . ?
H11A C11 H11B 107.4      . . ?
C13  C12 C4   109.36(12) . . ?
C13  C12 C11  111.96(12) . . ?
C4   C12 C11  112.31(12) . . ?
C13  C12 H12  107.7      . . ?
C4   C12 H12  107.7      . . ?
C11  C12 H12  107.7      . . ?
C14  C13 C21  117.98(13) . . ?
C14  C13 C12  121.11(13) . . ?
C21  C13 C12  120.64(13) . . ?
C13  C14 C6   123.68(13) . . ?
C13  C14 H14  118.2      . . ?
C6   C14 H14  118.2      . . ?
C1   C15 H15A 109.5      . . ?
C1   C15 H15B 109.5      . . ?
H15A C15 H15B 109.5      . . ?
C1   C15 H15C 109.5      . . ?
H15A C15 H15C 109.5      . . ?
H15B C15 H15C 109.5      . . ?
O1   C16 O2   124.53(15) . . ?
O1   C16 C7   125.44(14) . . ?
O2   C16 C7   110.02(12) . . ?
O2   C17 H17A 109.5      . . ?
O2   C17 H17B 109.5      . . ?
H17A C17 H17B 109.5      . . ?
O2   C17 H17C 109.5      . . ?
H17A C17 H17C 109.5      . . ?
H17B C17 H17C 109.5      . . ?
O3   C18 O4   123.36(14) . . ?
O3   C18 C7   125.66(14) . . ?
O4   C18 C7   110.98(12) . . ?
O4   C19 H19A 109.5      . . ?
O4   C19 H19B 109.5      . . ?
H19A C19 H19B 109.5      . . ?
O4   C19 H19C 109.5      . . ?
H19A C19 H19C 109.5      . . ?
H19B C19 H19C 109.5      . . ?
C26  C21 C22  117.72(13) . . ?
C26  C21 C13  117.87(14) . . ?
C22  C21 C13  124.32(14) . . ?
C23  C22 C21  120.76(14) . . ?
C23  C22 C27  116.70(13) . . ?
C21  C22 C27  122.51(13) . . ?
C24  C23 C22  119.79(14) . . ?
C24  C23 H23  120.1      . . ?
C22  C23 H23  120.1      . . ?
C25  C24 C23  120.45(14) . . ?
C25  C24 C28  119.25(14) . . ?
C23  C24 C28  120.23(14) . . ?
C24  C25 C26  119.54(15) . . ?
C24  C25 H25  120.2      . . ?
C26  C25 H25  120.2      . . ?
C25  C26 C21  121.73(15) . . ?
C25  C26 H26  119.1      . . ?
C21  C26 H26  119.1      . . ?
F1   C27 F3   106.15(13) . . ?
F1   C27 F2   106.30(13) . . ?
F3   C27 F2   105.75(13) . . ?
F1   C27 C22  113.12(13) . . ?
F3   C27 C22  111.93(12) . . ?
F2   C27 C22  113.02(13) . . ?
F5   C28 F4   107.02(13) . . ?
F5   C28 F6   106.07(13) . . ?
F4   C28 F6   106.23(13) . . ?
F5   C28 C24  112.22(13) . . ?
F4   C28 C24  112.97(13) . . ?
F6   C28 C24  111.86(13) . . ?

loop_
_geom_torsion_atom_site_label_1
_geom_torsion_atom_site_label_2
_geom_torsion_atom_site_label_3
_geom_torsion_atom_site_label_4
_geom_torsion
_geom_torsion_site_symmetry_1
_geom_torsion_site_symmetry_2
_geom_torsion_site_symmetry_3
_geom_torsion_site_symmetry_4
_geom_torsion_publ_flag
C5  N1  C1  C2  0.4(2)      . . . . ?
C5  N1  C1  C15 -177.38(13) . . . . ?
N1  C1  C2  C3  0.5(2)      . . . . ?
C15 C1  C2  C3  178.20(14)  . . . . ?
C1  C2  C3  C4  -0.6(2)     . . . . ?
C2  C3  C4  C5  -0.2(2)     . . . . ?
C2  C3  C4  C12 -178.63(13) . . . . ?
C1  N1  C5  C4  -1.3(2)     . . . . ?
C1  N1  C5  C6  177.76(12)  . . . . ?
C3  C4  C5  N1  1.2(2)      . . . . ?
C12 C4  C5  N1  179.62(13)  . . . . ?
C3  C4  C5  C6  -177.80(13) . . . . ?
C12 C4  C5  C6  0.6(2)      . . . . ?
N1  C5  C6  C14 -154.52(13) . . . . ?
C4  C5  C6  C14 24.59(19)   . . . . ?
N1  C5  C6  C7  76.63(16)   . . . . ?
C4  C5  C6  C7  -104.26(15) . . . . ?
C5  C6  C7  C18 -179.47(12) . . . . ?
C14 C6  C7  C18 54.21(16)   . . . . ?
C5  C6  C7  C8  56.07(16)   . . . . ?
C14 C6  C7  C8  -70.25(16)  . . . . ?
C5  C6  C7  C16 -63.37(15)  . . . . ?
C14 C6  C7  C16 170.31(12)  . . . . ?
C18 C7  C8  C9  -50.94(17)  . . . . ?
C16 C7  C8  C9  -167.82(13) . . . . ?
C6  C7  C8  C9  72.74(16)   . . . . ?
C7  C8  C9  C10 -104.18(18) . . . . ?
C8  C9  C10 C11 3.5(3)      . . . . ?
C9  C10 C11 C12 70.6(2)     . . . . ?
C5  C4  C12 C13 -29.28(19)  . . . . ?
C3  C4  C12 C13 149.04(14)  . . . . ?
C5  C4  C12 C11 95.66(16)   . . . . ?
C3  C4  C12 C11 -86.02(17)  . . . . ?
C10 C11 C12 C13 18.77(18)   . . . . ?
C10 C11 C12 C4  -104.73(15) . . . . ?
C4  C12 C13 C14 33.95(19)   . . . . ?
C11 C12 C13 C14 -91.20(17)  . . . . ?
C4  C12 C13 C21 -152.17(14) . . . . ?
C11 C12 C13 C21 82.68(17)   . . . . ?
C21 C13 C14 C6  176.45(13)  . . . . ?
C12 C13 C14 C6  -9.5(2)     . . . . ?
C5  C6  C14 C13 -20.6(2)    . . . . ?
C7  C6  C14 C13 105.69(17)  . . . . ?
C17 O2  C16 O1  -6.2(2)     . . . . ?
C17 O2  C16 C7  174.95(14)  . . . . ?
C18 C7  C16 O1  -123.76(17) . . . . ?
C8  C7  C16 O1  -4.3(2)     . . . . ?
C6  C7  C16 O1  118.49(17)  . . . . ?
C18 C7  C16 O2  55.09(16)   . . . . ?
C8  C7  C16 O2  174.52(12)  . . . . ?
C6  C7  C16 O2  -62.66(15)  . . . . ?
C19 O4  C18 O3  -3.1(2)     . . . . ?
C19 O4  C18 C7  176.62(12)  . . . . ?
C8  C7  C18 O3  125.93(17)  . . . . ?
C16 C7  C18 O3  -116.61(17) . . . . ?
C6  C7  C18 O3  0.1(2)      . . . . ?
C8  C7  C18 O4  -53.81(16)  . . . . ?
C16 C7  C18 O4  63.64(15)   . . . . ?
C6  C7  C18 O4  -179.65(12) . . . . ?
C14 C13 C21 C26 58.6(2)     . . . . ?
C12 C13 C21 C26 -115.44(17) . . . . ?
C14 C13 C21 C22 -117.72(17) . . . . ?
C12 C13 C21 C22 68.2(2)     . . . . ?
C26 C21 C22 C23 0.6(2)      . . . . ?
C13 C21 C22 C23 176.97(14)  . . . . ?
C26 C21 C22 C27 -177.31(15) . . . . ?
C13 C21 C22 C27 -1.0(2)     . . . . ?
C21 C22 C23 C24 -0.4(2)     . . . . ?
C27 C22 C23 C24 177.68(14)  . . . . ?
C22 C23 C24 C25 -0.2(2)     . . . . ?
C22 C23 C24 C28 -177.24(14) . . . . ?
C23 C24 C25 C26 0.5(2)      . . . . ?
C28 C24 C25 C26 177.58(15)  . . . . ?
C24 C25 C26 C21 -0.3(3)     . . . . ?
C22 C21 C26 C25 -0.3(2)     . . . . ?
C13 C21 C26 C25 -176.90(15) . . . . ?
C23 C22 C27 F1  -140.84(14) . . . . ?
C21 C22 C27 F1  37.2(2)     . . . . ?
C23 C22 C27 F3  -21.0(2)    . . . . ?
C21 C22 C27 F3  157.01(14)  . . . . ?
C23 C22 C27 F2  98.30(16)   . . . . ?
C21 C22 C27 F2  -83.70(19)  . . . . ?
C25 C24 C28 F5  46.3(2)     . . . . ?
C23 C24 C28 F5  -136.63(15) . . . . ?
C25 C24 C28 F4  167.43(15)  . . . . ?
C23 C24 C28 F4  -15.5(2)    . . . . ?
C25 C24 C28 F6  -72.76(19)  . . . . ?
C23 C24 C28 F6  104.28(17)  . . . . ?

loop_
_exptl_crystal_face_index_h
_exptl_crystal_face_index_k
_exptl_crystal_face_index_l
_exptl_crystal_face_perp_dist
-5 -1 -3 0.035
-5 -1 1  0.039
-5 2  -1 0.035
-3 -1 -1 0.032
-3 0  4  0.021
-1 0  -1 0.037
-1 -1 1  0.032
1  0  -2 0.038
3  -1 1  0.031
5  1  0  0.014
5  1  2  0.023
5  1  -3 0.037

_shelx_res_file
;
TITL glo10802.res in C2/c
    glo10802.res
    created by SHELXL-2019/3 at 15:17:10 on 20-Feb-2025
REM Old TITL glo10802 in C2/c
REM SHELXT solution in C2/c: R1 0.130, Rweak 0.004, Alpha 0.016
REM <I/s>   0.273 for  367 systematic absences,  Orientation as input
REM Formula found by SHELXT:  C27 F6 N O4
CELL  0.71073  45.5403   8.0714  13.2845   90.000   92.472   90.000
ZERR    8.000   0.0017   0.0003   0.0004    0.000    0.001    0.000
LATT  7
SYMM -X, Y, 1/2-Z
SFAC C H F N O
UNIT 216 184 48 8 32
SIZE 0.07 0.072 0.123
TEMP -173.150

ACTA
CONF

L.S. 40
BOND $H

LIST 4

HTAB

OMIT    -6   0   6
OMIT   -24   0   6

FMAP 2
PLAN 10

WGHT    0.032200    6.507200
FVAR       0.19514
N1    4    0.315767    0.955845    0.584799    11.00000    0.02037    0.01473 =
         0.01949   -0.00088   -0.00329    0.00127
O1    5    0.286206    0.601709    0.543422    11.00000    0.02328    0.02874 =
         0.02713   -0.00439   -0.00690    0.00113
O2    5    0.282962    0.672057    0.706507    11.00000    0.01746    0.03365 =
         0.02782   -0.00337    0.00367    0.00082
O3    5    0.341056    0.499966    0.826640    11.00000    0.04513    0.02603 =
         0.01664    0.00306   -0.00468   -0.01328
O4    5    0.320265    0.324692    0.714274    11.00000    0.02835    0.01504 =
         0.01965    0.00125   -0.00197   -0.00363
F1    3    0.406994    1.137818    0.745812    11.00000    0.02530    0.02119 =
         0.05583   -0.00026   -0.00622    0.00557
F2    3    0.443622    1.144593    0.649800    11.00000    0.05666    0.02156 =
         0.02875    0.00729    0.00349    0.00109
F3    3    0.448850    1.225270    0.803003    11.00000    0.03752    0.01607 =
         0.03944   -0.00433   -0.01231   -0.00113
F4    3    0.523318    0.882143    0.938630    11.00000    0.02336    0.02951 =
         0.03884    0.00679   -0.01039   -0.00850
F5    3    0.522314    0.618548    0.914508    11.00000    0.02532    0.03259 =
         0.05193   -0.00660   -0.01164    0.00904
F6    3    0.499319    0.725050    1.036119    11.00000    0.03079    0.04375 =
         0.02393    0.00946   -0.00803   -0.00598
C1    1    0.313500    1.071417    0.512148    11.00000    0.02263    0.01623 =
         0.01850   -0.00356   -0.00485    0.00228
C2    1    0.337692    1.121093    0.458989    11.00000    0.02889    0.01454 =
         0.01636   -0.00056   -0.00375    0.00188
AFIX  43
H2    2    0.335599    1.203756    0.408280    11.00000   -1.20000
AFIX   0
C3    1    0.364808    1.048979    0.480682    11.00000    0.02460    0.01722 =
         0.01621    0.00064    0.00051   -0.00001
AFIX  43
H3    2    0.381436    1.081044    0.444525    11.00000   -1.20000
AFIX   0
C4    1    0.367538    0.929125    0.555865    11.00000    0.02092    0.01450 =
         0.01593   -0.00158   -0.00271    0.00044
C5    1    0.342346    0.888538    0.606037    11.00000    0.01962    0.01426 =
         0.01604   -0.00228   -0.00165   -0.00051
C6    1    0.343553    0.764390    0.691066    11.00000    0.01764    0.01465 =
         0.01547   -0.00095    0.00027   -0.00041
AFIX  13
H6    2    0.330528    0.807925    0.743700    11.00000   -1.20000
AFIX   0
C7    1    0.330189    0.594708    0.655088    11.00000    0.01854    0.01545 =
         0.01517    0.00038   -0.00060   -0.00101
C8    1    0.345075    0.522334    0.562757    11.00000    0.02067    0.01783 =
         0.01650   -0.00134   -0.00131    0.00005
AFIX  23
H8A   2    0.332489    0.432668    0.533924    11.00000   -1.20000
H8B   2    0.346177    0.610196    0.511058    11.00000   -1.20000
AFIX   0
C9    1    0.375394    0.454366    0.583868    11.00000    0.02695    0.01796 =
         0.01641   -0.00107   -0.00099    0.00282
AFIX  43
H9    2    0.376844    0.349976    0.616740    11.00000   -1.20000
AFIX   0
C10   1    0.400380    0.527094    0.560707    11.00000    0.02242    0.02152 =
         0.02000   -0.00271   -0.00043    0.00528
AFIX  43
H10   2    0.417971    0.466755    0.575153    11.00000   -1.20000
AFIX   0
C11   1    0.403615    0.695737    0.513808    11.00000    0.01968    0.02340 =
         0.01937    0.00050    0.00236    0.00156
AFIX  23
H11A  2    0.390316    0.701461    0.452961    11.00000   -1.20000
H11B  2    0.423980    0.706391    0.491382    11.00000   -1.20000
AFIX   0
C12   1    0.396927    0.850156    0.583382    11.00000    0.01768    0.01913 =
         0.01884    0.00303   -0.00060   -0.00078
AFIX  13
H12   2    0.412501    0.935091    0.573099    11.00000   -1.20000
AFIX   0
C13   1    0.398123    0.804577    0.693832    11.00000    0.02010    0.01446 =
         0.01824   -0.00102   -0.00329    0.00094
C14   1    0.374183    0.755224    0.739128    11.00000    0.02110    0.01485 =
         0.01575    0.00027   -0.00277    0.00110
AFIX  43
H14   2    0.376459    0.711737    0.805457    11.00000   -1.20000
AFIX   0
C15   1    0.283755    1.149123    0.493711    11.00000    0.02488    0.02446 =
         0.03068    0.00161   -0.00544    0.00537
AFIX 137
H15A  2    0.268506    1.064219    0.498760    11.00000   -1.50000
H15B  2    0.282531    1.198297    0.426212    11.00000   -1.50000
H15C  2    0.280836    1.235511    0.544144    11.00000   -1.50000
AFIX   0
C16   1    0.297418    0.622864    0.625620    11.00000    0.01988    0.01606 =
         0.02313   -0.00064   -0.00038   -0.00165
C17   1    0.252574    0.715779    0.685959    11.00000    0.01704    0.05603 =
         0.05090   -0.01485    0.00178    0.00415
AFIX 137
H17A  2    0.251337    0.803169    0.634737    11.00000   -1.50000
H17B  2    0.244043    0.755756    0.747932    11.00000   -1.50000
H17C  2    0.241699    0.618112    0.661250    11.00000   -1.50000
AFIX   0
C18   1    0.331414    0.471726    0.742845    11.00000    0.01853    0.01741 =
         0.01903   -0.00041    0.00136   -0.00050
C19   1    0.322131    0.197611    0.791612    11.00000    0.03022    0.01841 =
         0.02363    0.00561   -0.00024   -0.00288
AFIX 137
H19A  2    0.342819    0.172019    0.808084    11.00000   -1.50000
H19B  2    0.312041    0.097409    0.766856    11.00000   -1.50000
H19C  2    0.312793    0.237616    0.852106    11.00000   -1.50000
AFIX   0
C21   1    0.426865    0.797698    0.752576    11.00000    0.01875    0.01926 =
         0.01741    0.00060   -0.00118    0.00010
C22   1    0.444351    0.936842    0.776738    11.00000    0.02001    0.01612 =
         0.01927    0.00038   -0.00002    0.00002
C23   1    0.470257    0.920816    0.835958    11.00000    0.01937    0.01799 =
         0.02098   -0.00053   -0.00105   -0.00259
AFIX  43
H23   2    0.481975    1.015526    0.851541    11.00000   -1.20000
AFIX   0
C24   1    0.478848    0.766075    0.872022    11.00000    0.01695    0.02249 =
         0.01933    0.00104   -0.00231   -0.00019
C25   1    0.461857    0.627700    0.849976    11.00000    0.02539    0.01813 =
         0.02659    0.00428   -0.00538   -0.00053
AFIX  43
H25   2    0.467716    0.522127    0.875269    11.00000   -1.20000
AFIX   0
C26   1    0.436201    0.644116    0.790684    11.00000    0.02354    0.01703 =
         0.02615    0.00130   -0.00541   -0.00304
AFIX  43
H26   2    0.424670    0.548510    0.775566    11.00000   -1.20000
AFIX   0
C27   1    0.435879    1.109496    0.743818    11.00000    0.02382    0.01862 =
         0.02457   -0.00094   -0.00483   -0.00111
C28   1    0.505922    0.748568    0.939552    11.00000    0.02100    0.02156 =
         0.02762    0.00281   -0.00427   -0.00200
HKLF 4


REM  glo10802.res in C2/c
REM wR2 = 0.0971, GooF = S = 1.038, Restrained GooF = 1.038 for all data
REM R1 = 0.0382 for 4300 Fo > 4sig(Fo) and 0.0570 for all 5621 data
REM 346 parameters refined using 0 restraints

END

WGHT      0.0322      6.5072

REM Instructions for potential hydrogen bonds
EQIV $1 x, -y+2, z-1/2
HTAB C2 O3_$1
EQIV $2 x, y-1, z
HTAB C19 N1_$2

REM Highest difference peak  0.318,  deepest hole -0.248,  1-sigma level  0.052
Q1    1   0.3987  0.8355  0.6378  11.00000  0.05    0.32
Q2    1   0.3290  0.5365  0.6962  11.00000  0.05    0.28
Q3    1   0.3409  0.8230  0.6481  11.00000  0.05    0.27
Q4    1   0.3821  0.8949  0.5729  11.00000  0.05    0.25
Q5    1   0.3358  0.5566  0.6109  11.00000  0.05    0.25
Q6    1   0.4149  0.8036  0.7128  11.00000  0.05    0.25
Q7    1   0.4927  0.7629  0.8896  11.00000  0.05    0.25
Q8    1   0.4418  1.0119  0.7537  11.00000  0.05    0.24
Q9    1   0.3364  0.6754  0.6791  11.00000  0.05    0.23
Q10   1   0.4750  0.6974  0.8405  11.00000  0.05    0.23
;
_shelx_res_checksum               1528
_shelx_hkl_file
;
   6   0   0 2912.11  192.28
   6   0   0 2742.93  286.57
  -6   0   0 3303.37  304.97
  -6   0   0 2599.24  190.78
   8   0   0  835.82   55.69
   8   0   0  835.22   55.59
   8   0   0  868.71   55.69
   8   0   0  872.11   55.69
   8   0   0  904.21   56.09
  -8   0   0  831.32   56.09
  -8   0   0  898.81   55.69
  -8   0   0  880.81   55.79
  -8   0   0  877.71   55.69
  -8   0   0  792.42   55.59
 -10   0   0   10.40    2.60
 -10   0   0    6.10    2.20
 -10   0   0   10.00    2.60
 -10   0   0    5.30    2.10
  10   0   0   12.00    2.30
  10   0   0    9.40    2.40
 -10   0   0   10.60    2.70
  10   0   0   10.30    2.40
 -10   0   0    8.30    2.40
  10   0   0    8.20    2.30
  10   0   0   10.30    2.90
  10   0   0    9.00    2.50
 -12   0   0  577.74   37.40
  12   0   0  550.84   37.20
  12   0   0  575.54   37.20
 -12   0   0  497.15   37.10
  12   0   0  545.05   37.10
  12   0   0  563.34   37.30
  12   0   0  553.04   37.30
 -12   0   0  508.35   37.00
 -12   0   0  566.94   37.40
  12   0   0  588.44   37.40
 -12   0   0  585.84   37.40
 -12   0   0  618.64   37.50
  14   0   0  185.68   13.60
  14   0   0  189.48   13.60
  14   0   0  176.28   13.40
 -14   0   0  182.58   13.80
 -14   0   0  183.18   13.80
  14   0   0  193.18   13.80
 -14   0   0  188.88   13.80
 -14   0   0  187.88   13.80
 -14   0   0  171.58   13.40
 -14   0   0  170.88   13.60
  14   0   0  173.58   13.70
  14   0   0  182.98   13.60
  16   0   0  386.46   26.10
 -16   0   0  375.46   26.00
 -16   0   0  401.76   26.20
  16   0   0  373.66   25.90
  16   0   0  386.36   25.90
 -16   0   0  359.76   26.00
  16   0   0  378.06   26.00
 -16   0   0  316.87   25.50
 -16   0   0  335.07   26.70
  16   0   0  376.86   25.90
  16   0   0  383.86   25.70
 -16   0   0  399.16   26.20
  18   0   0 1288.47   83.49
 -18   0   0 1211.78   83.39
 -18   0   0 1296.07   83.59
  18   0   0 1316.97   83.59
  18   0   0 1303.07   83.49
  18   0   0 1301.37   83.39
  18   0   0 1255.07   83.19
 -18   0   0 1141.69   83.29
 -18   0   0 1314.67   83.69
 -18   0   0 1339.07   83.69
  18   0   0 1266.27   83.29
 -20   0   0   22.40    4.70
 -20   0   0   17.20    4.10
  20   0   0   18.60    3.80
  20   0   0   16.10    3.60
 -20   0   0    9.20    3.00
 -20   0   0   12.60    3.80
  20   0   0    9.70    3.50
  20   0   0   13.30    3.60
 -20   0   0   16.10    3.90
 -20   0   0   10.80    3.40
  22   0   0  124.69   11.40
  22   0   0  151.18   11.70
  22   0   0  141.29   11.70
  22   0   0  133.19   11.60
  22   0   0  131.59   11.80
 -22   0   0  109.39   11.20
 -22   0   0  129.89   12.50
 -22   0   0  145.89   12.20
  22   0   0  127.89   11.60
 -22   0   0  144.29   12.10
 -22   0   0  156.68   12.40
 -22   0   0  148.09   12.30
 -24   0   0   12.10    3.80
  24   0   0    4.40    3.10
 -24   0   0   14.10    4.30
  24   0   0   11.30    3.60
 -24   0   0    3.70    2.50
  24   0   0   12.20    3.70
  24   0   0   10.60    3.50
 -24   0   0   21.70    4.30
 -24   0   0   16.30    4.50
  24   0   0    8.90    3.90
  24   0   0   14.10    3.90
 -24   0   0   10.30    3.70
 -26   0   0 2107.69  146.29
 -26   0   0 2392.26  146.89
  26   0   0 2197.98  146.09
 -26   0   0 2374.66  146.69
 -26   0   0 2104.79  146.49
  26   0   0 2181.68  145.99
  26   0   0 2229.28  145.99
  26   0   0 2258.47  146.49
  26   0   0 2310.37  146.49
  26   0   0 2339.47  146.59
 -28   0   0   12.50    3.90
  28   0   0   28.00    5.20
 -28   0   0   25.90    5.60
  28   0   0   21.90    4.40
 -28   0   0   10.90    4.10
  28   0   0   11.30    4.20
 -28   0   0   17.00    4.70
  28   0   0   17.60    4.50
  28   0   0   21.60    4.80
 -28   0   0   16.00    4.60
  28   0   0   17.70    4.70
  30   0   0   -2.30    2.90
  30   0   0    3.10    3.40
  30   0   0    7.00    3.80
  30   0   0    0.60    2.70
  30   0   0    2.40    3.40
 -30   0   0    6.20    3.50
  30   0   0    2.30    3.10
 -30   0   0   -2.10    1.80
 -30   0   0   -0.50    2.60
 -30   0   0    0.20    3.30
  32   0   0 1887.51  120.79
  32   0   0 1840.92  120.59
 -32   0   0 1786.92  120.89
 -32   0   0 1832.52  120.79
  32   0   0 1859.81  120.29
  32   0   0 1891.61  122.09
  32   0   0 1778.42  119.99
 -32   0   0 2052.99  121.49
 -32   0   0 1656.83  120.29
 -32   0   0 1768.42  120.69
  32   0   0 1780.42  120.49
  34   0   0   75.99    9.40
  34   0   0   63.69    8.80
 -34   0   0   54.19    9.00
 -34   0   0   84.69   10.60
  34   0   0   63.29    8.80
  34   0   0   68.09    9.40
 -34   0   0   52.69    8.80
 -34   0   0   56.99    9.00
  34   0   0   70.39    9.50
 -34   0   0   62.89    9.00
  34   0   0   49.10    8.70
  36   0   0    3.40    3.70
  36   0   0   12.50    4.50
  36   0   0    2.70    3.70
 -36   0   0    8.60    4.10
 -36   0   0    8.50    4.50
 -36   0   0   13.30    5.00
  36   0   0   12.00    4.60
 -36   0   0    0.50    3.60
  36   0   0    7.00    4.30
 -36   0   0    6.70    4.30
  36   0   0    9.30    4.70
 -38   0   0  735.03   52.79
  38   0   0  741.43   51.89
 -38   0   0  697.03   52.79
  38   0   0  796.92   52.29
 -38   0   0  742.43   52.79
  38   0   0  809.22   53.09
 -38   0   0  811.02   53.39
 -38   0   0  708.93   52.69
  38   0   0  695.43   53.59
  38   0   0  692.43   52.29
  38   0   0  739.63   52.49
  40   0   0  156.38   15.20
  40   0   0  182.28   15.80
  40   0   0  177.98   17.90
 -40   0   0  147.09   17.40
 -40   0   0  137.29   16.80
  40   0   0  147.89   16.70
  40   0   0  167.68   17.30
 -40   0   0  169.78   18.00
 -40   0   0  168.48   17.70
  40   0   0  154.38   15.20
 -40   0   0  171.28   16.30
 -42   0   0   68.19   10.90
  42   0   0   73.79   11.20
  42   0   0   60.09    9.70
 -42   0   0   74.19   11.30
 -42   0   0   62.39   10.50
  42   0   0   63.79    9.70
  42   0   0   57.79    9.80
 -42   0   0   64.39   10.80
  42   0   0   52.89    9.70
  42   0   0   77.99   10.90
 -42   0   0   62.99   10.30
 -44   0   0   64.29   11.10
 -44   0   0   72.19   11.50
 -44   0   0   74.39   11.50
  44   0   0   80.19   10.90
  44   0   0   66.89   11.20
  44   0   0   42.30    9.40
  44   0   0   84.79   11.20
 -44   0   0   54.49   12.30
  44   0   0   69.59   11.10
 -44   0   0   50.39   10.20
  44   0   0   78.49   10.70
 -46   0   0    9.40    5.50
 -46   0   0   13.90    6.60
 -46   0   0    6.80    6.00
  46   0   0    4.60    5.00
  46   0   0    1.50    4.30
 -46   0   0   12.90    6.30
  46   0   0   10.40    5.40
  46   0   0    5.10    5.20
 -46   0   0   16.80    6.70
  46   0   0   14.20    6.50
  46   0   0   16.60    7.70
  48   0   0    3.60    5.00
 -48   0   0   -4.40    4.80
  48   0   0   -3.00    4.40
  48   0   0   -6.20    3.70
  48   0   0   -3.10    4.40
 -48   0   0   -1.30    4.80
 -48   0   0    0.80    5.00
 -48   0   0   -1.10    5.10
  48   0   0   -3.10    4.60
 -48   0   0    1.70    5.50
  48   0   0    3.30    5.60
  50   0   0  134.69   16.40
 -50   0   0  158.88   18.50
 -50   0   0  101.59   15.40
  50   0   0  142.79   16.30
  50   0   0  140.39   16.80
 -50   0   0  109.29   16.00
 -50   0   0   95.79   15.10
  52   0   0   42.30    8.90
 -52   0   0   21.70    8.30
 -52   0   0   33.20    9.50
  52   0   0   32.80    8.80
  52   0   0   28.60    7.80
 -52   0   0   25.30    8.10
 -52   0   0   24.80    8.60
 -54   0   0   -1.50    4.70
 -54   0   0   -1.80    6.00
  54   0   0    2.90    4.70
  54   0   0    2.80    5.40
  54   0   0    6.40    5.80
 -54   0   0    3.20    6.00
  54   0   0   -2.40    5.20
  56   0   0    7.30    5.80
  56   0   0    9.80    6.80
 -56   0   0   10.10    7.30
 -56   0   0    5.40    7.20
  58   0   0    3.40    6.70
 -58   0   0   12.20    8.10
 -58   0   0    2.10    7.20
  58   0   0   13.10    6.90
 -58   0   0    4.00    8.00
  -1  -1   0  361.96   23.30
   1  -1   0  345.57   23.10
   1  -1   0  350.36   23.20
  -1  -1   0  347.47   23.20
  -1  -1   0  370.46   23.30
  -1  -1   0  363.26   23.20
  -1  -1   0  350.66   23.20
   1  -1   0  348.87   23.20
   1  -1   0  357.36   23.30
   1   1   0  349.07   23.20
   1   1   0  355.76   23.20
  -1   1   0  353.36   23.20
  -1   1   0  342.97   23.20
  -1   1   0  352.96   23.30
   1   1   0  345.47   23.20
   1   1   0  344.37   23.20
   1   1   0  365.56   23.30
  -1   1   0  337.07   23.20
  -1   1   0  359.56   23.20
   3  -1   0  376.66   24.80
  -3  -1   0  384.16   24.90
   3  -1   0  378.96   24.80
   3  -1   0  364.46   24.70
  -3  -1   0  370.26   24.70
   3  -1   0  358.66   24.70
  -3  -1   0  385.96   24.80
  -3  -1   0  370.86   24.70
   3  -1   0  372.46   24.80
  -3  -1   0  377.46   24.70
   3   1   0  375.96   24.70
  -3   1   0  381.26   24.80
  -3   1   0  383.16   24.80
   3   1   0  366.56   24.70
   3   1   0  382.46   24.70
   3   1   0  377.16   24.70
   3   1   0  379.76   24.80
  -3   1   0  381.96   24.80
  -3   1   0  360.86   24.70
   5  -1   0  327.97   21.50
   5  -1   0  328.77   21.50
  -5  -1   0  329.47   21.60
   5  -1   0  330.77   22.00
  -5  -1   0  325.87   21.40
  -5  -1   0  327.77   21.40
   5  -1   0  293.07   21.90
  -5  -1   0  325.17   21.40
  -5  -1   0  319.87   21.40
  -5   1   0  323.37   21.60
  -5   1   0  297.17   21.40
   5   1   0  309.77   21.80
   5   1   0  319.67   21.90
   5   1   0  313.17   21.40
  -5   1   0  326.97   21.50
  -5   1   0  303.27   21.90
   5   1   0  326.77   21.40
  -5   1   0  327.67   21.50
   7  -1   0  127.59   10.00
  -7  -1   0  136.99   10.20
   7  -1   0  118.19   10.20
   7  -1   0  143.39   10.10
   7  -1   0  141.39   10.10
  -7  -1   0  137.69    9.90
  -7  -1   0  139.89    9.90
  -7  -1   0  136.89    9.90
  -7  -1   0  129.29    9.90
   7  -1   0  134.89   10.00
  -7  -1   0  126.09    9.90
   7   1   0  138.89    9.80
  -7   1   0  133.19   10.10
   7   1   0  133.59    9.90
   7   1   0  127.99    9.90
  -7   1   0  130.89   10.00
   7   1   0  135.59   10.10
  -7   1   0  137.79    9.90
  -7   1   0  117.89    9.90
   7   1   0  134.99    9.80
   9  -1   0  141.29   10.10
  -9  -1   0  133.79    9.90
   9  -1   0  135.39   10.10
  -9  -1   0  105.39    9.70
  -9  -1   0  117.29    9.80
  -9  -1   0  123.09    9.80
  -9  -1   0  138.89   10.30
   9  -1   0  129.99    9.90
   9  -1   0  133.09   10.00
  -9   1   0  132.79   10.20
  -9   1   0  140.49   10.20
   9   1   0  138.19    9.90
   9   1   0  121.29    9.90
  -9   1   0  144.89   10.30
   9   1   0  130.39    9.90
   9   1   0  129.79    9.80
  -9   1   0  127.49   10.10
  -9   1   0  129.69   10.20
  11  -1   0   25.00    3.90
 -11  -1   0   26.80    4.20
 -11  -1   0   26.60    3.90
  11  -1   0   32.00    4.30
 -11  -1   0   22.20    3.60
 -11  -1   0   23.00    4.10
 -11  -1   0   23.90    4.00
 -11  -1   0   30.00    4.30
  11  -1   0   28.80    4.20
  11  -1   0   25.60    4.20
  11  -1   0   32.30    4.50
 -11   1   0   32.40    4.40
  11   1   0   21.20    3.90
 -11   1   0   28.40    4.30
 -11   1   0   32.00    4.50
  11   1   0   25.40    3.80
 -11   1   0   31.70    4.40
  11   1   0   34.10    4.30
  11   1   0   31.20    4.00
  11   1   0   26.60    3.90
  11   1   0   26.30    3.80
  13  -1   0  293.17   20.60
  13  -1   0  282.97   20.40
 -13  -1   0  303.87   20.60
 -13  -1   0  284.87   20.40
  13  -1   0  304.37   20.50
 -13  -1   0  314.67   20.70
 -13  -1   0  264.77   20.20
 -13  -1   0  271.67   20.50
 -13  -1   0  282.57   20.40
  13  -1   0  289.37   20.60
  13  -1   0  291.07   20.60
  13   1   0  281.57   20.20
  13   1   0  319.27   20.60
 -13   1   0  297.27   20.60
  13   1   0  288.67   20.50
  13   1   0  286.17   20.40
  13   1   0  282.57   20.20
 -13   1   0  293.67   20.60
 -13   1   0  306.77   20.60
 -13   1   0  309.57   20.70
  13   1   0  295.67   20.50
 -13   1   0  241.98   20.30
  15  -1   0  289.07   20.20
 -15  -1   0  292.77   20.20
  15  -1   0  290.67   20.10
 -15  -1   0  250.37   19.70
  15  -1   0  265.67   20.00
 -15  -1   0  275.37   20.00
 -15  -1   0  282.57   20.00
 -15  -1   0  309.87   20.20
 -15  -1   0  273.37   20.10
  15  -1   0  281.57   20.10
  15  -1   0  283.47   20.10
 -15   1   0  262.77   20.00
  15   1   0  290.07   20.10
  15   1   0  280.47   20.10
  15   1   0  278.27   20.00
 -15   1   0  297.17   20.30
  15   1   0  265.27   19.70
 -15   1   0  282.37   20.20
 -15   1   0  260.47   19.90
  15   1   0  283.37   20.00
  15   1   0  274.27   19.80
  17  -1   0  107.39    9.70
 -17  -1   0  106.09    9.70
 -17  -1   0  114.69    9.60
 -17  -1   0  105.09    9.50
  17  -1   0  118.29    9.50
 -17  -1   0   99.89    9.50
  17  -1   0  100.29    9.70
  17  -1   0  104.49    9.60
 -17  -1   0  105.99    9.70
  17  -1   0  107.89    9.70
  17  -1   0   96.09    9.00
 -17   1   0  109.79    9.60
 -17   1   0  115.79    9.80
  17   1   0  112.89    9.60
 -17   1   0  115.79    9.80
  17   1   0  111.69    9.50
  17   1   0  119.79    9.50
  17   1   0  106.99    9.20
  17   1   0  114.29    9.40
 -17   1   0   99.79    9.30
  17   1   0  104.99    9.50
  19  -1   0  611.74   42.80
  19  -1   0  636.14   42.40
  19  -1   0  667.33   43.10
 -19  -1   0  611.14   43.70
 -19  -1   0  637.44   42.90
 -19  -1   0  650.03   44.20
  19  -1   0  653.93   43.10
  19  -1   0  650.73   43.00
 -19  -1   0  576.04   42.70
  19   1   0  620.44   42.60
 -19   1   0  593.54   42.90
  19   1   0  642.64   42.70
 -19   1   0  693.03   43.30
  19   1   0  662.43   42.90
  19   1   0  620.74   42.50
  19   1   0  635.34   42.90
 -19   1   0  538.65   42.70
  19   1   0  664.83   43.00
 -19   1   0  642.64   43.10
 -19   1   0  639.64   43.20
 -21  -1   0  722.33   54.79
  21  -1   0  896.01   55.39
  21  -1   0  819.52   54.59
  21  -1   0  844.12   55.29
 -21  -1   0  802.22   55.29
 -21  -1   0  711.23   54.89
  21  -1   0  838.32   55.29
 -21  -1   0  762.62   54.99
  21  -1   0  810.72   55.29
  21  -1   0  847.92   55.19
 -21  -1   0  853.31   55.29
 -21  -1   0  885.71   55.39
  21   1   0  812.32   54.99
  21   1   0  816.22   54.79
 -21   1   0  811.12   55.29
 -21   1   0  814.02   55.29
 -21   1   0  852.51   56.99
  21   1   0  845.92   55.19
  21   1   0  861.71   55.29
 -21   1   0  829.82   55.49
 -21   1   0  734.73   54.99
  21   1   0  848.32   55.19
  21   1   0  907.01   56.29
  23  -1   0  102.09    9.40
 -23  -1   0   77.39    9.50
  23  -1   0   98.09    9.30
  23  -1   0   96.29   10.20
  23  -1   0   99.89   10.50
 -23  -1   0   91.59   10.00
 -23  -1   0   75.99    9.50
  23  -1   0   95.39    9.90
  23  -1   0   97.09    8.80
 -23  -1   0   79.79    9.70
 -23  -1   0  100.39   10.50
 -23  -1   0  102.49   10.60
  23   1   0   95.79   10.10
 -23   1   0  102.09   10.40
 -23   1   0   89.59   10.30
 -23   1   0   91.69   10.00
 -23   1   0   92.79   10.10
  23   1   0  104.39    9.50
 -23   1   0   83.59    9.80
  23   1   0   94.79   10.10
  23   1   0   92.29   10.10
  23   1   0  103.39   10.60
  23   1   0  104.09    9.20
 -25  -1   0  483.75   40.00
 -25  -1   0  569.34   40.60
 -25  -1   0  530.35   40.30
  25  -1   0  584.94   40.60
  25  -1   0  582.24   40.30
  25  -1   0  580.64   40.40
 -25  -1   0  585.54   40.60
 -25  -1   0  655.83   41.00
 -25  -1   0  572.74   40.50
  25  -1   0  595.14   40.60
  25  -1   0  550.04   39.70
  25  -1   0  590.84   40.50
 -25   1   0  516.25   40.20
 -25   1   0  622.34   40.90
 -25   1   0  628.64   41.00
 -25   1   0  685.53   41.50
 -25   1   0  603.14   40.80
  25   1   0  565.94   40.40
  25   1   0  576.64   40.50
  25   1   0  594.44   40.40
  25   1   0  581.94   40.10
  25   1   0  582.34   40.00
  25   1   0  581.14   40.30
 -27  -1   0    8.70    3.90
 -27  -1   0   13.00    4.20
  27  -1   0    9.50    3.70
 -27  -1   0    5.80    3.40
  27  -1   0   13.20    4.00
  27  -1   0   12.50    3.70
  27  -1   0   17.00    4.40
  27  -1   0    7.90    3.40
  27  -1   0    8.50    3.40
 -27  -1   0    9.50    3.90
 -27  -1   0    7.60    3.50
 -27  -1   0    9.90    3.90
 -27   1   0    9.40    3.90
  27   1   0   13.30    4.40
  27   1   0   10.90    4.10
  27   1   0   15.80    4.30
 -27   1   0    2.80    2.90
  27   1   0   13.60    4.10
 -27   1   0    9.00    3.80
  27   1   0   10.20    3.90
 -27   1   0   12.60    4.20
 -27   1   0    2.90    3.40
  27   1   0    3.50    3.00
 -29  -1   0   69.39    9.10
 -29  -1   0   77.99    9.80
 -29  -1   0   83.79    9.80
  29  -1   0   78.89    9.70
 -29  -1   0   65.19    9.20
  29  -1   0   81.09   10.20
 -29  -1   0   77.79    9.50
  29  -1   0   72.29    8.70
  29  -1   0   58.89    8.60
  29  -1   0   66.29    9.00
 -29  -1   0   58.09    8.80
 -29   1   0   71.79    9.70
  29   1   0   84.09    9.40
  29   1   0   74.49    9.30
 -29   1   0   73.19    9.50
  29   1   0   63.99    8.60
  29   1   0   91.99    9.90
  29   1   0   83.79    9.50
 -29   1   0   81.99    9.80
  29   1   0   82.09    9.70
 -29   1   0   75.79    9.90
 -31  -1   0   25.10    5.80
 -31  -1   0   16.20    5.10
 -31  -1   0   30.80    6.00
 -31  -1   0   21.10    5.10
  31  -1   0   26.00    5.60
 -31  -1   0   25.00    5.90
  31  -1   0   47.40    7.30
  31  -1   0   22.40    5.70
  31  -1   0   10.40    4.50
 -31  -1   0   25.80    5.80
  31  -1   0   28.60    5.50
 -31   1   0   16.70    5.10
  31   1   0   20.30    5.20
  31   1   0   18.90    5.00
  31   1   0   24.10    5.60
 -31   1   0   20.70    5.40
  31   1   0   28.50    5.80
 -31   1   0   20.50    5.40
  31   1   0   20.20    5.00
  31   1   0   15.90    4.40
 -31   1   0    9.60    4.80
 -31   1   0   19.60    5.60
  33  -1   0    6.20    3.80
 -33  -1   0   -0.70    3.40
 -33  -1   0    2.30    3.30
  33  -1   0    0.30    3.50
  33  -1   0    6.60    4.10
  33  -1   0    3.20    3.40
 -33  -1   0    6.80    4.00
  33  -1   0    8.00    4.30
 -33  -1   0   11.20    4.50
 -33  -1   0    6.80    4.30
  33  -1   0    9.40    4.30
 -33  -1   0    2.10    3.60
 -33   1   0    9.40    4.30
 -33   1   0    1.40    3.50
  33   1   0    5.20    4.10
 -33   1   0    4.10    4.30
  33   1   0   10.60    4.40
  33   1   0    8.00    4.00
  33   1   0   12.20    4.50
  33   1   0    5.00    3.50
 -33   1   0    8.60    4.00
 -33   1   0   13.40    4.30
  33   1   0    1.10    3.30
  35  -1   0   19.10    5.60
 -35  -1   0   12.50    4.70
 -35  -1   0    7.10    4.40
  35  -1   0   10.00    5.50
 -35  -1   0    9.10    4.40
  35  -1   0    2.90    3.50
  35  -1   0    6.00    3.50
 -35  -1   0   21.00    5.60
 -35  -1   0    5.10    3.80
  35  -1   0    1.30    3.50
 -35  -1   0    5.60    4.40
  35  -1   0    6.40    4.00
  35   1   0    5.60    4.20
  35   1   0   19.50    5.60
  35   1   0    4.60    4.10
  35   1   0    8.00    4.00
 -35   1   0    8.10    4.50
  35   1   0    1.80    3.40
  35   1   0    1.60    3.40
 -35   1   0    6.50    4.20
 -35   1   0   14.30    5.10
 -35   1   0   -2.50    3.20
  37  -1   0  171.18   15.90
 -37  -1   0  199.58   17.50
  37  -1   0  167.48   16.70
  37  -1   0  195.98   17.00
 -37  -1   0  180.28   17.20
 -37  -1   0  163.08   18.00
 -37  -1   0  209.38   17.70
 -37  -1   0  187.18   17.20
  37  -1   0  180.98   17.20
  37  -1   0  194.88   17.30
 -37  -1   0  204.48   17.90
 -37   1   0  179.18   17.30
  37   1   0  169.68   18.20
 -37   1   0  195.68   17.70
  37   1   0  187.28   16.90
 -37   1   0  200.68   17.70
  37   1   0  183.48   16.40
 -37   1   0  186.98   17.00
  37   1   0  194.38   16.40
  37   1   0  190.28   17.00
  37   1   0  179.98   17.00
 -39  -1   0   26.90    6.90
  39  -1   0    9.10    5.20
  39  -1   0   10.00    5.00
  39  -1   0   20.70    5.80
  39  -1   0    7.20    4.80
 -39  -1   0   15.40    5.50
 -39  -1   0   20.10    6.30
 -39  -1   0   12.00    5.30
  39  -1   0    9.50    4.90
  39  -1   0   18.30    6.10
 -39  -1   0   14.00    5.60
 -39  -1   0   14.40    5.40
  39   1   0   12.50    5.50
 -39   1   0   13.00    5.40
  39   1   0    7.40    5.20
 -39   1   0   17.30    6.00
 -39   1   0   12.00    5.60
  39   1   0    8.00    4.90
  39   1   0   14.70    5.00
  39   1   0   18.80    5.70
 -39   1   0    9.00    4.50
 -41  -1   0   80.89   13.80
 -41  -1   0   91.49   12.50
  41  -1   0   93.99   12.60
 -41  -1   0   60.59   11.00
  41  -1   0  109.29   12.90
  41  -1   0   85.19   11.70
  41  -1   0  108.99   13.10
  41  -1   0   89.59   11.80
  41  -1   0   71.99   10.50
 -41  -1   0   94.29   12.70
 -41  -1   0   96.99   13.00
  41   1   0  106.99   12.30
  41   1   0   78.49   11.40
 -41   1   0  100.29   13.40
 -41   1   0   97.29   12.90
  41   1   0   88.39   12.20
  41   1   0   76.69   10.70
  41   1   0   81.59   11.50
 -43  -1   0   32.70    7.90
  43  -1   0   37.70    7.60
  43  -1   0   32.30    7.30
 -43  -1   0   23.70    6.80
  43  -1   0   28.10    7.00
  43  -1   0   32.20    8.10
  43  -1   0   54.19    9.30
 -43  -1   0   54.19    9.70
  43  -1   0   27.80    6.90
 -43  -1   0   40.30    8.50
  43   1   0   41.50    7.70
 -43   1   0   36.80    8.30
  43   1   0   32.40    7.80
 -43   1   0   21.00    7.30
  43   1   0   23.40    6.40
 -43   1   0   24.90    7.70
  43   1   0   21.20    6.30
  43   1   0   39.50    7.80
 -43   1   0   25.00    7.60
  43   1   0   23.10    6.50
  45  -1   0    3.60    5.30
 -45  -1   0    1.00    4.60
  45  -1   0   10.80    5.90
 -45  -1   0   -3.40    3.60
 -45  -1   0    9.60    6.90
  45  -1   0    0.80    4.30
 -45  -1   0    0.80    4.70
 -45  -1   0   -0.20    4.50
  45  -1   0    1.20    4.30
  45  -1   0   -0.80    3.90
  45   1   0    2.60    4.60
 -45   1   0    3.10    5.30
 -45   1   0    4.80    5.50
  45   1   0    1.20    5.00
 -45   1   0    2.60    4.90
 -45   1   0    2.60    4.40
  45   1   0   -4.10    3.70
  45   1   0    5.90    5.20
  45   1   0    7.90    5.10
 -45   1   0    3.80    5.30
  45   1   0    0.90    5.10
 -47  -1   0   70.09   11.80
  47  -1   0   64.99   11.10
 -47  -1   0   93.19   13.50
 -47  -1   0   65.99   11.70
  47  -1   0   70.19   11.30
 -47  -1   0   63.79   11.50
  47  -1   0   72.49   10.70
  47  -1   0   84.39   12.60
  47  -1   0   67.69   10.80
  47  -1   0   56.29   11.10
 -47  -1   0   78.39   12.40
 -47   1   0   83.69   12.80
  47   1   0   70.69   11.60
  47   1   0   83.99   12.20
 -47   1   0   80.29   12.90
  47   1   0   59.69   10.90
  47   1   0   79.79   11.10
  47   1   0   57.19   10.90
 -47   1   0   62.49   11.60
 -47   1   0   58.19   11.40
 -47   1   0   81.39   12.80
  49  -1   0    3.30    5.00
 -49  -1   0   13.10    7.00
 -49  -1   0   15.20    7.80
  49  -1   0    3.10    5.50
 -49  -1   0    9.60    6.00
  49  -1   0    2.60    4.60
 -49  -1   0   -4.80    4.00
  49  -1   0    1.60    4.70
 -49  -1   0    3.90    6.40
  49   1   0    8.60    5.60
 -49   1   0   16.70    7.10
  49   1   0    3.70    5.50
 -49   1   0    6.80    6.00
 -49   1   0    5.50    5.60
  49   1   0    6.50    4.90
  49   1   0    5.80    4.50
  49   1   0   20.70    7.40
 -49   1   0   11.80    7.40
 -51  -1   0   18.60    7.50
  51  -1   0    2.80    6.00
  51  -1   0    8.40    5.90
 -51  -1   0    6.20    6.60
  51  -1   0   15.20    6.50
 -51  -1   0   21.10    7.90
  51  -1   0   -1.10    5.10
 -51  -1   0   24.70    8.40
  51   1   0    6.40    5.90
 -51   1   0   17.10    6.60
 -51   1   0   15.40    6.80
 -51   1   0   16.00    7.30
  51   1   0   19.30    7.30
 -51   1   0    2.40    6.40
  51   1   0   14.00    6.40
 -53  -1   0    5.70    6.70
 -53  -1   0   -6.50    5.10
  53  -1   0    1.70    6.30
  53  -1   0   -0.40    5.30
  53  -1   0    2.00    6.10
 -53  -1   0    4.10    6.20
 -53  -1   0    0.90    5.60
  53   1   0    0.30    5.70
 -53   1   0    5.20    6.00
 -53   1   0   10.40    7.70
 -53   1   0   -0.50    4.40
  53   1   0   -5.40    5.20
 -53   1   0    8.50    7.70
  53   1   0   16.00    7.70
  53   1   0    1.00    4.90
  55  -1   0    1.60    6.20
 -55  -1   0   -1.50    6.00
 -55  -1   0   -0.80    6.30
  55  -1   0    0.00    5.80
 -55  -1   0   -2.80    5.40
 -55  -1   0   -4.90    5.70
  55  -1   0    4.50    6.50
  55   1   0   -2.20    5.80
 -55   1   0   -2.70    6.20
 -55   1   0    4.30    6.80
 -55   1   0   -6.10    6.10
  55   1   0   -3.30    5.30
 -55   1   0    4.30    7.10
  55   1   0   -4.20    5.20
 -57  -1   0    7.50    7.30
  57  -1   0    5.20    6.00
 -57  -1   0    1.60    6.80
 -57  -1   0   -3.80    6.30
 -57  -1   0   -1.10    7.60
  57  -1   0    0.40    6.10
  57   1   0    1.20    6.50
 -57   1   0   -1.00    6.60
 -57   1   0   17.30    8.90
 -57   1   0    0.10    6.60
 -57   1   0    3.30    8.50
  57   1   0   -4.20    4.60
   0  -2   0  694.93   46.80
   0  -2   0  640.54   46.80
   0  -2   0  699.23   46.90
   0  -2   0  734.93   46.90
   0  -2   0  715.73   46.80
   0   2   0  750.62   47.00
   0   2   0  718.13   46.80
   0   2   0  731.23   46.90
   0   2   0  719.53   46.80
   0   2   0  721.83   46.90
  -2  -2   0  797.22   50.49
   2  -2   0  787.62   50.39
   2  -2   0  752.42   50.29
   2  -2   0  767.92   50.19
  -2  -2   0  665.83   50.19
   2  -2   0  726.83   50.29
   2  -2   0  788.52   50.39
  -2  -2   0  777.52   50.39
  -2  -2   0  811.02   50.39
   2   2   0  747.73   50.29
   2   2   0  783.32   50.29
   2   2   0  759.72   50.29
   2   2   0  760.42   50.19
  -2   2   0  764.02   50.49
  -2   2   0  775.52   50.39
  -2   2   0  775.22   50.29
  -2   2   0  763.82   50.29
   2   2   0  800.22   50.49
  -2   2   0  771.72   50.29
  -4  -2   0 1558.34  107.99
  -4  -2   0 1727.23  108.39
   4  -2   0 1705.43  108.19
  -4  -2   0 1505.35  107.99
   4  -2   0 1703.53  108.19
   4  -2   0 1635.44  108.99
  -4  -2   0 1700.73  108.09
   4  -2   0 1672.53  108.29
   4  -2   0 1686.53  107.99
  -4  -2   0 1696.63  108.19
   4  -2   0 1667.43  108.19
  -4   2   0 1703.83  108.19
  -4   2   0 1690.43  108.29
  -4   2   0 1684.33  108.19
   4   2   0 1728.63  108.29
   4   2   0 1690.43  108.09
   4   2   0 1716.73  108.19
   4   2   0 1670.53  108.19
  -4   2   0 1709.93  108.29
   4   2   0 1682.33  108.09
   6  -2   0  578.94   41.20
  -6  -2   0  568.64   41.10
  -6  -2   0  641.64   41.50
  -6  -2   0  526.75   41.00
   6  -2   0  602.14   41.20
   6  -2   0  646.54   41.30
   6  -2   0  647.44   41.40
  -6  -2   0  665.73   41.40
   6  -2   0  643.94   41.30
  -6  -2   0  632.94   41.20
   6   2   0  610.84   41.10
  -6   2   0  592.54   41.20
  -6   2   0  633.04   41.40
  -6   2   0  638.84   41.40
  -6   2   0  601.64   41.30
   6   2   0  654.93   41.10
   6   2   0  615.94   41.10
  -6   2   0  621.44   41.30
   6   2   0  633.24   41.20
   6   2   0  662.23   41.50
  -8  -2   0  211.98   14.90
   8  -2   0  193.38   15.00
  -8  -2   0  164.98   14.50
  -8  -2   0  179.68   14.70
   8  -2   0  205.58   15.10
  -8  -2   0  229.68   15.50
   8  -2   0  209.18   15.10
   8  -2   0  225.28   15.30
   8  -2   0  204.98   15.20
   8   2   0  212.78   15.20
  -8   2   0  214.28   15.10
  -8   2   0  197.98   15.10
   8   2   0  195.88   14.70
  -8   2   0  202.38   14.90
   8   2   0  194.18   14.80
  -8   2   0  213.78   15.10
   8   2   0  210.38   15.00
  -8   2   0  185.28   15.00
   8   2   0  208.78   14.90
  10  -2   0  500.05   34.20
 -10  -2   0  446.86   33.90
 -10  -2   0  530.25   34.20
 -10  -2   0  485.85   34.00
  10  -2   0  509.85   34.20
 -10  -2   0  526.55   34.20
  10  -2   0  481.85   34.20
 -10  -2   0  522.05   34.50
  10  -2   0  525.35   34.20
  10  -2   0  515.45   34.30
  10   2   0  504.05   33.90
 -10   2   0  501.95   34.20
  10   2   0  505.85   34.00
 -10   2   0  496.55   34.30
  10   2   0  508.45   34.30
 -10   2   0  509.15   34.30
  10   2   0  491.05   34.00
 -10   2   0  492.95   34.30
 -10   2   0  507.15   34.30
  10   2   0  511.35   34.00
 -12  -2   0  140.09   11.90
  12  -2   0  134.79   11.70
 -12  -2   0  143.99   11.50
 -12  -2   0  127.69   11.30
 -12  -2   0  153.48   11.60
  12  -2   0  139.29   11.60
 -12  -2   0  158.78   11.60
 -12  -2   0  128.79   11.40
  12  -2   0  149.29   11.80
  12  -2   0  141.29   11.70
  12  -2   0  137.99   11.70
  12   2   0  141.59   11.50
 -12   2   0  148.19   11.50
  12   2   0  129.39   11.30
 -12   2   0  145.09   11.90
 -12   2   0  151.98   11.80
 -12   2   0  147.99   11.80
 -12   2   0  141.89   11.50
  12   2   0  141.09   11.30
  12   2   0  146.89   11.80
  14  -2   0   57.09    6.80
 -14  -2   0   56.39    6.80
  14  -2   0   61.59    7.10
 -14  -2   0   55.59    6.80
 -14  -2   0   58.99    6.90
 -14  -2   0   62.29    7.30
  14  -2   0   62.99    7.20
 -14  -2   0   53.59    7.00
 -14  -2   0   65.49    7.50
  14  -2   0   52.79    6.80
  14  -2   0   65.89    7.20
  14   2   0   57.69    6.50
 -14   2   0   54.89    6.90
 -14   2   0   69.79    7.50
  14   2   0   56.89    6.60
  14   2   0   62.39    6.80
 -14   2   0   61.79    7.00
  14   2   0   56.09    6.60
 -14   2   0   60.39    6.90
 -14   2   0   65.79    7.50
  14   2   0   56.59    6.90
  16  -2   0  342.47   24.40
 -16  -2   0  358.36   24.40
  16  -2   0  333.87   24.40
 -16  -2   0  365.46   25.80
  16  -2   0  354.16   24.40
  16  -2   0  329.77   24.40
 -16  -2   0  360.36   24.90
  16  -2   0  337.27   24.40
 -16  -2   0  312.47   25.10
 -16  -2   0  283.97   23.90
 -16  -2   0  354.96   25.40
 -16   2   0  377.96   24.80
 -16   2   0  335.77   24.30
  16   2   0  328.87   24.10
 -16   2   0  340.87   24.50
  16   2   0  336.27   24.00
  16   2   0  315.47   23.80
  16   2   0  365.76   24.60
 -16   2   0  353.76   24.60
  16   2   0  315.67   24.00
 -16   2   0  318.27   24.10
  18  -2   0  339.37   23.70
  18  -2   0  318.37   23.40
 -18  -2   0  349.17   23.60
 -18  -2   0  282.17   23.00
  18  -2   0  337.57   23.50
 -18  -2   0  319.77   23.70
 -18  -2   0  301.57   23.10
  18  -2   0  341.77   23.60
 -18  -2   0  316.27   23.40
  18  -2   0  321.27   23.50
 -18  -2   0  349.57   23.60
 -18   2   0  273.87   23.10
 -18   2   0  336.57   23.60
  18   2   0  308.67   23.40
  18   2   0  313.87   22.90
  18   2   0  347.97   23.20
 -18   2   0  302.07   23.60
  18   2   0  316.47   23.20
 -18   2   0  347.07   23.80
  18   2   0  315.87   23.10
 -18   2   0  309.77   23.60
 -20  -2   0  317.37   22.10
  20  -2   0  321.07   22.30
 -20  -2   0  270.47   21.40
  20  -2   0  288.57   21.90
  20  -2   0  311.37   22.10
 -20  -2   0  325.27   22.00
  20  -2   0  279.37   21.60
 -20  -2   0  260.87   21.70
 -20  -2   0  277.27   21.60
  20  -2   0  328.87   22.30
 -20   2   0  322.87   24.10
 -20   2   0  312.77   22.30
  20   2   0  300.67   21.50
 -20   2   0  235.28   21.30
  20   2   0  302.07   21.70
 -20   2   0  291.67   21.90
  20   2   0  279.77   21.20
 -20   2   0  265.77   21.70
  20   2   0  293.37   21.90
  20   2   0  292.87   21.70
 -22  -2   0   96.69   10.90
  22  -2   0  105.09   10.50
  22  -2   0  109.99   10.70
  22  -2   0  117.39   10.60
 -22  -2   0   96.09   11.00
 -22  -2   0  122.09   11.10
  22  -2   0  107.69   10.50
 -22  -2   0  136.59   11.20
  22  -2   0  111.79   10.70
 -22  -2   0  118.09   10.70
 -22  -2   0  107.29   10.50
 -22   2   0   98.89   11.20
  22   2   0  131.39   11.10
  22   2   0  113.19   10.10
  22   2   0  113.49   10.30
 -22   2   0  112.29   10.80
  22   2   0  111.99   10.50
 -22   2   0  100.29   11.90
 -22   2   0  105.09   11.50
  22   2   0  110.89   10.30
 -22   2   0  117.99   11.90
  22   2   0  117.39   10.40
  24  -2   0   71.79    7.70
  24  -2   0   74.79    8.60
  24  -2   0   54.19    7.70
 -24  -2   0   73.59    8.50
 -24  -2   0   56.79    7.70
 -24  -2   0   58.89    8.20
  24  -2   0   60.49    8.40
  24  -2   0   60.59    7.90
  24  -2   0   59.79    8.00
 -24  -2   0   66.99    8.40
 -24  -2   0   63.49    8.60
 -24  -2   0   47.50    7.50
  24   2   0   69.39    7.90
 -24   2   0   81.69    9.40
  24   2   0   50.59    7.30
  24   2   0   54.19    7.40
  24   2   0   64.49    7.80
  24   2   0   77.59    8.70
 -24   2   0   47.50    7.40
  24   2   0   68.19    8.30
 -24   2   0   71.09    8.90
 -24   2   0   55.79    8.10
 -24   2   0   54.79    8.00
 -26  -2   0    4.00    2.70
  26  -2   0   10.70    4.30
 -26  -2   0    3.50    3.40
  26  -2   0   12.40    4.20
  26  -2   0    5.80    3.50
  26  -2   0    7.20    3.30
 -26  -2   0    8.60    4.10
 -26  -2   0   15.50    4.30
  26  -2   0    8.10    4.00
  26  -2   0   21.20    4.70
 -26  -2   0    9.10    3.70
 -26  -2   0   11.90    4.20
  26   2   0   12.90    4.20
  26   2   0    3.70    3.00
  26   2   0   12.30    3.90
 -26   2   0    6.00    3.70
 -26   2   0    4.60    3.00
 -26   2   0   11.40    3.80
  26   2   0   11.00    4.20
 -26   2   0   10.60    4.10
  26   2   0    6.40    3.50
 -26   2   0   14.90    4.70
  26   2   0    7.00    3.40
 -28  -2   0  218.68   18.50
  28  -2   0  208.98   17.40
 -28  -2   0  222.78   18.70
  28  -2   0  214.88   18.30
  28  -2   0  200.48   17.90
 -28  -2   0  221.98   18.40
  28  -2   0  226.48   18.70
  28  -2   0  232.08   18.70
  28  -2   0  246.58   18.80
 -28  -2   0  174.88   17.60
 -28  -2   0  233.58   18.70
 -28  -2   0  222.78   18.50
  28   2   0  241.08   18.20
 -28   2   0  215.38   18.50
 -28   2   0  232.48   18.80
  28   2   0  229.08   18.30
  28   2   0  245.78   19.80
 -28   2   0  216.18   18.50
  28   2   0  253.87   18.80
 -28   2   0  229.88   18.70
 -28   2   0  201.58   18.40
  28   2   0  233.38   18.60
  28   2   0  243.28   18.00
  30  -2   0   46.00    7.70
 -30  -2   0   55.29    8.00
  30  -2   0   55.99    8.70
 -30  -2   0   39.40    7.60
 -30  -2   0   49.60    7.90
  30  -2   0   51.69    8.10
 -30  -2   0   48.60    7.90
  30  -2   0   35.10    7.20
  30  -2   0   49.70    7.20
 -30  -2   0   61.99    8.70
  30  -2   0   61.69    8.50
 -30  -2   0   50.59    8.20
  30   2   0   56.69    8.50
  30   2   0   57.09    8.50
 -30   2   0   54.49    8.30
 -30   2   0   52.69    8.30
 -30   2   0   48.20    8.30
  30   2   0   58.39    8.30
  30   2   0   60.49    8.30
 -30   2   0   49.90    8.20
  30   2   0   52.59    7.40
 -30   2   0   61.99    9.00
  30   2   0   62.39    7.90
  32  -2   0   17.20    5.60
 -32  -2   0   15.20    5.00
 -32  -2   0    9.50    4.40
  32  -2   0    6.70    4.40
 -32  -2   0    8.70    4.10
 -32  -2   0    1.60    3.50
  32  -2   0   14.60    4.90
  32  -2   0   13.70    4.70
  32  -2   0    7.30    3.70
 -32  -2   0   11.10    4.60
  32  -2   0    8.60    4.30
 -32  -2   0    5.40    4.00
  32   2   0    9.20    4.30
  32   2   0   13.00    4.70
 -32   2   0    8.00    4.50
  32   2   0   14.40    4.80
 -32   2   0   23.40   10.30
  32   2   0   14.80    4.30
 -32   2   0    5.40    4.40
 -32   2   0    2.90    3.50
  32   2   0   10.30    3.90
 -34  -2   0   16.50    5.40
  34  -2   0    3.10    4.20
 -34  -2   0    9.50    4.90
 -34  -2   0    9.30    4.50
  34  -2   0    7.00    4.00
 -34  -2   0    6.60    4.20
  34  -2   0    5.70    4.10
 -34  -2   0   13.30    5.30
  34  -2   0   16.00    5.70
  34  -2   0   15.50    4.80
  34  -2   0   11.50    4.70
 -34   2   0   11.40    4.70
 -34   2   0    6.00    4.60
  34   2   0   10.10    4.10
  34   2   0   17.00    5.40
  34   2   0    6.60    3.70
  34   2   0   11.80    4.80
  34   2   0   13.40    4.90
  34   2   0   12.60    4.40
 -34   2   0   15.70    5.10
 -34   2   0   11.30    5.10
 -34   2   0   15.30    4.80
  36  -2   0    3.00    3.40
  36  -2   0    2.10    4.30
  36  -2   0    1.40    3.60
 -36  -2   0   -1.80    3.40
 -36  -2   0    0.60    4.20
  36  -2   0   -1.90    2.70
  36  -2   0    4.00    3.90
 -36  -2   0   -2.50    3.60
 -36  -2   0   -2.20    3.00
 -36  -2   0   -4.70    3.20
  36  -2   0    4.00    3.90
 -36  -2   0   -2.90    3.40
  36   2   0    4.20    4.10
 -36   2   0    1.70    3.90
 -36   2   0    0.10    2.80
  36   2   0    0.20    3.10
 -36   2   0    1.30    4.30
  36   2   0   -5.40    3.40
 -36   2   0    6.30    4.90
  36   2   0   -3.80    3.30
 -36   2   0   -2.90    3.50
  36   2   0   -3.90    2.20
  36   2   0   -4.10    3.50
  38  -2   0    1.00    4.30
 -38  -2   0   -4.70    3.50
 -38  -2   0   -2.20    3.30
  38  -2   0   -3.40    2.80
 -38  -2   0    2.10    4.00
  38  -2   0   -1.10    3.30
 -38  -2   0   -1.30    3.80
  38  -2   0    0.70    3.10
  38  -2   0   -6.40    2.90
 -38  -2   0    0.50    3.50
 -38  -2   0    2.30    4.30
  38  -2   0   -3.30    3.50
 -38   2   0   -0.60    3.10
  38   2   0   -5.60    3.50
 -38   2   0    2.50    4.30
 -38   2   0   -2.60    3.30
 -38   2   0    0.00    4.30
  38   2   0    5.70    4.30
  38   2   0   -1.30    3.40
  38   2   0   -1.60    4.00
  38   2   0   -2.30    3.50
 -38   2   0    3.50    4.70
  38   2   0   -7.00    3.30
 -40  -2   0  290.57   23.60
  40  -2   0  269.57   23.10
 -40  -2   0  238.38   22.80
  40  -2   0  266.27   22.80
  40  -2   0  259.37   23.20
  40  -2   0  264.17   22.40
 -40  -2   0  252.87   24.90
 -40  -2   0  286.77   23.50
 -40  -2   0  264.17   22.90
 -40  -2   0  259.37   23.10
  40  -2   0  269.77   21.80
  40  -2   0  258.87   23.00
 -40   2   0  317.17   24.30
 -40   2   0  275.47   23.60
  40   2   0  275.47   22.90
 -40   2   0  242.58   23.30
 -40   2   0  321.17   24.70
  40   2   0  266.37   22.10
  40   2   0  283.67   22.70
  40   2   0  263.37   22.20
  40   2   0  243.58   22.50
 -40   2   0  249.97   23.60
  40   2   0  282.47   23.10
  42  -2   0   22.00    6.70
 -42  -2   0   11.00    5.90
 -42  -2   0   17.50    6.20
  42  -2   0   15.70    6.60
 -42  -2   0   19.30    6.40
 -42  -2   0    5.90    5.30
 -42  -2   0   27.90    7.50
  42  -2   0   14.30    5.80
  42  -2   0   22.20    7.20
  42  -2   0   18.70    6.80
  42  -2   0   15.30    5.30
 -42  -2   0   14.40    5.70
  42   2   0   15.90    6.30
 -42   2   0   16.10    6.70
  42   2   0   21.90    6.60
  42   2   0   10.50    5.60
  42   2   0   33.50    7.10
  42   2   0   20.30    5.70
 -42   2   0   13.00    5.90
 -42   2   0   21.00    6.90
 -42   2   0   14.90    6.50
 -42   2   0   18.20    6.90
  44  -2   0   17.10    6.10
  44  -2   0   14.50    6.60
  44  -2   0    0.10    4.60
 -44  -2   0    7.50    5.10
  44  -2   0    5.20    5.00
 -44  -2   0    8.80    5.90
 -44  -2   0   14.00    6.20
  44  -2   0   11.50    5.20
 -44  -2   0   15.30    6.90
  44  -2   0    9.10    4.90
 -44  -2   0   24.40    7.00
 -44   2   0    9.40    5.80
 -44   2   0    5.70    5.40
  44   2   0   10.30    5.60
 -44   2   0    6.90    5.20
  44   2   0    8.60    5.30
  44   2   0   11.60    6.00
  44   2   0   12.50    6.90
  44   2   0   13.70    5.50
 -44   2   0    8.60    6.20
 -44   2   0    1.30    4.00
 -46  -2   0   33.30    8.60
  46  -2   0   24.80    6.40
 -46  -2   0   29.30    8.10
 -46  -2   0   24.60    7.90
  46  -2   0    9.00    5.70
  46  -2   0   18.50    7.30
  46  -2   0   17.00    7.10
 -46  -2   0   15.00    6.20
 -46  -2   0   15.40    6.70
 -46  -2   0   31.50    8.20
  46   2   0   21.80    6.90
 -46   2   0   16.50    7.30
  46   2   0    6.80    5.30
 -46   2   0   20.70    7.60
 -46   2   0    9.90    6.20
 -46   2   0   25.00    8.40
  46   2   0   11.70    6.10
  46   2   0   11.10    5.30
 -46   2   0   18.60    6.80
  46   2   0   10.90    5.40
 -48  -2   0   -2.80    5.40
 -48  -2   0    2.20    5.20
 -48  -2   0    5.40    5.40
  48  -2   0    6.90    6.50
  48  -2   0    0.10    4.40
  48  -2   0   -1.40    3.80
 -48  -2   0   -5.60    3.90
  48  -2   0   14.10    6.20
 -48  -2   0   -6.50    4.80
  48  -2   0    2.40    4.30
 -48  -2   0   -1.70    4.80
  48   2   0    4.10    5.50
  48   2   0    0.10    4.50
 -48   2   0   -0.10    5.30
 -48   2   0    2.00    5.40
  48   2   0    2.60    5.70
  48   2   0   -0.80    5.30
 -48   2   0    5.50    5.90
  48   2   0    5.70    4.70
 -48   2   0   -0.90    4.10
  48   2   0   -1.80    4.50
  50  -2   0   20.80    7.60
 -50  -2   0   26.00    8.60
 -50  -2   0    7.40    6.40
  50  -2   0   15.10    6.20
 -50  -2   0   18.80    7.50
  50  -2   0    7.40    6.50
  50  -2   0   32.00    8.10
  50  -2   0   40.40    9.50
 -50  -2   0   14.90    7.30
  50   2   0   24.70    7.40
 -50   2   0    5.60    7.10
 -50   2   0    7.50    6.50
 -50   2   0   40.90    9.90
 -50   2   0   16.80    7.80
  50   2   0   14.60    6.80
  50   2   0   11.70    6.50
  52  -2   0   -7.30    4.00
 -52  -2   0   -2.90    5.20
 -52  -2   0    5.50    6.70
  52  -2   0   -2.10    5.80
  52  -2   0    4.40    6.20
 -52  -2   0   -0.20    6.00
 -52  -2   0   -5.00    4.40
 -52   2   0    6.40    6.40
 -52   2   0    4.80    5.70
  52   2   0   -7.60    4.40
 -52   2   0   -7.80    4.50
  52   2   0   -4.40    5.00
  52   2   0    2.00    5.70
 -52   2   0    0.90    5.00
  54  -2   0    3.30    6.90
 -54  -2   0   -3.10    5.90
  54  -2   0    7.00    6.30
 -54  -2   0   16.20    7.60
 -54  -2   0    4.60    6.70
 -54  -2   0   10.80    7.70
  54   2   0   -3.50    4.50
 -54   2   0   -1.50    6.00
 -54   2   0    3.50    6.70
  54   2   0   -4.20    4.70
 -54   2   0    0.60    6.60
  54   2   0    3.10    6.00
 -54   2   0   -6.50    5.80
  56  -2   0   95.39   14.30
 -56  -2   0   98.79   15.70
 -56  -2   0   92.89   15.60
  56  -2   0   69.29   12.40
  56  -2   0   83.59   15.30
 -56   2   0   79.79   14.90
  56   2   0   93.19   14.80
 -56   2   0  121.99   17.70
 -56   2   0   93.49   15.60
 -56   2   0  116.49   16.90
  56   2   0  103.39   13.60
  58  -2   0    3.60    5.90
 -58  -2   0    5.00    7.20
 -58  -2   0    0.00    7.90
 -58  -2   0    5.60    7.50
 -58  -2   0    6.70    7.30
  58  -2   0    0.30    6.10
 -58   2   0   16.80    9.20
  58   2   0   10.80    7.70
  58   2   0    2.40    6.40
 -58   2   0    3.50    8.20
 -58   2   0    2.10    7.50
  -1  -3   0  781.32   53.19
   1  -3   0  780.22   53.19
   1  -3   0  801.62   53.19
   1  -3   0  847.42   53.49
   1  -3   0  835.12   53.19
  -1  -3   0  727.63   53.09
  -1  -3   0  827.42   53.29
   1  -3   0  808.62   53.29
  -1  -3   0  818.82   53.19
  -1  -3   0  767.22   53.19
  -1   3   0  791.82   53.09
   1   3   0  784.32   53.19
  -1   3   0  765.52   52.99
   1   3   0  795.12   53.09
   1   3   0  820.82   53.29
  -1   3   0  826.02   53.29
   1   3   0  827.52   53.29
  -1   3   0  801.72   53.09
   1   3   0  784.42   53.09
  -1   3   0  806.92   53.29
   3  -3   0  202.28   17.60
  -3  -3   0  259.47   18.00
  -3  -3   0  246.58   17.80
  -3  -3   0  251.97   18.10
  -3  -3   0  244.88   17.90
   3  -3   0  253.97   17.80
   3  -3   0  218.28   17.80
  -3  -3   0  255.07   17.90
   3  -3   0  249.18   18.00
   3   3   0  271.57   18.00
   3   3   0  230.68   17.60
   3   3   0  243.68   17.90
   3   3   0  226.88   17.80
  -3   3   0  236.68   17.80
  -3   3   0  250.67   18.00
  -3   3   0  239.28   18.00
   3   3   0  232.98   17.70
  -3   3   0  231.68   18.00
  -3   3   0  252.37   17.80
   5  -3   0 1290.97   80.89
   5  -3   0 1252.57   81.09
  -5  -3   0 1289.07   81.09
  -5  -3   0 1252.77   80.99
   5  -3   0 1260.77   81.19
  -5  -3   0 1260.37   81.09
   5  -3   0 1104.89   80.89
  -5  -3   0 1217.98   81.09
   5  -3   0 1269.17   81.09
   5  -3   0 1214.18   80.99
  -5   3   0 1251.07   81.09
   5   3   0 1194.58   80.69
   5   3   0 1189.98   80.69
  -5   3   0 1265.37   81.09
   5   3   0 1238.48   81.09
   5   3   0 1209.48   80.89
  -5   3   0 1225.48   80.99
   5   3   0 1244.08   80.99
  -5   3   0 1255.77   81.19
  -7  -3   0   42.30    5.80
  -7  -3   0   42.80    5.70
   7  -3   0   43.00    5.70
   7  -3   0   41.40    5.90
   7  -3   0   36.70    5.40
   7  -3   0   44.40    5.70
  -7  -3   0   37.30    5.60
   7  -3   0   49.60    6.10
  -7  -3   0   50.09    6.40
   7  -3   0   36.20    5.00
  -7  -3   0   32.70    5.20
  -7   3   0   31.10    5.20
   7   3   0   34.20    5.50
  -7   3   0   44.00    6.00
  -7   3   0   43.20    5.70
  -7   3   0   25.00    4.70
   7   3   0   36.70    5.20
   7   3   0   33.60    5.50
   7   3   0   42.10    5.70
   7   3   0   34.10    5.10
   9  -3   0  503.55   36.40
   9  -3   0  527.55   36.00
  -9  -3   0  465.05   36.10
  -9  -3   0  555.24   36.50
  -9  -3   0  536.05   36.40
   9  -3   0  536.65   36.70
   9  -3   0  504.45   36.40
   9  -3   0  566.74   36.70
  -9  -3   0  497.35   37.70
   9  -3   0  511.05   36.30
   9   3   0  547.05   36.70
  -9   3   0  573.54   36.80
  -9   3   0  584.34   38.00
  -9   3   0  505.05   36.30
  -9   3   0  521.95   36.50
   9   3   0  526.85   36.10
   9   3   0  540.35   36.20
   9   3   0  526.55   36.10
   9   3   0  557.34   36.40
  11  -3   0   22.90    4.80
 -11  -3   0   18.70    4.80
 -11  -3   0   15.90    4.10
  11  -3   0   20.00    4.20
 -11  -3   0   22.70    4.50
  11  -3   0   16.90    4.30
  11  -3   0   14.30    4.20
  11  -3   0   16.80    4.20
 -11  -3   0   29.80    5.40
 -11   3   0   20.30    4.50
 -11   3   0   25.00    4.90
  11   3   0   26.60    4.40
 -11   3   0   20.60    4.50
  11   3   0   25.60    4.30
 -11   3   0   15.00    4.20
 -11   3   0   20.00    4.50
  11   3   0   15.00    4.00
  11   3   0   11.20    4.00
  11   3   0   23.40    4.20
 -13  -3   0  370.86   26.40
  13  -3   0  372.96   26.70
 -13  -3   0  346.27   26.30
  13  -3   0  366.16   26.60
  13  -3   0  349.67   26.40
  13  -3   0  386.06   26.70
 -13  -3   0  314.47   25.90
 -13  -3   0  382.36   26.40
 -13  -3   0  401.36   27.20
  13  -3   0  378.66   26.60
 -13   3   0  360.66   26.70
  13   3   0  367.66   26.10
  13   3   0  363.26   26.40
 -13   3   0  366.76   26.50
  13   3   0  378.46   26.80
  13   3   0  381.56   26.30
 -13   3   0  375.46   26.60
 -13   3   0  376.46   26.80
 -13   3   0  391.16   26.80
  13   3   0  360.56   26.20
 -15  -3   0 1061.29   64.69
  15  -3   0  998.70   64.49
  15  -3   0  940.91   64.39
 -15  -3   0  853.91   63.89
  15  -3   0 1014.70   64.59
  15  -3   0  907.31   64.39
 -15  -3   0  951.80   64.19
  15  -3   0  983.90   64.49
 -15  -3   0  996.40   64.29
 -15  -3   0  879.11   64.09
 -15   3   0  880.51   64.19
 -15   3   0  959.00   64.59
  15   3   0  988.90   64.59
 -15   3   0  993.50   64.49
 -15   3   0  975.70   64.59
  15   3   0  988.50   64.29
  15   3   0  976.20   64.19
  15   3   0  995.80   64.09
  15   3   0  968.10   63.89
 -17  -3   0   30.90    5.60
  17  -3   0   19.30    4.90
 -17  -3   0   29.10    5.30
 -17  -3   0   27.40    5.50
 -17  -3   0   27.50    5.20
  17  -3   0   25.30    5.20
 -17  -3   0   27.80    5.20
  17  -3   0   27.00    5.40
  17  -3   0   27.70    5.20
  17  -3   0   33.30    5.70
 -17  -3   0   37.20    5.80
 -17   3   0   26.20    5.50
 -17   3   0   24.30    5.60
 -17   3   0   18.20    4.80
  17   3   0   26.00    4.70
 -17   3   0   25.50    4.80
 -17   3   0   37.60    6.00
  17   3   0   30.00    5.60
  17   3   0   29.70    5.30
  17   3   0   30.00    5.10
  17   3   0   35.40    5.70
 -19  -3   0  810.92   51.19
  19  -3   0  748.23   51.09
 -19  -3   0  722.73   50.79
  19  -3   0  777.92   51.29
  19  -3   0  694.23   50.69
 -19  -3   0  709.13   50.79
 -19  -3   0  722.13   51.29
 -19  -3   0  800.72   51.09
  19  -3   0  736.33   50.89
  19  -3   0  681.93   50.69
 -19  -3   0  685.83   50.59
  19   3   0  772.72   50.89
 -19   3   0  764.92   51.29
 -19   3   0  799.02   51.29
  19   3   0  792.02   50.69
 -19   3   0  757.42   51.29
 -19   3   0  709.23   50.89
  19   3   0  754.12   51.19
  19   3   0  753.22   50.69
  19   3   0  746.13   50.39
 -19   3   0  721.73   50.99
  21  -3   0   23.10    5.30
 -21  -3   0   31.00    5.70
 -21  -3   0   28.40    5.60
  21  -3   0   31.80    6.20
  21  -3   0   33.20    6.10
 -21  -3   0   20.80    5.10
 -21  -3   0   32.30    5.60
  21  -3   0   42.90    6.40
  21  -3   0   31.60    5.50
 -21  -3   0   20.80    5.40
 -21  -3   0   34.30    5.70
 -21   3   0   34.00    6.20
  21   3   0   31.60    5.80
  21   3   0   38.60    5.70
  21   3   0   29.50    5.20
 -21   3   0   26.00    5.70
 -21   3   0   28.50    5.70
 -21   3   0   21.90    4.90
 -21   3   0   37.30    6.50
  21   3   0   27.60    5.50
 -23  -3   0  231.38   19.30
  23  -3   0  265.47   20.00
 -23  -3   0  259.97   19.70
 -23  -3   0  262.17   19.60
  23  -3   0  251.57   19.60
 -23  -3   0  245.18   19.50
  23  -3   0  227.38   19.40
  23  -3   0  260.27   19.80
 -23  -3   0  243.88   20.00
 -23  -3   0  226.18   19.20
 -23   3   0  205.38   19.10
 -23   3   0  230.88   19.50
  23   3   0  252.47   19.80
 -23   3   0  213.08   19.10
  23   3   0  255.77   19.30
 -23   3   0  291.97   20.60
  23   3   0  250.77   19.10
  23   3   0  226.98   18.70
 -23   3   0  244.48   19.60
  25  -3   0   30.00    6.30
  25  -3   0   43.60    8.10
 -25  -3   0   39.90    6.70
 -25  -3   0   38.70    7.20
  25  -3   0   45.20    7.30
  25  -3   0   41.10    6.80
 -25  -3   0   33.40    6.40
 -25  -3   0   42.40    7.00
 -25  -3   0   40.60    6.90
 -25  -3   0   37.40    6.80
  25  -3   0   29.00    6.40
 -25   3   0   42.00    7.20
 -25   3   0   29.80    6.20
 -25   3   0   52.79    7.80
  25   3   0   40.70    7.20
 -25   3   0   44.50    7.10
  25   3   0   30.80    6.10
  25   3   0   49.50    7.00
  25   3   0   40.90    6.50
 -25   3   0   25.40    5.90
  25   3   0   48.90    8.20
 -27  -3   0  250.67   20.80
 -27  -3   0  251.47   20.80
 -27  -3   0  274.27   21.60
 -27  -3   0  264.57   21.00
  27  -3   0  278.47   21.00
 -27  -3   0  275.27   21.30
  27  -3   0  205.88   20.00
  27  -3   0  247.58   20.80
 -27  -3   0  263.17   21.00
  27  -3   0  287.87   21.60
  27  -3   0  243.08   20.80
  27   3   0  268.87   20.50
  27   3   0  241.18   20.00
 -27   3   0  268.57   21.20
 -27   3   0  268.27   21.10
  27   3   0  287.17   20.60
 -27   3   0  249.18   21.00
  27   3   0  247.38   20.50
  27   3   0  285.27   21.30
 -27   3   0  229.58   20.70
 -29  -3   0  115.69   12.80
 -29  -3   0   95.39   11.80
  29  -3   0  112.39   12.70
  29  -3   0   92.29   11.60
 -29  -3   0  100.39   12.60
 -29  -3   0  106.09   12.40
  29  -3   0  113.39   12.60
 -29  -3   0   96.79   12.30
 -29  -3   0  120.99   12.90
  29  -3   0  100.39   12.30
  29  -3   0  106.49   12.20
  29   3   0   97.29   11.70
 -29   3   0  114.79   12.90
 -29   3   0   96.99   13.80
 -29   3   0  107.29   12.90
 -29   3   0  103.79   12.50
  29   3   0  106.79   11.70
 -29   3   0   83.89   13.00
  29   3   0  118.79   11.90
  29   3   0  121.19   12.90
  31  -3   0   81.39   11.50
  31  -3   0  100.29   10.60
 -31  -3   0   81.99   11.10
 -31  -3   0   81.29   12.70
  31  -3   0  119.79   12.70
  31  -3   0  105.09   12.20
 -31  -3   0   95.19   12.00
  31  -3   0  106.79   12.20
 -31  -3   0   61.99   11.70
 -31  -3   0  115.59   17.80
 -31   3   0   86.89   11.50
 -31   3   0   75.19   11.10
  31   3   0  100.29   11.60
 -31   3   0  100.79   12.10
  31   3   0   78.09   11.00
  31   3   0   96.39   11.30
  31   3   0   99.09   11.00
 -31   3   0   69.59   10.90
  31   3   0   94.89   11.10
 -31   3   0   99.69   12.30
 -33  -3   0   45.30    8.30
 -33  -3   0   48.70    8.60
 -33  -3   0   54.79    8.90
  33  -3   0   49.80    9.10
 -33  -3   0   33.10    7.60
 -33  -3   0   59.09    9.40
  33  -3   0   62.29    7.90
  33  -3   0   39.90    7.70
  33  -3   0   56.29    8.80
 -33  -3   0   60.59    8.90
  33  -3   0   49.99    8.40
  33  -3   0   46.20    8.10
 -33   3   0   43.70    8.70
  33   3   0   46.20    8.00
 -33   3   0   45.70    8.50
  33   3   0   53.39    8.70
 -33   3   0   39.60    8.10
  33   3   0   31.20    6.70
 -33   3   0   50.09    8.70
  33   3   0   50.09    7.90
  33   3   0   58.39    8.70
 -33   3   0   41.60    8.20
  35  -3   0   34.20    7.30
 -35  -3   0   29.70    6.60
 -35  -3   0   18.00    5.10
  35  -3   0   33.60    7.60
 -35  -3   0   13.50    5.50
 -35  -3   0   15.50    5.70
 -35  -3   0   14.00    5.60
  35  -3   0   21.40    6.20
  35  -3   0   23.60    6.20
 -35  -3   0   33.30    7.50
  35  -3   0   16.80    6.10
  35  -3   0   30.70    6.40
  35   3   0   27.50    6.80
  35   3   0   23.30    5.70
 -35   3   0   23.20    6.90
 -35   3   0   18.70    6.20
  35   3   0   32.10    7.10
 -35   3   0   13.30    5.80
  35   3   0   22.90    6.00
 -35   3   0   28.20    8.50
  35   3   0   21.80    6.10
 -35   3   0   29.70    6.60
 -37  -3   0   -6.30    2.80
  37  -3   0    5.00    4.10
  37  -3   0    6.50    4.10
 -37  -3   0   -1.30    3.80
 -37  -3   0   -1.50    4.00
 -37  -3   0   -1.10    3.90
 -37  -3   0    1.30    4.10
  37  -3   0   -2.70    3.40
  37  -3   0    0.70    4.30
 -37  -3   0    8.10    4.90
  37  -3   0   -2.70    4.40
  37  -3   0    5.10    4.40
  37   3   0    7.60    4.10
 -37   3   0   -1.50    3.60
 -37   3   0    1.60    4.70
  37   3   0   -0.60    4.00
  37   3   0    4.20    4.40
  37   3   0   -0.50    3.70
 -37   3   0    1.90    4.50
 -37   3   0    8.60    5.70
 -39  -3   0   42.30   10.50
 -39  -3   0   40.90    9.00
 -39  -3   0   73.29   11.20
  39  -3   0   67.49   10.50
 -39  -3   0   48.80    9.30
  39  -3   0   49.50    9.10
  39  -3   0   71.59   10.40
  39  -3   0   51.09    9.80
  39  -3   0   79.29    9.70
  39   3   0   67.49    9.40
  39   3   0   66.89    9.30
 -39   3   0   38.60    9.30
  39   3   0   50.19    9.10
 -39   3   0   54.19   10.10
  39   3   0   40.90    8.30
 -39   3   0   67.19   11.00
 -39   3   0   39.40    8.80
  39   3   0   66.39    9.80
 -41  -3   0   27.30    7.20
 -41  -3   0   39.00    8.90
  41  -3   0   39.40    7.50
 -41  -3   0   28.80    8.10
 -41  -3   0   45.50    9.10
 -41  -3   0   39.30    8.70
  41  -3   0   18.40    6.70
  41  -3   0   31.70    8.20
  41  -3   0   25.10    7.20
  41  -3   0   35.10    7.80
 -41  -3   0   29.20    7.80
 -41   3   0   36.90    8.60
 -41   3   0   21.90    7.40
  41   3   0   24.40    6.50
  41   3   0   32.00    7.40
 -41   3   0   36.50    8.10
  41   3   0   21.50    6.20
  41   3   0   45.60    8.70
  41   3   0   24.20    7.20
 -41   3   0   19.20    6.90
  43  -3   0   -2.90    4.00
 -43  -3   0    7.90    5.30
 -43  -3   0   -0.60    4.10
 -43  -3   0    2.10    4.60
  43  -3   0    3.20    4.20
  43  -3   0    4.80    5.60
 -43  -3   0   10.20    6.40
 -43  -3   0    5.50    5.30
  43  -3   0   -1.70    3.90
 -43  -3   0   -2.50    4.40
  43  -3   0    5.50    5.40
  43   3   0    0.30    4.70
 -43   3   0    3.20    5.50
  43   3   0   -4.60    3.90
 -43   3   0   -1.20    7.80
  43   3   0   -2.40    3.60
 -43   3   0   -4.00    3.90
 -43   3   0    2.90    5.50
  43   3   0   -5.80    3.60
 -43   3   0    7.10    6.30
 -45  -3   0   24.60    7.80
  45  -3   0   26.00    8.00
 -45  -3   0   34.10    8.50
 -45  -3   0   18.50    7.80
 -45  -3   0   17.10    7.20
  45  -3   0   17.00    5.90
  45  -3   0   25.90    7.60
 -45  -3   0   27.60    7.80
  45  -3   0   15.00    7.10
 -45  -3   0   34.70    9.20
 -45   3   0   30.50    8.10
 -45   3   0   22.30    7.10
  45   3   0   21.20    6.40
  45   3   0   42.30    8.80
 -45   3   0   21.60    7.80
 -45   3   0   25.80    8.10
  45   3   0   28.20    7.40
  45   3   0    7.40    5.80
  45   3   0   22.10    7.50
 -45   3   0   23.70    8.40
  47  -3   0    4.10    5.90
 -47  -3   0    8.30    6.60
  47  -3   0   -0.90    5.30
  47  -3   0   -7.60    4.40
  47  -3   0    3.10    4.80
  47  -3   0   -0.40    5.80
 -47  -3   0   -3.00    4.90
 -47  -3   0    1.00    4.90
 -47  -3   0    0.20    5.20
 -47  -3   0    4.00    5.80
  47   3   0    5.80    4.90
  47   3   0    1.10    4.90
  47   3   0    0.20    5.60
 -47   3   0   17.10    7.40
  47   3   0    1.00    4.90
 -47   3   0    1.30    5.50
 -47   3   0    8.80    6.60
  47   3   0   -3.60    4.30
 -47   3   0    5.50    5.30
 -49  -3   0    0.40    6.00
 -49  -3   0    6.00    5.70
  49  -3   0   20.20    8.20
 -49  -3   0    6.30    5.30
  49  -3   0   13.60    7.60
  49  -3   0   -4.20    5.70
  49  -3   0    5.80    5.30
 -49  -3   0    3.60    6.50
 -49  -3   0   11.90    7.20
  49  -3   0    5.40    5.70
 -49   3   0    5.40    6.40
  49   3   0    2.90    5.10
 -49   3   0   -4.40    6.00
 -49   3   0   -2.00    6.00
 -49   3   0   20.00    8.10
  49   3   0   -0.60    5.00
 -51  -3   0    1.20    6.30
 -51  -3   0   -3.60    5.40
 -51  -3   0    4.70    5.80
 -51  -3   0   -3.70    5.40
  51  -3   0   -1.70    5.00
  51  -3   0    2.00    5.30
 -51  -3   0    8.10    6.50
 -51   3   0   -0.10    6.10
 -51   3   0   -3.90    6.20
 -51   3   0   -0.70    5.90
 -51   3   0    2.90    5.10
  51   3   0    4.70    5.80
  51   3   0   -1.70    5.60
 -53  -3   0   17.80    8.20
 -53  -3   0   15.50    7.20
 -53  -3   0   21.40    8.00
  53  -3   0    9.90    7.50
 -53  -3   0    1.10    6.40
  53  -3   0   15.80    7.70
 -53  -3   0   13.90    8.50
 -53   3   0   10.20    8.60
 -53   3   0   10.00    7.60
 -53   3   0   18.40    9.40
  53   3   0   18.80    8.00
  53   3   0    6.50    6.10
  53   3   0   10.80    6.90
 -55  -3   0   13.90    8.00
 -55  -3   0   14.40    8.40
  55  -3   0    9.50    8.10
 -55  -3   0    8.40   12.30
  55  -3   0   -1.50    6.10
  55  -3   0   14.10    7.20
 -55   3   0    4.60    8.50
  55   3   0    6.10    6.30
 -55   3   0   10.90    8.50
 -55   3   0    7.00    7.60
  55   3   0   -2.70    6.50
 -55   3   0    1.20    6.90
  55   3   0    0.30    5.80
   0  -4   0  372.96   25.50
   0  -4   0  320.77   25.30
   0  -4   0  366.06   25.60
   0  -4   0  334.97   25.30
   0  -4   0  353.06   25.40
   0   4   0  339.17   25.10
   0   4   0  343.07   25.30
   0   4   0  329.67   25.10
   0   4   0  366.86   25.40
   0   4   0  355.16   25.50
  -2  -4   0   10.20    3.20
  -2  -4   0    9.50    3.80
   2  -4   0    7.70    3.70
   2  -4   0   11.90    3.80
   2  -4   0   11.50    3.70
   2  -4   0    6.20    3.50
  -2  -4   0    4.40    3.10
  -2  -4   0    5.30    3.30
   2  -4   0    7.90    3.70
  -2  -4   0    8.10    3.60
  -2   4   0   10.90    3.70
   2   4   0    7.90    3.50
  -2   4   0    7.50    3.00
   2   4   0    9.00    3.70
   2   4   0   13.00    3.80
  -2   4   0    9.20    3.60
  -2   4   0    8.80    3.80
   2   4   0    6.60    3.70
  -2   4   0   15.10    4.10
   2   4   0   11.50    3.90
   4  -4   0  223.78   17.10
   4  -4   0  219.08   16.60
  -4  -4   0  208.88   16.90
  -4  -4   0  226.08   16.90
  -4  -4   0  188.38   16.50
   4  -4   0  215.68   16.90
  -4  -4   0  204.08   16.70
   4  -4   0  238.98   17.10
  -4  -4   0  215.08   16.80
   4  -4   0  194.58   16.50
   4  -4   0  199.28   16.70
  -4   4   0  206.08   16.60
  -4   4   0  215.88   16.70
   4   4   0  214.88   16.60
   4   4   0  208.18   16.50
  -4   4   0  208.28   16.70
   4   4   0  213.38   16.60
   4   4   0  200.38   16.60
   4   4   0  204.18   16.70
  -4   4   0  232.58   17.00
   6  -4   0  334.77   22.50
   6  -4   0  267.27   21.80
  -6  -4   0  247.18   21.50
   6  -4   0  295.07   21.70
   6  -4   0  319.17   22.30
  -6  -4   0  292.27   22.00
   6  -4   0  262.47   21.80
  -6  -4   0  312.37   22.40
  -6  -4   0  276.97   21.80
  -6  -4   0  256.37   21.70
   6  -4   0  322.17   22.50
  -6   4   0  319.37   22.50
  -6   4   0  297.67   22.00
   6   4   0  313.97   22.40
   6   4   0  298.17   21.80
   6   4   0  320.17   22.30
   6   4   0  280.67   21.90
  -6   4   0  282.27   22.00
  -6   4   0  325.27   22.40
   6   4   0  288.47   21.70
  -8  -4   0  642.34   49.10
  -8  -4   0  759.32   49.50
   8  -4   0  810.02   49.90
   8  -4   0  761.22   49.60
  -8  -4   0  625.74   49.00
   8  -4   0  621.34   49.00
  -8  -4   0  734.13   49.70
   8  -4   0  641.44   49.20
  -8  -4   0  748.63   49.40
   8  -4   0  761.82   49.10
   8  -4   0  734.73   49.50
  -8   4   0  850.01   49.99
   8   4   0  732.53   49.30
   8   4   0  713.03   49.30
  -8   4   0  741.13   49.40
  -8   4   0  726.83   49.60
   8   4   0  755.72   49.60
   8   4   0  721.73   48.90
   8   4   0  725.13   49.00
  -8   4   0  691.93   49.20
 -10  -4   0   38.40    6.60
 -10  -4   0   53.89    6.90
  10  -4   0   46.90    7.10
 -10  -4   0   52.69    7.10
  10  -4   0   39.30    6.40
  10  -4   0   41.60    6.50
  10  -4   0   45.80    7.00
  10  -4   0   49.60    6.50
 -10  -4   0   38.90    6.40
  10  -4   0   50.59    7.10
  10   4   0   46.20    6.40
  10   4   0   53.89    7.10
 -10   4   0   39.50    6.50
 -10   4   0   59.29    7.50
 -10   4   0   44.80    7.10
  10   4   0   58.39    7.50
  10   4   0   44.20    6.80
  10   4   0   49.80    6.70
 -10   4   0   48.90    7.20
  12  -4   0  484.55   33.00
  12  -4   0  452.65   33.40
  12  -4   0  449.36   33.40
 -12  -4   0  476.45   33.40
 -12  -4   0  438.56   33.20
  12  -4   0  465.15   33.50
 -12  -4   0  469.25   33.80
  12  -4   0  433.56   33.20
  12  -4   0  492.55   33.80
 -12  -4   0  509.95   33.70
 -12  -4   0  447.96   33.20
 -12   4   0  512.45   33.80
  12   4   0  452.45   33.20
  12   4   0  457.35   33.50
 -12   4   0  477.45   33.50
  12   4   0  469.95   32.90
  12   4   0  521.05   33.50
 -12   4   0  423.76   33.20
 -12   4   0  457.85   33.40
  12   4   0  483.95   33.10
 -14  -4   0   11.80    4.00
  14  -4   0   18.20    3.90
  14  -4   0   11.60    3.60
  14  -4   0   10.60    4.20
 -14  -4   0   10.10    4.30
  14  -4   0    9.70    4.10
 -14  -4   0   20.10    4.30
  14  -4   0    9.10    3.50
 -14  -4   0   18.90    4.70
 -14  -4   0    7.50    3.70
  14  -4   0   10.00    4.10
  14   4   0   13.30    4.40
  14   4   0   14.10    4.20
  14   4   0   14.20    4.00
 -14   4   0   10.10    4.10
  14   4   0   13.50    3.80
 -14   4   0    6.40    3.60
 -14   4   0   14.70    4.40
  14   4   0    9.80    3.70
  16  -4   0  655.63   43.10
  16  -4   0  613.64   42.80
  16  -4   0  550.04   42.40
 -16  -4   0  669.33   43.00
  16  -4   0  542.25   42.40
 -16  -4   0  686.13   43.10
 -16  -4   0  566.24   42.40
 -16  -4   0  565.44   42.90
 -16  -4   0  629.34   42.80
  16  -4   0  660.43   43.10
 -16   4   0  646.94   43.00
 -16   4   0  629.14   43.10
  16   4   0  598.84   42.90
 -16   4   0  596.54   42.70
 -16   4   0  542.65   42.50
 -16   4   0  537.65   42.30
  16   4   0  603.24   42.30
  16   4   0  645.94   42.30
  16   4   0  657.83   42.80
  16   4   0  625.54   42.20
 -18  -4   0   83.59    9.80
 -18  -4   0   93.69   10.20
 -18  -4   0   94.89   10.30
  18  -4   0   66.69    9.20
  18  -4   0   67.19    9.30
 -18  -4   0   73.59    9.40
  18  -4   0   79.09    9.60
  18  -4   0   66.09    9.20
 -18  -4   0   81.89   10.30
 -18  -4   0   76.49    9.40
  18  -4   0   74.29    9.60
  18   4   0   64.99    8.40
  18   4   0   73.09    8.60
 -18   4   0   70.49    9.40
 -18   4   0   78.29    9.50
  18   4   0   60.09    8.50
 -18   4   0   79.29   10.00
 -18   4   0   60.79    8.70
 -18   4   0   74.39   10.70
  18   4   0   78.79    9.20
  18   4   0   61.69   10.10
 -20  -4   0  209.48   17.80
  20  -4   0  183.88   17.00
 -20  -4   0  180.08   16.70
  20  -4   0  176.08   16.80
  20  -4   0  222.28   17.50
 -20  -4   0  221.58   17.40
  20  -4   0  190.58   17.00
 -20  -4   0  201.78   17.10
  20  -4   0  194.18   17.30
 -20  -4   0  216.18   17.40
 -20   4   0  195.28   17.30
  20   4   0  229.18   17.30
  20   4   0  243.68   18.10
 -20   4   0  194.88   17.20
  20   4   0  196.88   16.40
 -20   4   0  193.18   17.10
 -20   4   0  212.18   17.10
 -20   4   0  200.18   17.60
  20   4   0  208.98   17.00
  20   4   0  204.78   16.50
  22  -4   0  239.28   18.50
 -22  -4   0  191.58   18.20
 -22  -4   0  183.98   17.60
 -22  -4   0  235.38   18.50
  22  -4   0  248.88   18.90
  22  -4   0  201.18   17.80
  22  -4   0  196.18   17.90
 -22  -4   0  248.38   18.70
  22  -4   0  208.38   18.10
 -22  -4   0  253.17   18.70
 -22  -4   0  200.68   17.70
  22   4   0  215.98   18.40
  22   4   0  242.28   18.30
 -22   4   0  178.88   17.50
 -22   4   0  242.48   19.10
 -22   4   0  205.48   18.00
  22   4   0  214.78   17.40
  22   4   0  223.98   17.60
  22   4   0  272.87   18.80
 -22   4   0  194.38   18.10
 -22   4   0  177.38   17.60
 -24  -4   0  260.47   19.90
  24  -4   0  215.98   19.30
  24  -4   0  257.47   19.80
 -24  -4   0  209.58   19.50
  24  -4   0  235.38   19.50
 -24  -4   0  251.77   19.70
 -24  -4   0  216.18   19.10
 -24  -4   0  210.48   18.90
  24  -4   0  251.57   20.00
 -24  -4   0  202.38   18.70
  24   4   0  266.97   19.70
 -24   4   0  188.08   18.70
  24   4   0  227.58   18.60
 -24   4   0  234.38   19.70
 -24   4   0  259.37   20.10
 -24   4   0  250.27   19.70
  24   4   0  255.87   19.40
  24   4   0  229.68   18.80
 -24   4   0  195.98   19.10
  24   4   0  258.47   19.90
 -26  -4   0  471.95   35.00
  26  -4   0  451.35   36.90
 -26  -4   0  502.15   35.30
 -26  -4   0  492.25   35.10
  26  -4   0  427.36   34.80
 -26  -4   0  503.45   35.40
  26  -4   0  483.65   35.30
  26  -4   0  477.65   34.90
 -26  -4   0  490.25   38.10
  26  -4   0  482.95   35.20
 -26  -4   0  445.46   34.80
  26   4   0  490.25   34.30
  26   4   0  497.45   34.80
  26   4   0  506.05   34.80
 -26   4   0  416.76   34.80
  26   4   0  478.15   35.30
 -26   4   0  525.25   36.10
 -26   4   0  411.76   34.70
 -26   4   0  461.65   35.60
 -26   4   0  470.15   35.10
  28  -4   0   -4.10    3.10
 -28  -4   0   -5.80    2.40
  28  -4   0    1.50    3.80
 -28  -4   0    0.70    3.40
 -28  -4   0   -1.30    3.00
 -28  -4   0   -0.30    3.60
  28  -4   0   -5.40    3.50
  28  -4   0   -3.00    2.90
 -28  -4   0   -1.90    3.30
 -28  -4   0   -2.10    2.70
  28  -4   0    2.00    3.60
  28   4   0   -2.70    2.80
  28   4   0   -1.30    2.40
  28   4   0   -2.50    2.90
  28   4   0    5.90    4.10
 -28   4   0   -2.00    2.20
  28   4   0   -2.00    3.40
 -28   4   0    4.50    3.90
 -28   4   0   -2.80    2.30
 -28   4   0   -4.50    3.60
 -28   4   0    0.80    3.50
  30  -4   0    7.70    4.20
 -30  -4   0    2.80    4.00
 -30  -4   0    3.80    3.90
  30  -4   0    2.80    4.70
  30  -4   0   -1.10    3.50
  30  -4   0    8.30    4.50
 -30  -4   0   13.20    5.30
 -30  -4   0   -0.80    3.00
 -30  -4   0    2.60    4.20
  30  -4   0    5.70    4.20
 -30  -4   0    2.30    3.90
 -30   4   0   -1.00    3.60
 -30   4   0   10.80    5.60
 -30   4   0    4.30    4.60
  30   4   0   -4.70    2.90
  30   4   0   12.00    4.70
 -30   4   0    1.60    3.50
  30   4   0    3.40    3.20
 -30   4   0   11.80    5.40
  30   4   0    0.30    3.60
  30   4   0    3.90    4.00
  32  -4   0    5.70    4.90
  32  -4   0   -1.00    3.30
 -32  -4   0   -2.40    2.00
  32  -4   0    4.70    3.70
 -32  -4   0   -2.30    3.60
 -32  -4   0    6.30    4.40
 -32  -4   0    3.80    4.40
 -32  -4   0    5.90    4.50
 -32  -4   0    4.50    4.50
  32  -4   0    0.80    3.70
  32  -4   0   -3.20    3.00
 -32   4   0   -0.80    3.00
 -32   4   0   -2.90    3.50
 -32   4   0   11.50    5.20
 -32   4   0    6.20    4.10
  32   4   0    4.60    4.00
  32   4   0    9.30    5.00
  32   4   0    6.60    4.30
  32   4   0    2.70    4.30
 -32   4   0   -0.20    4.10
  32   4   0   -0.40    3.60
 -34  -4   0   32.70    7.60
 -34  -4   0   34.20    8.00
 -34  -4   0   45.90    8.60
  34  -4   0   30.50    7.40
  34  -4   0   61.49   10.00
 -34  -4   0   34.10    7.90
  34  -4   0   38.70    8.60
 -34  -4   0   50.99    9.00
  34  -4   0   42.10    8.10
 -34  -4   0   44.30    8.60
  34   4   0   47.70    7.90
  34   4   0   43.60    8.50
 -34   4   0   46.60    9.00
 -34   4   0   52.89    9.70
  34   4   0   45.10    8.70
  34   4   0   25.00    6.80
  34   4   0   36.60    7.70
  36  -4   0    6.20    4.60
 -36  -4   0    7.00    5.20
 -36  -4   0    7.80    5.70
 -36  -4   0    5.40    5.10
  36  -4   0   -2.30    3.70
  36  -4   0   -1.70    4.90
 -36  -4   0    2.00    5.00
 -36  -4   0    0.10    4.60
  36  -4   0    1.40    3.30
 -36   4   0   -5.10    3.60
  36   4   0    8.20    5.20
 -36   4   0    9.30    5.80
  36   4   0    7.60    4.80
  36   4   0    4.90    4.70
  36   4   0    9.10    4.60
 -36   4   0    7.40    5.20
  36   4   0    2.00    3.70
  38  -4   0   51.09    8.10
  38  -4   0   46.50    9.30
  38  -4   0   43.80    9.60
  38  -4   0   31.40    7.60
  38  -4   0   58.79    9.90
 -38  -4   0   62.19   10.40
 -38  -4   0   30.90    8.20
 -38  -4   0   56.69   10.30
 -38  -4   0   34.10    8.10
 -38  -4   0   51.59    9.70
 -38  -4   0   43.70    9.20
  38   4   0   31.90    7.90
 -38   4   0   48.30    9.70
 -38   4   0   38.00    9.10
  38   4   0   49.00    8.40
 -38   4   0   40.40    9.10
  38   4   0   47.50    8.90
  38   4   0   45.20    8.50
 -38   4   0   59.09   10.70
  40  -4   0  131.89   13.90
 -40  -4   0  126.29   15.70
 -40  -4   0   98.99   17.00
  40  -4   0  121.59   15.30
  40  -4   0  142.79   16.50
 -40  -4   0  137.89   16.90
 -40  -4   0  116.59   15.40
 -40  -4   0  107.89   15.00
 -40  -4   0  116.59   15.60
  40  -4   0  162.38   17.40
 -40   4   0  123.39   16.30
  40   4   0  121.79   14.30
  40   4   0  111.99   13.80
 -40   4   0  124.29   16.20
  40   4   0   91.39   15.70
 -40   4   0  119.39   15.80
 -40   4   0  138.09   16.90
  40   4   0  153.18   16.50
  42  -4   0    5.70    5.60
  42  -4   0   -1.60    4.90
  42  -4   0    3.70    5.50
 -42  -4   0   10.60    6.40
  42  -4   0    6.90    6.00
 -42  -4   0    9.80    6.10
 -42  -4   0    8.00    4.70
 -42  -4   0   14.20    6.80
  42  -4   0   10.10    5.70
 -42  -4   0    5.10    5.40
 -42  -4   0   12.30    6.40
  42  -4   0   15.80    5.70
  42   4   0    9.60    6.00
 -42   4   0   -1.00    5.20
 -42   4   0   10.60    6.80
  42   4   0    9.50    5.50
  42   4   0    9.80    5.80
  42   4   0    6.70    5.90
 -42   4   0   10.20    6.00
  42   4   0    6.70    5.50
 -42   4   0    7.50    5.40
 -44  -4   0   -9.10    3.50
  44  -4   0    6.00    6.50
 -44  -4   0   -4.20    4.60
  44  -4   0   -0.10    5.70
  44  -4   0   -1.90    5.40
  44  -4   0   -1.10    4.90
 -44  -4   0   -2.20    4.90
 -44  -4   0    3.80    5.70
 -44  -4   0   -0.60    4.70
 -44  -4   0   -1.00    4.30
  44  -4   0    6.90    5.10
  44   4   0    3.50    5.30
  44   4   0    1.50    4.70
 -44   4   0    5.70    5.90
 -44   4   0   -0.80    4.70
  44   4   0   -6.60    4.10
 -44   4   0   -0.50    3.60
 -44   4   0    1.70    4.50
  44   4   0   -1.10    4.70
  44   4   0   -0.30    4.70
  46  -4   0   25.50    7.50
  46  -4   0   33.10    7.50
 -46  -4   0   33.40    8.60
 -46  -4   0   32.20    9.10
 -46  -4   0   33.00    9.20
  46  -4   0   29.20    8.40
 -46  -4   0   25.90    8.60
 -46  -4   0   18.50    7.20
  46   4   0   32.30    7.70
  46   4   0   20.70    7.20
 -46   4   0   23.50    8.20
 -46   4   0   38.10   10.30
 -46   4   0   19.20    8.00
  46   4   0   28.00    7.70
 -46   4   0   24.90    8.10
  48  -4   0    0.00    5.30
 -48  -4   0    0.10    5.60
  48  -4   0   -3.90    5.70
 -48  -4   0   10.40    7.00
 -48  -4   0   -7.90    4.60
  48  -4   0    8.40    6.90
 -48  -4   0    2.30    6.30
  48  -4   0    6.10    6.40
 -48  -4   0    7.20    6.50
 -48   4   0    2.20    6.40
 -48   4   0   16.10    8.30
  48   4   0   11.40    6.40
 -48   4   0    5.80    6.10
  48   4   0   -3.00    4.70
 -48   4   0   -4.80    4.00
 -50  -4   0   27.00    9.10
  50  -4   0    4.60    5.40
 -50  -4   0   12.30    7.40
 -50  -4   0   13.20    7.70
  50  -4   0    4.10    6.30
  50  -4   0    3.10    6.10
 -50  -4   0   16.00    8.10
 -50  -4   0   16.70    8.10
  50   4   0    5.00    6.20
  50   4   0   17.80    6.70
  50   4   0    4.90    6.30
 -50   4   0   10.90    8.10
 -50   4   0   19.70    8.60
 -50   4   0   12.50    6.40
 -50   4   0    6.80    6.90
 -52  -4   0    5.70    7.00
  52  -4   0    0.70    5.30
  52  -4   0   -2.50    5.70
 -52  -4   0    5.10    6.90
 -52  -4   0    0.50    6.90
 -52  -4   0    1.80    6.70
  52   4   0    4.80    6.60
 -52   4   0    7.70    7.70
 -52   4   0    2.30    8.10
 -52   4   0    8.30    7.10
  52   4   0    1.50    6.20
  52   4   0   13.60    6.60
 -52   4   0   -2.80    6.10
 -54  -4   0   -3.30    6.50
 -54  -4   0   -5.40    6.50
  54  -4   0    0.40    6.90
  54  -4   0   -5.20    6.10
  54  -4   0   -2.40    5.80
 -54  -4   0    8.80    7.90
 -54  -4   0   -3.80    6.90
 -54   4   0   -5.90    6.70
 -54   4   0   -5.20    5.80
 -54   4   0    1.80    8.20
  54   4   0    0.70    5.70
  54   4   0   -7.10    5.10
 -54   4   0   -9.80    5.70
  -1  -5   0  131.59   12.70
   1  -5   0  146.69   13.00
   1  -5   0  141.79   13.20
  -1  -5   0  130.79   12.80
  -1  -5   0  129.29   12.80
  -1  -5   0  159.58   13.40
   1  -5   0  155.58   13.10
   1  -5   0  158.48   13.20
   1  -5   0  136.79   12.90
  -1  -5   0  154.38   13.50
   1   5   0  138.99   12.60
   1   5   0  126.19   12.70
  -1   5   0  143.19   12.70
  -1   5   0  136.99   12.70
  -1   5   0  153.78   13.30
   1   5   0  132.69   12.50
  -1   5   0  135.49   12.70
   1   5   0  146.19   12.80
  -1   5   0  146.39   12.80
   1   5   0  134.49   12.70
  -3  -5   0   81.39    9.80
   3  -5   0   72.89    9.40
  -3  -5   0   96.59   10.40
   3  -5   0   71.89    9.40
  -3  -5   0   83.19    9.80
   3  -5   0   96.59   10.40
  -3  -5   0   80.09    9.80
  -3  -5   0   56.89    8.70
   3  -5   0   91.99   10.10
   3  -5   0   67.09    9.10
   3   5   0   54.89    8.30
   3   5   0   65.09    9.10
   3   5   0   80.49    9.70
  -3   5   0   94.69   10.60
  -3   5   0   77.19    9.40
  -3   5   0   75.49    9.30
   3   5   0   71.49    9.00
   3   5   0   71.79    8.90
  -3   5   0   70.89    9.30
  -3   5   0   85.79    9.80
  -5  -5   0   11.60    4.30
   5  -5   0    7.00    4.10
  -5  -5   0    4.00    3.40
   5  -5   0    6.70    3.90
   5  -5   0   16.80    4.80
  -5  -5   0   14.40    4.60
   5  -5   0   13.20    4.60
  -5  -5   0    2.20    3.20
   5  -5   0   20.90    4.70
  -5  -5   0   21.80    5.20
   5  -5   0   14.30    4.50
  -5   5   0    5.10    3.70
   5   5   0   12.40    4.40
  -5   5   0   19.30    5.10
   5   5   0   12.40    4.40
   5   5   0   13.60    4.30
   5   5   0    9.10    3.90
  -5   5   0    8.20    3.70
  -5   5   0   16.50    4.60
   5   5   0    8.60    3.80
  -7  -5   0  222.98   17.80
   7  -5   0  235.88   17.50
   7  -5   0  199.68   17.60
   7  -5   0  183.98   17.20
   7  -5   0  187.28   17.30
   7  -5   0  208.68   19.00
  -7  -5   0  216.48   17.80
  -7  -5   0  219.08   18.00
  -7  -5   0  237.38   18.10
   7  -5   0  235.18   18.30
  -7  -5   0  195.78   17.40
   7   5   0  202.08   17.20
   7   5   0  224.58   17.50
  -7   5   0  203.48   17.50
  -7   5   0  193.18   17.20
  -7   5   0  221.68   17.80
   7   5   0  220.68   17.80
   7   5   0  224.58   17.40
   7   5   0  222.78   17.40
  -7   5   0  203.28   17.50
   9  -5   0   -0.50    2.80
  -9  -5   0    4.50    3.30
   9  -5   0    1.70    2.80
  -9  -5   0    6.10    3.40
  -9  -5   0   -2.40    2.30
   9  -5   0    6.40    3.60
   9  -5   0    0.60    2.90
   9  -5   0    0.50    2.30
  -9  -5   0    5.20    3.70
  -9  -5   0    4.90    3.50
   9   5   0   -0.80    3.10
   9   5   0    2.40    3.60
   9   5   0    0.40    3.10
  -9   5   0    2.30    2.70
   9   5   0   -2.60    2.80
   9   5   0    5.30    3.40
  -9   5   0    3.10    4.00
  -9   5   0    5.60    3.60
  11  -5   0   63.09    8.60
 -11  -5   0   59.59    8.30
  11  -5   0   51.39    7.80
  11  -5   0   58.39    7.70
  11  -5   0   56.09    7.90
  11  -5   0   39.90    7.20
 -11  -5   0   55.09    8.00
  11  -5   0   46.00    7.50
 -11  -5   0   35.60    7.00
  11   5   0   55.59    7.80
 -11   5   0   49.80    7.60
 -11   5   0   45.80    7.60
  11   5   0   51.69    7.90
 -11   5   0   41.50    7.50
 -11   5   0   46.30    7.60
  11   5   0   44.80    7.20
  11   5   0   48.00    7.20
  11   5   0   41.30    6.80
  13  -5   0  164.08   15.00
  13  -5   0  166.38   15.10
  13  -5   0  168.58   14.50
 -13  -5   0  145.59   14.80
 -13  -5   0  179.48   15.20
  13  -5   0  158.28   15.20
  13  -5   0  140.39   14.60
 -13  -5   0  136.09   14.40
 -13  -5   0  204.48   15.50
 -13  -5   0  186.08   15.40
  13  -5   0  154.08   14.90
  13   5   0  157.58   14.90
 -13   5   0  165.58   15.00
  13   5   0  186.48   14.70
  13   5   0  191.18   14.70
 -13   5   0  146.29   14.40
 -13   5   0  183.28   15.70
  13   5   0  159.18   14.70
 -13   5   0  184.18   15.30
  15  -5   0   47.50    7.00
  15  -5   0   35.30    7.50
 -15  -5   0   59.89    8.40
 -15  -5   0   33.10    6.80
 -15  -5   0   51.99    8.00
  15  -5   0   41.90    7.20
  15  -5   0   30.30    6.70
  15  -5   0   41.60    7.30
 -15  -5   0   36.90    7.30
  15  -5   0   47.30    7.80
 -15  -5   0   36.80    7.10
 -15   5   0   59.99    8.40
 -15   5   0   52.59    8.10
  15   5   0   45.30    7.40
  15   5   0   42.90    7.00
  15   5   0   47.90    7.60
  15   5   0   49.60    7.20
 -15   5   0   58.69    8.60
  15   5   0   36.70    7.10
 -15   5   0   46.70    7.60
  17  -5   0    1.30    3.40
  17  -5   0   -0.30    3.20
 -17  -5   0   -1.20    3.20
  17  -5   0    7.10    3.20
 -17  -5   0    0.80    3.40
  17  -5   0    2.00    3.60
  17  -5   0    0.50    3.90
 -17  -5   0    4.50    3.20
 -17  -5   0    4.40    3.90
  17  -5   0    1.10    3.40
 -17  -5   0    3.40    2.80
  17   5   0    0.50    3.30
  17   5   0   -0.50    2.90
 -17   5   0    6.40    4.50
 -17   5   0    2.10    3.50
  17   5   0   -2.40    2.80
 -17   5   0   -2.60    2.70
  17   5   0    1.30    3.40
 -17   5   0    0.80    3.50
  17   5   0   -0.80    2.90
 -19  -5   0   12.00    4.70
 -19  -5   0   19.30    5.40
 -19  -5   0   16.70    5.30
  19  -5   0   15.00    5.40
  19  -5   0    6.50    4.40
  19  -5   0   17.60    4.60
 -19  -5   0   14.70    5.00
  19  -5   0   15.30    5.00
  19  -5   0   12.50    5.10
  19   5   0   15.40    4.60
 -19   5   0    5.10    4.20
 -19   5   0   13.00    4.90
 -19   5   0   12.80    5.70
  19   5   0   22.90    5.80
  19   5   0   17.50    5.20
 -19   5   0    9.00    4.80
  19   5   0   11.80    4.20
  21  -5   0   19.70    5.80
  21  -5   0   22.60    6.10
  21  -5   0   13.80    5.30
  21  -5   0   23.90    6.50
 -21  -5   0   23.60    6.00
 -21  -5   0   34.70    7.30
 -21  -5   0   31.90    6.90
 -21  -5   0   27.70    6.20
  21  -5   0   23.60    6.00
  21  -5   0   32.90    6.10
 -21  -5   0   30.10    6.60
 -21   5   0   20.80    6.50
 -21   5   0   30.20    6.10
  21   5   0   29.30    5.90
  21   5   0   35.30    6.40
 -21   5   0   27.50    6.40
  21   5   0   21.60    5.60
  21   5   0   21.20    5.70
  21   5   0   24.80    6.00
 -21   5   0   17.50    5.70
 -23  -5   0   14.30    5.30
  23  -5   0   12.70    4.70
 -23  -5   0    9.70    4.70
 -23  -5   0   15.10    5.30
 -23  -5   0   20.20    5.10
 -23  -5   0   13.80    5.60
  23  -5   0    7.30    4.70
  23  -5   0    8.70    4.90
  23  -5   0   17.10    5.40
  23  -5   0   15.30    4.50
  23  -5   0   15.00    5.40
 -23  -5   0   15.10    4.90
 -23   5   0    8.50    4.80
 -23   5   0    9.20    4.60
 -23   5   0   15.30    5.60
  23   5   0    7.80    4.40
  23   5   0   12.00    4.60
  23   5   0   13.40    4.60
 -23   5   0    7.70    4.80
  23   5   0   17.50    5.30
  23   5   0   16.60    5.10
 -23   5   0   11.80    5.60
  25  -5   0   10.70    4.60
  25  -5   0    6.20    4.30
  25  -5   0    6.40    4.50
  25  -5   0    0.50    3.70
 -25  -5   0    4.30    3.90
 -25  -5   0   -1.30    3.20
 -25  -5   0   -0.20    3.20
 -25  -5   0    8.60    5.20
 -25  -5   0   12.30    5.10
  25  -5   0    0.30    2.90
 -25  -5   0    9.70    4.70
  25   5   0    7.10    4.30
 -25   5   0    5.00    4.00
  25   5   0    5.60    4.40
 -25   5   0    1.70    3.80
  25   5   0    7.00    4.30
 -25   5   0   -1.20    2.80
  25   5   0    3.80    4.10
  25   5   0   10.20    4.70
 -25   5   0    0.00    3.80
 -25   5   0    7.80    4.40
 -27  -5   0    4.00    4.30
 -27  -5   0    0.60    3.60
 -27  -5   0   -2.50    3.40
  27  -5   0   13.00    5.80
 -27  -5   0    1.50    3.90
  27  -5   0   -4.30    3.00
  27  -5   0    0.70    4.00
 -27  -5   0   -7.30    2.40
 -27  -5   0    0.00    3.50
  27  -5   0    1.30    4.10
  27   5   0   -0.60    3.20
 -27   5   0   -2.10    4.00
 -27   5   0    6.90    5.10
  27   5   0    2.00    3.70
 -27   5   0   -3.00    3.20
  27   5   0    5.60    3.80
  27   5   0    1.00    3.90
  27   5   0   -2.40    3.40
 -27   5   0   -3.30    3.30
 -29  -5   0   22.10    6.80
  29  -5   0   22.00    6.30
  29  -5   0   20.10    6.70
 -29  -5   0   14.40    5.50
  29  -5   0   20.30    6.20
 -29  -5   0   13.80    5.80
 -29  -5   0   17.10    5.30
 -29  -5   0   14.70    5.60
  29  -5   0    9.90    5.60
 -29  -5   0   19.20    5.90
  29   5   0   24.20    6.60
  29   5   0    8.70    5.00
 -29   5   0   14.80    6.10
  29   5   0    4.30    4.10
 -29   5   0   17.50    5.40
  29   5   0   21.80    5.80
  29   5   0   19.20    6.00
 -29   5   0    8.50    5.00
 -29   5   0   17.90    6.80
 -29   5   0   14.00    6.00
 -31  -5   0  307.37   26.90
 -31  -5   0  309.27   26.20
 -31  -5   0  320.67   26.50
 -31  -5   0  309.17   26.10
 -31  -5   0  344.27   26.90
  31  -5   0  296.47   25.90
  31  -5   0  354.96   27.30
 -31  -5   0  329.87   29.00
  31  -5   0  308.27   26.10
 -31   5   0  321.07   26.70
  31   5   0  321.67   26.00
  31   5   0  320.87   26.00
 -31   5   0  282.37   26.10
 -31   5   0  279.27   26.10
  31   5   0  361.36   26.00
  31   5   0  313.47   26.40
  31   5   0  319.97   25.10
 -33  -5   0  133.39   16.20
 -33  -5   0  119.69   15.10
 -33  -5   0  139.49   16.30
 -33  -5   0  137.99   16.10
  33  -5   0  128.19   15.80
 -33  -5   0  132.99   15.90
  33  -5   0  142.59   16.50
  33  -5   0  126.19   15.80
  33  -5   0  122.39   15.30
 -33  -5   0  122.59   16.10
 -33   5   0  135.69   16.30
  33   5   0  143.29   14.90
  33   5   0  134.89   15.50
  33   5   0  135.59   15.60
 -33   5   0  136.89   16.60
 -33   5   0  121.29   15.90
  33   5   0  138.69   14.70
 -33   5   0  117.79   15.70
  35  -5   0    5.60    5.50
 -35  -5   0    0.70    4.80
 -35  -5   0    3.50    4.80
  35  -5   0    0.50    4.00
  35  -5   0    0.50    3.90
 -35  -5   0    7.50    5.50
 -35  -5   0    0.40    4.60
 -35  -5   0    0.90    4.10
 -35  -5   0    1.20    3.50
  35   5   0   -4.80    3.20
  35   5   0    0.60    4.70
 -35   5   0    2.40    4.80
  35   5   0   16.90    6.20
 -35   5   0    2.20    5.50
 -35   5   0   -0.90    5.10
 -35   5   0    1.20    5.50
  35   5   0   -2.90    4.10
  37  -5   0   39.70    8.50
 -37  -5   0   28.90    8.60
  37  -5   0   40.70    9.10
 -37  -5   0   25.30    8.10
 -37  -5   0   53.69   10.30
 -37  -5   0   34.20    8.50
 -37  -5   0   57.09   10.30
  37  -5   0   69.39   11.40
 -37  -5   0   47.00    9.80
  37   5   0   45.90    9.70
  37   5   0   52.29    9.10
 -37   5   0   33.10    8.80
 -37   5   0   48.80    9.60
 -37   5   0   34.20    9.20
  37   5   0   50.69   10.90
  37   5   0   38.90    8.80
  37   5   0   57.89    8.90
 -37   5   0   43.70    9.70
  39  -5   0    6.40    5.30
 -39  -5   0    6.90    5.90
 -39  -5   0    4.90    5.20
 -39  -5   0   10.10    5.80
 -39  -5   0   -4.30    4.30
 -39  -5   0   -0.80    5.10
 -39  -5   0    8.90    5.70
  39  -5   0   -0.40    4.70
  39  -5   0    0.30    3.60
  39  -5   0   -2.40    3.60
  39   5   0   -2.70    4.50
 -39   5   0   -3.30    4.60
  39   5   0   -0.20    4.70
  39   5   0    3.80    5.30
 -39   5   0    0.50    5.10
 -39   5   0   16.00    8.90
  39   5   0   -0.30    4.40
 -39   5   0    1.00    6.00
  39   5   0    0.70    5.10
  41  -5   0    5.90    4.80
 -41  -5   0    6.50    6.20
 -41  -5   0   20.30    7.60
  41  -5   0    5.70    6.10
 -41  -5   0    6.00    6.10
  41  -5   0   11.20    6.60
  41  -5   0    9.80    6.80
 -41  -5   0    9.20    6.10
 -41  -5   0    7.50    6.10
 -41  -5   0   17.40    7.50
  41   5   0    3.00    4.70
  41   5   0    9.70    6.40
 -41   5   0    9.50    5.70
 -41   5   0    5.40    5.60
 -41   5   0    5.90    6.30
 -41   5   0    6.70    5.90
  41   5   0    7.90    6.60
  41   5   0   16.70    6.60
  43  -5   0    2.80    6.40
 -43  -5   0   10.60    7.00
 -43  -5   0    7.50    6.40
  43  -5   0    1.50    4.50
 -43  -5   0    9.40    6.70
  43  -5   0    8.60    6.50
 -43  -5   0   13.60    7.50
  43  -5   0   13.20    7.20
 -43  -5   0    7.50    6.60
 -43   5   0   15.90    7.80
 -43   5   0   25.10    8.50
 -43   5   0    3.80    5.50
  43   5   0    5.80    4.70
 -43   5   0    5.00    6.30
  43   5   0    8.40    5.80
  43   5   0   18.50    7.30
 -45  -5   0   30.10    9.30
  45  -5   0    7.60    5.60
 -45  -5   0   19.30    7.80
 -45  -5   0    7.60    7.40
  45  -5   0   13.90    7.20
  45  -5   0   20.40    8.60
 -45  -5   0   21.90    8.40
 -45  -5   0   10.30    7.20
  45  -5   0   15.50    6.60
 -45   5   0   17.70    8.80
  45   5   0   19.80    6.90
  45   5   0   27.50    8.40
 -45   5   0   22.20    8.60
 -45   5   0    4.30    6.60
 -45   5   0   13.80    8.00
 -47  -5   0   26.70    9.10
  47  -5   0    3.20    6.30
 -47  -5   0   24.50    8.70
 -47  -5   0   16.90    8.40
  47  -5   0   31.50    7.90
 -47  -5   0   23.70    8.80
 -47  -5   0   22.70    8.90
  47  -5   0   23.70    9.00
  47   5   0   20.00    7.00
  47   5   0   22.10    7.80
 -47   5   0   23.90    9.30
 -47   5   0   49.60   11.40
 -47   5   0   28.60   10.20
 -47   5   0   30.80    9.10
  49  -5   0   -1.10    6.00
  49  -5   0   -3.00    6.30
 -49  -5   0    4.20    7.40
  49  -5   0    8.80    6.20
 -49  -5   0    3.50    7.00
 -49  -5   0   -8.50    4.60
 -49  -5   0   -0.70    6.50
 -49   5   0   -0.80    5.40
  49   5   0    2.00    6.40
  49   5   0   -0.30    5.40
 -49   5   0   -0.40    6.30
  49   5   0    6.20    6.90
 -49   5   0   -6.80    6.90
 -49   5   0    2.40    6.60
 -51  -5   0   -9.70    5.40
 -51  -5   0   -3.70    7.50
 -51  -5   0   -1.60    6.40
 -51  -5   0    6.90    8.30
  51  -5   0    6.90    6.80
 -51  -5   0   20.10    9.30
  51  -5   0   12.10    8.50
  51   5   0    1.20    5.80
 -51   5   0    3.60    8.00
 -51   5   0   -0.40    7.40
 -51   5   0   -2.50    5.20
  51   5   0   -2.10    5.70
  51   5   0    0.80    6.10
 -51   5   0   11.70    8.10
   0  -6   0   39.40    8.40
   0  -6   0   39.90    7.60
   0  -6   0   52.39    8.30
   0  -6   0   47.60    8.20
   0  -6   0   46.90    7.70
   0   6   0   41.40    7.30
   0   6   0   42.10    7.10
   0   6   0   48.80    8.00
   0   6   0   32.30    7.60
   0   6   0   46.00    7.80
  -2  -6   0  135.99   14.10
  -2  -6   0  121.69   13.60
  -2  -6   0  120.29   15.50
   2  -6   0  123.29   15.60
  -2  -6   0  107.09   13.40
   2  -6   0  129.39   14.00
   2  -6   0  116.29   13.60
  -2  -6   0  127.59   14.10
   2  -6   0  127.09   14.20
   2  -6   0  123.59   13.70
  -2   6   0  124.79   13.50
   2   6   0  112.69   13.30
   2   6   0  123.59   13.60
  -2   6   0  139.79   14.50
  -2   6   0  134.39   14.10
  -2   6   0  131.39   12.50
   2   6   0  113.99   13.00
   2   6   0  103.89   12.90
   2   6   0  131.09   14.20
  -2   6   0  138.79   14.30
  -4  -6   0  141.99   15.10
   4  -6   0  145.09   13.10
   4  -6   0  117.59   13.80
   4  -6   0  128.59   14.50
   4  -6   0  149.88   14.90
  -4  -6   0  131.39   14.30
  -4  -6   0  133.69   14.60
  -4  -6   0  128.79   14.30
  -4  -6   0  145.09   16.60
   4  -6   0  132.79   14.40
  -4   6   0  132.69   14.40
   4   6   0  122.09   13.90
  -4   6   0  123.19   13.80
   4   6   0  139.99   14.40
  -4   6   0  107.59   13.10
   4   6   0  130.59   12.60
   4   6   0  113.19   13.40
   4   6   0  126.59   12.40
  -4   6   0  116.89   13.50
   6  -6   0  233.38   19.00
   6  -6   0  211.18   19.20
  -6  -6   0  210.38   19.10
   6  -6   0  239.38   19.80
  -6  -6   0  204.98   19.00
  -6  -6   0  233.58   19.50
   6  -6   0  189.88   18.80
  -6  -6   0  214.98   19.10
   6  -6   0  227.68   19.00
   6  -6   0  241.18   19.50
  -6   6   0  226.28   18.90
  -6   6   0  253.27   20.00
  -6   6   0  225.88   19.20
   6   6   0  220.58   18.60
   6   6   0  225.88   19.10
   6   6   0  217.48   19.10
   6   6   0  223.48   18.60
  -6   6   0  209.28   18.70
   6   6   0  252.47   19.60
   8  -6   0  150.38   15.80
   8  -6   0  162.58   13.80
   8  -6   0  136.79   15.10
  -8  -6   0  135.89   15.10
   8  -6   0  159.38   14.30
   8  -6   0  139.69   15.10
  -8  -6   0  134.59   14.90
   8  -6   0  109.29   14.30
  -8  -6   0  158.88   14.40
  -8  -6   0  117.99   14.30
  -8   6   0  136.79   14.80
   8   6   0  140.29   14.80
   8   6   0  144.99   13.40
  -8   6   0  113.09   14.00
   8   6   0  150.78   14.00
   8   6   0  119.79   14.40
  -8   6   0  141.19   13.60
  -8   6   0  155.68   15.80
   8   6   0  140.99   13.20
 -10  -6   0   26.50    6.00
  10  -6   0   41.00    6.90
  10  -6   0   17.60    5.30
  10  -6   0   21.20    6.30
 -10  -6   0   20.60    6.00
  10  -6   0   25.60    6.30
 -10  -6   0   33.00    6.90
 -10  -6   0   23.20    6.20
  10  -6   0   25.20    5.80
  10  -6   0   22.60    6.10
 -10  -6   0   19.70    6.30
 -10   6   0   21.80    5.90
  10   6   0   28.50    6.50
  10   6   0   37.90    7.10
 -10   6   0   33.30    7.00
  10   6   0   11.80    4.80
 -10   6   0   24.20    6.50
  10   6   0   34.80    7.10
  10   6   0   31.50    6.60
 -12  -6   0   61.79    9.70
 -12  -6   0   47.80    8.40
 -12  -6   0   59.79    9.50
  12  -6   0   76.59   10.20
  12  -6   0   74.29   10.30
  12  -6   0   52.99    8.30
  12  -6   0   57.49    8.70
  12  -6   0   52.89    8.90
  12  -6   0   67.49    9.70
 -12  -6   0   43.00    8.50
  12   6   0   59.39    9.20
  12   6   0   68.19    9.20
 -12   6   0   66.89    9.30
 -12   6   0   55.29    9.10
 -12   6   0   64.09    9.60
  12   6   0   60.69    9.60
  12   6   0   45.30    7.80
  12   6   0   66.59    9.40
 -12   6   0   76.29   10.50
  14  -6   0   47.50    8.10
  14  -6   0   30.60    7.00
 -14  -6   0   36.20    7.50
  14  -6   0   43.30    7.90
  14  -6   0   46.20    8.30
 -14  -6   0   36.00    7.60
  14  -6   0   36.90    6.80
 -14  -6   0   42.40    8.20
 -14  -6   0   31.20    7.40
  14  -6   0   30.70    6.90
 -14  -6   0   38.30    7.60
  14   6   0   28.80    7.10
  14   6   0   38.60    7.30
 -14   6   0   28.40    7.60
 -14   6   0   34.20    7.40
 -14   6   0   31.80    7.30
 -14   6   0   35.80    7.40
  14   6   0   35.50    7.20
  14   6   0   42.60    7.10
  14   6   0   39.80    7.20
  16  -6   0  196.58   17.70
  16  -6   0  177.58   19.00
 -16  -6   0  182.88   17.40
  16  -6   0  188.28   16.70
  16  -6   0  202.18   18.20
 -16  -6   0  214.78   18.60
 -16  -6   0  185.18   17.60
  16  -6   0  177.68   17.50
  16  -6   0  208.08   17.90
 -16  -6   0  172.68   17.30
 -16  -6   0  197.28   17.80
  16   6   0  181.98   17.60
 -16   6   0  194.48   17.30
  16   6   0  184.68   16.70
 -16   6   0  189.28   17.70
  16   6   0  220.98   18.00
  16   6   0  194.48   16.90
  16   6   0  212.08   17.70
 -16   6   0  164.28   17.10
 -16   6   0  228.78   18.50
 -18  -6   0   62.09   10.30
  18  -6   0   43.50    8.80
  18  -6   0   57.09    9.70
  18  -6   0   75.59    9.60
  18  -6   0   46.90    8.80
  18  -6   0   56.89    9.60
  18  -6   0   55.09    9.20
 -18  -6   0   65.39   10.10
 -18  -6   0   50.79    9.10
 -18  -6   0   57.59    9.40
 -18  -6   0   43.10    8.50
  18   6   0   55.79    9.10
  18   6   0   63.19    8.90
 -18   6   0   47.90    8.90
  18   6   0   65.99    9.20
 -18   6   0   69.19   10.50
  18   6   0   50.59    8.80
 -18   6   0   57.69    9.30
 -18   6   0   63.29    9.80
  18   6   0   59.09    9.70
 -20  -6   0   18.80    5.80
 -20  -6   0   15.50    5.80
 -20  -6   0   28.90    7.00
 -20  -6   0   10.00    4.90
  20  -6   0   24.30    6.30
  20  -6   0   25.80    7.40
 -20  -6   0   11.50    5.60
  20  -6   0   27.90    6.80
  20  -6   0   32.90    7.50
  20  -6   0   28.20    6.00
 -20   6   0   18.40    6.10
  20   6   0   28.90    6.50
 -20   6   0   21.00    6.10
  20   6   0   15.20    5.70
  20   6   0   15.80    5.20
  20   6   0   15.90    6.20
 -20   6   0   19.90    6.10
 -20   6   0   26.10    7.00
  20   6   0   19.20    5.90
  22  -6   0   -5.30    2.60
 -22  -6   0   -1.00    3.50
  22  -6   0    0.00    4.30
 -22  -6   0    3.50    4.40
  22  -6   0    2.20    4.40
 -22  -6   0    7.10    4.50
 -22  -6   0   -6.40    2.80
  22  -6   0   -1.20    3.20
 -22  -6   0    3.70    4.40
  22  -6   0   -3.80    3.40
 -22  -6   0   -1.00    3.60
  22  -6   0    2.70    4.60
 -22   6   0    3.90    4.30
  22   6   0    4.00    4.50
  22   6   0    2.10    3.80
 -22   6   0    0.10    2.70
 -22   6   0    9.00    5.30
 -22   6   0    6.70    4.40
  22   6   0    0.60    4.40
  22   6   0    0.40    3.00
 -24  -6   0   59.09    9.70
  24  -6   0   31.70    7.60
 -24  -6   0   58.79    9.70
  24  -6   0   41.60    7.50
  24  -6   0   44.50    9.10
 -24  -6   0   42.60    8.20
  24  -6   0   34.40    9.10
  24  -6   0   49.40    9.00
 -24  -6   0   31.30    7.70
  24  -6   0   39.20    8.30
 -24  -6   0   40.40    8.10
 -24  -6   0   36.00    8.50
 -24   6   0   50.89    9.80
 -24   6   0   28.80    8.10
  24   6   0   38.10    8.20
 -24   6   0   34.90    8.20
  24   6   0   40.40    8.00
  24   6   0   36.70    7.30
  24   6   0   31.80    7.00
  26  -6   0    0.40    4.40
 -26  -6   0    1.50    4.40
 -26  -6   0    9.10    5.30
  26  -6   0   -2.80    3.10
 -26  -6   0   -1.90    2.60
  26  -6   0    0.50    4.60
  26  -6   0   11.00    5.10
 -26  -6   0    9.80    5.40
  26  -6   0   16.00    6.30
 -26  -6   0   11.80    6.10
 -26   6   0   21.20    6.50
 -26   6   0    1.30    4.50
  26   6   0   -5.40    3.70
  26   6   0   12.50    5.00
 -26   6   0    6.80    5.40
  26   6   0    6.10    4.30
  26   6   0   12.20    5.60
 -26   6   0    9.70    5.40
 -28  -6   0   52.39   10.10
 -28  -6   0   66.49   11.10
  28  -6   0   63.39   10.80
 -28  -6   0   65.59   11.00
 -28  -6   0   51.79   10.70
 -28  -6   0   81.29   12.00
  28  -6   0   56.39    9.40
  28  -6   0   71.09   13.50
 -28  -6   0   73.09   11.40
  28   6   0   70.99   10.30
  28   6   0   76.59   11.10
  28   6   0   60.49    9.60
  28   6   0   61.29   10.30
 -28   6   0   63.69   11.00
 -28   6   0   70.79   11.30
 -28   6   0   66.59   11.60
 -30  -6   0   -3.40    4.30
 -30  -6   0   -5.70    4.20
  30  -6   0   11.70    5.90
  30  -6   0    2.10    5.80
 -30  -6   0   -0.40    4.20
 -30  -6   0   -2.60    3.80
 -30  -6   0    6.90    5.00
  30  -6   0    3.40    4.60
 -30   6   0   -1.00    4.20
 -30   6   0    0.70    5.30
 -30   6   0   -5.50    4.10
  30   6   0   -3.30    4.40
  30   6   0   -2.80    4.20
  30   6   0    5.20    4.60
  30   6   0   -1.00    4.20
  32  -6   0   -3.20    3.90
  32  -6   0   -6.20    2.90
 -32  -6   0   -3.30    4.00
  32  -6   0   -2.90    4.50
 -32  -6   0   -3.90    4.20
 -32  -6   0   -4.00    4.00
  32  -6   0   -3.50    3.10
 -32  -6   0    2.60    4.70
 -32  -6   0   -1.40    4.20
 -32  -6   0   -5.40    4.00
  32  -6   0    7.60    6.20
 -32   6   0    4.90    6.40
  32   6   0    2.30    4.50
  32   6   0    2.30    5.00
  32   6   0    3.40    4.70
 -32   6   0    3.80    5.10
 -32   6   0   -5.60    2.70
 -32   6   0   -0.40    4.70
 -32   6   0   -2.90    4.60
  34  -6   0   -3.80    4.30
 -34  -6   0    6.00    5.90
 -34  -6   0    7.80    5.90
  34  -6   0   11.90    6.10
  34  -6   0    4.40    6.00
  34  -6   0   -1.30    4.60
  34  -6   0    5.00    4.20
 -34  -6   0   -0.30    4.90
 -34  -6   0    7.40    5.50
 -34  -6   0    3.60    5.10
  34  -6   0    1.70    6.00
 -34  -6   0    5.10    4.30
 -34   6   0    4.10    6.20
 -34   6   0   19.00    7.60
 -34   6   0    5.40    6.20
  34   6   0    2.80    5.30
 -34   6   0    7.40    6.20
  34   6   0   -6.10    4.00
  34   6   0   -1.90    4.20
  34   6   0    0.70    4.50
  34   6   0    3.10    4.50
 -34   6   0   -4.70    4.30
  36  -6   0   29.20    8.50
 -36  -6   0   36.70    9.00
 -36  -6   0   27.10    8.50
 -36  -6   0   45.60    9.80
 -36  -6   0   35.80    9.30
 -36  -6   0   31.50    8.70
  36  -6   0   43.20    9.50
  36  -6   0   32.40    9.10
 -36  -6   0   40.40    9.60
  36  -6   0   46.70   10.70
  36   6   0   29.80    7.30
 -36   6   0   44.00   10.00
  36   6   0   46.00    9.30
  36   6   0   27.50    7.70
  36   6   0   30.00    8.20
 -36   6   0   48.60   10.10
 -36   6   0   36.90    9.50
 -38  -6   0   34.10    9.20
  38  -6   0   48.10   11.80
 -38  -6   0   28.80    9.40
 -38  -6   0   32.70    8.20
 -38  -6   0   49.10   10.50
  38  -6   0   36.60    9.70
 -38  -6   0   32.70    8.80
  38  -6   0   38.90    9.80
 -38   6   0   31.40    9.10
 -38   6   0   25.20    8.30
  38   6   0   27.30    8.30
 -38   6   0   69.09   12.10
  38   6   0   31.90    8.30
 -38   6   0   20.10    7.90
  38   6   0   17.90    6.90
 -40  -6   0   -1.60    5.70
 -40  -6   0   -3.20    3.60
  40  -6   0    4.60    5.40
 -40  -6   0    3.60    6.40
 -40  -6   0   -5.10    5.10
  40  -6   0   -2.00    3.90
 -40  -6   0   -3.80    4.80
  40  -6   0    4.60    5.90
 -40   6   0    0.90    5.70
  40   6   0   -5.80    4.70
 -40   6   0   11.90    7.90
  40   6   0   -1.90    4.80
 -40   6   0   -7.40    5.20
 -40   6   0    2.20    5.90
  40   6   0   -1.90    4.20
  42  -6   0    9.40    6.80
  42  -6   0   -4.30    4.60
 -42  -6   0    4.20    6.20
 -42  -6   0   -6.30    5.30
 -42  -6   0   12.80    6.90
 -42  -6   0   12.60    6.90
  42  -6   0    2.30    4.90
  42  -6   0    6.00    7.20
 -42  -6   0   13.40    8.10
 -42   6   0    2.00    6.00
 -42   6   0   -0.20    6.60
  42   6   0   -7.00    4.20
 -42   6   0   11.30    8.10
 -42   6   0   14.20    6.70
  42   6   0    4.50    5.80
 -44  -6   0    1.00    6.80
  44  -6   0    7.80    6.90
 -44  -6   0   12.70    7.30
  44  -6   0   -1.00    4.90
 -44  -6   0    9.60    6.90
 -44  -6   0    7.30    7.00
 -44  -6   0   -1.50    6.00
  44  -6   0    1.90    5.00
 -44   6   0    1.50    6.80
  44   6   0   -0.60    6.90
 -44   6   0   19.50    9.60
 -44   6   0    7.80    7.70
  44   6   0    1.90    5.30
  44   6   0    3.20    5.10
 -46  -6   0    1.60    7.30
 -46  -6   0    3.20    6.50
  46  -6   0    1.40    6.10
  46  -6   0    2.30    7.20
 -46  -6   0   12.00    9.00
 -46  -6   0   -2.80    5.80
  46  -6   0    9.70    5.90
  46   6   0    1.80    6.40
 -46   6   0   -3.50    6.70
  46   6   0    4.10    6.50
 -46   6   0    0.80    6.50
  46   6   0    0.30    5.20
 -46   6   0    4.50    7.30
 -48  -6   0   32.80   10.40
  48  -6   0    3.20    7.70
 -48  -6   0   25.90    9.30
 -48  -6   0   11.40    9.10
 -48  -6   0   18.80    9.00
  48  -6   0   18.10    9.00
 -48  -6   0   17.70    9.40
 -48   6   0    9.40    8.50
 -48   6   0   36.20   11.60
 -48   6   0   16.10    8.70
 -48   6   0    9.80    7.10
  48   6   0   14.50    8.20
  48   6   0   13.70    8.00
  48   6   0   13.90    7.00
  -1  -7   0   88.29   12.60
   1  -7   0  103.69   13.40
   1  -7   0  106.49   13.20
  -1  -7   0   96.59   12.80
  -1  -7   0   96.29   12.70
  -1  -7   0   95.19   12.70
  -1  -7   0   96.59   12.80
   1  -7   0  120.99   14.10
   1  -7   0   76.99   12.30
   1  -7   0   78.19   11.90
   1   7   0  108.49   13.30
  -1   7   0  121.89   13.60
   1   7   0   94.09   12.10
   1   7   0  106.59   13.00
   1   7   0  111.09   13.10
  -1   7   0  102.49   13.00
  -1   7   0   98.09   12.40
  -1   7   0   79.89   11.60
   1   7   0  106.29   12.70
  -3  -7   0   39.80    8.20
  -3  -7   0   40.90    8.00
   3  -7   0   35.80    8.20
   3  -7   0   38.90    8.20
   3  -7   0   51.39    9.10
  -3  -7   0   31.70    7.80
   3  -7   0   48.50    9.10
   3  -7   0   52.19    8.70
  -3  -7   0   40.90    7.80
  -3  -7   0   51.49    8.90
   3  -7   0   42.60    8.40
   3   7   0   41.20    7.90
  -3   7   0   27.70    6.80
   3   7   0   39.80    7.80
   3   7   0   44.80    8.50
   3   7   0   55.49    9.30
   3   7   0   38.40    8.10
  -3   7   0   47.30    9.00
  -3   7   0   38.00    7.70
  -3   7   0   43.40    8.60
  -5  -7   0   50.29    9.10
  -5  -7   0   49.90    8.70
  -5  -7   0   39.80    8.50
  -5  -7   0   31.30    7.80
   5  -7   0   38.20    8.10
   5  -7   0   45.00    8.80
   5  -7   0   53.79    9.40
   5  -7   0   37.00    7.90
   5  -7   0   44.40    9.10
   5  -7   0   39.30    8.40
  -5  -7   0   36.60    7.90
   5   7   0   40.10    8.40
  -5   7   0   54.09    8.80
   5   7   0   52.79    9.50
   5   7   0   47.80    8.30
  -5   7   0   59.59    9.70
   5   7   0   48.00    8.30
   5   7   0   49.00    9.00
  -5   7   0   60.89    9.90
  -5   7   0   44.30    8.70
   7  -7   0   -0.30    2.90
  -7  -7   0    6.70    4.30
   7  -7   0    1.30    3.70
   7  -7   0   10.40    5.60
  -7  -7   0    4.80    4.70
   7  -7   0    5.30    4.70
   7  -7   0    9.70    5.00
  -7  -7   0    4.80    4.00
  -7  -7   0    2.10    4.40
  -7  -7   0    8.00    5.10
   7  -7   0   12.00    5.40
   7   7   0    6.00    4.20
  -7   7   0    7.50    4.60
  -7   7   0   12.80    5.10
  -7   7   0    2.90    3.80
   7   7   0    0.20    4.40
   7   7   0    4.70    4.10
   7   7   0   -0.20    4.20
  -7   7   0    0.90    3.90
   7   7   0   15.30    5.90
   9  -7   0  248.18   24.20
   9  -7   0  246.58   22.10
  -9  -7   0  254.77   22.40
  -9  -7   0  220.98   21.50
   9  -7   0  248.28   21.90
  -9  -7   0  231.18   21.90
   9  -7   0  306.27   22.30
   9  -7   0  295.07   23.20
  -9  -7   0  264.87   22.50
  -9  -7   0  278.57   22.60
   9   7   0  290.57   22.80
  -9   7   0  236.68   21.30
   9   7   0  270.97   21.50
   9   7   0  219.38   21.30
  -9   7   0  216.38   21.40
  -9   7   0  319.37   23.60
   9   7   0  255.27   22.00
   9   7   0  237.68   21.20
  -9   7   0  204.18   21.00
 -11  -7   0   71.29   11.50
  11  -7   0   72.09   11.70
 -11  -7   0   99.99   12.90
 -11  -7   0   84.09   12.20
  11  -7   0   97.79   13.00
 -11  -7   0   75.29   11.50
  11  -7   0   82.09   11.90
  11  -7   0   96.39   11.90
 -11   7   0   91.89   12.10
 -11   7   0   65.99   11.00
  11   7   0  103.09   12.90
 -11   7   0   75.59   11.50
  11   7   0   76.89   10.90
  11   7   0   89.59   11.40
  11   7   0   89.59   12.20
 -11   7   0   78.09   11.80
  11   7   0   73.19   11.50
  13  -7   0   52.99    9.10
 -13  -7   0   77.69   11.20
 -13  -7   0   76.29   11.20
  13  -7   0   39.30    8.70
  13  -7   0   61.89   10.70
 -13  -7   0   74.09   13.30
  13  -7   0   57.49    9.90
 -13  -7   0   57.89   10.10
  13  -7   0   56.09   10.20
  13   7   0   80.99   11.50
 -13   7   0   74.59   10.90
  13   7   0   48.70    8.70
  13   7   0   89.89   11.70
 -13   7   0   52.29    9.50
  13   7   0   48.30    8.60
  13   7   0   61.09    9.50
 -13   7   0   72.79   11.10
 -13   7   0   50.59    9.30
 -15  -7   0    6.30    5.20
 -15  -7   0    7.10    5.00
  15  -7   0    8.30    4.90
  15  -7   0   11.30    5.20
  15  -7   0   11.60    5.20
  15  -7   0    5.70    5.20
 -15  -7   0    1.60    4.60
 -15  -7   0    3.70    4.20
 -15  -7   0    8.30    5.10
  15  -7   0    0.50    4.60
 -15   7   0    1.70    4.90
 -15   7   0   17.10    6.00
 -15   7   0    1.50    4.90
  15   7   0    2.30    3.90
  15   7   0    4.40    4.30
  15   7   0    9.80    5.50
  15   7   0    1.30    3.50
  15   7   0    3.90    4.90
  17  -7   0   -2.70    3.00
 -17  -7   0   -2.60    4.30
  17  -7   0   -4.90    3.40
  17  -7   0    0.80    4.80
  17  -7   0    0.10    4.70
 -17  -7   0   -1.20    4.10
 -17  -7   0    3.50    4.50
  17  -7   0    1.80    3.90
 -17  -7   0   -5.10    3.90
 -17  -7   0   -4.60    4.80
  17   7   0    0.00    4.00
  17   7   0    0.00    3.00
 -17   7   0   -2.10    4.00
  17   7   0   -1.70    4.30
  17   7   0    2.40    4.40
 -17   7   0   -1.60    4.20
 -17   7   0   -1.50    5.00
 -17   7   0   11.10    5.50
  17   7   0    4.40    4.20
 -19  -7   0   62.29   10.80
 -19  -7   0   82.39   12.30
 -19  -7   0   66.19   11.60
 -19  -7   0   58.59   10.70
  19  -7   0   61.49   11.10
  19  -7   0   79.99   12.00
  19  -7   0   95.19   12.90
  19  -7   0   68.59   10.20
 -19  -7   0   63.29   11.00
  19   7   0   93.49   11.70
  19   7   0   77.49   10.80
  19   7   0   70.89   11.10
  19   7   0   51.99   10.00
 -19   7   0   71.89   11.70
 -19   7   0   77.69   11.50
  19   7   0   57.29   10.20
 -19   7   0   71.79   11.90
 -21  -7   0    2.80    4.90
  21  -7   0   13.50    6.60
 -21  -7   0   -0.30    4.60
  21  -7   0   -2.50    3.80
 -21  -7   0   -0.90    4.40
 -21  -7   0    1.60    5.40
  21  -7   0    9.90    5.10
  21  -7   0    1.90    3.80
 -21  -7   0    7.40    5.30
  21   7   0    1.60    4.10
 -21   7   0    0.80    3.70
  21   7   0   12.20    5.90
  21   7   0    6.40    5.60
  21   7   0   14.40    5.10
 -21   7   0    5.40    5.70
  21   7   0    4.20    4.90
 -21   7   0    5.10    4.80
  23  -7   0   42.60    9.10
 -23  -7   0   36.30    8.50
 -23  -7   0   22.90    7.70
  23  -7   0   23.50    7.40
  23  -7   0   28.00    8.40
 -23  -7   0   34.90    8.50
 -23  -7   0   52.79   10.10
  23  -7   0   39.80    7.70
 -23  -7   0   44.60    9.30
 -23  -7   0   39.40    9.00
  23  -7   0   31.50    9.60
 -23   7   0   31.40    8.60
  23   7   0   48.10    8.70
 -23   7   0   41.90    8.70
  23   7   0   38.10    9.30
  23   7   0   45.10    8.30
  23   7   0   47.10    8.30
  25  -7   0   -6.90    3.70
 -25  -7   0    4.80    5.00
 -25  -7   0   -1.80    4.30
 -25  -7   0   -1.20    4.30
 -25  -7   0    0.50    5.20
 -25  -7   0    2.80    5.60
  25  -7   0   -2.80    4.60
  25  -7   0    9.40    6.30
  25  -7   0    1.90    4.90
  25  -7   0    5.60    4.60
 -25  -7   0    3.10    5.20
  25  -7   0    1.20    4.20
  25   7   0    6.90    5.20
 -25   7   0    6.80    5.20
  25   7   0   -2.00    4.60
 -25   7   0   -3.30    4.20
 -25   7   0   -2.40    5.00
 -25   7   0   -2.50    3.50
  25   7   0    2.70    4.90
  25   7   0    4.70    5.10
  27  -7   0   19.10    7.10
 -27  -7   0   13.20    7.10
 -27  -7   0   -3.50    4.70
 -27  -7   0   15.40    6.80
  27  -7   0   24.10    8.10
  27  -7   0   16.00    7.00
  27  -7   0   14.80    7.40
 -27  -7   0    4.80    5.80
  27  -7   0   10.30    6.40
 -27  -7   0    9.90    5.00
 -27  -7   0    6.60    5.50
  27  -7   0   11.80    5.10
  27   7   0    6.70    4.70
  27   7   0   18.20    9.00
  27   7   0    8.30    5.60
  27   7   0    4.90    5.30
  27   7   0    7.30    5.70
 -27   7   0    4.60    6.00
 -27   7   0    7.50    4.70
 -27   7   0   10.20    6.20
 -27   7   0    9.20    6.70
 -29  -7   0   -7.50    4.10
  29  -7   0   -2.40    4.60
  29  -7   0   -3.90    4.90
  29  -7   0    6.20    4.70
 -29  -7   0   13.40    6.90
 -29  -7   0   -0.30    5.10
  29  -7   0   -8.20    4.60
 -29  -7   0    1.80    5.20
 -29  -7   0   12.20    6.70
 -29  -7   0   15.10    6.90
  29  -7   0   13.10    7.60
  29   7   0    0.80    4.90
  29   7   0    7.30    5.50
 -29   7   0    3.00    4.50
 -29   7   0    2.80    5.90
 -29   7   0    3.20    5.90
  29   7   0    8.70    5.80
 -29   7   0    7.80    5.60
  29   7   0    2.50    5.80
  31  -7   0   -0.40    4.00
 -31  -7   0    0.10    5.00
 -31  -7   0    0.50    5.00
 -31  -7   0   -3.30    5.00
 -31  -7   0    4.10    5.80
 -31  -7   0    4.00    5.30
  31  -7   0   -2.50    4.80
  31  -7   0    0.40    5.60
 -31   7   0    0.40    5.30
 -31   7   0    1.40    5.10
  31   7   0   -5.70    4.20
  31   7   0    4.30    5.80
  31   7   0   -1.60    4.70
 -31   7   0   -0.80    4.50
 -33  -7   0   13.10    7.20
 -33  -7   0   -2.20    4.90
 -33  -7   0    4.40    6.40
  33  -7   0    7.90    7.10
 -33  -7   0   -2.20    4.90
 -33  -7   0    5.20    6.10
  33  -7   0    0.00    5.70
  33  -7   0   16.80    5.90
  33   7   0   12.90    6.60
 -33   7   0    7.60    5.90
  33   7   0   21.70    6.60
 -33   7   0   10.80    7.80
 -33   7   0   13.70    7.30
  33   7   0    7.30    6.20
  35  -7   0   18.60    6.40
 -35  -7   0    9.90    7.20
 -35  -7   0   26.40    9.00
  35  -7   0   11.90    7.90
  35  -7   0    8.20    6.60
 -35  -7   0    8.60    6.70
  35  -7   0   19.40   10.00
 -35  -7   0    9.80    7.40
 -35  -7   0   18.60    7.50
 -35   7   0   31.90    9.60
 -35   7   0    1.20    6.50
  35   7   0    5.80    5.10
  35   7   0   22.70    8.10
 -35   7   0   31.70    9.50
  37  -7   0    8.50    7.70
 -37  -7   0   -5.40    4.80
 -37  -7   0    4.20    6.50
 -37  -7   0    1.10    5.90
 -37  -7   0    3.40    6.30
 -37  -7   0    3.90    6.90
  37  -7   0   22.90    8.00
  37  -7   0   -4.30    5.70
  37   7   0    5.20    5.70
  37   7   0    7.40    5.80
 -37   7   0    3.40    8.40
 -37   7   0    3.10    6.30
 -37   7   0   -4.10    6.30
  39  -7   0   55.09    9.90
  39  -7   0   56.39   11.50
 -39  -7   0   29.40   12.30
  39  -7   0   57.29   12.00
 -39  -7   0   53.79   12.30
 -39  -7   0   92.79   14.40
 -39  -7   0   55.99   12.00
  39  -7   0   48.00   11.80
 -39  -7   0   68.79   13.00
 -39   7   0   54.99   11.90
 -39   7   0   74.89   13.70
  39   7   0   62.99   11.60
  39   7   0   69.89   11.10
 -39   7   0   47.50   12.80
  39   7   0   61.69   11.30
  41  -7   0   57.69   12.70
 -41  -7   0   68.29   14.10
 -41  -7   0   68.19   13.50
  41  -7   0   64.79   10.70
 -41  -7   0   41.40   12.70
 -41  -7   0   68.39   12.90
 -41   7   0   76.19   14.50
  41   7   0   56.99   11.30
  41   7   0   37.80    9.20
 -41   7   0   55.79   12.40
 -41   7   0   59.89   13.40
  41   7   0   65.69   12.20
 -43  -7   0    3.30    8.20
  43  -7   0   -4.30    4.80
 -43  -7   0   -1.40    6.40
 -43  -7   0   -3.00    6.40
 -43  -7   0   -3.80    5.70
 -43  -7   0    2.10    7.60
  43  -7   0    3.10    6.80
  43  -7   0   10.70    7.10
  43   7   0   -2.70    6.40
 -43   7   0   -6.00    8.40
  43   7   0    6.30    6.30
 -43   7   0   -4.80    5.80
  43   7   0    1.60    5.20
 -43   7   0    6.70    8.40
   0  -8   0  125.09   16.30
   0  -8   0  120.99   15.70
   0  -8   0  117.09   15.50
   0  -8   0  140.99   16.80
   0   8   0  147.79   17.10
   0   8   0  145.99   16.20
   0   8   0  138.19   16.70
   0   8   0  107.19   14.40
  -2  -8   0   97.99   14.00
  -2  -8   0  111.89   14.90
  -2  -8   0   83.69   13.70
   2  -8   0  139.89   16.10
  -2  -8   0   98.59   14.30
   2  -8   0  103.99   14.50
   2  -8   0   93.59   14.60
  -2  -8   0  125.29   15.40
  -2   8   0  120.19   14.80
  -2   8   0  105.29   13.70
  -2   8   0  116.69   15.10
   2   8   0  104.89   13.70
   2   8   0  109.49   14.60
   2   8   0   93.19   14.90
  -2   8   0  110.39   13.80
   2   8   0  124.29   15.10
   2   8   0  119.19   15.20
   4  -8   0   18.90    7.50
   4  -8   0   49.00   10.90
  -4  -8   0   41.40    9.40
  -4  -8   0   52.29   10.20
  -4  -8   0   41.40    9.20
   4  -8   0   65.19   13.20
  -4  -8   0   45.20    9.70
  -4  -8   0   33.80    8.70
   4  -8   0   49.60    9.80
   4  -8   0   76.69   11.50
  -4   8   0   45.00    9.10
   4   8   0   50.19    9.70
  -4   8   0   36.90    8.70
  -4   8   0   49.20    9.70
  -4   8   0   59.79   10.20
   4   8   0   52.29   10.10
   4   8   0   66.29   11.20
   4   8   0   54.59    9.30
  -6  -8   0   47.80    9.70
   6  -8   0   58.89   12.50
  -6  -8   0   36.10    9.00
  -6  -8   0   32.60    8.40
   6  -8   0   55.89   10.00
  -6  -8   0   44.70    9.70
  -6  -8   0   49.50    9.30
   6  -8   0   45.40    9.20
   6   8   0   55.59   10.40
   6   8   0   38.80    8.40
  -6   8   0   39.40    8.80
   6   8   0   36.10    8.90
  -6   8   0   49.20   10.10
  -6   8   0   47.40    9.40
   6   8   0   56.29   10.30
   8  -8   0   12.00    6.80
  -8  -8   0    8.50    4.90
  -8  -8   0    8.40    6.20
  -8  -8   0   -1.90    4.90
   8  -8   0   -1.80    3.50
   8  -8   0   10.10    5.60
  -8  -8   0    9.60    6.30
  -8  -8   0   10.20    5.90
   8  -8   0    3.10    4.90
   8   8   0   15.70    7.60
  -8   8   0    4.70    5.60
   8   8   0   10.40    5.50
  -8   8   0   19.40    7.40
   8   8   0    6.40    5.80
  -8   8   0    8.40    5.10
   8   8   0    9.80    5.20
 -10  -8   0   26.90    8.30
 -10  -8   0   35.70    9.10
  10  -8   0   46.10    8.80
 -10  -8   0   42.90    9.40
  10  -8   0   54.59   12.60
  10  -8   0   19.50    8.90
 -10  -8   0   29.70    8.50
  10  -8   0   13.70    7.30
  10  -8   0   39.60    8.90
 -10   8   0   38.50    8.80
  10   8   0   25.80    7.30
 -10   8   0   49.80    9.80
  10   8   0   33.60    8.00
  10   8   0   40.60    8.80
  10   8   0   35.80    8.60
 -10   8   0   13.80    6.20
 -12  -8   0    7.90    6.30
 -12  -8   0   18.00    6.90
  12  -8   0    3.20    4.60
  12  -8   0    2.00    5.50
 -12  -8   0   16.70    6.50
  12  -8   0    6.40    4.90
  12  -8   0   14.80    6.40
 -12  -8   0    2.50    5.60
 -12  -8   0   10.40    6.50
 -12   8   0   20.00    6.70
  12   8   0   10.20    6.20
 -12   8   0   17.30    7.50
  12   8   0    5.80    4.80
 -12   8   0   13.00    6.60
  12   8   0    4.60    5.20
  14  -8   0   44.30    9.90
 -14  -8   0   29.10    9.00
  14  -8   0   35.20    9.20
 -14  -8   0   56.19   10.40
 -14  -8   0   34.10    8.70
  14  -8   0   32.90    8.60
 -14  -8   0   42.70    9.50
  14  -8   0   43.70    8.50
 -14  -8   0   43.20    9.80
 -14   8   0   38.20    8.90
 -14   8   0   45.20    9.50
 -14   8   0   40.70    9.60
  14   8   0   41.60    9.40
 -14   8   0   24.60    8.70
  14   8   0   55.19   10.20
  14   8   0   33.80    7.70
  14   8   0   37.80    9.80
  14   8   0   37.30    9.40
 -16  -8   0  182.18   20.40
  16  -8   0  162.68   22.40
  16  -8   0  165.38   19.60
  16  -8   0  175.38   19.70
  16  -8   0  192.58   17.30
 -16  -8   0  198.88   20.90
 -16  -8   0  176.88   19.50
  16  -8   0  161.68   19.30
 -16  -8   0  179.08   20.00
 -16  -8   0  158.48   19.00
  16   8   0  201.58   21.00
  16   8   0  161.78   18.80
  16   8   0  204.88   20.40
  16   8   0  153.88   17.90
  16   8   0  159.18   17.80
 -16   8   0  165.88   19.80
 -16   8   0  130.29   17.50
 -16   8   0  143.29   18.20
 -16   8   0  168.58   19.70
 -18  -8   0   26.10    8.10
  18  -8   0   42.10   10.90
 -18  -8   0   39.60    9.10
  18  -8   0   41.90    9.90
  18  -8   0   33.60    8.10
  18  -8   0   24.50    8.20
 -18  -8   0   18.10    7.40
  18  -8   0   19.70    6.90
 -18  -8   0   40.90    9.50
  18  -8   0   26.70    7.90
 -18  -8   0   29.90    8.90
 -18   8   0   18.10    7.50
  18   8   0   23.00    7.70
  18   8   0   31.00    8.70
  18   8   0   38.90    8.60
  18   8   0   31.80    7.50
 -18   8   0   19.30    7.00
 -18   8   0   31.40    9.40
 -18   8   0   26.10    8.60
  18   8   0   35.70    7.90
  20  -8   0   63.39   11.90
 -20  -8   0   55.19   12.50
  20  -8   0   76.09   11.30
 -20  -8   0   79.29   12.70
 -20  -8   0   54.59   11.20
 -20  -8   0   61.89   11.40
  20  -8   0   47.40   10.00
  20  -8   0   54.09   11.30
 -20  -8   0   55.89   11.60
  20   8   0   61.29   10.60
  20   8   0   65.99   11.60
 -20   8   0   56.99   10.90
 -20   8   0   51.79   10.60
 -20   8   0   73.59   12.50
  20   8   0   42.10    9.00
 -20   8   0   79.29   12.60
  20   8   0   62.29   10.60
  22  -8   0  269.67   26.70
 -22  -8   0  308.07   27.10
 -22  -8   0  313.87   27.80
  22  -8   0  300.47   27.00
  22  -8   0  306.77   27.50
 -22  -8   0  282.17   26.40
  22  -8   0  296.67   26.80
 -22  -8   0  368.66   28.10
 -22   8   0  280.87   27.10
 -22   8   0  328.27   27.30
  22   8   0  338.47   26.90
 -22   8   0  297.67   26.60
  22   8   0  316.07   27.10
  22   8   0  203.38   27.40
  24  -8   0   12.40    6.20
 -24  -8   0   15.30    6.50
 -24  -8   0    4.70    6.00
 -24  -8   0   16.50    7.70
 -24  -8   0   39.20    9.30
 -24  -8   0    9.00    6.90
  24  -8   0   11.10    7.40
  24  -8   0   20.50    8.00
 -24   8   0   18.80    6.80
 -24   8   0   14.00    8.90
  24   8   0    7.20    5.80
 -24   8   0   26.30    8.20
  24   8   0   10.80    6.50
 -26  -8   0   15.20    6.30
 -26  -8   0   18.40    7.60
 -26  -8   0    8.10    7.00
  26  -8   0    4.50    6.00
  26  -8   0    3.80    6.80
 -26  -8   0   10.00    6.50
  26  -8   0   19.00    7.80
  26  -8   0    8.30    6.30
 -26  -8   0    2.60    6.50
  26   8   0   31.60    8.40
  26   8   0   16.80    6.70
 -26   8   0    7.00    6.50
 -26   8   0    8.90    7.10
 -26   8   0    5.70    8.20
  28  -8   0  170.98   18.30
  28  -8   0  152.58   19.30
 -28  -8   0  138.59   19.10
 -28  -8   0  163.98   20.10
 -28  -8   0  142.99   19.70
 -28  -8   0  189.88   20.70
  28  -8   0  165.78   20.60
  28   8   0  150.88   18.70
 -28   8   0  159.28   20.10
  28   8   0  163.88   18.00
 -28   8   0  158.28   19.90
 -28   8   0  179.88   21.80
  30  -8   0    4.70    5.50
 -30  -8   0   18.30    7.90
  30  -8   0   14.10    7.30
  30  -8   0    4.40    6.10
 -30  -8   0    5.30    7.00
 -30  -8   0   29.30    8.90
 -30  -8   0    4.70    6.80
 -30  -8   0    8.80    7.00
  30   8   0   -5.80    6.70
 -30   8   0   -4.10    6.00
 -30   8   0   -2.40    5.40
  30   8   0    2.00    5.70
 -30   8   0    3.80    5.60
  30   8   0    7.70    6.10
  32  -8   0    3.80    7.00
  32  -8   0   16.20    6.40
 -32  -8   0   19.80    8.00
 -32  -8   0   11.30    7.30
 -32  -8   0   11.00    8.00
 -32  -8   0   30.20    9.00
 -32  -8   0   17.80    8.90
  32  -8   0   12.00    7.50
 -32   8   0   13.60    7.40
  32   8   0   10.50    6.70
 -32   8   0    5.70    6.20
  32   8   0   14.10    7.30
  32   8   0   17.90    6.80
 -32   8   0    9.00    7.70
 -34  -8   0   -1.80    5.90
 -34  -8   0    7.80    7.00
  34  -8   0   -5.50    4.30
 -34  -8   0    3.80    7.10
  34  -8   0    1.70    6.20
  34  -8   0   -5.10    6.20
 -34  -8   0    3.80    6.80
  34   8   0    3.10    6.20
 -34   8   0    2.70    6.30
  34   8   0    7.10    5.90
  34   8   0    3.40    5.80
 -34   8   0   -0.50    7.50
  36  -8   0    3.40    6.80
 -36  -8   0    2.70    6.10
 -36  -8   0    6.00    7.00
 -36  -8   0    1.80    7.30
  36  -8   0    1.30    5.70
 -36  -8   0   -2.60    5.80
 -36  -8   0   -1.70    6.70
  36  -8   0    0.50    7.00
 -36   8   0   -1.70    6.80
  36   8   0   -0.10    5.30
 -36   8   0    6.70    7.40
  36   8   0    0.10    6.80
  36   8   0    6.90    6.70
 -36   8   0   -3.60    6.70
  38  -8   0    7.00    7.50
  38  -8   0   -4.50    6.80
 -38  -8   0   11.70    8.10
 -38  -8   0    6.40    8.00
 -38  -8   0  -11.60    5.90
 -38  -8   0   16.20    8.50
  38  -8   0    7.30    6.30
  38   8   0    6.40    6.10
  38   8   0    0.80    6.70
 -38   8   0   14.50    9.10
 -38   8   0   -4.60    6.30
  -1  -9   0   -1.60    5.30
  -1  -9   0   -0.40    4.20
   1  -9   0    0.90    5.20
   1  -9   0    6.20    5.90
  -1  -9   0   -4.40    5.10
   1  -9   0   -4.20    5.20
   1  -9   0    1.40    4.40
  -1  -9   0   -1.10    5.40
  -1   9   0    0.40    5.60
  -1   9   0    0.20    4.70
  -1   9   0   -5.70    5.00
   1   9   0   -6.50    3.20
  -1   9   0    7.50    5.40
   1   9   0   -2.30    5.30
   1   9   0    2.00    5.10
   1   9   0   -2.80    4.70
   3  -9   0    1.80    4.50
  -3  -9   0    1.10    5.10
   3  -9   0   -3.70    5.30
  -3  -9   0    3.10    5.40
   3  -9   0   13.00    6.60
   3  -9   0    1.90    5.10
  -3  -9   0   -2.50    5.80
  -3  -9   0    0.60    5.70
   3   9   0    0.00    5.50
  -3   9   0    2.80    5.10
  -3   9   0   -3.50    3.40
  -3   9   0   -2.30    5.20
  -3   9   0   -4.00    5.60
   3   9   0    5.50    5.50
   3   9   0    3.60    4.90
   3   9   0    2.70    4.90
   5  -9   0    3.00    5.90
  -5  -9   0    4.70    5.80
   5  -9   0    0.00    5.30
  -5  -9   0   22.00    7.50
  -5  -9   0    5.60    6.70
   5  -9   0    9.60    6.90
   5  -9   0   17.80    7.40
  -5  -9   0   12.40    6.20
  -5   9   0    4.10    5.60
   5   9   0   18.20    7.60
   5   9   0    7.50    5.80
  -5   9   0    9.40    7.30
   5   9   0   10.20    6.10
  -5   9   0   10.50    6.80
   5   9   0    8.70    7.00
  -5   9   0   13.90    6.70
   5   9   0    3.60    6.00
  -7  -9   0    4.20    5.90
   7  -9   0    1.90    6.60
  -7  -9   0    0.30    5.70
   7  -9   0    5.60    5.50
   7  -9   0    0.50    5.10
  -7  -9   0   -4.50    5.30
   7  -9   0    1.00    5.90
  -7   9   0    0.30    5.40
  -7   9   0    0.60    6.20
   7   9   0   -4.20    5.00
  -7   9   0   -5.60    4.40
   7   9   0    3.50    5.60
   7   9   0    8.20    5.80
   7   9   0   -3.90    3.80
  -7   9   0    3.00    6.10
  -9  -9   0   49.00    9.90
   9  -9   0   16.60    7.80
   9  -9   0   27.50    9.50
  -9  -9   0   29.90   11.20
   9  -9   0   26.70    8.00
  -9  -9   0   33.20    8.80
   9  -9   0   36.40    9.70
   9   9   0   35.20    9.00
  -9   9   0   44.60    9.50
   9   9   0   32.90    8.30
   9   9   0   36.10    8.60
  -9   9   0   45.20   10.90
  11  -9   0   -0.50    5.10
  11  -9   0    9.90    6.10
 -11  -9   0   15.90    7.30
 -11  -9   0   -1.40    5.40
 -11  -9   0   -4.80    4.90
  11  -9   0    1.70    4.50
  11  -9   0   -3.20    3.80
 -11   9   0    0.10    6.00
  11   9   0    1.40    4.80
  11   9   0    0.90    5.10
 -11   9   0   -7.10    4.30
 -11   9   0   -7.40    5.80
  11   9   0   -3.40    5.20
  13  -9   0    1.70    6.40
 -13  -9   0    6.40    6.30
  13  -9   0   22.50    7.90
 -13  -9   0   -7.00    5.50
  13  -9   0   19.90    7.50
 -13  -9   0    4.70    6.10
  13  -9   0    0.50    4.80
 -13   9   0    4.70    6.80
  13   9   0    4.80    5.60
 -13   9   0    2.00    6.50
  13   9   0    8.80    6.10
 -13   9   0   13.90    7.40
  13   9   0   21.80    8.30
 -15  -9   0   18.00    7.40
  15  -9   0    7.00    5.90
  15  -9   0    5.70    6.80
  15  -9   0    2.60    5.80
 -15  -9   0   14.10    7.50
  15  -9   0    6.60    7.10
 -15  -9   0   -3.60    5.70
  15   9   0   -0.70    5.30
 -15   9   0   14.60    6.50
  15   9   0    9.30    6.00
  15   9   0   10.80    6.20
 -15   9   0    2.70    6.10
 -15   9   0   10.30    6.80
 -17  -9   0    0.60    5.70
  17  -9   0   11.00    6.50
  17  -9   0    6.50    6.60
  17  -9   0   -2.80    6.10
  17  -9   0   -3.10    5.90
 -17  -9   0   23.00    8.70
 -17  -9   0    9.80    7.20
  17   9   0    7.50    6.70
 -17   9   0    7.50    6.40
  17   9   0   -3.10    5.20
 -17   9   0   12.00    8.30
 -17   9   0    7.30    7.30
  17   9   0    5.60    5.40
  19  -9   0    1.10    5.80
  19  -9   0   -0.10    7.00
 -19  -9   0    2.00    5.90
 -19  -9   0    5.70    6.80
  19  -9   0    5.60    5.80
 -19  -9   0   -3.30    5.50
  19  -9   0   -5.40    5.80
  19   9   0   -1.30    5.60
 -19   9   0    6.10    7.50
  19   9   0    2.30    5.30
 -19   9   0   -6.50    5.70
  19   9   0   -1.20    4.90
 -19   9   0    1.40    5.60
  21  -9   0   34.00    9.70
  21  -9   0   46.80    9.40
 -21  -9   0   72.39   13.70
  21  -9   0   62.49   12.60
 -21  -9   0   50.89   11.50
 -21  -9   0   31.50    9.80
  21  -9   0   51.99   11.30
 -21   9   0   45.20   11.20
  21   9   0   23.00    7.60
  21   9   0   37.90   10.00
  21   9   0   47.70   10.00
  23  -9   0   23.80   10.10
  23  -9   0    5.10    6.20
  23  -9   0   12.20    8.40
  23  -9   0   26.60    7.80
 -23  -9   0    9.70    7.60
 -23  -9   0    7.80    8.00
 -23  -9   0   27.10    9.30
  23   9   0    5.60    6.10
  23   9   0    9.10    5.80
 -23   9   0   11.40    7.50
  23   9   0   13.70    7.10
 -23   9   0    9.90    7.80
 -25  -9   0   -5.30    7.70
 -25  -9   0   -1.10    6.00
 -25  -9   0   -5.00    5.30
  25  -9   0   -0.90    6.00
 -25  -9   0   -7.10    4.90
  25  -9   0   -2.00    4.50
  25  -9   0    0.90    5.30
  25  -9   0   -5.70    6.70
 -25   9   0   -8.30    6.30
  25   9   0    0.10    4.80
  25   9   0    5.20    6.40
 -25   9   0    0.40    6.40
  25   9   0   -6.10    5.00
 -27  -9   0   -1.90    6.10
 -27  -9   0   -0.30    7.10
  27  -9   0    3.00    5.80
 -27  -9   0   -6.30    5.50
 -27  -9   0    2.60    7.00
  27  -9   0    2.50    5.80
  27  -9   0  -14.10    5.50
  27  -9   0    1.80    8.50
 -27   9   0    8.90    8.40
  27   9   0    7.50    6.60
 -27   9   0   -0.30    6.70
  27   9   0   14.90    6.40
  29  -9   0   46.40   10.10
  29  -9   0   29.50   10.30
  29  -9   0   21.60    9.70
  29  -9   0   51.59   13.00
 -29  -9   0   35.80   11.80
 -29  -9   0   32.70    9.80
 -29  -9   0   32.80   10.30
 -29  -9   0   35.40   12.60
 -29  -9   0   35.70   11.10
  29   9   0   23.80    9.20
  29   9   0   48.40   10.20
 -29   9   0   43.30   11.20
 -29   9   0   49.99   11.80
   0 -10   0   17.00    9.50
   0 -10   0    9.70    6.90
   0 -10   0   10.10    8.10
   0 -10   0   18.80    8.60
   0  10   0   14.30    8.20
   0  10   0   11.50    7.00
  -2 -10   0   -0.90    6.70
  -2 -10   0   10.80    7.40
   2 -10   0   -1.50    6.30
   2 -10   0   10.40    7.30
   2 -10   0   18.60    8.20
  -2 -10   0    0.80    6.10
   2 -10   0    6.80    8.50
  -2 -10   0    6.90    6.80
  -2  10   0    6.50    7.30
  -2  10   0   10.30    6.70
   2  10   0    9.30    7.50
   2  10   0    9.50    8.90
  -4 -10   0    0.10    6.80
  -4 -10   0    3.10    7.30
   4 -10   0    1.90    6.20
   4 -10   0    1.50    6.50
  -4 -10   0   10.00    6.90
   4 -10   0    1.80    7.80
  -4 -10   0    5.80    7.20
   4 -10   0   -1.70    5.50
  -4  10   0    3.70    5.60
   4  10   0    9.40    6.40
  -4  10   0    3.20    7.00
   6 -10   0    1.40    8.10
   6 -10   0   -0.60    6.00
   6 -10   0    7.70    7.60
  -6 -10   0   -1.80    6.70
  -6 -10   0    8.70    7.40
  -6 -10   0    4.70    8.10
   6 -10   0    8.80    6.90
  -6  10   0   -9.10    5.30
   6  10   0   -0.90    6.00
   6  10   0    8.50    6.50
  -6  10   0   -0.90    5.80
   8 -10   0    8.50    7.70
   8 -10   0   19.70    8.40
   8 -10   0   15.40    8.00
  -8 -10   0   -2.90    5.80
   8 -10   0   21.10    9.90
  -8 -10   0   10.30    7.90
  -8 -10   0   10.50    9.20
  -8 -10   0   18.20    8.30
   8  10   0   32.60    9.20
   8  10   0   20.50    8.40
  -8  10   0   13.90    8.30
  -8  10   0    8.80    6.70
  10 -10   0    6.20    7.90
 -10 -10   0   -0.10    6.80
  10 -10   0   -9.50    4.90
 -10 -10   0   -4.70    5.40
 -10 -10   0    0.00    6.20
  10 -10   0    4.30    6.60
  10 -10   0    0.50    7.80
 -10 -10   0   -1.80    7.50
 -10  10   0    0.70    7.00
  10  10   0    7.90    7.50
  10  10   0   -2.70    4.70
 -10  10   0   -0.10    6.70
  12 -10   0   50.99   13.10
 -12 -10   0   71.69   13.40
 -12 -10   0   65.39   13.20
  12 -10   0   57.69   12.50
 -12 -10   0   77.29   14.10
  12 -10   0   67.29   13.30
  12 -10   0   86.09   14.20
  12  10   0   74.59   12.20
 -12  10   0   75.09   13.10
  12  10   0   79.69   14.00
 -12  10   0   82.49   14.40
  14 -10   0    0.00    6.20
 -14 -10   0   14.50    9.70
  14 -10   0   -6.50    5.20
  14 -10   0   -3.00    7.90
 -14 -10   0    1.00    7.10
 -14 -10   0   -3.80    6.60
  14 -10   0    6.40    8.10
 -14  10   0   -3.00    5.40
  14  10   0    0.70    6.00
 -14  10   0    8.90    7.40
  14  10   0   10.30    7.40
 -16 -10   0   49.70   12.60
  16 -10   0  115.89   17.00
 -16 -10   0   87.89   15.20
  16 -10   0   55.59   11.80
 -16 -10   0   67.69   16.40
 -16 -10   0   43.00   12.50
  16 -10   0   72.59   13.70
 -16  10   0   93.59   15.90
  16  10   0   63.29   12.90
  16  10   0   75.19   12.60
  18 -10   0   -0.30    5.60
 -18 -10   0    9.20    8.20
  58   0  -1   -1.20    5.80
  58   0  -1    6.80    7.40
 -58   0   1    0.60    6.70
 -58   0   1    1.70    8.20
 -58   0   1  -11.60    5.60
  56   0  -1   -4.00    7.10
  56   0  -1    5.00    6.10
 -56   0   1   -8.20    5.50
 -56   0   1   -2.30    6.70
 -54   0   1    1.70    6.30
  54   0  -1    2.70    6.40
 -54   0   1   -2.70    5.50
  54   0  -1    4.00    6.30
 -54   0   1    2.80    6.00
  54   0  -1    2.80    6.00
 -54   0   1    1.00    6.50
 -52   0   1    0.50    5.90
  52   0  -1   -2.20    5.20
  52   0  -1    6.00    5.80
 -52   0   1   -1.90    4.10
  52   0  -1    4.40    5.60
 -52   0   1    3.90    6.10
 -52   0   1   -0.20    5.70
  52   0  -1    2.00    5.50
  50   0  -1   -5.00    5.30
 -50   0   1    0.40    4.40
 -50   0   1   -1.70    5.40
  50   0  -1    1.30    8.20
  50   0  -1   -1.30    4.80
 -50   0   1   -2.80    4.70
 -50   0   1   -5.50    4.10
  50   0  -1   -2.90    5.20
  50   0  -1   -3.00    3.20
  48   0  -1    0.50    4.30
 -48   0   1    5.20    5.60
  48   0  -1   10.70    6.40
  48   0  -1    1.30    5.30
 -48   0   1   -9.10    3.30
  48   0  -1   -8.60    3.60
 -48   0   1   11.20    5.10
  48   0  -1    3.80    4.60
 -48   0   1   -4.60    4.30
  46   0  -1    3.00    5.20
 -46   0   1   -3.20    4.20
  46   0  -1   -3.90    4.20
  46   0  -1    7.80    5.00
 -46   0   1   -0.70    4.70
 -46   0   1   -0.40    4.90
  46   0  -1    5.90    5.20
 -46   0   1    0.00    3.60
  46   0  -1   -4.20    3.70
 -46   0   1    0.50    5.10
  46   0  -1   -3.60    3.00
 -44   0   1    1.90    4.50
 -44   0   1    0.30    4.80
 -44   0   1    4.50    5.00
 -44   0   1    7.10    5.60
  44   0  -1   -1.10    4.20
  44   0  -1   -4.40    3.20
  44   0  -1   -2.60    3.50
  44   0  -1   -2.90    4.40
  44   0  -1   -1.30    4.20
  44   0  -1    3.00    4.80
 -42   0   1    1.80    5.20
  42   0  -1   -3.90    3.80
  42   0  -1    0.00    3.60
 -42   0   1   -6.40    3.60
 -42   0   1    0.30    4.50
  42   0  -1   -0.10    4.00
 -42   0   1    1.30    4.60
  42   0  -1    1.60    4.70
  42   0  -1    2.60    4.10
 -42   0   1   -7.00    3.30
  42   0  -1    1.90    4.50
  40   0  -1   -0.10    3.10
  40   0  -1    0.30    3.70
 -40   0   1    4.90    4.20
 -40   0   1    4.00    4.00
 -40   0   1   -1.70    2.70
 -40   0   1   -3.10    3.70
  40   0  -1   -1.60    3.40
 -40   0   1    0.00    4.10
  40   0  -1   -4.00    3.60
  40   0  -1   -4.20    3.80
  40   0  -1    1.40    4.00
 -38   0   1   -0.30    3.70
  38   0  -1   -2.20    3.40
 -38   0   1   -2.90    3.40
 -38   0   1    0.00    3.50
  38   0  -1    6.00    3.50
 -38   0   1    2.10    3.30
  38   0  -1    1.10    3.90
  38   0  -1    2.20    4.30
  38   0  -1   -0.70    3.30
  38   0  -1   -1.10    3.30
  36   0  -1    4.20    4.00
  36   0  -1    4.50    4.00
  36   0  -1   -2.30    2.90
 -36   0   1    2.00    3.20
 -36   0   1    0.70    3.90
 -36   0   1    0.40    2.70
 -36   0   1    1.00    3.70
  36   0  -1    3.50    4.20
  36   0  -1    0.80    3.60
 -36   0   1    4.90    4.40
  36   0  -1    0.40    2.90
 -34   0   1   -0.50    3.20
  34   0  -1   -3.30    3.10
  34   0  -1    0.40    3.20
  34   0  -1   -2.20    2.30
  34   0  -1   -2.20    2.70
 -34   0   1   -4.20    2.60
  34   0  -1    1.10    3.30
 -34   0   1   -0.90    3.20
 -34   0   1    4.20    4.20
  34   0  -1   -2.00    3.10
  32   0  -1    2.50    3.30
  32   0  -1    3.80    3.60
  32   0  -1    1.10    3.10
  32   0  -1   -2.30    2.70
 -32   0   1   -0.20    3.00
 -32   0   1   -1.80    3.00
  32   0  -1    4.60    4.20
 -32   0   1   -0.50    2.90
 -32   0   1    5.80    4.20
 -32   0   1   -2.50    2.00
  32   0  -1    1.40    2.90
 -30   0   1    3.00    3.40
  30   0  -1   -2.90    2.60
  30   0  -1   -1.20    2.60
 -30   0   1    5.80    3.80
 -30   0   1    1.50    3.70
 -30   0   1    0.00    2.90
  30   0  -1    0.80    2.80
  30   0  -1    1.30    3.10
 -30   0   1    3.20    3.30
  30   0  -1   -0.40    2.90
  30   0  -1   -3.70    2.50
 -28   0   1    1.40    3.20
  28   0  -1    4.30    3.20
  28   0  -1   -2.50    2.50
  28   0  -1   -0.20    2.10
  28   0  -1    6.90    3.50
 -28   0   1    0.80    3.20
 -28   0   1    1.30    2.90
 -28   0   1   -1.00    2.90
  28   0  -1    1.50    3.30
 -28   0   1   -4.80    2.80
  28   0  -1    1.70    3.00
  26   0  -1    0.50    2.80
  26   0  -1    0.80    3.00
  26   0  -1   -1.30    2.50
  26   0  -1    1.90    2.40
 -26   0   1    1.20    2.10
  26   0  -1    3.20    2.90
 -26   0   1    1.60    3.10
 -26   0   1    1.50    3.10
 -26   0   1    5.00    2.90
  26   0  -1    0.70    2.60
 -26   0   1   -2.60    2.20
 -24   0   1   -1.40    2.60
 -24   0   1    1.70    2.90
 -24   0   1   -0.80    2.90
  24   0  -1   -2.50    1.90
 -24   0   1    5.70    3.40
  24   0  -1   -2.80    2.10
  24   0  -1   -3.50    1.70
  24   0  -1   -1.10    2.70
  24   0  -1    1.00    2.40
 -24   0   1    4.00    2.80
  24   0  -1    2.70    3.10
 -22   0   1    0.50    2.40
 -22   0   1   -0.10    2.60
 -22   0   1   -2.70    2.30
  22   0  -1    0.20    2.20
  22   0  -1    3.20    2.90
 -22   0   1    4.40    3.20
 -22   0   1    4.80    3.20
  22   0  -1    1.10    2.70
  22   0  -1   -1.00    2.70
  22   0  -1   -5.20    2.20
  22   0  -1    0.50    2.90
 -20   0   1   -0.50    2.70
  20   0  -1    0.80    2.80
  20   0  -1   -2.20    3.00
 -20   0   1   -4.10    2.30
  20   0  -1    0.90    3.10
  20   0  -1    1.30    2.30
  20   0  -1   -2.40    2.50
  20   0  -1    2.60    2.80
 -20   0   1   -0.60    2.70
 -20   0   1   -1.10    2.00
  18   0  -1   -2.30    2.90
  18   0  -1   -2.90    1.70
 -18   0   1    1.30    2.60
 -18   0   1    2.10    2.60
 -18   0   1   -3.40    1.50
  18   0  -1    3.40    2.80
  18   0  -1    0.30    2.60
  18   0  -1    1.60    2.90
  18   0  -1    3.50    2.80
 -18   0   1    2.20    3.00
 -18   0   1   -1.80    2.00
 -16   0   1   -2.60    2.50
 -16   0   1    2.60    2.10
  16   0  -1    1.30    2.20
  16   0  -1   -0.40    2.10
  16   0  -1   -1.50    2.10
 -16   0   1   -0.10    2.70
 -16   0   1    2.70    2.80
  16   0  -1   -1.00    2.10
 -16   0   1   -1.50    2.20
  16   0  -1    0.80    2.10
  16   0  -1    0.40    2.60
 -14   0   1    0.50    2.10
  14   0  -1   -3.10    2.30
  14   0  -1    0.70    2.80
 -14   0   1    3.50    2.70
  14   0  -1    1.50    2.50
  14   0  -1   -0.30    2.20
  14   0  -1   -2.00    2.10
 -14   0   1    4.10    2.80
  14   0  -1   -0.60    2.50
 -14   0   1   -0.30    2.40
 -14   0   1   -0.30    2.50
 -12   0   1   -3.90    2.00
  12   0  -1    3.60    2.60
  12   0  -1   -3.00    1.70
  12   0  -1    1.40    2.30
  12   0  -1   -0.20    2.30
 -12   0   1   -1.00    1.80
 -12   0   1    0.30    2.30
  12   0  -1    3.00    2.10
 -12   0   1   -1.10    2.40
  12   0  -1   -0.40    2.00
 -12   0   1   -2.40    1.90
  10   0  -1   -0.70    1.60
 -10   0   1    1.80    2.00
 -10   0   1    4.10    1.90
  10   0  -1   -0.70    2.10
  10   0  -1    0.50    2.10
 -10   0   1    3.20    2.60
 -10   0   1   -3.00    1.70
 -10   0   1    0.00    1.70
  10   0  -1    0.90    2.20
  10   0  -1    2.00    2.40
  10   0  -1   -1.00    2.20
  -8   0   1   -0.80    1.80
   8   0  -1   -0.70    1.80
  -8   0   1   -0.50    1.50
   8   0  -1    1.00    2.00
  -8   0   1    0.90    1.90
   8   0  -1    3.40    2.10
   8   0  -1   -2.30    1.80
  -8   0   1    0.00    2.20
   8   0  -1    0.00    1.30
  -8   0   1   -1.10    1.30
   8   0  -1   -0.20    2.10
   6   0  -1    1.60    1.70
   6   0  -1   -1.40    1.10
  -6   0   1   -0.30    1.70
  -6   0   1    0.10    1.20
   6   0  -1   -0.90    1.40
  -6   0   1    0.20    1.50
  -6   0   1    0.70    1.60
  -6   0   1    0.10    1.30
   6   0  -1    3.70    1.70
   6   0  -1    1.60    1.60
   6   0  -1   -0.90    1.30
   4   0  -1   -1.00    0.80
  -4   0   1    0.60    0.70
   4   0  -1    0.40    1.00
  -4   0   1   -1.20    0.80
  -4   0   1   -0.40    1.00
   4   0  -1    0.10    0.70
  -4   0   1   -0.30    0.70
  -4   0   1   -0.20    1.00
   4   0  -1    0.30    1.00
   4   0  -1    0.20    0.90
   4   0   1    0.70    0.60
  -4   0  -1   -1.30    0.70
   4   0   1   -0.30    1.00
  -4   0  -1    0.20    0.60
   4   0   1   -0.30    0.50
  -4   0  -1    0.20    0.80
   4   0   1    0.70    0.80
  -4   0  -1   -0.60    0.90
  -4   0  -1   -0.80    0.60
   4   0   1   -0.70    0.60
  -4   0  -1   -0.10    0.60
  -6   0  -1    2.60    1.70
   6   0   1    1.60    1.60
   6   0   1    1.00    1.60
  -6   0  -1    0.20    1.10
   6   0   1    0.50    1.10
  -6   0  -1   -0.40    1.10
  -6   0  -1    1.00    1.00
   6   0   1    1.00    1.00
  -6   0  -1    0.80    1.30
  -6   0  -1   -0.10    1.30
   6   0   1    1.30    1.10
  -8   0  -1    3.00    1.80
  -8   0  -1    0.80    1.40
  -8   0  -1   -1.60    1.40
  -8   0  -1   -0.10    1.30
  -8   0  -1   -0.40    1.40
   8   0   1   -1.80    1.50
   8   0   1    1.70    1.40
   8   0   1    0.90    1.50
  -8   0  -1    1.10    1.80
   8   0   1   -1.30    1.70
   8   0   1    2.10    1.60
 -10   0  -1   -0.30    1.90
  10   0   1   -0.70    2.00
 -10   0  -1    1.70    1.50
  10   0   1   -1.80    1.60
  10   0   1    1.40    2.00
  10   0   1    0.80    1.80
  10   0   1    1.00    1.90
 -10   0  -1    0.70    1.80
 -10   0  -1    2.90    1.80
  10   0   1    0.30    1.70
 -10   0  -1   -1.10    1.60
 -10   0  -1   -3.00    2.20
  12   0   1   -3.40    1.70
  12   0   1    0.30    2.20
  12   0   1   -2.90    1.70
 -12   0  -1    1.40    2.00
  12   0   1    1.20    1.80
 -12   0  -1    0.00    1.90
  12   0   1   -0.60    1.90
  12   0   1   -1.40    2.00
 -12   0  -1   -0.20    2.00
 -12   0  -1   -2.10    1.70
 -12   0  -1   -0.70    1.70
 -12   0  -1    3.00    2.70
  14   0   1   -4.10    2.00
 -14   0  -1    1.80    2.20
  14   0   1    2.10    2.00
 -14   0  -1   -2.40    1.90
  14   0   1   -1.40    1.90
 -14   0  -1    0.00    2.00
  14   0   1    1.70    2.30
 -14   0  -1   -0.10    2.20
 -14   0  -1    0.50    2.70
  14   0   1   -0.50    2.00
 -14   0  -1   -0.90    2.10
  14   0   1   -2.90    1.70
 -16   0  -1   -2.70    2.80
 -16   0  -1   -0.20    2.30
  16   0   1   -2.80    1.90
  16   0   1   -0.40    2.30
 -16   0  -1    1.30    2.30
 -16   0  -1    4.20    2.80
  16   0   1    0.60    2.50
  16   0   1    1.00    2.00
  16   0   1   -0.10    2.50
 -16   0  -1   -2.00    1.90
  16   0   1    4.00    2.40
 -16   0  -1   -0.50    2.40
 -18   0  -1   -5.50    2.20
  18   0   1    2.80    2.40
 -18   0  -1   -1.50    2.10
 -18   0  -1    4.30    2.60
 -18   0  -1    1.60    2.20
 -18   0  -1   -2.40    3.10
  18   0   1   -3.20    2.10
  18   0   1    0.20    2.40
  18   0   1    1.10    2.30
 -18   0  -1   -3.60    2.00
  18   0   1    0.30    2.50
  18   0   1   -1.50    2.10
 -20   0  -1    0.50    2.80
  20   0   1   -0.40    2.50
 -20   0  -1    0.40    2.20
 -20   0  -1    1.20    3.00
  20   0   1   -0.60    2.20
 -20   0  -1   -1.50    2.50
  20   0   1    4.60    2.90
 -20   0  -1   -2.50    1.70
  20   0   1    3.80    3.00
  20   0   1    0.00    2.20
 -20   0  -1    5.40    2.60
  20   0   1    1.70    2.50
 -22   0  -1   -4.10    2.20
  22   0   1   -4.60    2.10
  22   0   1   -4.70    2.30
  22   0   1   -3.30    2.30
 -22   0  -1    2.00    2.80
  22   0   1   -1.80    2.60
 -22   0  -1    2.10    2.50
 -22   0  -1   -2.80    2.60
  22   0   1   -1.10    2.10
  22   0   1   -1.70    1.80
 -22   0  -1    4.10    3.00
 -24   0  -1    2.70    2.80
  24   0   1    0.50    2.70
  24   0   1    1.60    2.60
  24   0   1   -2.30    2.10
  24   0   1   -3.50    2.10
  24   0   1   -1.90    2.60
 -24   0  -1    2.30    3.20
  24   0   1    0.70    2.40
 -24   0  -1    3.20    3.30
 -24   0  -1    0.80    2.20
 -24   0  -1    3.90    2.90
  26   0   1   -5.40    1.80
 -26   0  -1   -1.30    2.10
  26   0   1    2.80    2.60
  26   0   1   -3.90    2.50
 -26   0  -1    0.60    2.70
  26   0   1   -0.80    2.50
 -26   0  -1   -1.70    2.20
 -26   0  -1   -0.20    2.40
 -26   0  -1   -3.70    1.90
  26   0   1    4.50    2.70
 -26   0  -1   -1.50    2.60
  26   0   1    1.60    3.10
 -28   0  -1   -3.70    1.60
  28   0   1   -1.00    2.40
 -28   0  -1   -1.60    2.20
  28   0   1   -2.10    2.20
  28   0   1    1.20    2.30
 -28   0  -1   -2.00    2.50
 -28   0  -1    0.40    2.90
 -28   0  -1   -1.70    2.50
  28   0   1   -1.70    2.10
 -28   0  -1    2.50    3.20
  28   0   1    2.10    2.90
  28   0   1    3.90    2.90
 -30   0  -1   -1.10    2.00
 -30   0  -1    3.10    3.50
 -30   0  -1   -2.70    2.30
  30   0   1   -2.30    2.40
  30   0   1   -5.80    1.90
 -30   0  -1    0.70    2.70
 -30   0  -1   -0.80    2.90
 -30   0  -1   -1.30    2.60
  30   0   1   -4.10    2.50
  30   0   1   -3.80    2.20
  30   0   1    1.20    3.10
  32   0   1    1.20    3.00
 -32   0  -1   10.10    4.10
 -32   0  -1    1.20    3.30
 -32   0  -1   -4.10    3.00
  32   0   1   -2.20    2.70
 -32   0  -1    0.50    3.20
  32   0   1   -1.40    2.80
  32   0   1   -4.10    2.40
  32   0   1   -3.50    2.90
 -32   0  -1   -2.50    2.60
  32   0   1    2.60    3.30
  34   0   1   -3.70    2.50
  34   0   1   -0.10    3.40
 -34   0  -1    9.70    4.30
 -34   0  -1    1.60    3.20
  34   0   1   -1.10    2.60
 -34   0  -1    0.60    3.40
  34   0   1   -1.20    2.90
  34   0   1    2.60    3.50
  34   0   1   -2.60    3.00
 -34   0  -1   -2.80    2.60
 -34   0  -1   -6.20    2.60
  36   0   1    4.60    4.00
 -36   0  -1    2.00    3.80
 -36   0  -1   -2.00    3.60
  36   0   1   -7.30    2.60
 -36   0  -1    2.90    3.50
  36   0   1    1.90    3.10
 -36   0  -1   -1.10    3.20
 -36   0  -1    0.90    3.20
  36   0   1   -3.20    3.10
  36   0   1   -2.30    3.50
  38   0   1   -3.60    3.10
  38   0   1    7.00    4.30
  38   0   1   -1.30    3.70
 -38   0  -1    1.10    4.00
  38   0   1   -1.40    3.30
 -38   0  -1   -2.30    3.20
  38   0   1   -1.00    3.10
 -38   0  -1    2.00    3.90
 -38   0  -1   -3.10    2.10
  38   0   1   -2.30    3.00
 -38   0  -1   -1.70    3.40
 -40   0  -1   -0.80    3.40
 -40   0  -1    2.60    3.00
  40   0   1    0.60    3.40
  40   0   1    5.70    4.30
 -40   0  -1   -9.40    2.40
  40   0   1    5.40    4.20
  40   0   1    5.10    4.70
 -40   0  -1    1.50    4.00
 -40   0  -1    0.90    4.00
  40   0   1   -2.00    3.70
  40   0   1   -4.30    3.50
  42   0   1   -0.40    3.80
  42   0   1   -0.60    3.50
 -42   0  -1    3.90    5.10
 -42   0  -1   -4.20    3.70
  42   0   1   12.00    5.20
 -42   0  -1   -6.50    3.50
  42   0   1   -2.10    4.00
  42   0   1   -3.80    3.90
 -42   0  -1   -2.70    3.70
  42   0   1   -1.30    3.50
  44   0   1    5.70    4.70
  44   0   1   -0.30    4.20
 -44   0  -1   -4.10    3.90
  44   0   1    1.20    4.20
 -44   0  -1    5.30    5.00
 -44   0  -1    2.60    4.50
  44   0   1   -0.90    3.40
 -44   0  -1    2.50    4.70
 -44   0  -1   -0.70    4.20
  44   0   1    0.10    2.90
 -46   0  -1    2.80    4.40
  46   0   1    1.20    4.60
  46   0   1    1.70    4.30
  46   0   1   -3.10    2.90
 -46   0  -1    3.30    5.50
 -46   0  -1    1.50    4.60
  46   0   1    1.10    5.00
  46   0   1    2.20    3.60
 -46   0  -1    0.50    4.50
  46   0   1    0.40    4.40
 -46   0  -1   -1.50    4.40
 -48   0  -1    4.80    5.40
 -48   0  -1   -2.60    4.00
  48   0   1   -2.20    4.40
  48   0   1    1.70    5.10
 -48   0  -1   -3.50    4.90
  48   0   1   -2.90    4.10
  48   0   1   -0.80    4.80
 -48   0  -1   -4.90    4.80
  48   0   1   -2.00    3.80
 -48   0  -1   -0.80    4.50
  48   0   1   -3.10    4.80
  50   0   1    0.40    5.10
 -50   0  -1   -4.80    4.70
  50   0   1    1.50    4.50
  50   0   1    5.30    4.50
  50   0   1   -1.20    4.50
 -50   0  -1   -2.10    4.90
 -50   0  -1   -8.40    4.30
 -52   0  -1    0.50    6.10
 -52   0  -1   -1.20    5.10
  52   0   1    5.40    5.40
 -52   0  -1    0.20    5.80
  52   0   1   -6.00    4.30
  54   0   1   -4.30    4.90
 -54   0  -1   -5.10    5.40
 -54   0  -1   -4.70    5.80
  54   0   1    1.10    5.50
 -54   0  -1   -6.00    5.80
  54   0   1   -6.20    4.80
  54   0   1    4.70    5.60
 -56   0  -1    2.90    7.90
 -56   0  -1   -3.60    6.00
  56   0   1   -4.20    4.40
  56   0   1   -2.30    4.80
  56   0   1   -1.50    5.70
  56   0   1    3.30    5.80
 -58   0  -1    4.30    7.50
  58   0   1    9.80    7.10
 -58   0  -1   16.20    8.20
  58   0   1   -4.40    5.60
 -58   0  -1   -6.30    7.10
 -58   0  -1    3.30    7.00
  57  -1  -1   -2.10    6.40
  57  -1  -1    6.10    6.40
 -57  -1   1    3.00    6.80
 -57  -1   1   -1.80    7.10
 -57  -1   1    7.60    7.20
  57   1  -1    0.40    5.60
 -57   1   1   -2.60    6.00
  57   1  -1    0.90    6.50
 -57   1   1    1.40    7.80
 -57   1   1    2.20    6.80
 -57   1   1   18.50    8.60
 -55  -1   1    6.00    5.60
  55  -1  -1    6.20    7.10
  55  -1  -1    1.60    5.50
  55  -1  -1    4.00    6.90
 -55  -1   1    0.40    6.20
 -55  -1   1    6.10    7.60
 -55  -1   1    2.00    6.20
 -55   1   1   -5.70    6.50
  55   1  -1   -4.20    5.80
 -55   1   1   -5.70    5.80
 -55   1   1    9.90    8.20
 -55   1   1    8.30    7.30
  55   1  -1   -6.40    5.00
  53  -1  -1   29.10    8.10
  53  -1  -1   28.10    8.70
 -53  -1   1   24.00    8.70
 -53  -1   1   29.80    8.80
 -53  -1   1   26.90    9.20
 -53  -1   1   25.70    8.90
  53  -1  -1   16.60    7.30
 -53   1   1   30.30    9.90
 -53   1   1   21.70    7.70
 -53   1   1   44.50   10.70
  53   1  -1   26.40    7.90
 -53   1   1   40.50   10.20
  53   1  -1   10.60    6.50
  53   1  -1   19.80    7.30
 -51  -1   1   10.00    6.30
 -51  -1   1    6.20    6.90
  51  -1  -1    5.80    6.30
  51  -1  -1   10.00    6.40
  51  -1  -1   11.50    7.00
  51  -1  -1    7.60    5.90
 -51  -1   1   -0.80    5.80
 -51  -1   1    9.20    6.60
 -51   1   1    8.80    6.90
 -51   1   1    3.60    6.70
 -51   1   1   13.00    6.60
 -51   1   1   -1.60    5.00
  51   1  -1   15.70    6.80
  51   1  -1    3.30    5.10
  51   1  -1   14.90    6.50
  51   1  -1   24.30    7.20
  51   1  -1   -2.80    5.00
  49  -1  -1   44.10   10.00
 -49  -1   1   56.39   10.50
 -49  -1   1   38.40    8.90
  49  -1  -1   40.20    9.80
  49  -1  -1   35.40    8.90
  49  -1  -1   45.70    9.50
 -49  -1   1   32.10    9.30
  49  -1  -1   41.80    9.20
 -49  -1   1   36.20    9.20
  49  -1  -1   40.40    8.90
  49   1  -1   45.50    9.90
  49   1  -1   48.30   10.10
 -49   1   1   45.50    9.80
 -49   1   1   35.00    9.10
 -49   1   1   44.30    9.70
  49   1  -1   49.80    9.40
 -49   1   1   32.10    9.00
  49   1  -1   39.10    9.20
  47  -1  -1   90.79   13.40
 -47  -1   1   89.79   13.60
 -47  -1   1   81.49   13.10
  47  -1  -1   94.29   12.40
  47  -1  -1  106.59   13.60
 -47  -1   1   92.99   13.40
  47  -1  -1   87.79   13.20
 -47  -1   1   73.29   12.60
 -47  -1   1   78.09   12.70
  47  -1  -1   90.09   12.90
 -47   1   1   80.79   12.90
 -47   1   1   83.89   13.60
 -47   1   1   93.79   13.40
  47   1  -1   65.29   11.30
  47   1  -1   76.09   12.30
 -47   1   1   83.99   13.20
  47   1  -1   90.89   16.00
  47   1  -1   91.69   12.90
 -45  -1   1   -0.30    5.20
 -45  -1   1   10.20    6.00
  45  -1  -1    0.50    5.10
  45  -1  -1   14.60    6.80
 -45  -1   1    2.30    5.20
  45  -1  -1    1.20    4.40
  45  -1  -1    8.30    5.10
 -45  -1   1    5.60    5.30
  45  -1  -1   -0.60    3.40
 -45  -1   1    4.50    5.50
  45  -1  -1    0.40    5.10
  45   1  -1   10.50    5.60
  45   1  -1    8.70    5.60
 -45   1   1   12.20    6.20
 -45   1   1    4.00    4.80
  45   1  -1    3.80    4.70
  45   1  -1   10.90    6.10
 -45   1   1    3.40    5.00
  45   1  -1    2.50    4.90
 -45   1   1    7.10    5.80
 -43  -1   1    2.20    4.80
  43  -1  -1   12.30    5.40
 -43  -1   1   -0.30    3.20
  43  -1  -1   -3.10    4.20
  43  -1  -1    3.40    4.80
 -43  -1   1    5.80    4.40
 -43  -1   1   -0.60    3.20
 -43  -1   1    4.90    4.70
  43  -1  -1   11.00    5.70
  43  -1  -1    2.90    4.90
  43  -1  -1    4.30    4.80
 -43   1   1    4.50    4.20
  43   1  -1   -4.50    3.60
 -43   1   1    2.30    5.00
  43   1  -1    3.00    4.30
  43   1  -1   -1.40    4.50
  43   1  -1    8.60    5.40
  43   1  -1    1.00    4.10
  43   1  -1    5.20    4.70
 -43   1   1   11.20    5.80
 -43   1   1    4.20    4.90
  41  -1  -1  111.59   14.10
  41  -1  -1  107.59   13.50
 -41  -1   1  111.79   14.20
  41  -1  -1  126.19   13.70
  41  -1  -1  117.39   14.20
 -41  -1   1  119.29   14.60
 -41  -1   1  116.79   14.70
  41  -1  -1  138.09   15.10
  41  -1  -1  119.89   14.60
 -41  -1   1  143.39   15.90
 -41   1   1  150.18   16.00
 -41   1   1  120.39   14.60
 -41   1   1  109.19   14.30
  41   1  -1  114.89   14.20
 -41   1   1   95.49   13.90
  41   1  -1  117.39   13.80
 -41   1   1  107.49   14.00
  41   1  -1   87.89   12.50
  41   1  -1  121.79   14.30
  41   1  -1  108.39   13.60
  41   1  -1  112.59   14.30
  39  -1  -1   18.80    6.20
 -39  -1   1   19.80    6.40
 -39  -1   1   14.50    6.00
 -39  -1   1   13.70    5.20
  39  -1  -1   16.80    5.50
  39  -1  -1   20.40    5.90
  39  -1  -1   13.40    5.80
 -39  -1   1    9.30    5.00
  39  -1  -1   21.20    6.80
  39  -1  -1   15.40    5.50
 -39  -1   1    7.80    5.10
  39   1  -1    9.80    5.40
  39   1  -1   16.40    5.70
  39   1  -1   28.40    7.00
 -39   1   1   14.00    6.30
 -39   1   1    9.50    5.30
  39   1  -1   23.00    6.00
 -39   1   1   17.90    6.30
 -39   1   1   13.10    5.70
  39   1  -1   19.90    6.20
 -39   1   1   20.30    6.20
  39   1  -1   14.70    5.30
 -37  -1   1    3.00    3.50
  37  -1  -1   -3.40    2.70
  37  -1  -1    7.60    4.30
  37  -1  -1    7.80    4.20
  37  -1  -1    3.40    3.90
  37  -1  -1    3.50    4.20
 -37  -1   1    0.10    4.00
  37  -1  -1    6.90    5.20
 -37  -1   1   -1.30    3.90
 -37  -1   1    1.70    4.40
 -37  -1   1    1.90    4.10
  37   1  -1    1.00    3.70
 -37   1   1    9.10    5.00
  37   1  -1    3.10    3.90
 -37   1   1    2.90    3.40
  37   1  -1    6.60    4.50
  37   1  -1    1.90    3.90
  37   1  -1   -0.70    3.70
 -37   1   1    6.90    4.40
  37   1  -1   19.00    6.00
 -37   1   1    0.50    4.20
 -37   1   1    3.10    4.20
  35  -1  -1  265.57   21.90
 -35  -1   1  284.77   23.00
  35  -1  -1  283.37   22.70
  35  -1  -1  280.97   22.70
  35  -1  -1  234.38   23.40
 -35  -1   1  261.17   22.40
 -35  -1   1  299.67   23.10
  35  -1  -1  286.97   22.50
 -35  -1   1  281.47   22.70
 -35  -1   1  264.47   22.70
  35  -1  -1  288.47   22.90
 -35  -1   1  234.28   23.90
  35   1  -1  298.27   22.40
  35   1  -1  292.57   22.60
 -35   1   1  277.87   22.90
 -35   1   1  250.27   22.40
  35   1  -1  288.37   22.50
 -35   1   1  347.67   24.10
  35   1  -1  267.87   22.10
 -35   1   1  299.97   23.20
  35   1  -1  273.47   22.50
 -35   1   1  223.58   21.90
 -33  -1   1   37.20    7.40
 -33  -1   1   38.00    7.30
  33  -1  -1   35.70    7.10
 -33  -1   1   36.30    7.40
 -33  -1   1   33.70    6.70
 -33  -1   1   38.80    7.30
  33  -1  -1   33.70    6.60
  33  -1  -1   40.10    6.70
  33  -1  -1   48.20    8.30
 -33  -1   1   35.30    7.50
  33  -1  -1   38.60    7.30
 -33   1   1   56.99    8.60
  33   1  -1   36.30    6.70
  33   1  -1   46.70    7.90
  33   1  -1   48.40    7.80
  33   1  -1   33.90    6.80
 -33   1   1   32.10    6.90
 -33   1   1   44.30    7.70
  33   1  -1   36.90    6.90
  33   1  -1   38.80    7.00
 -33   1   1   34.80    7.20
 -33   1   1   36.70    7.00
 -31  -1   1  125.69   12.70
 -31  -1   1  119.39   12.90
  31  -1  -1  103.19   11.40
  31  -1  -1  106.69   12.30
  31  -1  -1  115.69   12.20
  31  -1  -1  106.69   12.20
  31  -1  -1  102.69   11.70
  31  -1  -1  115.29   12.00
 -31  -1   1   85.49   11.30
 -31  -1   1  108.99   12.20
 -31  -1   1  111.89   12.30
 -31  -1   1   93.89   11.70
 -31   1   1   81.09   11.00
  31   1  -1   88.69   11.10
  31   1  -1   90.59   11.20
  31   1  -1  101.29   12.70
 -31   1   1  107.59   12.20
  31   1  -1  112.49   11.90
 -31   1   1   96.99   11.80
  31   1  -1   93.09   11.20
 -31   1   1  127.09   13.10
 -31   1   1   79.49   10.80
 -29  -1   1   37.80    6.60
  29  -1  -1   24.90    5.70
  29  -1  -1   22.20    5.60
  29  -1  -1   23.20    5.70
 -29  -1   1   32.90    6.20
  29  -1  -1   29.20    5.70
 -29  -1   1   17.70    5.20
 -29  -1   1   25.00    5.70
  29  -1  -1   22.10    5.40
 -29  -1   1   27.80    5.70
  29  -1  -1   22.20    5.20
  29   1  -1   34.90    6.50
  29   1  -1   25.50    5.50
  29   1  -1   33.30    6.10
  29   1  -1   28.40    5.60
 -29   1   1   24.30    5.40
 -29   1   1   26.90    5.70
 -29   1   1   33.10    6.20
  29   1  -1   22.50    5.30
 -29   1   1   30.60    7.00
  29   1  -1   25.50    5.60
 -29   1   1   25.50    5.60
 -27  -1   1    4.60    3.60
  27  -1  -1   14.40    4.60
  27  -1  -1    6.90    3.70
  27  -1  -1   15.40    4.10
 -27  -1   1   12.50    4.10
  27  -1  -1    9.00    4.00
  27  -1  -1   23.10    5.40
 -27  -1   1   14.10    4.60
  27  -1  -1   18.90    4.60
 -27  -1   1   11.30    4.20
 -27  -1   1   18.20    4.90
 -27  -1   1   17.20    4.60
  27   1  -1   23.80    5.00
 -27   1   1   18.00    4.30
  27   1  -1   23.10    5.30
  27   1  -1   13.00    4.10
 -27   1   1   11.80    4.50
  27   1  -1   17.00    4.50
 -27   1   1   19.60    5.10
 -27   1   1   16.50    4.60
 -27   1   1   17.70    4.70
  27   1  -1   20.00    4.70
  27   1  -1   15.50    4.50
 -25  -1   1  115.49   12.30
  25  -1  -1  122.39   11.30
  25  -1  -1  116.69   11.10
  25  -1  -1  124.49   11.40
 -25  -1   1  118.39   11.30
  25  -1  -1  131.19   11.50
 -25  -1   1  115.79   12.20
 -25  -1   1  120.99   12.20
 -25  -1   1  109.59   12.10
  25  -1  -1  110.49   10.80
  25  -1  -1  127.89   11.20
 -25  -1   1  136.09   11.90
  25   1  -1  125.09   11.20
  25   1  -1  130.89   11.60
  25   1  -1  109.29   11.00
 -25   1   1  129.49   11.40
  25   1  -1  135.99   11.40
  25   1  -1  115.29   12.10
 -25   1   1  105.09   11.90
 -25   1   1  107.59   11.70
  25   1  -1  107.79   10.80
 -25   1   1  119.49   11.40
 -25   1   1  133.49   11.90
  23  -1  -1  216.68   17.80
 -23  -1   1  226.08   18.20
 -23  -1   1  198.88   17.80
 -23  -1   1  257.77   18.50
  23  -1  -1  230.58   18.00
 -23  -1   1  239.98   18.20
  23  -1  -1  239.78   17.90
 -23  -1   1  221.18   18.10
  23  -1  -1  225.98   18.10
  23  -1  -1  223.98   17.90
  23  -1  -1  235.98   18.00
 -23  -1   1  261.77   18.70
  23   1  -1  242.88   18.00
 -23   1   1  253.37   18.90
  23   1  -1  243.38   18.00
  23   1  -1  234.18   18.30
  23   1  -1  244.98   18.30
 -23   1   1  189.98   17.70
 -23   1   1  237.88   18.30
 -23   1   1  200.38   17.90
  23   1  -1  259.27   18.40
 -23   1   1  238.08   18.20
  23   1  -1  221.98   17.90
 -21  -1   1  464.65   33.70
 -21  -1   1  461.65   33.60
  21  -1  -1  485.65   33.70
 -21  -1   1  484.15   33.50
  21  -1  -1  479.25   33.30
  21  -1  -1  475.25   33.60
  21  -1  -1  452.95   33.60
 -21  -1   1  521.55   33.90
 -21  -1   1  561.04   35.70
 -21  -1   1  418.76   33.40
  21  -1  -1  492.25   33.80
  21  -1  -1  456.85   33.60
 -21   1   1  485.25   33.80
  21   1  -1  510.15   33.60
 -21   1   1  524.25   34.00
 -21   1   1  530.95   34.20
  21   1  -1  478.05   33.70
  21   1  -1  452.25   33.40
  21   1  -1  485.55   33.60
 -21   1   1  422.36   33.40
  21   1  -1  480.75   33.70
 -21   1   1  512.65   34.00
  21   1  -1  466.75   33.50
  19  -1  -1   95.69   10.10
  19  -1  -1  106.09    9.60
 -19  -1   1  113.19   10.00
  19  -1  -1  111.19    9.80
  19  -1  -1  103.99    9.40
  19  -1  -1   99.49    9.50
 -19  -1   1   96.49    9.70
 -19  -1   1   91.79    9.10
 -19  -1   1   93.69    9.50
 -19  -1   1  101.79    9.50
  19  -1  -1  101.19    9.20
 -19  -1   1  104.69    9.70
  19   1  -1  117.29    9.60
 -19   1   1  103.39    9.60
  19   1  -1   93.19   10.10
  19   1  -1  124.99   12.00
  19   1  -1   95.39    9.20
 -19   1   1  117.99   10.10
 -19   1   1  107.19    9.50
  19   1  -1  104.19    9.70
 -19   1   1   93.49    9.20
  19   1  -1  110.09    9.30
 -19   1   1   99.89    9.60
  17  -1  -1 1033.80   70.69
  17  -1  -1 1114.79   70.79
  17  -1  -1 1099.79   70.89
 -17  -1   1 1137.09   70.99
 -17  -1   1 1062.29   70.49
 -17  -1   1 1025.50   70.69
  17  -1  -1 1101.59   70.79
 -17  -1   1 1100.69   70.79
  17  -1  -1 1060.79   70.59
 -17  -1   1  933.01   70.39
 -17  -1   1 1098.09   70.79
  17   1  -1 1034.10   70.69
  17   1  -1 1114.99   70.69
 -17   1   1 1037.60   70.69
  17   1  -1 1115.99   70.49
  17   1  -1 1075.99   70.59
  17   1  -1 1104.99   70.79
 -17   1   1 1043.50   70.69
 -17   1   1 1085.99   70.69
 -17   1   1 1067.79   70.59
  17   1  -1 1064.19   70.69
 -17   1   1 1088.49   70.89
  15  -1  -1   53.29    6.50
 -15  -1   1   52.09    6.40
  15  -1  -1   57.99    6.70
 -15  -1   1   66.09    6.90
 -15  -1   1   67.09    6.60
  15  -1  -1   67.09    7.30
 -15  -1   1   57.69    7.00
 -15  -1   1   55.59    6.60
 -15  -1   1   50.79    6.50
  15  -1  -1   60.09    6.70
  15  -1  -1   62.49    6.90
 -15   1   1   48.50    6.80
  15   1  -1   70.29    6.90
  15   1  -1   57.99    6.80
  15   1  -1   58.19    6.30
 -15   1   1   48.00    6.40
 -15   1   1   62.49    6.80
  15   1  -1   59.09    6.60
  15   1  -1   58.99    6.40
 -15   1   1   65.09    7.00
  15   1  -1   48.70    6.40
 -15   1   1   47.80    6.40
 -13  -1   1 1434.26   91.99
  13  -1  -1 1431.66   91.99
  13  -1  -1 1480.95   91.99
 -13  -1   1 1305.87   91.79
 -13  -1   1 1448.66   91.99
 -13  -1   1 1406.66   92.09
  13  -1  -1 1434.96   92.09
 -13  -1   1 1377.96   91.89
  13  -1  -1 1442.16   91.99
  13  -1  -1 1442.26   92.09
 -13  -1   1 1398.46   91.59
 -13   1   1 1437.96   91.99
  13   1  -1 1372.56   91.89
  13   1  -1 1400.66   91.89
  13   1  -1 1432.16   91.89
  13   1  -1 1444.56   91.99
 -13   1   1 1422.26   91.99
  13   1  -1 1420.16   91.89
 -13   1   1 1391.66   91.79
 -13   1   1 1396.66   91.89
  13   1  -1 1417.76   91.59
 -13   1   1 1392.46   91.99
 -11  -1   1    5.70    2.40
  11  -1  -1    6.80    3.00
 -11  -1   1    7.00    2.40
 -11  -1   1    8.40    3.00
  11  -1  -1    6.50    2.70
  11  -1  -1    6.30    2.90
 -11  -1   1    3.50    2.10
  11  -1  -1    6.90    2.90
 -11  -1   1   16.30    3.30
 -11  -1   1   11.10    2.70
  11  -1  -1    9.90    2.50
  11   1  -1    9.20    3.50
 -11   1   1   11.40    2.70
  11   1  -1    8.90    2.90
 -11   1   1    6.50    2.90
 -11   1   1    8.50    3.00
  11   1  -1    9.40    2.90
  11   1  -1    4.00    2.60
  11   1  -1    7.20    3.00
 -11   1   1    8.40    3.00
  11   1  -1    5.70    2.40
   9  -1  -1 1030.10   67.79
  -9  -1   1 1041.20   67.89
   9  -1  -1 1034.40   67.79
   9  -1  -1  939.81   67.69
  -9  -1   1 1044.20   67.79
  -9  -1   1 1053.79   67.49
  -9  -1   1 1064.09   67.89
   9  -1  -1 1015.90   67.69
   9  -1  -1 1044.50   67.79
  -9  -1   1 1103.49   67.99
   9   1  -1 1063.49   67.89
  -9   1   1 1015.90   67.89
  -9   1   1 1072.29   67.89
  -9   1   1 1054.39   67.89
   9   1  -1 1063.19   67.49
   9   1  -1 1048.20   67.79
   9   1  -1 1037.00   67.79
  -9   1   1 1052.69   67.79
   9   1  -1 1059.19   67.89
   9   1  -1 1013.00   67.89
  -9   1   1 1054.99   67.79
  -7  -1   1   21.20    3.10
   7  -1  -1   20.20    3.20
  -7  -1   1   17.90    2.90
  -7  -1   1   21.90    3.30
   7  -1  -1   23.80    3.20
   7  -1  -1   22.70    3.60
   7  -1  -1   23.80    3.30
  -7  -1   1   24.00    3.60
  -7  -1   1   15.30    3.30
  -7  -1   1   17.40    3.30
  -7   1   1   17.40    3.10
  -7   1   1   22.60    3.50
   7   1  -1   19.90    2.90
  -7   1   1   17.10    3.00
   7   1  -1   19.60    3.30
  -7   1   1   20.70    3.50
  -7   1   1   16.50    3.30
   7   1  -1   17.00    3.20
   7   1  -1   22.90    3.40
   5  -1  -1   71.19    5.30
   5  -1  -1   60.09    5.10
   5  -1  -1   65.59    5.50
  -5  -1   1   64.39    5.50
  -5  -1   1   58.49    5.30
   5  -1  -1   62.99    5.40
   5  -1  -1   51.59    5.20
  -5   1   1   57.49    5.60
  -5   1   1   52.79    5.30
   5   1  -1   53.19    5.30
   5   1  -1   62.09    5.20
  -5   1   1   60.49    5.40
   5   1  -1   53.59    5.30
  -5   1   1   55.19    5.30
   5   1  -1   62.09    5.40
  -5   1   1   64.59    5.30
  -3  -1   1   18.20    2.70
  -3  -1   1   17.90    2.50
  -3  -1   1   14.50    2.30
   3  -1  -1    9.90    2.20
   3  -1  -1   13.70    2.20
   3  -1  -1   12.70    1.90
   3  -1  -1    9.40    2.20
  -3  -1   1   11.40    2.40
  -3   1   1   11.10    2.00
  -3   1   1   11.60    2.20
  -3   1   1   11.50    2.50
   3   1  -1   11.20    2.00
  -3   1   1   12.60    2.10
   3   1  -1   13.80    2.20
   3   1  -1   12.30    2.20
   3   1  -1   17.50    2.40
   1  -1  -1 2486.85  236.68
  -1  -1   1 1892.81  142.19
  -1  -1   1 2146.19  263.27
   1  -1  -1 1774.12  138.59
   1   1  -1 2333.37  270.67
   1   1  -1 2130.79  143.89
  -1   1   1 2433.26  233.18
  -1  -1  -1   36.10    3.10
   1  -1   1   29.40    3.40
  -1  -1  -1   31.40    3.00
   1  -1   1   31.60    3.50
   1  -1   1   35.10    3.30
   1  -1   1   38.00    3.30
  -1  -1  -1   34.10    3.10
   1  -1   1   35.30    3.00
   1  -1   1   34.50    3.50
  -1  -1  -1   27.50    3.40
  -1   1  -1   30.50    3.40
   1   1   1   29.90    3.50
  -1   1  -1   35.20    3.50
  -1   1  -1   35.30    3.00
   1   1   1   32.20    3.00
   1   1   1   31.60    2.90
  -1   1  -1   37.10    3.50
   1   1   1   35.00    3.00
  -3  -1  -1  237.98   15.80
  -3  -1  -1  234.38   15.80
   3  -1   1  231.58   16.20
   3  -1   1  250.97   16.30
   3  -1   1  239.58   16.10
   3  -1   1  239.48   16.20
  -3  -1  -1  249.28   16.40
   3  -1   1  235.48   15.60
  -3   1  -1  224.08   15.60
   3   1   1  232.68   15.70
  -3   1  -1  235.88   16.10
  -3   1  -1  235.28   16.20
  -3   1  -1  239.78   16.30
  -3   1  -1  246.88   16.30
  -3   1  -1  243.48   16.20
   3   1   1  244.98   15.70
   5  -1   1   33.90    4.10
  -5  -1  -1   47.40    4.60
   5  -1   1   44.30    4.30
   5  -1   1   44.60    4.20
  -5  -1  -1   33.00    3.60
  -5  -1  -1   46.90    3.90
   5  -1   1   52.59    5.20
  -5  -1  -1   39.00    3.80
   5  -1   1   48.50    4.50
  -5   1  -1   41.10    4.30
   5   1   1   46.50    4.40
  -5   1  -1   44.00    4.60
  -5   1  -1   46.50    4.30
   5   1   1   38.50    3.60
   5   1   1   49.80    3.80
  -5   1  -1   41.70    4.30
  -5   1  -1   36.20    4.10
  -7  -1  -1  701.73   44.90
   7  -1   1  685.73   45.10
   7  -1   1  668.23   45.00
   7  -1   1  679.63   45.00
   7  -1   1  653.43   45.10
   7  -1   1  704.53   45.20
  -7  -1  -1  708.73   45.30
  -7  -1  -1  709.33   44.80
  -7  -1  -1  690.33   45.30
  -7   1  -1  696.43   45.10
  -7   1  -1  715.93   45.30
  -7   1  -1  672.93   45.20
   7   1   1  711.33   44.70
  -7   1  -1  642.64   45.10
  -7   1  -1  702.23   45.20
   7   1   1  709.73   45.20
   7   1   1  676.53   44.60
   7   1   1  688.73   44.80
  -9  -1  -1 1082.89   66.19
   9  -1   1 1047.60   65.79
  -9  -1  -1  938.41   65.49
   9  -1   1 1042.80   65.99
  -9  -1  -1 1062.49   65.69
  -9  -1  -1  899.61   65.89
   9  -1   1 1006.90   65.89
  -9  -1  -1  935.21   65.59
  -9  -1  -1 1067.29   65.69
   9  -1   1 1020.40   65.89
   9  -1   1 1050.99   65.89
   9   1   1 1000.20   65.99
   9   1   1 1043.90   65.49
  -9   1  -1 1027.60   65.99
  -9   1  -1 1073.39   66.09
  -9   1  -1  947.91   65.79
   9   1   1  995.80   65.59
  -9   1  -1 1030.30   65.99
   9   1   1 1004.00   65.89
 -11  -1  -1 1177.18   74.39
 -11  -1  -1 1193.68   73.99
  11  -1   1 1141.39   74.29
 -11  -1  -1 1012.60   74.09
  11  -1   1 1125.29   73.99
 -11  -1  -1 1040.30   73.79
  11  -1   1 1157.78   74.19
  11  -1   1 1150.88   74.19
  11  -1   1 1159.88   74.09
 -11  -1  -1 1237.08   74.09
 -11   1  -1 1014.80   73.99
 -11   1  -1 1234.98   74.39
 -11   1  -1 1160.88   74.19
 -11   1  -1 1170.98   74.39
  11   1   1 1211.18   74.29
  11   1   1 1098.69   73.89
  11   1   1 1175.58   73.79
  11   1   1 1147.19   73.69
  11   1   1 1166.08   73.89
  11   1   1 1174.48   74.29
 -11   1  -1 1024.20   73.99
  13  -1   1  183.28   13.80
 -13  -1  -1  178.38   13.60
 -13  -1  -1  197.88   13.80
 -13  -1  -1  215.98   14.00
  13  -1   1  187.68   13.80
  13  -1   1  186.88   13.90
  13  -1   1  188.08   14.10
  13  -1   1  181.98   13.20
  13  -1   1  189.38   14.00
  13   1   1  189.98   13.70
 -13   1  -1  185.08   14.30
 -13   1  -1  171.48   13.90
  13   1   1  180.58   13.90
  13   1   1  191.58   13.70
  13   1   1  180.98   13.40
  13   1   1  169.48   14.00
  13   1   1  194.88   13.50
 -13   1  -1  168.08   13.80
 -13   1  -1  189.48   14.20
 -13   1  -1  205.18   14.20
 -15  -1  -1  444.36   30.40
 -15  -1  -1  478.35   30.60
  15  -1   1  436.46   30.40
 -15  -1  -1  411.86   30.20
  15  -1   1  435.66   30.70
  15  -1   1  441.26   29.80
 -15  -1  -1  465.55   31.00
  15  -1   1  449.16   30.60
  15  -1   1  449.95   30.60
 -15  -1  -1  393.46   30.40
  15  -1   1  462.75   30.50
 -15  -1  -1  481.55   30.50
  15   1   1  437.16   30.00
 -15   1  -1  416.66   30.50
  15   1   1  468.85   30.60
  15   1   1  445.46   30.30
  15   1   1  430.56   30.00
  15   1   1  445.26   30.70
 -15   1  -1  462.45   30.80
 -15   1  -1  475.95   30.70
  15   1   1  451.45   30.40
 -15   1  -1  459.65   31.00
 -15   1  -1  428.46   30.60
  17  -1   1  721.63   46.50
  17  -1   1  717.73   46.70
 -17  -1  -1  669.73   46.40
  17  -1   1  681.63   45.80
  17  -1   1  685.73   46.50
 -17  -1  -1  732.83   46.50
  17  -1   1  687.03   46.80
 -17  -1  -1  626.04   46.40
 -17  -1  -1  694.73   47.20
  17  -1   1  674.53   46.50
 -17  -1  -1  740.83   46.70
 -17  -1  -1  605.44   46.20
  17   1   1  694.13   46.10
  17   1   1  694.13   46.30
 -17   1  -1  711.03   47.30
  17   1   1  705.83   46.60
  17   1   1  695.93   46.10
 -17   1  -1  735.23   46.80
 -17   1  -1  684.73   46.70
  17   1   1  669.33   46.70
 -17   1  -1  764.52   47.00
  17   1   1  725.63   46.50
 -19  -1  -1   74.59    8.80
 -19  -1  -1   65.99    7.70
  19  -1   1   64.19    6.80
  19  -1   1   75.79    8.50
  19  -1   1   75.19    8.00
 -19  -1  -1   73.19    7.70
  19  -1   1   64.89    7.40
 -19  -1  -1   89.49    7.50
 -19  -1  -1   64.99    7.50
 -19  -1  -1   62.09    7.30
  19  -1   1   65.99    7.50
  19  -1   1   77.29    7.90
 -19   1  -1   65.29    7.80
  19   1   1   66.39    7.40
 -19   1  -1   78.99    8.40
  19   1   1   67.39    7.80
  19   1   1   75.29    7.90
  19   1   1   64.79    7.60
  19   1   1   66.39    7.20
 -19   1  -1   63.79    8.80
 -19   1  -1   64.39    7.60
 -19   1  -1   87.69    9.70
  19   1   1   64.39    7.10
 -21  -1  -1 2653.63  180.98
 -21  -1  -1 2890.41  182.68
  21  -1   1 2752.52  181.08
  21  -1   1 2904.21  181.18
 -21  -1  -1 2996.10  181.18
  21  -1   1 2788.82  180.88
  21  -1   1 2818.22  181.38
 -21  -1  -1 2962.70  181.68
  21  -1   1 2727.83  180.28
 -21  -1  -1 2916.21  181.28
  21  -1   1 2724.63  181.08
  21   1   1 2741.53  180.88
  21   1   1 2804.22  180.58
 -21   1  -1 2561.64  181.08
 -21   1  -1 2976.00  181.48
 -21   1  -1 2644.14  181.38
  21   1   1 2878.31  181.38
  21   1   1 2829.02  180.58
  21   1   1 2838.62  180.98
 -21   1  -1 2633.14  181.18
  21   1   1 2907.31  180.98
  23  -1   1  487.25   33.30
 -23  -1  -1  484.85   33.80
 -23  -1  -1  455.65   33.30
  23  -1   1  482.35   33.10
  23  -1   1  471.55   33.40
 -23  -1  -1  467.35   33.30
  23  -1   1  499.35   33.10
 -23  -1  -1  442.66   33.00
  23  -1   1  451.15   32.30
 -23  -1  -1  506.15   33.40
 -23  -1  -1  490.55   33.20
  23  -1   1  492.85   33.30
  23   1   1  482.55   33.00
 -23   1  -1  516.25   33.70
  23   1   1  454.75   32.90
  23   1   1  459.95   32.60
 -23   1  -1  420.66   33.10
  23   1   1  513.15   33.30
  23   1   1  473.55   33.40
 -23   1  -1  446.96   33.20
 -23   1  -1  426.66   33.40
 -25  -1  -1   22.50    4.70
 -25  -1  -1   32.40    5.50
  25  -1   1   30.00    5.20
 -25  -1  -1   24.00    5.40
 -25  -1  -1   23.70    4.90
  25  -1   1   31.60    6.10
  25  -1   1   16.30    3.80
  25  -1   1   26.30    4.80
  25  -1   1   17.50    4.60
  25  -1   1   20.50    5.00
 -25  -1  -1   17.40    4.40
 -25  -1  -1   37.90    6.00
  25   1   1   25.20    4.80
  25   1   1   19.00    4.20
  25   1   1   22.40    4.60
  25   1   1   26.20    5.00
 -25   1  -1   24.40    5.60
  25   1   1   21.80    4.30
 -25   1  -1   21.30    4.90
 -25   1  -1   25.10    5.10
  25   1   1   22.00    4.60
 -25   1  -1   23.40    5.10
  27  -1   1  116.49   10.80
 -27  -1  -1  120.49   11.00
 -27  -1  -1  116.99   12.40
 -27  -1  -1  114.99   11.00
  27  -1   1  120.89   11.20
 -27  -1  -1  112.29   10.90
  27  -1   1  115.49   10.70
  27  -1   1  112.19   11.70
  27  -1   1  120.99   10.30
 -27  -1  -1  104.39   11.60
 -27  -1  -1   99.19   11.80
  27  -1   1  103.79   11.60
  27   1   1  113.79   10.80
  27   1   1  116.79   10.30
  27   1   1  115.29   11.90
  27   1   1  102.49   11.20
 -27   1  -1  116.49   12.10
 -27   1  -1  115.99   11.30
  27   1   1  119.39   10.60
  27   1   1  140.79   11.80
 -27   1  -1  116.39   12.40
 -27   1  -1  103.09   11.80
  29  -1   1   66.29    8.80
 -29  -1  -1   74.59    9.50
  29  -1   1   76.29    9.50
 -29  -1  -1   67.29    9.60
 -29  -1  -1   79.39    9.70
  29  -1   1   82.79   10.00
 -29  -1  -1   81.49    9.80
  29  -1   1   74.79    8.50
 -29  -1  -1   85.09   10.00
  29  -1   1   81.79    9.80
 -29  -1  -1   77.39    9.50
  29  -1   1   84.09    9.30
  29   1   1   85.59   10.20
  29   1   1   80.49    9.30
  29   1   1   72.49    9.00
 -29   1  -1   67.99    9.20
 -29   1  -1   80.49    9.90
  29   1   1   81.29    8.90
  29   1   1   72.79    8.50
 -29   1  -1   67.29    9.40
 -29   1  -1   75.99    9.60
  31  -1   1  120.99   11.30
 -31  -1  -1  109.19   12.70
  31  -1   1  117.79   11.70
 -31  -1  -1  128.29   12.40
 -31  -1  -1  131.29   15.10
  31  -1   1  146.69   14.50
 -31  -1  -1  110.49   13.20
  31  -1   1  120.19   11.60
  31  -1   1  133.19   12.30
 -31  -1  -1  108.49   12.90
 -31  -1  -1  118.89   12.90
  31  -1   1  136.09   13.70
  31   1   1  144.79   12.80
 -31   1  -1  119.99   14.00
  31   1   1  134.69   12.10
 -31   1  -1  151.98   13.00
  31   1   1  132.99   12.30
  31   1   1  140.29   12.00
 -31   1  -1  103.89   12.80
 -31   1  -1  116.59   13.30
  31   1   1  129.39   12.00
  31   1   1  113.19   11.20
  33  -1   1   64.79    8.90
 -33  -1  -1   54.29    8.30
 -33  -1  -1   58.69    8.60
 -33  -1  -1   55.49    8.60
  33  -1   1   50.69    8.60
 -33  -1  -1   61.19    8.80
  33  -1   1   61.29    8.90
  33  -1   1   48.20    7.30
 -33  -1  -1   60.19    8.90
  33  -1   1   69.99    8.80
  33  -1   1   56.29    8.20
 -33  -1  -1   67.19   10.00
 -33   1  -1   67.59    9.50
 -33   1  -1   57.79    9.00
  33   1   1   46.60    8.00
  33   1   1   68.59    8.30
  33   1   1   63.39    8.10
  33   1   1   53.29    9.40
  33   1   1   57.09    8.30
  33   1   1   59.69    8.60
 -33   1  -1   60.29    9.00
  35  -1   1  111.69   13.70
  35  -1   1  126.79   13.90
 -35  -1  -1  155.68   13.80
  35  -1   1  127.29   13.50
 -35  -1  -1  106.69   13.40
  35  -1   1  150.08   13.00
  35  -1   1  121.59   13.60
 -35  -1  -1  122.39   13.70
  35  -1   1  128.39   12.20
 -35  -1  -1  120.29   14.30
 -35  -1  -1  140.99   14.80
  35   1   1  132.09   14.50
  35   1   1  121.19   13.60
  35   1   1  120.49   13.10
 -35   1  -1   95.59   13.70
 -35   1  -1  137.99   14.80
  35   1   1  142.49   13.10
 -35   1  -1  158.68   15.70
 -35   1  -1  118.29   13.90
  35   1   1  143.19   13.00
 -37  -1  -1  260.07   22.00
  37  -1   1  262.27   21.90
  37  -1   1  228.68   20.90
 -37  -1  -1  251.07   21.90
  37  -1   1  267.97   21.90
  37  -1   1  278.67   21.00
 -37  -1  -1  278.77   22.10
 -37  -1  -1  286.47   22.50
 -37  -1  -1  291.37   22.90
 -37  -1  -1  274.97   22.40
  37  -1   1  301.17   21.90
  37  -1   1  300.57   22.10
  37   1   1  238.98   21.40
  37   1   1  274.97   21.10
  37   1   1  255.67   21.30
 -37   1  -1  220.08   21.40
 -37   1  -1  239.88   21.90
  37   1   1  278.77   21.50
 -37   1  -1  227.68   21.70
 -37   1  -1  244.78   22.30
  37   1   1  249.28   21.80
  37   1   1  269.57   21.00
  39  -1   1   13.10    5.00
 -39  -1  -1   20.40    6.30
 -39  -1  -1    4.30    4.80
 -39  -1  -1    9.70    5.60
  39  -1   1   16.80    5.80
  39  -1   1   13.50    5.50
  39  -1   1   25.40    6.60
 -39  -1  -1   19.60    5.90
  39  -1   1   14.90    4.70
 -39  -1  -1   16.70    5.90
 -39  -1  -1   10.30    5.10
  39   1   1   11.50    4.50
 -39   1  -1   10.60    5.20
 -39   1  -1   19.10    6.30
  39   1   1   24.00    6.20
 -39   1  -1   24.20    6.70
  39   1   1    7.30    5.00
  39   1   1   13.60    5.40
 -39   1  -1   17.20    5.80
  39   1   1   27.30    6.00
 -39   1  -1   17.00    5.50
  39   1   1   16.70    5.50
  41  -1   1   12.50    6.40
 -41  -1  -1    1.30    4.20
 -41  -1  -1    5.80    5.90
  41  -1   1   -1.20    4.20
 -41  -1  -1   -0.30    2.60
  41  -1   1    4.50    4.00
  41  -1   1   -2.70    3.40
 -41  -1  -1   -3.50    3.50
  41  -1   1    1.00    3.30
 -41  -1  -1   -1.60    4.30
  41  -1   1   -0.50    3.40
 -41  -1  -1    0.80    4.10
 -41   1  -1   16.50    6.00
 -41   1  -1   -3.60    4.10
  41   1   1    1.70    3.90
  41   1   1   -0.50    3.80
  41   1   1   -3.50    3.20
  41   1   1   -5.40    3.20
 -41   1  -1   -5.40    3.50
 -41   1  -1    1.30    4.30
  41   1   1    1.50    3.90
  41   1   1    6.30    4.20
 -43  -1  -1   32.60    8.10
  43  -1   1   55.69    9.50
 -43  -1  -1   31.00    7.70
  43  -1   1   28.30    6.80
  43  -1   1   30.50    7.30
 -43  -1  -1   25.50    7.20
 -43  -1  -1   34.30    8.20
  43  -1   1   45.40    8.30
 -43  -1  -1   35.60    7.70
  43  -1   1   37.50    7.70
 -43  -1  -1   35.10    8.50
  43   1   1   42.00    8.00
  43   1   1   47.40    8.30
 -43   1  -1   37.90    8.20
  43   1   1   41.90    8.50
 -43   1  -1   31.60    8.20
  43   1   1   14.20    6.70
 -43   1  -1   54.49    9.70
  43   1   1   63.29    9.70
  43   1   1   44.00    7.80
 -43   1  -1   45.20    9.10
 -43   1  -1   27.20    7.50
  45  -1   1   11.30    7.00
 -45  -1  -1   29.50    7.60
 -45  -1  -1   30.20    7.70
 -45  -1  -1   29.60    7.70
  45  -1   1   21.00    6.80
  45  -1   1   12.30    5.80
  45  -1   1   22.10    6.40
  45  -1   1   17.20    5.80
 -45  -1  -1   12.70    6.40
  45  -1   1   29.00    7.00
  45   1   1   17.90    6.00
  45   1   1   18.30    5.70
  45   1   1   11.90    5.70
 -45   1  -1   20.00    6.80
  45   1   1   13.90    6.20
 -45   1  -1   20.20    6.50
  45   1   1    9.90    6.80
 -45   1  -1   23.00    7.10
 -45   1  -1   11.00    6.50
  45   1   1   18.80    6.80
 -45   1  -1   24.80    7.50
  47  -1   1   -2.00    4.50
 -47  -1  -1    5.20    5.20
 -47  -1  -1   -3.10    4.60
  47  -1   1   11.20    6.00
 -47  -1  -1    4.70    5.70
 -47  -1  -1    3.80    3.90
  47  -1   1    2.30    4.40
  47  -1   1    1.00    4.80
  47  -1   1    2.30    5.00
 -47  -1  -1   -0.30    4.90
 -47   1  -1    2.40    5.40
 -47   1  -1    7.90    6.20
  47   1   1    0.80    3.90
 -47   1  -1    0.60    5.30
 -47   1  -1    2.60    4.90
  47   1   1    2.90    4.50
  47   1   1    5.00    5.40
 -47   1  -1   -1.70    4.60
  47   1   1    7.80    5.80
  47   1   1   -0.70    4.00
  47   1   1    1.50    5.50
  49  -1   1    7.30    4.80
 -49  -1  -1   11.70    6.60
 -49  -1  -1    4.20    5.70
  49  -1   1   14.80    5.80
  49  -1   1    3.30    4.70
 -49  -1  -1    3.30    5.90
 -49  -1  -1   12.00    6.90
  49  -1   1   10.20    6.30
 -49  -1  -1    9.40    6.20
  49  -1   1    9.90    6.70
 -49   1  -1   11.00    6.40
  49   1   1   15.10    6.90
 -49   1  -1    9.30    6.70
 -49   1  -1   16.10    7.00
  49   1   1    2.20    5.20
 -49   1  -1    6.50    5.70
  49   1   1    4.40    4.80
  49   1   1   11.70    5.80
  49   1   1   12.50    6.30
 -51  -1  -1   -3.30    4.90
  51  -1   1    1.70    5.40
 -51  -1  -1    3.70    6.20
 -51  -1  -1    4.10    5.10
 -51  -1  -1    2.20    5.70
  51  -1   1   -3.40    4.20
  51  -1   1   -1.30    4.10
 -51   1  -1    0.70    5.20
  51   1   1    9.20    6.30
 -51   1  -1    4.50    5.00
  51   1   1    7.50    5.30
 -51   1  -1   -5.90    4.80
 -51   1  -1   -7.10    4.60
  51   1   1    8.10    5.30
  53  -1   1   39.60   10.70
  53  -1   1   59.09   10.40
 -53  -1  -1   55.69   11.30
 -53  -1  -1   63.99   11.70
 -53  -1  -1   39.00   10.70
  53  -1   1   31.40    8.10
  53  -1   1   50.09   11.10
 -53  -1  -1   38.30   10.20
 -53   1  -1   41.70   10.80
  53   1   1   45.20   10.20
  53   1   1   29.30    8.60
 -53   1  -1   24.10    9.40
  53   1   1   50.59    9.40
 -53   1  -1   42.00   10.60
 -53   1  -1   56.09   11.40
  55  -1   1   10.50    6.30
 -55  -1  -1    5.80    7.80
  55  -1   1    3.10    5.90
  55  -1   1   21.80    7.20
 -55  -1  -1    2.90    5.00
 -55  -1  -1   12.10    7.70
 -55  -1  -1    1.90    6.70
 -55   1  -1    4.00    6.40
  55   1   1   13.10    7.30
 -55   1  -1   14.80    7.80
 -55   1  -1    7.30    7.50
 -55   1  -1    5.70    7.10
  55   1   1    4.00    5.50
  55   1   1   20.60    6.80
  57  -1   1   12.40    7.20
 -57  -1  -1   -5.70    6.20
  57  -1   1    0.50    6.00
 -57  -1  -1  -10.00    6.00
  57  -1   1    8.50    6.40
 -57  -1  -1   -7.50    6.50
 -57  -1  -1    0.20    7.20
  57   1   1   -2.20    5.60
 -57   1  -1   17.00    9.00
  57   1   1   -6.10    5.40
 -57   1  -1    9.70    8.50
 -57   1  -1   14.80    8.80
 -57   1  -1   11.30    9.70
  57   1   1   -6.60    5.00
  58  -2  -1   39.20   11.40
  58  -2  -1   40.30   10.60
 -58  -2   1   30.40   11.00
 -58  -2   1   23.00    8.60
 -58  -2   1   29.40    9.90
 -58  -2   1   31.50   10.30
 -58   2   1   29.00    9.60
 -58   2   1   35.20   10.70
  58   2  -1   25.40    8.80
 -58   2   1   44.60   11.10
 -58   2   1   46.20   12.80
  58   2  -1   29.10   10.00
 -56  -2   1   10.40    8.20
 -56  -2   1   -3.60    6.40
 -56  -2   1    0.30    6.30
  56  -2  -1    0.40    6.20
 -56  -2   1    2.90    6.70
  56  -2  -1    5.50    7.30
 -56   2   1   -3.20    6.50
  56   2  -1    1.30    6.50
 -56   2   1    1.90    8.20
 -56   2   1   -6.30    6.20
 -56   2   1   -5.90    6.00
  56   2  -1   -1.20    4.90
 -54  -2   1    1.80    6.60
 -54  -2   1    0.00    5.80
 -54  -2   1   11.90    6.40
  54  -2  -1    1.00    5.50
  54  -2  -1   -0.60    5.10
  54  -2  -1   -1.80    3.80
 -54  -2   1   -0.50    6.60
 -54   2   1    1.50    5.20
 -54   2   1    1.40    6.70
 -54   2   1    9.10    7.90
  54   2  -1   -3.10    5.50
 -54   2   1   -3.80    5.80
  54   2  -1   10.90    6.70
 -52  -2   1    2.20    6.50
 -52  -2   1    6.10    6.50
 -52  -2   1    2.40    6.00
  52  -2  -1    5.50    7.00
  52  -2  -1    3.90    5.60
 -52  -2   1    0.90    4.60
 -52   2   1    5.60    6.30
  52   2  -1    2.70    5.60
 -52   2   1   -4.60    5.40
 -52   2   1    7.00    6.80
 -52   2   1    7.30    7.00
  52   2  -1   -1.60    5.30
  52   2  -1    7.90    6.50
  50  -2  -1   32.40    8.90
  50  -2  -1   13.20    7.90
 -50  -2   1   38.20    8.80
 -50  -2   1   25.30    8.00
  50  -2  -1   -0.70    6.90
  50  -2  -1   35.10    9.40
 -50  -2   1   34.50    9.10
  50  -2  -1   35.50    8.80
 -50   2   1   39.10    9.90
 -50   2   1   20.70    8.10
  50   2  -1   32.10    8.00
  50   2  -1   22.90    8.00
  50   2  -1   24.60    7.50
  50   2  -1   22.40    8.10
 -50   2   1   20.10    7.80
 -50   2   1   16.80    7.30
 -48  -2   1   -5.30    4.20
  48  -2  -1    3.00    5.50
 -48  -2   1    1.40    5.30
 -48  -2   1   -7.30    4.90
  48  -2  -1    2.40    5.80
  48  -2  -1    1.60    4.60
  48  -2  -1   -4.30    4.70
 -48  -2   1    4.30    4.90
  48  -2  -1    2.40    5.80
  48  -2  -1   -3.20    4.40
 -48   2   1    4.20    4.80
 -48   2   1   -3.10    4.60
  48   2  -1   -2.40    5.10
 -48   2   1    8.40    6.30
  48   2  -1    2.90    5.30
  48   2  -1    3.30    5.00
  48   2  -1    6.70    5.60
 -48   2   1   -4.20    4.20
  48   2  -1   -2.20    5.10
 -46  -2   1   45.80    9.40
  46  -2  -1   36.30    9.00
 -46  -2   1   23.60    7.60
  46  -2  -1   24.30    6.80
  46  -2  -1   23.90    8.20
  46  -2  -1   33.60    8.40
  46  -2  -1   17.90    7.40
 -46  -2   1   39.10    8.90
 -46  -2   1   32.30    8.60
 -46  -2   1   19.70    7.50
 -46  -2   1   38.10    8.60
 -46   2   1   20.20    7.40
  46   2  -1   34.00    8.50
 -46   2   1   37.10    9.30
  46   2  -1   38.70    8.20
 -46   2   1   24.80    7.60
  46   2  -1   21.60    6.70
  46   2  -1   39.50    8.20
  46   2  -1   20.90    7.40
 -46   2   1   17.20    7.80
 -44  -2   1   52.09   10.20
 -44  -2   1   45.80    9.60
 -44  -2   1   58.69   10.80
 -44  -2   1   57.69   10.50
 -44  -2   1   54.29   10.20
  44  -2  -1   52.79    9.70
  44  -2  -1   42.80    8.50
 -44  -2   1   61.09   10.60
  44  -2  -1   58.29   10.30
  44  -2  -1   52.39    9.70
  44  -2  -1   52.49   10.30
  44   2  -1   53.89    9.20
 -44   2   1   48.60    9.90
 -44   2   1   64.39   11.30
  44   2  -1   58.19    9.80
 -44   2   1   45.60    9.60
  44   2  -1   52.69    9.70
  44   2  -1   29.80    7.90
  44   2  -1   48.60    9.80
  44   2  -1   72.59   11.20
 -44   2   1   56.49   10.40
  42  -2  -1   15.50    6.90
 -42  -2   1   13.20    6.00
  42  -2  -1   13.80    5.40
 -42  -2   1    6.40    4.40
 -42  -2   1   19.80    7.00
 -42  -2   1   11.00    5.60
  42  -2  -1   16.00    6.30
 -42  -2   1   16.70    7.40
  42  -2  -1   13.70    5.90
 -42  -2   1    6.30    5.50
  42  -2  -1   11.70    6.30
  42  -2  -1   15.40    5.80
 -42   2   1   11.80    5.90
 -42   2   1   16.50    6.70
  42   2  -1   13.60    5.50
 -42   2   1   31.10    7.60
  42   2  -1   19.00    6.10
  42   2  -1   14.30    6.30
 -42   2   1    4.50    5.40
  42   2  -1   14.10    5.20
  42   2  -1    3.50    5.10
  42   2  -1    9.80    6.00
 -40  -2   1  155.28   18.00
  40  -2  -1  162.88   18.00
 -40  -2   1  210.68   18.20
  40  -2  -1  173.98   16.40
  40  -2  -1  174.98   18.60
  40  -2  -1  164.88   16.60
  40  -2  -1  166.98   18.30
 -40  -2   1  158.48   18.20
  40  -2  -1  188.98   19.60
 -40  -2   1  180.98   19.10
 -40  -2   1  149.79   20.10
 -40  -2   1  211.78   18.30
  40   2  -1  190.08   17.50
  40   2  -1  174.28   16.30
  40   2  -1  190.58   17.10
 -40   2   1  162.08   18.60
 -40   2   1  183.18   19.50
  40   2  -1  156.98   17.50
 -40   2   1  204.48   17.80
  40   2  -1  180.58   16.90
  40   2  -1  168.78   16.50
  38  -2  -1   76.99   10.80
 -38  -2   1   52.89    9.50
  38  -2  -1   56.29    9.50
 -38  -2   1   61.29   10.00
  38  -2  -1   71.29   10.40
 -38  -2   1   74.89   10.90
  38  -2  -1   88.99   11.30
 -38  -2   1   77.69   11.00
 -38  -2   1   68.09   10.60
  38  -2  -1   67.79   10.00
  38  -2  -1   65.69    9.30
 -38  -2   1   69.79   10.50
 -38   2   1   58.89   10.10
 -38   2   1   68.99   10.50
  38   2  -1   72.69   10.50
  38   2  -1   57.29    9.20
  38   2  -1   62.29    9.60
 -38   2   1   50.39    9.70
  38   2  -1   75.99   10.20
  38   2  -1   56.19    9.50
  38   2  -1   60.49   10.00
 -38   2   1   63.39   10.40
 -36  -2   1   12.30    4.80
  36  -2  -1   -2.50    3.20
 -36  -2   1   -0.80    3.70
 -36  -2   1    1.00    3.90
  36  -2  -1    3.80    4.20
 -36  -2   1    2.20    3.80
 -36  -2   1    1.40    3.90
  36  -2  -1    2.10    4.10
  36  -2  -1    1.40    3.80
  36  -2  -1   -2.70    3.20
  36  -2  -1    2.90    3.50
 -36  -2   1    5.80    4.50
  36   2  -1   10.20    4.80
  36   2  -1    1.30    3.70
 -36   2   1    1.60    4.10
 -36   2   1   -2.40    4.50
  36   2  -1    1.10    3.80
  36   2  -1   10.80    4.30
 -36   2   1    0.90    4.30
 -36   2   1    5.30    4.30
 -36   2   1    1.00    4.10
  36   2  -1    2.80    5.00
  34  -2  -1   24.90    6.60
  34  -2  -1   18.50    5.90
 -34  -2   1   26.20    6.40
  34  -2  -1   27.20    6.90
 -34  -2   1   28.80    6.20
  34  -2  -1   23.50    6.00
 -34  -2   1   17.80    6.00
 -34  -2   1   22.00    7.00
 -34  -2   1   33.60    7.10
  34  -2  -1   32.50    6.80
 -34  -2   1   25.00    6.30
  34  -2  -1   33.00    6.80
  34   2  -1   27.60    6.60
 -34   2   1   29.40    7.00
 -34   2   1   14.80    5.70
  34   2  -1   32.20    6.30
  34   2  -1   29.60    6.30
 -34   2   1   20.10    5.60
 -34   2   1   19.40    6.10
 -34   2   1   38.20    7.10
  34   2  -1   20.80    6.00
  34   2  -1   36.50    6.70
  34   2  -1   27.40    6.20
  32  -2  -1   -4.00    2.80
 -32  -2   1   -4.10    1.80
  32  -2  -1    7.50    4.70
 -32  -2   1   -2.30    3.10
  32  -2  -1    6.70    4.00
  32  -2  -1   -2.70    2.50
 -32  -2   1   -0.40    2.50
 -32  -2   1   -0.30    3.30
  32  -2  -1   -0.10    2.80
 -32  -2   1   -2.60    2.70
  32  -2  -1   -0.10    3.40
 -32  -2   1   -1.20    3.00
  32   2  -1   -4.80    3.00
  32   2  -1    2.00    3.10
 -32   2   1    3.40    4.00
  32   2  -1    0.30    3.40
 -32   2   1   -0.10    3.20
 -32   2   1    6.60    4.70
  32   2  -1   -2.70    2.80
  32   2  -1   -0.20    3.00
 -32   2   1    0.30    3.90
  32   2  -1   -2.50    2.80
  30  -2  -1   11.10    4.40
  30  -2  -1   12.20    4.30
 -30  -2   1    4.20    4.10
 -30  -2   1    4.30    3.40
 -30  -2   1    8.20    4.10
  30  -2  -1   -0.30    3.20
 -30  -2   1    3.60    3.80
  30  -2  -1    0.20    3.60
  30  -2  -1    5.40    3.20
 -30  -2   1    0.00    3.20
  30  -2  -1    4.40    3.20
 -30  -2   1    5.70    4.20
  30   2  -1    5.10    4.40
 -30   2   1    9.90    4.30
  30   2  -1    1.90    3.20
 -30   2   1    1.80    3.40
 -30   2   1    3.30    4.20
 -30   2   1    7.00    3.80
  30   2  -1   -0.60    3.40
  30   2  -1    9.30    4.80
 -30   2   1   12.00    4.50
  30   2  -1    6.90    3.40
  30   2  -1   13.90    4.50
 -28  -2   1   44.10    7.70
  28  -2  -1   52.99    8.30
 -28  -2   1   83.29    9.90
 -28  -2   1   51.79    8.00
  28  -2  -1   58.59    8.40
 -28  -2   1   62.09    8.50
  28  -2  -1   61.79    8.60
  28  -2  -1   66.89    8.20
 -28  -2   1   66.89    9.10
  28  -2  -1   47.20    7.90
  28  -2  -1   65.59    8.90
 -28  -2   1   51.79    8.20
 -28   2   1   52.19    8.20
 -28   2   1   64.29    9.10
 -28   2   1   67.69    8.80
 -28   2   1   62.19    8.80
  28   2  -1   84.29    9.30
 -28   2   1   50.39    8.00
  28   2  -1   51.19    7.80
  28   2  -1   63.19    8.60
  28   2  -1   60.99    8.30
  28   2  -1   57.89    8.10
 -26  -2   1  272.87   20.30
 -26  -2   1  255.97   20.20
  26  -2  -1  233.68   19.70
 -26  -2   1  234.48   20.10
  26  -2  -1  210.78   19.60
 -26  -2   1  265.77   20.10
  26  -2  -1  253.17   20.10
  26  -2  -1  271.97   20.30
 -26  -2   1  252.17   20.10
 -26  -2   1  224.28   19.70
  26  -2  -1  308.37   21.40
 -26   2   1  230.08   19.90
 -26   2   1  270.47   20.40
 -26   2   1  273.17   20.60
  26   2  -1  209.18   19.40
  26   2  -1  262.17   20.00
  26   2  -1  253.87   19.60
  26   2  -1  254.67   20.20
  26   2  -1  261.47   19.80
 -26   2   1  280.87   20.60
  26   2  -1  267.87   20.00
 -26   2   1  232.38   19.90
  24  -2  -1  131.99   12.90
 -24  -2   1  148.69   13.40
 -24  -2   1  151.98   13.30
  24  -2  -1  148.09   13.50
 -24  -2   1  178.98   14.10
  24  -2  -1  152.08   13.50
 -24  -2   1  141.59   13.30
 -24  -2   1  145.99   13.70
  24  -2  -1  166.08   13.70
  24  -2  -1  161.88   13.80
 -24  -2   1  135.39   13.20
  24   2  -1  149.69   13.10
 -24   2   1  152.58   13.70
  24   2  -1  158.48   13.20
 -24   2   1  142.99   13.70
 -24   2   1  145.49   13.50
  24   2  -1  161.58   13.60
  24   2  -1  155.78   13.60
  24   2  -1  160.28   13.60
  24   2  -1  159.08   13.30
 -24   2   1  156.08   13.60
 -24   2   1  160.98   13.60
 -22  -2   1    0.70    2.90
 -22  -2   1    7.10    3.10
  22  -2  -1   10.10    3.60
  22  -2  -1   -4.30    2.90
  22  -2  -1    4.60    3.40
 -22  -2   1   10.90    4.00
 -22  -2   1    5.50    3.30
  22  -2  -1    3.20    3.20
 -22  -2   1    3.50    2.50
  22  -2  -1    6.00    3.60
 -22  -2   1    2.90    3.30
  22   2  -1    5.50    3.10
 -22   2   1   10.00    4.10
  22   2  -1    4.20    2.90
 -22   2   1    2.00    3.00
  22   2  -1    4.00    2.90
  22   2  -1    2.50    2.40
 -22   2   1   15.60    5.40
  22   2  -1   -2.60    2.50
  22   2  -1    7.40    3.60
 -22   2   1    5.40    3.80
 -22   2   1    4.00    3.10
 -20  -2   1  763.82   56.69
 -20  -2   1  888.11   56.69
 -20  -2   1  824.42   56.69
 -20  -2   1  885.11   56.89
  20  -2  -1  785.02   56.49
  20  -2  -1  850.71   56.79
  20  -2  -1  808.42   56.59
 -20  -2   1  742.63   56.39
  20  -2  -1  866.31   56.99
 -20  -2   1  889.51   56.99
  20  -2  -1  838.12   56.79
 -20   2   1  891.21   56.99
  20   2  -1  862.51   56.59
 -20   2   1  928.81   57.19
 -20   2   1  869.31   57.09
 -20   2   1  815.32   56.69
  20   2  -1  836.02   56.79
  20   2  -1  849.61   56.69
 -20   2   1  788.42   56.59
  20   2  -1  858.41   56.49
  20   2  -1  836.32   56.69
 -18  -2   1   27.50    5.00
  18  -2  -1   34.80    5.50
 -18  -2   1   34.00    6.00
 -18  -2   1   30.60    5.70
  18  -2  -1   18.40    4.60
 -18  -2   1   25.20    5.10
  18  -2  -1   28.60    5.20
  18  -2  -1   33.20    5.00
  18  -2  -1   20.50    4.30
 -18  -2   1   23.90    5.00
  18   2  -1   32.90    5.40
  18   2  -1   28.10    5.00
 -18   2   1   29.10    5.20
  18   2  -1   29.10    5.10
 -18   2   1   33.30    5.10
 -18   2   1   24.00    4.70
  18   2  -1   23.10    4.90
  18   2  -1   27.50    5.20
 -18   2   1   24.60    5.20
 -18   2   1   24.10    4.60
  16  -2  -1   17.90    4.10
  16  -2  -1   21.10    4.50
 -16  -2   1   16.70    4.10
 -16  -2   1   30.40    5.40
  16  -2  -1   23.30    4.90
 -16  -2   1   22.20    4.50
  16  -2  -1   27.10    4.60
 -16  -2   1   20.10    4.10
 -16  -2   1   20.20    4.30
  16  -2  -1   29.70    4.90
 -16  -2   1   18.70    4.40
 -16   2   1   22.20    4.80
 -16   2   1   17.80    4.40
  16   2  -1   21.80    4.50
 -16   2   1   23.60    4.30
 -16   2   1   18.80    4.50
  16   2  -1   18.80    4.50
  16   2  -1   22.30    4.60
  16   2  -1   33.00    5.00
 -16   2   1   24.90    4.80
  16   2  -1   28.00    5.80
 -14  -2   1  371.06   27.10
 -14  -2   1  375.76   27.20
  14  -2  -1  414.56   27.30
 -14  -2   1  408.46   27.60
 -14  -2   1  404.96   26.90
  14  -2  -1  389.16   27.20
  14  -2  -1  374.06   27.10
 -14  -2   1  315.77   26.70
  14  -2  -1  385.46   27.20
  14  -2  -1  389.76   27.30
 -14  -2   1  379.96   27.10
 -14   2   1  389.66   27.30
  14   2  -1  400.16   27.10
  14   2  -1  382.26   27.10
  14   2  -1  412.16   27.50
 -14   2   1  403.56   27.30
  14   2  -1  377.26   27.10
 -14   2   1  384.26   27.30
  14   2  -1  375.66   27.10
 -14   2   1  392.96   27.30
 -14   2   1  389.06   27.20
 -12  -2   1  381.56   27.60
  12  -2  -1  415.66   27.70
  12  -2  -1  387.86   27.70
 -12  -2   1  438.46   28.10
  12  -2  -1  420.86   27.80
 -12  -2   1  389.46   27.60
  12  -2  -1  370.76   27.60
 -12  -2   1  406.06   27.70
 -12  -2   1  391.76   27.70
  12  -2  -1  428.76   27.90
 -12  -2   1  426.56   27.50
 -12   2   1  384.46   27.50
 -12   2   1  399.46   27.80
 -12   2   1  357.86   27.40
  12   2  -1  416.36   27.80
  12   2  -1  402.96   27.60
 -12   2   1  365.36   27.50
  12   2  -1  373.56   27.50
 -12   2   1  406.66   27.80
  12   2  -1  381.66   27.80
  12   2  -1  404.96   27.80
  10  -2  -1    1.00    2.70
 -10  -2   1    1.10    2.60
 -10  -2   1    3.70    2.50
  10  -2  -1    0.90    2.60
  10  -2  -1    6.00    3.00
 -10  -2   1    2.20    2.80
 -10  -2   1    1.30    2.70
  10  -2  -1    2.50    2.20
 -10  -2   1    7.40    3.10
  10  -2  -1    5.00    2.70
  10   2  -1    6.40    2.60
 -10   2   1    5.70    2.80
 -10   2   1    3.50    2.50
 -10   2   1    1.50    2.70
 -10   2   1    0.50    2.10
  10   2  -1    4.30    2.90
  10   2  -1    5.10    3.10
  10   2  -1    5.10    3.00
 -10   2   1    3.10    2.80
  10   2  -1    1.70    2.00
  -8  -2   1 1637.34  104.79
  -8  -2   1 1685.83  104.89
  -8  -2   1 1487.15  104.69
   8  -2  -1 1493.75  104.79
   8  -2  -1 1618.74  104.79
   8  -2  -1 1633.24  104.79
   8  -2  -1 1632.64  104.79
  -8  -2   1 1636.64  104.89
  -8  -2   1 1653.53  104.79
   8  -2  -1 1618.74  104.79
   8   2  -1 1617.64  104.69
  -8   2   1 1602.04  104.69
   8   2  -1 1685.83  104.89
  -8   2   1 1606.74  104.59
   8   2  -1 1585.04  104.69
  -8   2   1 1600.94  104.59
  -8   2   1 1624.84  104.79
   8   2  -1 1686.43  104.89
  -8   2   1 1630.34  104.79
  -6  -2   1    1.70    2.10
   6  -2  -1    1.90    2.70
   6  -2  -1    3.40    2.00
   6  -2  -1    9.60    2.50
  -6  -2   1    5.80    2.80
   6  -2  -1    5.40    2.70
  -6  -2   1    3.40    2.50
   6  -2  -1    5.60    2.70
  -6  -2   1   -0.90    2.50
  -6  -2   1   -2.50    1.80
  -6   2   1   -1.20    2.60
   6   2  -1    2.90    2.60
   6   2  -1   -0.40    2.50
  -6   2   1    0.00    2.30
   6   2  -1   -1.20    2.30
  -6   2   1    3.40    2.60
   6   2  -1    2.30    2.00
  -6   2   1   -1.60    2.20
   6   2  -1   -2.50    2.40
  -4  -2   1    0.80    2.50
   4  -2  -1   -4.90    1.90
  -4  -2   1   -0.10    1.70
   4  -2  -1    0.10    2.50
   4  -2  -1   -0.60    2.20
   4  -2  -1    0.70    2.20
  -4  -2   1   -0.70    1.80
   4  -2  -1    0.60    2.50
  -4  -2   1   -1.30    2.40
   4   2  -1    2.00    2.70
  -4   2   1    1.50    2.40
   4   2  -1    2.70    2.40
   4   2  -1   -2.90    2.20
  -4   2   1    1.50    2.10
  -4   2   1    0.90    2.30
   4   2  -1   -0.10    1.90
   4   2  -1   -0.10    2.40
  -4   2   1   -0.40    2.10
   2  -2  -1  267.67   19.00
   2  -2  -1  228.48   18.40
  -2  -2   1  263.87   18.80
   2  -2  -1  234.68   18.50
  -2  -2   1  262.17   18.80
  -2  -2   1  293.47   18.80
   2  -2  -1  272.77   18.70
  -2  -2   1  254.97   18.90
   2  -2  -1  287.27   18.80
   2   2  -1  283.37   19.10
  -2   2   1  272.67   18.60
   2   2  -1  284.17   18.80
  -2   2   1  263.07   18.70
   2   2  -1  285.17   19.00
  -2   2   1  272.67   18.60
  -2   2   1  267.37   18.60
   2   2  -1  263.07   18.80
   2   2  -1  274.37   18.90
   0  -2   1  750.82   47.90
   0  -2   1  737.43   47.80
   0  -2   1  721.83   47.50
   0  -2   1  700.23   47.70
   0  -2  -1  650.13   47.40
   0  -2  -1  667.23   47.50
   0  -2  -1  711.03   47.50
   0  -2  -1  759.72   48.00
   0  -2  -1  752.22   47.60
   0  -2   1  740.23   47.80
   0   2  -1  738.83   47.90
   0   2  -1  750.62   47.50
   0   2   1  709.13   47.50
   0   2   1  712.83   47.50
   0   2  -1  778.22   48.00
   0   2  -1  724.53   47.80
   0   2   1  749.53   47.90
   0   2   1  710.63   47.40
   0   2  -1  751.72   47.90
   0   2   1  704.63   47.40
   2  -2   1   57.29    6.00
  -2  -2  -1   67.69    6.80
  -2  -2  -1   57.09    5.70
   2  -2   1   61.59    5.70
   2  -2   1   52.69    5.70
   2  -2   1   54.69    6.10
  -2  -2  -1   44.60    5.30
  -2  -2  -1   60.69    5.70
   2  -2   1   49.40    5.80
  -2  -2  -1   62.29    5.90
  -2   2  -1   61.69    6.20
   2   2   1   57.79    5.40
   2   2   1   66.09    5.40
  -2   2  -1   55.09    6.20
   2   2   1   60.49    6.30
   2   2   1   60.59    5.40
   2   2   1   60.89    5.60
  -2   2  -1   61.99    5.50
  -2   2  -1   53.49    5.90
  -2   2  -1   57.89    6.00
   4  -2   1 1483.65   98.19
  -4  -2  -1 1550.44   97.89
  -4  -2  -1 1588.94   97.89
   4  -2   1 1546.95   97.99
   4  -2   1 1486.45   98.09
   4  -2   1 1533.05   98.29
  -4  -2  -1 1574.94   98.39
  -4  -2  -1 1419.46   97.89
   4  -2   1 1494.05   98.09
   4  -2   1 1456.55   97.49
   4   2   1 1572.14   97.79
   4   2   1 1504.65   97.89
   4   2   1 1578.24   97.89
   4   2   1 1579.44   98.29
  -4   2  -1 1570.64   98.29
  -4   2  -1 1617.04   98.39
   4   2   1 1489.15   97.69
  -4   2  -1 1314.07   97.49
  -4   2  -1 1506.55   98.19
  -6  -2  -1 2896.71  199.38
   6  -2   1 3368.76  199.08
  -6   2  -1 3189.48  199.68
  -6   2  -1 3002.30  199.68
  -8  -2  -1   50.59    6.10
  -8  -2  -1   50.79    5.80
   8  -2   1   45.90    5.80
   8  -2   1   59.39    6.40
   8  -2   1   48.10    6.10
  -8  -2  -1   48.10    5.50
   8  -2   1   65.29    6.40
   8  -2   1   59.19    6.20
  -8  -2  -1   50.69    5.40
  -8  -2  -1   48.80    5.60
  -8   2  -1   62.59    6.30
   8   2   1   49.20    5.60
   8   2   1   47.30    5.40
  -8   2  -1   45.30    5.90
  -8   2  -1   37.80    5.40
   8   2   1   48.40    5.20
  -8   2  -1   65.59    6.40
  -8   2  -1   43.30    5.50
   8   2   1   59.49    5.20
   8   2   1   65.39    6.60
  10  -2   1   49.80    6.00
 -10  -2  -1   47.80    5.40
  10  -2   1   59.79    6.50
 -10  -2  -1   47.90    6.00
 -10  -2  -1   55.09    5.70
 -10  -2  -1   42.90    5.40
  10  -2   1   61.89    6.60
 -10  -2  -1   52.09    5.80
  10  -2   1   51.69    6.00
  10  -2   1   48.20    5.90
  10   2   1   44.80    5.20
  10   2   1   39.60    5.70
  10   2   1   48.60    5.50
 -10   2  -1   48.00    5.90
 -10   2  -1   43.50    5.50
  10   2   1   47.60    5.10
 -10   2  -1   46.20    5.80
 -10   2  -1   64.99    6.60
 -10   2  -1   56.39    6.30
  10   2   1   51.39    5.80
 -12  -2  -1    5.50    2.90
 -12  -2  -1    3.90    2.40
 -12  -2  -1   -0.40    2.00
 -12  -2  -1    4.20    3.20
 -12  -2  -1    0.90    2.30
  12  -2   1    4.70    2.90
  12  -2   1    0.00    2.60
  12  -2   1    1.40    2.20
  12  -2   1   -1.20    2.00
 -12  -2  -1    1.50    2.90
  12  -2   1   -2.80    2.60
 -12   2  -1    4.70    2.60
  12   2   1    1.40    2.30
 -12   2  -1    2.10    3.00
  12   2   1    2.80    2.20
 -12   2  -1   -0.60    2.50
 -12   2  -1    1.50    2.10
 -12   2  -1    3.20    3.00
  12   2   1    4.80    2.60
  12   2   1    4.70    2.90
  12   2   1    0.40    2.10
 -14  -2  -1   91.69    8.40
  14  -2   1   89.09    8.50
 -14  -2  -1  102.69    9.20
 -14  -2  -1   91.59    8.30
 -14  -2  -1  105.39    9.10
  14  -2   1   93.29    8.70
  14  -2   1   94.99    8.90
  14  -2   1   96.09    8.80
 -14  -2  -1   83.59    8.20
 -14  -2  -1   84.09    8.20
  14  -2   1   97.49    8.80
 -14   2  -1   82.79    9.20
 -14   2  -1   86.99    9.00
  14   2   1   99.19    8.30
  14   2   1   98.29    8.10
  14   2   1   89.89    8.20
 -14   2  -1   83.29    9.00
 -14   2  -1   92.89    8.80
  14   2   1   89.99    8.70
 -14   2  -1   89.09    8.70
  14   2   1   90.39    7.90
  16  -2   1  116.89   10.30
 -16  -2  -1  118.69   10.60
  16  -2   1  121.79   11.20
 -16  -2  -1  104.19   11.70
 -16  -2  -1  101.79    9.60
  16  -2   1  107.99   10.10
 -16  -2  -1  106.19    9.80
 -16  -2  -1   96.69    9.50
 -16  -2  -1  123.19   10.00
  16  -2   1  116.89   10.00
 -16   2  -1  105.19   10.00
  16   2   1  100.59   10.00
 -16   2  -1  121.09   10.40
 -16   2  -1  108.99   10.40
 -16   2  -1  127.59   10.70
  16   2   1  119.59    9.80
  16   2   1  116.09    9.40
 -16   2  -1  102.69    9.70
  16   2   1  125.89    9.90
 -18  -2  -1  382.06   30.50
  18  -2   1  430.76   30.60
 -18  -2  -1  444.26   30.40
 -18  -2  -1  444.16   30.30
 -18  -2  -1  486.15   31.20
  18  -2   1  421.36   30.30
  18  -2   1  447.16   30.60
  18  -2   1  432.36   30.70
 -18  -2  -1  410.36   30.20
  18  -2   1  421.26   30.40
 -18   2  -1  460.05   30.90
  18   2   1  419.76   30.10
 -18   2  -1  417.96   30.60
  18   2   1  428.76   29.80
  18   2   1  421.76   29.80
 -18   2  -1  447.46   31.00
  18   2   1  410.96   30.50
 -18   2  -1  448.56   30.80
  18   2   1  458.05   30.30
 -18   2  -1  457.65   30.80
 -20  -2  -1   66.79    8.00
  20  -2   1   35.30    5.90
 -20  -2  -1   40.70    6.60
 -20  -2  -1   41.00    6.20
 -20  -2  -1   47.90    6.50
 -20  -2  -1   50.59    6.60
 -20  -2  -1   34.60    5.70
  20  -2   1   43.90    6.40
  20  -2   1   44.20    6.40
  20  -2   1   35.30    6.00
  20  -2   1   51.39    6.50
 -20   2  -1   27.70    5.60
  20   2   1   44.50    5.70
  20   2   1   46.50    6.10
  20   2   1   42.70    6.00
 -20   2  -1   42.60    6.20
 -20   2  -1   50.39    6.70
  20   2   1   45.50    5.80
 -20   2  -1   42.00    6.30
 -20   2  -1   38.70    6.40
  20   2   1   54.09    6.90
 -22  -2  -1   36.20    5.80
  22  -2   1   38.70    5.00
  22  -2   1   42.60    6.40
 -22  -2  -1   37.00    6.00
 -22  -2  -1   33.10    6.00
  22  -2   1   44.80    6.70
  22  -2   1   35.30    5.90
 -22  -2  -1   33.20    5.80
 -22  -2  -1   40.10    6.50
 -22  -2  -1   30.80    5.50
  22  -2   1   41.10    6.30
  22  -2   1   47.50    6.50
 -22   2  -1   39.30    6.40
  22   2   1   35.60    5.90
  22   2   1   34.00    5.50
  22   2   1   48.30    6.70
 -22   2  -1   36.30    6.70
 -22   2  -1   34.80    5.70
 -22   2  -1   47.90    6.70
  22   2   1   33.30    5.60
  22   2   1   38.80    5.40
 -22   2  -1   32.40    6.20
  24  -2   1   40.10    5.20
  24  -2   1   33.10    5.80
  24  -2   1   26.30    5.60
  24  -2   1   39.20    6.20
 -24  -2  -1   22.60    5.20
 -24  -2  -1   22.40    5.20
  24  -2   1   35.60    6.10
 -24  -2  -1   29.80    5.50
 -24  -2  -1   38.00    6.00
  24  -2   1   30.50    5.60
 -24  -2  -1   39.50    6.20
 -24   2  -1   20.70    5.30
  24   2   1   35.80    5.30
  24   2   1   30.10    5.70
 -24   2  -1   39.50    6.70
  24   2   1   29.00    5.10
 -24   2  -1   32.80    5.70
  24   2   1   35.40    5.50
  24   2   1   20.50    4.90
  24   2   1   33.80    5.90
 -24   2  -1   25.40    5.60
 -24   2  -1   40.70    7.00
  26  -2   1  276.37   20.30
 -26  -2  -1  267.17   20.40
  26  -2   1  283.47   20.50
  26  -2   1  274.67   20.90
 -26  -2  -1  269.97   20.40
 -26  -2  -1  232.58   20.20
  26  -2   1  253.67   20.20
 -26  -2  -1  227.58   20.20
 -26  -2  -1  257.97   20.30
  26  -2   1  273.77   20.70
 -26  -2  -1  258.47   20.20
  26  -2   1  244.38   19.00
  26   2   1  298.97   20.50
  26   2   1  237.18   20.00
 -26   2  -1  268.87   20.90
 -26   2  -1  260.47   20.90
  26   2   1  249.08   19.40
  26   2   1  253.67   20.30
 -26   2  -1  261.97   20.70
 -26   2  -1  238.68   20.40
 -26   2  -1  266.37   20.60
  26   2   1  256.77   19.60
  26   2   1  265.07   20.10
 -28  -2  -1    3.90    3.30
 -28  -2  -1   -0.10    2.90
  28  -2   1   -2.60    1.90
  28  -2   1    0.30    3.30
 -28  -2  -1   -2.10    2.50
 -28  -2  -1    1.10    2.90
 -28  -2  -1   -4.00    2.20
 -28  -2  -1    2.40    2.90
  28  -2   1    5.20    3.30
  28  -2   1    3.10    3.30
  28  -2   1   -0.10    3.10
  28  -2   1    4.50    3.30
 -28   2  -1    0.30    3.00
  28   2   1    4.10    3.10
  28   2   1    2.00    2.80
 -28   2  -1    0.60    3.40
 -28   2  -1   -2.50    2.90
  28   2   1    1.60    3.20
  28   2   1   -0.20    2.80
 -28   2  -1    0.30    3.20
 -28   2  -1    0.30    3.30
  28   2   1    4.40    2.80
  28   2   1   -0.10    2.70
 -30  -2  -1    2.60    3.50
 -30  -2  -1    3.00    3.30
  30  -2   1    2.40    3.80
 -30  -2  -1    0.10    2.70
  30  -2   1    6.20    3.60
  30  -2   1    3.00    2.90
 -30  -2  -1    3.90    3.40
  30  -2   1   -1.80    2.60
 -30  -2  -1   -1.10    3.10
  30  -2   1   -2.30    2.70
  30  -2   1    3.30    3.80
 -30  -2  -1   -3.30    2.60
 -30   2  -1   -1.30    3.10
 -30   2  -1    6.90    3.90
  30   2   1    1.90    3.40
  30   2   1    1.90    3.00
  30   2   1   -5.10    2.90
  30   2   1    1.60    2.80
 -30   2  -1   -3.90    1.90
 -30   2  -1    0.10    3.00
  30   2   1    0.70    3.10
  30   2   1   -1.30    2.10
 -30   2  -1    1.20    3.50
 -32  -2  -1  152.78   14.40
  32  -2   1  163.58   14.50
 -32  -2  -1  170.08   14.50
 -32  -2  -1  152.58   14.20
  32  -2   1  128.99   13.40
  32  -2   1  147.99   13.80
  32  -2   1  154.28   13.80
  32  -2   1  144.09   12.80
  32  -2   1  160.78   14.20
 -32  -2  -1  119.89   16.70
 -32  -2  -1  128.79   14.70
 -32  -2  -1  129.89   14.60
 -32   2  -1  129.79   15.00
  32   2   1  175.08   13.60
  32   2   1  141.69   13.70
  32   2   1  165.08   14.40
 -32   2  -1  119.09   16.20
  32   2   1  166.48   14.00
 -32   2  -1  158.58   14.80
  32   2   1  142.29   13.70
 -32   2  -1  138.39   16.00
  32   2   1  144.79   13.00
 -32   2  -1  158.88   14.50
 -34  -2  -1   37.10    7.50
 -34  -2  -1   33.60    6.90
  34  -2   1   26.10    6.00
  34  -2   1   38.60    7.40
  34  -2   1   23.90    6.30
 -34  -2  -1   43.10    7.50
 -34  -2  -1   35.20    7.60
 -34  -2  -1   39.30    7.40
  34  -2   1   41.70    6.50
  34  -2   1   28.00    6.20
  34  -2   1   38.40    7.00
  34   2   1   39.80    7.10
  34   2   1   44.70    7.50
  34   2   1   34.10    6.10
 -34   2  -1   34.80    7.10
  34   2   1   40.30    7.20
 -34   2  -1   41.40    7.70
 -34   2  -1   36.70    7.50
 -34   2  -1   37.80    7.70
  34   2   1   35.10    6.30
  34   2   1   24.90    6.00
 -34   2  -1   40.00    7.80
 -36  -2  -1   -2.20    3.60
  36  -2   1    8.30    4.50
 -36  -2  -1    2.80    3.70
 -36  -2  -1    8.60    4.60
  36  -2   1   13.00    4.90
 -36  -2  -1    0.70    3.80
  36  -2   1    2.40    3.20
 -36  -2  -1    3.40    4.40
 -36  -2  -1    3.50    3.40
  36  -2   1    7.00    3.80
  36  -2   1    4.80    5.10
  36   2   1    8.90    4.90
  36   2   1    5.00    3.80
 -36   2  -1    4.30    4.40
  36   2   1    5.60    4.10
 -36   2  -1    4.70    4.40
  36   2   1    4.60    3.90
  36   2   1   13.10    5.10
  36   2   1   16.20    4.70
 -36   2  -1    6.90    4.60
 -36   2  -1    1.30    4.00
 -36   2  -1    2.80    4.30
 -38  -2  -1  606.64   42.80
  38  -2   1  547.65   41.80
  38  -2   1  556.84   40.70
 -38  -2  -1  586.94   42.60
  38  -2   1  595.94   42.00
 -38  -2  -1  598.04   43.20
 -38  -2  -1  514.65   41.70
 -38  -2  -1  594.94   42.50
 -38  -2  -1  520.35   42.00
  38  -2   1  553.14   42.20
  38  -2   1  581.74   41.70
 -38   2  -1  622.74   43.10
 -38   2  -1  563.04   42.60
 -38   2  -1  577.34   43.00
 -38   2  -1  597.84   43.20
  38   2   1  596.44   42.50
  38   2   1  589.94   42.10
  38   2   1  558.54   41.70
 -38   2  -1  597.34   43.00
  38   2   1  593.64   41.10
  38   2   1  585.94   41.90
  38   2   1  570.94   41.00
  40  -2   1   -2.80    3.40
  40  -2   1   -1.30    3.60
  40  -2   1   -2.00    3.90
 -40  -2  -1   -1.40    4.00
 -40  -2  -1    4.70    4.20
 -40  -2  -1   -0.30    4.00
 -40  -2  -1    1.30    4.40
  40  -2   1    0.60    4.50
 -40  -2  -1   -3.50    3.60
  40  -2   1   -2.80    3.60
 -40  -2  -1    1.80    4.00
 -40   2  -1   -1.80    4.00
 -40   2  -1    5.40    5.00
  40   2   1    4.60    4.60
  40   2   1   -1.30    3.70
 -40   2  -1   -0.70    4.60
 -40   2  -1   -1.20    4.00
  40   2   1    2.50    4.20
 -40   2  -1    1.50    4.00
  40   2   1   -1.70    2.90
  40   2   1   -0.10    3.70
  40   2   1   -1.70    3.40
 -42  -2  -1    3.40    4.90
  42  -2   1    7.30    4.70
 -42  -2  -1   -4.00    3.80
 -42  -2  -1    8.40    5.70
 -42  -2  -1    3.60    4.50
  42  -2   1    4.90    3.90
 -42  -2  -1    0.80    4.10
 -42  -2  -1   16.50    6.10
  42  -2   1    3.10    4.40
  42  -2   1    1.50    3.50
  42  -2   1   -0.20    4.30
 -42   2  -1   14.80    6.30
 -42   2  -1   15.70    6.90
 -42   2  -1    2.50    4.90
 -42   2  -1    7.30    5.50
  42   2   1   10.20    5.00
  42   2   1    8.90    4.40
  42   2   1    4.80    4.40
  42   2   1   -4.70    3.80
  42   2   1   11.70    5.30
  42   2   1   -3.70    3.70
  44  -2   1   42.80    7.50
 -44  -2  -1   25.90    7.50
 -44  -2  -1   18.90    6.90
 -44  -2  -1   44.80    9.20
 -44  -2  -1   35.60    9.70
  44  -2   1   24.60    7.50
  44  -2   1   46.40    9.10
 -44  -2  -1   26.70    7.80
  44  -2   1   31.30    7.30
 -44  -2  -1   56.79   11.50
  44  -2   1   40.10    8.40
  44   2   1   31.90    6.90
 -44   2  -1   28.90    7.90
 -44   2  -1   32.70    8.70
 -44   2  -1   42.90    8.80
  44   2   1   35.40    8.50
  44   2   1   34.90    8.10
  44   2   1   39.40    7.80
  44   2   1   26.20    7.50
 -44   2  -1   27.00    7.60
 -44   2  -1   28.70    8.40
  44   2   1   37.00    7.90
 -46  -2  -1   42.80    9.20
  46  -2   1   48.20    9.10
 -46  -2  -1   47.90    9.60
 -46  -2  -1   48.00   10.10
  46  -2   1   40.30    9.10
  46  -2   1   27.40    7.40
 -46  -2  -1   50.29    9.50
 -46  -2  -1   40.40    9.20
  46  -2   1   57.99    9.80
  46  -2   1   42.40    8.20
 -46  -2  -1   31.40    8.70
  46  -2   1   48.70    9.80
  46   2   1   32.30    7.20
 -46   2  -1   37.00    9.20
  46   2   1   40.20    8.90
 -46   2  -1   45.80    9.80
 -46   2  -1   63.29   10.90
  46   2   1   54.79    8.70
  46   2   1   53.79    9.60
  46   2   1   38.50    8.80
  46   2   1   34.80    8.40
 -46   2  -1   29.60    8.90
 -46   2  -1   28.00    8.60
  48  -2   1    1.90    4.80
 -48  -2  -1    6.60    5.70
 -48  -2  -1    0.80    5.30
 -48  -2  -1    5.20    5.60
 -48  -2  -1    1.00    5.20
 -48  -2  -1    4.10    5.60
  48  -2   1   -6.60    3.60
  48  -2   1   -4.90    4.70
  48  -2   1    1.10    5.10
 -48  -2  -1   -5.10    4.90
 -48   2  -1   -5.20    5.10
 -48   2  -1   -0.90    5.60
 -48   2  -1    7.10    6.10
  48   2   1   -0.70    4.40
  48   2   1   -3.80    4.20
  48   2   1   -3.90    4.00
  48   2   1   -6.80    4.50
 -48   2  -1   -0.70    5.10
 -50  -2  -1   11.80    6.80
 -50  -2  -1   13.90    6.40
  50  -2   1   14.90    7.30
  50  -2   1   13.80    5.90
  50  -2   1   16.40    7.00
 -50  -2  -1   12.20    7.00
 -50  -2  -1   21.20    7.80
  50  -2   1   21.60    7.90
 -50  -2  -1   16.90    7.60
 -50   2  -1   10.30    6.50
 -50   2  -1    9.70    7.20
 -50   2  -1   24.50    7.90
  50   2   1    6.30    5.50
  50   2   1   11.30    6.50
 -50   2  -1   12.80    7.10
  50   2   1    8.90    5.90
 -52  -2  -1   10.30    7.10
 -52  -2  -1   23.40    8.30
 -52  -2  -1   22.00    8.00
  52  -2   1    1.40    5.60
 -52  -2  -1   21.40    8.70
  52  -2   1   12.10    6.30
  52  -2   1    3.40    6.00
  52  -2   1   12.00    6.20
  52   2   1   20.10    8.00
  52   2   1   13.80    7.40
 -52   2  -1   15.20    7.80
 -52   2  -1    1.80    6.70
 -52   2  -1   15.10    7.80
  52   2   1   20.40    7.50
 -52   2  -1   20.30    8.40
  52   2   1   13.10    6.10
 -54  -2  -1   -2.30    5.40
 -54  -2  -1   -1.70    5.60
  54  -2   1   -1.90    5.00
  54  -2   1    7.50    7.60
 -54  -2  -1   13.10    7.50
  54  -2   1   15.00    7.40
 -54  -2  -1    1.00    7.00
 -54   2  -1    1.80    6.60
 -54   2  -1   12.60    7.80
 -54   2  -1   -2.70    5.90
  54   2   1   -2.30    4.90
  54   2   1    1.60    5.30
 -54   2  -1   -3.60    6.30
 -56  -2  -1   15.50    9.70
  56  -2   1   43.80   11.00
 -56  -2  -1   46.70   11.60
 -56  -2  -1   30.00   10.40
 -56  -2  -1   30.40   10.00
  56  -2   1   38.40    9.10
 -56   2  -1   16.80    8.60
 -56   2  -1   23.00    9.10
  56   2   1   41.40    9.80
 -56   2  -1   19.20    9.60
 -56   2  -1    5.40    8.30
  56   2   1   27.50    8.10
  56   2   1   18.40    7.10
 -55  -3   1   18.40    9.70
  55  -3  -1    0.10    7.20
 -55  -3   1   20.60    8.70
 -55  -3   1    7.60    7.80
 -55  -3   1    3.00    6.90
  55  -3  -1    9.60    7.00
  55  -3  -1    5.40    7.00
 -55   3   1    9.00    8.80
 -55   3   1   11.00    8.50
 -55   3   1   26.90    9.30
 -55   3   1    4.20    7.80
  55   3  -1   17.50    7.70
  55   3  -1    4.40    7.10
 -53  -3   1   14.90    7.90
 -53  -3   1    7.30    6.40
 -53  -3   1   20.50    8.40
  53  -3  -1   12.60    7.10
  53  -3  -1   19.70    8.80
 -53  -3   1   24.00    9.10
  53  -3  -1   13.30    7.30
 -53  -3   1   22.60    8.70
 -53   3   1   18.40    8.60
  53   3  -1    7.10    6.40
 -53   3   1    7.30    7.10
  53   3  -1   22.10    7.90
 -53   3   1   12.60    9.00
 -51  -3   1    1.30    6.80
  51  -3  -1    1.80    5.90
  51  -3  -1    9.20    7.50
 -51  -3   1    0.20    6.10
 -51  -3   1   -4.00    5.00
 -51  -3   1    5.70    6.50
 -51  -3   1    3.30    6.80
 -51   3   1    9.10    7.40
 -51   3   1    0.70    6.90
  51   3  -1   -5.10    5.30
 -51   3   1   -1.30    5.90
  51   3  -1    5.40    5.50
  51   3  -1    0.30    4.30
 -51   3   1   -1.40    5.70
 -49  -3   1   -2.70    5.20
  49  -3  -1   -5.60    3.90
  49  -3  -1   -0.30    5.80
 -49  -3   1    2.80    6.50
  49  -3  -1   -2.90    5.30
 -49  -3   1   -1.40    5.90
 -49  -3   1    1.50    5.50
 -49  -3   1    7.40    7.20
  49  -3  -1   -0.70    6.00
  49   3  -1   -0.20    5.50
  49   3  -1   -4.60    4.90
 -49   3   1    0.80    6.20
 -49   3   1   -0.60    5.50
 -49   3   1    4.80    6.00
  49   3  -1   -2.10    5.40
 -49   3   1    0.30    6.10
 -47  -3   1    1.70    5.30
 -47  -3   1    2.00    4.50
 -47  -3   1    1.40    5.90
  47  -3  -1    1.20    4.70
 -47  -3   1    6.90    5.80
  47  -3  -1    1.70    6.10
  47  -3  -1   -3.20    4.60
  47  -3  -1    3.50    6.10
 -47  -3   1    2.40    5.60
  47   3  -1    1.40    5.50
 -47   3   1    6.80    6.00
  47   3  -1    2.50    5.80
 -47   3   1   -1.20    3.90
  47   3  -1   -2.80    4.50
  47   3  -1   -2.30    3.80
 -47   3   1   -6.60    3.70
 -47   3   1    4.80    6.00
  45  -3  -1   18.30    6.70
 -45  -3   1   17.70    7.80
 -45  -3   1   32.90    8.60
 -45  -3   1   27.10    8.50
 -45  -3   1   27.70    8.40
  45  -3  -1   21.70    6.90
  45  -3  -1   20.60    7.30
 -45  -3   1   19.00    7.20
  45  -3  -1   22.90    7.40
 -45  -3   1   25.00    7.80
  45  -3  -1   32.80    8.10
  45  -3  -1   20.00    7.80
 -45   3   1   24.60    8.40
 -45   3   1   25.40    7.80
 -45   3   1    8.30    5.70
 -45   3   1   31.00    8.80
  45   3  -1   27.60    7.20
  45   3  -1   11.60    6.60
  45   3  -1    5.30    5.50
  45   3  -1   18.90    7.80
  45   3  -1   11.50    5.80
 -43  -3   1    6.30    5.60
  43  -3  -1    7.30    5.00
 -43  -3   1   18.10    7.20
  43  -3  -1   23.90    6.90
  43  -3  -1   14.70    6.30
 -43  -3   1   -3.40    4.80
 -43  -3   1    5.20    5.60
 -43  -3   1    9.70    5.60
 -43  -3   1   17.30    6.60
  43  -3  -1    6.10    5.20
  43  -3  -1   17.00    6.80
 -43   3   1    1.90    4.70
  43   3  -1   14.80    6.10
  43   3  -1   14.40    6.50
 -43   3   1    3.20    5.40
 -43   3   1    3.00    5.00
  43   3  -1   16.20    6.90
 -43   3   1   14.10    7.10
  43   3  -1   11.80    7.90
  41  -3  -1   30.00    8.20
 -41  -3   1   59.09   10.10
 -41  -3   1   48.00   11.00
  41  -3  -1   53.29    9.00
 -41  -3   1   44.90    9.20
 -41  -3   1   66.19   11.10
  41  -3  -1   47.80    9.30
  41  -3  -1   53.19    9.90
 -41  -3   1   43.30    9.50
 -41  -3   1   59.19   10.50
  41   3  -1   70.69   10.10
 -41   3   1   57.29   10.60
 -41   3   1   60.79   10.90
 -41   3   1   57.99   10.50
  41   3  -1   52.19    9.70
  41   3  -1   36.30    8.60
  41   3  -1   53.89    9.00
 -41   3   1   41.30    8.80
 -39  -3   1    5.30    4.80
 -39  -3   1    2.40    4.00
 -39  -3   1    1.50    4.70
  39  -3  -1    3.40    4.20
  39  -3  -1   -0.40    4.30
 -39  -3   1    8.90    5.40
 -39  -3   1    0.40    4.50
  39  -3  -1   -6.70    3.30
  39  -3  -1   -4.70    3.80
 -39  -3   1    5.70    5.00
  39  -3  -1    4.30    4.60
  39   3  -1   -0.60    3.70
 -39   3   1    0.90    3.70
 -39   3   1    6.30    5.50
  39   3  -1   -0.70    3.60
  39   3  -1   -1.50    4.20
 -39   3   1    4.80    4.60
  39   3  -1   -6.00    3.60
 -39   3   1    1.90    4.50
  39   3  -1   -2.00    4.10
 -37  -3   1    8.10    5.30
 -37  -3   1    0.90    4.80
  37  -3  -1   11.50    5.10
 -37  -3   1   17.60    6.00
  37  -3  -1   14.30    5.70
  37  -3  -1    7.60    4.60
  37  -3  -1   14.80    5.50
  37  -3  -1   13.50    6.10
 -37  -3   1   20.80    6.20
 -37  -3   1   11.80    5.60
 -37  -3   1   18.00    6.60
  37  -3  -1   29.70    7.20
  37   3  -1   12.10    5.20
  37   3  -1    6.40    4.30
 -37   3   1   17.30    6.40
  37   3  -1   14.40    5.00
  37   3  -1    9.20    4.90
  37   3  -1    9.50    5.30
 -37   3   1   13.60    5.90
 -35  -3   1    6.50    4.60
 -35  -3   1   16.10    5.60
 -35  -3   1   20.30    6.30
  35  -3  -1   11.50    5.30
 -35  -3   1    9.40    4.20
  35  -3  -1    3.30    4.70
  35  -3  -1    4.90    4.20
  35  -3  -1   18.50    6.10
  35  -3  -1    9.50    4.50
  35  -3  -1   14.60    5.40
 -35  -3   1   13.40    5.40
 -35  -3   1    8.60    4.90
 -35   3   1   14.70    5.50
  35   3  -1    4.40    4.70
  35   3  -1   12.10    5.10
 -35   3   1   13.60    5.80
 -35   3   1   16.60    5.80
 -35   3   1   14.90    5.90
  35   3  -1   12.30    4.80
  35   3  -1   21.20    5.80
 -35   3   1    6.40    4.60
  35   3  -1   23.80    7.60
  33  -3  -1  130.69   14.80
 -33  -3   1  129.09   14.60
  33  -3  -1  153.28   16.00
  33  -3  -1  119.79   14.30
 -33  -3   1  112.79   14.30
  33  -3  -1   98.89   13.50
 -33  -3   1  149.99   15.40
 -33  -3   1  151.58   15.90
 -33  -3   1  123.69   14.50
 -33  -3   1  144.29   17.80
  33  -3  -1  137.69   14.10
  33  -3  -1  115.59   14.30
  33   3  -1  130.19   14.40
  33   3  -1  120.69   13.70
  33   3  -1  118.79   13.90
 -33   3   1  126.89   14.80
  33   3  -1  139.79   15.00
  33   3  -1  155.98   13.50
 -33   3   1  148.89   15.70
 -33   3   1  137.99   15.10
 -33   3   1  117.49   14.40
 -33   3   1  111.99   14.40
  31  -3  -1  195.58   17.00
 -31  -3   1  206.18   17.30
 -31  -3   1  173.58   16.50
  31  -3  -1  153.38   17.40
 -31  -3   1  185.78   16.70
  31  -3  -1  187.88   16.80
 -31  -3   1  176.88   16.40
  31  -3  -1  164.38   16.30
 -31  -3   1  201.08   17.20
  31  -3  -1  170.18   16.50
 -31  -3   1  165.58   16.60
 -31   3   1  190.68   16.80
 -31   3   1  201.48   17.30
 -31   3   1  187.68   17.20
  31   3  -1  196.38   16.30
  31   3  -1  194.88   16.30
  31   3  -1  162.18   16.30
 -31   3   1  204.08   17.40
  31   3  -1  196.68   16.90
  31   3  -1  179.08   16.50
 -31   3   1  166.98   16.60
  29  -3  -1    9.10    3.80
 -29  -3   1   20.60    5.70
  29  -3  -1    9.90    4.50
 -29  -3   1    2.20    3.70
  29  -3  -1    9.20    4.60
  29  -3  -1   21.00    5.90
  29  -3  -1    7.70    4.30
 -29  -3   1    7.30    4.20
 -29  -3   1    7.80    4.20
 -29  -3   1   10.70    4.60
 -29  -3   1    8.00    4.30
 -29   3   1   21.50    6.00
  29   3  -1   15.40    4.50
 -29   3   1    3.40    3.20
  29   3  -1    3.00    3.70
  29   3  -1   11.10    4.60
  29   3  -1    4.20    3.70
 -29   3   1    3.00    4.10
 -29   3   1    6.40    4.10
 -29   3   1    7.20    4.10
  29   3  -1   12.70    4.80
 -27  -3   1  104.49   11.80
  27  -3  -1   95.99   11.60
 -27  -3   1   88.69   11.40
  27  -3  -1   90.89   11.40
 -27  -3   1   95.59   11.60
 -27  -3   1  100.79   12.00
 -27  -3   1   97.49   11.90
  27  -3  -1   89.69   11.60
  27  -3  -1   91.59   11.20
  27  -3  -1  105.19   12.00
 -27  -3   1   83.69   10.80
  27   3  -1   96.49   11.30
 -27   3   1   98.79   11.70
  27   3  -1  117.69   12.40
 -27   3   1  111.19   12.20
  27   3  -1   98.19   11.20
 -27   3   1   80.39   11.10
  27   3  -1  108.29   13.70
 -27   3   1   87.29   11.10
 -27   3   1   91.69   11.50
 -25  -3   1   71.99    9.20
  25  -3  -1   66.39    8.80
 -25  -3   1   51.99    8.30
 -25  -3   1   60.49    8.70
 -25  -3   1   61.49    8.80
 -25  -3   1   54.69    8.20
  25  -3  -1   70.69    8.90
  25  -3  -1   46.90    8.00
 -25  -3   1   67.99    9.00
  25  -3  -1   65.39    9.10
  25  -3  -1   52.49    8.30
  25   3  -1   63.99    8.60
 -25   3   1   54.09    8.50
 -25   3   1   55.79    8.50
 -25   3   1   63.19    8.80
  25   3  -1   56.99    8.60
 -25   3   1   66.49    9.00
  25   3  -1   72.09    8.90
 -25   3   1   64.89    8.90
  25   3  -1   74.29    9.00
  25   3  -1   54.59    7.90
 -23  -3   1    5.20    3.80
 -23  -3   1   -0.70    2.90
  23  -3  -1   -2.50    2.70
  23  -3  -1   -2.50    2.80
 -23  -3   1   -0.80    3.20
  23  -3  -1    2.50    3.70
 -23  -3   1    1.00    3.00
  23  -3  -1    0.60    3.10
  23  -3  -1    2.00    3.20
 -23  -3   1   -1.60    2.60
 -23  -3   1    3.60    3.40
 -23   3   1    2.80    3.40
  23   3  -1    3.00    2.70
 -23   3   1    2.00    3.10
  23   3  -1    4.50    3.50
 -23   3   1   -2.60    2.70
 -23   3   1   -1.60    3.00
  23   3  -1    0.60    2.70
  23   3  -1   -3.00    2.60
 -23   3   1    2.30    3.60
  23   3  -1    1.10    3.10
 -21  -3   1   35.20    6.70
 -21  -3   1   51.09    7.20
  21  -3  -1   43.80    7.20
 -21  -3   1   64.29    8.20
  21  -3  -1   63.49    8.10
 -21  -3   1   47.40    7.20
  21  -3  -1   55.19    7.80
  21  -3  -1   58.59    8.00
  21  -3  -1   56.99    8.10
 -21  -3   1   54.89    8.00
 -21  -3   1   51.89    7.40
 -21   3   1   52.39    7.70
 -21   3   1   56.09    8.20
  21   3  -1   82.29    8.80
  21   3  -1   49.10    7.30
 -21   3   1   54.89    8.00
 -21   3   1   49.90    7.50
 -21   3   1   47.90    7.40
  21   3  -1   50.89    7.30
  21   3  -1   60.89    7.70
  21   3  -1   50.69    7.40
 -19  -3   1   71.39    9.10
 -19  -3   1   81.79    8.90
 -19  -3   1   80.49    9.60
  19  -3  -1   65.19    8.70
 -19  -3   1   77.89    9.20
  19  -3  -1   89.69    9.70
  19  -3  -1   82.69    9.60
 -19  -3   1   81.29    9.30
 -19  -3   1   64.19    8.80
  19  -3  -1   89.89   10.10
 -19   3   1   60.89    8.70
 -19   3   1   63.29    8.60
 -19   3   1   83.09    9.90
  19   3  -1   73.79    8.80
  19   3  -1   79.29    9.00
 -19   3   1   96.59   10.10
  19   3  -1   73.89    8.90
  19   3  -1   81.49    9.20
  19   3  -1   84.49    9.50
 -19   3   1   76.39    9.30
  17  -3  -1    8.90    3.20
 -17  -3   1    3.40    2.40
  17  -3  -1    1.70    2.80
 -17  -3   1    0.60    2.30
  17  -3  -1    7.70    3.80
  17  -3  -1    8.40    3.00
 -17  -3   1    4.90    3.20
 -17  -3   1    5.80    3.40
 -17  -3   1   10.70    4.10
 -17  -3   1    2.00    3.50
 -17   3   1    0.40    3.20
 -17   3   1    4.60    3.40
 -17   3   1    5.60    3.60
  17   3  -1    4.50    2.80
  17   3  -1    7.30    3.70
 -17   3   1    8.30    3.60
  17   3  -1   11.40    4.20
  17   3  -1    3.80    3.10
 -17   3   1    8.40    3.50
 -15  -3   1  321.57   23.10
 -15  -3   1  308.17   22.60
 -15  -3   1  347.37   23.00
 -15  -3   1  314.07   22.70
  15  -3  -1  299.47   22.70
  15  -3  -1  286.37   22.60
 -15  -3   1  298.07   22.20
  15  -3  -1  241.68   22.10
  15  -3  -1  294.97   22.60
 -15  -3   1  313.57   22.70
  15  -3  -1  296.37   22.60
  15   3  -1  294.77   22.50
  15   3  -1  302.87   22.80
  15   3  -1  327.37   22.70
 -15   3   1  334.37   22.90
 -15   3   1  302.47   22.60
  15   3  -1  348.07   22.80
 -15   3   1  305.37   22.80
  15   3  -1  290.67   22.30
 -15   3   1  282.67   22.30
 -15   3   1  286.17   22.30
 -13  -3   1   24.90    5.10
 -13  -3   1   22.70    5.40
  13  -3  -1   19.50    4.70
  13  -3  -1   30.40    5.70
  13  -3  -1   18.40    4.90
  13  -3  -1   32.60    5.60
 -13  -3   1   40.70    5.90
  13  -3  -1   33.00    5.70
 -13  -3   1   29.00    5.30
  13   3  -1   42.20    5.80
  13   3  -1   35.60    5.70
 -13   3   1   32.60    5.40
  13   3  -1   33.10    5.40
 -13   3   1   37.90    5.50
 -13   3   1   30.50    5.30
 -13   3   1   22.20    4.90
 -13   3   1   37.50    5.60
  13   3  -1   29.00    5.50
  13   3  -1   34.30    5.70
  11  -3  -1  150.88   11.60
  11  -3  -1  139.89   11.70
 -11  -3   1  133.09   11.60
  11  -3  -1  120.19   11.10
 -11  -3   1  142.99   11.90
 -11  -3   1   97.59   10.90
  11  -3  -1  144.09   11.50
 -11  -3   1  131.99   11.60
 -11  -3   1  132.99   11.80
  11  -3  -1  120.69   11.40
  11   3  -1  112.19   11.20
 -11   3   1  136.59   11.70
  11   3  -1  140.29   11.80
 -11   3   1  151.38   12.00
  11   3  -1  135.59   11.60
 -11   3   1  138.89   11.50
  11   3  -1  126.29   11.40
  11   3  -1  129.29   11.40
 -11   3   1  148.39   11.80
   9  -3  -1  200.88   15.90
   9  -3  -1  187.88   15.80
  -9  -3   1  216.58   16.20
  -9  -3   1  168.18   15.50
  -9  -3   1  212.08   16.10
   9  -3  -1  211.78   16.20
   9  -3  -1  201.58   16.30
   9  -3  -1  229.58   16.30
  -9  -3   1  212.88   16.40
  -9   3   1  217.98   16.10
   9   3  -1  191.28   15.90
   9   3  -1  213.88   16.20
  -9   3   1  226.18   16.10
  -9   3   1  218.98   16.20
  -9   3   1  224.38   16.40
   9   3  -1  201.48   17.00
   9   3  -1  216.98   16.20
   9   3  -1  202.38   15.90
   7  -3  -1   41.60    6.00
  -7  -3   1   43.30    6.90
   7  -3  -1   38.30    5.80
  -7  -3   1   47.90    6.00
   7  -3  -1   31.60    5.50
  -7  -3   1   41.80    6.20
  -7  -3   1   53.69    6.40
   7  -3  -1   41.60    6.00
   7  -3  -1   36.80    5.60
  -7  -3   1   33.90    5.30
   7  -3  -1   48.20    6.20
  -7   3   1   45.10    5.90
   7   3  -1   39.60    5.70
  -7   3   1   52.39    6.10
   7   3  -1   42.10    5.90
   7   3  -1   39.10    5.80
   7   3  -1   44.10    5.90
  -7   3   1   43.20    5.90
  -7   3   1   47.70    6.30
   7   3  -1   45.60    6.20
   5  -3  -1  775.62   52.59
   5  -3  -1  779.02   52.69
   5  -3  -1  694.53   52.29
  -5  -3   1  821.82   52.89
   5  -3  -1  811.32   52.69
  -5  -3   1  818.22   52.69
  -5  -3   1  786.82   52.79
  -5  -3   1  770.92   52.59
   5  -3  -1  790.92   52.69
  -5  -3   1  712.33   52.49
   5  -3  -1  811.62   52.69
  -5   3   1  788.32   52.49
   5   3  -1  797.92   52.69
  -5   3   1  818.12   52.69
  -5   3   1  761.72   52.39
   5   3  -1  821.62   52.69
   5   3  -1  784.72   52.59
   5   3  -1  840.82   52.79
  -5   3   1  793.32   52.49
   5   3  -1  794.52   52.69
   3  -3  -1   -3.30    2.20
  -3  -3   1    3.90    2.40
  -3  -3   1    1.10    2.20
  -3  -3   1    2.50    2.90
   3  -3  -1    2.40    2.90
   3  -3  -1   -2.90    2.40
  -3  -3   1    4.40    2.70
  -3  -3   1    0.00    2.80
   3  -3  -1   -2.80    2.30
   3   3  -1   -2.00    2.60
  -3   3   1    1.50    2.90
   3   3  -1    3.20    3.00
  -3   3   1   -0.90    2.30
  -3   3   1    4.10    2.70
   3   3  -1    4.10    3.20
   3   3  -1   -1.10    2.40
  -3   3   1    1.80    2.60
   3   3  -1    0.20    2.00
  -1  -3   1  197.98   16.20
  -1  -3   1  198.68   16.00
   1  -3  -1  230.58   16.30
  -1  -3   1  218.98   16.30
  -1  -3   1  214.48   15.90
   1  -3  -1  240.18   16.60
   1  -3  -1  209.08   16.00
  -1  -3   1  209.98   16.40
   1  -3  -1  218.58   16.10
   1  -3  -1  220.98   16.00
  -1   3   1  217.78   16.00
   1   3  -1  227.98   16.50
   1   3  -1  200.08   15.90
  -1   3   1  243.58   16.20
  -1   3   1  208.08   15.80
   1   3  -1  221.68   16.10
  -1   3   1  197.38   15.90
   1   3  -1  199.68   16.00
   1   3  -1  222.58   16.30
  -1   3   1  197.48   16.10
   1  -3   1   48.40    6.00
   1  -3   1   43.30    6.00
  -1  -3  -1   61.79    6.60
   1  -3   1   46.80    5.60
  -1  -3  -1   52.99    6.20
   1  -3   1   34.70    5.70
  -1  -3  -1   53.09    6.80
   1  -3   1   51.39    6.40
  -1  -3  -1   49.60    6.40
  -1  -3  -1   48.10    6.00
  -1   3  -1   43.80    6.10
   1   3   1   52.09    6.00
  -1   3  -1   55.39    6.60
   1   3   1   41.40    6.10
   1   3   1   55.69    6.20
  -1   3  -1   56.09    6.00
   1   3   1   54.69    6.10
  -1   3  -1   47.70    6.10
  -1   3  -1   51.09    6.40
   1   3   1   48.80    5.70
  -3  -3  -1  333.77   22.70
  -3  -3  -1  296.27   21.90
   3  -3   1  308.77   21.80
   3  -3   1  321.87   22.40
   3  -3   1  300.67   22.10
  -3  -3  -1  303.57   22.00
   3  -3   1  307.07   22.20
   3  -3   1  286.17   22.20
  -3  -3  -1  345.17   22.40
   3  -3   1  302.07   22.20
   3   3   1  304.47   21.80
  -3   3  -1  317.47   21.80
  -3   3  -1  302.37   22.30
  -3   3  -1  310.47   22.40
   3   3   1  324.27   22.10
  -3   3  -1  327.27   22.40
  -3   3  -1  326.57   22.60
   3   3   1  281.77   21.60
   3   3   1  302.77   21.90
   3   3   1  306.07   22.40
  -5  -3  -1  835.52   53.89
  -5  -3  -1  846.82   53.99
   5  -3   1  793.32   54.09
   5  -3   1  781.82   53.99
   5  -3   1  811.32   53.49
  -5  -3  -1  714.73   53.69
   5  -3   1  776.42   53.79
  -5  -3  -1  723.13   53.59
   5  -3   1  806.62   54.09
  -5  -3  -1  857.31   54.49
   5  -3   1  848.72   54.39
   5   3   1  794.92   53.69
   5   3   1  818.32   54.29
   5   3   1  841.02   53.69
  -5   3  -1  815.32   53.49
  -5   3  -1  864.61   54.49
   5   3   1  800.02   53.49
  -5   3  -1  772.12   54.09
  -5   3  -1  838.82   54.19
   5   3   1  859.61   53.89
  -5   3  -1  853.21   54.29
   7  -3   1  204.68   16.90
   7  -3   1  218.28   15.10
   7  -3   1  183.58   15.50
  -7  -3  -1  182.98   15.30
   7  -3   1  200.58   15.70
   7  -3   1  194.08   15.90
  -7  -3  -1  200.58   15.50
  -7  -3  -1  178.48   15.20
   7  -3   1  213.68   16.00
  -7  -3  -1  230.48   15.70
  -7   3  -1  218.38   15.80
  -7   3  -1  208.48   16.10
  -7   3  -1  214.18   15.80
   7   3   1  216.88   15.20
   7   3   1  194.28   15.30
   7   3   1  197.98   15.10
   7   3   1  209.48   16.00
   7   3   1  210.98   15.40
   9  -3   1  531.05   36.30
   9  -3   1  564.24   36.70
   9  -3   1  551.84   36.30
  -9  -3  -1  545.45   36.80
   9  -3   1  531.45   36.30
  -9  -3  -1  481.95   35.90
   9  -3   1  519.55   35.40
   9  -3   1  557.04   36.50
  -9  -3  -1  549.95   36.10
  -9  -3  -1  439.76   35.60
  -9  -3  -1  573.14   36.40
   9   3   1  509.35   36.30
   9   3   1  519.85   35.80
   9   3   1  508.05   35.80
   9   3   1  523.55   35.60
  -9   3  -1  548.75   36.60
   9   3   1  558.44   35.70
  -9   3  -1  531.05   36.50
  -9   3  -1  516.15   36.30
  -9   3  -1  502.15   36.30
  11  -3   1  760.92   49.50
  11  -3   1  738.23   49.60
 -11  -3  -1  782.32   49.99
  11  -3   1  756.62   49.60
 -11  -3  -1  767.42   49.20
 -11  -3  -1  801.52   49.30
  11  -3   1  703.83   48.40
  11  -3   1  714.83   49.30
 -11  -3  -1  628.64   48.80
  11  -3   1  744.43   49.40
 -11   3  -1  744.83   49.60
  11   3   1  744.83   49.00
 -11   3  -1  686.23   49.40
  11   3   1  689.93   49.40
 -11   3  -1  756.62   49.80
 -11   3  -1  722.73   49.50
 -11   3  -1  732.03   49.50
  11   3   1  723.73   48.90
  11   3   1  755.12   48.70
  11   3   1  702.33   48.60
 -13  -3  -1  718.43   47.30
  13  -3   1  734.93   47.60
  13  -3   1  671.03   47.40
 -13  -3  -1  630.34   47.00
  13  -3   1  731.63   47.60
  13  -3   1  732.03   47.80
  13  -3   1  750.82   47.70
 -13  -3  -1  625.34   48.00
 -13  -3  -1  703.33   47.90
 -13  -3  -1  748.03   47.40
  13   3   1  707.03   46.80
 -13   3  -1  717.43   47.90
 -13   3  -1  727.23   47.70
  13   3   1  725.43   47.10
  13   3   1  689.83   46.70
 -13   3  -1  714.93   47.70
 -13   3  -1  594.14   47.20
  13   3   1  657.93   47.50
 -13   3  -1  719.73   47.80
  13   3   1  695.33   47.10
 -15  -3  -1 1191.58   74.79
  15  -3   1 1155.18   75.09
  15  -3   1 1092.29   74.79
  15  -3   1 1148.09   74.99
 -15  -3  -1 1222.78   75.39
  15  -3   1 1145.09   74.89
 -15  -3  -1 1062.69   74.49
 -15  -3  -1 1098.49   75.29
  15  -3   1 1173.78   74.99
 -15  -3  -1 1029.10   74.39
 -15  -3  -1 1241.78   74.89
  15   3   1 1145.89   74.49
 -15   3  -1 1106.59   74.99
 -15   3  -1 1017.40   74.69
  15   3   1 1077.69   73.99
 -15   3  -1 1158.08   75.49
 -15   3  -1 1086.19   74.99
 -15   3  -1 1200.28   75.19
  15   3   1 1188.78   74.59
  15   3   1 1095.89   74.99
  15   3   1 1087.59   73.99
  17  -3   1   17.90    4.50
  17  -3   1   25.70    5.00
  17  -3   1   11.50    4.10
  17  -3   1   24.80    5.00
 -17  -3  -1   15.10    3.90
 -17  -3  -1   16.80    4.10
 -17  -3  -1   13.60    4.40
 -17  -3  -1   15.40    4.20
 -17  -3  -1   15.00    4.00
 -17  -3  -1   13.10    4.00
  17  -3   1   19.60    4.70
 -17   3  -1   16.00    4.80
 -17   3  -1   15.50    4.40
 -17   3  -1   19.70    4.70
  17   3   1   16.70    4.40
  17   3   1   11.60    3.70
 -17   3  -1   14.60    4.30
  17   3   1   17.60    3.90
 -17   3  -1    9.60    3.40
  17   3   1   12.80    3.80
  17   3   1   28.70    4.60
  19  -3   1    6.40    3.10
 -19  -3  -1    7.70    3.30
 -19  -3  -1    1.90    2.40
  19  -3   1    1.60    3.10
  19  -3   1    7.10    3.60
 -19  -3  -1    2.20    3.10
  19  -3   1    8.10    3.40
 -19  -3  -1    3.70    3.40
 -19  -3  -1    3.40    2.80
 -19  -3  -1    5.50    3.00
  19  -3   1    8.50    3.60
  19   3   1    5.40    3.00
  19   3   1    5.60    3.10
 -19   3  -1   -2.10    2.70
 -19   3  -1    5.70    3.50
 -19   3  -1    7.50    3.70
  19   3   1    4.30    2.40
 -19   3  -1    7.90    3.20
  19   3   1   -1.10    2.10
  19   3   1    4.60    3.00
 -19   3  -1    4.70    3.40
 -21  -3  -1    7.40    3.30
 -21  -3  -1    1.50    2.60
  21  -3   1    5.10    3.50
 -21  -3  -1   -3.70    2.60
  21  -3   1   -1.40    2.10
  21  -3   1    2.50    3.30
  21  -3   1   -0.60    2.10
 -21  -3  -1   -2.20    2.40
 -21  -3  -1   -1.40    2.60
  21   3   1   -1.00    2.80
  21   3   1   -0.80    2.20
 -21   3  -1    5.30    3.00
  21   3   1    5.40    2.60
 -21   3  -1    2.50    3.00
 -21   3  -1    1.60    2.70
  21   3   1    8.20    2.90
 -21   3  -1   -3.10    2.80
  21   3   1    0.70    2.00
 -21   3  -1    5.60    3.30
 -23  -3  -1   97.59   10.40
  23  -3   1   86.59   10.10
 -23  -3  -1   88.19   10.00
  23  -3   1   72.89    9.90
 -23  -3  -1   79.39    9.70
  23  -3   1   66.59    9.40
 -23  -3  -1   86.39   10.50
  23  -3   1   72.69    9.70
 -23  -3  -1  104.39   11.50
 -23  -3  -1   92.79   10.00
  23  -3   1   90.39   10.20
  23   3   1   79.29    9.30
  23   3   1   86.19   10.20
  23   3   1   79.39    9.10
  23   3   1   93.19    9.50
 -23   3  -1  101.79   11.30
 -23   3  -1   78.49    9.90
 -23   3  -1   74.59   10.20
  23   3   1   87.29    9.90
 -23   3  -1   80.49   10.00
 -23   3  -1   91.29   10.50
 -25  -3  -1   -1.30    2.40
  25  -3   1   -0.20    2.90
 -25  -3  -1    7.60    3.60
 -25  -3  -1    8.90    3.90
 -25  -3  -1   11.80    4.40
  25  -3   1   10.00    4.20
  25  -3   1    4.90    3.90
  25  -3   1   11.90    4.80
 -25  -3  -1   11.20    4.00
 -25  -3  -1    4.70    3.20
  25  -3   1   13.80    4.20
  25   3   1    5.70    3.40
 -25   3  -1    2.90    3.60
 -25   3  -1    4.50    3.30
 -25   3  -1    8.60    4.10
  25   3   1    8.70    3.60
  25   3   1    5.50    3.10
 -25   3  -1   15.90    4.70
  25   3   1    6.30    3.10
 -25   3  -1    4.40    3.50
 -27  -3  -1  142.99   13.10
 -27  -3  -1  113.69   12.80
 -27  -3  -1  112.09   12.80
 -27  -3  -1  121.29   13.00
  27  -3   1  122.09   11.90
  27  -3   1  100.49   12.40
  27  -3   1  109.99   13.00
  27  -3   1  140.09   12.50
  27  -3   1  127.59   13.90
 -27  -3  -1  131.89   13.80
  27   3   1  123.19   11.80
  27   3   1  123.59   11.70
 -27   3  -1  109.29   13.40
 -27   3  -1  112.79   13.20
  27   3   1  127.89   11.30
 -27   3  -1  101.09   12.70
 -27   3  -1  138.09   12.80
  27   3   1  135.79   13.70
 -27   3  -1  132.59   14.00
  29  -3   1   33.50    5.50
  29  -3   1   40.70    7.00
 -29  -3  -1   15.80    5.10
  29  -3   1   33.60    6.60
 -29  -3  -1   35.30    7.20
  29  -3   1   42.20    7.20
 -29  -3  -1   28.50    6.30
 -29  -3  -1   29.60    6.70
 -29  -3  -1   40.60    6.90
  29  -3   1   33.60    6.40
 -29  -3  -1   36.70    6.70
 -29   3  -1   34.10    7.20
  29   3   1   36.00    5.90
 -29   3  -1   29.70    7.30
 -29   3  -1   19.10    5.40
 -29   3  -1   37.50    7.10
  29   3   1   25.90    5.80
  29   3   1   28.10    6.30
  29   3   1   31.20    6.00
  31  -3   1    7.10    4.20
 -31  -3  -1    4.20    4.10
  31  -3   1    5.40    3.80
  31  -3   1    7.80    3.70
  31  -3   1    5.20    4.20
 -31  -3  -1    5.40    3.90
 -31  -3  -1    4.00    4.10
  31  -3   1    5.20    4.40
 -31  -3  -1    1.40    3.30
 -31  -3  -1    8.40    4.40
  31  -3   1    4.40    3.10
 -31   3  -1    3.70    4.10
 -31   3  -1    3.30    3.40
 -31   3  -1    7.00    4.40
 -31   3  -1    8.90    4.80
  31   3   1    2.70    3.40
 -31   3  -1    1.30    3.80
  31   3   1    1.90    3.40
  31   3   1    4.30    3.80
  31   3   1   10.90    4.60
 -33  -3  -1   55.69    9.10
 -33  -3  -1   52.09    8.90
 -33  -3  -1   67.49    9.90
 -33  -3  -1   52.29    9.30
 -33  -3  -1   92.39   11.30
  33  -3   1   55.89    9.20
  33  -3   1   65.49    9.90
  33  -3   1   74.79    9.80
  33  -3   1   83.69   10.70
  33  -3   1   65.89   10.00
 -33  -3  -1   54.29    9.50
  33  -3   1   78.29    8.70
 -33   3  -1   64.09   10.30
 -33   3  -1   67.89   10.20
  33   3   1   63.29    9.10
 -33   3  -1   52.79    9.40
  33   3   1   59.09    9.50
  33   3   1   64.59    8.50
 -33   3  -1   57.69   11.20
  33   3   1   76.59    9.70
 -33   3  -1   58.09    9.90
  35  -3   1  268.67   22.10
 -35  -3  -1  287.77   22.60
 -35  -3  -1  254.87   22.10
  35  -3   1  272.07   21.80
 -35  -3  -1  282.97   22.40
  35  -3   1  258.97   22.10
  35  -3   1  289.37   22.50
 -35  -3  -1  250.67   22.40
  35  -3   1  251.67   20.30
 -35  -3  -1  258.77   22.00
  35  -3   1  291.27   22.60
 -35  -3  -1  255.77   22.50
 -35   3  -1  270.17   22.70
  35   3   1  243.38   21.30
 -35   3  -1  251.07   22.00
  35   3   1  241.48   20.50
 -35   3  -1  234.78   22.30
 -35   3  -1  266.27   22.70
  35   3   1  247.48   21.40
 -35   3  -1  222.28   21.90
  35   3   1  288.17   22.40
  35   3   1  262.67   20.90
  37  -3   1  405.26   28.80
 -37  -3  -1  422.86   31.00
 -37  -3  -1  410.36   31.30
 -37  -3  -1  323.47   29.70
  37  -3   1  366.76   30.30
 -37  -3  -1  411.96   30.90
  37  -3   1  412.96   31.00
  37  -3   1  356.26   29.60
 -37  -3  -1  404.16   31.30
  37  -3   1  403.66   30.30
 -37  -3  -1  339.67   29.80
  37   3   1  370.16   29.70
  37   3   1  328.67   30.80
 -37   3  -1  371.96   30.90
  37   3   1  391.96   30.40
 -37   3  -1  396.36   31.00
 -37   3  -1  466.35   32.00
  37   3   1  420.46   30.30
  37   3   1  392.56   29.30
  39  -3   1  107.49   13.40
  39  -3   1  108.49   13.60
 -39  -3  -1  102.59   13.80
  39  -3   1  129.69   15.10
  39  -3   1  115.89   14.50
 -39  -3  -1  109.39   14.20
 -39  -3  -1  122.59   15.20
 -39  -3  -1  101.19   13.60
 -39  -3  -1  105.09   14.20
  39  -3   1   95.99   13.20
 -39   3  -1  102.59   14.50
 -39   3  -1  121.19   15.20
 -39   3  -1  115.59   15.00
  39   3   1  133.39   13.30
  39   3   1  104.09   13.10
 -39   3  -1  128.79   15.30
  39   3   1  123.79   13.90
  39   3   1  123.09   14.30
 -39   3  -1  107.49   14.40
  39   3   1  108.39   12.50
 -41  -3  -1    0.00    4.30
  41  -3   1    3.60    4.60
  41  -3   1    8.80    5.30
 -41  -3  -1    7.80    5.10
  41  -3   1    1.30    4.60
 -41  -3  -1    2.00    4.40
 -41  -3  -1   -2.10    4.20
 -41  -3  -1    3.60    4.50
  41  -3   1   -0.10    4.30
  41  -3   1   -2.30    3.20
 -41  -3  -1    6.90    5.10
 -41   3  -1   -2.20    4.20
  41   3   1   -3.40    3.40
 -41   3  -1    5.30    5.50
 -41   3  -1    4.10    5.30
  41   3   1    2.10    4.50
  41   3   1   -1.10    4.00
 -41   3  -1    1.90    4.60
  41   3   1   -3.70    3.30
 -43  -3  -1   34.00    8.50
 -43  -3  -1   34.50    8.50
  43  -3   1   32.10    6.90
  43  -3   1   43.00    8.70
 -43  -3  -1   32.40    8.50
  43  -3   1   21.60    7.20
  43  -3   1   36.10    8.70
  43  -3   1   49.40    9.60
 -43  -3  -1   35.90    8.60
 -43  -3  -1   22.60    7.40
  43   3   1   39.40    8.20
  43   3   1   39.20    7.30
  43   3   1   55.69    9.50
 -43   3  -1   45.00    9.30
 -43   3  -1   36.00    8.50
 -43   3  -1   34.50    9.00
 -43   3  -1   38.40    9.10
 -43   3  -1   29.30    8.40
  43   3   1   36.40    6.90
  45  -3   1    7.80    6.30
  45  -3   1    9.90    6.30
  45  -3   1   12.50    5.50
 -45  -3  -1   13.50    6.20
 -45  -3  -1   19.60    7.30
 -45  -3  -1   18.10    7.30
 -45  -3  -1   27.40    8.00
 -45  -3  -1   21.20    7.20
  45  -3   1   18.20    7.50
  45  -3   1    9.60    5.80
 -45  -3  -1   17.70    6.80
 -45   3  -1   12.90    6.60
  45   3   1   19.80    5.90
  45   3   1   15.80    5.70
 -45   3  -1   30.00    8.70
 -45   3  -1   16.30    7.50
 -45   3  -1    9.50    5.40
 -45   3  -1    2.70    4.40
  45   3   1   22.40    6.90
  45   3   1   15.00    6.50
 -47  -3  -1   43.00    9.60
 -47  -3  -1   46.50    9.90
  47  -3   1   35.10    8.80
  47  -3   1   33.00    8.20
  47  -3   1   54.29   11.00
 -47  -3  -1   51.59   11.00
 -47  -3  -1   57.99   11.80
 -47  -3  -1   49.90   10.40
  47  -3   1   44.00    8.30
  47  -3   1   53.39    9.80
 -47  -3  -1   42.40   10.10
  47   3   1   39.60    8.10
  47   3   1   43.20    8.30
 -47   3  -1   49.50   10.50
 -47   3  -1   31.40    9.20
 -47   3  -1   58.39   11.30
  47   3   1   35.60    9.20
 -47   3  -1   50.39   12.20
  47   3   1   53.19    9.80
  49  -3   1   14.20    7.20
  49  -3   1   11.40    6.30
 -49  -3  -1    1.10    5.80
 -49  -3  -1   12.00    7.10
 -49  -3  -1   16.70    7.50
  49  -3   1   40.20    7.80
 -49  -3  -1   12.30    6.60
  49  -3   1    7.70    5.70
 -49  -3  -1    6.20    6.50
  49   3   1   23.50    8.60
  49   3   1    3.00    4.80
 -49   3  -1   -0.50    5.80
 -49   3  -1    6.60    6.60
  49   3   1    1.70    4.60
  49   3   1    9.90    6.70
 -49   3  -1    5.40    6.30
 -49   3  -1   -4.60    5.30
 -51  -3  -1   -4.90    5.10
  51  -3   1    4.00    5.40
 -51  -3  -1   -0.20    5.30
 -51  -3  -1    1.40    6.00
  51  -3   1   -5.10    3.40
  51  -3   1    3.70    5.00
 -51  -3  -1   -5.40    5.40
 -51  -3  -1   -0.40    5.30
 -51   3  -1    0.70    6.50
 -51   3  -1    2.90    5.90
 -51   3  -1    1.40    6.50
  51   3   1   -3.90    4.70
  51   3   1   -2.60    4.40
 -51   3  -1   -1.60    6.10
 -53  -3  -1   18.20    8.40
 -53  -3  -1   22.90    8.90
  53  -3   1    4.70    5.70
 -53  -3  -1   21.10    9.20
  53  -3   1   14.80    7.50
 -53  -3  -1   36.10    9.60
 -53  -3  -1   30.00    9.10
  53  -3   1    6.60    6.90
  53   3   1   19.10    8.30
  53   3   1   25.00    7.20
 -53   3  -1   12.30    7.10
 -53   3  -1   16.30    7.50
 -55  -3  -1   12.20    8.40
 -55  -3  -1   16.70    8.10
 -55  -3  -1    7.80    7.90
  55  -3   1   -1.10    7.30
 -55  -3  -1   -3.50    7.30
  55  -3   1    3.90    6.20
 -55  -3  -1   -6.20    6.30
  55   3   1    8.80    6.20
  55   3   1    7.00    7.00
 -55   3  -1   13.60    8.30
 -55   3  -1    5.10    8.70
 -55   3  -1    1.70    7.20
 -55   3  -1   -5.40    5.90
 -54  -4   1   -9.30    6.60
  54  -4  -1    9.00    8.10
 -54  -4   1   -3.40    6.90
 -54  -4   1    0.70    6.80
 -54  -4   1    8.90    9.40
 -54  -4   1   -6.00    6.90
  54  -4  -1    8.40    7.20
 -54   4   1    2.40    6.50
  54   4  -1    0.10    5.30
 -54   4   1    5.20    7.60
 -54   4   1   -0.50    5.80
  54   4  -1    2.30    6.90
 -52  -4   1    2.20    7.80
 -52  -4   1   18.00    8.10
 -52  -4   1    3.20    6.60
  52  -4  -1    0.10    5.70
  52  -4  -1    2.10    6.80
 -52  -4   1    9.40    8.00
 -52  -4   1   -6.80    5.80
  52   4  -1    3.10    6.20
 -52   4   1    3.90    7.70
 -52   4   1    1.90    6.60
 -52   4   1   -4.40    5.90
  52   4  -1    3.70    6.60
 -52   4   1   -0.80    7.70
 -50  -4   1    6.50    7.10
  50  -4  -1    6.30    6.50
 -50  -4   1    8.90    6.10
 -50  -4   1    6.20    7.00
 -50  -4   1   15.50    7.70
  50  -4  -1    8.80    7.50
 -50  -4   1    3.40    6.80
  50   4  -1   13.50    7.80
  50   4  -1   14.60    6.90
 -50   4   1   25.30    9.40
 -50   4   1   11.60    6.80
 -50   4   1   13.10    7.70
 -50   4   1   18.70    8.40
  48  -4  -1   13.10    6.90
 -48  -4   1   14.60    7.50
  48  -4  -1   17.70    6.60
  48  -4  -1   20.00    8.90
 -48  -4   1   28.50    8.90
 -48  -4   1   30.80    9.00
 -48  -4   1   14.10    7.70
 -48  -4   1    6.70    7.10
  48  -4  -1   25.10    8.50
 -48   4   1    5.10    7.30
 -48   4   1   24.80    8.90
  48   4  -1   13.80    7.20
 -48   4   1    9.20    7.70
 -48   4   1   26.80    9.00
  48   4  -1   14.60    7.00
  46  -4  -1    0.70    5.30
 -46  -4   1    2.80    5.60
 -46  -4   1    6.60    6.30
  46  -4  -1    1.00    4.80
  46  -4  -1    1.10    4.80
 -46  -4   1   -0.90    5.70
  46  -4  -1   -0.30    4.10
 -46  -4   1   -2.00    4.80
 -46  -4   1    5.30    5.80
  46   4  -1    8.20    5.90
 -46   4   1    1.10    5.20
 -46   4   1    0.10    5.50
 -46   4   1   10.10    7.20
  46   4  -1   -2.50    4.10
 -46   4   1    0.10    6.40
 -44  -4   1   11.20    6.70
  44  -4  -1    7.90    6.10
 -44  -4   1   11.50    6.70
 -44  -4   1    5.90    6.30
  44  -4  -1   19.00    7.20
 -44  -4   1   17.10    7.40
  44  -4  -1   18.50    6.70
  44  -4  -1    7.90    6.50
 -44  -4   1    5.00    5.90
  44  -4  -1    7.20    5.10
 -44   4   1    8.20    6.60
  44   4  -1    1.90    5.60
 -44   4   1    8.50    6.70
 -44   4   1   10.80    7.30
 -44   4   1    1.80    5.30
  44   4  -1    8.40    6.10
  44   4  -1    5.10    4.80
  44   4  -1   -4.80    5.00
 -42  -4   1   -5.60    4.20
  42  -4  -1   -0.80    4.20
 -42  -4   1   -1.50    4.90
 -42  -4   1    2.30    4.90
 -42  -4   1    4.80    5.60
  42  -4  -1    4.30    6.10
 -42  -4   1   -0.90    3.60
  42  -4  -1   -2.90    4.30
 -42  -4   1    4.50    5.60
  42  -4  -1   -2.80    4.90
  42  -4  -1    9.80    5.50
  42   4  -1    6.40    5.80
  42   4  -1   -2.80    4.60
  42   4  -1    3.40    5.60
  42   4  -1    3.60    5.40
 -42   4   1   -1.00    3.70
 -42   4   1    0.20    5.00
 -42   4   1    4.80    5.40
 -42   4   1    0.10    5.50
 -40  -4   1   28.70    8.70
  40  -4  -1   49.00    9.60
 -40  -4   1   54.09   10.40
 -40  -4   1   56.59    9.90
 -40  -4   1   38.30    8.70
  40  -4  -1   43.70    9.60
  40  -4  -1   48.50    8.50
 -40  -4   1   35.50    8.60
  40  -4  -1   47.70    9.90
 -40  -4   1   61.39   10.80
  40  -4  -1   42.30    9.10
 -40   4   1   41.40   10.10
 -40   4   1   53.79   10.40
  40   4  -1   65.09   10.10
 -40   4   1   26.50    8.10
  40   4  -1   54.69   10.10
  40   4  -1   35.80    9.30
 -40   4   1   42.30    9.00
  38  -4  -1    2.50    5.10
 -38  -4   1    2.40    4.40
  38  -4  -1   -1.70    3.90
 -38  -4   1   -2.30    2.90
  38  -4  -1   -1.40    4.30
 -38  -4   1   -6.70    3.60
 -38  -4   1    2.70    4.60
  38  -4  -1    1.50    4.10
 -38  -4   1   -4.30    4.40
 -38  -4   1   -0.20    4.50
 -38   4   1    0.10    3.60
 -38   4   1   -2.70    4.70
  38   4  -1   -2.30    2.80
 -38   4   1   -1.00    4.20
  38   4  -1    4.40    4.80
 -38   4   1   -1.50    3.30
  38   4  -1    1.70    4.70
  36  -4  -1   78.19   11.80
 -36  -4   1   87.19   12.20
 -36  -4   1   89.09   12.70
  36  -4  -1  126.09   14.80
 -36  -4   1   80.69   12.30
 -36  -4   1   92.49   12.90
  36  -4  -1  106.99   13.50
  36  -4  -1   72.29   11.80
  36  -4  -1   98.99   13.10
 -36  -4   1   78.29   12.60
 -36  -4   1   86.29   12.70
  36   4  -1  101.49   12.40
 -36   4   1   96.79   13.30
  36   4  -1   98.29   12.80
  36   4  -1   79.79   12.20
  36   4  -1   76.89   11.40
 -36   4   1   78.49   12.30
 -36   4   1   96.69   13.50
 -36   4   1   71.39   11.70
 -34  -4   1   56.29    9.90
  34  -4  -1   56.99    9.60
 -34  -4   1   50.99    9.00
  34  -4  -1   64.99   10.50
  34  -4  -1   51.29    9.40
 -34  -4   1   65.79   10.50
  34  -4  -1   54.09   10.00
 -34  -4   1   54.49    9.90
  34  -4  -1   51.59    9.60
 -34  -4   1   56.09    9.80
 -34  -4   1   63.39   10.70
  34   4  -1   50.39    9.30
  34   4  -1   64.19   10.20
 -34   4   1   64.09   10.30
  34   4  -1   58.99   10.00
  34   4  -1   60.69    9.40
 -34   4   1   67.69   10.40
 -32  -4   1   28.60    7.50
  32  -4  -1   30.40    7.30
 -32  -4   1   25.70    7.10
  32  -4  -1   51.09    9.10
 -32  -4   1   24.60    6.90
  32  -4  -1   37.50    8.00
  32  -4  -1   49.50    8.70
  32  -4  -1   35.30    7.20
 -32  -4   1   42.90    8.40
 -32  -4   1   50.59    8.80
 -32  -4   1   43.00    7.90
 -32   4   1   41.10    8.30
 -32   4   1   32.70    7.70
  32   4  -1   28.60    7.10
 -32   4   1   35.70    8.10
  32   4  -1   53.69    8.90
 -32   4   1   36.10    8.00
  32   4  -1   37.40    7.40
  30  -4  -1  141.29   16.30
  30  -4  -1  158.68   17.00
 -30  -4   1  181.18   16.00
  30  -4  -1  144.69   16.60
  30  -4  -1  172.78   15.70
  30  -4  -1  160.38   17.40
 -30  -4   1  168.58   17.40
 -30  -4   1  146.19   17.20
 -30  -4   1  149.99   16.50
 -30  -4   1  153.88   16.60
 -30  -4   1  174.68   15.50
 -30   4   1  157.98   17.10
 -30   4   1  133.19   15.90
 -30   4   1  141.19   16.30
  30   4  -1  161.18   14.80
  30   4  -1  165.68   15.20
  30   4  -1  188.78   16.40
  30   4  -1  172.78   15.50
 -30   4   1  120.09   15.60
 -30   4   1  164.18   17.40
  28  -4  -1   45.40    8.50
 -28  -4   1   29.80    7.30
  28  -4  -1   61.99    9.30
 -28  -4   1   41.10    8.00
  28  -4  -1   40.20    7.40
 -28  -4   1   44.10    7.80
 -28  -4   1   52.59    8.60
 -28  -4   1   65.19    9.30
 -28  -4   1   38.10    7.60
  28  -4  -1   46.00    8.20
  28  -4  -1   36.60    7.60
 -28   4   1   46.40    8.40
 -28   4   1   35.40    7.90
  28   4  -1   42.50    7.40
  28   4  -1   57.59    9.00
  28   4  -1   62.49    9.00
 -28   4   1   35.30    7.40
  28   4  -1   44.70    7.90
 -28   4   1   33.50    7.30
  28   4  -1   42.00    7.50
 -28   4   1   45.00    8.30
  26  -4  -1   10.50    4.20
  26  -4  -1    7.60    4.50
 -26  -4   1    7.60    4.60
  26  -4  -1   16.70    5.30
 -26  -4   1   19.00    5.00
 -26  -4   1   12.20    4.40
 -26  -4   1   21.80    5.90
  26  -4  -1    6.50    3.90
  26  -4  -1   10.00    5.00
 -26  -4   1   16.80    5.60
  26   4  -1   12.00    4.20
  26   4  -1   11.90    4.70
 -26   4   1   12.20    4.90
 -26   4   1   15.10    5.20
  26   4  -1   18.70    5.50
  26   4  -1   10.50    4.10
  26   4  -1   21.10    5.20
 -26   4   1   20.30    6.10
 -26   4   1   20.60    6.80
 -26   4   1    5.30    4.40
 -24  -4   1   54.29    8.60
  24  -4  -1   41.80    7.90
  24  -4  -1   59.59    8.70
 -24  -4   1   52.19    8.30
 -24  -4   1   80.29    9.90
  24  -4  -1   46.90    8.30
 -24  -4   1   67.59    9.20
  24  -4  -1   59.39    8.90
  24  -4  -1   52.59    8.80
 -24  -4   1   59.59    8.80
 -24  -4   1   47.60    8.10
  24   4  -1   59.59    8.70
 -24   4   1   78.79    9.80
  24   4  -1   46.00    7.60
  24   4  -1   62.39    8.90
 -24   4   1   81.39   10.00
 -24   4   1   52.89    8.90
 -24   4   1   66.69    9.00
  24   4  -1   62.79    8.60
 -24   4   1   53.49    8.60
  24   4  -1   44.30    7.60
 -22  -4   1   -0.50    3.20
 -22  -4   1    4.10    3.50
 -22  -4   1   -5.10    2.30
  22  -4  -1   -3.00    2.40
 -22  -4   1    3.70    3.70
  22  -4  -1   10.50    4.50
  22  -4  -1    2.20    3.00
 -22  -4   1   -0.90    2.70
 -22  -4   1    4.30    3.10
  22  -4  -1    2.80    3.50
 -22   4   1    1.10    3.10
 -22   4   1    3.10    3.30
  22   4  -1    3.30    3.70
 -22   4   1   -3.10    2.40
  22   4  -1   -1.10    2.90
  22   4  -1    2.00    3.40
  22   4  -1   -6.00    3.00
 -22   4   1   -0.60    2.80
 -22   4   1    4.20    4.10
 -20  -4   1   13.00    4.70
  20  -4  -1   10.10    4.00
  20  -4  -1   11.70    4.10
 -20  -4   1    9.80    4.10
  20  -4  -1   11.20    4.10
  20  -4  -1    3.80    3.20
 -20  -4   1   11.70    4.30
 -20  -4   1    3.50    3.50
 -20  -4   1    5.10    3.70
 -20  -4   1   12.60    4.60
  20  -4  -1   12.70    4.70
  20   4  -1   10.80    4.30
 -20   4   1    1.80    3.60
  20   4  -1   15.40    4.70
 -20   4   1   10.60    4.60
 -20   4   1   -0.70    3.30
  20   4  -1    3.00    3.30
 -20   4   1   10.10    4.10
  20   4  -1   10.20    3.80
 -20   4   1   10.10    4.10
  20   4  -1    7.40    3.80
  18  -4  -1   76.79    9.90
 -18  -4   1   90.19   10.50
  18  -4  -1   80.29    9.90
 -18  -4   1   87.39   10.00
 -18  -4   1  101.99   11.50
 -18  -4   1  103.19   10.60
 -18  -4   1   75.89   10.00
 -18  -4   1   68.19    9.60
  18  -4  -1   87.89   10.40
  18   4  -1  102.49   11.10
 -18   4   1  104.39   11.00
  18   4  -1   88.49   10.30
 -18   4   1   87.39   10.50
  18   4  -1  116.79   13.70
  18   4  -1   84.79    9.80
  18   4  -1   76.89    9.60
 -18   4   1   59.79    9.20
 -18   4   1   82.09   10.10
 -18   4   1   91.39   10.80
  16  -4  -1   60.69    8.40
  16  -4  -1   56.59    8.20
 -16  -4   1   59.09    8.50
  16  -4  -1   72.29    9.40
  16  -4  -1   49.90    8.10
  16  -4  -1   74.89    9.20
 -16  -4   1   71.39    9.10
 -16  -4   1   66.19    8.70
 -16  -4   1   70.89    9.00
 -16  -4   1   58.79    8.40
 -16   4   1   79.19    9.20
 -16   4   1   68.79    8.90
  16   4  -1   63.19    8.30
 -16   4   1   74.49    8.90
  16   4  -1   86.29    9.70
  16   4  -1   68.69    8.80
 -16   4   1   71.29    9.30
  16   4  -1   70.09    8.70
  16   4  -1   67.89    8.60
  14  -4  -1   -0.80    1.70
  14  -4  -1    0.10    2.60
  14  -4  -1    3.30    2.80
  14  -4  -1    1.60    3.00
 -14  -4   1    3.90    3.20
 -14  -4   1   -0.10    2.20
 -14  -4   1   -0.60    2.30
 -14  -4   1    1.60    3.00
  14  -4  -1    4.70    3.00
 -14  -4   1   -1.60    1.70
  14   4  -1    4.30    3.20
 -14   4   1   -1.10    2.80
  14   4  -1    1.10    2.60
 -14   4   1    5.50    3.50
 -14   4   1    5.50    3.60
 -14   4   1    0.00    2.50
  14   4  -1    0.10    3.00
  14   4  -1    2.50    3.10
  14   4  -1    0.40    2.10
 -12  -4   1  388.76   25.70
 -12  -4   1  299.07   24.60
  12  -4  -1  370.26   25.10
 -12  -4   1  342.57   25.30
 -12  -4   1  298.57   24.70
  12  -4  -1  290.27   24.50
  12  -4  -1  353.86   25.30
  12  -4  -1  354.16   25.20
  12  -4  -1  321.97   25.00
  12  -4  -1  379.06   25.50
 -12  -4   1  331.77   24.90
 -12   4   1  267.27   24.30
  12   4  -1  324.97   24.70
  12   4  -1  336.47   25.10
 -12   4   1  346.37   25.10
 -12   4   1  334.37   24.80
  12   4  -1  352.26   25.00
  12   4  -1  363.56   25.10
 -12   4   1  373.46   25.60
  12   4  -1  325.27   25.00
  10  -4  -1  129.29   12.40
 -10  -4   1  147.89   13.10
 -10  -4   1  163.28   13.30
  10  -4  -1  145.09   12.70
  10  -4  -1  136.69   12.80
  10  -4  -1  155.48   13.20
 -10  -4   1  146.09   12.70
  10  -4  -1  134.29   12.60
 -10  -4   1  160.18   12.90
  10  -4  -1  142.19   13.00
 -10  -4   1  117.69   12.10
 -10   4   1  146.39   12.60
  10   4  -1  136.59   12.80
  10   4  -1  130.39   12.40
 -10   4   1  156.38   13.00
  10   4  -1  149.49   12.70
 -10   4   1  179.08   13.50
 -10   4   1  134.19   12.50
  10   4  -1  162.88   13.00
  10   4  -1  166.88   13.30
   8  -4  -1  115.69   10.40
   8  -4  -1   97.29    9.50
   8  -4  -1  111.59   10.00
  -8  -4   1   90.39   10.30
   8  -4  -1   94.89   10.50
  -8  -4   1  106.39   11.00
  -8  -4   1  103.09   10.70
   8  -4  -1  105.89    9.80
   8  -4  -1   80.59    9.90
  -8  -4   1  102.99   10.70
  -8   4   1   96.89   10.30
   8   4  -1   82.39    9.90
  -8   4   1  111.59   10.00
  -8   4   1   94.29   10.40
   8   4  -1  101.59   10.50
   8   4  -1  106.09   10.70
   8   4  -1   94.99   10.40
   8   4  -1   99.29   10.70
  -8   4   1   91.09   10.10
  -6  -4   1   55.69    7.60
  -6  -4   1   43.30    7.00
  -6  -4   1   65.09    7.80
   6  -4  -1   49.50    7.00
   6  -4  -1   64.19    7.70
   6  -4  -1   57.29    7.40
  -6  -4   1   61.79    7.90
   6  -4  -1   47.10    6.90
   6  -4  -1   52.69    7.50
  -6  -4   1   49.90    7.20
   6  -4  -1   54.39    7.20
  -6   4   1   62.49    7.40
   6   4  -1   54.49    7.30
  -6   4   1   45.60    6.70
   6   4  -1   52.69    7.20
   6   4  -1   55.19    7.20
  -6   4   1   72.09    8.00
  -6   4   1   56.79    7.10
   6   4  -1   57.59    7.60
   6   4  -1   48.00    7.30
   4  -4  -1  180.38   15.30
  -4  -4   1  191.58   15.40
  -4  -4   1  189.88   15.20
  -4  -4   1  191.18   15.20
   4  -4  -1  154.28   14.80
  -4  -4   1  177.88   15.20
  -4  -4   1  165.58   15.10
   4  -4  -1  185.28   15.20
   4  -4  -1  174.88   15.10
   4  -4  -1  199.88   15.40
   4   4  -1  184.88   15.20
   4   4  -1  191.88   15.20
   4   4  -1  184.18   15.20
  -4   4   1  187.28   15.30
  -4   4   1  213.58   15.30
  -4   4   1  194.08   15.20
   4   4  -1  199.18   15.60
  -4   4   1  186.58   15.00
   4   4  -1  204.08   15.40
   2  -4  -1    2.10    2.90
  -2  -4   1    6.30    2.90
   2  -4  -1    0.60    2.80
  -2  -4   1    5.60    3.30
   2  -4  -1    3.80    2.90
  -2  -4   1    0.10    1.90
   2  -4  -1   -4.10    2.50
   2  -4  -1    4.00    3.30
  -2  -4   1   -1.60    2.30
   2   4  -1   -1.70    2.70
   2   4  -1   -3.90    2.60
  -2   4   1   -0.60    2.40
  -2   4   1    0.60    2.70
  -2   4   1    4.10    3.00
  -2   4   1    4.90    2.90
   2   4  -1    2.00    3.10
  -2   4   1   -1.60    2.70
   2   4  -1    0.20    2.80
   2   4  -1    4.10    3.00
   0  -4   1  166.98   14.80
   0  -4  -1  201.38   15.30
   0  -4   1  188.78   14.70
   0  -4   1  184.28   14.80
   0  -4   1  164.08   14.60
   0  -4  -1  189.98   15.00
   0  -4   1  143.19   14.30
   0  -4  -1  151.28   14.30
   0  -4  -1  199.28   15.00
   0  -4  -1  172.98   14.70
   0   4  -1  200.68   15.20
   0   4   1  199.08   15.30
   0   4  -1  179.48   15.00
   0   4  -1  181.58   14.90
   0   4  -1  193.38   15.20
   0   4   1  175.68   14.40
   0   4   1  172.08   14.30
   0   4   1  188.28   14.80
   0   4  -1  200.48   14.80
   0   4   1  193.68   14.50
  -2  -4  -1   25.40    4.90
   2  -4   1   21.20    5.00
   2  -4   1   31.60    5.60
   2  -4   1   25.50    4.80
  -2  -4  -1   31.90    5.70
  -2  -4  -1   25.90    5.60
  -2  -4  -1   20.60    4.60
   2  -4   1   44.00    6.50
  -2  -4  -1   34.00    5.60
  -2   4  -1   32.70    5.10
  -2   4  -1   30.30    5.10
   2   4   1   33.50    5.60
   2   4   1   20.70    4.70
  -2   4  -1   23.90    5.00
  -2   4  -1   28.90    5.30
   2   4   1   27.40    4.90
   2   4   1   26.50    4.90
   2   4   1   31.40    5.40
  -2   4  -1   24.50    4.90
  -4  -4  -1   30.80    5.30
  -4  -4  -1   25.50    4.60
   4  -4   1   32.50    5.30
   4  -4   1   22.00    5.00
   4  -4   1   34.40    5.80
   4  -4   1   30.90    5.00
  -4  -4  -1   28.70    5.60
   4  -4   1   31.20    5.40
   4  -4   1   24.30    5.10
  -4  -4  -1   31.60    5.40
  -4  -4  -1   25.80    5.30
   4   4   1   31.40    5.60
  -4   4  -1   26.30    5.50
   4   4   1   28.10    4.90
   4   4   1   27.00    5.00
   4   4   1   26.90    4.80
  -4   4  -1   26.40    5.40
   4   4   1   29.20    5.00
  -4   4  -1   27.30    5.30
  -4   4  -1   30.10    5.00
  -4   4  -1   28.60    5.50
   6  -4   1    6.20    3.50
  -6  -4  -1    9.90    3.50
  -6  -4  -1    2.10    3.30
  -6  -4  -1    5.00    3.20
   6  -4   1    0.40    2.40
   6  -4   1    4.70    2.80
  -6  -4  -1    7.00    3.20
  -6  -4  -1    0.30    2.60
   6  -4   1    4.40    3.20
   6  -4   1   10.50    3.80
   6  -4   1    8.30    3.60
   6   4   1    3.10    2.60
   6   4   1    9.90    3.40
  -6   4  -1    3.60    3.40
   6   4   1   11.60    3.80
  -6   4  -1    2.30    3.40
   6   4   1    4.20    2.80
  -6   4  -1    7.50    3.20
   6   4   1    7.20    3.40
  -6   4  -1    5.10    3.30
  -8  -4  -1   -0.40    2.90
  -8  -4  -1   -1.70    2.20
  -8  -4  -1    1.00    2.70
   8  -4   1   -5.90    2.40
   8  -4   1    1.80    3.10
   8  -4   1    1.10    2.40
  -8  -4  -1    1.90    2.90
   8  -4   1    0.10    2.00
   8  -4   1    0.60    2.30
   8  -4   1   -2.90    2.60
  -8  -4  -1   -2.40    2.60
  -8   4  -1   -1.40    2.70
   8   4   1    3.00    2.60
   8   4   1   -1.20    2.70
   8   4   1    2.60    2.10
  -8   4  -1    0.30    2.40
  -8   4  -1   -2.50    1.70
  -8   4  -1   -1.30    2.00
   8   4   1    2.60    2.60
   8   4   1   -1.10    2.60
  10  -4   1  423.16   28.60
 -10  -4  -1  424.46   29.30
 -10  -4  -1  404.66   29.50
  10  -4   1  419.66   29.50
 -10  -4  -1  416.66   30.00
  10  -4   1  405.16   29.40
  10  -4   1  432.86   29.80
  10  -4   1  365.96   29.30
 -10  -4  -1  425.86   29.40
 -10  -4  -1  363.36   29.00
  10  -4   1  444.96   30.00
  10   4   1  401.86   29.60
 -10   4  -1  354.16   29.20
  10   4   1  412.26   28.70
  10   4   1  435.56   29.30
 -10   4  -1  387.56   29.50
  10   4   1  420.86   29.20
  10   4   1  393.36   28.60
 -10   4  -1  424.96   29.70
  12  -4   1  177.18   15.00
  12  -4   1  149.79   14.60
  12  -4   1  188.28   15.10
 -12  -4  -1  188.18   15.00
 -12  -4  -1  154.58   14.50
 -12  -4  -1  165.58   15.10
  12  -4   1  185.38   15.00
  12  -4   1  173.98   14.00
 -12  -4  -1  196.38   15.10
  12  -4   1  184.98   15.20
  12   4   1  208.58   15.70
  12   4   1  181.08   14.70
 -12   4  -1  143.19   14.50
 -12   4  -1  189.18   15.00
  12   4   1  169.68   14.50
  12   4   1  172.18   14.10
  12   4   1  190.48   14.40
 -12   4  -1  196.88   15.50
 -12   4  -1  173.48   15.40
 -14  -4  -1    6.70    3.20
  14  -4   1    6.40    3.20
 -14  -4  -1    2.50    3.00
  14  -4   1    7.10    3.60
 -14  -4  -1    4.40    3.50
  14  -4   1    9.20    3.10
  14  -4   1    4.00    3.30
 -14  -4  -1   -0.60    2.50
  14  -4   1   10.90    3.90
 -14  -4  -1    9.00    3.40
  14  -4   1    3.60    3.10
  14   4   1    7.70    3.00
 -14   4  -1    9.20    3.90
  14   4   1   14.00    3.80
  14   4   1    5.10    3.00
 -14   4  -1   17.30    4.90
  14   4   1    7.50    3.40
 -14   4  -1    8.80    3.70
  14   4   1    8.90    4.00
 -14   4  -1   11.30    3.50
 -14   4  -1    6.80    3.70
 -16  -4  -1    0.00    2.70
  16  -4   1   -0.40    2.30
  16  -4   1    4.50    3.50
 -16  -4  -1    3.60    2.90
 -16  -4  -1    3.00    3.10
 -16  -4  -1   -2.00    2.20
  16  -4   1    0.80    2.40
 -16  -4  -1    0.60    2.70
  16  -4   1    4.00    3.50
  16  -4   1   -2.60    1.80
 -16   4  -1   -3.50    2.50
  16   4   1    3.50    2.60
 -16   4  -1    0.40    3.20
 -16   4  -1    9.90    3.70
 -16   4  -1   10.30    4.20
  16   4   1   -2.80    1.70
 -16   4  -1    0.00    3.00
  16   4   1    6.90    3.80
  16   4   1    7.70    3.20
  16   4   1   -3.20    2.20
  18  -4   1    2.90    2.90
  18  -4   1    2.10    2.70
 -18  -4  -1   -0.90    2.50
 -18  -4  -1   -1.60    2.60
  18  -4   1    1.20    4.00
 -18  -4  -1    2.70    2.70
  18  -4   1    4.40    3.50
 -18  -4  -1    3.80    2.90
 -18  -4  -1    2.30    3.00
 -18  -4  -1    2.70    3.10
  18  -4   1    5.90    3.60
  18   4   1   -0.30    2.20
 -18   4  -1    1.60    3.00
  18   4   1    6.40    3.40
 -18   4  -1    1.30    3.40
  18   4   1   -4.70    2.40
  18   4   1    5.70    3.40
 -18   4  -1   -0.10    2.00
 -18   4  -1    1.90    3.60
 -20  -4  -1    8.50    3.40
 -20  -4  -1   12.00    4.20
  20  -4   1   13.00    4.50
 -20  -4  -1   12.20    4.60
  20  -4   1   13.20    4.40
 -20  -4  -1   10.40    4.00
 -20  -4  -1    2.80    3.80
  20  -4   1   14.00    4.70
  20  -4   1    2.70    4.00
  20  -4   1    9.20    4.30
 -20  -4  -1   11.30    4.10
  20   4   1   10.10    4.00
 -20   4  -1    2.90    3.20
  20   4   1   15.00    4.60
  20   4   1    7.30    3.30
 -20   4  -1    9.30    4.20
  20   4   1    5.80    3.60
 -20   4  -1    8.50    4.20
 -20   4  -1   25.00    5.20
 -20   4  -1    5.50    3.90
  20   4   1   13.10    3.80
 -22  -4  -1  131.09   14.70
 -22  -4  -1  144.19   15.60
  22  -4   1  158.18   13.70
  22  -4   1  123.29   12.30
 -22  -4  -1  130.69   12.60
  22  -4   1  120.99   13.70
 -22  -4  -1  129.79   12.50
  22  -4   1  116.39   13.30
 -22  -4  -1  128.29   14.00
  22  -4   1  130.69   13.90
 -22  -4  -1  120.29   13.30
  22   4   1  150.08   12.80
 -22   4  -1  124.19   14.00
  22   4   1  133.69   12.00
 -22   4  -1  147.09   13.00
 -22   4  -1  144.19   13.30
  22   4   1  118.49   13.70
 -22   4  -1  113.49   13.60
  22   4   1  143.89   12.70
  22   4   1  148.49   12.10
 -22   4  -1  138.89   14.50
 -24  -4  -1   10.20    4.80
  24  -4   1    3.90    3.60
  24  -4   1   15.10    4.70
 -24  -4  -1    9.80    4.30
 -24  -4  -1   10.80    4.30
 -24  -4  -1    6.10    4.00
  24  -4   1   10.20    3.90
  24  -4   1   14.90    5.20
  24  -4   1    6.50    4.20
 -24  -4  -1    6.50    4.00
 -24  -4  -1   -0.40    2.40
 -24   4  -1   11.90    4.80
  24   4   1   15.80    4.30
  24   4   1   10.20    4.00
  24   4   1    9.20    4.10
  24   4   1    5.60    3.60
 -24   4  -1    5.90    3.90
 -24   4  -1    7.90    4.30
 -24   4  -1   10.90    4.60
 -24   4  -1   14.00    5.20
  24   4   1   13.40    4.70
  26  -4   1  217.78   18.10
  26  -4   1  227.38   18.40
  26  -4   1  199.58   17.60
 -26  -4  -1  208.18   17.60
 -26  -4  -1  199.88   17.50
  26  -4   1  218.18   18.00
 -26  -4  -1  217.48   17.90
 -26  -4  -1  189.38   24.60
  26  -4   1  193.48   17.40
 -26   4  -1  216.38   18.10
 -26   4  -1  184.28   17.70
 -26   4  -1  216.18   18.20
  26   4   1  197.58   17.80
  26   4   1  191.28   16.30
 -26   4  -1  174.98   17.50
  26   4   1  224.38   17.60
 -26   4  -1  199.78   18.10
  26   4   1  175.18   16.80
  26   4   1  199.88   16.60
 -28  -4  -1   73.99   11.90
 -28  -4  -1   79.79   11.00
 -28  -4  -1   95.39   11.40
  28  -4   1   76.99   10.50
  28  -4   1   59.89    9.70
 -28  -4  -1   87.19   10.60
 -28  -4  -1   66.09    9.90
  28  -4   1   68.09    9.90
  28  -4   1   61.99    9.90
  28  -4   1   84.09   10.80
 -28  -4  -1   78.29   11.30
 -28   4  -1   72.99   10.20
  28   4   1   82.09    9.60
 -28   4  -1   58.79    9.80
  28   4   1   63.89    9.40
  28   4   1   71.39   10.40
  28   4   1   84.29    9.60
 -28   4  -1   67.69    9.80
 -28   4  -1   77.09   11.00
  28   4   1   80.19   10.00
 -28   4  -1   65.69   10.20
 -30  -4  -1    7.30    4.50
  30  -4   1    7.60    4.50
  30  -4   1    9.30    5.00
 -30  -4  -1    4.10    4.30
 -30  -4  -1   12.00    4.80
 -30  -4  -1   13.60    4.80
 -30  -4  -1   19.70    6.10
  30  -4   1   15.00    5.10
 -30  -4  -1    2.20    4.30
  30  -4   1    0.10    3.40
  30  -4   1   17.60    5.70
 -30   4  -1    2.10    4.40
  30   4   1    6.10    4.20
 -30   4  -1    8.70    5.20
 -30   4  -1    7.90    4.70
  30   4   1    4.80    3.80
  30   4   1    7.90    4.10
  30   4   1    6.00    4.50
 -30   4  -1   10.20    5.00
 -30   4  -1    7.80    4.90
 -32  -4  -1   96.09   12.30
 -32  -4  -1   77.29   11.60
  32  -4   1   72.99   10.80
  32  -4   1   74.29   10.70
  32  -4   1   96.59   12.10
  32  -4   1   65.29   10.50
  32  -4   1   82.39   11.60
 -32  -4  -1   76.39   11.00
 -32  -4  -1   86.59   11.30
 -32  -4  -1   93.09   12.50
 -32  -4  -1   83.79   11.60
  32   4   1   73.59   10.40
  32   4   1   96.99   12.00
  32   4   1   82.79   10.20
  32   4   1   92.49   11.30
 -32   4  -1   90.79   12.70
 -32   4  -1   77.09   11.40
  32   4   1   81.09   10.00
 -32   4  -1   72.79   11.00
 -32   4  -1   69.99   11.10
 -32   4  -1   77.39   11.60
  34  -4   1    5.10    5.40
  34  -4   1   10.40    4.30
  34  -4   1   14.50    5.40
 -34  -4  -1   14.00    5.80
 -34  -4  -1    4.80    4.20
 -34  -4  -1   12.70    5.80
 -34  -4  -1    9.60    5.20
 -34  -4  -1   12.30    6.20
 -34  -4  -1   11.70    5.50
  34  -4   1   10.20    4.80
  34  -4   1   11.50    5.90
  34   4   1    4.50    4.10
  34   4   1   10.00    4.90
  34   4   1   18.70    6.10
  34   4   1   14.90    5.50
  34   4   1   17.80    5.20
 -34   4  -1    7.50    6.60
 -34   4  -1   20.40    6.90
 -34   4  -1    6.30    5.30
 -34   4  -1   14.50    5.10
  36  -4   1   81.09   11.90
  36  -4   1   77.89   12.00
  36  -4   1   80.39   11.70
  36  -4   1   68.79   10.80
 -36  -4  -1   88.19   12.20
  36  -4   1   91.79   10.30
 -36  -4  -1   82.59   12.00
 -36  -4  -1   95.69   12.30
 -36  -4  -1   80.29   12.60
 -36  -4  -1   55.19   11.60
 -36  -4  -1   73.49   11.20
 -36   4  -1   91.39   12.50
  36   4   1   84.09   11.40
  36   4   1   95.09   11.20
  36   4   1   91.19   12.10
 -36   4  -1   97.99   13.40
 -36   4  -1   68.89   11.80
  36   4   1   74.79    9.90
 -36   4  -1   64.89   11.50
  36   4   1   88.29   11.70
 -38  -4  -1   -0.20    3.50
 -38  -4  -1   -3.40    3.70
 -38  -4  -1   -2.40    3.80
 -38  -4  -1   -6.10    4.10
  38  -4   1   -2.10    3.20
  38  -4   1   -2.30    4.40
  38  -4   1    4.10    4.70
  38  -4   1   -3.70    2.90
 -38  -4  -1   -1.00    4.30
 -38  -4  -1   -2.30    4.30
  38  -4   1   -0.30    4.20
 -38   4  -1    2.30    4.70
  38   4   1   -2.90    3.60
 -38   4  -1   -4.80    4.10
 -38   4  -1   -0.50    4.80
 -38   4  -1   -0.20    4.10
 -38   4  -1   -1.70    4.00
  38   4   1    6.50    4.20
  38   4   1    0.50    4.30
  38   4   1   -0.40    4.00
  38   4   1    1.20    4.80
  40  -4   1    1.20    4.50
 -40  -4  -1    3.90    5.50
 -40  -4  -1   -0.10    3.90
  40  -4   1    7.30    5.70
 -40  -4  -1    3.60    5.10
 -40  -4  -1   -1.30    4.50
  40  -4   1   -0.50    4.90
  40  -4   1   -2.80    3.20
  40  -4   1    3.80    5.40
 -40  -4  -1    1.40    4.70
 -40  -4  -1   -0.50    4.20
 -40   4  -1   -1.20    5.60
  40   4   1   -5.70    3.40
 -40   4  -1   -3.90    4.20
 -40   4  -1    8.40    6.10
  40   4   1   -2.10    3.70
 -40   4  -1   -3.00    4.30
 -40   4  -1    0.60    4.60
  40   4   1   -0.50    4.60
  40   4   1    2.80    4.40
 -42  -4  -1   -1.20    5.10
  42  -4   1    3.20    4.00
 -42  -4  -1   -4.20    4.30
  42  -4   1   -3.50    4.30
 -42  -4  -1    2.10    4.80
 -42  -4  -1   -6.30    3.80
 -42  -4  -1   -3.40    4.20
  42  -4   1   -5.00    3.20
 -42  -4  -1   -6.90    3.70
  42   4   1    7.80    4.70
 -42   4  -1    2.40    5.60
 -42   4  -1    4.10    5.40
 -42   4  -1   -5.70    3.00
  42   4   1   -1.40    4.30
  42   4   1    2.80    4.60
  42   4   1    0.20    4.80
 -42   4  -1    0.50    5.40
 -42   4  -1    0.20    4.80
  42   4   1   -0.50    4.00
  44  -4   1    3.20    6.20
 -44  -4  -1   -3.70    4.90
 -44  -4  -1   -1.20    4.90
  44  -4   1   -2.00    5.40
  44  -4   1    1.20    5.50
  44  -4   1   -2.60    3.90
 -44  -4  -1   -6.30    4.40
 -44  -4  -1   -3.90    4.20
 -44  -4  -1    0.40    5.20
 -44  -4  -1   -1.70    5.00
  44  -4   1    1.40    5.50
  44   4   1    5.10    4.90
  44   4   1    1.60    4.40
 -44   4  -1   -1.20    5.50
 -44   4  -1    0.90    5.40
  44   4   1   -2.00    4.20
  44   4   1    0.30    4.90
 -44   4  -1   -5.90    4.00
 -44   4  -1    4.30    5.70
 -46  -4  -1   -0.70    5.20
  46  -4   1   -2.20    4.50
 -46  -4  -1   -1.10    5.80
 -46  -4  -1    9.50    6.10
 -46  -4  -1    4.20    5.30
  46  -4   1    5.10    4.50
  46  -4   1    4.30    5.50
 -46  -4  -1    7.50    6.20
  46  -4   1    3.80    5.90
  46  -4   1   11.80    7.40
  46   4   1    3.70    5.20
  46   4   1    6.70    5.30
  46   4   1   13.10    5.50
 -46   4  -1    1.10    5.60
 -46   4  -1    7.80    6.50
 -46   4  -1   -0.90    5.80
 -46   4  -1    0.40    5.80
  48  -4   1    4.00    6.30
 -48  -4  -1    6.20    6.40
 -48  -4  -1   10.00    6.70
 -48  -4  -1   11.80    7.30
  48  -4   1   10.70    6.70
 -48  -4  -1   10.60    7.00
 -48  -4  -1    5.80    6.90
  48  -4   1   12.00    5.60
 -48   4  -1    8.30    6.90
 -48   4  -1   -5.50    6.20
 -48   4  -1    5.30    6.90
  48   4   1    3.80    5.20
 -48   4  -1    3.80    6.40
  48   4   1    1.50    5.30
  48   4   1    5.70    5.70
  50  -4   1   10.50    7.60
 -50  -4  -1   11.60    7.10
 -50  -4  -1   17.80    8.20
 -50  -4  -1   14.10    7.60
 -50  -4  -1   20.90    8.60
 -50  -4  -1   25.40    9.30
  50  -4   1   17.60    6.70
  50  -4   1   14.00   13.90
 -50   4  -1   20.30    8.50
 -50   4  -1   16.30    7.60
 -50   4  -1   18.60    8.40
 -50   4  -1   29.20    9.50
  50   4   1   15.70    6.40
  50   4   1   22.30    8.40
  50   4   1   14.00    6.80
  52  -4   1    7.60    6.70
 -52  -4  -1    1.00   12.00
 -52  -4  -1    8.10    7.20
  52  -4   1   -4.70    4.70
  52  -4   1   -2.10    4.40
 -52  -4  -1   -1.90    6.20
 -52   4  -1   -2.70    6.20
  52   4   1    1.40    5.10
 -52   4  -1    2.60    8.20
  52   4   1    9.80    6.90
 -52   4  -1   -2.40    6.90
 -52   4  -1   -5.20    5.90
  54  -4   1   -1.20    5.60
  54  -4   1    4.40    7.20
 -54  -4  -1    1.90    7.40
 -54  -4  -1   -0.30   11.30
 -54  -4  -1    0.60    7.00
 -54  -4  -1   -1.10    6.80
  54  -4   1   -1.30    6.70
 -54  -4  -1   11.60    7.60
  54   4   1    9.80    8.20
  54   4   1    0.80    5.80
  54   4   1   -1.90    5.30
 -54   4  -1    0.50    6.70
 -54   4  -1    1.50    6.70
 -54   4  -1    7.00    9.40
 -54   4  -1   13.20    7.30
  51  -5  -1    3.60    7.50
  51  -5  -1   -3.80    6.80
 -51  -5   1    3.40    8.10
 -51  -5   1   11.00    8.40
 -51  -5   1   -7.30    5.40
 -51  -5   1   14.50    8.50
 -51  -5   1   -7.50    7.20
  51  -5  -1    2.90    6.70
 -51   5   1    3.40    7.20
 -51   5   1   10.50    9.60
  51   5  -1   25.80    9.30
 -51   5   1   -4.90    6.60
  51   5  -1    3.50    6.40
 -51   5   1   10.00    8.40
  49  -5  -1   32.40    9.70
 -49  -5   1   33.80    9.90
 -49  -5   1   43.50    9.60
  49  -5  -1   17.90    8.70
 -49  -5   1   29.70   11.30
 -49  -5   1   13.50    8.60
 -49   5   1   25.80    9.40
  49   5  -1   13.10    7.30
 -49   5   1   45.80   11.70
 -49   5   1   62.39   13.30
  49   5  -1   26.10    8.80
 -47  -5   1   16.20    7.90
  47  -5  -1    1.50    7.90
 -47  -5   1   31.60   10.20
  47  -5  -1   19.90    8.30
 -47  -5   1    9.10    7.00
  47  -5  -1    6.00    6.50
 -47  -5   1   19.00    7.00
  47   5  -1   34.50    8.20
  47   5  -1   24.70    9.00
 -47   5   1   16.30    8.70
  47   5  -1   17.20    8.00
 -47   5   1   26.70    9.60
 -47   5   1   17.50    8.50
 -47   5   1   24.50    9.70
  45  -5  -1   -0.20    6.30
 -45  -5   1    1.30    6.40
  45  -5  -1   -0.80    5.30
  45  -5  -1   -5.70    4.70
 -45  -5   1    1.80    5.70
 -45  -5   1    0.90    5.80
 -45  -5   1   -2.40    5.40
  45  -5  -1   -1.40    5.60
 -45  -5   1   -3.50    5.00
  45   5  -1   -0.50    5.10
  45   5  -1   -0.10    5.50
 -45   5   1    3.40    5.70
 -45   5   1    5.60    6.50
  45   5  -1   -5.60    5.60
 -45   5   1   -5.60    5.70
 -45   5   1    0.60    6.60
 -43  -5   1   -0.70    5.20
 -43  -5   1    1.90    5.80
  43  -5  -1    3.00    6.40
 -43  -5   1   -8.30    4.50
  43  -5  -1   -0.30    5.60
  43  -5  -1    9.20    5.40
 -43  -5   1    4.60    6.40
 -43  -5   1   -6.40    4.60
 -43   5   1    1.30    5.70
 -43   5   1    1.40    5.60
  43   5  -1    5.30    5.30
  43   5  -1  -11.30    4.20
 -43   5   1   -2.60    3.90
 -43   5   1    1.10    6.60
 -41  -5   1    6.70    4.90
  41  -5  -1    8.30    5.30
  41  -5  -1    4.20    6.30
 -41  -5   1    0.80    5.20
  41  -5  -1    5.30    5.90
 -41  -5   1    5.90    6.20
 -41  -5   1    2.30    5.30
  41  -5  -1   15.00    7.00
 -41  -5   1   20.20    7.60
 -41   5   1   14.20    7.00
  41   5  -1   10.50    5.70
 -41   5   1    7.90    5.50
 -41   5   1   14.70    7.80
 -41   5   1    9.40    6.60
  41   5  -1   11.90    6.00
  41   5  -1   16.90    7.40
 -39  -5   1   67.59   11.90
  39  -5  -1   85.19   12.90
 -39  -5   1   90.09   13.50
 -39  -5   1  101.49   14.60
  39  -5  -1   77.09   12.40
  39  -5  -1   70.69   12.50
  39  -5  -1   72.39   12.40
 -39  -5   1   92.29   14.20
  39  -5  -1   78.39   12.80
 -39  -5   1   89.39   13.30
 -39  -5   1   81.89   13.40
  39   5  -1   89.49   12.70
 -39   5   1   79.49   12.60
 -39   5   1   83.09   12.90
 -39   5   1  107.79   14.50
  39   5  -1   91.29   12.30
  39   5  -1   75.19   12.10
  39   5  -1   71.09   12.00
 -39   5   1   78.59   12.90
 -39   5   1   77.79   13.10
  39   5  -1   82.09   12.00
 -37  -5   1   -4.40    4.00
 -37  -5   1   14.50    6.40
 -37  -5   1   -2.30    4.80
 -37  -5   1    6.80    5.40
  37  -5  -1    6.30    5.60
 -37  -5   1    1.20    4.90
  37  -5  -1    1.20    4.30
  37  -5  -1    6.20    5.30
 -37  -5   1   11.80    6.10
  37  -5  -1   -3.60    4.70
  37   5  -1    0.60    4.40
  37   5  -1    8.90    6.70
 -37   5   1    0.40    5.20
  37   5  -1   -5.10    4.30
  37   5  -1   -1.20    4.10
 -37   5   1    4.80    4.90
 -37   5   1    2.50    4.40
  37   5  -1    0.00    4.50
 -37   5   1    3.90    5.50
 -37   5   1   -2.60    4.20
 -35  -5   1    7.40    5.60
  35  -5  -1   13.20    6.90
 -35  -5   1   31.20    7.70
  35  -5  -1   13.30    5.60
 -35  -5   1   18.60    6.20
 -35  -5   1   10.80    6.00
  35  -5  -1   28.40    7.40
 -35  -5   1   20.00    7.00
  35   5  -1   27.70    7.40
 -35   5   1   24.80    7.30
 -35   5   1   20.10    6.90
  35   5  -1   15.80    6.60
  35   5  -1   22.60    6.60
 -35   5   1   18.70    6.30
  35   5  -1   17.30    6.40
 -35   5   1   15.80    6.70
 -33  -5   1  293.07   25.50
 -33  -5   1  324.47   25.30
  33  -5  -1  281.67   25.10
  33  -5  -1  255.47   24.30
  33  -5  -1  281.97   24.80
 -33  -5   1  278.57   24.50
 -33  -5   1  306.77   24.90
 -33  -5   1  254.57   24.20
 -33   5   1  298.37   25.30
  33   5  -1  304.07   24.20
  33   5  -1  284.87   24.10
  33   5  -1  316.87   25.10
 -33   5   1  263.17   24.70
  33   5  -1  318.17   25.00
 -33   5   1  275.57   24.70
 -31  -5   1    7.20    4.60
 -31  -5   1    1.40    4.90
 -31  -5   1    5.10    4.60
 -31  -5   1   -0.20    4.20
 -31  -5   1   -1.30    4.10
  31  -5  -1    4.80    4.50
  31  -5  -1    4.90    4.90
  31  -5  -1   14.80    6.00
 -31  -5   1   -2.10    4.30
  31  -5  -1    3.10    4.80
  31   5  -1    2.00    4.50
 -31   5   1    0.90    4.50
 -31   5   1    4.40    5.20
  31   5  -1    1.20    3.90
 -31   5   1    2.00    4.30
 -31   5   1   -0.20    4.50
  31   5  -1   -0.90    3.90
 -31   5   1   -0.70    4.80
  31   5  -1    1.10    4.50
 -29  -5   1    0.30    3.90
  29  -5  -1    0.00    4.00
  29  -5  -1   -0.80    4.70
  29  -5  -1    3.00    4.50
 -29  -5   1    4.60    5.70
 -29  -5   1    4.90    4.80
 -29  -5   1   -3.50    3.90
 -29  -5   1   10.10    4.90
 -29  -5   1   -6.80    3.50
  29  -5  -1    0.30    3.10
  29   5  -1    2.30    4.50
  29   5  -1   -6.20    3.90
 -29   5   1    2.70    4.70
 -29   5   1   -7.60    3.40
 -29   5   1   -0.50    3.50
  29   5  -1    1.70    4.50
 -29   5   1   -2.40    4.80
  29   5  -1    0.30    3.90
 -29   5   1    3.30    4.40
  27  -5  -1    5.30    4.20
 -27  -5   1   -2.60    3.60
 -27  -5   1   -2.40    3.70
 -27  -5   1    6.00    4.40
  27  -5  -1    4.00    4.30
 -27  -5   1    3.70    4.50
  27  -5  -1    4.50    4.10
 -27  -5   1   -5.00    3.40
  27  -5  -1   -3.70    3.90
 -27  -5   1    4.60    4.20
 -27   5   1    1.30    3.80
  27   5  -1   -5.50    2.70
  27   5  -1    1.30    3.80
 -27   5   1    5.00    4.30
 -27   5   1    2.90    4.10
 -27   5   1   -3.10    3.00
  27   5  -1   -2.50    3.90
  27   5  -1    3.20    4.00
 -27   5   1   -3.80    3.50
 -25  -5   1    3.10    3.80
 -25  -5   1    5.00    4.20
 -25  -5   1    3.60    4.40
 -25  -5   1    9.50    4.90
  25  -5  -1    0.50    3.40
 -25  -5   1   -0.20    3.40
  25  -5  -1    0.90    3.40
 -25  -5   1   -4.00    3.30
  25  -5  -1    7.00    4.40
  25  -5  -1    2.10    3.70
  25   5  -1   -3.10    3.80
 -25   5   1   -3.10    3.50
 -25   5   1    1.30    3.80
  25   5  -1    1.70    3.50
 -25   5   1    6.00    4.50
  25   5  -1    0.70    3.20
  25   5  -1    1.60    4.20
 -25   5   1   -3.70    3.10
  25   5  -1   10.90    5.10
 -25   5   1   -3.60    4.00
 -23  -5   1   35.20    8.80
  23  -5  -1   47.20    8.20
 -23  -5   1   31.50    6.60
 -23  -5   1   33.80    7.20
  23  -5  -1   40.90    7.70
 -23  -5   1   35.30    7.50
  23  -5  -1   29.90    7.20
 -23  -5   1   51.69    8.70
  23  -5  -1   29.70    6.70
  23  -5  -1   27.50    7.30
 -23  -5   1   35.90    7.50
 -23   5   1   37.00    7.50
 -23   5   1   47.10    8.20
  23   5  -1   30.70    7.00
  23   5  -1   42.20    7.50
  23   5  -1   30.80    6.90
  23   5  -1   36.10    7.00
  23   5  -1   49.99    8.10
 -23   5   1   33.70    7.70
 -23   5   1   36.40    7.50
 -21  -5   1  132.99   14.10
  21  -5  -1  160.38   14.10
 -21  -5   1  132.79   14.60
  21  -5  -1  131.69   14.60
  21  -5  -1  111.89   14.00
  21  -5  -1  141.09   15.00
 -21  -5   1  135.59   14.70
 -21  -5   1  119.19   14.10
  21  -5  -1  103.89   13.50
 -21  -5   1  115.69   14.20
 -21  -5   1  134.69   14.40
 -21   5   1  148.49   13.50
  21   5  -1  122.19   13.70
 -21   5   1  107.39   13.70
  21   5  -1  130.89   14.30
  21   5  -1  132.79   12.70
 -21   5   1  149.39   15.60
  21   5  -1  128.69   14.10
  21   5  -1  143.69   15.30
  19  -5  -1   63.89    8.70
  19  -5  -1   36.60    7.40
  19  -5  -1   66.39    8.90
  19  -5  -1   53.39    8.50
  19  -5  -1   47.30    8.00
 -19  -5   1   45.20    9.10
 -19  -5   1   55.49    8.70
 -19  -5   1   56.99    8.80
 -19  -5   1   56.49    8.80
 -19   5   1   35.40    7.40
  19   5  -1   65.29    8.60
 -19   5   1   45.00    7.80
 -19   5   1   41.50    7.90
  19   5  -1   37.50    7.60
  19   5  -1   65.29    9.00
 -19   5   1   40.10    8.00
  19   5  -1   61.79    8.70
  19   5  -1   42.90    7.40
  17  -5  -1   32.40    6.60
 -17  -5   1   28.40    6.30
 -17  -5   1   30.60    6.70
 -17  -5   1   29.50    6.40
  17  -5  -1   30.30    6.60
 -17  -5   1   33.50    6.90
  17  -5  -1   32.50    6.70
  17  -5  -1   29.90    6.70
  17  -5  -1   38.30    6.80
 -17  -5   1   26.80    6.30
  17  -5  -1   34.90    6.50
 -17   5   1   31.80    6.50
 -17   5   1   31.50    6.60
  17   5  -1   28.40    6.20
  17   5  -1   42.80    7.00
  17   5  -1   35.90    6.50
  17   5  -1   38.90    6.90
 -17   5   1   36.10    6.70
  17   5  -1   40.60    7.20
 -17   5   1   30.40    7.10
  15  -5  -1   29.00    6.00
  15  -5  -1   17.20    4.90
 -15  -5   1   17.90    5.60
  15  -5  -1   31.10    6.50
  15  -5  -1   23.80    5.80
 -15  -5   1   25.20    5.90
 -15  -5   1   22.80    5.70
 -15  -5   1   30.90    6.50
  15  -5  -1   22.90    5.50
  15  -5  -1   24.60    5.90
 -15  -5   1   16.80    5.00
 -15   5   1   22.90    5.40
 -15   5   1   24.00    5.60
 -15   5   1   29.20    6.10
  15   5  -1   28.20    6.00
  15   5  -1   26.10    6.30
  15   5  -1   23.80    5.40
 -15   5   1   20.50    5.50
  15   5  -1   23.50    5.50
  13  -5  -1   45.90    7.30
  13  -5  -1   28.50    6.10
 -13  -5   1   27.00    5.70
  13  -5  -1   23.20    5.70
  13  -5  -1   21.10    5.60
 -13  -5   1   29.60    5.90
  13  -5  -1   18.50    5.10
 -13  -5   1   21.70    5.70
 -13  -5   1   24.60    5.80
  13  -5  -1   28.70    5.60
 -13  -5   1   23.60    5.50
 -13   5   1   20.70    5.20
 -13   5   1   17.00    6.60
 -13   5   1   23.40    5.70
 -13   5   1   32.90    6.50
  13   5  -1   28.30    5.80
  13   5  -1   28.20    5.80
  13   5  -1   18.50    5.20
  13   5  -1   25.10    6.00
  11  -5  -1   71.29    9.10
  11  -5  -1   69.89    9.20
 -11  -5   1   59.79    8.70
 -11  -5   1   54.09    8.50
  11  -5  -1   45.40    8.20
 -11  -5   1   66.79    9.10
  11  -5  -1   66.59    8.80
  11  -5  -1   61.89    8.80
 -11  -5   1   70.99    9.70
 -11  -5   1   70.39    9.00
  11  -5  -1   53.89    8.40
 -11   5   1   69.89    9.10
  11   5  -1   73.79    9.30
 -11   5   1   77.99   10.70
 -11   5   1   53.39    8.20
 -11   5   1   60.39    8.70
  11   5  -1   48.90    8.00
  11   5  -1   66.29    8.70
  11   5  -1   53.39    8.30
   9  -5  -1  178.88   14.40
   9  -5  -1  151.68   13.80
   9  -5  -1  130.49   13.70
   9  -5  -1  155.68   14.30
  -9  -5   1  171.38   14.30
   9  -5  -1  149.69   14.10
  -9  -5   1  144.89   14.00
  -9  -5   1  183.38   16.10
  -9  -5   1  156.78   14.20
   9   5  -1  154.08   13.90
   9   5  -1  153.78   14.10
   9   5  -1  153.18   13.80
  -9   5   1  149.49   13.60
   9   5  -1  152.78   14.00
  -9   5   1  166.78   14.50
  -9   5   1  166.48   14.10
   9   5  -1  147.39   13.70
  -9   5   1  139.29   13.50
  -7  -5   1   51.89    7.60
   7  -5  -1   50.59    7.80
  -7  -5   1   60.99    8.50
   7  -5  -1   48.40    7.80
  -7  -5   1   50.79    8.90
   7  -5  -1   62.19    8.50
  -7  -5   1   38.30    7.10
  -7  -5   1   47.70    7.60
   7  -5  -1   69.89    8.80
   7  -5  -1   49.30    7.80
   7   5  -1   62.89    8.60
  -7   5   1   43.90    7.20
  -7   5   1   51.69    7.50
   7   5  -1   63.09    8.30
  -7   5   1   61.59    8.10
   7   5  -1   51.59    7.60
  -7   5   1   43.10    7.40
   7   5  -1   55.29    8.00
   7   5  -1   50.99    7.60
  -5  -5   1   66.79    9.10
   5  -5  -1   71.49    9.20
   5  -5  -1   52.49    8.30
  -5  -5   1   86.79   10.00
  -5  -5   1   74.99    9.30
   5  -5  -1   74.99    9.40
   5  -5  -1   80.79    9.60
   5  -5  -1   66.39    9.50
  -5  -5   1   61.89    8.80
  -5  -5   1   68.89    9.10
   5  -5  -1   78.89    9.60
  -5   5   1   71.59    8.70
  -5   5   1   65.29    8.90
   5   5  -1   62.59    8.90
   5   5  -1   68.49    9.10
  -5   5   1   61.39    8.50
   5   5  -1   83.29    9.60
  -5   5   1   66.79    8.60
   5   5  -1   79.19    9.30
   5   5  -1   68.19    8.90
   3  -5  -1   61.99    8.10
  -3  -5   1   50.79    8.30
   3  -5  -1   42.00    7.30
   3  -5  -1   45.10    7.80
   3  -5  -1   43.50    7.10
  -3  -5   1   69.29    8.80
   3  -5  -1   54.19    8.10
  -3  -5   1   37.10    6.70
  -3  -5   1   58.49    8.00
  -3  -5   1   54.89    7.90
  -3   5   1   59.99    7.70
  -3   5   1   44.00    7.10
   3   5  -1   43.60    7.10
   3   5  -1   51.69    7.70
  -3   5   1   58.09    7.50
  -3   5   1   67.29    8.50
   3   5  -1   56.79    7.90
   3   5  -1   40.60    6.90
   3   5  -1   54.19    7.90
   1  -5  -1  159.38   13.50
   1  -5  -1  159.18   13.40
   1  -5  -1  112.09   13.20
  -1  -5   1  152.68   13.00
   1  -5  -1  132.89   13.00
   1  -5  -1  160.08   13.60
  -1  -5   1  144.79   13.30
  -1  -5   1  140.79   13.40
  -1  -5   1  120.69   12.60
  -1  -5   1  128.69   12.90
   1   5  -1  127.49   13.00
   1   5  -1  141.99   12.70
   1   5  -1  154.38   13.40
  -1   5   1  160.78   13.60
   1   5  -1  143.49   13.00
   1   5  -1  137.39   12.90
  -1   5   1  127.79   12.40
  -1   5   1  177.78   13.80
  -1   5   1  166.28   13.10
  -1   5   1  144.39   12.80
  -1  -5  -1   30.20    5.80
  -1  -5  -1   33.90    6.00
   1  -5   1   29.10    5.90
   1  -5   1   41.50    6.30
   1  -5   1   36.10    6.20
  -1  -5  -1   36.30    6.70
   1  -5   1   35.10    6.50
   1  -5   1   27.40    6.10
  -1  -5  -1   38.10    6.50
  -1  -5  -1   32.50    6.20
  -1   5  -1   27.30    5.90
  -1   5  -1   41.90    6.70
   1   5   1   30.20    5.60
   1   5   1   30.70    5.50
   1   5   1   39.10    6.30
   1   5   1   29.70    5.50
  -1   5  -1   43.30    6.90
  -1   5  -1   38.70    6.60
  -1   5  -1   29.00    5.60
   1   5   1   33.70    6.40
   3  -5   1   21.00    4.80
   3  -5   1   20.90    5.30
  -3  -5  -1   23.30    5.70
   3  -5   1   30.00    6.10
  -3  -5  -1   21.80    5.40
  -3  -5  -1   25.80    5.70
  -3  -5  -1   25.20    5.50
   3  -5   1   31.50    6.00
   3  -5   1   26.40    5.70
  -3  -5  -1   19.00    5.30
   3  -5   1   24.90    5.50
   3   5   1   26.60    5.40
   3   5   1   24.10    5.50
  -3   5  -1   22.60    5.00
  -3   5  -1   29.70    5.60
  -3   5  -1   28.70    5.80
   3   5   1   19.60    4.70
   3   5   1   31.10    5.70
  -3   5  -1   21.70    5.30
   3   5   1   27.90    5.40
  -3   5  -1   35.30    7.20
  -5  -5  -1   70.99    9.20
   5  -5   1   66.09    8.70
  -5  -5  -1   70.99    8.70
   5  -5   1   68.09    9.20
   5  -5   1   50.39    7.50
   5  -5   1   68.89    9.00
  -5  -5  -1   84.59    9.70
  -5  -5  -1   60.99    8.50
  -5  -5  -1   56.99    8.70
   5  -5   1   74.09    9.50
   5  -5   1   71.69   10.60
   5   5   1   61.49    8.10
  -5   5  -1   80.09    9.60
   5   5   1   66.49    8.50
   5   5   1   76.49    8.60
  -5   5  -1   54.79    8.50
  -5   5  -1   56.39    8.30
   5   5   1   73.99    8.60
  -5   5  -1   52.29    8.40
   5   5   1   89.49   10.00
   7  -5   1    2.40    3.30
  -7  -5  -1    0.70    2.90
   7  -5   1   -3.50    2.00
  -7  -5  -1   -1.40    2.60
  -7  -5  -1    1.70    3.40
  -7  -5  -1   -1.70    2.60
   7  -5   1   -5.80    2.70
   7  -5   1   -2.10    3.00
   7  -5   1   -2.70    2.40
  -7  -5  -1    5.20    3.70
   7   5   1   -0.90    2.60
   7   5   1   -0.80    2.90
  -7   5  -1   -0.90    2.70
   7   5   1   -1.50    2.70
  -7   5  -1   -3.50    2.30
   7   5   1   -0.10    3.00
  -7   5  -1    2.60    3.00
   7   5   1   -0.40    3.30
   9  -5   1    1.30    3.50
   9  -5   1   10.50    4.40
   9  -5   1   12.60    4.40
  -9  -5  -1    5.90    4.00
   9  -5   1    7.20    3.80
  -9  -5  -1    2.80    2.70
   9  -5   1    5.50    3.20
   9  -5   1    8.50    3.70
  -9  -5  -1   11.60    4.20
  -9  -5  -1    4.80    3.50
  -9  -5  -1   12.40    4.30
  -9   5  -1   -1.20    2.90
   9   5   1    4.00    4.00
  -9   5  -1    2.80    2.80
   9   5   1    5.50    3.50
   9   5   1    9.70    3.50
  -9   5  -1    3.80    3.90
   9   5   1    9.70    3.80
  -9   5  -1    5.20    3.60
   9   5   1    2.70    3.60
 -11  -5  -1  613.44   42.80
 -11  -5  -1  620.34   42.80
  11  -5   1  626.84   43.10
  11  -5   1  538.75   42.50
 -11  -5  -1  631.74   43.00
 -11  -5  -1  556.44   43.00
  11  -5   1  663.93   43.60
  11  -5   1  559.34   42.70
 -11  -5  -1  605.14   42.90
  11  -5   1  633.14   42.10
  11  -5   1  575.74   44.20
 -11   5  -1  630.54   43.50
  11   5   1  625.34   42.60
  11   5   1  621.04   42.10
  11   5   1  612.54   42.00
 -11   5  -1  541.65   42.70
  11   5   1  665.63   43.60
 -11   5  -1  612.24   43.00
 -11   5  -1  583.44   42.90
  11   5   1  618.04   42.90
  13  -5   1   50.79    8.20
 -13  -5  -1   42.10    7.70
  13  -5   1   64.99    8.60
 -13  -5  -1   63.89   10.00
 -13  -5  -1   63.69    8.70
  13  -5   1   69.49    9.30
  13  -5   1   58.19    8.60
 -13  -5  -1   47.40    7.60
  13  -5   1   45.30    6.90
  13  -5   1   50.59    8.30
 -13   5  -1   44.80    7.70
 -13   5  -1   50.49    8.30
 -13   5  -1   52.89    8.40
 -13   5  -1   65.69    8.90
  13   5   1   60.99    8.90
  13   5   1   70.49    8.70
  13   5   1   58.39    7.60
  13   5   1   66.29    8.10
  13   5   1   59.89    8.40
  15  -5   1   42.70    7.70
  15  -5   1   28.40    6.10
  15  -5   1   36.80    7.00
  15  -5   1   53.69    7.90
  15  -5   1   41.50    6.30
 -15  -5  -1   41.50    7.20
 -15  -5  -1   32.20    6.70
 -15  -5  -1   43.50    7.10
 -15  -5  -1   56.89    8.10
  15  -5   1   35.20    6.80
 -15  -5  -1   35.10    6.50
  15   5   1   39.60    6.30
 -15   5  -1   44.30    7.60
 -15   5  -1   25.60    6.30
 -15   5  -1   28.90    6.30
  15   5   1   47.10    7.20
  15   5   1   44.20    7.60
 -15   5  -1   40.20    7.10
  15   5   1   38.30    6.90
  15   5   1   40.60    6.30
 -17  -5  -1  150.28   14.00
 -17  -5  -1  145.29   13.40
  17  -5   1  116.29   13.90
  17  -5   1  123.79   14.30
 -17  -5  -1  131.89   13.10
 -17  -5  -1  138.19   13.30
  17  -5   1  158.58   12.60
  17  -5   1  137.39   14.60
  17  -5   1  128.99   14.40
 -17  -5  -1  141.69   13.30
  17  -5   1  138.39   13.50
  17   5   1  137.09   13.00
  17   5   1  118.49   14.00
  17   5   1  149.69   12.50
 -17   5  -1  137.99   13.50
 -17   5  -1  131.49   14.70
  17   5   1  138.99   12.60
 -17   5  -1  127.49   14.70
  17   5   1  138.29   13.00
 -17   5  -1  146.19   15.10
  19  -5   1   71.89    8.50
  19  -5   1   78.99   10.20
  19  -5   1   72.89   10.00
 -19  -5  -1   59.49    8.80
 -19  -5  -1   55.39    8.80
  19  -5   1   46.80    8.50
  19  -5   1   62.19    9.60
 -19  -5  -1   74.99    9.80
 -19  -5  -1   54.69    9.60
  19  -5   1   58.49   10.30
 -19  -5  -1   72.49    9.80
 -19   5  -1   54.49   10.10
  19   5   1   75.09    9.40
  19   5   1   77.09   10.40
  19   5   1   59.09    8.40
  19   5   1   76.29    9.50
 -19   5  -1   85.69   10.70
 -19   5  -1   69.79   10.10
 -19   5  -1   76.89   10.10
  19   5   1   79.29    9.20
  21  -5   1   24.20    7.20
  21  -5   1   24.30    6.30
  21  -5   1   19.10    5.90
  21  -5   1   16.20    5.80
 -21  -5  -1   27.30    6.10
 -21  -5  -1   26.40    6.00
 -21  -5  -1   24.50    5.90
 -21  -5  -1   40.80    7.90
  21  -5   1   28.20    6.40
 -21  -5  -1   45.50    7.90
 -21  -5  -1   36.30    7.00
  21  -5   1   32.50    5.70
 -21   5  -1   21.90    6.50
 -21   5  -1   42.30    7.90
 -21   5  -1   31.50    6.90
 -21   5  -1   26.90    6.20
 -21   5  -1   28.70    6.60
  21   5   1   39.60    6.50
  21   5   1   33.70    6.10
  21   5   1   19.30    5.30
  21   5   1   26.50    6.30
  21   5   1   22.50    5.60
 -23  -5  -1   12.30    5.10
 -23  -5  -1   22.30    6.90
 -23  -5  -1   15.40    5.20
  23  -5   1   19.80    6.00
 -23  -5  -1   25.60    6.60
  23  -5   1   31.80    6.60
  23  -5   1   21.20    4.90
 -23  -5  -1   19.10    5.60
 -23  -5  -1   18.70    5.70
  23  -5   1    9.60    4.50
  23  -5   1   14.10    5.40
  23  -5   1   15.40    5.50
 -23   5  -1   18.50    5.70
 -23   5  -1   21.10    6.50
 -23   5  -1    8.40    4.80
  23   5   1   24.60    5.70
 -23   5  -1   18.90    6.20
  23   5   1   34.20    6.20
  23   5   1   21.90    6.00
  23   5   1   23.80    6.00
  23   5   1   13.00    5.00
 -23   5  -1   20.10    5.80
  25  -5   1   91.99   12.30
  25  -5   1  103.49   10.70
 -25  -5  -1   78.39   12.00
  25  -5   1  116.29   13.70
 -25  -5  -1   96.19   12.30
 -25  -5  -1  110.19   12.70
  25  -5   1   95.29   12.30
  25  -5   1  104.19   12.50
 -25  -5  -1   80.39   11.40
  25  -5   1   90.39   12.00
 -25  -5  -1  125.09   13.40
 -25  -5  -1   71.29   11.10
  25   5   1  113.39   13.10
  25   5   1   85.89   11.30
 -25   5  -1   95.99   12.70
  25   5   1  111.49   13.20
 -25   5  -1   66.19   11.10
  25   5   1   82.59   10.40
 -25   5  -1   99.69   12.60
 -25   5  -1   88.49   12.10
  25   5   1   99.19   11.90
 -25   5  -1  109.79   13.20
 -27  -5  -1   88.89   13.20
  27  -5   1  116.89   13.70
  27  -5   1  102.59   13.20
  27  -5   1  112.19   13.50
  27  -5   1  138.39   14.70
 -27  -5  -1  104.99   13.30
 -27  -5  -1  106.89   13.30
 -27  -5  -1  117.59   13.60
 -27  -5  -1  117.79   13.80
 -27  -5  -1   84.89   12.60
  27   5   1  120.09   13.00
  27   5   1  119.99   12.40
  27   5   1  130.59   13.60
 -27   5  -1  127.19   14.90
 -27   5  -1  111.79   14.00
 -27   5  -1   95.39   12.90
 -27   5  -1  125.79   14.30
 -27   5  -1   78.69   12.40
  27   5   1   88.49   12.70
  27   5   1   93.39   11.50
 -29  -5  -1  202.18   21.00
  29  -5   1  223.08   18.40
  29  -5   1  225.08   18.60
  29  -5   1  180.48   19.10
 -29  -5  -1  155.78   18.10
  29  -5   1  181.28   17.60
 -29  -5  -1  181.38   17.60
 -29  -5  -1  165.98   17.30
  29  -5   1  160.38   18.50
 -29  -5  -1  169.48   19.30
 -29  -5  -1  204.08   18.30
 -29   5  -1  205.18   20.80
  29   5   1  209.98   17.60
  29   5   1  203.48   16.60
 -29   5  -1  190.18   22.30
  29   5   1  184.88   16.30
  29   5   1  210.18   18.50
  29   5   1  188.08   17.30
 -29   5  -1  196.98   18.50
  31  -5   1   13.40    5.30
  31  -5   1    9.70    5.90
 -31  -5  -1    5.80    5.40
 -31  -5  -1   12.30    5.40
 -31  -5  -1    5.00    8.60
 -31  -5  -1   -2.30    3.60
 -31  -5  -1    3.80    4.10
  31  -5   1    4.50    4.50
  31  -5   1    7.00    5.20
 -31  -5  -1    9.40    5.00
  31  -5   1   11.50    5.70
 -31   5  -1    2.60    4.70
 -31   5  -1    2.40    5.20
  31   5   1    6.10    4.00
  31   5   1    9.60    5.00
  31   5   1   -3.90    3.10
 -31   5  -1    6.20    5.20
 -31   5  -1    0.50    3.70
  31   5   1    8.10    4.50
  31   5   1    5.70    4.40
  33  -5   1    6.00    4.70
 -33  -5  -1    0.60    4.40
 -33  -5  -1    8.60    4.80
 -33  -5  -1   -2.70    3.70
  33  -5   1    3.70    4.30
 -33  -5  -1    1.90    4.80
 -33  -5  -1   -3.20    3.30
  33  -5   1   10.30    4.70
 -33  -5  -1    0.60    4.40
  33  -5   1    2.80    4.30
 -33   5  -1    3.70    6.00
 -33   5  -1   -4.10    4.60
 -33   5  -1   -2.60    2.90
  33   5   1    6.80    4.50
  33   5   1    2.10    4.20
  33   5   1   -2.60    3.10
  33   5   1   -1.90    3.90
  33   5   1    4.20    4.70
 -33   5  -1    5.80    4.70
  35  -5   1   38.20    8.50
 -35  -5  -1   57.69   10.20
 -35  -5  -1   59.99   10.40
 -35  -5  -1   44.80    9.40
  35  -5   1   41.90    8.90
  35  -5   1   50.19    9.70
 -35  -5  -1   31.00    8.00
 -35  -5  -1   40.70    9.50
 -35  -5  -1   43.30    8.90
  35   5   1   48.70    8.20
  35   5   1   30.60    7.70
 -35   5  -1   51.29   10.10
 -35   5  -1   32.00    8.60
 -35   5  -1   29.10    8.20
  35   5   1   31.20    7.50
 -35   5  -1   58.29   10.90
 -37  -5  -1    2.50    6.50
 -37  -5  -1   23.20    7.40
  37  -5   1   12.20    4.70
 -37  -5  -1   14.90    6.30
 -37  -5  -1   30.30    7.80
  37  -5   1    4.00    5.00
  37  -5   1   12.50    6.40
  37  -5   1   15.90    7.10
 -37  -5  -1   20.10    7.50
 -37  -5  -1   16.80    6.60
 -37   5  -1    7.70    5.90
 -37   5  -1    8.60    6.40
  37   5   1   25.90    6.90
 -37   5  -1    3.40    4.60
  37   5   1   23.00    6.90
  37   5   1    6.10    4.50
  37   5   1   10.60    5.90
  37   5   1    2.70    4.30
  39  -5   1    0.10    5.10
  39  -5   1    1.90    5.20
 -39  -5  -1    1.10    5.30
  39  -5   1   -2.40    3.60
 -39  -5  -1   -5.80    4.40
 -39  -5  -1   -2.20    4.30
  39  -5   1   -2.80    3.60
 -39  -5  -1    2.10    5.10
 -39  -5  -1   -6.20    4.60
  39  -5   1    6.80    6.10
 -39  -5  -1    6.20    4.80
  39  -5   1    0.60    4.20
  39   5   1   -0.20    4.40
 -39   5  -1   -5.70    4.20
 -39   5  -1   -4.20    4.10
  39   5   1   -0.40    4.50
  39   5   1   -1.00    4.10
 -39   5  -1   -3.90    4.60
  39   5   1    8.80    5.80
 -39   5  -1   -6.40    4.80
 -39   5  -1   -4.10    5.00
  39   5   1    1.40    4.60
  41  -5   1   24.50    6.30
  41  -5   1   37.90    9.00
  41  -5   1    8.90    6.90
 -41  -5  -1   15.40    6.80
 -41  -5  -1   23.40    8.00
 -41  -5  -1   30.40    8.70
  41  -5   1   19.60    7.40
 -41  -5  -1    9.90    6.60
 -41  -5  -1   16.10    7.00
 -41  -5  -1   15.80    7.40
  41  -5   1   30.40    9.10
  41   5   1   32.00    8.00
  41   5   1   32.50    6.90
 -41   5  -1   18.90    8.20
 -41   5  -1   20.70    8.30
 -41   5  -1    5.50    6.20
  41   5   1   22.90    6.30
 -41   5  -1   18.70    7.70
  43  -5   1   -3.90    8.40
 -43  -5  -1   -2.80    5.20
  43  -5   1   -1.60    5.90
 -43  -5  -1   -0.90    5.20
 -43  -5  -1    2.70    5.60
  43  -5   1   -1.50    4.80
  43  -5   1   -1.50    3.90
 -43  -5  -1   -3.70    4.50
 -43  -5  -1    2.60    5.90
 -43   5  -1   -0.20    5.60
  43   5   1   -6.00    3.80
 -43   5  -1    1.80    6.60
 -43   5  -1    1.00    5.30
  43   5   1   -3.80    4.10
  43   5   1   -0.10    4.50
 -43   5  -1   -3.80    5.40
 -45  -5  -1   -2.80    5.10
 -45  -5  -1   -2.60    5.50
 -45  -5  -1    0.20    6.00
  45  -5   1   -1.20    5.20
 -45  -5  -1    1.30    5.70
 -45  -5  -1    4.20    5.60
  45  -5   1    2.10    6.40
  45  -5   1    2.50    4.60
 -45   5  -1   -1.80    6.20
 -45   5  -1   -3.00    3.90
 -45   5  -1    7.00    7.10
 -45   5  -1   -7.70    4.90
  45   5   1    4.30    5.10
  45   5   1    2.50    5.20
  45   5   1   -2.10    5.00
 -47  -5  -1   87.59   14.30
 -47  -5  -1   67.29   13.20
  47  -5   1   62.59   11.70
  47  -5   1   46.90    9.00
 -47  -5  -1   69.49   12.70
  47  -5   1   73.49   13.10
 -47  -5  -1   70.49   12.10
 -47  -5  -1   46.90   11.10
 -47   5  -1   67.39   13.20
 -47   5  -1   50.79   12.30
  47   5   1   59.89   10.30
 -47   5  -1   38.90   10.90
  47   5   1   46.60   10.40
 -47   5  -1   67.69   13.20
  49  -5   1   -5.50    4.40
  49  -5   1    0.00    5.60
 -49  -5  -1    7.80    8.70
 -49  -5  -1    1.20    6.60
 -49  -5  -1    3.40    6.90
 -49  -5  -1    7.30    8.90
  49  -5   1   -8.90    5.70
 -49   5  -1   -8.40    6.90
 -49   5  -1   -1.80    7.20
  49   5   1   -4.40    4.80
 -49   5  -1    6.40    7.60
 -49   5  -1   -0.80    6.90
  49   5   1   -5.20    5.40
 -51  -5  -1   21.00    8.90
 -51  -5  -1    4.90    7.80
  51  -5   1   20.00    9.10
  51  -5   1    5.50    7.00
 -51  -5  -1   26.10    9.30
 -51  -5  -1   14.80    8.10
 -51  -5  -1   11.60    8.30
  51  -5   1   -1.30    5.40
 -51   5  -1   -1.40    8.00
 -51   5  -1    6.00    8.20
  51   5   1    5.90    5.70
 -51   5  -1   26.50   10.50
  51   5   1    8.90    7.00
 -51   5  -1   14.30    7.90
  48  -6  -1    9.00    6.70
  48  -6  -1   18.30    7.70
  48  -6  -1   16.70    8.90
 -48  -6   1   11.30    9.10
 -48  -6   1    0.00    7.30
 -48  -6   1    6.70    7.60
 -48  -6   1    7.40    8.40
 -48   6   1   12.30    8.60
  48   6  -1    8.30    7.20
 -48   6   1   20.60    9.60
  48   6  -1   11.20    7.30
 -48   6   1   12.20   10.10
 -48   6   1    8.20    8.60
 -46  -6   1   -0.40    6.30
  46  -6  -1    1.00    6.90
 -46  -6   1    3.00    6.50
 -46  -6   1    6.20    7.10
 -46  -6   1    5.00    7.90
  46  -6  -1   -0.60    6.60
 -46  -6   1   -0.20    6.50
 -46   6   1    1.00    8.10
 -46   6   1    2.00    7.30
  46   6  -1   -4.50    4.50
 -46   6   1   10.20    7.20
 -46   6   1   -6.10    4.20
  46   6  -1   -3.00    5.70
 -44  -6   1   -5.20    5.90
 -44  -6   1    2.30    6.10
  44  -6  -1    1.90    7.30
  44  -6  -1    0.40    6.00
 -44  -6   1   -1.20    5.60
  44  -6  -1   -5.00    6.10
 -44  -6   1    6.70    7.70
 -44  -6   1    4.30    6.70
 -44   6   1    9.40   10.90
 -44   6   1   -6.10    5.00
 -44   6   1    2.20    5.80
  44   6  -1   -2.10    5.30
 -44   6   1   -4.10    5.90
  44   6  -1   -3.00    5.30
  44   6  -1   -2.70    5.40
 -42  -6   1    7.50    7.10
  42  -6  -1    7.00    8.00
 -42  -6   1    6.50    6.30
  42  -6  -1    1.80    5.90
 -42  -6   1   -1.80    5.30
 -42  -6   1    0.50    6.00
 -42  -6   1    3.20    6.30
  42  -6  -1    8.80    6.70
 -42   6   1    0.10    5.90
 -42   6   1    4.10    6.70
  42   6  -1   -1.10    5.60
 -42   6   1   -4.50    4.70
 -42   6   1    4.90    7.50
  42   6  -1   -0.40    5.10
  42   6  -1    5.50    6.40
  40  -6  -1   -5.50    5.80
 -40  -6   1    2.50    5.60
 -40  -6   1    3.20    6.40
 -40  -6   1   -2.30    5.20
 -40  -6   1   -2.60    5.70
 -40  -6   1    7.80    6.30
  40  -6  -1   -3.30    5.00
 -40   6   1   -1.60    5.50
  40   6  -1    1.50    5.50
 -40   6   1   -0.50    4.70
  40   6  -1   -2.20    5.90
 -40   6   1    1.20    5.10
  40   6  -1    5.20    5.90
 -40   6   1   -4.20    3.90
 -38  -6   1    2.50    5.90
  38  -6  -1    2.70    4.60
 -38  -6   1    6.00    6.20
 -38  -6   1   -1.80    5.50
 -38  -6   1    1.40    5.80
 -38  -6   1    0.70    5.20
  38  -6  -1   -3.40    5.60
  38  -6  -1   -2.00    4.90
  38   6  -1    7.90    5.90
 -38   6   1   -0.90    4.90
  38   6  -1    6.30    5.00
 -38   6   1    4.20    4.80
 -38   6   1   -0.60    5.70
 -36  -6   1    8.40    7.20
 -36  -6   1    7.80    6.20
 -36  -6   1   12.40    5.60
  36  -6  -1    7.00    5.00
 -36  -6   1   13.10    6.70
 -36  -6   1   -1.00    4.20
  36  -6  -1   12.70    7.50
 -36  -6   1   22.20    7.60
  36  -6  -1    8.20    5.80
  36   6  -1    4.50    4.70
  36   6  -1    5.50    6.10
 -36   6   1    5.30    6.50
 -36   6   1   -0.80    4.20
 -36   6   1    4.80    5.00
 -36   6   1   -4.00    4.70
  36   6  -1   18.00    7.20
 -34  -6   1   11.60    6.30
 -34  -6   1    6.80    5.30
 -34  -6   1   -5.40    4.70
 -34  -6   1    0.00    3.90
  34  -6  -1   -0.60    3.90
 -34  -6   1   11.20    5.90
 -34  -6   1   14.60    6.90
  34  -6  -1   10.80    5.90
  34  -6  -1    3.00    5.50
  34  -6  -1    6.80    5.70
 -34   6   1   -3.80    3.60
  34   6  -1    5.10    5.10
 -34   6   1   -1.30    5.00
  34   6  -1    2.50    4.60
  34   6  -1    4.00    5.70
  34   6  -1    5.00    4.30
 -34   6   1    1.00    4.20
 -34   6   1    6.90    5.60
 -32  -6   1    0.80    5.10
 -32  -6   1    0.10    4.30
  32  -6  -1    2.90    5.30
  32  -6  -1    5.00    4.80
  32  -6  -1    8.30    6.10
  32  -6  -1    1.90    4.90
 -32  -6   1   -1.60    4.50
 -32  -6   1   -4.30    4.40
 -32  -6   1    1.20    4.40
 -32  -6   1   -4.20    2.70
 -32   6   1   -5.80    4.00
  32   6  -1   -0.30    5.50
  32   6  -1    8.10    6.10
 -32   6   1   -0.10    4.10
  32   6  -1   -0.60    4.70
 -32   6   1    6.70    5.30
 -32   6   1   13.30    7.00
  32   6  -1    3.30    4.50
  30  -6  -1   87.69   13.30
  30  -6  -1  105.49   13.10
 -30  -6   1  108.29   14.30
 -30  -6   1   95.89   13.80
 -30  -6   1   82.69   13.00
  30  -6  -1  116.29   14.50
 -30  -6   1   85.39   12.90
 -30  -6   1   94.09   13.50
 -30  -6   1  103.49   13.80
  30  -6  -1   81.79   13.30
  30   6  -1   77.19   11.70
  30   6  -1  107.69   13.80
  30   6  -1  103.39   12.90
 -30   6   1   66.09   11.80
  30   6  -1  115.29   14.30
 -30   6   1   77.19   13.00
 -28  -6   1   -4.70    3.90
 -28  -6   1   -0.70    4.70
  28  -6  -1    1.90    4.40
 -28  -6   1   -2.50    4.50
 -28  -6   1    3.60    4.60
  28  -6  -1    7.60    4.40
  28  -6  -1   -1.00    4.00
 -28  -6   1    1.30    5.60
 -28   6   1    2.30    4.30
  28   6  -1    0.30    4.30
  28   6  -1    3.70    3.80
 -28   6   1   -2.50    4.40
  28   6  -1   -3.80    2.60
 -28   6   1    2.00    4.80
  28   6  -1    1.30    4.30
 -26  -6   1   -1.00    4.00
 -26  -6   1   -6.40    3.00
  26  -6  -1    6.80    5.70
  26  -6  -1    1.20    4.60
  26  -6  -1    1.90    4.30
 -26  -6   1    3.40    4.80
  26  -6  -1    4.10    4.50
 -26  -6   1    2.80    4.40
 -26  -6   1   -1.50    4.30
 -26  -6   1    1.70    4.40
 -26   6   1    5.10    5.10
  26   6  -1   -1.90    3.00
  26   6  -1   -3.30    3.30
  26   6  -1   -1.50    4.40
  26   6  -1    1.10    3.90
 -26   6   1    1.00    4.10
 -26   6   1    0.50    5.10
 -26   6   1    1.50    4.40
  24  -6  -1   -4.30    4.40
 -24  -6   1    1.00    3.90
 -24  -6   1    0.70    4.50
  24  -6  -1    0.40    3.40
 -24  -6   1   -1.50    4.30
  24  -6  -1   -2.80    3.70
 -24  -6   1    2.00    4.20
  24  -6  -1    8.50    5.10
 -24  -6   1    4.10    4.60
 -24   6   1   -4.90    3.20
  24   6  -1    2.10    4.30
  24   6  -1   -2.70    3.60
  24   6  -1   -1.60    3.40
 -24   6   1    1.80    4.00
  24   6  -1    5.60    4.70
 -24   6   1    4.70    4.10
  24   6  -1    0.40    4.20
 -24   6   1    4.30    4.80
 -22  -6   1   72.39   10.90
  22  -6  -1   91.99   14.30
 -22  -6   1   84.19   11.80
 -22  -6   1   77.19   11.60
 -22  -6   1   71.39   11.40
  22  -6  -1   68.49   10.20
 -22  -6   1   95.39   12.20
  22  -6  -1   73.89   11.40
  22  -6  -1   56.29   10.40
 -22  -6   1   77.29   11.20
 -22   6   1   87.89   11.50
 -22   6   1   76.49   11.10
  22   6  -1   80.39   10.70
 -22   6   1   69.19   11.20
  22   6  -1   75.59   11.40
 -22   6   1   60.99   10.70
  22   6  -1   86.99   11.40
  22   6  -1   77.29   11.00
  22   6  -1   82.79   11.10
 -20  -6   1    8.60    5.10
  20  -6  -1    4.30    4.40
  20  -6  -1    1.10    3.10
  20  -6  -1   12.00    4.70
  20  -6  -1    2.20    3.70
 -20  -6   1    0.80    4.30
 -20  -6   1   10.50    5.40
 -20  -6   1    8.70    4.70
  20  -6  -1    2.60    4.10
 -20  -6   1    7.10    5.10
  20  -6  -1    4.70    5.00
  20   6  -1    8.20    4.10
 -20   6   1   -0.40    3.50
 -20   6   1    6.30    4.40
 -20   6   1   13.10    5.70
  20   6  -1    5.80    4.20
 -20   6   1   10.50    5.40
  20   6  -1    1.30    3.90
  20   6  -1    5.90    4.70
  20   6  -1    9.90    4.80
 -18  -6   1   26.60    7.30
  18  -6  -1   31.90    7.10
 -18  -6   1   19.40    6.50
  18  -6  -1   26.20    6.90
  18  -6  -1   16.10    6.60
 -18  -6   1   32.10    7.30
  18  -6  -1   30.10    6.70
  18  -6  -1   39.80    7.70
 -18  -6   1   26.10    6.90
 -18  -6   1   46.80    8.80
  18  -6  -1   37.70    7.10
 -18   6   1   34.60    7.20
  18   6  -1   21.70    6.40
 -18   6   1   53.69    9.10
 -18   6   1   24.60    7.20
  18   6  -1   39.90    7.30
  18   6  -1   37.30    7.00
  18   6  -1   36.30    7.50
  18   6  -1   29.90    6.80
 -18   6   1   30.90    7.00
  16  -6  -1    2.30    3.90
 -16  -6   1    8.10    4.80
 -16  -6   1   -2.50    2.40
 -16  -6   1    2.70    3.90
  16  -6  -1   -2.90    3.50
 -16  -6   1   -1.90    2.60
  16  -6  -1   -7.40    3.30
  16  -6  -1    4.30    3.90
  16  -6  -1    1.20    4.10
  16  -6  -1    3.70    3.60
 -16   6   1    6.40    5.20
 -16   6   1   -2.00    3.50
  16   6  -1   -3.90    3.10
  16   6  -1    2.80    4.10
 -16   6   1   -0.50    4.00
  16   6  -1   -2.00    3.90
 -16   6   1    0.70    3.40
  16   6  -1   -2.40    3.30
  14  -6  -1   51.29    8.60
  14  -6  -1   46.80    7.90
  14  -6  -1   29.30    7.20
  14  -6  -1   48.90    8.10
 -14  -6   1   25.40    6.70
 -14  -6   1   31.90    7.10
 -14  -6   1   27.00    6.80
  14  -6  -1   28.40    7.10
 -14  -6   1   36.70    7.70
 -14  -6   1   32.00    7.30
  14  -6  -1   46.70    8.10
 -14   6   1   28.20    6.40
  14   6  -1   31.30    7.30
 -14   6   1   36.60    7.90
  14   6  -1   33.40    7.30
  14   6  -1   30.40    7.50
 -14   6   1   46.60    7.80
 -14   6   1   35.60    7.10
  14   6  -1   42.70    7.80
  14   6  -1   46.40    7.70
 -12  -6   1    9.10    4.50
 -12  -6   1    1.50    2.90
  12  -6  -1    6.20    4.60
  12  -6  -1    2.10    3.40
  12  -6  -1   -0.30    3.20
 -12  -6   1    3.10    4.20
 -12  -6   1   -1.00    3.40
  12  -6  -1    2.40    4.10
  12  -6  -1    1.00    3.90
  12  -6  -1    0.70    2.70
 -12  -6   1    4.40    3.70
  12   6  -1    6.30    3.70
  12   6  -1   16.40    5.00
  12   6  -1   10.90    4.70
 -12   6   1    2.20    3.40
 -12   6   1   -1.10    3.90
  12   6  -1    5.20    4.60
  12   6  -1   -0.50    3.80
 -12   6   1    4.40    3.40
  10  -6  -1    3.80    3.70
  10  -6  -1    0.90    2.80
 -10  -6   1   -1.60    3.20
  10  -6  -1    6.70    4.20
  10  -6  -1    4.10    3.50
 -10  -6   1    5.30    3.90
  10  -6  -1   -4.70    3.00
 -10  -6   1    1.80    3.10
 -10  -6   1    4.60    4.00
 -10  -6   1   11.80    5.20
  10  -6  -1   -5.00    2.40
  10   6  -1    0.90    3.40
  10   6  -1   -0.40    3.60
 -10   6   1    1.10    3.60
 -10   6   1   -2.50    3.00
  10   6  -1    4.30    4.30
  10   6  -1    6.80    4.40
 -10   6   1    3.80    3.40
  10   6  -1    3.20    3.60
 -10   6   1    6.80    3.70
  -8  -6   1  118.79   13.80
   8  -6  -1  127.49   14.00
  -8  -6   1  120.39   14.00
   8  -6  -1  118.59   13.90
   8  -6  -1  128.79   14.20
   8  -6  -1  120.89   13.50
   8  -6  -1  129.49   14.30
   8  -6  -1  111.49   13.50
  -8  -6   1  120.49   13.90
  -8  -6   1  107.39   13.40
   8   6  -1  102.39   12.60
   8   6  -1  137.19   14.40
   8   6  -1  139.59   14.50
  -8   6   1  143.59   14.20
  -8   6   1  107.29   12.80
   8   6  -1  107.29   13.00
   8   6  -1  132.89   14.20
  -8   6   1  126.29   13.70
  -6  -6   1   21.70    5.70
   6  -6  -1   25.00    6.10
  -6  -6   1   15.40    5.40
  -6  -6   1   15.00    5.20
   6  -6  -1   14.10    5.30
   6  -6  -1   20.80    5.60
   6  -6  -1    9.80    5.00
  -6  -6   1   25.00    6.60
  -6  -6   1   16.10    5.30
   6  -6  -1    7.20    4.70
   6   6  -1   25.40    6.40
   6   6  -1   17.90    5.80
  -6   6   1   16.70    5.00
   6   6  -1   16.30    5.10
   6   6  -1   20.60    5.60
   6   6  -1   24.80    6.50
  -6   6   1   23.60    5.80
  -6   6   1   33.30    6.30
  -6   6   1   20.20    5.40
  -4  -6   1  216.38   18.30
   4  -6  -1  205.78   17.90
  -4  -6   1  177.98   20.80
   4  -6  -1  199.28   18.00
  -4  -6   1  190.58   18.00
  -4  -6   1  199.88   17.90
   4  -6  -1  212.78   18.30
   4  -6  -1  207.78   18.00
  -4  -6   1  207.18   17.90
   4  -6  -1  174.48   20.30
   4  -6  -1  215.08   18.00
   4   6  -1  201.98   17.70
   4   6  -1  243.38   18.70
   4   6  -1  218.18   18.00
   4   6  -1  205.38   17.70
  -4   6   1  192.28   17.70
  -4   6   1  196.88   17.20
   4   6  -1  194.08   17.40
  -4   6   1  197.18   17.40
  -4   6   1  225.28   18.10
   2  -6  -1  112.19   13.10
   2  -6  -1  104.89   12.80
  -2  -6   1  116.49   13.60
   2  -6  -1  101.69   12.90
   2  -6  -1  123.59   13.50
  -2  -6   1  129.29   13.70
  -2  -6   1  127.59   14.00
   2  -6  -1  115.79   13.20
  -2  -6   1  118.49   13.20
   2   6  -1   95.19   12.30
  -2   6   1  124.29   13.00
  -2   6   1  122.49   13.30
   2   6  -1  124.59   13.40
  -2   6   1  112.79   12.60
   2   6  -1  117.49   13.60
   2   6  -1  134.69   13.90
   2   6  -1  126.29   15.70
  -2   6   1  117.99   13.10
   0  -6  -1  454.35   35.70
   0  -6  -1  441.06   35.70
   0  -6  -1  479.35   36.10
   0  -6   1  547.25   36.10
   0  -6  -1  518.75   36.30
   0  -6   1  526.35   36.60
   0  -6  -1  499.05   36.30
   0  -6   1  486.75   36.10
   0  -6   1  481.25   36.10
   0   6  -1  421.76   35.20
   0   6   1  501.35   35.50
   0   6   1  480.55   35.70
   0   6   1  487.75   35.60
   0   6  -1  483.45   36.10
   0   6   1  519.75   35.50
   0   6  -1  511.15   36.00
   0   6   1  481.85   36.00
   0   6  -1  493.35   35.90
   2  -6   1   48.00    7.80
   2  -6   1   56.39    8.70
   2  -6   1   48.20    8.50
  -2  -6  -1   41.20    7.70
  -2  -6  -1   42.70    8.00
   2  -6   1   64.59    9.00
   2  -6   1   41.20    7.40
  -2  -6  -1   60.29    8.90
  -2  -6  -1   45.10    7.60
  -2  -6  -1   50.59    8.20
  -2   6  -1   46.50    8.20
   2   6   1   53.79    8.00
  -2   6  -1   43.10    7.80
  -2   6  -1   51.29    8.50
   2   6   1   48.60    8.00
   2   6   1   36.50    7.00
   2   6   1   49.40    8.30
   2   6   1   49.90    7.50
  -2   6  -1   30.60    6.80
  -4  -6  -1    9.90    4.50
  -4  -6  -1    6.60    4.20
   4  -6   1   16.00    5.50
   4  -6   1   10.40    5.50
   4  -6   1   23.60    6.20
   4  -6   1   17.60    4.90
   4  -6   1   19.30    5.40
  -4  -6  -1   18.80    5.40
  -4  -6  -1   25.60    6.20
  -4  -6  -1   14.00    4.90
   4  -6   1   16.20    5.10
  -4   6  -1   19.70    5.10
   4   6   1   17.20    4.80
   4   6   1   15.30    5.50
   4   6   1    8.60    4.10
  -4   6  -1   12.80    5.00
   4   6   1   11.60    4.40
   4   6   1   23.40    5.90
  -4   6  -1    5.80    4.00
  -4   6  -1    7.10    4.70
   6  -6   1  137.39   16.30
  -6  -6  -1  153.48   16.70
  -6  -6  -1  130.29   16.10
   6  -6   1  166.98   15.50
   6  -6   1  173.88   15.10
  -6  -6  -1  167.48   15.60
   6  -6   1  172.38   17.70
   6  -6   1  172.58   15.60
  -6  -6  -1  196.28   16.00
  -6  -6  -1  156.68   15.30
   6  -6   1  177.58   15.70
   6   6   1  150.28   14.50
   6   6   1  158.08   15.10
   6   6   1  192.88   15.30
  -6   6  -1  158.58   18.30
  -6   6  -1  172.58   16.10
   6   6   1  186.88   16.00
   6   6   1  157.18   14.80
  -6   6  -1  178.48   15.70
  -6   6  -1  167.38   15.40
   8  -6   1   62.89    9.30
  -8  -6  -1   50.99   10.80
   8  -6   1   44.50    8.10
   8  -6   1   47.20    8.40
  -8  -6  -1   64.49    9.30
   8  -6   1   60.09    8.30
  -8  -6  -1   67.89   10.90
  -8  -6  -1   40.30    7.60
  -8  -6  -1   57.09    8.80
   8  -6   1   65.99    9.80
   8  -6   1   62.69    9.20
   8   6   1   56.79    8.70
  -8   6  -1   49.10    8.70
   8   6   1   51.69    8.60
   8   6   1   61.29    9.00
  -8   6  -1   62.89    9.40
   8   6   1   44.10    7.50
  -8   6  -1   53.79   10.30
   8   6   1   69.39    8.90
  -8   6  -1   69.29    9.80
  10  -6   1   49.00    8.20
  10  -6   1   45.50    7.30
  10  -6   1   44.40    8.00
  10  -6   1   44.00    7.80
  10  -6   1   60.29    9.00
 -10  -6  -1   51.59    8.40
  10  -6   1   38.00    7.70
 -10  -6  -1   44.10    7.60
 -10  -6  -1   46.70    8.50
  10   6   1   44.00    7.80
  10   6   1   45.90    8.40
 -10   6  -1   43.50    7.90
  10   6   1   43.60    7.30
  10   6   1   57.19    8.40
 -10   6  -1   52.19    8.30
 -10   6  -1   51.49    8.60
 -10   6  -1   45.60    8.30
  10   6   1   42.90    7.10
 -12  -6  -1   14.60    5.20
  12  -6   1   13.50    5.00
 -12  -6  -1   13.70    5.20
 -12  -6  -1   20.60    5.90
  12  -6   1   14.10    5.30
  12  -6   1   34.10    6.90
  12  -6   1   11.10    4.30
  12  -6   1   12.60    5.50
  12  -6   1   11.40    5.00
 -12  -6  -1   14.70    4.80
 -12  -6  -1   16.60    5.40
  12   6   1   18.30    6.10
  12   6   1   22.00    5.40
  12   6   1   15.50    5.00
 -12   6  -1   24.70    6.30
 -12   6  -1   15.40    5.30
 -12   6  -1   20.10    5.70
  12   6   1   17.80    5.10
 -12   6  -1   17.40    6.40
  12   6   1    8.10    3.90
  14  -6   1  168.78   14.00
  14  -6   1  165.58   15.20
 -14  -6  -1  142.59   16.00
  14  -6   1  160.28   16.70
 -14  -6  -1  121.49   15.50
 -14  -6  -1  162.08   15.10
  14  -6   1  140.79   16.20
  14  -6   1  128.09   15.30
 -14  -6  -1  141.09   15.80
  14  -6   1  144.89   16.10
 -14  -6  -1  142.89   15.80
 -14   6  -1  171.78   15.50
 -14   6  -1  151.38   16.40
  14   6   1  153.88   14.10
  14   6   1  176.08   15.10
  14   6   1  149.59   14.40
 -14   6  -1  136.19   17.90
  14   6   1  172.28   15.70
  14   6   1  175.38   14.50
 -14   6  -1  123.79   15.60
 -16  -6  -1   18.80    6.00
  16  -6   1   15.90    5.80
  16  -6   1   12.80    4.60
 -16  -6  -1   14.00    5.50
 -16  -6  -1    7.10    4.70
  16  -6   1    5.00    4.60
 -16  -6  -1    7.30    4.30
  16  -6   1   17.80    5.40
 -16  -6  -1   17.10    5.80
  16  -6   1    8.20    4.60
  16   6   1   17.30    5.40
 -16   6  -1   17.70    6.40
  16   6   1   33.50    6.60
  16   6   1   17.20    5.70
  16   6   1   13.20    4.90
 -16   6  -1   24.30    6.40
  16   6   1    5.90    4.20
 -16   6  -1   17.80    5.80
 -18  -6  -1   38.00    7.60
  18  -6   1   30.10    6.90
  18  -6   1   29.60    7.00
  18  -6   1   29.10    6.00
 -18  -6  -1   25.30    6.60
  18  -6   1   35.70    7.70
 -18  -6  -1   37.00    7.60
 -18  -6  -1   31.10    7.20
 -18  -6  -1   40.00    7.60
  18  -6   1   35.40    7.90
  18  -6   1   27.80    7.00
 -18   6  -1   41.40    8.10
 -18   6  -1   34.70    7.60
  18   6   1   26.70    6.40
  18   6   1   31.20    7.00
 -18   6  -1   26.80    8.50
  18   6   1   49.99    7.50
  18   6   1   40.90    7.30
 -18   6  -1   43.90    8.80
  18   6   1   40.60    7.90
 -20  -6  -1  106.69   12.80
  20  -6   1   82.69   11.60
  20  -6   1  110.69   11.30
 -20  -6  -1   81.79   11.60
 -20  -6  -1   74.69   11.20
  20  -6   1   82.69   11.90
 -20  -6  -1  106.29   12.90
  20  -6   1   94.99   12.40
  20  -6   1   61.29   10.70
  20  -6   1   94.39   12.50
 -20  -6  -1   77.09   11.90
 -20   6  -1   96.19   12.50
  20   6   1   64.69   11.00
 -20   6  -1  119.59   14.10
  20   6   1  111.49   11.70
 -20   6  -1   72.39   11.20
  20   6   1   98.49   11.50
  20   6   1   87.39   11.40
 -20   6  -1   90.79   12.30
  20   6   1   96.99   11.80
  22  -6   1   29.20    7.10
 -22  -6  -1   23.70    8.20
 -22  -6  -1   33.10    7.40
 -22  -6  -1   29.40    7.20
 -22  -6  -1   28.40    7.70
 -22  -6  -1   37.50    7.90
  22  -6   1   21.80    6.10
  22  -6   1   28.00    7.30
  22  -6   1   28.90    7.10
  22  -6   1   26.90    7.50
 -22  -6  -1   23.50    6.20
  22  -6   1   33.90    6.50
 -22   6  -1   34.70    7.70
  22   6   1   33.40    7.40
 -22   6  -1   41.40    8.60
  22   6   1   38.20    7.70
  22   6   1   38.60    7.10
 -22   6  -1   42.40    8.50
 -22   6  -1   39.60    8.40
  22   6   1   37.80    6.70
  24  -6   1   46.90    8.80
 -24  -6  -1   37.90    8.30
 -24  -6  -1   55.19    9.90
  24  -6   1   46.90    9.10
 -24  -6  -1   33.10    8.40
  24  -6   1   47.60    7.50
 -24  -6  -1   42.10    8.70
 -24  -6  -1   31.00    7.30
  24  -6   1   46.70    8.80
  24  -6   1   32.70    8.10
 -24   6  -1   46.90    9.20
  24   6   1   47.80    7.80
 -24   6  -1   61.59   12.00
  24   6   1   60.59    9.30
  24   6   1   50.69    7.90
 -24   6  -1   29.80    8.10
  24   6   1   37.40    7.90
  26  -6   1   91.99   12.70
 -26  -6  -1   59.89   11.30
  26  -6   1   77.89   10.20
 -26  -6  -1  103.49   13.40
  26  -6   1   83.49   12.30
 -26  -6  -1   94.69   13.00
  26  -6   1  102.49   13.40
  26  -6   1   81.99   12.40
  26  -6   1   99.49   12.70
 -26  -6  -1   85.79   12.10
 -26  -6  -1  101.19   13.00
  26   6   1   90.49   11.00
 -26   6  -1  107.89   14.40
  26   6   1   95.79   11.50
  26   6   1   90.99   12.00
  26   6   1   90.09   11.90
 -26   6  -1   68.29   11.80
 -26   6  -1  101.99   13.50
 -28  -6  -1   10.90    5.70
  28  -6   1   11.10    5.80
  28  -6   1    5.60    5.80
  28  -6   1    5.00    4.20
 -28  -6  -1    1.40    4.30
  28  -6   1    1.90    4.60
 -28  -6  -1    6.30    4.80
  28  -6   1    4.40    3.90
 -28  -6  -1    3.20    5.30
 -28  -6  -1    1.40    4.20
 -28  -6  -1    2.40    4.30
  28   6   1    9.70    5.10
  28   6   1    9.90    5.30
 -28   6  -1    9.20    6.30
 -28   6  -1   15.80    6.90
 -28   6  -1    8.70    5.60
  28   6   1    5.40    4.80
 -30  -6  -1   70.79   11.20
  30  -6   1   66.99   11.40
 -30  -6  -1   65.09   11.60
 -30  -6  -1   91.69   12.90
 -30  -6  -1   84.19   12.10
 -30  -6  -1   78.69   11.80
  30  -6   1   52.79   10.60
 -30  -6  -1   83.89   12.50
  30  -6   1   67.59    9.60
  30   6   1   68.29   10.70
  30   6   1   69.69   10.00
  30   6   1   78.69   16.30
 -30   6  -1   77.29   11.90
  30   6   1   68.29    9.80
 -30   6  -1   56.29   10.70
 -30   6  -1   76.79   12.40
 -30   6  -1   57.39   11.30
  30   6   1   58.59   10.20
  32  -6   1   52.69   10.40
 -32  -6  -1   72.19   11.50
  32  -6   1   78.99   10.20
  32  -6   1   72.69   11.80
 -32  -6  -1   66.69   13.50
  32  -6   1   78.09   13.80
 -32  -6  -1   71.89   12.50
 -32  -6  -1   64.59   11.70
  32  -6   1   70.99   12.00
 -32  -6  -1   72.59   11.80
  32  -6   1   79.19   12.30
 -32  -6  -1   84.79   12.60
 -32   6  -1   78.39   12.70
  32   6   1   73.49   10.30
 -32   6  -1   64.89   11.50
 -32   6  -1   53.19   11.10
  32   6   1   71.69   11.00
  32   6   1   70.79   10.90
  32   6   1   77.89   12.30
  32   6   1   69.29   10.00
 -32   6  -1   89.09   13.40
  34  -6   1   34.60    8.50
  34  -6   1   33.10    6.80
 -34  -6  -1   21.80    8.20
 -34  -6  -1   31.30    8.60
  34  -6   1   36.10    8.80
 -34  -6  -1   22.10    7.30
  34  -6   1   31.90    8.30
 -34  -6  -1   32.10    8.70
 -34  -6  -1   11.00    5.90
  34  -6   1   34.20    9.10
 -34  -6  -1   34.60    8.80
  34   6   1   36.00    7.20
  34   6   1   13.50    5.70
 -34   6  -1   32.70    9.00
 -34   6  -1   29.70    8.80
  34   6   1    9.90    5.80
 -34   6  -1   24.40    8.40
  34   6   1   17.30    6.60
  34   6   1   21.10    6.80
 -34   6  -1   22.80    7.80
  36  -6   1   15.20    6.40
 -36  -6  -1   12.10    6.60
 -36  -6  -1   11.50    7.10
  36  -6   1   14.30    8.20
 -36  -6  -1    1.90    6.00
  36  -6   1   11.60    6.10
 -36  -6  -1    6.10    5.80
 -36  -6  -1    5.60    5.70
 -36  -6  -1   10.90    6.20
  36  -6   1   14.00    6.80
  36   6   1    5.60    5.00
 -36   6  -1    6.90    4.90
  36   6   1   10.90    5.40
  36   6   1   11.10    5.80
 -36   6  -1   20.30    7.80
 -36   6  -1   10.00    6.30
 -36   6  -1    6.20    6.60
  38  -6   1   33.30    7.00
 -38  -6  -1   33.80    9.30
 -38  -6  -1   28.50    9.30
 -38  -6  -1   41.90    9.50
  38  -6   1   29.90    9.20
 -38  -6  -1   36.40    9.10
 -38  -6  -1   31.90    8.70
  38  -6   1   46.40   10.60
  38  -6   1   29.30    8.60
  38   6   1   35.80    8.30
 -38   6  -1   40.80   10.10
  38   6   1   38.10    7.70
  38   6   1   27.70    7.30
 -38   6  -1   18.50    8.70
 -38   6  -1   46.40   10.80
 -38   6  -1   21.30    8.30
 -40  -6  -1   -4.40    4.70
 -40  -6  -1    1.50    5.80
 -40  -6  -1    1.40    6.40
  40  -6   1    3.20    4.30
  40  -6   1    1.90    4.20
  40  -6   1   16.70    7.50
  40  -6   1   11.40    7.10
 -40  -6  -1    4.30    5.90
 -40  -6  -1    3.30    6.00
  40  -6   1   -0.90    4.80
 -40   6  -1    7.70    6.70
  40   6   1   -4.50    3.90
  40   6   1   -0.70    4.30
  40   6   1    9.20    5.50
 -40   6  -1    3.00    6.90
 -40   6  -1   -2.70    5.90
 -40   6  -1    1.90    5.40
 -42  -6  -1   -1.30    5.70
 -42  -6  -1   -5.20    4.80
 -42  -6  -1   -3.90    5.40
  42  -6   1    2.60    4.90
 -42  -6  -1   -0.70    6.60
  42  -6   1   -3.60    5.30
  42  -6   1   13.50    7.40
 -42  -6  -1   -1.90    5.60
  42   6   1    2.30    5.10
 -42   6  -1    8.30    7.80
  42   6   1   -2.70    4.70
 -42   6  -1   -2.40    5.90
 -42   6  -1    8.80    6.80
  42   6   1    0.60    5.80
 -42   6  -1   -9.30    5.40
  44  -6   1    9.20    7.50
 -44  -6  -1    1.40    6.70
 -44  -6  -1    5.50    6.20
 -44  -6  -1    6.80    7.10
 -44  -6  -1    8.90    7.00
 -44  -6  -1   10.90    7.30
  44  -6   1    3.50    5.10
  44  -6   1    7.20    6.70
  44   6   1    9.30    5.90
 -44   6  -1    5.10    8.50
  44   6   1    4.90    6.90
 -44   6  -1    9.30    7.70
  44   6   1   16.70    7.00
 -46  -6  -1   10.40    6.90
  46  -6   1    9.60    8.10
  46  -6   1    5.20    5.30
  46  -6   1    6.20    7.20
 -46  -6  -1   18.60    8.40
 -46  -6  -1    7.30    7.70
 -46   6  -1    4.60    7.30
 -46   6  -1   19.00    8.20
 -46   6  -1   16.90    8.80
  46   6   1   12.80    6.30
  46   6   1   -0.70    6.00
 -46   6  -1   -5.70    7.40
 -48  -6  -1    1.20    6.50
  48  -6   1    7.60    8.10
 -48  -6  -1   -5.20    6.90
 -48  -6  -1    1.50    7.50
  48  -6   1    0.50    5.40
 -48  -6  -1   11.60    8.00
 -48  -6  -1   10.80    8.20
 -48   6  -1    6.90    9.60
 -48   6  -1    3.40    8.30
  48   6   1    1.10    5.80
 -48   6  -1   12.40    7.90
 -48   6  -1   13.00    8.90
  48   6   1    7.50    6.70
  43  -7  -1    5.90    7.00
 -43  -7   1   -0.80    6.90
 -43  -7   1   -0.60    6.60
  43  -7  -1    4.50    8.10
 -43  -7   1    2.30    7.00
  43  -7  -1   -1.60    5.10
 -43  -7   1   -4.40    7.40
 -43  -7   1    8.80    7.50
 -43   7   1   -0.90    6.80
 -43   7   1   -6.90    7.20
  43   7  -1   -4.70    5.50
  43   7  -1   -0.80    6.00
  41  -7  -1   -4.10    7.10
  41  -7  -1   -2.70    5.50
 -41  -7   1   -1.00    7.20
 -41  -7   1   18.20    9.10
 -41  -7   1   -0.20    6.50
 -41  -7   1    7.60    7.30
 -41  -7   1    9.60    7.30
  41  -7  -1   10.30    6.80
  41   7  -1    6.50    6.60
 -41   7   1  -10.30    5.90
 -41   7   1   -3.40    6.50
 -41   7   1    6.70    8.90
  41   7  -1    3.20    5.80
  39  -7  -1    8.10    5.70
 -39  -7   1   24.90    9.10
  39  -7  -1   25.10    9.40
 -39  -7   1   16.20   10.40
 -39  -7   1   40.80   10.40
  39  -7  -1   25.90    9.10
  39  -7  -1   23.50    8.90
 -39  -7   1   14.10    8.50
 -39  -7   1   12.30    6.80
  39   7  -1   33.50    8.40
 -39   7   1   17.20    8.90
  39   7  -1   16.10    7.30
 -39   7   1   34.60    9.40
  39   7  -1   16.80    7.70
 -39   7   1   27.30    9.10
  37  -7  -1    4.10    6.50
 -37  -7   1   -0.50    5.60
  37  -7  -1    7.10    6.00
 -37  -7   1   -0.30    5.80
 -37  -7   1    5.00    7.00
  37  -7  -1    3.60    5.30
 -37  -7   1   -3.90    4.90
  37   7  -1    1.90    5.90
  37   7  -1    5.00    6.90
 -37   7   1   10.50    7.80
 -37   7   1    0.50    6.20
  37   7  -1    3.30    5.90
 -37   7   1    6.10    6.00
  35  -7  -1   -4.30    5.30
 -35  -7   1   -0.60    5.40
 -35  -7   1    0.50    6.00
 -35  -7   1   -0.40    5.50
  35  -7  -1   -2.30    5.90
  35  -7  -1   -6.10    5.70
 -35  -7   1    7.20    6.80
  35  -7  -1   -0.90    4.60
 -35  -7   1    4.30    6.30
 -35   7   1   -2.30    4.60
  35   7  -1    1.00    5.30
  35   7  -1   -6.20    4.50
  35   7  -1    2.10    5.90
 -35   7   1   -2.40    5.40
 -35   7   1   11.90    8.90
 -33  -7   1   30.90    9.00
  33  -7  -1   16.70    6.70
  33  -7  -1   13.10    6.80
 -33  -7   1   25.30    8.90
 -33  -7   1   20.00    8.30
 -33  -7   1   31.90    9.30
 -33  -7   1   15.00    7.00
  33  -7  -1   24.50    8.70
  33  -7  -1   14.10    7.50
 -33   7   1   -0.80    6.30
  33   7  -1   33.40    8.80
  33   7  -1   12.50    6.40
 -33   7   1   20.30    8.00
 -33   7   1   35.00    9.50
  31  -7  -1    9.50    6.50
 -31  -7   1    9.30    6.20
 -31  -7   1   18.40    7.50
  31  -7  -1   10.90    6.90
 -31  -7   1   24.90    8.30
  31  -7  -1   11.10    6.70
 -31  -7   1   12.80    6.80
  31  -7  -1    6.10    7.00
 -31  -7   1    9.40    6.60
 -31   7   1   15.30    7.90
  31   7  -1   10.90    7.10
 -31   7   1   14.90    7.80
  31   7  -1   15.40    6.40
  31   7  -1   12.20    5.80
 -31   7   1   14.00    6.80
  29  -7  -1    6.80    5.30
 -29  -7   1   -0.50    4.50
 -29  -7   1   19.20    7.10
  29  -7  -1    3.70    5.50
 -29  -7   1    5.20    6.00
 -29  -7   1    8.40    5.80
 -29  -7   1   11.60    6.80
 -29  -7   1    1.00    5.80
 -29   7   1    9.50    5.80
  29   7  -1    6.40    6.10
  29   7  -1   11.00    5.30
 -29   7   1   -4.60    5.10
  29   7  -1    4.50    4.40
 -29   7   1   -1.00    4.70
 -29   7   1    4.40    5.70
 -27  -7   1   34.50    8.30
  27  -7  -1   11.20    6.30
  27  -7  -1   21.40    6.70
 -27  -7   1   26.40    8.00
  27  -7  -1   11.60    6.80
 -27  -7   1   24.50    7.30
 -27  -7   1   28.50    8.00
 -27  -7   1   26.40    8.20
  27  -7  -1   30.60    8.00
 -27  -7   1   11.40    6.70
  27  -7  -1   22.30   10.20
 -27   7   1   15.30    7.20
  27   7  -1   20.70    7.20
 -27   7   1   22.90    7.40
  27   7  -1   27.10    8.00
  27   7  -1   48.40    9.60
 -27   7   1   30.00    8.50
  27   7  -1   26.30    7.10
  27   7  -1   28.50    8.00
 -27   7   1   19.10    7.20
  25  -7  -1  177.78   16.40
 -25  -7   1  157.58   18.00
 -25  -7   1  145.59   18.00
 -25  -7   1  178.88   19.80
 -25  -7   1  163.08   19.00
  25  -7  -1  144.69   18.30
 -25  -7   1  128.39   17.40
 -25  -7   1  168.98   18.90
  25  -7  -1  176.78   19.20
  25  -7  -1  168.48   19.00
  25   7  -1  151.88   20.90
  25   7  -1  183.68   19.90
 -25   7   1  135.09   18.90
  25   7  -1  184.88   18.50
 -25   7   1  138.99   17.60
  25   7  -1  143.09   19.00
 -25   7   1  160.38   19.10
  25   7  -1  173.08   18.70
  23  -7  -1    3.00    4.80
  23  -7  -1    7.10    5.50
 -23  -7   1    3.50    5.40
 -23  -7   1    2.30    4.60
 -23  -7   1    6.40    5.50
 -23  -7   1   14.20    6.30
 -23  -7   1   12.80    6.30
 -23  -7   1    8.50    5.30
  23  -7  -1   17.30    7.50
  23  -7  -1    1.40    4.20
  23   7  -1   10.30    6.00
 -23   7   1   -0.50    4.50
 -23   7   1    9.90    6.40
  23   7  -1    1.20    5.20
 -23   7   1   -4.10    2.90
  23   7  -1    7.30    5.60
  23   7  -1   -6.40    4.60
  23   7  -1    8.90    5.30
 -21  -7   1   99.29   13.60
  21  -7  -1   99.59   13.70
 -21  -7   1   90.19   13.30
 -21  -7   1   86.89   13.00
  21  -7  -1   83.49   13.10
  21  -7  -1   90.49   12.30
 -21  -7   1   65.79   12.00
 -21  -7   1   81.39   14.70
  21  -7  -1  112.79   14.30
 -21   7   1   93.99   13.70
  21   7  -1   82.49   12.50
  21   7  -1  103.09   12.80
 -21   7   1   96.99   13.30
  21   7  -1   93.79   12.40
  21   7  -1   84.59   18.00
  21   7  -1   99.49   13.30
 -21   7   1   89.29   13.10
  19  -7  -1   -1.40    3.80
  19  -7  -1   -5.70    1.90
 -19  -7   1    1.00    3.80
  19  -7  -1    0.40    4.60
 -19  -7   1    0.70    4.70
  19  -7  -1    8.80    5.50
 -19  -7   1   -0.30    4.30
 -19  -7   1    3.70    4.80
 -19  -7   1   -3.30    4.80
  19   7  -1    2.10    4.50
 -19   7   1    7.50    5.80
  19   7  -1    1.60    4.20
  19   7  -1   -1.40    4.40
 -19   7   1    1.20    4.50
  19   7  -1   -4.70    2.80
  19   7  -1    0.40    4.60
 -19   7   1    5.40    4.70
 -19   7   1    2.90    4.30
 -17  -7   1   48.10    9.50
  17  -7  -1   56.29    9.50
  17  -7  -1   71.39   11.40
 -17  -7   1   34.70    8.60
  17  -7  -1   41.50    9.10
  17  -7  -1   70.29   11.40
 -17  -7   1   69.39   10.70
 -17  -7   1   80.39   11.80
 -17  -7   1   72.29   11.10
  17   7  -1   72.49   11.10
 -17   7   1   61.19   10.10
 -17   7   1   56.69   10.40
  17   7  -1   69.99   11.10
  17   7  -1   66.69   10.40
 -17   7   1   45.60    9.80
  17   7  -1   64.19   10.00
  17   7  -1   54.19    9.30
 -15  -7   1    3.00    3.80
 -15  -7   1   11.40    5.70
 -15  -7   1   -0.40    4.10
  15  -7  -1   -0.80    4.10
  15  -7  -1    5.40    5.20
  15  -7  -1   -1.50    3.00
  15  -7  -1    1.20    3.80
 -15  -7   1    2.90    3.80
  15  -7  -1    2.30    4.00
  15   7  -1   -5.50    3.00
  15   7  -1    5.10    5.10
  15   7  -1   -3.80    3.70
 -15   7   1   -1.20    4.10
  15   7  -1    1.50    4.20
  15   7  -1    3.60    4.70
 -15   7   1    1.40    4.10
 -15   7   1    3.70    5.00
 -15   7   1    1.00    5.00
  13  -7  -1  106.99   13.60
  13  -7  -1  118.09   14.40
  13  -7  -1   89.09   12.80
 -13  -7   1   74.89   12.10
 -13  -7   1   74.89   12.10
  13  -7  -1   66.89   11.50
  13  -7  -1   61.09   10.70
 -13  -7   1  107.59   13.90
 -13  -7   1   95.79   13.10
  13  -7  -1  107.29   13.60
 -13  -7   1  100.29   13.10
  13   7  -1   95.69   12.50
 -13   7   1   91.29   13.10
 -13   7   1  127.39   14.00
  13   7  -1   89.59   12.90
  13   7  -1   99.19   13.20
  13   7  -1  122.69   14.20
 -13   7   1  113.29   13.40
 -13   7   1   93.29   12.80
  13   7  -1   89.79   12.10
  11  -7  -1   62.59   10.70
  11  -7  -1   97.69   12.50
 -11  -7   1   69.49   10.70
  11  -7  -1   84.79   11.40
 -11  -7   1   69.19   11.20
  11  -7  -1   74.99   11.30
 -11  -7   1   61.09   10.30
 -11  -7   1   58.49   10.60
  11  -7  -1   60.79   10.20
  11   7  -1   73.79   11.20
 -11   7   1   63.59   10.60
  11   7  -1   88.29   12.00
  11   7  -1   68.19   10.30
 -11   7   1   59.99   10.30
 -11   7   1   62.39    9.80
 -11   7   1   71.99   10.50
  11   7  -1   60.39   10.40
  11   7  -1   59.19    9.90
   9  -7  -1   11.20    5.00
  -9  -7   1    6.40    4.20
   9  -7  -1   10.30    5.30
  -9  -7   1    9.80    4.80
   9  -7  -1   12.30    6.00
   9  -7  -1   16.20    6.50
  -9  -7   1    2.20    4.80
   9  -7  -1    2.50    5.00
  -9  -7   1    6.30    5.10
   9  -7  -1   11.90    4.80
  -9   7   1    6.60    4.40
   9   7  -1    7.00    4.40
  -9   7   1   14.40    5.40
   9   7  -1   19.10    6.10
   9   7  -1    4.00    3.90
   9   7  -1    5.40    5.10
  -9   7   1    8.20    4.60
   9   7  -1   20.80    6.00
  -9   7   1   16.00    6.60
   7  -7  -1  476.95   33.60
  -7  -7   1  452.45   33.30
   7  -7  -1  389.26   32.40
  -7  -7   1  361.86   32.30
   7  -7  -1  410.96   32.30
  -7  -7   1  414.06   32.80
   7  -7  -1  436.06   33.10
  -7  -7   1  404.36   32.40
  -7  -7   1  374.46   32.40
   7  -7  -1  407.46   32.40
   7  -7  -1  391.96   32.40
  -7   7   1  438.76   32.80
   7   7  -1  464.05   33.00
   7   7  -1  416.46   32.50
  -7   7   1  389.96   31.80
  -7   7   1  425.66   32.50
   7   7  -1  459.35   32.60
  -7   7   1  385.26   31.60
   7   7  -1  461.65   32.60
   7   7  -1  457.85   33.20
  -5  -7   1  186.08   17.30
   5  -7  -1  166.18   18.40
  -5  -7   1  179.88   17.30
   5  -7  -1  211.38   18.10
   5  -7  -1  179.48   19.00
  -5  -7   1  200.38   18.10
   5  -7  -1  183.38   17.20
   5  -7  -1  190.48   17.80
   5  -7  -1  171.08   18.80
  -5  -7   1  168.68   16.90
  -5  -7   1  204.08   18.20
  -5   7   1  182.68   18.90
  -5   7   1  171.68   16.40
   5   7  -1  148.39   17.40
   5   7  -1  159.98   16.50
  -5   7   1  195.18   17.50
   5   7  -1  186.28   17.20
  -5   7   1  211.78   17.20
   5   7  -1  172.08   16.90
   5   7  -1  172.98   16.90
  -3  -7   1   94.89   12.60
   3  -7  -1   85.59   12.00
  -3  -7   1   87.69   12.00
   3  -7  -1  128.89   14.40
  -3  -7   1   83.99   12.00
   3  -7  -1   78.29   11.80
  -3  -7   1   87.39   12.60
   3  -7  -1   83.89   12.10
  -3  -7   1   91.19   12.70
   3  -7  -1  107.29   13.10
   3  -7  -1   96.89   13.00
  -3   7   1   91.39   11.90
   3   7  -1   97.19   12.50
   3   7  -1  116.39   13.40
  -3   7   1  105.09   12.20
  -3   7   1  100.79   12.80
  -3   7   1   79.09   11.80
   3   7  -1   87.89   11.80
   3   7  -1   69.79   10.80
   3   7  -1   87.49   11.80
   1  -7  -1   44.90    8.70
   1  -7  -1   50.49    9.30
  -1  -7   1   72.29    9.80
  -1  -7   1   56.79   10.10
  -1  -7   1   53.09    9.20
  -1  -7   1   55.89    9.60
   1  -7  -1   62.09   10.10
   1  -7  -1   58.49    9.60
  -1  -7   1   56.09    9.60
   1  -7  -1   47.60    8.60
  -1   7   1   48.70    8.50
   1   7  -1   44.50    8.50
   1   7  -1   72.99   10.60
  -1   7   1   62.79    9.30
  -1   7   1   58.49    9.10
   1   7  -1   54.89    9.30
   1   7  -1   52.59    9.40
  -1   7   1   73.09   10.30
   1   7  -1   72.29   10.30
  -1  -7  -1    4.50    4.30
   1  -7   1    3.00    4.40
  -1  -7  -1    0.20    3.30
  -1  -7  -1    2.10    3.30
  -1  -7  -1    5.90    4.90
   1  -7   1    6.00    4.40
  -1  -7  -1    0.30    3.10
   1  -7   1   -0.50    4.00
   1  -7   1   -3.80    2.90
   1  -7   1    0.90    3.90
   1   7   1    0.70    4.00
  -1   7  -1   -1.70    3.50
   1   7   1    3.40    4.30
   1   7   1   -5.20    3.70
   1   7   1    0.40    3.70
  -1   7  -1    3.70    4.00
  -1   7  -1   -1.90    3.10
  -1   7  -1    1.80    4.50
  -1   7  -1    4.50    4.70
   3  -7   1   41.70    8.20
  -3  -7  -1   27.00    7.00
   3  -7   1   26.60    7.00
  -3  -7  -1   27.30    7.30
   3  -7   1   42.00    9.30
  -3  -7  -1   33.10    7.00
  -3  -7  -1   26.30    7.00
   3  -7   1   27.80    6.90
  -3  -7  -1   38.30    8.10
  -3   7  -1   30.20    7.00
  -3   7  -1   23.00    7.30
   3   7   1   18.70    6.50
   3   7   1   30.30    6.80
   3   7   1   39.00    8.00
   3   7   1   23.90    6.80
  -3   7  -1   25.40    7.30
   3   7   1   42.10    7.60
  -3   7  -1   30.90    7.40
   5  -7   1  113.69   13.70
  -5  -7  -1  120.09   14.20
   5  -7   1   91.09   12.70
  -5  -7  -1  107.09   13.60
  -5  -7  -1  118.49   14.40
   5  -7   1  116.39   14.20
   5  -7   1   85.39   14.80
  -5  -7  -1  105.59   13.50
  -5  -7  -1  116.19   14.30
   5   7   1  111.59   12.80
   5   7   1  116.59   14.60
  -5   7  -1   92.19   12.80
  -5   7  -1  106.39   13.30
  -5   7  -1  116.69   14.20
  -5   7  -1  112.19   13.70
   5   7   1  106.89   13.30
   5   7   1   86.09   12.80
   5   7   1  113.39   13.30
   7  -7   1  113.39   14.10
  -7  -7  -1  117.49   14.20
   7  -7   1  105.09   14.00
  -7  -7  -1   91.09   13.20
   7  -7   1  136.99   15.50
  -7  -7  -1   88.69   13.20
   7  -7   1  112.69   13.20
   7  -7   1  107.69   13.80
  -7  -7  -1  141.49   15.40
  -7  -7  -1   72.49   12.20
   7   7   1  136.49   14.40
  -7   7  -1   91.19   12.80
   7   7   1  126.39   14.00
  -7   7  -1  139.69   14.80
  -7   7  -1  105.99   14.00
  -7   7  -1  111.49   13.90
   7   7   1  116.09   14.50
   7   7   1  111.19   12.90
  -9  -7  -1  156.18   17.10
  -9  -7  -1  161.98   17.40
  -9  -7  -1  127.19   16.10
   9  -7   1  170.38   17.30
   9  -7   1  174.98   15.20
  -9  -7  -1  177.48   18.00
  -9  -7  -1  117.59   16.00
   9  -7   1  186.88   19.00
   9   7   1  166.48   17.10
  -9   7  -1  136.79   16.80
  -9   7  -1  190.38   18.70
   9   7   1  163.48   17.00
  -9   7  -1  133.69   16.20
   9   7   1  156.18   14.80
  -9   7  -1  114.09   15.50
   9   7   1  151.78   17.10
  11  -7   1   16.40    5.40
 -11  -7  -1    7.40    5.30
  11  -7   1    7.30    5.20
 -11  -7  -1    1.20    4.50
 -11  -7  -1    6.50    5.00
  11  -7   1    0.50    4.30
  11  -7   1    9.50    5.10
  11  -7   1    1.00    4.40
 -11  -7  -1    9.70    4.70
 -11  -7  -1   18.70    6.50
 -11   7  -1    3.00    4.00
  11   7   1    5.20    4.70
 -11   7  -1    8.10    4.90
  11   7   1   11.10    5.10
  11   7   1    3.90    4.30
  11   7   1   12.40    5.40
 -11   7  -1    4.10    5.10
 -11   7  -1   10.60    6.00
  13  -7   1    6.80    4.80
 -13  -7  -1   14.20    6.80
  13  -7   1   16.70    5.60
  13  -7   1    9.20    5.50
 -13  -7  -1   25.70    6.50
 -13  -7  -1   30.40    7.30
 -13  -7  -1   24.80    6.80
  13  -7   1   20.30    5.70
  13  -7   1   12.90    6.10
  13   7   1   17.10    5.70
  13   7   1    8.60    4.40
  13   7   1   29.60    7.50
 -13   7  -1   23.50    6.70
  13   7   1   18.40    6.30
 -13   7  -1    5.20    5.70
  13   7   1   18.20    5.60
 -13   7  -1    6.30    4.60
  15  -7   1  170.98   26.30
 -15  -7  -1  130.89   15.40
  15  -7   1  108.39   13.20
  15  -7   1  116.19   14.60
 -15  -7  -1  159.18   16.70
  15  -7   1   95.09   14.10
 -15  -7  -1   98.29   14.40
  15  -7   1  100.99   14.10
  15   7   1  114.29   14.20
 -15   7  -1  129.39   15.50
 -15   7  -1  121.39   15.10
  15   7   1  144.69   15.90
 -15   7  -1  115.09   14.60
 -15   7  -1  121.79   15.10
  15   7   1  130.99   14.20
  15   7   1  121.19   14.00
  15   7   1  121.69   13.60
  17  -7   1   25.40    7.90
  17  -7   1   53.09    9.50
 -17  -7  -1   52.09    9.40
  17  -7   1   51.49    8.30
  17  -7   1   45.50    8.80
 -17  -7  -1   43.30    8.70
 -17  -7  -1   55.09    9.90
 -17  -7  -1   52.09    9.50
 -17  -7  -1   39.70    8.80
  17   7   1   45.50    9.40
 -17   7  -1   48.70    9.50
 -17   7  -1   41.90    8.90
  17   7   1   49.80    8.20
  17   7   1   46.20    8.80
  17   7   1   41.70    8.40
  17   7   1   45.40    8.10
 -17   7  -1   22.00    7.20
 -17   7  -1   46.50    9.20
 -19  -7  -1  187.78   18.40
  19  -7   1  216.18   17.60
  19  -7   1  194.58   18.40
 -19  -7  -1  145.09   19.20
 -19  -7  -1  188.98   20.00
 -19  -7  -1  190.38   18.20
 -19  -7  -1  215.08   19.20
  19  -7   1  224.38   21.80
  19  -7   1  187.68   18.10
  19   7   1  166.88   18.70
  19   7   1  178.08   17.10
  19   7   1  174.28   19.10
 -19   7  -1  166.28   19.50
  19   7   1  195.48   17.00
 -19   7  -1  216.08   19.40
 -21  -7  -1   94.59   13.20
 -21  -7  -1   92.59   13.50
  21  -7   1   73.59   12.30
  21  -7   1   68.39   11.60
 -21  -7  -1   80.79   12.40
  21  -7   1   78.69   12.80
  21  -7   1   69.79   10.20
 -21  -7  -1   77.19   12.00
 -21  -7  -1   85.79   12.60
  21   7   1   72.09   11.50
 -21   7  -1   85.29   12.90
 -21   7  -1   65.09   11.30
  21   7   1   74.29   10.50
 -21   7  -1  110.79   14.40
  21   7   1   92.69   11.30
 -23  -7  -1   83.69   12.00
  23  -7   1   55.49   10.60
  23  -7   1   48.60   10.10
 -23  -7  -1   66.19   11.10
 -23  -7  -1   66.79   12.00
 -23  -7  -1   81.19   12.30
 -23  -7  -1   62.19   11.20
  23  -7   1   74.09   10.20
  23  -7   1  102.89   13.90
  23  -7   1   83.89   14.10
  23   7   1   65.49    9.80
 -23   7  -1   73.09   11.80
  23   7   1   55.99   10.40
  23   7   1   75.99   10.70
 -23   7  -1   92.99   13.70
 -23   7  -1   72.29   11.70
  23   7   1   75.79   11.10
 -23   7  -1   80.59   12.50
  25  -7   1   -0.20    5.20
  25  -7   1   -0.50    4.20
 -25  -7  -1   -2.50    5.20
 -25  -7  -1   -3.20    4.70
  25  -7   1   -0.70    5.00
 -25  -7  -1   -2.60    4.10
 -25  -7  -1    0.60    4.00
  25  -7   1    0.20    5.50
 -25  -7  -1    5.20    5.10
  25  -7   1    9.80    6.10
 -25  -7  -1   -2.90    2.80
  25   7   1   -3.40    4.20
 -25   7  -1    3.60    5.40
 -25   7  -1    2.10    6.00
  25   7   1    0.80    4.50
 -25   7  -1   -0.40    5.10
 -25   7  -1    0.70    4.60
  25   7   1    1.00    4.50
  25   7   1    0.50    4.30
 -27  -7  -1   19.60    7.20
 -27  -7  -1   45.80    9.40
  27  -7   1   39.50    9.10
 -27  -7  -1   20.40    8.20
 -27  -7  -1   34.20    8.70
  27  -7   1   18.00    7.10
  27  -7   1   28.20    7.90
  27  -7   1   25.00    7.70
 -27  -7  -1   41.90    8.90
  27  -7   1   33.80    7.70
 -27  -7  -1   19.70    7.40
  27  -7   1   28.30    8.50
  27   7   1   30.60    6.90
 -27   7  -1   36.10    8.80
 -27   7  -1   17.40    7.00
 -27   7  -1   30.60    8.40
  27   7   1   28.40    7.00
  27   7   1   35.90    8.50
  27   7   1   47.40    9.20
 -27   7  -1   33.50    8.30
 -29  -7  -1    1.90    4.80
 -29  -7  -1   -3.50    5.00
  29  -7   1   -4.30    4.00
  29  -7   1   -2.70    4.60
 -29  -7  -1    4.00    5.90
 -29  -7  -1    0.60    4.70
  29  -7   1   -1.20    3.90
  29  -7   1    1.20    4.20
  29  -7   1    5.40    6.00
 -29  -7  -1   -0.50    5.20
 -29  -7  -1    0.10    4.90
  29   7   1    1.70    5.20
 -29   7  -1    4.00    7.50
  29   7   1   -1.50    3.90
 -29   7  -1   -1.70    4.80
  29   7   1   -2.60    4.00
 -29   7  -1    5.70    6.30
  29   7   1    1.00    4.30
  31  -7   1    4.50    4.80
 -31  -7  -1    6.90    5.60
 -31  -7  -1   -4.90    4.40
 -31  -7  -1   -1.80    4.80
 -31  -7  -1   -4.60    4.90
 -31  -7  -1   -2.40    4.60
  31  -7   1    8.40    5.90
  31  -7   1   -3.60    3.60
 -31  -7  -1   -5.20    4.80
  31   7   1    5.50    4.70
  31   7   1   -1.50    3.70
  31   7   1    2.80    4.50
 -31   7  -1    5.20    6.60
 -31   7  -1   -4.30    5.90
 -31   7  -1    9.00    6.70
  33  -7   1   50.79   10.30
  33  -7   1   56.59    9.00
  33  -7   1   44.10   10.00
 -33  -7  -1   44.80   10.20
 -33  -7  -1   48.30   11.30
  33  -7   1   24.30    8.70
 -33  -7  -1   56.89   11.20
 -33  -7  -1   63.99   11.50
 -33  -7  -1   42.70   10.10
 -33   7  -1   45.10   10.70
  33   7   1   48.20    8.90
  33   7   1   49.10    9.70
  33   7   1   47.20    8.70
 -33   7  -1   48.80   11.40
 -33   7  -1   43.30   10.40
 -35  -7  -1   44.40   10.40
  35  -7   1   24.40    8.20
  35  -7   1   25.60    7.10
 -35  -7  -1   27.10    9.60
  35  -7   1   36.80   10.30
 -35  -7  -1   35.00    9.30
  35  -7   1   31.00    8.40
 -35  -7  -1   33.30    9.10
 -35  -7  -1   18.30    7.30
  35   7   1   27.10    7.10
 -35   7  -1   28.60    9.00
 -35   7  -1   12.20    8.20
  35   7   1   19.90    7.40
  35   7   1   25.80    7.20
 -35   7  -1   27.90    8.70
 -37  -7  -1    9.40    6.90
  37  -7   1   39.00   11.90
 -37  -7  -1   10.30    7.40
 -37  -7  -1    7.20    7.10
  37  -7   1   19.50    7.80
  37  -7   1   12.20    5.60
  37  -7   1    9.70    8.10
 -37  -7  -1    5.60    6.00
 -37  -7  -1    8.10    6.70
 -37   7  -1   -3.80    5.20
  37   7   1    8.90    5.90
 -37   7  -1    9.40    7.80
 -37   7  -1   29.10   10.00
  37   7   1   24.60    8.40
 -39  -7  -1   12.90   10.00
  39  -7   1    6.30    6.60
 -39  -7  -1   15.50    7.40
 -39  -7  -1   13.60    8.10
 -39  -7  -1   -5.80    5.60
  39  -7   1   13.70    6.00
 -39  -7  -1    2.90    6.40
  39  -7   1   14.20    8.40
  39   7   1    5.10    5.30
 -39   7  -1   -1.20    6.60
  39   7   1    4.00    5.90
 -39   7  -1   15.20    8.90
 -41  -7  -1   -5.10    6.20
 -41  -7  -1   -6.10    5.70
  41  -7   1   -0.40    5.70
  41  -7   1    1.30    4.50
 -41  -7  -1   -2.30    5.60
  41  -7   1    2.40    5.50
 -41   7  -1   12.50    8.20
  41   7   1   -3.40    4.50
  41   7   1   -6.00    4.50
 -41   7  -1    4.10    7.30
 -43  -7  -1    5.80    6.70
 -43  -7  -1    6.20    7.20
  43  -7   1    4.50    8.50
  43  -7   1   -1.30    5.00
 -43  -7  -1   -2.50    7.10
 -43  -7  -1    2.60    6.80
 -43  -7  -1    0.30    7.40
  43  -7   1    0.40    7.20
 -43   7  -1   -2.20    8.20
  43   7   1   -0.40    5.60
 -43   7  -1    8.00    7.80
 -43   7  -1    1.30    5.80
  43   7   1   -4.60    4.70
  38  -8  -1   -3.90    7.20
 -38  -8   1    7.80    6.10
 -38  -8   1    1.70    6.90
 -38  -8   1   -4.60    7.50
  38  -8  -1    4.20    5.80
 -38  -8   1    6.10    7.30
  38  -8  -1    5.80    7.90
  38   8  -1    7.00    7.00
 -38   8   1    4.70    7.30
 -38   8   1    2.50    7.30
  38   8  -1    0.10    6.20
  36  -8  -1   12.10    7.50
 -36  -8   1    1.20    7.00
  36  -8  -1   17.50    7.10
 -36  -8   1    5.80    8.30
 -36  -8   1    5.60    8.30
 -36  -8   1   11.20    9.10
 -36  -8   1    8.00    7.10
  36  -8  -1    4.30    8.40
  36  -8  -1    9.10    7.60
  36   8  -1   10.80    6.20
 -36   8   1    3.00    7.90
 -36   8   1    3.70    7.60
  36   8  -1   11.70    7.70
  34  -8  -1    0.90    7.90
  34  -8  -1    3.60    5.60
 -34  -8   1    1.70    6.80
 -34  -8   1    2.40    6.90
 -34  -8   1    2.80    6.50
  34  -8  -1    3.20    6.40
 -34  -8   1   -6.20    6.40
  34  -8  -1    0.00    5.50
  34   8  -1   10.90    7.40
  34   8  -1    5.90    5.70
 -34   8   1   -0.40    6.70
 -34   8   1    1.60    6.90
 -32  -8   1   49.00   11.10
 -32  -8   1   37.90   10.60
  32  -8  -1   59.09   10.60
 -32  -8   1   79.89   13.10
 -32  -8   1   67.79   13.50
 -32  -8   1   43.20   11.10
  32  -8  -1   57.89   14.90
  32  -8  -1   50.49   11.30
  32  -8  -1   55.89   12.50
  32   8  -1   59.59   10.90
  32   8  -1   66.19   12.00
 -32   8   1   37.20    9.80
 -32   8   1   42.20   12.10
 -32   8   1   78.79   13.80
  32   8  -1   76.19   14.30
 -30  -8   1   -4.90    4.70
  30  -8  -1   -0.50    6.40
 -30  -8   1   -3.10    5.50
  30  -8  -1    5.40    6.90
 -30  -8   1   10.80    7.00
 -30  -8   1    3.80    7.10
 -30  -8   1   -4.10    6.50
  30  -8  -1   -4.50    4.30
 -30   8   1    7.20   12.50
  30   8  -1   -0.70    5.30
 -30   8   1   -5.80    6.80
  30   8  -1    6.80    6.20
  30   8  -1    4.30    5.80
 -30   8   1    3.80    6.50
  28  -8  -1    3.10    4.80
 -28  -8   1    5.00    6.60
 -28  -8   1   -4.20    4.60
 -28  -8   1   -1.40    4.00
 -28  -8   1   -5.50    6.80
  28  -8  -1    9.00    5.90
 -28  -8   1    4.10    6.00
  28  -8  -1   -0.90    6.00
  28  -8  -1   -4.70    4.10
  28   8  -1    1.70    5.70
 -28   8   1   -5.00    6.30
  28   8  -1    8.10    7.00
 -28   8   1   11.20    7.90
 -28   8   1    4.10    6.00
  28   8  -1    7.40    6.00
 -26  -8   1   31.00    9.00
  26  -8  -1   32.30    8.90
  26  -8  -1   27.50    9.10
 -26  -8   1   16.60    7.60
 -26  -8   1   25.40    8.80
  26  -8  -1   38.20    8.90
  26  -8  -1   10.00    7.20
 -26  -8   1   28.30    8.60
 -26   8   1   47.40   10.90
  26   8  -1   39.20    8.80
  26   8  -1   57.49   11.20
 -26   8   1   23.80    9.10
  26   8  -1   39.20    9.50
 -26   8   1   52.19   10.90
  24  -8  -1    3.20    6.20
  24  -8  -1    2.80    5.60
  24  -8  -1    0.70    4.80
 -24  -8   1    9.80    8.40
 -24  -8   1    5.20    6.10
 -24  -8   1   -8.10    4.20
 -24  -8   1    0.90    4.20
 -24  -8   1    5.40    5.90
  24  -8  -1    0.30    6.40
 -24   8   1   -2.40    3.90
  24   8  -1   -0.50    5.00
 -24   8   1   12.60    6.40
  24   8  -1    2.70    6.00
 -24   8   1   -0.30    5.10
  24   8  -1    7.80    5.80
 -22  -8   1    5.10    6.40
  22  -8  -1   -2.80    5.40
 -22  -8   1   -0.80    5.50
  22  -8  -1   -0.10    4.50
 -22  -8   1    3.40    5.20
  22  -8  -1   -3.90    5.10
  22  -8  -1   -1.80    4.70
 -22  -8   1   -3.10    3.50
 -22   8   1    3.80    5.30
 -22   8   1    5.20    4.70
  22   8  -1    6.50    6.50
 -22   8   1    4.00    6.40
  22   8  -1    7.10    5.40
 -22   8   1   -4.50    4.40
  22   8  -1    3.40    5.80
 -20  -8   1    0.70    5.90
  20  -8  -1   18.70    7.30
  20  -8  -1   10.80    5.90
 -20  -8   1    9.40    6.10
 -20  -8   1    2.50    5.00
  20  -8  -1   21.50    7.80
  20  -8  -1   12.30    6.40
 -20  -8   1    2.40    6.00
 -20   8   1   13.40    6.80
  20   8  -1   14.10    8.40
 -20   8   1   16.40    6.60
  20   8  -1    3.60    4.60
  20   8  -1   14.60    7.00
 -20   8   1    7.10    5.90
  20   8  -1    8.40    6.10
  18  -8  -1   78.59   12.90
 -18  -8   1  122.59   15.20
  18  -8  -1   76.39   14.20
 -18  -8   1   92.99   14.00
  18  -8  -1   60.79   11.40
 -18  -8   1   78.89   13.00
  18  -8  -1   76.09   12.90
 -18  -8   1   72.09   12.60
 -18  -8   1   81.09   13.60
  18  -8  -1   85.59   12.30
 -18   8   1   78.09   13.10
 -18   8   1   96.89   13.80
 -18   8   1   91.49   15.80
  18   8  -1   77.69   12.60
 -18   8   1   61.89   11.30
  18   8  -1   68.49   12.10
  18   8  -1   79.89   12.90
  18   8  -1   82.79   12.60
 -16  -8   1   47.20    9.90
  16  -8  -1   41.50    9.50
 -16  -8   1   51.59   10.30
  16  -8  -1   39.90    9.50
 -16  -8   1   35.10    9.40
  16  -8  -1   29.20    8.90
 -16  -8   1   47.90    9.90
 -16  -8   1   43.50    9.90
  16  -8  -1   32.10    9.10
  16  -8  -1   47.30   10.40
  16  -8  -1   54.09   10.00
  16   8  -1   53.29   10.50
 -16   8   1   31.90    9.00
 -16   8   1   56.19   11.00
 -16   8   1   34.60    8.60
  16   8  -1   62.59   10.40
  16   8  -1   58.69   10.70
  16   8  -1   40.70    9.70
 -16   8   1   41.30    9.80
 -14  -8   1   58.49   11.30
 -14  -8   1   72.39   12.20
 -14  -8   1   64.99   11.60
  14  -8  -1   75.79   12.40
  14  -8  -1   55.29   10.20
 -14  -8   1   56.29   11.00
  14  -8  -1   77.39   12.00
  14  -8  -1   60.59   10.90
 -14  -8   1   59.09   11.30
  14  -8  -1   50.59   10.60
  14  -8  -1   52.49   11.00
  14   8  -1   58.19   10.70
 -14   8   1   60.79   10.70
  14   8  -1   79.79   11.70
  14   8  -1   58.99   11.20
 -14   8   1   74.49   12.30
 -14   8   1   64.39   11.70
 -12  -8   1   75.89   13.00
 -12  -8   1  110.59   14.40
 -12  -8   1   79.19   13.00
  12  -8  -1   73.89   12.40
 -12  -8   1  120.69   15.40
  12  -8  -1   78.39   12.90
 -12  -8   1  123.29   15.30
  12  -8  -1  110.39   14.80
  12  -8  -1   94.39   13.40
  12  -8  -1   78.49   13.30
  12  -8  -1   79.49   17.10
 -12   8   1  116.79   15.00
  12   8  -1   88.19   13.50
 -12   8   1   95.39   13.70
  12   8  -1   82.79   13.10
  12   8  -1   81.39   13.10
  12   8  -1  110.29   13.70
 -12   8   1   98.39   13.40
 -10  -8   1   -0.50    5.00
 -10  -8   1    7.80    5.80
  10  -8  -1    9.40    6.00
  10  -8  -1    3.10    5.20
  10  -8  -1    2.10    5.00
 -10  -8   1    5.30    5.70
  10  -8  -1    6.50    5.40
  10  -8  -1    0.20    5.60
  10  -8  -1   12.70    6.00
 -10  -8   1    9.20    6.00
 -10  -8   1    2.40    4.90
  10   8  -1    3.10    4.90
 -10   8   1    7.20    5.20
  10   8  -1    1.40    4.80
  10   8  -1    4.30    5.70
 -10   8   1   11.80    6.30
 -10   8   1    8.10    6.10
 -10   8   1    3.80    4.60
  10   8  -1    0.70    5.60
   8  -8  -1   32.20    8.30
  -8  -8   1   35.00    8.90
  -8  -8   1   31.20    8.80
   8  -8  -1   49.99   10.10
  -8  -8   1   38.90    9.50
   8  -8  -1   54.79    9.60
  -8  -8   1   39.10    8.70
   8  -8  -1   43.90    9.60
   8  -8  -1   24.60    9.60
   8  -8  -1   41.70    9.40
  -8   8   1   30.10    7.70
  -8   8   1   39.10    8.50
  -8   8   1   34.40    8.50
   8   8  -1   49.40    9.00
  -8   8   1   37.60    9.30
   8   8  -1   30.00    8.50
   8   8  -1   39.10    8.70
   8   8  -1   38.80    9.30
   6  -8  -1   67.79   11.00
  -6  -8   1   31.50    9.20
   6  -8  -1   59.49   11.20
  -6  -8   1   55.79   10.60
   6  -8  -1   74.69   11.60
   6  -8  -1   72.89   11.80
  -6  -8   1   60.09   10.50
  -6  -8   1   57.69   11.10
   6  -8  -1   63.99   11.10
   6   8  -1   66.49   10.80
   6   8  -1   56.49   10.60
  -6   8   1   66.99   11.50
   6   8  -1   90.09   12.90
  -6   8   1   77.19   11.30
  -6   8   1   61.99   10.60
   6   8  -1   63.19   10.90
  -6   8   1   80.19   11.80
   4  -8  -1   10.80    6.70
  -4  -8   1    0.20    4.30
  -4  -8   1    2.50    5.50
  -4  -8   1    4.00    4.70
   4  -8  -1    2.40    4.60
   4  -8  -1    1.00    5.00
   4  -8  -1    2.70    4.90
   4  -8  -1    6.70    5.50
   4   8  -1    2.50    4.70
   4   8  -1   -2.30    4.70
   4   8  -1    1.50    5.20
  -4   8   1    0.70    5.00
  -4   8   1    3.50    3.80
  -4   8   1   -1.40    4.60
   4   8  -1   -3.20    4.40
   4   8  -1   -2.50    3.90
   2  -8  -1   59.19   10.60
   2  -8  -1   49.60   10.20
  -2  -8   1   34.30    8.60
   2  -8  -1   52.79    9.80
  -2  -8   1   42.10   11.40
   2  -8  -1   52.59   10.00
  -2  -8   1   53.39   10.30
   2  -8  -1   59.49   10.60
   2   8  -1   50.09    9.60
  -2   8   1   59.99    9.90
  -2   8   1   54.39   10.20
  -2   8   1   24.50    7.60
   2   8  -1   47.20    9.40
   2   8  -1   57.99    9.90
  -2   8   1   36.80    8.20
   2   8  -1   50.39    9.60
   0  -8  -1   10.00    6.00
   0  -8  -1    2.50    5.30
   0  -8  -1   -3.30    4.30
   0  -8  -1    2.40    5.10
   0  -8   1   -4.30    3.40
   0  -8   1   -1.40    3.90
   0  -8  -1    1.20    4.70
   0  -8   1    7.30    5.70
   0  -8   1    8.80    5.90
   0  -8   1   -1.60    5.10
   0   8   1    5.80    5.10
   0   8   1   -1.70    4.10
   0   8  -1    0.20    5.30
   0   8  -1    1.50    4.40
   0   8   1    1.40    4.10
   0   8  -1    0.80    5.00
   0   8   1   -0.50    3.90
   0   8  -1   -1.00    5.10
  -2  -8  -1   23.80    7.60
   2  -8   1   36.20    8.70
  -2  -8  -1   41.90    9.30
  -2  -8  -1   40.90    9.30
   2  -8   1   55.19    9.50
  -2  -8  -1   51.29    9.90
   2  -8   1   41.40    9.60
  -2  -8  -1   42.80    9.70
   2  -8   1   33.00    8.90
  -2   8  -1   35.80    8.90
   2   8   1   44.20    8.40
   2   8   1   35.90    8.40
   2   8   1   41.40    8.20
   2   8   1   31.00    8.00
  -2   8  -1   44.00    9.00
  -2   8  -1   46.90    9.10
   4  -8   1   14.70    6.20
  -4  -8  -1    4.20    5.10
  -4  -8  -1    2.50    4.90
  -4  -8  -1    7.20    5.30
  -4  -8  -1   -0.60    5.10
   4  -8   1   -0.70    4.10
   4  -8   1    8.00    5.90
   4  -8   1   12.50    6.30
  -4  -8  -1    2.90    5.00
  -4   8  -1    6.50    4.90
   4   8   1    0.30    4.30
  -4   8  -1   14.50    6.80
   4   8   1    4.50    5.00
   4   8   1    6.50    4.70
  -4   8  -1    2.40    5.20
   4   8   1    8.00    5.90
   4   8   1   10.00    6.10
  -6  -8  -1    1.90    4.80
  -6  -8  -1    4.60    4.70
   6  -8   1    4.50    4.80
  -6  -8  -1    1.10    4.70
   6  -8   1    3.00    5.60
  -6  -8  -1    3.50    5.10
   6  -8   1   -1.10    3.60
  -6  -8  -1   11.40    6.00
   6  -8   1    1.00    4.70
  -6   8  -1    7.00    5.00
   6   8   1    1.00    4.00
  -6   8  -1    6.50    5.50
   6   8   1    8.30    5.10
  -6   8  -1   13.00    6.50
   6   8   1    0.80    4.70
   6   8   1   10.10    6.50
   8  -8   1   -5.10    3.30
  -8  -8  -1    1.00    5.10
   8  -8   1   12.00    6.50
  -8  -8  -1    5.00    5.10
  -8  -8  -1   -1.50    5.00
   8  -8   1    2.00    5.80
   8  -8   1   -4.50    4.50
  -8  -8  -1    0.50    4.30
  -8  -8  -1   -1.50    4.50
  -8   8  -1   -3.60    4.10
  -8   8  -1    4.60    5.50
   8   8   1    2.30    4.20
   8   8   1   10.50    5.80
  -8   8  -1   11.20    5.50
   8   8   1   11.10    5.10
   8   8   1    5.70    4.70
  10  -8   1   -0.50    4.00
 -10  -8  -1   -2.70    4.00
 -10  -8  -1    1.70    5.30
 -10  -8  -1    6.20    6.10
  10  -8   1    2.60    5.30
 -10  -8  -1   -8.20    3.80
  10  -8   1   -1.40    4.30
 -10  -8  -1    2.80    4.90
  10  -8   1   -5.40    3.30
 -10   8  -1   -8.40    4.60
  10   8   1    6.10    4.90
 -10   8  -1    5.50    5.80
  10   8   1    4.80    5.80
  10   8   1    3.30    4.70
  10   8   1    1.90    4.70
 -10   8  -1   -2.70    3.80
  10   8   1   -1.20    3.70
  12  -8   1   66.39   12.20
 -12  -8  -1   71.89   11.90
 -12  -8  -1  103.89   13.70
  12  -8   1   66.89   11.70
 -12  -8  -1   72.89   12.40
  12  -8   1   64.09   10.50
  12  -8   1   73.69   12.30
  12  -8   1   72.69   12.60
 -12  -8  -1   72.09   12.20
  12   8   1   81.69   12.60
  12   8   1   62.09    9.90
 -12   8  -1   68.49   11.70
  12   8   1   71.29   11.70
  12   8   1   89.29   11.70
  12   8   1   74.49   11.40
 -12   8  -1   89.29   12.90
 -12   8  -1   79.69   13.00
 -14  -8  -1   60.29   11.00
  14  -8   1   50.19    9.50
 -14  -8  -1   70.59   11.40
 -14  -8  -1   67.69   11.30
  14  -8   1   68.29   16.60
  14  -8   1   56.09   10.50
 -14  -8  -1   79.39   12.70
  14  -8   1   59.79   11.30
  14  -8   1   58.89   11.00
  14  -8   1   61.49   11.60
 -14  -8  -1   60.69   11.30
  14   8   1   79.09   11.80
  14   8   1   79.89   12.60
  14   8   1   62.99   10.10
  14   8   1   63.49    9.80
 -14   8  -1   51.49   10.70
  14   8   1   61.39   10.90
 -14   8  -1   71.19   12.20
 -14   8  -1   43.60   10.40
 -14   8  -1   56.19   10.50
  16  -8   1   82.29   13.00
  16  -8   1   68.69   10.80
 -16  -8  -1  107.39   14.00
  16  -8   1   82.49   13.20
 -16  -8  -1   87.69   14.10
 -16  -8  -1   89.99   13.20
  16  -8   1   65.59   11.60
 -16  -8  -1   87.29   13.30
  16  -8   1   65.49   12.60
  16  -8   1  103.59   14.80
 -16  -8  -1  105.89   14.20
 -16   8  -1   65.59   11.70
  16   8   1   72.69   12.10
  16   8   1   91.29   13.30
 -16   8  -1  110.89   14.50
 -16   8  -1   85.89   13.80
  16   8   1   71.69   12.80
  16   8   1   82.49   11.80
 -16   8  -1   93.89   14.00
  16   8   1   82.89   11.50
 -18  -8  -1    6.10    5.50
  18  -8   1    8.30    5.30
  18  -8   1    4.30    4.70
  18  -8   1   -2.50    5.20
  18  -8   1   -5.30    4.70
  18  -8   1    7.60    6.90
 -18  -8  -1   -0.80    4.80
 -18  -8  -1    0.00    4.90
 -18  -8  -1    6.30    5.70
 -18  -8  -1    8.20    6.30
  18  -8   1    8.50    6.10
  18   8   1    4.80    5.80
 -18   8  -1    3.50    4.60
 -18   8  -1    6.40    5.60
 -18   8  -1    8.10    5.60
  18   8   1   18.30    5.80
  18   8   1   15.80    7.60
  18   8   1    2.60    4.80
 -18   8  -1    7.70    6.00
  18   8   1   12.30    6.30
  20  -8   1    3.20    4.70
 -20  -8  -1   -0.40    5.10
 -20  -8  -1   -5.80    4.80
  20  -8   1    4.40    6.10
  20  -8   1    5.30    4.20
  20  -8   1   -4.80    4.70
  20  -8   1    4.50    6.10
 -20  -8  -1   -0.70    4.50
 -20  -8  -1    0.90    5.50
 -20  -8  -1   -3.90    4.40
  20   8   1    2.10    5.80
 -20   8  -1   -3.50    5.00
  20   8   1   -5.70    4.30
  20   8   1   -6.30    3.80
 -20   8  -1    9.10    6.30
 -20   8  -1    6.60    6.50
  22  -8   1   74.49   10.80
  22  -8   1   51.29   11.70
  22  -8   1   58.49   11.20
 -22  -8  -1   76.49   12.70
 -22  -8  -1   74.59   12.60
 -22  -8  -1   58.29   11.90
 -22  -8  -1   89.49   13.30
 -22   8  -1   75.09   12.90
 -22   8  -1   67.99   13.00
 -22   8  -1   67.19   12.40
  22   8   1   63.99   10.30
  22   8   1   74.19   10.80
 -24  -8  -1   27.20    8.50
 -24  -8  -1   18.20    7.60
  24  -8   1   17.40    6.00
  24  -8   1   20.00    7.40
  24  -8   1    5.10    7.90
 -24  -8  -1   24.30    8.40
 -24  -8  -1   33.00    8.20
  24  -8   1   15.40    6.90
 -24  -8  -1   26.70    8.10
  24   8   1   15.70    6.30
  24   8   1   13.00    7.30
 -24   8  -1   29.20    9.30
  24   8   1   21.50    7.80
 -24   8  -1   26.90    8.50
 -26  -8  -1    5.00    6.20
  26  -8   1   -3.70    5.90
  26  -8   1    3.00    5.20
 -26  -8  -1    3.80    6.10
 -26  -8  -1    0.70    5.50
 -26  -8  -1   -5.10    4.00
  26  -8   1    2.60    4.30
 -26  -8  -1   -0.60    5.60
  26  -8   1   15.80    7.10
 -26   8  -1   -4.80    5.30
  26   8   1    0.60    4.40
 -26   8  -1   -2.00    4.50
 -26   8  -1    6.70    6.00
  26   8   1   -1.70    5.90
 -28  -8  -1   17.00    7.40
  28  -8   1   19.00    8.80
 -28  -8  -1   15.40    7.10
  28  -8   1   12.90    7.40
 -28  -8  -1   10.90    6.60
 -28  -8  -1    3.50    6.60
  28  -8   1   13.90    5.80
 -28  -8  -1    7.10    6.70
  28  -8   1   24.00    8.60
 -28   8  -1   -0.40    6.80
  28   8   1    7.30    5.10
  28   8   1   32.50    8.60
 -28   8  -1   15.20    8.00
  28   8   1    5.60    5.40
 -28   8  -1   16.30    8.60
 -30  -8  -1   27.20    8.70
 -30  -8  -1   22.90    8.30
 -30  -8  -1   16.30    7.80
 -30  -8  -1   26.50    9.10
  30  -8   1   14.80    6.00
 -30  -8  -1   10.90    7.70
  30  -8   1   15.30    8.60
  30  -8   1    9.30    7.20
  30  -8   1    3.80    6.50
  30   8   1   21.00    7.80
  30   8   1   17.60    7.10
 -30   8  -1    9.60    7.80
  30   8   1   21.20    6.60
 -30   8  -1   11.60    7.40
 -32  -8  -1   28.00    9.00
  32  -8   1   31.80   10.20
  32  -8   1   32.10    9.00
 -32  -8  -1   18.70    8.40
 -32  -8  -1   21.40    9.10
 -32  -8  -1   52.79   11.10
  32  -8   1   27.30    7.60
 -32   8  -1   25.90    9.90
 -32   8  -1   44.70   11.30
 -32   8  -1   40.80   11.00
  32   8   1   22.90    6.90
  32   8   1   34.90    9.00
 -34  -8  -1    2.50    7.00
  34  -8   1    3.20    6.70
  34  -8   1    8.20    7.70
 -34  -8  -1    1.70    7.30
 -34  -8  -1    2.30    7.00
 -34  -8  -1   11.90    8.50
 -34   8  -1    2.10    6.70
  34   8   1    3.50    5.50
  34   8   1    1.90    5.10
 -34   8  -1   -4.70    6.80
 -34   8  -1    1.60    7.80
  36  -8   1    3.10    6.70
 -36  -8  -1    3.70    7.40
  36  -8   1    6.90    6.20
  36  -8   1    0.60    4.90
 -36  -8  -1    5.20    7.60
 -36  -8  -1    3.70    7.20
 -36  -8  -1   -3.20    6.10
 -36  -8  -1    0.80    6.10
  36   8   1   -5.00    4.70
 -36   8  -1   11.90    8.00
 -36   8  -1    7.80    7.90
  36   8   1   -1.20    5.10
 -36   8  -1    3.10    8.60
  38  -8   1    3.70    5.20
 -38  -8  -1   -3.00    7.30
 -29  -9   1    0.10    7.70
 -29  -9   1   -4.10    6.20
  29  -9  -1   -2.40    7.20
  29  -9  -1   -0.80    6.50
 -29  -9   1    4.40    8.40
  29  -9  -1    4.20    8.60
 -29  -9   1   -7.00    5.70
  29  -9  -1   10.00    7.00
  29   9  -1    2.30    5.50
  29   9  -1    0.20    6.50
 -29   9   1   -6.80    4.30
 -29   9   1    5.50    7.50
  27  -9  -1   37.40   11.50
 -27  -9   1   33.20   11.00
  27  -9  -1   25.70   10.00
 -27  -9   1   28.50   10.90
 -27  -9   1   37.00    9.50
 -27  -9   1   48.50   11.80
 -27  -9   1   44.10   11.40
  27  -9  -1   50.69   10.40
  27   9  -1   32.90    8.70
 -27   9   1   40.90   10.70
[truncated: 2,163,317 more chars]
