# Supplementary material for: Triple energy transfer-enabled dearomative cycloaddition/rearrangement cascade of bicyclic azaarenes to structurally complex products
Source: Nat Catal. 2026 Jul 9;9(7):750–60. doi: 10.1038/s41929-026-01566-z (PMC13395622; doi:10.1038/s41929-026-01566-z)
Supplement: Supplementary file 6 — Cif file for structure 4a. [file 41929_2026_1566_MOESM6_ESM.cif]

#==============================================================================

# 1. SUBMISSION DETAILS

data_global

_publ_contact_author
;
        Constantin G. Daniliuc
        Organisch-Chemisches Institut 
        Universit\"at M\"unster
        48149 M\"unster
        Germany
;
_publ_contact_author_phone        '049 251 83-36522'
_publ_contact_author_fax          '049 251 83-39772'
_publ_contact_author_email        'constantin.daniliuc@uni-muenster.de' 
_publ_requested_journal           '.'

#==============================================================================

# 3. TITLE AND AUTHOR LIST

_publ_section_title
;
Triple Energy Transfer-Enabled Cascade Dearomative Cycloaddition of Bicyclic 
Azaarenes
;

loop_
 _publ_author_name
 _publ_author_address
     'Chahar, Preeti'
;     Organisch-Chemisches Institut
      Universit\"at M\"unster
      Corrensstrasse 36
      48149 M\"unster
      Germany
;     
     'Kundu, Utpal'
;     Organisch-Chemisches Institut
      Universit\"at M\"unster
      Corrensstrasse 36
      48149 M\"unster
      Germany
;     
     'Dutta, Subhabrata'
;     Organisch-Chemisches Institut
      Universit\"at M\"unster
      Corrensstrasse 36
      48149 M\"unster
      Germany
;     
     'H\"olter, Niklas'
;     Organisch-Chemisches Institut
      Universit\"at M\"unster
      Corrensstrasse 36
      48149 M\"unster
      Germany
;     
     'Boser, Florian'
;     Organisch-Chemisches Institut
      Universit\"at M\"unster
      Corrensstrasse 36
      48149 M\"unster
      Germany
;     
     'Hugel, Fabian'
;     Organisch-Chemisches Institut
      Universit\"at M\"unster
      Corrensstrasse 36
      48149 M\"unster
      Germany
;     
     'Stadtmann, Luca'
;     Organisch-Chemisches Institut
      Universit\"at M\"unster
      Corrensstrasse 36
      48149 M\"unster
      Germany
;     
     'Daniliuc, Constantin G.'
;     Organisch-Chemisches Institut
      Universit\"at M\"unster
      Corrensstrasse 36
      48149 M\"unster
      Germany
;     
     'Glorius, Frank'
;     Organisch-Chemisches Institut
      Universit\"at M\"unster
      Corrensstrasse 36
      48149 M\"unster
      Germany
;     

#=============================================================================
#  cif data for "glo10899" (compound 4a)
#============================================================================= 

data_glo10899_4a

_audit_creation_method
;
FinalCif 2024.9-0 by Daniel Kratzert, Freiburg 2025, 
https://dkratzert.de/finalcif.html
;
_publ_section_references          ?
_shelx_SHELXL_version_number      '2019/3'
_chemical_name_systematic         ?
_chemical_name_common             ?
_chemical_formula_sum             'C19 H20 Br N O4'
_chemical_formula_moiety          'C19 H20 Br N O4'
_chemical_formula_weight          406.27
_chemical_melting_point           ?
_space_group_crystal_system       monoclinic
_space_group_IT_number            14
_space_group_name_H-M_alt         'P 21/n'
_space_group_name_Hall            '-P 2yn'
_shelx_space_group_comment
;
The symmetry employed for this shelxl refinement is uniquely defined
by the following loop, which should always be used as a source of
symmetry information in preference to the above space-group names.
They are only intended as comments.
;

loop_
_space_group_symop_operation_xyz
'x, y, z'
'-x+1/2, y+1/2, -z+1/2'
'-x, -y, -z'
'x-1/2, -y-1/2, z-1/2'

_cell_length_a                    10.8112(6)
_cell_length_b                    17.4261(9)
_cell_length_c                    11.0987(7)
_cell_angle_alpha                 90
_cell_angle_beta                  118.479(2)
_cell_angle_gamma                 90
_cell_volume                      1837.94(18)
_cell_formula_units_Z             4
_cell_measurement_temperature     100(2)
_cell_measurement_reflns_used     9993
_cell_measurement_theta_min       2.1643
_cell_measurement_theta_max       26.7232
_cell_measurement_wavelength      0.71073
_exptl_crystal_description        prism
_exptl_crystal_colour             colourless
_exptl_crystal_recrystallization_method 'The crystals were crystallised from DCM and pentane.'
_exptl_crystal_density_meas       ?
_exptl_crystal_density_method     ?
_exptl_crystal_density_diffrn     1.468
_exptl_crystal_F_000              832
_exptl_crystal_size_max           0.22
_exptl_crystal_size_mid           0.2
_exptl_crystal_size_min           0.17
_exptl_absorpt_coefficient_mu     2.259
_exptl_absorpt_correction_type    Multi-Scan
_exptl_absorpt_correction_T_min   0.636
_exptl_absorpt_correction_T_max   0.7
_exptl_absorpt_process_details
;Krause, L., Herbst-Irmer, R., Sheldrick, G. M., Stalke, D. (2015).
"Comparison of silver and molybdenum microfocus X-ray sources for single-crystal
 structure determination"
J. Appl. Cryst. 48, 3-10.
doi:10.1107/S1600576714022985
;
_exptl_absorpt_special_details    ?
_exptl_bruker_absorpt_correction_T_ratio 0.7523
_shelx_estimated_absorpt_T_min    0.636
_shelx_estimated_absorpt_T_max    0.700
_exptl_transmission_factor_min    ?
_exptl_transmission_factor_max    ?
_exptl_special_details            ?
_diffrn_ambient_temperature       100(2)
_diffrn_radiation_type            'Mo K\a'
_diffrn_radiation_wavelength      0.71073
_diffrn_radiation_monochromator   'multilayer mirror'
_diffrn_radiation_probe           x-ray
_diffrn_source                    'microfocus sealed tube'
_diffrn_source_type               'INCOATEC I\mS 1.0'
_diffrn_source_target             Mo
_diffrn_source_voltage            50
_diffrn_source_current            1.0
_diffrn_detector                  CPAD
_diffrn_detector_type             'Bruker PHOTON III'
_diffrn_detector_area_resol_mean  7.391
_diffrn_measurement_device        'KAPPA diffractometer'
_diffrn_measurement_device_type   'Bruker D8 VENTURE'
_diffrn_measurement_method        '\w and \f scans'
_diffrn_measurement_specimen_support 'MiTeGen micromount'
_diffrn_measurement_details
;<Phi   scan: start= 360.0; len= 180.0; end= 540.0 at [Counterclockwise Eulerian 
angles: dx= 40.00 mm theta=   0.000 deg omega= 360.000 deg chi=  54.740 deg] 
measure for 1.0 seconds; frame angle 1.00 degrees, wavelength=0.71073>
<Phi   scan: start= 180.0; len= 180.0; end= 360.0 at [Counterclockwise Eulerian 
angles: dx= 40.00 mm theta=   0.000 deg omega= 360.000 deg chi=  54.740 deg] 
measure for 1.0 seconds; frame angle 1.00 degrees, wavelength=0.71073>
<Phi   scan: start= 232.5; len= 198.5; end= 431.0 at [Counterclockwise Eulerian 
angles: dx= 40.00 mm theta=   2.349 deg omega= 268.613 deg chi=  24.000 deg] 
measure for 6.0 seconds; frame angle 0.50 degrees, wavelength=0.71073>
<Omega scan: start=   3.7; len= 105.5; end= 109.2 at [Counterclockwise Eulerian 
angles: dx= 40.00 mm theta=   2.349 deg phi= 216.000 deg chi= -44.500 deg] 
measure for 6.0 seconds; frame angle 0.50 degrees, wavelength=0.71073>
<Omega scan: start=   3.7; len= 105.5; end= 109.2 at [Counterclockwise Eulerian 
angles: dx= 40.00 mm theta=   2.349 deg phi= 144.000 deg chi= -44.500 deg] 
measure for 6.0 seconds; frame angle 0.50 degrees, wavelength=0.71073>
<Omega scan: start=   3.7; len= 105.5; end= 109.2 at [Counterclockwise Eulerian 
angles: dx= 40.00 mm theta=   2.349 deg phi=  72.000 deg chi= -44.500 deg] 
measure for 6.0 seconds; frame angle 0.50 degrees, wavelength=0.71073>
<Phi   scan: start= 156.0; len= 184.0; end= 340.0 at [Counterclockwise Eulerian 
angles: dx= 40.00 mm theta=   2.349 deg omega=   2.775 deg chi= -44.500 deg] 
measure for 6.0 seconds; frame angle 0.50 degrees, wavelength=0.71073>
;
_diffrn_measurement_bruker_total_exposure_time 8748.0
_diffrn_reflns_number             45740
_diffrn_reflns_av_unetI/netI      0.0242
_diffrn_reflns_av_R_equivalents   0.0458
_diffrn_reflns_theta_min          2.337
_diffrn_reflns_theta_max          26.772
_diffrn_reflns_theta_full         25.242
_diffrn_reflns_limit_h_min        -13
_diffrn_reflns_limit_h_max        13
_diffrn_reflns_limit_k_min        -22
_diffrn_reflns_limit_k_max        22
_diffrn_reflns_limit_l_min        -14
_diffrn_reflns_limit_l_max        14
_diffrn_reflns_reduction_process  narrow-frame
_diffrn_measured_fraction_theta_max 0.996
_diffrn_measured_fraction_theta_full 0.997
_diffrn_reflns_Laue_measured_fraction_max 0.996
_diffrn_reflns_Laue_measured_fraction_full 0.997
_diffrn_reflns_point_group_measured_fraction_max 0.996
_diffrn_reflns_point_group_measured_fraction_full 0.997
_diffrn_reflns_bruker_av_norm_I   2151.299
_diffrn_reflns_bruker_number_gt   45953
_reflns_number_total              3898
_reflns_number_gt                 3785
_reflns_threshold_expression      'I > 2\s(I)'
_reflns_Friedel_coverage          0.000
_reflns_Friedel_fraction_max      .
_reflns_Friedel_fraction_full     .
_reflns_special_details
;
 Reflections were merged by SHELXL according to the crystal
 class for the calculation of statistics and refinement.
 
 _reflns_Friedel_fraction is defined as the number of unique
 Friedel pairs measured divided by the number that would be
 possible theoretically, ignoring centric projections and
 systematic absences.
;
_computing_data_collection        'Bruker Instrument Service v6.2.12'
_computing_cell_refinement        'SAINT V8.41 (Bruker AXS LLC)'
_computing_data_reduction         'SAINT V8.41 (Bruker AXS LLC)'
_computing_structure_solution     'SHELXT 2018/2 (Sheldrick, 2018)'
_computing_structure_refinement   'SHELXL-2019/2 (Sheldrick, 2019)'
_computing_molecular_graphics     'shelXle (C.B. Huebschle, rev 1503)'
_computing_publication_material   ?
_computing_bruker_data_scaling    'SADABS-2016/2 - Bruker AXS area detector scaling and absorption correction'
_refine_special_details           ?
_refine_ls_structure_factor_coef  Fsqd
_refine_ls_matrix_type            full
_refine_ls_weighting_scheme       calc
_refine_ls_weighting_details      'w=1/[\s^2^(Fo^2^)+(0.0131P)^2^+2.4781P] where P=(Fo^2^+2Fc^2^)/3'
_atom_sites_solution_primary      'Intrinsic Phasing'
_atom_sites_solution_secondary    ?
_atom_sites_solution_hydrogens    geom
_refine_ls_hydrogen_treatment     constr
_refine_ls_number_reflns          3898
_refine_ls_number_parameters      229
_refine_ls_number_restraints      0
_refine_ls_R_factor_all           0.0308
_refine_ls_R_factor_gt            0.0299
_refine_ls_wR_factor_ref          0.0715
_refine_ls_wR_factor_gt           0.0711
_refine_ls_goodness_of_fit_ref    1.200
_refine_ls_restrained_S_all       1.200
_refine_ls_shift/su_max           0.001
_refine_ls_shift/su_mean          0.000
_refine_diff_density_max          0.652
_refine_diff_density_min          -0.531
_refine_diff_density_rms          0.070
_refine_ls_extinction_method      none
_refine_ls_extinction_coef        .

loop_
_atom_type_symbol
_atom_type_description
_atom_type_scat_dispersion_real
_atom_type_scat_dispersion_imag
_atom_type_scat_source
'C'  'C'  0.0033  0.0016 'International Tables Vol C Tables 4.2.6.8 and 6.1.1.4'
'H'  'H'  0.0000  0.0000 'International Tables Vol C Tables 4.2.6.8 and 6.1.1.4'
'Br' 'Br' -0.2901 2.4595 'International Tables Vol C Tables 4.2.6.8 and 6.1.1.4'
'N'  'N'  0.0061  0.0033 'International Tables Vol C Tables 4.2.6.8 and 6.1.1.4'
'O'  'O'  0.0106  0.0060 'International Tables Vol C Tables 4.2.6.8 and 6.1.1.4'

_geom_details
; All esds (except the esd in the dihedral angle between two l.s. planes)
 are estimated using the full covariance matrix.  The cell esds are taken
 into account individually in the estimation of esds in distances, angles
 and torsion angles; correlations between esds in cell parameters are only
 used when they are defined by crystal symmetry.  An approximate (isotropic)
 treatment of cell esds is used for estimating esds involving l.s. planes.
;
_geom_special_details
;
 All esds (except the esd in the dihedral angle between two l.s. planes)
 are estimated using the full covariance matrix.  The cell esds are taken
 into account individually in the estimation of esds in distances, angles
 and torsion angles; correlations between esds in cell parameters are only
 used when they are defined by crystal symmetry.  An approximate (isotropic)
 treatment of cell esds is used for estimating esds involving l.s. planes.
;

loop_
_bruker_diffrn_runs_axis
_bruker_diffrn_runs_distance
_bruker_diffrn_runs_theta
_bruker_diffrn_runs_omega
_bruker_diffrn_runs_phi
_bruker_diffrn_runs_chi
_bruker_diffrn_runs_width
_bruker_diffrn_runs_images
_bruker_diffrn_runs_time
_bruker_diffrn_runs_wavelength
_bruker_diffrn_runs_voltage
_bruker_diffrn_runs_current
_bruker_diffrn_runs_temperature
Phi   40.0 0.0    0.0             0.0             54.74 1.0 180 1.0 0.71073 50.0 1.0 99.99999999999997
Phi   40.0 0.0    0.0             180.0           54.74 1.0 180 1.0 0.71073 50.0 1.0 99.99999999999997
Phi   40.0 2.3495 -91.387         -127.48500000000001 24.0  0.5 397 6.0 0.71073 50.0 1.0 99.99999999999997
Omega 40.0 2.3495 3.745           -144.0          -44.5 0.5 211 6.0 0.71073 50.0 1.0 99.99999999999997
Omega 40.0 2.3495 3.745           144.0           -44.5 0.5 211 6.0 0.71073 50.0 1.0 99.99999999999997
Omega 40.0 2.3495 3.745           72.0            -44.5 0.5 211 6.0 0.71073 50.0 1.0 99.99999999999997
Phi   40.0 2.3495 2.7753817197182755 -204.0          -44.5 0.5 368 6.0 0.71073 50.0 1.0 99.99999999999997

loop_
_atom_site_label
_atom_site_type_symbol
_atom_site_fract_x
_atom_site_fract_y
_atom_site_fract_z
_atom_site_U_iso_or_equiv
_atom_site_adp_type
_atom_site_occupancy
_atom_site_site_symmetry_order
_atom_site_calc_flag
_atom_site_refinement_flags_posn
_atom_site_refinement_flags_adp
_atom_site_refinement_flags_occupancy
_atom_site_disorder_assembly
_atom_site_disorder_group
Br1  Br 0.50224(2)  0.63874(2)  0.59892(2)  0.02047(8) Uani 1 1 d    . . . . .
O1   O  0.17589(16) 0.29898(9)  0.74660(16) 0.0235(3)  Uani 1 1 d    . . . . .
O2   O  0.40553(15) 0.29103(8)  0.90201(15) 0.0201(3)  Uani 1 1 d    . . . . .
O3   O  0.40691(18) 0.27063(9)  0.59642(16) 0.0253(3)  Uani 1 1 d    . . . . .
O4   O  0.58366(16) 0.33333(9)  0.76919(16) 0.0244(3)  Uani 1 1 d    . . . . .
N1   N  0.28313(17) 0.44309(10) 0.90962(17) 0.0170(3)  Uani 1 1 d    . . . . .
C1   C  0.2157(2)   0.47626(13) 0.9710(2)   0.0195(4)  Uani 1 1 d    . . . . .
C2   C  0.1997(2)   0.55572(13) 0.9707(2)   0.0213(4)  Uani 1 1 d    . . . . .
H2   H  0.150499    0.578065    1.013643    0.026      Uiso 1 1 calc R U . . .
C3   C  0.2560(2)   0.60178(13) 0.9074(2)   0.0204(4)  Uani 1 1 d    . . . . .
H3   H  0.246947    0.656001    0.907321    0.025      Uiso 1 1 calc R U . . .
C4   C  0.3263(2)   0.56753(11) 0.8437(2)   0.0157(4)  Uani 1 1 d    . . . . .
C5   C  0.3352(2)   0.48691(11) 0.8463(2)   0.0146(4)  Uani 1 1 d    . . . . .
C6   C  0.4158(2)   0.44704(11) 0.7830(2)   0.0139(4)  Uani 1 1 d    . . . . .
H6   H  0.514876    0.437409    0.855303    0.017      Uiso 1 1 calc R U . . .
C7   C  0.4158(2)   0.49410(11) 0.6647(2)   0.0151(4)  Uani 1 1 d    . . . . .
H7   H  0.498472    0.477310    0.653995    0.018      Uiso 1 1 calc R U . . .
C8   C  0.4304(2)   0.57839(11) 0.6946(2)   0.0161(4)  Uani 1 1 d    . . . . .
C9   C  0.3902(2)   0.61278(11) 0.7770(2)   0.0172(4)  Uani 1 1 d    . . . . .
H9   H  0.402849    0.666513    0.792506    0.021      Uiso 1 1 calc R U . . .
C10  C  0.1613(2)   0.42294(15) 1.0416(2)   0.0275(5)  Uani 1 1 d    . . . . .
H10A H  0.106398    0.452213    1.075037    0.041      Uiso 1 1 calc R U . . .
H10B H  0.240717    0.398072    1.119037    0.041      Uiso 1 1 calc R U . . .
H10C H  0.101266    0.383774    0.976607    0.041      Uiso 1 1 calc R U . . .
C11  C  0.3477(2)   0.37078(11) 0.7100(2)   0.0161(4)  Uani 1 1 d    . . . . .
C12  C  0.2247(2)   0.39807(12) 0.5738(2)   0.0205(4)  Uani 1 1 d    . . . . .
H12A H  0.142108    0.410877    0.585924    0.025      Uiso 1 1 calc R U . . .
H12B H  0.197313    0.357460    0.503269    0.025      Uiso 1 1 calc R U . . .
C13  C  0.2774(2)   0.47020(12) 0.5302(2)   0.0177(4)  Uani 1 1 d    . . . . .
H13  H  0.303543    0.455107    0.458393    0.021      Uiso 1 1 calc R U . . .
C14  C  0.1651(2)   0.53071(12) 0.4722(2)   0.0193(4)  Uani 1 1 d    . . . . .
H14  H  0.129665    0.550167    0.529774    0.023      Uiso 1 1 calc R U . . .
C15  C  0.1120(3)   0.55882(14) 0.3466(2)   0.0285(5)  Uani 1 1 d    . . . . .
H15A H  0.144991    0.540701    0.286293    0.034      Uiso 1 1 calc R U . . .
H15B H  0.041016    0.597131    0.316764    0.034      Uiso 1 1 calc R U . . .
C16  C  0.2967(2)   0.31815(11) 0.7882(2)   0.0177(4)  Uani 1 1 d    . . . . .
C17  C  0.3673(2)   0.24357(14) 0.9861(2)   0.0283(5)  Uani 1 1 d    . . . . .
H17A H  0.452695    0.222776    1.063040    0.042      Uiso 1 1 calc R U . . .
H17B H  0.307454    0.201238    0.930907    0.042      Uiso 1 1 calc R U . . .
H17C H  0.315965    0.274545    1.021406    0.042      Uiso 1 1 calc R U . . .
C18  C  0.4484(2)   0.31962(11) 0.6834(2)   0.0183(4)  Uani 1 1 d    . . . . .
C19  C  0.6833(3)   0.28052(14) 0.7611(3)   0.0293(5)  Uani 1 1 d    . . . . .
H19A H  0.653262    0.227629    0.762576    0.044      Uiso 1 1 calc R U . . .
H19B H  0.776795    0.288790    0.839500    0.044      Uiso 1 1 calc R U . . .
H19C H  0.687189    0.289490    0.675800    0.044      Uiso 1 1 calc R U . . .

loop_
_atom_site_aniso_label
_atom_site_aniso_U_11
_atom_site_aniso_U_22
_atom_site_aniso_U_33
_atom_site_aniso_U_23
_atom_site_aniso_U_13
_atom_site_aniso_U_12
Br1 0.02384(12) 0.01734(11) 0.02326(12) 0.00447(8) 0.01369(9) -0.00012(8)
O1  0.0186(7)   0.0188(7)   0.0236(8)   0.0026(6)  0.0024(6)  -0.0050(6)
O2  0.0177(7)   0.0168(7)   0.0201(7)   0.0058(6)  0.0044(6)  -0.0005(6)
O3  0.0351(9)   0.0183(7)   0.0254(8)   -0.0063(6) 0.0166(7)  -0.0054(7)
O4  0.0221(8)   0.0230(8)   0.0226(8)   -0.0034(6) 0.0062(6)  0.0090(6)
N1  0.0140(8)   0.0192(8)   0.0155(8)   0.0003(7)  0.0052(7)  -0.0016(6)
C1  0.0122(9)   0.0281(11)  0.0162(10)  0.0006(8)  0.0052(8)  -0.0013(8)
C2  0.0156(9)   0.0290(11)  0.0202(10)  -0.0048(9) 0.0092(8)  0.0012(8)
C3  0.0162(9)   0.0214(10)  0.0211(10)  -0.0061(8) 0.0067(8)  0.0013(8)
C4  0.0144(9)   0.0160(9)   0.0141(9)   -0.0005(7) 0.0046(8)  0.0014(7)
C5  0.0114(8)   0.0157(9)   0.0133(9)   -0.0002(7) 0.0030(7)  -0.0005(7)
C6  0.0144(9)   0.0110(9)   0.0140(9)   0.0012(7)  0.0047(7)  0.0006(7)
C7  0.0177(9)   0.0125(9)   0.0155(9)   0.0002(7)  0.0083(8)  0.0018(7)
C8  0.0160(9)   0.0139(9)   0.0163(9)   0.0050(7)  0.0060(8)  -0.0001(7)
C9  0.0178(9)   0.0118(9)   0.0176(10)  0.0007(7)  0.0050(8)  0.0008(7)
C10 0.0231(11)  0.0364(13)  0.0270(12)  0.0028(10) 0.0152(10) -0.0030(10)
C11 0.0178(9)   0.0113(9)   0.0154(9)   0.0002(7)  0.0048(8)  -0.0003(7)
C12 0.0207(10)  0.0158(10)  0.0157(10)  0.0017(8)  0.0013(8)  -0.0006(8)
C13 0.0219(10)  0.0160(9)   0.0134(9)   -0.0014(7) 0.0068(8)  0.0023(8)
C14 0.0194(10)  0.0165(10)  0.0176(10)  -0.0023(8) 0.0053(8)  0.0004(8)
C15 0.0335(13)  0.0248(11)  0.0203(11)  0.0023(9)  0.0073(10) 0.0072(10)
C16 0.0200(10)  0.0105(9)   0.0174(10)  -0.0009(7) 0.0047(8)  -0.0017(7)
C17 0.0254(11)  0.0246(11)  0.0257(12)  0.0112(9)  0.0048(10) -0.0046(9)
C18 0.0264(11)  0.0117(9)   0.0161(9)   0.0033(7)  0.0096(8)  0.0006(8)
C19 0.0306(12)  0.0294(12)  0.0259(11)  0.0016(10) 0.0118(10) 0.0164(10)

loop_
_geom_bond_atom_site_label_1
_geom_bond_atom_site_label_2
_geom_bond_distance
_geom_bond_site_symmetry_2
_geom_bond_publ_flag
Br1 C8   1.903(2) . ?
O1  C16  1.207(3) . ?
O2  C16  1.336(2) . ?
O2  C17  1.447(3) . ?
O3  C18  1.204(3) . ?
O4  C18  1.332(3) . ?
O4  C19  1.452(3) . ?
N1  C5   1.331(3) . ?
N1  C1   1.344(3) . ?
C1  C2   1.395(3) . ?
C1  C10  1.504(3) . ?
C2  C3   1.385(3) . ?
C2  H2   0.9500   . ?
C3  C4   1.394(3) . ?
C3  H3   0.9500   . ?
C4  C5   1.408(3) . ?
C4  C9   1.461(3) . ?
C5  C6   1.523(3) . ?
C6  C11  1.548(3) . ?
C6  C7   1.548(3) . ?
C6  H6   1.0000   . ?
C7  C8   1.497(3) . ?
C7  C13  1.584(3) . ?
C7  H7   1.0000   . ?
C8  C9   1.329(3) . ?
C9  H9   0.9500   . ?
C10 H10A 0.9800   . ?
C10 H10B 0.9800   . ?
C10 H10C 0.9800   . ?
C11 C16  1.534(3) . ?
C11 C12  1.537(3) . ?
C11 C18  1.541(3) . ?
C12 C13  1.549(3) . ?
C12 H12A 0.9900   . ?
C12 H12B 0.9900   . ?
C13 C14  1.502(3) . ?
C13 H13  1.0000   . ?
C14 C15  1.323(3) . ?
C14 H14  0.9500   . ?
C15 H15A 0.9500   . ?
C15 H15B 0.9500   . ?
C17 H17A 0.9800   . ?
C17 H17B 0.9800   . ?
C17 H17C 0.9800   . ?
C19 H19A 0.9800   . ?
C19 H19B 0.9800   . ?
C19 H19C 0.9800   . ?

loop_
_geom_angle_atom_site_label_1
_geom_angle_atom_site_label_2
_geom_angle_atom_site_label_3
_geom_angle
_geom_angle_site_symmetry_1
_geom_angle_site_symmetry_3
_geom_angle_publ_flag
C16  O2  C17  114.73(17) . . ?
C18  O4  C19  115.87(17) . . ?
C5   N1  C1   119.33(18) . . ?
N1   C1  C2   121.48(19) . . ?
N1   C1  C10  116.1(2)   . . ?
C2   C1  C10  122.4(2)   . . ?
C3   C2  C1   119.50(19) . . ?
C3   C2  H2   120.3      . . ?
C1   C2  H2   120.3      . . ?
C2   C3  C4   119.1(2)   . . ?
C2   C3  H3   120.4      . . ?
C4   C3  H3   120.4      . . ?
C3   C4  C5   117.73(19) . . ?
C3   C4  C9   121.95(19) . . ?
C5   C4  C9   120.32(18) . . ?
N1   C5  C4   122.78(18) . . ?
N1   C5  C6   117.44(17) . . ?
C4   C5  C6   119.65(17) . . ?
C5   C6  C11  113.53(16) . . ?
C5   C6  C7   112.41(15) . . ?
C11  C6  C7   101.74(15) . . ?
C5   C6  H6   109.6      . . ?
C11  C6  H6   109.6      . . ?
C7   C6  H6   109.6      . . ?
C8   C7  C6   111.99(16) . . ?
C8   C7  C13  114.78(16) . . ?
C6   C7  C13  106.12(16) . . ?
C8   C7  H7   107.9      . . ?
C6   C7  H7   107.9      . . ?
C13  C7  H7   107.9      . . ?
C9   C8  C7   124.08(18) . . ?
C9   C8  Br1  119.32(15) . . ?
C7   C8  Br1  116.52(14) . . ?
C8   C9  C4   119.65(18) . . ?
C8   C9  H9   120.2      . . ?
C4   C9  H9   120.2      . . ?
C1   C10 H10A 109.5      . . ?
C1   C10 H10B 109.5      . . ?
H10A C10 H10B 109.5      . . ?
C1   C10 H10C 109.5      . . ?
H10A C10 H10C 109.5      . . ?
H10B C10 H10C 109.5      . . ?
C16  C11 C12  111.47(17) . . ?
C16  C11 C18  103.88(15) . . ?
C12  C11 C18  110.43(17) . . ?
C16  C11 C6   115.27(16) . . ?
C12  C11 C6   102.80(15) . . ?
C18  C11 C6   113.18(16) . . ?
C11  C12 C13  106.49(16) . . ?
C11  C12 H12A 110.4      . . ?
C13  C12 H12A 110.4      . . ?
C11  C12 H12B 110.4      . . ?
C13  C12 H12B 110.4      . . ?
H12A C12 H12B 108.6      . . ?
C14  C13 C12  111.17(17) . . ?
C14  C13 C7   115.25(16) . . ?
C12  C13 C7   104.00(15) . . ?
C14  C13 H13  108.7      . . ?
C12  C13 H13  108.7      . . ?
C7   C13 H13  108.7      . . ?
C15  C14 C13  124.6(2)   . . ?
C15  C14 H14  117.7      . . ?
C13  C14 H14  117.7      . . ?
C14  C15 H15A 120.0      . . ?
C14  C15 H15B 120.0      . . ?
H15A C15 H15B 120.0      . . ?
O1   C16 O2   124.65(19) . . ?
O1   C16 C11  124.34(18) . . ?
O2   C16 C11  110.74(17) . . ?
O2   C17 H17A 109.5      . . ?
O2   C17 H17B 109.5      . . ?
H17A C17 H17B 109.5      . . ?
O2   C17 H17C 109.5      . . ?
H17A C17 H17C 109.5      . . ?
H17B C17 H17C 109.5      . . ?
O3   C18 O4   124.2(2)   . . ?
O3   C18 C11  122.5(2)   . . ?
O4   C18 C11  113.24(17) . . ?
O4   C19 H19A 109.5      . . ?
O4   C19 H19B 109.5      . . ?
H19A C19 H19B 109.5      . . ?
O4   C19 H19C 109.5      . . ?
H19A C19 H19C 109.5      . . ?
H19B C19 H19C 109.5      . . ?

loop_
_geom_torsion_atom_site_label_1
_geom_torsion_atom_site_label_2
_geom_torsion_atom_site_label_3
_geom_torsion_atom_site_label_4
_geom_torsion
_geom_torsion_site_symmetry_1
_geom_torsion_site_symmetry_2
_geom_torsion_site_symmetry_3
_geom_torsion_site_symmetry_4
_geom_torsion_publ_flag
C5  N1  C1  C2  -0.4(3)     . . . . ?
C5  N1  C1  C10 -179.35(18) . . . . ?
N1  C1  C2  C3  -0.9(3)     . . . . ?
C10 C1  C2  C3  178.0(2)    . . . . ?
C1  C2  C3  C4  0.8(3)      . . . . ?
C2  C3  C4  C5  0.5(3)      . . . . ?
C2  C3  C4  C9  -178.99(19) . . . . ?
C1  N1  C5  C4  1.8(3)      . . . . ?
C1  N1  C5  C6  177.67(17)  . . . . ?
C3  C4  C5  N1  -1.8(3)     . . . . ?
C9  C4  C5  N1  177.67(18)  . . . . ?
C3  C4  C5  C6  -177.65(17) . . . . ?
C9  C4  C5  C6  1.9(3)      . . . . ?
N1  C5  C6  C11 40.8(2)     . . . . ?
C4  C5  C6  C11 -143.19(18) . . . . ?
N1  C5  C6  C7  155.59(17)  . . . . ?
C4  C5  C6  C7  -28.4(2)    . . . . ?
C5  C6  C7  C8  38.7(2)     . . . . ?
C11 C6  C7  C8  160.46(16)  . . . . ?
C5  C6  C7  C13 -87.28(18)  . . . . ?
C11 C6  C7  C13 34.51(19)   . . . . ?
C6  C7  C8  C9  -26.5(3)    . . . . ?
C13 C7  C8  C9  94.6(2)     . . . . ?
C6  C7  C8  Br1 157.00(13)  . . . . ?
C13 C7  C8  Br1 -81.93(19)  . . . . ?
C7  C8  C9  C4  -0.5(3)     . . . . ?
Br1 C8  C9  C4  175.96(14)  . . . . ?
C3  C4  C9  C8  -166.4(2)   . . . . ?
C5  C4  C9  C8  14.1(3)     . . . . ?
C5  C6  C11 C16 -43.9(2)    . . . . ?
C7  C6  C11 C16 -164.91(16) . . . . ?
C5  C6  C11 C12 77.6(2)     . . . . ?
C7  C6  C11 C12 -43.42(19)  . . . . ?
C5  C6  C11 C18 -163.29(16) . . . . ?
C7  C6  C11 C18 75.71(19)   . . . . ?
C16 C11 C12 C13 160.70(16)  . . . . ?
C18 C11 C12 C13 -84.37(19)  . . . . ?
C6  C11 C12 C13 36.7(2)     . . . . ?
C11 C12 C13 C14 -139.47(18) . . . . ?
C11 C12 C13 C7  -14.9(2)    . . . . ?
C8  C7  C13 C14 -14.7(3)    . . . . ?
C6  C7  C13 C14 109.50(19)  . . . . ?
C8  C7  C13 C12 -136.68(18) . . . . ?
C6  C7  C13 C12 -12.4(2)    . . . . ?
C12 C13 C14 C15 -120.1(2)   . . . . ?
C7  C13 C14 C15 121.9(2)    . . . . ?
C17 O2  C16 O1  -8.5(3)     . . . . ?
C17 O2  C16 C11 177.21(17)  . . . . ?
C12 C11 C16 O1  1.7(3)      . . . . ?
C18 C11 C16 O1  -117.2(2)   . . . . ?
C6  C11 C16 O1  118.4(2)    . . . . ?
C12 C11 C16 O2  176.06(17)  . . . . ?
C18 C11 C16 O2  57.1(2)     . . . . ?
C6  C11 C16 O2  -67.3(2)    . . . . ?
C19 O4  C18 O3  -5.2(3)     . . . . ?
C19 O4  C18 C11 172.35(18)  . . . . ?
C16 C11 C18 O3  76.2(2)     . . . . ?
C12 C11 C18 O3  -43.5(3)    . . . . ?
C6  C11 C18 O3  -158.10(19) . . . . ?
C16 C11 C18 O4  -101.40(19) . . . . ?
C12 C11 C18 O4  138.97(18)  . . . . ?
C6  C11 C18 O4  24.3(2)     . . . . ?

_shelx_res_file
;
TITL glo10899.res in P2(1)/n
    glo10899.res
    created by SHELXL-2019/3 at 14:16:21 on 19-Aug-2025
REM Old TITL glo10899 in P2(1)/n
REM SHELXT solution in P2(1)/n: R1 0.105, Rweak 0.007, Alpha 0.029
REM <I/s>   0.822 for  141 systematic absences,  Orientation as input
REM Formula found by SHELXT:  C19 Br N2 O3
CELL  0.71073  10.8112  17.4261  11.0987   90.000  118.479   90.000
ZERR    4.000   0.0006   0.0009   0.0007    0.000    0.002    0.000
LATT  1
SYMM 1/2-X, 1/2+Y, 1/2-Z
SFAC C H BR N O
UNIT 76 80 4 4 16
TEMP -173.150
SIZE 0.17 0.20 0.22
ACTA
CONF

LIST 4

L.S. 10
BOND $H
FMAP 2
PLAN 10

OMIT     2   1   2
OMIT    -3   4   1
OMIT     3   1   2
OMIT    -1   0   1
OMIT     4   3   3
OMIT     3   2   2
OMIT    -4   0   8
OMIT    -4   2   5
OMIT     2   0   4

HTAB

WGHT    0.013100    2.478100
FVAR       0.41055
BR1   3    0.502244    0.638740    0.598916    11.00000    0.02384    0.01734 =
         0.02326    0.00447    0.01369   -0.00012
O1    5    0.175890    0.298979    0.746601    11.00000    0.01861    0.01883 =
         0.02361    0.00261    0.00242   -0.00500
O2    5    0.405526    0.291030    0.902008    11.00000    0.01768    0.01679 =
         0.02005    0.00578    0.00440   -0.00053
O3    5    0.406908    0.270634    0.596419    11.00000    0.03508    0.01828 =
         0.02540   -0.00628    0.01662   -0.00536
O4    5    0.583661    0.333334    0.769195    11.00000    0.02206    0.02304 =
         0.02258   -0.00343    0.00621    0.00897
N1    4    0.283129    0.443090    0.909618    11.00000    0.01400    0.01916 =
         0.01553    0.00029    0.00519   -0.00163
C1    1    0.215655    0.476256    0.971038    11.00000    0.01223    0.02813 =
         0.01622    0.00061    0.00515   -0.00134
C2    1    0.199671    0.555721    0.970732    11.00000    0.01560    0.02900 =
         0.02020   -0.00481    0.00924    0.00116
AFIX  43
H2    2    0.150499    0.578065    1.013643    11.00000   -1.20000
AFIX   0
C3    1    0.256039    0.601776    0.907393    11.00000    0.01617    0.02144 =
         0.02105   -0.00610    0.00673    0.00128
AFIX  43
H3    2    0.246947    0.656001    0.907321    11.00000   -1.20000
AFIX   0

C4    1    0.326301    0.567533    0.843735    11.00000    0.01436    0.01602 =
         0.01414   -0.00053    0.00460    0.00140
C5    1    0.335233    0.486913    0.846337    11.00000    0.01139    0.01572 =
         0.01330   -0.00017    0.00304   -0.00054
C6    1    0.415776    0.447043    0.783014    11.00000    0.01435    0.01097 =
         0.01397    0.00123    0.00473    0.00064
AFIX  13
H6    2    0.514876    0.437409    0.855303    11.00000   -1.20000
AFIX   0
C7    1    0.415794    0.494103    0.664700    11.00000    0.01768    0.01250 =
         0.01551    0.00023    0.00829    0.00177
AFIX  13
H7    2    0.498472    0.477310    0.653995    11.00000   -1.20000
AFIX   0
C8    1    0.430423    0.578390    0.694587    11.00000    0.01595    0.01395 =
         0.01627    0.00499    0.00602   -0.00014
C9    1    0.390167    0.612784    0.777027    11.00000    0.01782    0.01179 =
         0.01762    0.00071    0.00501    0.00078
AFIX  43
H9    2    0.402849    0.666513    0.792506    11.00000   -1.20000
AFIX   0
C10   1    0.161275    0.422937    1.041570    11.00000    0.02315    0.03637 =
         0.02701    0.00282    0.01517   -0.00298
AFIX 137
H10A  2    0.106398    0.452213    1.075037    11.00000   -1.50000
H10B  2    0.240717    0.398072    1.119037    11.00000   -1.50000
H10C  2    0.101266    0.383774    0.976607    11.00000   -1.50000
AFIX   0
C11   1    0.347674    0.370779    0.710046    11.00000    0.01785    0.01129 =
         0.01539    0.00017    0.00484   -0.00028
C12   1    0.224711    0.398066    0.573799    11.00000    0.02074    0.01578 =
         0.01572    0.00168    0.00130   -0.00060
AFIX  23
H12A  2    0.142108    0.410877    0.585924    11.00000   -1.20000
H12B  2    0.197313    0.357460    0.503269    11.00000   -1.20000
AFIX   0
C13   1    0.277391    0.470202    0.530240    11.00000    0.02190    0.01598 =
         0.01341   -0.00143    0.00685    0.00226
AFIX  13
H13   2    0.303543    0.455107    0.458393    11.00000   -1.20000
AFIX   0
C14   1    0.165090    0.530715    0.472243    11.00000    0.01935    0.01653 =
         0.01758   -0.00229    0.00529    0.00043
AFIX  43
H14   2    0.129665    0.550167    0.529774    11.00000   -1.20000
AFIX   0
C15   1    0.112049    0.558823    0.346632    11.00000    0.03353    0.02477 =
         0.02033    0.00228    0.00727    0.00718
AFIX  93
H15A  2    0.144991    0.540701    0.286293    11.00000   -1.20000
H15B  2    0.041016    0.597131    0.316764    11.00000   -1.20000
AFIX   0
C16   1    0.296711    0.318146    0.788225    11.00000    0.01998    0.01051 =
         0.01740   -0.00087    0.00474   -0.00170
C17   1    0.367328    0.243567    0.986128    11.00000    0.02538    0.02460 =
         0.02571    0.01115    0.00478   -0.00456
AFIX 137
H17A  2    0.452695    0.222776    1.063040    11.00000   -1.50000
H17B  2    0.307454    0.201238    0.930907    11.00000   -1.50000
H17C  2    0.315965    0.274545    1.021406    11.00000   -1.50000
AFIX   0
C18   1    0.448420    0.319623    0.683433    11.00000    0.02638    0.01169 =
         0.01610    0.00335    0.00958    0.00062
C19   1    0.683326    0.280519    0.761110    11.00000    0.03055    0.02944 =
         0.02590    0.00158    0.01184    0.01636
AFIX 137
H19A  2    0.653262    0.227629    0.762576    11.00000   -1.50000
H19B  2    0.776795    0.288790    0.839500    11.00000   -1.50000
H19C  2    0.687189    0.289490    0.675800    11.00000   -1.50000
AFIX   0
HKLF 4


REM  glo10899.res in P2(1)/n
REM wR2 = 0.0715, GooF = S = 1.200, Restrained GooF = 1.200 for all data
REM R1 = 0.0299 for 3785 Fo > 4sig(Fo) and 0.0308 for all 3898 data
REM 229 parameters refined using 0 restraints

END

WGHT      0.0131      2.4781

REM Instructions for potential hydrogen bonds
EQIV $1 -x+1/2, y+1/2, -z+3/2
HTAB C9 O1_$1
EQIV $2 -x+1, -y+1, -z+2
HTAB C10 Br1_$2
EQIV $3 x+1/2, -y+1/2, z+1/2
HTAB C17 O1_$3
EQIV $4 -x+1, -y+1, -z+1
HTAB C19 Br1_$4

REM Highest difference peak  0.652,  deepest hole -0.531,  1-sigma level  0.070
Q1    1   0.0410  0.3696  0.8558  11.00000  0.05    0.65
Q2    1   0.3976  0.3476  0.6960  11.00000  0.05    0.39
Q3    1   0.5787  0.6097  0.6495  11.00000  0.05    0.39
Q4    1   0.2235  0.4966  0.4992  11.00000  0.05    0.36
Q5    1   0.2993  0.3654  0.6023  11.00000  0.05    0.36
Q6    1   0.4161  0.6177  0.5368  11.00000  0.05    0.36
Q7    1   0.5956  0.6615  0.6749  11.00000  0.05    0.36
Q8    1   0.3847  0.4046  0.7453  11.00000  0.05    0.35
Q9    1   0.4293  0.5368  0.6755  11.00000  0.05    0.34
Q10   1   0.4076  0.6580  0.5377  11.00000  0.05    0.34
;
_shelx_res_checksum               17321
_shelx_hkl_file
;
   1   0   0    0.20    0.20
   1   0   0    0.10    0.20
   1   0   0    0.00    0.10
   1   0   0    0.20    0.10
  -1   0   0    0.00    0.10
   2   0   0   18.00    1.30
   2   0   0   19.70    1.50
   2   0   0   18.10    1.20
   2   0   0   15.40    1.40
  -2   0   0   18.20    1.20
  -2   0   0   19.00    1.40
  -2   0   0   21.70    1.50
   3   0   0    0.90    0.50
   3   0   0    0.60    0.70
   3   0   0    1.60    0.60
  -3   0   0    1.80    1.20
  -3   0   0    1.20    0.80
  -3   0   0    0.10    0.50
   3   0   0    1.30    0.60
   4   0   0  138.79    7.90
   4   0   0  156.78    7.80
  -4   0   0  131.89    7.80
  -4   0   0  134.29    7.30
  -4   0   0  142.79    7.80
   4   0   0  142.39    7.40
   4   0   0  134.79    7.50
   5   0   0   -0.20    0.80
   5   0   0   -0.10    1.10
  -5   0   0   -0.70    0.80
   5   0   0    0.40    0.80
  -5   0   0    0.50    0.70
  -5   0   0   -0.40    0.90
  -5   0   0    0.60    1.10
  -6   0   0  405.96   20.40
   6   0   0  426.06   20.70
   6   0   0  409.46   21.20
   6   0   0  368.76   20.90
  -6   0   0  420.56   21.30
  -6   0   0  395.46   20.20
  -6   0   0  408.96   21.00
   6   0   0  386.66   20.30
   7   0   0   -0.30    1.40
  -7   0   0   -0.40    1.00
   7   0   0    0.20    1.30
  -7   0   0    0.10    1.20
  -7   0   0   -0.40    1.30
  -7   0   0    0.50    1.60
   7   0   0    1.20    1.90
   7   0   0    2.20    1.30
   8   0   0  133.19    8.30
  -8   0   0  119.09    7.50
   8   0   0  125.69    8.60
   8   0   0  130.99    8.80
  -8   0   0  129.59    7.10
  -8   0   0  122.09    8.20
   8   0   0  142.19    8.00
  -8   0   0  122.49    8.60
   9   0   0    1.20    2.40
   9   0   0   -1.40    1.80
  -9   0   0   -0.50    1.20
  -9   0   0    1.80    1.90
   9   0   0   -2.80    1.60
   9   0   0    0.70    1.70
  -9   0   0    0.20    1.60
 -10   0   0  523.95   27.70
  10   0   0  512.25   28.20
 -10   0   0  503.45   26.00
  10   0   0  543.05   26.80
  10   0   0  514.95   27.20
 -10   0   0  497.05   28.40
 -10   0   0  525.45   26.70
  11   0   0   -0.30    2.10
  11   0   0    1.70    3.00
  11   0   0    2.90    2.30
  11   0   0    2.40    3.40
 -11   0   0   -0.90    1.80
 -11   0   0   -0.30    2.10
 -12   0   0  341.67   19.80
  12   0   0  350.86   19.10
  12   0   0  337.27   20.90
  12   0   0  368.36   19.70
 -12   0   0  337.57   18.80
  12   0   0  352.86   22.20
   1  -1   0 4526.55  226.88
  -1  -1   0 4598.24  223.78
   1   1   0 4442.36  223.68
   2  -1   0  185.58    9.20
   2  -1   0  164.38    9.20
  -2  -1   0  182.68    9.00
  -2  -1   0  184.68    9.10
  -2  -1   0  175.88    8.80
   2   1   0  185.08    9.20
   2   1   0  174.18    8.80
  -2   1   0  165.68    8.90
  -2   1   0  174.08    9.20
  -2   1   0  181.08    8.90
  -2   1   0  177.98    9.20
   3  -1   0 1215.18   74.99
  -3  -1   0 1265.67   72.39
   3   1   0 1209.98   72.19
   4  -1   0  241.28   13.10
  -4  -1   0  249.18   13.10
   4  -1   0  262.87   13.20
  -4  -1   0  255.97   12.50
   4  -1   0  246.08   12.80
   4  -1   0  261.37   13.20
  -4  -1   0  245.58   12.90
  -4   1   0  237.88   12.70
   4   1   0  243.88   12.70
   4   1   0  251.37   12.60
  -4   1   0  232.28   13.10
  -4   1   0  237.98   12.60
   4   1   0  271.47   13.20
   4   1   0  256.47   12.90
  -4   1   0  237.58   13.10
  -5  -1   0  111.99    5.70
  -5  -1   0  100.69    6.20
  -5  -1   0  115.69    6.70
   5  -1   0  102.49    5.90
   5  -1   0  102.69    6.10
   5  -1   0  116.79    6.80
   5  -1   0  102.59    6.50
  -5   1   0  101.99    6.00
   5   1   0  107.99    6.30
   5   1   0  100.69    5.90
  -5   1   0  109.69    6.70
  -5   1   0  107.69    6.60
   5   1   0  112.19    6.10
  -5   1   0  110.09    5.90
   5   1   0  111.19    6.70
   6  -1   0   10.80    2.00
   6  -1   0    5.90    1.60
   6  -1   0    8.80    1.50
   6  -1   0    9.00    2.10
  -6  -1   0   10.80    1.90
  -6  -1   0    9.30    1.90
  -6  -1   0    9.90    1.20
  -6  -1   0    9.20    1.50
   6   1   0    8.10    2.00
   6   1   0    8.80    1.50
   6   1   0   11.40    1.90
  -6   1   0   10.70    2.20
   6   1   0    9.10    1.60
  -6   1   0   11.40    1.50
  -6   1   0   11.90    2.10
  -6   1   0    9.90    1.50
   7  -1   0   39.70    4.00
   7  -1   0   39.00    3.30
  -7  -1   0   37.10    3.60
   7  -1   0   46.20    3.60
  -7  -1   0   40.00    2.80
   7  -1   0   32.90    3.80
  -7  -1   0   41.80    3.20
  -7  -1   0   32.10    3.80
   7   1   0   44.50    3.60
  -7   1   0   42.40    3.40
  -7   1   0   41.00    4.00
   7   1   0   46.00    4.90
  -7   1   0   44.90    4.20
  -7   1   0   42.60    3.10
   7   1   0   38.00    3.20
   7   1   0   40.40    3.80
   8  -1   0   11.20    2.70
  -8  -1   0   13.50    2.40
   8  -1   0   12.70    2.10
  -8  -1   0   17.40    3.20
  -8  -1   0   14.80    1.70
   8  -1   0   11.90    2.50
   8  -1   0   13.10    2.30
  -8  -1   0    8.60    1.80
  -8   1   0    9.80    2.00
  -8   1   0   12.10    1.80
   8   1   0   13.50    2.30
   8   1   0   10.60    2.00
  -8   1   0   10.40    2.70
  -8   1   0   10.00    2.40
   8   1   0   13.50    2.50
   8   1   0   11.70    2.70
  -9  -1   0  142.29    7.80
   9  -1   0  153.88    8.70
   9  -1   0  137.19    9.00
  -9  -1   0  148.29    9.20
   9  -1   0  131.79    9.70
  -9  -1   0  147.29    8.50
   9  -1   0  120.79   10.10
   9   1   0  142.29    9.90
   9   1   0  154.28    9.30
   9   1   0  160.08    9.00
  -9   1   0  142.39    8.10
  -9   1   0  149.39    8.60
  -9   1   0  154.28    9.70
   9   1   0  131.89    8.40
 -10  -1   0   50.49    5.70
  10  -1   0   51.69    5.00
 -10  -1   0   46.60    5.90
  10  -1   0   41.40    4.30
 -10  -1   0   45.50    3.30
  10  -1   0   44.50    5.60
  10   1   0   56.69    7.30
 -10   1   0   53.39    5.60
  10   1   0   53.69    6.10
 -10   1   0   44.60    4.30
 -10   1   0   46.20    3.70
  10   1   0   45.20    4.30
  10   1   0   43.50    4.60
  11  -1   0  173.38   10.60
  11  -1   0  171.28   10.10
  11  -1   0  148.19   11.40
 -11  -1   0  162.98   10.50
 -11   1   0  178.98   11.20
  11   1   0  162.48   12.70
 -11   1   0  158.78    9.00
  11   1   0  158.58   10.00
  11   1   0  168.68   11.80
  11   1   0  152.68   10.20
 -11   1   0  162.38    9.90
  12  -1   0    3.10    2.50
  12  -1   0    6.40    2.90
 -12  -1   0    1.90    2.20
  12  -1   0    0.30    3.20
  12  -1   0   -0.30    3.40
 -12   1   0    1.70    2.10
  12   1   0   -0.70    2.40
  12   1   0   -1.30    3.70
  12   1   0    5.10    2.30
  12   1   0    1.80    3.20
   0  -2   0  350.86   22.10
   1  -2   0  228.38   11.50
   1   2   0  216.48   11.30
   1   2   0  239.48   11.80
   1   2   0  242.78   11.40
  -2  -2   0 1166.18   64.59
   2  -2   0 1022.70   68.79
   2   2   0 1201.28   64.89
  -2   2   0 1305.67   71.59
   3  -2   0  130.69    7.60
  -3  -2   0  163.28    7.30
   3  -2   0  148.09    8.00
   3  -2   0  165.78    7.60
  -3  -2   0  125.29    7.40
  -3  -2   0  143.79    7.80
   3   2   0  139.59    7.40
   3   2   0  151.18    7.50
  -3   2   0  135.29    7.60
  -3   2   0  135.39    7.90
  -3   2   0  145.19    7.90
  -3   2   0  150.98    7.50
   3   2   0  144.69    7.30
   4  -2   0   44.20    5.30
   4  -2   0   37.40    2.80
  -4  -2   0   42.60    2.40
   4  -2   0   44.10    3.30
  -4  -2   0   43.50    3.20
  -4  -2   0   47.10    3.10
  -4   2   0   43.00    2.90
  -4   2   0   44.60    3.30
   4   2   0   43.00    2.60
  -4   2   0   42.20    3.30
  -4   2   0   49.50    2.80
   4   2   0   39.20    3.20
   4   2   0   36.40    2.70
  -5  -2   0    0.60    1.00
   5  -2   0    2.10    1.20
   5  -2   0   -0.30    0.80
   5  -2   0    1.10    1.00
  -5  -2   0    1.20    0.60
   5  -2   0    2.30    1.20
  -5  -2   0    0.90    0.90
   5   2   0    1.30    0.80
  -5   2   0    1.20    1.40
  -5   2   0    0.30    0.80
   5   2   0    0.60    0.90
   5   2   0    1.20    1.10
  -5   2   0    1.00    0.90
  -5   2   0    0.80    1.20
   5   2   0    0.80    0.90
  -6  -2   0   12.20    2.10
   6  -2   0   17.00    1.90
   6  -2   0   14.80    2.10
  -6  -2   0   15.70    1.40
   6  -2   0   12.50    2.10
  -6  -2   0   14.60    1.90
   6  -2   0   11.90    2.20
  -6   2   0   13.10    2.30
   6   2   0   13.60    2.20
   6   2   0   10.50    1.80
   6   2   0   18.00    2.20
  -6   2   0   14.70    1.90
  -6   2   0   16.60    1.80
  -6   2   0   16.70    2.40
   6   2   0   11.80    1.60
  -7  -2   0   78.09    6.10
   7  -2   0   79.89    6.20
  -7  -2   0   86.29    4.70
  -7  -2   0   86.99    5.60
   7  -2   0   77.09    5.30
   7  -2   0   84.39    5.70
  -7   2   0   83.39    5.10
   7   2   0   97.29    5.80
  -7   2   0   85.69    5.40
   7   2   0   79.89    6.60
  -7   2   0   80.89    6.10
   7   2   0   77.99    5.10
  -7   2   0   86.39    6.20
   7   2   0   88.29    5.40
  -8  -2   0   22.60    3.00
  -8  -2   0   21.60    3.50
   8  -2   0   18.90    2.50
  -8  -2   0   22.20    1.90
   8  -2   0   17.30    3.10
   8  -2   0   22.40    4.70
   8  -2   0   18.40    3.50
  -8   2   0   26.60    3.70
   8   2   0   22.30    3.00
   8   2   0   19.00    2.40
  -8   2   0   20.70    3.20
  -8   2   0   22.50    2.40
   8   2   0   17.90    3.80
  -8   2   0   24.40    2.80
   8   2   0   17.80    3.10
   8   2   0   22.90    2.70
   9  -2   0   10.80    3.20
   9  -2   0   12.30    3.00
  -9  -2   0    8.50    2.30
   9  -2   0    8.80    2.50
  -9  -2   0    3.30    1.70
  -9  -2   0    9.70    1.40
   9   2   0    6.50    3.30
   9   2   0    7.40    2.00
   9   2   0   13.90    2.40
  -9   2   0    8.00    2.10
   9   2   0    7.90    2.30
  -9   2   0   10.00    1.90
  -9   2   0    6.30    2.40
   9   2   0    7.60    2.80
 -10  -2   0   19.50    3.90
  10  -2   0   13.30    2.90
 -10  -2   0   19.50    3.10
  10  -2   0   17.00    4.00
  10  -2   0   21.10    3.10
 -10  -2   0   16.00    2.90
  10   2   0   18.80    3.00
 -10   2   0   17.30    2.80
  10   2   0   13.50    4.00
  10   2   0   15.10    2.70
 -10   2   0   18.00    3.60
  10   2   0   19.90    4.40
 -10   2   0   16.10    4.20
 -10   2   0   18.40    3.60
 -11  -2   0   11.80    2.50
  11  -2   0    6.80    2.60
 -11  -2   0   10.60    2.70
  11  -2   0    4.40    3.30
  11  -2   0    4.50    2.50
  11   2   0    4.00    2.40
  11   2   0    7.10    4.20
 -11   2   0   10.50    3.20
  11   2   0    9.40    2.50
 -11   2   0    7.70    2.00
  11   2   0    8.10    3.50
 -11   2   0    8.00    2.50
   0  -3   0   -0.10    0.30
   0  -3   0   -0.10    0.30
   0  -3   0    0.10    0.40
   0  -3   0    0.20    0.30
   0   3   0    0.10    0.30
   0   3   0    0.40    0.40
   0   3   0    0.30    0.30
   0   3   0    0.50    0.30
   0   3   0    0.10    0.30
   1  -3   0 4554.44  243.78
  -1  -3   0 4633.84  238.18
  -1   3   0 5171.78  245.58
  -2  -3   0  164.78    8.60
  -2  -3   0  167.38    8.00
  -2  -3   0  157.48    8.20
   2  -3   0  171.78    8.20
   2  -3   0  144.89    8.20
  -2  -3   0  154.68    7.80
  -2  -3   0  157.38    7.80
   2  -3   0  162.28    8.30
  -2   3   0  160.28    8.60
   2   3   0  168.88    8.70
   2   3   0  151.68    7.90
   2   3   0  158.78    8.10
   2   3   0  156.68    8.20
   2   3   0  157.28    7.90
  -3  -3   0  952.00   57.39
   3  -3   0  798.72   62.39
   3   3   0 1009.70   57.79
  -3   3   0 1071.69   67.09
  -4  -3   0  419.06   20.00
   4  -3   0  386.06   20.10
  -4  -3   0  392.26   20.40
   4  -3   0  429.46   20.60
  -4  -3   0  414.86   20.00
   4  -3   0  364.06   20.60
  -4  -3   0  396.96   19.70
   4  -3   0  376.96   20.20
   4   3   0  440.26   21.10
  -4   3   0  417.26   20.60
  -4   3   0  406.66   20.10
   4   3   0  408.36   20.00
   4   3   0  395.06   19.80
  -4   3   0  402.96   20.70
   4   3   0  368.86   20.00
  -4   3   0  404.36   20.20
   4   3   0  381.76   20.40
  -5  -3   0  314.37   16.00
  -5  -3   0  327.07   16.50
  -5  -3   0  338.37   16.40
  -5  -3   0  320.57   17.00
   5  -3   0  300.27   18.10
   5  -3   0  324.87   17.30
   5  -3   0  302.17   16.50
   5  -3   0  315.27   17.10
   5   3   0  349.37   16.50
  -5   3   0  342.37   17.30
  -5   3   0  329.77   16.60
  -5   3   0  327.27   16.50
   5   3   0  324.67   16.40
   5   3   0  289.67   17.40
  -5   3   0  341.87   17.20
   5   3   0  309.07   17.00
   6  -3   0   63.69    4.40
  -6  -3   0   61.59    4.00
  -6  -3   0   58.59    4.60
   6  -3   0   69.49    5.00
  -6  -3   0   60.69    4.10
   6  -3   0   51.39    4.70
   6  -3   0   59.59    4.10
  -6   3   0   57.99    4.10
   6   3   0   60.79    4.80
   6   3   0   58.89    3.80
  -6   3   0   57.59    4.80
  -6   3   0   62.09    4.90
   6   3   0   54.29    5.20
  -6   3   0   61.19    4.00
   6   3   0   65.49    4.10
   6   3   0   70.09    4.20
   7  -3   0  349.27   19.10
  -7  -3   0  350.06   18.20
  -7  -3   0  350.46   19.00
   7  -3   0  355.36   18.20
  -7  -3   0  335.77   17.40
   7  -3   0  365.46   19.20
  -7  -3   0  356.16   18.00
   7  -3   0  372.66   18.60
   7   3   0  376.96   19.90
   7   3   0  328.77   17.80
   7   3   0  358.96   18.30
  -7   3   0  346.47   19.10
  -7   3   0  352.16   18.20
  -7   3   0  349.96   18.00
   7   3   0  307.37   19.60
  -7   3   0  336.07   19.00
   7   3   0  360.56   18.20
  -8  -3   0   30.10    2.10
   8  -3   0   28.50    6.00
   8  -3   0   23.20    3.70
  -8  -3   0   28.40    3.20
  -8  -3   0   29.80    3.80
  -8  -3   0   32.00    3.00
   8  -3   0   29.40    3.10
   8  -3   0   24.40    3.30
  -8   3   0   27.20    3.00
   8   3   0   32.60    4.20
  -8   3   0   27.80    3.80
   8   3   0   27.10    3.20
   8   3   0   27.70    3.10
  -8   3   0   32.10    3.00
   8   3   0   28.20    4.70
  -8   3   0   35.10    4.30
   8   3   0   31.50    2.90
  -9  -3   0  393.26   20.80
   9  -3   0  395.46   21.80
   9  -3   0  354.56   20.60
   9  -3   0  407.26   21.20
   9  -3   0  409.16   22.00
  -9  -3   0  404.46   20.50
   9   3   0  390.36   20.80
   9   3   0  369.56   20.40
  -9   3   0  407.56   22.00
  -9   3   0  407.86   20.80
   9   3   0  407.36   22.90
   9   3   0  392.96   21.90
  10  -3   0   -1.60    1.90
 -10  -3   0    4.00    1.90
  10  -3   0    0.30    3.20
 -10  -3   0   -2.90    2.10
 -10  -3   0    1.80    1.80
  10  -3   0    0.20    2.00
  10   3   0    1.90    1.90
 -10   3   0    2.70    2.70
  10   3   0    0.70    3.20
 -10   3   0    1.20    1.60
  10   3   0    1.50    3.20
 -10   3   0    2.20    2.00
  10   3   0    1.80    1.80
 -10   3   0   -1.40    2.00
 -11  -3   0  137.69    9.10
 -11  -3   0  143.39    8.90
  11  -3   0  139.39    9.20
  11  -3   0  159.48   11.20
  11  -3   0  137.29    9.70
 -11   3   0  160.78    9.40
  11   3   0  149.88    9.40
  11   3   0  141.79   10.90
  11   3   0  140.99    9.10
  11   3   0  136.79   11.70
 -11   3   0  158.18    8.60
   0  -4   0  393.46   29.00
   0   4   0  405.06   29.30
  -1  -4   0  162.58    7.90
   1  -4   0  155.68    8.20
   1  -4   0  171.78    8.10
  -1  -4   0  162.58    7.90
  -1  -4   0  168.98    8.00
   1  -4   0  156.08    8.70
   1  -4   0  159.78    8.50
   1   4   0  151.98    8.00
  -1   4   0  157.48    8.20
   1   4   0  168.38    8.00
   1   4   0  151.48    8.50
  -1   4   0  155.58    8.10
   1   4   0  159.48    8.10
  -1   4   0  161.58    8.20
   1   4   0  153.88    8.00
   2  -4   0 2211.98  124.69
  -2  -4   0 2206.18  114.19
  -2   4   0 2286.97  125.29
   2   4   0 2039.50  114.29
  -3  -4   0  384.86   19.00
   3  -4   0  389.36   19.80
   3  -4   0  410.76   19.50
  -3  -4   0  406.56   19.30
   3  -4   0  372.76   19.10
   3   4   0  380.56   19.00
  -3   4   0  391.76   19.20
   3   4   0  381.56   19.30
  -3   4   0  378.26   19.20
  -3   4   0  353.96   19.60
   3   4   0  360.36   18.80
   3   4   0  418.06   20.60
  -3   4   0  388.96   19.40
   3   4   0  342.07   18.80
   4  -4   0 2138.89  134.69
  -4  -4   0 2401.06  125.19
  -4   4   0 2142.59  135.39
   4   4   0 2266.77  124.09
  -5  -4   0   59.99    4.30
  -5  -4   0   57.49    3.10
   5  -4   0   58.19    4.10
   5  -4   0   53.89    4.50
  -5  -4   0   60.09    3.60
   5  -4   0   54.89    3.80
  -5  -4   0   63.39    3.70
   5  -4   0   59.99    4.40
  -5   4   0   57.39    3.90
  -5   4   0   65.19    3.90
   5   4   0   52.59    3.50
   5   4   0   57.39    4.90
  -5   4   0   63.79    4.50
  -5   4   0   61.49    4.70
   5   4   0   62.39    3.80
   5   4   0   58.99    4.30
   5   4   0   70.49    3.70
   6  -4   0  532.15   28.00
  -6  -4   0  579.84   27.90
   6  -4   0  523.05   28.90
  -6  -4   0  549.25   28.60
  -6  -4   0  574.44   27.90
   6  -4   0  561.64   28.40
  -6  -4   0  553.24   27.30
   6  -4   0  618.54   28.90
   6   4   0  499.95   29.20
   6   4   0  531.25   28.60
  -6   4   0  569.64   28.00
  -6   4   0  564.14   28.90
   6   4   0  535.65   27.90
   6   4   0  578.14   27.80
  -6   4   0  574.74   28.20
  -6   4   0  543.75   29.00
   6   4   0  579.44   28.00
   7  -4   0   44.10    4.70
   7  -4   0   57.89    4.50
  -7  -4   0   49.40    3.70
  -7  -4   0   56.49    3.80
   7  -4   0   51.89    4.10
  -7  -4   0   46.70    4.60
   7  -4   0   54.79    4.90
   7   4   0   40.90    5.20
   7   4   0   54.19    3.90
  -7   4   0   55.09    4.90
  -7   4   0   61.79    5.10
  -7   4   0   51.09    3.90
  -7   4   0   60.09    4.20
   7   4   0   52.49    3.70
   7   4   0   52.99    5.50
   8  -4   0  736.53   37.40
   8  -4   0  684.13   36.60
  -8  -4   0  727.63   36.00
   8  -4   0  716.03   36.30
  -8  -4   0  684.83   37.10
  -8  -4   0  734.23   36.20
   8  -4   0  729.63   37.50
   8   4   0  742.43   37.30
  -8   4   0  745.93   36.40
  -8   4   0  738.23   37.40
   8   4   0  641.84   36.10
   8   4   0  699.33   35.90
   8   4   0  703.23   38.10
  -8   4   0  752.92   37.60
   8   4   0  757.72   36.30
   9  -4   0    0.50    2.00
  -9  -4   0    0.10    1.40
   9  -4   0    1.00    2.50
  -9  -4   0   -1.40    1.50
   9  -4   0    0.90    2.20
  -9  -4   0    2.40    1.60
   9  -4   0    4.60    2.00
   9   4   0    3.10    2.80
  -9   4   0    1.10    2.30
   9   4   0    3.30    1.70
  -9   4   0    3.70    1.70
   9   4   0    2.90    2.50
   9   4   0    2.20    1.80
  -9   4   0    1.80    2.40
  -9   4   0    1.90    1.80
 -10  -4   0  107.99    8.60
  10  -4   0  107.39    8.90
 -10  -4   0  103.59    7.00
  10  -4   0  103.69    7.80
  10  -4   0  108.29    7.40
 -10  -4   0  104.39    6.90
 -10   4   0  118.49    8.80
 -10   4   0  107.89    8.50
 -10   4   0  114.79    7.00
 -10   4   0  106.29    7.30
  10   4   0  117.89    8.90
  10   4   0  101.59    9.50
  10   4   0  118.29    7.50
  11  -4   0    2.40    2.40
  11  -4   0    3.20    2.40
  11  -4   0   -0.10    3.30
 -11  -4   0    1.50    1.70
  11   4   0   -0.50    1.90
 -11   4   0    2.90    2.80
  11   4   0   -1.90    2.90
 -11   4   0    0.80    2.10
 -11   4   0    6.10    2.00
  11   4   0   -0.70    2.70
  11   4   0    0.60    2.00
   0  -5   0    0.90    0.60
   0  -5   0    0.60    0.40
   0  -5   0    0.70    0.40
   0   5   0    0.70    0.60
   0   5   0    0.40    0.60
   0   5   0    0.30    0.50
   0   5   0    0.10    0.50
   0   5   0    0.00    0.50
   0   5   0    1.10    0.80
  -1  -5   0   25.50    1.50
   1  -5   0   23.80    1.60
  -1  -5   0   25.00    2.10
   1  -5   0   24.30    2.10
   1  -5   0   27.40    1.80
   1  -5   0   23.40    1.70
  -1  -5   0   23.10    1.50
   1  -5   0   25.10    2.00
  -1  -5   0   25.50    1.50
   1   5   0   24.40    1.60
   1   5   0   26.40    1.60
   1   5   0   21.40    2.10
  -1   5   0   25.50    1.80
  -1   5   0   23.40    2.00
   1   5   0   26.60    1.70
   1   5   0   23.50    1.50
  -1   5   0   22.00    2.00
   2  -5   0  813.72   60.99
  -2  -5   0  908.31   53.19
  -2   5   0  981.10   64.79
   2   5   0  891.41   54.19
   3  -5   0  178.58    9.80
   3  -5   0  166.88    9.30
   3  -5   0  181.48    9.40
   3  -5   0  178.98    9.20
  -3  -5   0  175.18    8.90
  -3  -5   0  176.38    9.20
  -3  -5   0  180.48    9.90
   3   5   0  180.78    9.90
  -3   5   0  166.78    9.40
   3   5   0  164.38    9.20
   3   5   0  169.88    8.70
  -3   5   0  178.38    9.30
  -3   5   0  176.58    9.80
   3   5   0  177.08    8.80
  -3   5   0  162.48    9.10
   3   5   0  179.98    9.00
   4  -5   0   63.89    5.10
   4  -5   0   72.39    4.60
  -4  -5   0   74.89    4.20
   4  -5   0   78.09    4.50
   4  -5   0   82.49    4.90
  -4  -5   0   73.19    4.70
  -4   5   0   72.19    4.50
   4   5   0   71.79    4.10
  -4   5   0   80.29    5.00
   4   5   0   73.49    4.30
  -4   5   0   77.99    4.70
  -4   5   0   74.69    5.20
   4   5   0   79.29    5.40
   4   5   0   69.29    4.00
   4   5   0   74.89    4.70
   5  -5   0  345.37   18.70
   5  -5   0  375.96   19.00
  -5  -5   0  375.86   18.40
   5  -5   0  380.06   19.20
   5  -5   0  336.57   19.50
  -5  -5   0  349.77   19.00
  -5  -5   0  378.26   18.30
   5   5   0  364.46   19.80
  -5   5   0  360.56   18.70
  -5   5   0  373.36   19.30
   5   5   0  380.26   18.50
  -5   5   0  342.57   19.50
   5   5   0  396.76   18.30
   5   5   0  361.16   18.30
   5   5   0  347.47   19.00
  -5   5   0  368.56   18.80
   6  -5   0   64.19    5.00
  -6  -5   0   57.19    4.60
  -6  -5   0   55.89    3.90
   6  -5   0   61.29    4.20
   6  -5   0   62.59    5.10
   6  -5   0   55.69    4.50
   6   5   0   63.39    3.80
   6   5   0   53.59    4.70
  -6   5   0   66.89    4.20
  -6   5   0   63.29    5.20
  -6   5   0   54.79    4.80
  -6   5   0   58.09    4.40
   6   5   0   66.09    3.90
   6   5   0   62.59    4.00
   7  -5   0  307.27   17.30
  -7  -5   0  310.27   17.90
   7  -5   0  303.27   20.60
   7  -5   0  324.07   17.70
   7  -5   0  336.77   18.20
  -7  -5   0  342.07   17.10
  -7  -5   0  326.67   16.90
   7   5   0  337.97   19.50
   7   5   0  339.47   17.20
  -7   5   0  339.07   18.70
  -7   5   0  317.87   18.10
   7   5   0  363.16   17.00
  -7   5   0  343.77   17.50
  -7   5   0  334.07   17.30
   7   5   0  324.67   18.90
   8  -5   0  280.27   15.50
   8  -5   0  272.87   16.30
   8  -5   0  277.17   15.20
  -8  -5   0  280.97   14.70
  -8  -5   0  291.67   16.00
   8  -5   0  277.87   16.10
  -8  -5   0  274.47   14.80
  -8   5   0  282.27   15.40
  -8   5   0  279.37   15.00
   8   5   0  279.67   15.00
  -8   5   0  270.77   16.30
  -8   5   0  286.17   16.20
   8   5   0  268.37   15.90
   8   5   0  291.27   14.80
   8   5   0  330.87   22.20
   9  -5   0    7.00    4.50
  -9  -5   0   14.60    2.40
  -9  -5   0   17.10    2.40
   9  -5   0   13.10    2.60
   9  -5   0   24.00    4.00
  -9  -5   0    7.90    2.30
   9  -5   0   16.40    3.10
  -9   5   0   20.40    3.50
   9   5   0   16.10    2.40
   9   5   0   14.20    3.40
  -9   5   0   18.10    2.60
   9   5   0   14.90    2.60
  -9   5   0   22.80    4.00
   9   5   0   19.90    4.40
  -9   5   0   17.30    3.50
  10  -5   0    2.80    3.10
 -10  -5   0    2.60    1.60
  10  -5   0    3.60    2.10
 -10  -5   0    2.00    2.10
  10  -5   0    6.10    2.60
 -10  -5   0    3.40    2.60
  10   5   0    1.20    2.70
 -10   5   0    1.30    1.80
 -10   5   0    2.40    2.20
 -10   5   0    3.00    2.70
  10   5   0    4.60    2.10
  10   5   0   -2.00    2.70
 -11  -5   0    7.10    2.10
  11  -5   0    2.00    3.30
  11  -5   0    3.10    2.40
 -11  -5   0    8.10    2.10
  11  -5   0   10.40    2.90
  11   5   0    6.10    3.50
 -11   5   0    4.80    2.10
 -11   5   0    5.40    2.60
  11   5   0    5.60    2.20
  11   5   0    9.60    2.50
  11   5   0    7.50    4.10
 -11   5   0    6.50    3.20
   0  -6   0   21.50    1.90
   0  -6   0   19.60    1.50
   0  -6   0   21.80    1.50
   0   6   0   19.20    1.90
   0   6   0   19.80    1.70
   0   6   0   19.80    1.60
   0   6   0   18.20    1.80
   0   6   0   17.80    1.50
   1  -6   0  379.16   19.50
   1  -6   0  386.46   19.10
  -1  -6   0  386.26   19.60
  -1  -6   0  399.76   18.80
   1  -6   0  383.06   19.20
   1  -6   0  396.56   19.10
   1  -6   0  386.96   18.90
   1  -6   0  373.66   19.50
  -1  -6   0  383.56   18.80
   1   6   0  369.16   19.60
   1   6   0  383.66   19.00
  -1   6   0  355.96   19.50
   1   6   0  366.96   18.80
  -1   6   0  404.36   19.60
   1   6   0  390.56   19.20
   1   6   0  394.06   19.10
   1   6   0  364.96   19.00
  -1   6   0  377.86   19.20
   2   6   0  897.21   43.90
   3  -6   0   60.59    3.70
   3  -6   0   69.19    3.90
  -3  -6   0   66.89    3.80
   3  -6   0   59.39    3.90
  -3  -6   0   54.79    3.40
  -3  -6   0   57.79    4.40
   3  -6   0   58.59    4.30
   3  -6   0   62.49    4.40
  -3   6   0   61.59    3.80
   3   6   0   49.50    4.30
  -3   6   0   60.29    3.90
  -3   6   0   61.69    4.40
  -3   6   0   56.49    3.80
   3   6   0   56.99    3.30
   3   6   0   62.39    3.50
   3   6   0   58.79    3.20
   3   6   0   56.09    3.70
   4  -6   0  441.16   24.50
   4  -6   0  488.85   24.10
  -4  -6   0  464.75   23.90
   4  -6   0  464.15   24.00
  -4  -6   0  479.55   23.50
   4  -6   0  444.76   23.70
  -4   6   0  464.95   23.90
  -4   6   0  493.45   24.70
  -4   6   0  487.45   24.20
   4   6   0  487.65   23.40
  -4   6   0  508.15   23.80
   4   6   0  483.95   23.60
   4   6   0  466.95   23.90
   4   6   0  424.56   24.60
  -5  -6   0  144.39    7.50
   5  -6   0  125.99    7.70
   5  -6   0  153.88    8.40
  -5  -6   0  136.39    8.00
   5  -6   0  130.39    8.60
   5  -6   0  130.29    8.00
  -5   6   0  146.69    8.80
  -5   6   0  134.89    9.30
   5   6   0  141.49    7.80
   5   6   0  140.59    9.00
   5   6   0  131.39    8.10
   5   6   0  149.88    7.60
  -5   6   0  130.29    8.20
  -5   6   0  142.19    7.80
   6  -6   0  217.78   12.10
  -6  -6   0  198.98   11.80
   6  -6   0  201.78   11.50
   6  -6   0  176.88   12.20
   6  -6   0  231.88   11.90
  -6  -6   0  219.98   11.10
   6   6   0  192.98   11.80
  -6   6   0  215.68   12.60
   6   6   0  202.88   12.70
  -6   6   0  225.28   11.70
  -6   6   0  214.38   12.10
  -6   6   0  212.78   11.40
   6   6   0  228.08   11.30
   6   6   0  216.58   11.00
  -7  -6   0  176.38   10.70
   7  -6   0  179.08   11.30
  -7  -6   0  191.98    9.80
   7  -6   0  190.78   11.00
   7  -6   0  184.38   10.60
   7  -6   0  166.88   10.10
  -7   6   0  187.58   11.40
   7   6   0  179.08    9.90
  -7   6   0  182.08   10.10
   7   6   0  172.78   11.70
  -7   6   0  177.08   10.30
   7   6   0  184.48   12.20
  -7   6   0  168.28   10.90
   7   6   0  189.48    9.70
   8  -6   0   40.00    4.20
  -8  -6   0   25.50    2.40
  -8  -6   0   22.00    3.40
   8  -6   0   23.90    3.90
   8  -6   0   14.10    3.20
   8  -6   0   17.50    3.00
  -8   6   0   28.70    3.00
   8   6   0   23.30    2.50
  -8   6   0   28.30    3.90
  -8   6   0   19.10    2.90
   8   6   0   20.10    3.40
   8   6   0   23.70    2.70
  -8   6   0   26.70    4.20
   8   6   0   25.60    4.60
   9  -6   0   73.39    6.00
  -9  -6   0   64.99    4.30
   9  -6   0   67.69    6.40
   9  -6   0   62.69    6.70
  -9  -6   0   64.49    4.70
   9  -6   0   60.19    5.20
  -9   6   0   67.39    7.00
  -9   6   0   66.79    6.30
   9   6   0   62.29    4.90
  -9   6   0   51.89    5.20
   9   6   0   68.49    4.70
  -9   6   0   59.69    4.90
   9   6   0   67.49    6.30
   9   6   0   63.49    7.50
 -10  -6   0   71.59    5.50
  10  -6   0   85.19    6.10
 -10  -6   0   73.59    5.10
  10  -6   0   72.59    6.80
  10  -6   0   92.99    8.00
 -10  -6   0   87.19    7.20
 -10   6   0   84.29    7.80
  10   6   0   78.49    7.40
 -10   6   0   74.09    6.30
 -10   6   0   86.59    5.90
  10   6   0   95.59    8.90
  10   6   0   75.39    5.80
  10   6   0   75.09    6.80
 -10   6   0   75.89    7.20
  11  -6   0    4.10    2.50
  11  -6   0   -1.40    3.20
  11  -6   0   -1.50    2.10
 -11  -6   0    0.20    1.70
 -11   6   0    1.00    2.70
  11   6   0   -1.00    1.90
 -11   6   0    3.10    2.40
  11   6   0   -1.00    3.10
  11   6   0    0.20    1.90
  11   6   0    4.40    3.90
   0  -7   0    1.80    0.60
   0  -7   0    0.60    0.80
   0  -7   0    2.10    0.70
   0  -7   0    1.00    0.30
   0  -7   0    1.10    0.30
   0   7   0    1.60    0.80
   0   7   0    0.70    0.80
   0   7   0    1.00    0.80
   0   7   0    0.40    0.70
   0   7   0    1.40    0.70
   0   7   0    1.40    0.80
   1  -7   0 1464.65   91.19
  -1  -7   0 1436.06   85.19
   1   7   0 1406.76   86.19
  -2  -7   0  191.78    9.80
  -2  -7   0  191.68   10.70
   2  -7   0  192.48   10.20
   2  -7   0  208.88   10.60
   2  -7   0  192.68   10.10
  -2  -7   0  192.48    9.50
   2  -7   0  206.28   10.00
   2  -7   0  196.78   10.70
  -2  -7   0  196.58    9.90
   2  -7   0  191.58    9.90
  -2  -7   0  183.88    9.50
  -2   7   0  198.98   10.20
   2   7   0  194.48    9.80
   2   7   0  185.38   10.60
   2   7   0  166.08    9.80
   2   7   0  183.08    9.80
  -2   7   0  195.38   10.10
  -2   7   0  185.68   10.60
   2   7   0  196.88    9.90
   3  -7   0  666.23   34.00
  -3  -7   0  670.33   34.00
  -3  -7   0  661.93   33.20
   3  -7   0  704.03   34.00
  -3  -7   0  686.83   33.00
   3  -7   0  698.93   33.30
   3  -7   0  691.83   33.50
   3  -7   0  683.93   33.40
  -3   7   0  685.43   33.30
   3   7   0  673.03   32.90
   3   7   0  601.34   32.80
   3   7   0  683.13   32.80
   3   7   0  643.64   34.00
   3   7   0  677.83   33.10
  -3   7   0  617.74   33.30
   3   7   0  627.14   33.20
  -3   7   0  677.13   34.10
  -3   7   0  694.93   33.50
  -4  -7   0   90.79    6.30
   4  -7   0   91.69    6.30
  -4  -7   0   89.39    5.00
   4  -7   0   88.09    5.60
   4  -7   0   77.49    6.00
   4  -7   0   91.69    5.40
  -4  -7   0   87.89    5.40
   4  -7   0   84.89    5.50
  -4   7   0   91.59    5.60
   4   7   0   91.49    4.90
  -4   7   0   89.19    5.40
  -4   7   0   82.29    5.60
   4   7   0   99.99    5.20
   4   7   0   95.59    5.50
   5  -7   0 1062.29   52.09
   5  -7   0  973.10   52.69
   5  -7   0  962.30   51.69
  -5  -7   0 1061.89   51.39
  -5  -7   0 1044.20   51.99
   5  -7   0 1127.09   52.29
  -5   7   0 1076.09   51.99
  -5   7   0 1104.39   51.89
  -5   7   0 1030.40   52.29
   5   7   0  971.60   52.89
  -5   7   0 1078.19   52.89
   5   7   0 1043.20   51.49
   5   7   0  980.40   51.99
   5   7   0 1109.19   51.59
   6  -7   0   72.79    7.30
  -6  -7   0   98.19    6.00
   6  -7   0   92.19    5.80
   6  -7   0   93.99    6.10
  -6  -7   0   87.69    6.10
   6  -7   0   84.69    6.20
  -6   7   0   95.49    7.00
   6   7   0   86.49    7.30
  -6   7   0  102.59    6.00
   6   7   0   91.49    5.30
   6   7   0   95.79    5.50
   6   7   0   85.19    6.10
  -6   7   0   92.89    6.40
   7  -7   0 1234.98   60.49
   7  -7   0 1229.98   60.79
   7  -7   0 1142.19   59.99
  -7  -7   0 1211.58   59.59
  -7  -7   0 1185.88   60.59
  -7   7   0 1246.28   60.19
  -7   7   0 1246.68   60.89
   7   7   0 1066.29   61.29
   7   7   0 1298.27   59.59
  -7   7   0 1226.98   61.39
   7   7   0 1160.28   61.69
  -7   7   0 1185.18   59.99
   7   7   0 1259.77   59.79
  -8  -7   0   50.79    4.90
   8  -7   0   41.20    7.20
   8  -7   0   44.70    4.50
   8  -7   0   45.50    4.20
  -8  -7   0   41.90    3.50
   8   7   0   47.10    6.00
  -8   7   0   43.00    4.40
  -8   7   0   44.40    4.00
  -8   7   0   47.10    5.00
   8   7   0   41.90    3.50
   8   7   0   42.20    4.70
   8   7   0   47.30    3.90
  -8   7   0   38.40    4.80
   9  -7   0  207.68   12.00
   9  -7   0  229.28   13.30
  -9  -7   0  205.68   11.40
   9  -7   0  211.88   12.60
  -9   7   0  211.98   12.20
   9   7   0  194.58   12.80
   9   7   0  214.18   11.70
  -9   7   0  208.58   13.20
   9   7   0  202.08   11.40
  -9   7   0  209.78   11.80
   9   7   0  202.98   14.10
 -10  -7   0    5.50    2.90
 -10  -7   0    1.60    1.70
  10  -7   0    0.40    3.00
  10  -7   0    5.70    2.70
  10  -7   0    5.30    2.50
 -10   7   0    1.80    2.50
 -10   7   0    3.70    3.30
 -10   7   0    5.30    2.90
  10   7   0    5.40    3.80
  10   7   0    2.40    2.50
  10   7   0    5.00    2.00
  10   7   0    6.30    3.20
  11  -7   0  124.89    9.00
 -11  -7   0  139.59    8.10
  11  -7   0  127.09    9.50
  11  -7   0  147.59   10.80
 -11   7   0  132.09    9.00
  11   7   0  142.69    8.60
  11   7   0  112.89   14.40
 -11   7   0  137.09   11.60
  11   7   0  135.49   10.40
  11   7   0  133.79    8.60
 -11   7   0  134.39    9.20
   0  -8   0   46.50    2.90
   0  -8   0   50.39    3.00
   0  -8   0   46.50    3.50
   0   8   0   50.29    3.10
   0   8   0   50.29    3.50
   0   8   0   45.90    3.60
   0   8   0   50.49    3.30
   0   8   0   52.99    3.30
   0   8   0   44.10    3.30
  -1  -8   0   16.80    1.10
   1  -8   0   13.30    1.50
  -1  -8   0   15.60    1.30
   1  -8   0   18.20    1.30
   1  -8   0   17.00    1.80
  -1  -8   0   17.40    1.30
   1  -8   0   13.10    1.50
  -1  -8   0   18.20    2.20
   1  -8   0   17.30    2.10
   1   8   0   10.50    1.50
  -1   8   0   17.20    1.80
   1   8   0   13.70    1.50
   1   8   0   15.30    1.50
  -1   8   0   10.50    1.70
   1   8   0   11.80    1.80
  -1   8   0   13.00    2.00
   1   8   0   15.30    1.50
  -1   8   0   15.10    1.70
   1   8   0   17.40    1.60
  -2  -8   0  988.70   67.19
   2  -8   0  978.00   76.49
  -2  -8   0 1112.69   67.39
  -2   8   0 1212.28   80.89
   3  -8   0  225.48   11.60
   3  -8   0  207.78   11.50
   3  -8   0  215.88   12.40
   3  -8   0  242.88   12.40
  -3  -8   0  205.58   11.40
  -3  -8   0  221.38   11.30
   3  -8   0  225.38   11.80
  -3  -8   0  218.78   12.40
   3  -8   0  213.48   11.70
   3   8   0  220.98   11.50
  -3   8   0  218.88   12.50
   3   8   0  219.68   11.30
   3   8   0  237.68   11.50
   3   8   0  197.18   12.30
  -3   8   0  222.98   11.70
  -3   8   0  220.78   11.80
   3   8   0  234.18   11.20
  -4  -8   0  459.75   23.10
   4  -8   0  483.25   24.10
   4  -8   0  417.76   24.00
   4  -8   0  417.76   23.30
   4  -8   0  433.16   23.10
  -4  -8   0  476.75   22.80
   4  -8   0  484.75   23.40
  -4  -8   0  451.05   24.10
   4   8   0  419.16   23.10
  -4   8   0  436.76   23.40
  -4   8   0  485.15   23.30
   4   8   0  474.15   24.30
   4   8   0  475.15   22.70
  -4   8   0  449.06   23.30
   4   8   0  475.25   22.90
   5  -8   0   61.49    5.50
   5  -8   0   69.49    4.90
  -5  -8   0   65.19    4.50
   5  -8   0   69.39    4.90
   5  -8   0   61.19    4.50
  -5  -8   0   62.19    4.50
   5  -8   0   60.09    5.30
  -5   8   0   64.89    4.90
   5   8   0   63.79    5.60
   5   8   0   72.09    4.10
  -5   8   0   62.49    5.50
   5   8   0   64.69    4.70
  -5   8   0   72.59    4.90
  -5   8   0   70.99    4.60
   5   8   0   70.79    4.30
  -6  -8   0  407.76   19.70
   6  -8   0  373.76   20.20
   6  -8   0  412.86   20.80
  -6  -8   0  380.66   20.50
   6  -8   0  411.26   20.70
   6  -8   0  344.17   21.20
  -6   8   0  373.76   20.20
  -6   8   0  378.46   20.30
  -6   8   0  381.86   20.80
   6   8   0  385.66   21.60
   6   8   0  418.16   19.90
   6   8   0  389.86   20.50
  -6   8   0  386.36   21.50
   6   8   0  395.56   19.70
   7  -8   0   17.60    3.00
   7  -8   0   23.60    3.50
  -7  -8   0   26.30    3.30
  -7  -8   0   24.90    2.30
   7  -8   0   19.50    3.70
   7  -8   0   18.90    2.70
  -7   8   0   21.00    3.90
  -7   8   0   21.00    3.20
   7   8   0   17.70    3.40
   7   8   0   17.80    3.70
  -7   8   0   15.20    2.50
  -7   8   0   18.40    2.90
   7   8   0   18.60    2.20
   7   8   0   22.70    2.50
   8  -8   0  669.83   37.90
  -8  -8   0  763.12   38.70
  -8  -8   0  758.62   37.40
   8  -8   0  739.83   39.50
   8  -8   0  819.52   40.20
   8  -8   0  744.03   38.60
  -8   8   0  775.82   39.10
   8   8   0  690.13   38.60
  -8   8   0  776.22   38.30
   8   8   0  761.32   37.50
  -8   8   0  741.63   39.60
   8   8   0  746.73   37.70
   8   8   0  795.12   40.30
  -8   8   0  738.63   38.00
  -9  -8   0   26.00    2.70
   9  -8   0   22.90    3.30
   9  -8   0   20.60    4.00
  -9  -8   0   13.60    2.90
   9  -8   0   21.10    3.70
   9   8   0   24.80    2.80
  -9   8   0   30.90    7.00
   9   8   0   18.80    4.60
  -9   8   0   23.10    3.90
   9   8   0   21.50    2.90
  -9   8   0   28.00    3.80
   9   8   0   22.70    3.90
  10  -8   0   44.10    5.90
  10  -8   0   37.10    4.80
  10  -8   0   38.40    4.40
 -10  -8   0   40.00    3.60
 -10  -8   0   55.49    5.80
  10   8   0   42.60    4.10
 -10   8   0   41.60    4.30
  10   8   0   50.59    7.20
  10   8   0   42.50    5.40
 -10   8   0   41.90    5.40
 -10   8   0   32.40    5.20
 -10   8   0   43.20    4.80
  11  -8   0    2.40    2.50
  11  -8   0    2.60    2.50
  11  -8   0    4.70    4.00
 -11  -8   0    4.40    1.90
  11   8   0    8.90    2.40
 -11   8   0    6.80    2.40
  11   8   0    6.10    3.30
  11   8   0    1.50    2.00
  11   8   0    2.70    3.70
 -11   8   0    4.70    2.70
   0  -9   0   -0.20    0.70
   0  -9   0   -0.50    0.70
   0  -9   0    0.20    1.00
   0   9   0    0.60    1.10
   0   9   0    0.40    1.00
   0   9   0    0.20    0.90
   0   9   0    0.50    0.90
   0   9   0    0.90    0.90
   0   9   0    0.60    0.90
  -1  -9   0   33.90    2.10
   1  -9   0   28.20    2.50
  -1  -9   0   33.30    3.10
  -1  -9   0   29.30    2.00
   1  -9   0   31.20    2.40
   1  -9   0   30.30    2.40
   1  -9   0   31.50    1.90
   1  -9   0   32.60    2.90
  -1  -9   0   30.40    1.70
   1   9   0   31.40    2.50
  -1   9   0   33.00    3.10
  -1   9   0   28.90    2.50
   1   9   0   32.90    2.50
   1   9   0   29.20    2.30
   1   9   0   31.90    2.60
  -1   9   0   33.60    2.70
  -1   9   0   28.70    3.10
   1   9   0   31.10    2.30
   1   9   0   26.00    3.00
  -2  -9   0  526.25   26.00
  -2  -9   0  523.95   26.00
   2  -9   0  540.05   26.40
   2  -9   0  528.45   26.70
   2  -9   0  540.85   26.60
  -2  -9   0  505.65   26.20
   2  -9   0  526.95   27.20
  -2  -9   0  539.05   27.30
   2  -9   0  534.85   26.50
   2   9   0  526.15   26.50
   2   9   0  512.65   26.50
  -2   9   0  563.04   27.50
   2   9   0  481.35   27.30
  -2   9   0  527.65   26.80
   2   9   0  544.15   26.20
  -2   9   0  562.04   26.70
  -3  -9   0   84.89    6.00
   3  -9   0   75.09    5.00
  -3  -9   0   90.29    4.80
   3  -9   0   88.69    5.80
   3  -9   0   86.59    5.30
  -3  -9   0   79.19    4.70
   3  -9   0   82.49    5.00
   3   9   0   81.39    4.60
   3   9   0   84.29    4.90
  -3   9   0   84.79    6.00
   3   9   0   81.99    4.80
  -3   9   0   89.59    5.40
   3   9   0   72.59    5.80
   3   9   0   83.09    4.90
   4  -9   0  125.49    7.40
   4  -9   0  139.49    7.60
   4  -9   0  111.29    8.20
  -4  -9   0  132.89    7.10
   4  -9   0  119.39    8.10
  -4  -9   0  130.69    7.30
  -4  -9   0  121.19    8.30
   4  -9   0  118.39    7.60
   4   9   0  120.79    8.40
  -4   9   0  141.39    7.80
   4   9   0  134.59    7.10
  -4   9   0  137.69    8.60
   4   9   0  141.19    7.20
  -4   9   0  124.29    7.50
   4   9   0  142.39    7.50
  -5  -9   0  106.29    5.90
   5  -9   0  117.29    6.80
   5  -9   0   96.19    6.50
  -5  -9   0   98.59    6.40
   5  -9   0   85.59    7.20
   5  -9   0  103.59    6.80
   5  -9   0  110.09    7.60
   5   9   0  107.39    6.60
  -5   9   0  102.89    6.80
   5   9   0  104.29    7.70
  -5   9   0   98.59    6.70
   5   9   0  113.09    6.00
  -5   9   0  106.29    7.60
   5   9   0  114.09    6.20
  -5   9   0  108.69    6.50
  -6  -9   0    5.50    1.80
   6  -9   0    4.40    2.40
  -6  -9   0    3.50    1.20
   6  -9   0    4.40    2.00
   6  -9   0    4.70    2.00
   6  -9   0    3.60    1.70
   6  -9   0    2.00    1.80
  -6   9   0    6.40    1.90
   6   9   0    4.40    1.40
   6   9   0    5.50    1.50
  -6   9   0    2.40    1.80
  -6   9   0    3.50    2.10
   6   9   0    5.00    1.80
   6   9   0    4.40    2.30
  -6   9   0    5.10    2.10
   7  -9   0   77.99    6.10
  -7  -9   0   82.69    5.00
  -7  -9   0   82.99    6.10
   7  -9   0   82.29    5.70
   7  -9   0   58.49    8.40
   7  -9   0   86.79    6.50
   7   9   0   82.49    7.00
   7   9   0   82.69    5.10
  -7   9   0   83.89    6.50
   7   9   0   80.39    5.30
   7   9   0   81.89    8.50
  -7   9   0   88.79    7.30
  -7   9   0   69.89    5.90
  -7   9   0   80.09    5.80
   8  -9   0  113.29    7.90
   8  -9   0   85.99    6.80
  -8  -9   0  112.39    6.20
   8  -9   0  101.79    7.50
  -8  -9   0  106.39    7.50
  -8   9   0  107.29    7.30
   8   9   0   95.79    8.70
   8   9   0   95.29    7.50
   8   9   0  103.59    6.40
  -8   9   0  103.19    7.80
   8   9   0  104.89    6.30
  -8   9   0  105.09    7.00
   9  -9   0    0.80    2.40
  -9  -9   0   -0.50    1.00
  -9  -9   0    4.00    1.60
   9  -9   0    5.10    2.80
   9  -9   0    1.90    2.00
  -9   9   0    1.20    3.90
  -9   9   0    7.10    3.10
  -9   9   0    1.10    2.40
   9   9   0    1.90    2.00
   9   9   0    2.20    3.20
   9   9   0    0.20    2.60
   9   9   0    4.10    1.80
 -10  -9   0   17.20    3.70
 -10  -9   0   22.30    2.60
  10  -9   0   26.70    4.90
  10  -9   0   33.20    4.70
  10  -9   0   21.00    3.60
 -10   9   0   21.70    4.40
 -10   9   0   24.30    3.40
  10   9   0   27.00    3.30
  10   9   0   17.60    4.70
 -10   9   0   21.70    3.70
  10   9   0   21.30    4.30
  11   9   0   18.80    3.10
   0 -10   0  485.95   24.40
   0 -10   0  472.35   23.50
   0 -10   0  498.95   23.50
   0  10   0  488.35   23.70
   0  10   0  510.85   24.30
   0  10   0  468.35   23.90
   0  10   0  412.16   23.60
   0  10   0  445.96   24.40
   0  10   0  453.55   23.80
   1 -10   0  148.19    7.90
   1 -10   0  143.69    7.50
  -1 -10   0  151.58    7.60
  -1 -10   0  150.88    8.80
   1 -10   0  140.89    8.60
   1 -10   0  145.29    7.90
  -1 -10   0  147.79    7.60
  -1  10   0  141.89    8.80
   1  10   0  150.78    8.10
   1  10   0  147.79    8.00
  -1  10   0  156.98    8.30
   1  10   0  136.49    8.70
  -1  10   0  163.28    8.20
  -1  10   0  144.59    8.30
   1  10   0  152.38    8.20
   1  10   0  151.58    8.40
   1  10   0  136.39    7.90
  -1  10   0  143.49    8.70
   2 -10   0  829.82   40.80
  -2 -10   0  806.92   40.00
  -2 -10   0  834.32   41.50
   2 -10   0  829.32   40.60
  -2 -10   0  801.92   40.10
   2 -10   0  821.02   40.30
   2 -10   0  840.82   40.50
   2 -10   0  796.42   41.20
  -2  10   0  845.72   41.60
   2  10   0  814.02   40.40
  -2  10   0  757.32   41.40
  -2  10   0  857.91   40.90
   2  10   0  787.62   41.50
   2  10   0  722.53   40.40
   2  10   0  838.02   40.60
  -2  10   0  877.01   40.80
   2  10   0  842.22   40.60
  -3 -10   0  112.89    6.60
   3 -10   0  116.49    6.90
  -3 -10   0  127.19    8.00
   3 -10   0  111.19    7.10
  -3 -10   0  130.39    6.80
   3 -10   0  116.59    6.90
   3 -10   0  123.09    7.70
   3 -10   0  116.39    7.00
   3  10   0  113.69    7.90
  -3  10   0  118.39    8.00
  -3  10   0  134.59    7.20
  -3  10   0  133.29    7.40
   3  10   0  118.59    6.70
   3  10   0  116.89    6.60
   3  10   0  115.39    6.80
   3  10   0  139.89    6.90
   4 -10   0  336.07   18.10
   4 -10   0  343.97   17.30
  -4 -10   0  312.27   17.00
   4 -10   0  327.07   17.30
   4 -10   0  312.27   17.10
  -4 -10   0  332.67   16.80
   4 -10   0  299.27   17.30
   4 -10   0  282.87   18.00
  -4 -10   0  334.47   18.30
  -4  10   0  338.57   17.40
   4  10   0  326.17   18.30
   4  10   0  354.36   16.80
   4  10   0  340.97   17.10
  -4  10   0  335.57   19.10
   4  10   0  365.16   17.00
  -5 -10   0   35.40    3.30
  -5 -10   0   33.20    2.60
   5 -10   0   25.40    3.00
   5 -10   0   40.90    3.70
  -5 -10   0   21.90    3.50
   5 -10   0   33.00    4.40
   5 -10   0   32.60    3.50
   5  10   0   35.00    4.60
   5  10   0   32.60    2.70
  -5  10   0   32.70    3.40
  -5  10   0   34.30    3.60
  -5  10   0   38.80    4.70
   5  10   0   33.30    2.90
   5  10   0   27.80    3.00
   6 -10   0  414.86   21.30
   6 -10   0  341.77   19.90
   6 -10   0  377.86   19.70
  -6 -10   0  346.67   19.70
   6 -10   0  390.26   20.10
   6 -10   0  362.86   20.90
  -6 -10   0  361.96   19.00
   6  10   0  399.46   19.30
  -6  10   0  361.26   21.10
  -6  10   0  388.56   20.00
   6  10   0  383.86   21.30
  -6  10   0  374.26   19.70
   6  10   0  375.46   19.90
   6  10   0  377.36   19.10
   7 -10   0   18.20    2.80
  -7 -10   0   29.20    3.50
   7 -10   0   24.00    3.30
   7 -10   0   27.90    4.40
  -7 -10   0   25.80    2.40
   7 -10   0   22.70    3.50
   7  10   0   25.30    3.90
  -7  10   0   23.20    3.10
   7  10   0   23.20    2.60
  -7  10   0   18.20    3.70
  -7  10   0   19.90    3.20
   7  10   0   23.30    2.50
   7  10   0   25.30    4.70
   8 -10   0  264.57   14.20
   8 -10   0  218.48   13.10
  -8 -10   0  232.78   12.30
  -8 -10   0  218.38   13.50
   8 -10   0  251.07   13.90
   8  10   0  236.38   12.60
   8  10   0  236.78   13.80
   8  10   0  234.08   12.90
  -8  10   0  220.58   18.70
   8  10   0  210.38   14.90
  -8  10   0  240.68   13.60
  -9 -10   0   13.70    2.10
   9 -10   0   14.30    3.00
   9 -10   0   18.40    4.10
   9 -10   0   19.20    4.10
   9  10   0   15.60    2.50
   9  10   0   12.30    3.30
   9  10   0   16.50    2.50
   9  10   0   19.60    4.80
  -9  10   0   22.10    3.60
  -9  10   0    7.80    3.40
  10 -10   0  166.68   10.60
 -10 -10   0  151.28    8.60
  10 -10   0  139.59    9.60
  10 -10   0  155.08   11.10
 -10 -10   0  156.58   10.50
  10  10   0  153.18    9.10
  10  10   0  145.49    9.10
 -10  10   0  138.09    9.40
  10  10   0  168.38   11.10
  10  10   0  143.79   12.10
   0 -11   0    0.80    0.90
   0 -11   0    0.60    0.90
   0 -11   0    0.70    1.30
   0  11   0    1.40    1.10
   0  11   0    3.10    1.30
   0  11   0    0.60    1.10
   0  11   0    0.40    1.00
   0  11   0    0.30    1.20
   0  11   0    0.90    1.30
  -1 -11   0  832.12   40.40
  -1 -11   0  849.22   41.70
   1 -11   0  828.22   40.70
   1 -11   0  836.72   41.50
  -1 -11   0  794.02   40.40
   1 -11   0  828.52   40.20
   1 -11   0  839.92   40.70
   1  11   0  837.42   41.80
   1  11   0  763.92   40.80
   1  11   0  851.81   40.80
  -1  11   0  838.22   41.70
   1  11   0  857.41   41.00
  -1  11   0  881.21   41.00
   1  11   0  807.02   40.80
  -1  11   0  822.32   41.10
  -1  11   0  764.92   41.70
   1  11   0  728.23   41.00
  -1  11   0  831.92   41.20
  -2 -11   0   16.20    1.40
   2 -11   0   17.70    2.10
   2 -11   0   17.00    2.10
  -2 -11   0   16.80    2.80
  -2 -11   0   17.00    1.30
   2 -11   0   17.40    2.60
   2 -11   0   17.60    1.60
   2 -11   0   16.20    2.00
   2  11   0   16.40    1.90
   2  11   0   18.40    2.00
   2  11   0   16.80    2.10
  -2  11   0   13.20    2.20
  -2  11   0   14.60    2.50
   2  11   0   19.70    2.90
  -2  11   0   17.20    2.20
  -2  11   0   14.10    2.50
   2  11   0   14.70    1.90
   3 -11   0  636.84   31.20
  -3 -11   0  627.84   32.30
   3 -11   0  603.54   31.40
   3 -11   0  588.24   31.90
   3 -11   0  606.34   31.30
  -3 -11   0  598.44   30.80
   3 -11   0  580.34   31.10
  -3  11   0  655.23   31.60
   3  11   0  659.03   30.90
   3  11   0  650.13   31.10
   3  11   0  669.43   31.00
  -3  11   0  607.64   32.30
   3  11   0  562.94   32.20
  -3  11   0  633.64   31.40
   3  11   0  623.54   30.90
   4 -11   0   52.99    4.80
   4 -11   0   48.80    4.00
   4 -11   0   45.30    3.90
   4 -11   0   45.60    3.80
  -4 -11   0   48.10    3.50
   4 -11   0   51.09    4.60
  -4 -11   0   53.99    4.80
  -4 -11   0   49.40    4.90
  -4  11   0   49.40    4.30
   4  11   0   46.30    4.90
  -4  11   0   53.19    4.10
  -4  11   0   49.60    5.10
   4  11   0   46.10    3.00
   4  11   0   49.00    3.60
   4  11   0   53.89    3.00
   4  11   0   56.39    3.80
   4  11   0   50.69    3.50
   5 -11   0  751.02   35.70
   5 -11   0  699.03   35.60
  -5 -11   0  699.33   34.90
   5 -11   0  697.53   36.60
  -5 -11   0  668.03   35.30
   5 -11   0  683.43   35.40
   5 -11   0  664.63   35.70
  -5 -11   0  707.33   36.80
  -5  11   0  712.33   35.80
   5  11   0  758.52   35.00
   5  11   0  666.53   36.80
   5  11   0  715.63   35.40
  -5  11   0  704.63   35.60
  -5  11   0  680.33   36.80
   5  11   0  716.73   35.10
   6 -11   0   16.70    2.70
  -6 -11   0   22.80    2.80
   6 -11   0   20.30    3.80
   6 -11   0   14.70    2.90
  -6 -11   0   19.30    2.10
  -6  11   0   14.50    2.70
  -6  11   0   14.00    2.80
   6  11   0   18.80    2.70
   6  11   0   17.00    4.00
   6  11   0   16.60    2.20
   6  11   0   19.50    2.30
  -7 -11   0  492.25   24.10
   7 -11   0  508.95   25.50
   7 -11   0  509.75   26.70
  -7 -11   0  455.65   25.10
   7 -11   0  463.65   24.90
   7  11   0  453.25   26.70
   7  11   0  471.35   24.30
   7  11   0  487.75   26.10
  -7  11   0  481.55   25.20
   7  11   0  466.25   24.40
   8 -11   0   31.20    3.90
   8 -11   0   40.90    4.60
   8 -11   0   29.90    4.00
  -8 -11   0   35.30    3.00
  -8 -11   0   36.90    4.30
   8  11   0   33.80    3.30
  -8  11   0   32.30    3.90
   8  11   0   38.00    4.60
   8  11   0   32.40    5.20
  -8  11   0   34.50    6.50
   8  11   0   39.50    3.90
  -9 -11   0  322.27   17.00
   9 -11   0  350.56   20.50
   9 -11   0  364.76   19.30
   9 -11   0  313.27   18.00
   9 -11   0  321.07   18.70
   9  11   0  317.37   18.70
   9  11   0  320.77   17.40
   9  11   0  327.17   17.40
  -9  11   0  327.97   20.10
   9  11   0  332.67   20.60
  -9  11   0  319.17   18.30
  -9  11   0  345.77   18.20
 -10 -11   0   96.59    7.80
  10 -11   0  100.69    8.00
  10 -11   0  109.29    8.80
 -10 -11   0   97.89    6.00
  10  11   0  107.39    6.80
  10  11   0   95.49    6.50
  10  11   0  101.49    8.40
 -10  11   0   88.89    7.60
  10  11   0  103.29   10.70
   0 -12   0  457.85   22.60
   0 -12   0  467.85   22.60
   0 -12   0  455.05   23.70
   0  12   0  425.66   23.00
   0  12   0  466.55   23.20
   0  12   0  438.96   23.50
   0  12   0  444.46   23.10
   0  12   0  446.96   22.90
  -1 -12   0  117.79    7.60
   1 -12   0  121.29    5.90
  -1 -12   0  118.79    6.20
   1 -12   0  117.09    6.50
   1 -12   0  115.19    7.40
   1 -12   0  121.79    6.60
  -1 -12   0  122.29    6.20
  -1  12   0  108.99    6.90
   1  12   0  116.59    6.90
  -1  12   0  111.89    7.10
   1  12   0  107.19    7.10
  -1  12   0  122.29    6.90
  -1  12   0  110.19    7.70
   1  12   0  105.69    7.60
   1  12   0  121.09    6.70
   1  12   0  121.49    6.80
  -1  12   0  113.09    7.60
   1  12   0  102.99    6.70
  -2 -12   0   32.80    2.00
   2 -12   0   37.80    3.70
   2 -12   0   29.40    3.00
   2 -12   0   35.40    2.40
  -2 -12   0   30.60    3.50
   2 -12   0   35.30    3.00
  -2 -12   0   31.70    2.10
   2 -12   0   34.70    3.10
  -2  12   0   33.50    3.40
   2  12   0   29.00    3.10
  -2  12   0   29.50    3.90
   2  12   0   34.10    3.00
   2  12   0   35.70    3.10
  -2  12   0   37.90    3.60
  -2  12   0   28.30    3.60
   2  12   0   37.10    4.20
   2  12   0   32.40    3.00
  -2  12   0   33.60    3.20
  -3 -12   0   68.89    5.70
   3 -12   0   71.19    4.90
   3 -12   0   70.39    4.70
   3 -12   0   62.69    5.30
   3 -12   0   63.59    4.50
   3 -12   0   64.99    4.50
  -3 -12   0   67.59    4.00
   3  12   0   60.89    4.30
  -3  12   0   58.69    4.90
  -3  12   0   76.79    5.00
   3  12   0   70.59    4.10
  -3  12   0   71.29    5.80
   3  12   0   59.69    5.60
   3  12   0   63.09    4.30
   3  12   0   74.09    4.60
   3  12   0   65.79    4.40
   4 -12   0  177.68    9.60
   4 -12   0  170.88    9.70
  -4 -12   0  157.38    9.10
  -4 -12   0  157.18   10.60
   4 -12   0  183.78    9.50
   4 -12   0  181.68   11.80
   4 -12   0  165.08    9.90
   4  12   0  169.78    9.20
  -4  12   0  174.48    9.80
  -4  12   0  176.98    9.90
   4  12   0  160.88    8.80
   4  12   0  163.18   10.90
  -4  12   0  175.08   11.10
   4  12   0  170.88    9.30
  -5 -12   0   10.30    1.60
   5 -12   0    8.60    2.00
  -5 -12   0   10.50    3.00
   5 -12   0   10.20    2.20
   5 -12   0    7.90    2.60
  -5 -12   0   10.60    1.90
   5 -12   0    3.60    2.20
   5 -12   0    6.60    2.00
  -5  12   0    7.70    2.10
   5  12   0   10.90    1.90
  -5  12   0    8.80    2.50
   5  12   0    7.80    2.70
   5  12   0    8.50    1.90
  -5  12   0    6.40    2.70
   5  12   0    8.80    1.80
   6 -12   0  220.68   12.10
  -6 -12   0  193.58   11.70
   6 -12   0  238.48   13.60
   6 -12   0  216.28   12.10
  -6 -12   0  215.98   11.10
   6 -12   0  201.38   11.80
   6 -12   0  207.68   12.30
   6  12   0  202.98   11.80
   6  12   0  206.18   14.10
  -6  12   0  224.78   13.00
   6  12   0  204.18   11.30
   6  12   0  197.78   11.20
  -7 -12   0   54.99    3.80
  -7 -12   0   61.39    5.00
   7 -12   0   61.69    6.40
   7 -12   0   46.80    4.60
   7 -12   0   59.89    5.60
   7 -12   0   53.89    5.30
   7 -12   0   43.50    5.70
   7  12   0   61.59    4.30
   7  12   0   65.99    8.00
  -7  12   0   59.89    5.60
   7  12   0   45.90    5.90
   7  12   0   63.09    5.00
   8 -12   0  108.69    7.70
  -8 -12   0  101.99    6.10
  -8 -12   0  100.09    7.40
   8 -12   0  114.69    8.10
   8 -12   0  103.99    7.40
   8 -12   0  116.29    9.20
   8  12   0  109.39    7.70
   8  12   0  100.19    9.30
  -8  12   0  102.19    9.00
   8  12   0   94.09    6.40
  -8  12   0  104.99    7.40
   8  12   0   99.89    6.50
  -8  12   0  101.89    7.70
   9 -12   0   25.20    3.80
   9 -12   0   30.00    4.70
   9 -12   0   35.50    5.80
   9 -12   0   30.70    4.70
  -9 -12   0   27.70    2.60
   9  12   0   22.90    4.10
   9  12   0   23.10    3.10
  -9  12   0   21.80    3.60
  -9  12   0   28.20    4.20
   9  12   0   30.90    5.80
   9  12   0   28.10    3.10
 -10 -12   0  110.49    7.30
 -10 -12   0  103.59    8.30
  10 -12   0   95.49    7.90
  10 -12   0  141.69    9.30
  10 -12   0  118.49    9.40
  10  12   0  127.99    9.20
  10  12   0  132.39    7.70
  10  12   0  121.59   11.00
 -10  12   0  103.79    8.50
  10  12   0  108.69    7.20
   0 -13   0    1.30    1.00
   0 -13   0    0.40    1.00
   0 -13   0    0.60    1.60
   0  13   0    2.00    1.60
   0  13   0   -0.10    1.30
   0  13   0    1.90    1.50
   0  13   0    0.20    1.40
   0  13   0    0.30    1.60
   0  13   0    0.60    1.30
   1 -13   0  236.58   12.30
   1 -13   0  234.28   13.30
  -1 -13   0  230.28   11.90
  -1 -13   0  235.38   13.50
   1 -13   0  235.48   12.30
  -1  13   0  252.47   12.80
   1  13   0  220.68   13.50
   1  13   0  256.57   13.10
   1  13   0  241.98   12.70
  -1  13   0  216.78   13.40
   1  13   0  243.28   12.70
  -1  13   0  220.68   12.80
  -1  13   0  213.78   13.50
   1  13   0  239.18   12.50
  -1  13   0  252.97   13.70
   1  13   0  223.18   12.50
  -2 -13   0   47.40    3.00
   2 -13   0   38.40    4.20
   2 -13   0   44.30    2.80
  -2 -13   0   44.80    4.60
   2 -13   0   44.60    3.50
  -2 -13   0   41.50    2.60
   2 -13   0   44.10    3.50
   2  13   0   48.00    3.80
   2  13   0   38.50    4.60
   2  13   0   53.79    3.80
  -2  13   0   38.20    3.90
  -2  13   0   35.00    3.60
  -2  13   0   50.39    4.80
  -2  13   0   43.30    4.00
   2  13   0   40.80    3.40
  -2  13   0   41.50    4.60
   2  13   0   45.90    3.60
   3 -13   0   22.30    3.80
   3 -13   0   26.30    2.90
   3 -13   0   35.10    3.50
   3 -13   0   26.90    2.50
  -3 -13   0   27.10    3.80
   3  13   0   29.30    2.80
   3  13   0   26.00    2.80
  -3  13   0   27.30    3.70
  -3  13   0   26.20    3.10
   3  13   0   29.90    2.80
  -3  13   0   32.50    3.40
   3  13   0   27.10    2.80
   3  13   0   27.70    4.30
   4 -13   0   89.09    6.00
   4 -13   0   88.59    5.60
   4 -13   0   89.09    6.30
   4 -13   0   94.59    7.00
  -4 -13   0   94.69    5.40
   4 -13   0   80.19    5.80
  -4 -13   0   91.09    7.20
   4  13   0   73.29    5.40
   4  13   0   90.99    5.70
  -4  13   0   95.79    7.50
  -4  13   0   85.69    6.20
   4  13   0   94.89    5.50
  -4  13   0   97.89    6.20
   4  13   0   93.29    5.60
   4  13   0   86.49    7.20
  -5 -13   0   52.69    5.90
   5 -13   0   43.40    4.40
   5 -13   0   52.29    5.30
  -5 -13   0   46.00    3.80
   5 -13   0   45.30    4.40
   5 -13   0   47.80    4.10
   5  13   0   42.70    3.70
   5  13   0   51.09    6.10
  -5  13   0   52.69    4.90
   5  13   0   49.30    4.00
  -5  13   0   57.49    6.30
   5  13   0   50.09    3.80
   6 -13   0    4.00    2.40
  -6 -13   0    0.30    1.20
   6 -13   0    2.30    2.00
  -6 -13   0    5.10    1.70
   6 -13   0    2.30    2.00
   6 -13   0    3.90    2.20
   6  13   0    1.30    2.40
  -6  13   0    2.20    2.40
   6  13   0    3.30    1.70
   6  13   0    1.80    1.70
   6  13   0    1.70    1.60
   7 -13   0   16.30    3.20
  -7 -13   0   11.70    1.80
  -7 -13   0    8.80    2.80
   7 -13   0   10.40    2.70
   7 -13   0   10.60    2.70
  -7  13   0   12.30    3.20
   7  13   0   13.80    4.20
   7  13   0   13.10    2.20
   7  13   0    8.90    2.20
   8 -13   0  135.59    9.10
   8 -13   0  140.49    9.60
  -8 -13   0  125.09    7.70
   8 -13   0  140.99    9.20
   8 -13   0  158.08   11.00
   8 -13   0  144.99    9.70
  -8 -13   0  136.19    9.00
  -8  13   0  146.09   11.00
  -8  13   0  146.09    9.60
  -8  13   0  133.19    9.00
   8  13   0  144.69   11.30
   8  13   0  134.79    9.20
   8  13   0  140.09    8.30
   8  13   0  132.69    8.10
  -9 -13   0    2.90    1.70
   9 -13   0    3.30    2.60
   9 -13   0   -3.00    2.20
   9 -13   0    3.60    3.10
   9  13   0    2.30    1.70
   9  13   0    2.30    2.60
   9  13   0    7.10    2.20
   9  13   0    3.10    3.80
   0 -14   0  590.04   29.20
   0 -14   0  583.94   30.60
   0 -14   0  608.04   29.20
   0  14   0  617.64   30.00
   0  14   0  575.94   29.90
   0  14   0  538.45   29.70
   0  14   0  619.54   29.80
   0  14   0  610.94   30.60
   0  14   0  525.35   30.60
  -1 -14   0   10.80    1.30
  -1 -14   0   10.50    1.40
   1 -14   0    9.70    2.50
   1 -14   0    9.50    1.70
   1 -14   0    7.60    1.60
  -1 -14   0    7.80    2.80
   1  14   0    8.90    1.90
  -1  14   0    4.30    2.30
  -1  14   0    5.00    2.30
  -1  14   0    6.10    2.20
   1  14   0    8.00    2.20
   1  14   0    6.50    1.90
   1  14   0    7.90    2.00
  -1  14   0    7.60    2.10
   1  14   0    7.90    1.90
  -1  14   0   11.00    2.10
   1  14   0    7.30    2.50
  -2 -14   0  808.62   39.70
   2 -14   0  804.02   40.50
  -2 -14   0  800.32   41.70
   2 -14   0  833.22   42.10
   2 -14   0  832.32   40.40
   2 -14   0  818.62   39.80
   2  14   0  788.12   41.90
   2  14   0  844.62   40.90
  -2  14   0  791.72   41.10
  -2  14   0  803.52   41.00
  -2  14   0  833.22   42.00
   2  14   0  757.32   40.50
  -2  14   0  864.61   40.90
   2  14   0  754.02   40.50
   2  14   0  819.62   40.70
   3 -14   0   21.20    2.60
   3 -14   0   25.70    2.90
  -3 -14   0   22.10    3.60
   3 -14   0   20.00    2.80
   3 -14   0   25.20    2.30
   3 -14   0   19.40    3.10
  -3  14   0   26.10    3.10
  -3  14   0   15.20    2.90
  -3  14   0   20.10    3.50
   3  14   0   24.20    2.70
   3  14   0   17.20    2.40
   3  14   0   24.00    2.70
   3  14   0   20.20    3.80
  -3  14   0   19.70    2.90
   3  14   0   22.80    2.70
   4 -14   0  173.38   11.10
   4 -14   0  176.08   10.10
   4 -14   0  180.18    9.80
   4 -14   0  171.88   10.40
  -4 -14   0  170.08    9.40
  -4 -14   0  184.28   11.60
   4 -14   0  180.98   10.20
   4  14   0  170.78    9.40
  -4  14   0  175.08   11.70
   4  14   0  167.18   11.60
   4  14   0  157.88   10.30
  -4  14   0  187.18   10.70
   4  14   0  165.88    9.80
  -4  14   0  183.78   10.40
   4  14   0  182.28    9.90
   4  14   0  194.08    9.60
  -5 -14   0    3.70    2.60
   5 -14   0    4.80    2.40
   5 -14   0    4.40    2.00
  -5 -14   0    1.40    1.30
   5 -14   0    3.90    1.90
   5 -14   0    3.00    1.70
   5 -14   0    4.00    2.40
  -5  14   0    3.00    2.50
   5  14   0    3.80    1.70
   5  14   0    2.00    2.60
  -5  14   0    2.20    2.70
   5  14   0    2.80    1.50
   5  14   0    3.90    1.70
   6 -14   0  509.45   28.60
  -6 -14   0  512.45   27.00
   6 -14   0  548.05   29.30
   6 -14   0  562.74   27.40
   6 -14   0  521.95   27.80
   6  14   0  511.35   29.10
   6  14   0  526.25   26.80
   6  14   0  499.75   27.00
  -6  14   0  560.34   27.90
   7 -14   0    8.40    2.70
   7 -14   0    6.70    2.70
   7 -14   0    8.30    2.50
   7 -14   0    9.40    3.50
  -7 -14   0    6.20    1.50
   7 -14   0    9.30    2.60
   7  14   0    6.90    2.00
  -7  14   0    6.00    2.50
  -7  14   0    6.10    3.10
  -7  14   0    3.30    2.90
   7  14   0    3.20    1.70
   7  14   0    6.10    2.70
   7  14   0    6.90    3.60
   8 -14   0   99.69    8.70
   8 -14   0   85.59    7.20
  -8 -14   0   86.39    5.30
   8 -14   0   88.69    7.20
   8 -14   0   96.79    6.90
  -8 -14   0   79.69    6.40
  -8  14   0   81.69    7.20
   8  14   0   82.59    5.70
   8  14   0   86.99    5.90
   8  14   0   80.69    8.70
   8  14   0   83.99    6.70
   9 -14   0    0.30    2.30
   9 -14   0   -3.00    2.70
  -9 -14   0   -0.40    1.10
   9 -14   0    1.30    2.70
   9  14   0   -0.30    2.20
   9  14   0    0.50    2.50
   9  14   0    2.50    4.10
  -9  14   0    2.30    2.90
   9  14   0   -1.70    1.50
   0 -15   0    0.90    1.10
   0 -15   0   -0.10    1.80
   0 -15   0    0.20    1.10
   0  15   0   -0.30    2.00
   0  15   0    0.10    1.60
   0  15   0   -0.20    1.70
   0  15   0    1.40    1.70
   0  15   0    0.90    1.90
   0  15   0    0.70    1.60
   1 -15   0  451.65   24.00
  -1 -15   0  453.35   24.10
  -1 -15   0  448.96   22.30
   1 -15   0  436.16   22.60
   1 -15   0  446.76   22.60
  -1 -15   0  432.46   22.20
  -1  15   0  440.66   23.30
   1  15   0  423.06   23.10
  -1  15   0  466.75   24.20
  -1  15   0  403.76   23.30
   1  15   0  444.46   24.40
   1  15   0  497.55   23.80
  -1  15   0  502.55   23.30
  -1  15   0  408.16   24.10
   1  15   0  436.46   23.10
   2 -15   0   34.70    4.30
   2 -15   0   39.90    3.40
  -2 -15   0   36.40    4.60
  -2 -15   0   31.00    2.10
   2 -15   0   36.00    3.60
   2 -15   0   32.80    2.20
  -2  15   0   24.90    3.50
   2  15   0   37.90    3.90
   2  15   0   35.70    4.90
   2  15   0   32.00    3.30
   2  15   0   35.40    3.40
  -2  15   0   40.30    4.00
  -2  15   0   37.50    5.00
  -2  15   0   37.90    4.90
  -2  15   0   32.80    3.80
   3 -15   0  334.27   17.20
   3 -15   0  328.27   16.60
  -3 -15   0  314.27   18.60
   3 -15   0  328.47   17.20
   3 -15   0  335.37   18.40
  -3  15   0  355.06   17.70
  -3  15   0  317.77   17.90
  -3  15   0  316.17   17.70
   3  15   0  350.06   19.00
   3  15   0  296.87   17.10
   3  15   0  328.37   17.20
   3  15   0  315.67   17.10
  -3  15   0  344.27   19.00
   3  15   0  308.07   17.20
   4 -15   0   32.60    3.50
   4 -15   0   26.00    3.90
   4 -15   0   35.90    3.10
  -4 -15   0   37.90    5.00
   4 -15   0   26.30    3.60
   4 -15   0   32.00    4.00
  -4  15   0   45.90    5.80
   4  15   0   35.20    6.20
  -4  15   0   30.60    3.90
   4  15   0   34.60    3.40
  -4  15   0   38.00    4.00
   4  15   0   32.00    3.30
   4  15   0   30.60    3.20
   4  15   0   33.20    2.80
   5 -15   0  355.66   20.90
   5 -15   0  369.66   20.10
   5 -15   0  390.36   19.50
  -5 -15   0  370.76   19.10
   5 -15   0  397.56   19.70
   5  15   0  382.76   21.70
  -5  15   0  376.86   21.70
   5  15   0  362.56   19.30
   5  15   0  366.06   19.20
  -5  15   0  374.56   21.80
   5  15   0  348.07   19.20
   5  15   0  369.06   19.40
   6 -15   0   76.29    5.70
  -6 -15   0   59.69    4.80
   6 -15   0   75.39    6.50
   6  15   0   63.89    4.90
  -6  15   0   65.69    6.20
   6  15   0   71.59    7.50
   6  15   0   69.49    5.10
   6  15   0   64.79    5.10
  -6  15   0   71.79    7.80
  -6  15   0   62.39    6.20
   7 -15   0  243.28   13.70
   7 -15   0  242.88   15.40
   7 -15   0  228.98   13.60
  -7 -15   0  221.38   13.30
   7 -15   0  237.88   13.80
   7 -15   0  228.18   14.10
   7  15   0  219.28   12.70
   7  15   0  225.68   13.30
   7  15   0  236.28   12.90
   7  15   0  266.27   16.10
  -7  15   0  261.97   17.40
  -7  15   0  243.38   14.20
  -7  15   0  246.68   14.00
   8 -15   0    7.60    3.40
   8 -15   0    5.80    2.80
   8 -15   0    4.80    2.70
   8 -15   0    7.70    3.00
  -8 -15   0    5.70    2.20
   8  15   0    4.60    1.90
   8  15   0   -3.60    3.00
  -8  15   0    0.40    2.90
   8  15   0    3.60    2.30
   8  15   0    3.00    2.10
   0 -16   0   71.09    4.50
   0 -16   0   67.29    6.00
   0 -16   0   70.49    4.50
   0  16   0   70.19    5.30
   0  16   0   65.29    5.40
   0  16   0   71.19    6.50
   0  16   0   75.29    7.10
   0  16   0   78.19    5.60
  -1 -16   0   53.09    3.60
   1 -16   0   56.29    4.10
   1 -16   0   54.59    5.30
   1 -16   0   59.79    4.10
  -1 -16   0   56.09    5.50
  -1 -16   0   53.99    3.50
   1  16   0   52.99    4.60
   1  16   0   52.89    5.70
   1  16   0   58.39    5.20
  -1  16   0   59.99    4.90
  -1  16   0   49.60    5.50
  -1  16   0   56.69    5.20
  -1  16   0   58.79    5.70
  -1  16   0   63.69    5.00
   1  16   0   57.09    4.70
   1  16   0   56.59    4.70
   2 -16   0   55.69    4.20
   2 -16   0   46.60    5.10
   2 -16   0   52.29    4.10
  -2 -16   0   53.69    5.50
  -2 -16   0   50.59    2.90
   2  16   0   56.49    4.60
   2  16   0   56.29    4.70
  -2  16   0   52.09    6.00
   2  16   0   55.89    5.90
   2  16   0   52.19    4.40
  -2  16   0   58.19    5.00
  -2  16   0   46.00    4.80
  -2  16   0   61.79    6.00
   2  16   0   53.39    4.50
  -2  16   0   49.00    4.60
   3 -16   0   16.60    2.50
   3 -16   0   15.30    3.30
   3 -16   0   10.80    2.30
  -3 -16   0   15.50    3.60
   3 -16   0   13.60    1.70
   3  16   0   12.30    2.30
   3  16   0   12.90    2.40
  -3  16   0   16.70    3.20
  -3  16   0   17.30    3.00
   3  16   0   12.00    2.30
  -3  16   0   12.50    3.10
  -3  16   0   13.00    3.60
   3  16   0   14.20    2.50
   3  16   0   18.60    4.60
   4 -16   0    7.10    1.60
   4 -16   0    6.50    2.10
   4 -16   0    5.10    2.50
  -4 -16   0    8.50    2.90
   4 -16   0    4.40    2.00
   4  16   0    4.30    1.90
  -4  16   0    7.50    2.40
  -4  16   0    8.30    3.30
   4  16   0    7.60    2.00
   4  16   0    1.70    2.70
  -4  16   0    1.10    2.50
  -4  16   0    5.80    2.60
   4  16   0    8.10    2.20
   4  16   0    5.10    1.50
   5 -16   0   52.69    4.30
   5 -16   0   56.09    4.80
   5 -16   0   54.39    5.20
   5  16   0   52.09    4.30
  -5  16   0   42.50    5.00
  -5  16   0   44.70    7.80
   5  16   0   55.09    4.50
  -5  16   0   39.10    4.60
   5  16   0   53.99    6.70
   5  16   0   53.39    4.30
   6 -16   0   45.60    4.70
   6 -16   0   49.70    4.70
   6 -16   0   48.90    5.10
  -6 -16   0   42.10    5.70
   6 -16   0   45.20    5.60
   6  16   0   50.09    4.40
   6  16   0   50.49    4.20
   6  16   0   38.90    3.80
   6  16   0   46.30    4.10
  -6  16   0   47.50    6.10
   6  16   0   47.80    6.30
  -6  16   0   54.29    5.10
  -6  16   0   54.89    5.60
   7 -16   0    2.20    2.50
   7 -16   0    5.40    2.80
   7 -16   0    4.50    3.00
   7 -16   0    0.40    2.20
   7  16   0    0.70    1.90
   7  16   0    3.30    1.80
   7  16   0    3.50    3.50
   7  16   0    4.20    2.10
  -7  16   0    3.20    2.90
   7  16   0    0.80    1.70
   8 -16   0    0.30    2.50
   8 -16   0    1.50    2.30
   8  16   0    2.30    2.20
  -8  16   0    0.90    2.80
   8  16   0    4.40    3.80
   8  16   0   -1.90    1.90
   8  16   0   -1.00    1.70
   0 -17   0   -0.30    2.10
   0 -17   0    0.10    1.20
   0 -17   0    0.80    1.30
   0  17   0   -2.00    1.80
   0  17   0   -0.20    2.40
   0  17   0    0.80    2.20
   0  17   0   -1.00    1.80
   0  17   0    0.60    1.90
   1 -17   0   34.20    3.20
   1 -17   0   44.60    5.10
   1 -17   0   30.20    3.10
  -1 -17   0   37.30    2.80
  -1 -17   0   36.60    2.80
  -1 -17   0   34.30    4.70
  -1  17   0   39.60    4.30
   1  17   0   32.60    4.90
  -1  17   0   36.40    5.10
   1  17   0   41.10    4.60
  -1  17   0   37.80    4.90
  -1  17   0   35.60    4.10
   1  17   0   45.40    4.40
   1  17   0   37.00    4.00
   1  17   0   42.20    4.20
  -1  17   0   46.40    4.40
  -2 -17   0   16.30    3.60
   2 -17   0   14.30    3.10
   2 -17   0   16.10    2.40
   2 -17   0   12.10    2.20
   2  17   0   14.70    2.70
  -2  17   0   12.00    3.50
   2  17   0   13.70    2.50
   2  17   0   16.70    2.70
   2  17   0   13.10    4.10
  -2  17   0   19.90    3.10
  -2  17   0   18.80    3.70
   2  17   0   14.00    2.80
  -2  17   0   12.70    2.90
  -2  17   0   15.80    3.20
   3 -17   0  346.17   17.80
  -3 -17   0  335.47   19.60
   3 -17   0  334.07   16.90
   3 -17   0  332.27   17.90
   3 -17   0  358.16   19.30
   3  17   0  327.07   18.00
  -3  17   0  375.86   18.80
  -3  17   0  375.86   18.60
   3  17   0  358.56   20.00
   3  17   0  315.07   17.90
   3  17   0  307.47   17.90
   3  17   0  307.37   17.90
  -3  17   0  349.77   20.00
  -3  17   0  325.47   18.70
   4 -17   0    3.40    2.10
   4 -17   0    6.30    1.60
   4 -17   0    2.70    2.00
   4  17   0    6.30    2.10
   4  17   0    4.50    3.00
   4  17   0    5.50    2.00
  -4  17   0    7.30    2.60
   4  17   0    7.20    2.20
  -4  17   0    2.00    2.40
  -4  17   0    3.50    2.60
  -4  17   0    5.00    3.30
   4  17   0    6.40    1.70
   5 -17   0   65.59    5.00
   5 -17   0   76.89    5.80
  -5 -17   0   65.29    7.80
   5  17   0   67.29    5.20
   5  17   0   71.09    5.60
  -5  17   0   75.49    6.30
   5  17   0   74.29    7.90
  -5  17   0   84.49   11.10
  -5  17   0   79.39    8.00
   5  17   0   71.39    5.40
  -5  17   0   67.59    6.40
   6 -17   0    0.50    2.30
   6 -17   0    1.70    2.30
   6 -17   0    2.40    2.20
  -6 -17   0    0.60    2.80
   6 -17   0    1.50    2.50
   6  17   0    1.60    2.00
  -6  17   0   -2.30    2.50
  -6  17   0    0.20    2.70
   6  17   0   -0.80    3.30
   6  17   0   -1.50    1.60
   6  17   0    1.00    1.70
   7 -17   0  152.98    9.90
   7 -17   0  181.88   12.10
   7 -17   0  158.08   10.60
   7 -17   0  159.58   10.20
   7  17   0  149.19   12.20
   7  17   0  149.88    9.10
   7  17   0  153.78    9.50
   7  17   0  174.78   10.90
  -7  17   0  156.98   10.80
   7  17   0  157.98    9.20
   0 -18   0  191.68   10.20
   0 -18   0  182.88   10.20
   0 -18   0  189.38   12.20
   0  18   0  214.68   11.70
   0  18   0  195.78   12.90
   0  18   0  200.58   12.30
   0  18   0  176.18   11.40
  -1 -18   0    7.50    1.40
  -1 -18   0   10.50    3.10
  -1 -18   0    7.90    1.40
   1 -18   0    6.20    2.80
   1 -18   0   10.50    2.30
   1 -18   0   10.60    2.00
  -1  18   0   10.00    3.20
   1  18   0    6.60    2.70
  -1  18   0    7.50    2.50
   1  18   0    9.70    3.20
   1  18   0    6.80    2.40
   1  18   0   11.70    2.60
  -1  18   0    6.80    2.50
   1  18   0   10.50    2.60
  -1  18   0    5.60    2.60
  -1  18   0    7.20    3.10
   2 -18   0  249.88   15.20
   2 -18   0  257.17   13.60
   2 -18   0  261.37   13.70
  -2  18   0  290.87   14.70
   2  18   0  254.17   14.20
   2  18   0  240.38   14.40
  -2  18   0  268.97   15.90
   2  18   0  240.58   14.10
  -2  18   0  230.98   14.50
   2  18   0  218.58   15.50
  -2  18   0  285.87   14.90
   3 -18   0    3.10    1.90
   3 -18   0    5.70    2.00
  -3  18   0   11.80    3.80
   3  18   0    3.30    2.00
  -3  18   0    4.10    2.70
   3  18   0    3.60    3.10
   3  18   0    4.30    2.10
   3  18   0    4.40    2.00
  -3  18   0    6.20    2.90
  -3  18   0    5.90    2.60
   3  18   0    4.40    2.40
  -4 -18   0  372.56   22.40
   4 -18   0  422.16   20.70
   4 -18   0  415.86   20.10
   4  18   0  416.56   23.10
   4  18   0  380.46   20.80
   4  18   0  364.56   20.50
  -4  18   0  427.16   21.70
   4  18   0  375.76   20.50
  -4  18   0  379.66   21.60
   4  18   0  344.57   20.10
  -4  18   0  405.36   21.30
  -4  18   0  406.16   23.10
   5 -18   0   -3.80    1.90
  -5 -18   0    2.70    2.80
   5 -18   0    2.40    1.60
   5 -18   0   -0.70    1.90
   5 -18   0    1.60    2.80
  -5  18   0    3.70    2.90
  -5  18   0   -0.20    3.10
  -5  18   0    2.50    2.90
   5  18   0    5.30    3.50
   5  18   0    3.30    2.00
   5  18   0    3.20    2.30
  -6 -18   0  647.34   37.90
   6 -18   0  610.74   32.90
   6 -18   0  605.24   31.40
   6 -18   0  619.74   31.20
   6  18   0  578.84   30.60
   6  18   0  639.74   33.90
  -6  18   0  592.24   32.20
   6  18   0  594.34   30.90
   6  18   0  537.85   30.50
  -6  18   0  623.04   32.00
   0 -19   0    0.10    1.30
   0 -19   0    0.50    1.30
   0  19   0    0.10    2.40
   0  19   0    1.60    2.20
   0  19   0    0.70    2.70
   0  19   0   -0.30    2.30
   1 -19   0  128.59    7.70
  -1 -19   0  119.19    7.60
  -1 -19   0  115.59    6.80
   1 -19   0  121.49    7.40
   1  19   0  135.49    8.60
   1  19   0  132.39    9.10
  -1  19   0  139.79    8.80
  -1  19   0  115.69    9.70
  -1  19   0  149.29    9.00
   1  19   0  128.99    8.50
   1  19   0  128.29    9.90
   1  19   0  123.39    8.40
  -1  19   0  130.89    8.70
  -1  19   0  130.39    9.70
   2 -19   0   -0.80    1.70
   2 -19   0    0.90    1.70
  -2  19   0   -1.20    2.30
   2  19   0    1.00    2.20
   2  19   0    0.90    2.10
  -2  19   0    0.90    2.70
  -2  19   0   -3.70    2.30
   2  19   0    0.40    2.10
   2  19   0    4.10    2.40
  -2  19   0    1.50    2.40
   2  19   0   -0.60    2.80
   3 -19   0  130.89   10.10
   3 -19   0  145.49    8.30
   3 -19   0  113.29    8.00
  -3 -19   0  132.39   11.10
  -3  19   0  137.69    9.40
  -3  19   0  119.49    9.10
   3  19   0  119.09    8.40
  -3  19   0  146.79    9.20
   3  19   0  149.88   10.90
  -3  19   0  156.08   11.00
   3  19   0  143.49    8.80
   3  19   0  144.49    8.70
   3  19   0  129.79    8.50
   4 -19   0    0.80    2.00
   4 -19   0    3.70    2.70
   4 -19   0    2.50    1.10
   4 -19   0    3.00    2.10
  -4 -19   0    3.60    3.00
   4  19   0    1.60    2.00
  -4  19   0    3.90    2.70
  -4  19   0    4.10    2.90
   4  19   0    2.70    1.50
  -4  19   0    1.00    3.20
   4  19   0    3.30    2.10
   4  19   0    4.00    2.20
   4  19   0    1.80    3.40
   5 -19   0  234.18   13.80
   5 -19   0  260.47   13.90
  -5 -19   0  233.58   15.70
   5 -19   0  250.37   13.00
   5 -19   0  236.38   15.30
   5  19   0  247.38   13.50
  -5  19   0  257.17   14.90
   5  19   0  228.78   13.60
   5  19   0  219.98   13.30
   5  19   0  257.37   16.50
  -5  19   0  246.48   14.90
   6 -19   0   -0.90    2.40
   6 -19   0    1.10    1.80
   6  19   0    7.20    2.40
   6  19   0   -1.80    2.70
   6  19   0    1.20    3.50
  -6  19   0    4.10    3.20
   6  19   0    0.80    1.70
  -6  19   0    0.00    2.80
   0 -20   0    3.90    1.50
   0 -20   0    4.80    2.80
   0 -20   0    5.70    1.50
   0  20   0    3.10    2.40
   0  20   0   -0.70    2.50
   0  20   0    7.30    2.70
   0  20   0    2.80    2.90
  -1 -20   0    9.50    1.30
   1 -20   0   11.40    2.00
   1 -20   0    7.80    3.10
  -1 -20   0    9.70    3.60
   1 -20   0   13.10    2.20
  -1  20   0   11.60    3.90
  -1  20   0    9.00    2.90
   1  20   0    8.90    2.60
  -1  20   0    7.20    3.50
  -1  20   0    6.90    3.10
   1  20   0    6.40    3.60
   1  20   0    8.60    3.00
   1  20   0    4.90    2.60
   2 -20   0    2.10    4.50
   2 -20   0    3.20    1.80
  -2 -20   0    1.10    2.80
   2 -20   0    2.70    1.90
   2  20   0   -0.70    2.10
  -2  20   0    5.70    5.80
   2  20   0    2.70    2.90
  -2  20   0    3.20    2.60
   2  20   0    3.20    2.20
  -2  20   0    0.10    2.30
  -2  20   0    4.10    2.90
   2  20   0    1.60    2.40
   2  20   0    2.90    2.30
   3 -20   0    0.50    2.40
  -3 -20   0    2.50    2.80
   3 -20   0    1.50    1.90
  -3  20   0    4.80    3.10
   3  20   0    2.40    2.20
   3  20   0    3.60    2.10
  -3  20   0    7.30    3.40
  -3  20   0    5.10    2.90
   3  20   0    2.60    2.30
   3  20   0    1.50    3.30
   3  20   0    5.60    2.10
   4 -20   0   19.30    3.20
  -4 -20   0   18.80    4.30
   4 -20   0   22.50    3.20
   4 -20   0   19.30    3.90
   4  20   0   22.00    3.20
  -4  20   0   24.20    4.40
   4  20   0   26.40    3.50
   4  20   0   21.80    4.90
  -4  20   0   29.10    4.40
   4  20   0   16.80    3.20
   4  20   0   24.40    2.80
   5 -20   0    0.80    2.30
   5 -20   0    1.90    1.40
   5  20   0    2.80    2.00
  -5  20   0    2.10    3.20
   5  20   0    4.50    2.30
   5  20   0   -0.30    3.30
   5  20   0   -1.10    1.80
  -5  20   0    2.40    2.90
   0 -21   0    1.60    2.60
   0 -21   0   -1.40    1.30
   0 -21   0    1.50    1.30
   0  21   0    1.10    2.20
   0  21   0    1.50    2.70
   0  21   0    0.40    2.50
   0  21   0   -0.10    2.80
   1 -21   0  107.69    7.00
   1 -21   0  114.89    9.20
  -1 -21   0  119.09    9.40
   1 -21   0  122.79    7.10
   1  21   0  133.19   10.50
  -1  21   0  117.09    8.50
   1  21   0  115.39    8.90
  -1  21   0  117.09   10.00
  -1  21   0  132.89    8.90
  -1  21   0  117.49    9.60
   1  21   0  108.29    8.30
   1  21   0  125.69    8.40
   2 -21   0   -0.20    2.30
   2 -21   0    2.90    2.40
  -2 -21   0    0.30    2.50
   2 -21   0    0.40    1.60
   2  21   0   -0.20    3.00
   2  21   0    2.90    2.20
  -2  21   0    4.30    3.00
   2  21   0   -0.20    2.30
   2  21   0    1.30    2.40
  -2  21   0    2.10    2.50
  -2  21   0    4.50    3.30
  -3 -21   0  272.87   19.60
   3 -21   0  230.98   15.10
   3 -21   0  237.48   13.30
   3 -21   0  247.78   13.50
   3  21   0  253.37   13.90
  -3  21   0  218.08   14.40
   3  21   0  222.88   13.60
   3  21   0  258.27   16.40
   3  21   0  227.78   13.70
   3  21   0  244.98   14.00
   0 -22   0  111.29    6.60
   0 -22   0  121.09    6.70
   0 -22   0  125.69   10.70
   0  22   0  132.69    9.70
   0  22   0  108.39    9.80
   0  22   0  112.49    8.40
   0  22   0  120.09    8.60
  12   0  -1    2.10    4.30
 -12   0   1   -1.40    1.40
  12   0  -1    1.70    5.20
 -12   0   1    0.90    2.20
  12   0  -1   -0.30    2.40
 -12   0   1    2.10    2.30
  12   0  -1    4.10    2.70
 -11   0   1  276.17   15.80
  11   0  -1  320.17   18.90
 -11   0   1  271.07   15.10
  11   0  -1  269.67   17.30
  11   0  -1  308.07   16.00
 -11   0   1  296.37   16.70
 -11   0   1  284.47   17.40
  10   0  -1    3.50    2.80
 -10   0   1   -0.40    1.40
 -10   0   1    1.60    2.50
  10   0  -1    2.00    1.90
  10   0  -1   -0.10    1.90
 -10   0   1    0.10    1.90
  -9   0   1  627.34   29.90
  -9   0   1  545.75   28.60
   9   0  -1  557.54   30.10
   9   0  -1  539.75   28.90
   9   0  -1  561.04   29.40
  -9   0   1  587.84   29.10
  -8   0   1   -1.00    1.10
   8   0  -1   -1.40    1.40
   8   0  -1    1.10    1.70
  -8   0   1   -0.60    1.30
   8   0  -1    1.20    2.00
  -8   0   1   -0.50    1.60
  -8   0   1    0.30    1.50
  -7   0   1  275.37   13.30
   7   0  -1  250.37   14.30
   7   0  -1  249.28   13.40
   7   0  -1  242.28   13.70
  -7   0   1  258.77   13.60
  -7   0   1  258.67   14.00
  -7   0   1  262.87   14.40
   6   0  -1    0.60    1.30
  -6   0   1    0.90    1.00
  -6   0   1   -0.40    1.20
  -6   0   1   -0.10    1.10
   6   0  -1    0.10    1.00
  -6   0   1    0.20    0.90
   6   0  -1    0.00    0.90
   5   0  -1  935.11   46.40
  -4   0   1    0.70    0.70
  -4   0   1   -0.70    0.70
  -4   0   1    0.30    0.80
   4   0  -1    0.20    0.70
  -4   0   1    1.30    0.60
   4   0  -1    0.30    0.60
   4   0  -1   -0.20    0.90
   3   0  -1 1689.93  102.39
  -3   0   1 1989.60  105.59
   2   0  -1    0.80    0.40
   2   0  -1    0.40    0.40
  -2   0   1    0.30    0.40
  -2   0   1    0.00    0.40
  -2   0   1    0.00    0.30
   2   0  -1    0.90    0.40
   1   0  -1   67.79    3.50
   0   0   1    0.60    0.20
   0   0   1    0.00    0.10
   0   0   1   -0.10    0.10
   0   0  -1    0.00    0.10
  -1   0  -1 9999.00  490.25
   1   0   1 9908.81  490.45
   2   0   1    0.10    0.60
  -2   0  -1   -0.10    0.70
   2   0   1    1.30    0.50
  -2   0  -1    1.20    0.40
  -3   0  -1 2801.82  158.78
   3   0   1 3133.29  159.88
   4   0   1    1.10    1.00
   4   0   1    2.30    1.40
  -4   0  -1    0.30    1.00
   4   0   1    1.90    0.80
  -4   0  -1    0.80    1.00
   4   0   1    1.20    0.80
  -4   0  -1    1.00    0.60
  -5   0  -1  944.31   46.40
  -5   0  -1  887.51   46.50
   5   0   1  904.31   46.60
  -5   0  -1  970.60   45.50
   5   0   1  893.01   46.40
   5   0   1  957.60   45.90
   5   0   1  924.81   45.70
  -6   0  -1    0.30    1.40
   6   0   1    2.00    1.50
   6   0   1    1.20    1.50
   6   0   1    0.60    1.10
   6   0   1    0.20    1.20
  -6   0  -1    1.20    1.30
  -6   0  -1    0.20    0.30
  -6   0  -1   -0.20    0.80
  -7   0  -1  205.78   12.30
  -7   0  -1  212.98   10.80
   7   0   1  200.78   12.30
   7   0   1  204.48   12.10
   7   0   1  209.48   11.50
   7   0   1  202.68   11.20
  -7   0  -1  220.78   12.10
   8   0   1    0.70    1.50
   8   0   1    0.20    1.80
  -8   0  -1   -0.20    0.30
  -8   0  -1    0.30    1.80
   8   0   1   -2.20    1.40
  -8   0  -1    3.20    2.20
   8   0   1   -0.10    2.00
   9   0   1   49.99    5.80
   9   0   1   54.09    4.70
  -9   0  -1   53.49    5.20
   9   0   1   46.60    4.30
   9   0   1   43.40    5.20
  10   0   1    3.70    2.10
 -10   0  -1   -0.10    2.10
  10   0   1    3.70    2.50
  10   0   1    0.20    2.00
 -10   0  -1   -0.10    2.60
  10   0   1    2.50    3.20
  11   0   1   37.40    4.50
  11   0   1   30.80    5.40
 -11   0  -1   37.90    5.40
 -11   0  -1   37.90    4.80
  11   0   1   40.60    4.40
  12  -1  -1   83.29    6.90
 -12  -1   1   85.39    6.80
 -12  -1   1   83.29    5.20
 -12  -1   1   86.59    6.50
  12  -1  -1   85.59    6.80
  12  -1  -1  108.99   10.70
  12   1  -1   77.59    6.70
 -12   1   1   83.59    6.60
  12   1  -1   80.99   11.00
  12   1  -1  102.09    7.20
  12   1  -1   73.29   10.10
 -12   1   1   82.69    5.70
 -12   1   1   92.69    7.40
 -11  -1   1   37.70    5.20
  11  -1  -1   31.30    4.10
 -11  -1   1   21.90    3.40
  11  -1  -1   27.90    3.80
 -11  -1   1   33.20    4.20
 -11  -1   1   30.10    2.80
  11  -1  -1   26.50    4.80
  11   1  -1   24.90    3.60
  11   1  -1   35.60    5.10
 -11   1   1   34.20    3.80
 -11   1   1   32.70    3.20
  11   1  -1   34.70    5.80
 -11   1   1   35.50    4.70
  11   1  -1   32.60    4.10
 -11   1   1   33.20    5.00
  10  -1  -1  147.99   10.50
 -10  -1   1  162.58    9.90
 -10  -1   1  152.18    9.20
  10  -1  -1  148.39    9.70
 -10  -1   1  150.18    8.50
 -10  -1   1  148.49   11.00
  10  -1  -1  158.68    9.30
  10   1  -1  162.28   11.60
 -10   1   1  147.29   10.00
 -10   1   1  157.58    9.40
 -10   1   1  154.48    9.70
  10   1  -1  156.28    9.20
  10   1  -1  158.48    9.60
  10   1  -1  164.18   10.80
   9  -1  -1   59.49    5.90
   9  -1  -1   47.80    4.70
   9  -1  -1   50.19    4.40
  -9  -1   1   60.49    4.50
  -9  -1   1   58.29    4.80
  -9  -1   1   57.99    3.90
  -9  -1   1   58.09    5.50
  -9   1   1   61.29    5.20
   9   1  -1   51.89    4.30
   9   1  -1   63.39    6.10
  -9   1   1   49.70    4.00
   9   1  -1   57.49    6.30
   9   1  -1   53.29    4.70
  -9   1   1   53.29    4.40
  -8  -1   1  350.16   17.40
  -8  -1   1  329.77   18.10
  -8  -1   1  328.97   18.60
  -8  -1   1  351.66   17.80
   8  -1  -1  308.27   18.50
   8  -1  -1  312.97   17.70
   8  -1  -1  335.67   18.70
   8   1  -1  364.16   18.80
  -8   1   1  348.27   18.80
  -8   1   1  349.47   17.50
   8   1  -1  369.66   18.10
  -8   1   1  351.46   18.50
   8   1  -1  325.47   17.60
  -8   1   1  340.27   17.80
   7  -1  -1  394.66   19.70
  -7  -1   1  378.96   19.60
  -7  -1   1  393.26   19.40
   7  -1  -1  336.47   19.90
  -7  -1   1  381.46   19.00
  -7  -1   1  394.46   20.20
   7  -1  -1  341.17   19.20
  -7   1   1  388.46   19.40
  -7   1   1  380.46   19.10
  -7   1   1  359.16   19.90
   7   1  -1  354.06   19.10
   7   1  -1  367.36   20.00
   7   1  -1  422.66   19.60
  -7   1   1  378.26   20.10
  -6  -1   1  293.37   16.00
  -6  -1   1  309.97   15.20
   6  -1  -1  287.67   15.60
  -6  -1   1  317.37   15.70
   6  -1  -1  259.37   15.30
   6  -1  -1  295.37   16.00
   6  -1  -1  320.57   16.00
  -6  -1   1  303.27   15.50
  -6   1   1  305.77   15.30
  -6   1   1  299.77   16.10
   6   1  -1  272.77   15.90
  -6   1   1  341.87   16.10
   6   1  -1  315.87   15.60
  -6   1   1  291.77   15.50
   6   1  -1  276.97   15.30
   5  -1  -1  182.48    9.50
   5  -1  -1  160.08    8.80
  -5  -1   1  168.78    9.40
  -5  -1   1  167.88    8.90
   5  -1  -1  163.08   10.50
   5  -1  -1  166.68    9.00
  -5  -1   1  171.08    8.70
  -5  -1   1  167.28    9.00
   5   1  -1  170.58    9.00
  -5   1   1  164.18    9.40
   5   1  -1  168.88    9.40
  -5   1   1  156.98    9.20
  -5   1   1  160.58    8.90
   5   1  -1  167.48    8.80
  -5   1   1  170.18    8.80
  -4  -1   1  144.19    7.80
   4  -1  -1  147.79    8.00
   4  -1  -1  154.88    7.90
  -4  -1   1  151.68    7.70
  -4  -1   1  145.79    7.90
  -4  -1   1  146.99    8.20
   4  -1  -1  153.58    8.20
   4   1  -1  142.59    7.70
  -4   1   1  147.89    8.20
  -4   1   1  153.68    7.80
  -4   1   1  146.89    7.90
   4   1  -1  143.19    7.90
  -4   1   1  152.18    8.20
   4   1  -1  161.28    8.40
   3  -1  -1 1112.89   71.09
  -3   1   1 1178.78   71.39
   3   1  -1 1191.68   70.39
   2  -1  -1    6.40    0.70
  -2  -1   1    5.30    0.90
   2  -1  -1    5.30    0.70
   2  -1  -1    3.80    0.60
  -2  -1   1    6.30    0.80
  -2  -1   1    5.80    0.60
   2   1  -1    4.30    0.60
   2   1  -1    5.00    0.70
  -2   1   1    4.50    0.60
  -2   1   1    7.10    0.90
   2   1  -1    3.90    0.70
  -2   1   1    5.60    0.60
   2   1  -1    4.30    0.60
  -1  -1   1    3.60    0.40
   1  -1  -1    2.80    0.40
   1  -1  -1    4.30    0.50
  -1  -1   1    4.00    0.40
  -1  -1   1    3.00    0.40
   1  -1  -1    3.00    0.40
   1   1  -1    2.60    0.40
   1   1  -1    2.70    0.40
  -1   1   1    3.50    0.40
  -1   1   1    3.10    0.40
   1   1  -1    3.60    0.40
   1   1  -1    4.70    0.50
  -1   1   1    3.30    0.40
   0   1  -1  207.18   10.30
  -1  -1  -1    4.20    0.40
   1  -1   1    2.80    0.60
  -1  -1  -1    4.90    0.70
   1  -1   1    3.80    0.70
   1  -1   1    3.70    0.60
   1  -1   1    4.80    0.60
   1   1   1    5.40    0.80
   1   1   1    5.30    0.70
  -1   1  -1    4.00    0.50
  -1   1  -1    2.30    0.60
   2  -1   1 6561.04  358.76
  -2  -1  -1 7715.83  355.16
   2   1   1 7058.59  354.16
   3  -1   1  175.08    9.40
   3  -1   1  202.78   10.40
   3  -1   1  174.08    9.80
  -3  -1  -1  179.88    9.70
   3  -1   1  176.18    9.20
  -3  -1  -1  165.58    9.10
  -3  -1  -1  179.78    9.60
   3   1   1  184.88    9.10
  -3   1  -1  180.88    9.80
   3   1   1  187.68    9.70
   3   1   1  172.28    9.20
  -3   1  -1  188.38    9.80
   3   1   1  196.88   10.00
  -3   1  -1  177.28    9.30
  -3   1  -1  177.88    9.20
  -4  -1  -1  291.57   14.60
   4  -1   1  283.87   15.60
   4  -1   1  291.87   15.10
   4  -1   1  297.07   15.70
   4  -1   1  293.07   15.00
  -4  -1  -1  297.37   15.40
  -4  -1  -1  282.17   15.50
  -4  -1  -1  305.57   14.90
  -4   1  -1  301.87   15.60
   4   1   1  285.27   15.40
  -4   1  -1  291.67   15.00
  -4   1  -1  275.67   15.50
   4   1   1  294.07   14.80
  -4   1  -1  309.07   14.90
   4   1   1  313.97   15.70
   4   1   1  308.17   15.00
   5  -1   1  880.91   43.50
  -5  -1  -1  907.31   44.00
   5  -1   1  883.61   44.30
   5  -1   1  870.21   43.70
   5  -1   1  829.62   44.20
  -5  -1  -1  901.81   44.20
  -5   1  -1  909.51   44.30
   5   1   1  927.41   43.60
   5   1   1  926.11   43.40
  -5   1  -1  880.31   43.30
   5   1   1  793.22   44.10
   5   1   1  819.52   44.00
  -5   1  -1  896.01   44.20
   6  -1   1   86.79    6.20
  -6  -1  -1   94.39    6.20
  -6  -1  -1   84.99    4.70
  -6  -1  -1   84.99    5.80
   6  -1   1   82.29    5.20
  -6  -1  -1   83.09    5.40
   6  -1   1   75.79    5.90
   6  -1   1   89.09    5.50
  -6   1  -1   84.89    6.00
   6   1   1   84.09    5.10
  -6   1  -1   84.19    6.10
   6   1   1   93.59    5.40
   6   1   1   94.09    6.30
  -6   1  -1   85.59    5.20
  -6   1  -1   86.69    5.00
   7  -1   1  396.26   20.70
  -7  -1  -1  386.26   20.30
  -7  -1  -1  372.56   19.90
   7  -1   1  370.16   19.60
   7  -1   1  402.76   20.00
   7  -1   1  369.66   20.70
  -7  -1  -1  395.86   20.70
   7   1   1  378.66   19.80
  -7   1  -1  363.96   20.60
  -7   1  -1  397.26   19.30
  -7   1  -1  384.86   19.60
   7   1   1  375.56   20.70
   7   1   1  362.96   19.50
  -7   1  -1  379.96   20.60
  -8  -1  -1  103.09    6.40
   8  -1   1   97.09    7.50
   8  -1   1  117.49    8.10
  -8  -1  -1  115.09    7.40
   8  -1   1   95.29    6.50
  -8  -1  -1  101.69    7.70
   8  -1   1  102.39    6.90
  -8   1  -1  109.49    6.10
   8   1   1  105.49    7.40
  -8   1  -1  112.69    7.80
  -8   1  -1  104.89    6.50
   8   1   1  107.99    9.00
   8   1   1  106.79    7.80
   8   1   1  106.79    6.80
   9  -1   1   69.29    6.80
  -9  -1  -1   72.39    6.90
   9  -1   1   79.79    6.00
  -9  -1  -1   81.99    5.40
   9   1   1   81.39    5.70
  -9   1  -1   74.49    5.30
   9   1   1   77.49    5.50
  -9   1  -1   79.29    6.50
   9   1   1   67.49    6.70
   9   1   1   68.29    6.10
 -10  -1  -1    3.40    1.80
  10  -1   1    3.60    3.20
 -10  -1  -1    3.10    2.70
 -10  -1  -1    7.70    2.50
  10  -1   1    2.90    3.10
  10  -1   1    6.80    2.50
  10  -1   1    3.50    2.30
 -10   1  -1    7.30    3.20
 -10   1  -1    3.00    2.40
  10   1   1    3.30    2.10
 -10   1  -1    2.10    1.90
  10   1   1    3.80    2.00
  10   1   1    4.60    3.20
  10   1   1    7.80    2.80
  11  -1   1   21.70    3.50
  11  -1   1   22.90    3.60
 -11  -1  -1   26.30    4.00
 -11  -1  -1   20.40    3.00
  11  -1   1   26.00    5.70
  11   1   1   23.80    4.80
 -11   1  -1   28.40    3.40
  11   1   1   26.60    3.70
  11   1   1   15.40    5.30
  11   1   1   27.10    3.70
  12  -2  -1   32.90    4.70
 -12  -2   1   36.80    4.30
  12  -2  -1   30.50    7.40
  12  -2  -1   39.00    4.40
  12   2  -1   36.20    4.30
  12   2  -1   38.00    7.70
 -12   2   1   37.80    3.60
 -12   2   1   33.70    4.20
  12   2  -1   30.10    4.20
  11  -2  -1    2.60    3.10
  11  -2  -1   -2.80    2.00
 -11  -2   1    0.60    1.20
  11  -2  -1    1.50    2.20
 -11  -2   1    3.40    2.90
 -11  -2   1    0.00    1.90
 -11  -2   1    0.10    1.80
  11   2  -1    2.20    3.70
 -11   2   1    0.60    2.20
  11   2  -1    1.50    2.10
  11   2  -1   -0.80    2.00
 -11   2   1   -0.10    1.60
 -11   2   1   -0.30    2.00
 -11   2   1    0.60    2.90
  11   2  -1   -3.10    2.60
  10  -2  -1   55.29    4.80
 -10  -2   1   50.89    3.90
  10  -2  -1   55.49    6.10
 -10  -2   1   61.59    5.10
 -10  -2   1   54.79    6.60
  10  -2  -1   67.59    5.50
 -10  -2   1   60.39    4.80
  10   2  -1   59.29    5.00
 -10   2   1   58.19    4.40
 -10   2   1   58.29    4.90
 -10   2   1   54.99    5.60
  10   2  -1   63.09    6.50
  10   2  -1   67.59    7.30
  10   2  -1   59.59    5.20
   9  -2  -1   33.30    3.80
  -9  -2   1   42.30    3.90
  -9  -2   1   35.90    3.50
   9  -2  -1   37.70    4.70
  -9  -2   1   34.30    4.30
   9  -2  -1   34.20    3.60
  -9  -2   1   32.60    2.80
   9   2  -1   43.70    5.10
  -9   2   1   35.60    5.10
   9   2  -1   45.10    5.60
   9   2  -1   43.70    3.90
  -9   2   1   30.80    3.60
  -9   2   1   34.30    3.30
   9   2  -1   31.60    3.30
   8  -2  -1  124.39    8.40
  -8  -2   1  120.29    8.20
  -8  -2   1  121.49    7.30
  -8  -2   1  131.59    7.60
   8  -2  -1  111.49    7.30
   8  -2  -1  122.39    7.80
  -8  -2   1  128.49    6.90
  -8   2   1  124.89    8.40
  -8   2   1  130.49    7.50
   8   2  -1  120.19    7.60
  -8   2   1  128.79    8.30
   8   2  -1  121.29    7.30
   8   2  -1  122.39    8.30
   8   2  -1  125.09    9.10
  -8   2   1  133.29    7.20
   7  -2  -1   95.99    6.00
  -7  -2   1  113.59    6.10
  -7  -2   1  102.79    5.60
  -7  -2   1   92.99    6.70
   7  -2  -1  106.99    6.40
  -7  -2   1   98.29    6.20
   7  -2  -1   97.69    6.80
   7   2  -1   92.49    6.70
   7   2  -1   98.49    7.40
  -7   2   1  100.19    6.80
   7   2  -1  107.49    6.00
   7   2  -1  108.69    6.30
  -7   2   1  104.29    6.00
  -7   2   1   89.79    6.70
  -7   2   1  103.89    6.20
   6  -2  -1  511.15   26.10
   6  -2  -1  501.55   26.70
   6  -2  -1  515.75   26.70
   6  -2  -1  541.05   26.40
  -6  -2   1  518.25   25.80
  -6  -2   1  530.55   26.10
  -6  -2   1  522.65   26.70
  -6  -2   1  525.35   26.20
  -6   2   1  538.05   26.80
   6   2  -1  508.45   25.90
  -6   2   1  521.15   26.20
   6   2  -1  498.45   26.60
   6   2  -1  539.25   26.20
  -6   2   1  530.95   26.00
   6   2  -1  504.05   27.20
  -6   2   1  492.55   26.70
   5  -2  -1   56.59    4.40
  -5  -2   1   61.09    3.80
  -5  -2   1   71.99    4.10
  -5  -2   1   70.49    4.60
   5  -2  -1   71.89    4.80
   5  -2  -1   69.69    4.10
   5  -2  -1   69.29    4.60
  -5  -2   1   67.09    4.10
   5   2  -1   65.19    3.90
  -5   2   1   67.59    4.20
  -5   2   1   67.89    4.60
   5   2  -1   64.79    4.60
  -5   2   1   74.29    4.10
   5   2  -1   64.89    4.10
  -5   2   1   65.79    4.60
   5   2  -1   70.69    5.10
  -4  -2   1  698.13   36.00
  -4  -2   1  714.93   35.80
   4   2  -1  692.03   35.80
   4   2  -1  812.62   36.30
  -4   2   1  705.33   36.10
   3  -2  -1   68.99    4.10
  -3  -2   1   74.69    3.80
  -3  -2   1   71.19    3.90
  -3  -2   1   63.59    3.60
   3  -2  -1   73.19    3.80
  -3  -2   1   65.89    4.00
   3   2  -1   71.09    4.10
   3   2  -1   65.39    3.90
  -3   2   1   71.39    4.20
  -3   2   1   72.69    4.10
   3   2  -1   63.49    3.70
   3   2  -1   72.49    4.40
  -3   2   1   66.09    3.80
  -2  -2   1  352.56   18.30
  -2  -2   1  349.87   17.90
   2  -2  -1  339.77   17.90
  -2  -2   1  381.76   18.00
  -2  -2   1  369.06   17.80
   2   2  -1  345.57   17.90
   2   2  -1  364.86   17.80
   2   2  -1  356.06   18.00
   2   2  -1  383.26   18.30
  -1  -2   1  216.48   10.80
  -1  -2   1  221.58   10.80
  -1  -2   1  225.28   10.80
  -1  -2   1  210.38   11.00
   1   2  -1  217.58   10.80
   1   2  -1  224.28   10.90
   1   2  -1  215.98   10.80
  -1   2   1  203.18   10.80
   1   2  -1  217.28   11.00
   0  -2  -1  119.79    5.80
   0  -2  -1  113.29    5.70
   0  -2   1  113.79    6.00
   0   2   1  106.99    5.80
   0   2  -1  117.89    6.10
   0   2  -1  118.59    6.10
  -1  -2  -1   93.09    5.10
  -1   2  -1   93.09    5.00
   1   2   1   95.69    4.70
   1   2   1   98.99    5.10
   1   2   1   93.39    5.10
  -1   2  -1   94.39    5.30
  -1   2  -1  100.19    5.00
   2  -2   1 1490.05   82.69
  -2  -2  -1 1305.77   71.89
   2   2   1 1312.07   72.09
  -3  -2  -1  156.48    8.20
   3  -2   1  142.59    8.50
   3  -2   1  146.89    8.10
  -3  -2  -1  154.68    7.80
   3  -2   1  130.59    7.90
   3  -2   1  171.68    8.60
  -3  -2  -1  155.58    8.40
  -3   2  -1  156.38    8.50
  -3   2  -1  150.28    8.50
  -3   2  -1  158.18    7.90
   3   2   1  151.28    7.80
   3   2   1  161.28    7.70
   3   2   1  150.28    8.20
  -4  -2  -1  842.22   43.10
   4  -2   1  805.12   42.50
  -4  -2  -1  860.31   42.80
   4  -2   1  862.21   43.30
   4  -2   1  905.21   43.30
   4   2   1  840.42   43.10
  -4   2  -1  865.71   43.20
   4   2   1  919.81   43.00
  -4   2  -1  861.71   42.50
  -5  -2  -1    2.90    1.40
  -5  -2  -1    3.60    1.30
   5  -2   1    3.60    1.50
   5  -2   1    5.20    1.60
   5  -2   1    2.00    1.20
  -5  -2  -1    3.70    1.00
   5  -2   1    2.10    1.10
  -5   2  -1    3.80    1.40
  -5   2  -1    3.20    1.10
   5   2   1    3.30    1.00
   5   2   1    2.80    1.60
  -5   2  -1    1.90    1.50
   5   2   1    1.80    1.40
   5   2   1    2.40    0.90
  -5   2  -1    3.50    1.00
  -6  -2  -1  170.38    8.90
   6  -2   1  172.48    9.40
  -6  -2  -1  171.18    9.50
   6  -2   1  168.18   10.00
  -6  -2  -1  174.38    9.90
   6  -2   1  160.28   10.00
   6  -2   1  145.99    9.00
  -6   2  -1  167.68    8.90
   6   2   1  184.18    9.20
  -6   2  -1  167.58    9.90
   6   2   1  151.48    9.80
   6   2   1  179.38    8.90
  -6   2  -1  156.68    9.90
   6   2   1  148.99    9.40
  -6   2  -1  161.98    9.10
   7  -2   1   58.99    4.60
  -7  -2  -1   62.39    5.30
   7  -2   1   59.19    5.30
  -7  -2  -1   63.29    4.80
   7  -2   1   52.69    4.20
  -7  -2  -1   57.69    4.10
   7  -2   1   62.39    5.50
  -7   2  -1   62.99    5.40
   7   2   1   64.69    4.40
   7   2   1   62.09    4.80
   7   2   1   62.69    5.40
  -7   2  -1   62.49    4.30
  -7   2  -1   62.09    4.00
  -7   2  -1   57.29    5.20
   7   2   1   58.49    4.10
  -8  -2  -1  607.64   33.10
  -8  -2  -1  644.34   31.90
   8  -2   1  620.84   32.50
  -8  -2  -1  619.54   32.60
   8  -2   1  619.64   32.10
   8  -2   1  592.64   33.20
   8  -2   1  607.84   33.30
  -8   2  -1  625.34   31.70
   8   2   1  715.33   33.00
  -8   2  -1  632.54   33.20
   8   2   1  636.84   31.90
  -8   2  -1  624.54   32.10
   8   2   1  690.53   32.40
  -9  -2  -1    1.70    2.00
   9  -2   1   -0.50    2.40
   9  -2   1    0.10    1.80
   9  -2   1   -0.80    2.10
  -9  -2  -1    1.90    1.60
   9  -2   1    0.50    1.90
   9   2   1    0.80    2.00
  -9   2  -1    1.60    1.70
   9   2   1    1.20    2.40
  -9   2  -1    1.30    2.20
  -9   2  -1    2.10    1.40
   9   2   1    1.80    1.80
   9   2   1    1.90    1.70
 -10  -2  -1   52.29    4.90
  10  -2   1   53.49    4.80
 -10  -2  -1   43.10    4.20
 -10  -2  -1   46.50    5.60
  10  -2   1   48.00    6.20
  10  -2   1   51.79    5.80
  10  -2   1   49.00    5.00
  10   2   1   43.40    4.40
 -10   2  -1   51.69    5.90
  10   2   1   36.30    5.90
  10   2   1   52.39    6.50
 -10   2  -1   54.49    6.20
 -10   2  -1   53.79    4.70
  10   2   1   50.39    5.30
  10   2   1   48.80    4.70
  11  -2   1   43.70    8.40
  11  -2   1   52.89    5.00
 -11  -2  -1   47.50    4.70
 -11  -2  -1   50.29    5.30
  11  -2   1   45.10    5.10
  11   2   1   43.20    8.30
  11   2   1   53.09    4.90
  11   2   1   53.39    5.10
  11   2   1   41.10    6.20
 -11   2  -1   41.80    4.50
  12  -3  -1   61.39    5.80
 -12  -3   1   61.19    5.20
  12  -3  -1   50.59    7.90
 -12  -3   1   59.29    5.20
  12  -3  -1   55.09    6.00
  12   3  -1   62.39    5.90
  12   3  -1   68.19    5.70
 -12   3   1   55.99    4.80
 -12   3   1   65.99    7.00
  12   3  -1   53.79    8.40
 -12   3   1   60.49    6.40
  12   3  -1   82.69   11.80
  11  -3  -1    5.70    2.60
  11  -3  -1   10.10    3.10
 -11  -3   1    5.80    3.20
  11  -3  -1   12.60    4.20
 -11  -3   1   11.00    2.50
 -11  -3   1    6.30    1.20
  11   3  -1    8.10    2.50
 -11   3   1    7.00    3.20
 -11   3   1    7.50    2.90
  11   3  -1   11.60    4.40
  11   3  -1    7.10    2.50
  11   3  -1    6.30    3.20
 -11   3   1    8.30    2.20
 -11   3   1    4.40    2.30
  10  -3  -1   30.70    3.70
 -10  -3   1   38.30    4.00
 -10  -3   1   42.80    6.30
  10  -3  -1   42.10    4.60
 -10  -3   1   34.20    2.80
  10  -3  -1   48.80    5.80
  10   3  -1   41.20    5.30
 -10   3   1   33.80    4.80
 -10   3   1   41.00    5.10
  10   3  -1   31.60    5.10
 -10   3   1   37.80    4.00
  10   3  -1   37.10    4.10
 -10   3   1   41.10    3.70
   9  -3  -1   24.50    3.40
   9  -3  -1   21.80    4.40
   9  -3  -1   21.10    3.60
  -9  -3   1   27.90    3.20
  -9  -3   1   31.30    4.30
  -9  -3   1   26.70    2.30
   9   3  -1   24.10    4.30
   9   3  -1   18.80    3.50
   9   3  -1   25.80    3.20
  -9   3   1   29.80    3.00
   9   3  -1   23.70    2.80
  -9   3   1   19.60    3.60
  -9   3   1   27.00    3.20
  -9   3   1   22.50    3.60
  -8  -3   1  222.18   10.90
  -8  -3   1  199.68   12.30
  -8  -3   1  211.08   11.50
   8  -3  -1  213.98   12.00
   8  -3  -1  208.38   12.50
   8  -3  -1  209.58   11.60
   8   3  -1  206.48   13.20
  -8   3   1  218.58   11.40
  -8   3   1  216.98   12.50
   8   3  -1  203.58   11.30
  -8   3   1  193.88   12.40
   8   3  -1  212.58   11.70
   8   3  -1  200.18   12.40
  -8   3   1  212.08   11.60
   7  -3  -1   37.60    4.00
  -7  -3   1   35.70    3.70
  -7  -3   1   32.30    2.50
   7  -3  -1   36.10    3.50
   7  -3  -1   37.20    3.20
  -7  -3   1   33.80    2.90
  -7  -3   1   41.30    3.10
  -7   3   1   35.50    3.30
  -7   3   1   42.20    4.00
  -7   3   1   38.20    3.10
  -7   3   1   40.90    4.20
   7   3  -1   39.80    4.70
   7   3  -1   35.40    3.00
   7   3  -1   36.20    3.20
   7   3  -1   29.50    3.50
   6  -3  -1  974.80   47.70
   6  -3  -1  960.60   47.50
  -6  -3   1  991.80   46.90
  -6  -3   1  926.31   46.90
  -6  -3   1  982.20   47.50
   6  -3  -1  980.80   47.20
   6  -3  -1  857.11   46.80
  -6   3   1  948.51   46.90
  -6   3   1  972.30   47.70
   6   3  -1  828.12   47.30
  -6   3   1  985.90   47.60
   6   3  -1  988.10   47.00
  -6   3   1  949.40   47.00
   6   3  -1  879.01   46.70
   6   3  -1  988.60   48.20
   5  -3  -1   12.20    1.60
  -5  -3   1   12.00    1.40
  -5  -3   1   13.10    2.00
   5  -3  -1   14.80    2.10
   5  -3  -1   11.90    1.90
   5  -3  -1   11.00    1.70
  -5  -3   1   10.00    1.20
   5   3  -1   14.50    2.10
  -5   3   1   10.70    1.50
   5   3  -1   10.70    1.30
  -5   3   1   12.70    2.00
  -5   3   1   13.10    2.20
   5   3  -1   12.40    2.20
  -5   3   1   12.10    1.70
   5   3  -1   12.10    1.50
  -4  -3   1  967.00   62.79
   4  -3  -1  906.11   66.49
   4   3  -1  916.01   61.39
  -4   3   1  966.90   68.29
   3  -3  -1  499.65   24.40
  -3  -3   1  505.25   25.10
   3  -3  -1  467.35   24.80
  -3   3   1  498.05   24.50
  -3   3   1  496.65   24.70
   3   3  -1  485.85   24.30
   3   3  -1  521.85   25.10
   3   3  -1  467.85   24.60
   2  -3  -1 2090.29  116.09
  -2   3   1 2208.38  117.59
   2   3  -1 2024.00  112.59
   1  -3  -1  648.54   41.50
  -1   3   1  755.52   43.40
   1   3  -1  620.24   41.60
   0  -3  -1 1496.15   76.39
   0  -3   1 1375.66   81.39
   0   3  -1 1467.55   81.99
   0   3   1 1470.75   76.49
  -1  -3  -1 2044.60  105.09
  -1  -3  -1 2257.97  105.19
  -1   3  -1 2023.90  116.19
   2  -3   1  100.69    5.60
  -2  -3  -1   93.99    4.90
  -2  -3  -1  103.39    5.40
   2  -3   1  109.09    5.30
  -2  -3  -1   92.39    5.20
  -2   3  -1   91.09    5.70
   2   3   1  104.29    5.80
   2   3   1   90.19    5.20
   2   3   1   94.89    5.40
   2   3   1   94.59    4.90
  -2   3  -1  102.39    5.30
   3  -3   1   29.40    2.50
   3  -3   1   25.10    2.60
  -3  -3  -1   19.50    1.60
  -3  -3  -1   30.00    2.30
  -3  -3  -1   23.40    2.00
  -3   3  -1   31.50    2.50
   3   3   1   22.90    2.00
   3   3   1   24.20    2.30
   3   3   1   25.80    1.60
  -3   3  -1   30.60    2.00
   4  -3   1  881.31   44.30
  -5  -3  -1   15.00    2.20
  -5  -3  -1   16.70    2.00
   5  -3   1   19.10    2.90
   5  -3   1    8.80    1.90
  -5  -3  -1   15.20    1.60
   5  -3   1   14.50    1.80
   5  -3   1   15.40    2.00
  -5   3  -1   13.00    2.30
  -5   3  -1   11.00    1.70
   5   3   1   11.50    1.80
   5   3   1   16.00    2.40
  -5   3  -1   18.40    1.80
   5   3   1   13.70    1.70
   5   3   1   13.60    1.50
  -5   3  -1   13.90    2.40
   6  -3   1  492.55   27.10
  -6  -3  -1  504.05   26.90
   6  -3   1  528.85   26.60
  -6  -3  -1  530.35   26.50
   6  -3   1  469.95   26.20
  -6  -3  -1  535.55   26.00
   6  -3   1  534.55   27.30
   6   3   1  476.35   27.00
  -6   3  -1  525.15   26.30
  -6   3  -1  535.95   27.30
   6   3   1  543.75   26.20
  -6   3  -1  533.75   27.20
   6   3   1  554.74   26.00
   6   3   1  513.15   26.60
  -6   3  -1  511.55   26.10
  -7  -3  -1    6.70    1.80
   7  -3   1    3.00    1.70
   7  -3   1    2.10    1.60
   7  -3   1    2.00    1.90
   7  -3   1    4.50    2.20
  -7  -3  -1    4.50    1.40
  -7  -3  -1    4.00    2.00
   7   3   1    3.80    2.10
  -7   3  -1    4.20    2.10
  -7   3  -1    2.00    1.50
   7   3   1    7.30    1.90
   7   3   1    2.30    1.30
  -7   3  -1    4.70    1.40
  -7   3  -1    2.50    2.00
   7   3   1    5.30    1.60
   8  -3   1  136.69    9.50
   8  -3   1  144.69    8.40
  -8  -3  -1  129.79    9.20
   8  -3   1  146.89    9.70
  -8  -3  -1  141.29    8.60
  -8  -3  -1  136.79    8.00
   8   3   1  129.59   12.20
  -8   3  -1  140.99    9.60
  -8   3  -1  146.89    8.00
   8   3   1  137.79    8.30
  -8   3  -1  118.29    9.20
   8   3   1  149.49   10.50
   8   3   1  160.98    8.90
   8   3   1  135.99    8.10
  -8   3  -1  141.69    8.40
   9  -3   1  110.89    7.10
   9  -3   1  111.69    8.40
   9  -3   1  100.89    8.40
  -9  -3  -1  111.29    7.30
   9  -3   1  102.79    7.40
  -9  -3  -1  109.49    6.80
  -9   3  -1  104.39    7.00
   9   3   1  106.59    9.30
   9   3   1  110.09    7.00
   9   3   1  106.69    8.40
   9   3   1  113.69    6.80
   9   3   1   94.79    7.30
  -9   3  -1  113.59    8.40
  -9   3  -1  111.39    6.60
  10  -3   1  271.67   16.10
  10  -3   1  294.77   16.50
 -10  -3  -1  257.17   14.80
  10  -3   1  261.07   15.10
  10  -3   1  270.97   14.80
 -10  -3  -1  252.97   15.90
  10   3   1  233.68   14.80
 -10   3  -1  252.37   16.00
  10   3   1  257.97   14.30
  10   3   1  290.37   14.80
  10   3   1  263.77   17.30
 -10   3  -1  255.97   14.50
  10   3   1  257.17   16.10
 -11  -3  -1   52.39    5.00
  11  -3   1   47.20    5.00
 -11  -3  -1   54.89    4.50
  11  -3   1   44.60    5.10
 -11   3  -1   46.40    4.70
  11   3   1   49.30    6.80
  11   3   1   46.50    4.70
  11   3   1   53.29    5.20
  12  -4  -1    0.70    3.20
  12  -4  -1    1.10    2.20
 -12  -4   1    1.70    1.90
  12  -4  -1    0.90    2.50
 -12  -4   1    0.10    1.60
  12   4  -1   -2.90    1.70
  12   4  -1   -1.30    3.10
 -12   4   1    2.90    2.50
  12   4  -1    1.90    6.20
  12   4  -1    1.80    2.40
 -12   4   1    3.10    2.40
  11  -4  -1  164.28   10.50
 -11  -4   1  165.78   10.20
 -11  -4   1  169.78   10.10
  11  -4  -1  200.78   12.60
  11  -4  -1  162.18   11.10
 -11  -4   1  178.68   12.00
 -11   4   1  179.28   10.70
 -11   4   1  174.88   10.20
  11   4  -1  162.88   12.90
 -11   4   1  194.58   12.50
  11   4  -1  182.98   10.80
  11   4  -1  181.68   12.20
  11   4  -1  175.48   10.40
 -10  -4   1    1.00    1.70
  10  -4  -1   -0.40    2.60
  10  -4  -1   -2.80    1.70
 -10  -4   1    1.90    0.90
 -10  -4   1    1.60    1.60
  10  -4  -1    1.70    2.40
 -10  -4   1    2.40    2.80
 -10   4   1    1.90    1.80
  10   4  -1    3.10    3.10
 -10   4   1    4.10    2.80
  10   4  -1    1.40    2.60
 -10   4   1   -2.00    2.30
  10   4  -1   -0.20    3.00
  10   4  -1    3.30    2.00
 -10   4   1    3.20    2.20
   9  -4  -1    8.60    2.30
   9  -4  -1   10.00    2.70
  -9  -4   1   16.50    2.30
  -9  -4   1   17.60    3.20
  -9  -4   1   13.80    1.50
   9  -4  -1   16.70    3.50
   9   4  -1    9.90    2.10
  -9   4   1   17.10    2.40
  -9   4   1   13.10    2.90
  -9   4   1   18.00    3.50
  -9   4   1   16.00    3.30
   9   4  -1    8.80    3.00
   9   4  -1   10.20    3.00
   9   4  -1   12.00    2.30
  -8  -4   1  377.36   18.40
   8  -4  -1  314.57   19.00
  -8  -4   1  359.86   19.90
   8  -4  -1  369.06   20.10
   8  -4  -1  367.46   19.60
  -8  -4   1  374.96   18.90
   8   4  -1  382.06   21.00
  -8   4   1  404.36   20.80
   8   4  -1  360.96   20.00
   8   4  -1  391.06   19.30
  -8   4   1  372.16   19.30
  -8   4   1  358.26   20.10
  -8   4   1  348.67   19.50
   8   4  -1  359.36   18.90
  -7  -4   1 1153.18   58.29
   7  -4  -1 1202.08   58.09
  -7  -4   1 1198.98   57.39
  -7  -4   1 1147.69   56.99
   7  -4  -1 1189.98   58.39
   7  -4  -1 1040.40   57.59
  -7   4   1 1186.38   58.89
  -7   4   1 1209.68   58.69
   7   4  -1 1139.69   59.59
   7   4  -1 1139.79   58.29
  -7   4   1 1153.88   57.59
   7   4  -1 1233.78   57.79
  -7   4   1 1181.98   57.79
   7   4  -1 1122.89   57.39
  -6  -4   1   11.80    1.40
  -6  -4   1   10.40    1.90
   6  -4  -1    8.50    1.60
   6  -4  -1   11.00    1.90
   6  -4  -1   14.90    2.40
  -6  -4   1   15.50    1.30
   6   4  -1    9.90    2.40
  -6   4   1   13.20    1.80
   6   4  -1   12.30    1.80
  -6   4   1   14.80    2.30
  -6   4   1    9.00    2.00
   6   4  -1   11.60    1.50
  -6   4   1   10.80    1.90
   6   4  -1   10.50    2.00
  -5  -4   1  747.53   38.90
  -5  -4   1  777.02   38.10
   5  -4  -1  757.42   38.50
  -5  -4   1  745.93   38.10
   5  -4  -1  819.82   39.00
   5  -4  -1  767.92   38.70
   5   4  -1  774.62   39.50
   5   4  -1  772.52   38.50
   5   4  -1  805.62   38.30
  -5   4   1  778.62   38.50
  -5   4   1  814.12   39.10
  -5   4   1  754.12   38.60
   5   4  -1  762.12   38.90
  -5   4   1  791.52   39.30
  -4  -4   1   48.80    2.70
   4  -4  -1   45.40    3.20
   4  -4  -1   50.39    3.40
  -4  -4   1   46.10    3.30
   4   4  -1   50.99    4.00
   4   4  -1   50.09    2.90
   4   4  -1   43.50    3.10
  -4   4   1   47.50    3.40
  -4   4   1   49.60    3.10
   4   4  -1   42.40    3.30
  -3  -4   1    0.10    0.10
  -2  -4   1  519.15   25.10
  -2  -4   1  447.76   25.20
   2   4  -1  515.95   25.20
   2   4  -1  514.75   25.00
   2   4  -1  522.55   25.30
   2   4  -1  553.64   25.90
   2   4  -1  505.25   25.30
  -1  -4   1 1473.15   82.99
   1  -4  -1 1435.46   82.09
  -1   4   1 1431.16   82.59
   0  -4   1  807.82   54.39
   0   4  -1  955.00   56.19
   0   4   1  845.42   49.90
  -1  -4  -1 1765.12   94.69
   1  -4   1 1834.72  107.29
  -1   4  -1 2023.70  107.89
   2  -4   1   13.70    1.50
   2  -4   1   15.40    1.60
  -2  -4  -1   17.30    1.50
   2  -4   1    9.80    1.50
  -2  -4  -1   14.90    1.00
   2  -4   1   14.10    1.40
  -2   4  -1   15.50    1.50
   2   4   1   16.40    1.50
   2   4   1   14.30    1.90
   2   4   1   12.40    1.00
  -2   4  -1   14.40    1.40
   2   4   1   14.10    1.40
   3  -4   1  197.98    9.80
  -3  -4  -1  186.28   10.00
   3  -4   1  180.48    9.90
  -3  -4  -1  190.48    9.40
   3  -4   1  190.48   10.10
   3  -4   1  186.48   10.40
   3   4   1  189.88    9.30
   3   4   1  185.98    9.70
  -3   4  -1  184.68   10.10
   3   4   1  176.68   10.40
  -3   4  -1  175.18    9.80
   3   4   1  187.08    9.40
   3   4   1  179.58   10.00
  -3   4  -1  189.78    9.70
  -4  -4  -1  326.27   16.00
   4  -4   1  298.97   17.10
  -4  -4  -1  329.77   16.30
   4  -4   1  309.87   16.90
   4  -4   1  309.97   16.30
  -4  -4  -1  316.37   16.70
   4   4   1  314.07   16.80
   4   4   1  314.27   16.40
   4   4   1  332.57   15.90
  -4   4  -1  318.37   17.10
   4   4   1  316.17   17.30
  -4   4  -1  325.97   16.50
   4   4   1  314.47   16.00
  -4   4  -1  328.17   16.90
  -4   4  -1  340.17   16.30
  -5  -4  -1  249.68   12.90
   5  -4   1  211.48   12.80
  -5  -4  -1  255.47   12.60
  -5  -4  -1  241.78   13.40
   5  -4   1  239.98   13.20
   5  -4   1  250.87   13.60
   5  -4   1  207.78   13.60
  -5   4  -1  250.57   12.80
   5   4   1  233.68   13.40
   5   4   1  275.27   13.10
   5   4   1  266.97   12.70
  -5   4  -1  242.88   12.90
   5   4   1  253.17   12.50
  -5   4  -1  238.78   13.70
   5   4   1  232.48   14.00
  -5   4  -1  269.47   13.70
   6  -4   1  104.89    7.10
  -6  -4  -1  105.09    5.90
   6  -4   1   97.59    6.20
   6  -4   1   99.79    7.20
   6  -4   1   99.89    6.60
  -6  -4  -1  100.69    6.20
  -6  -4  -1  105.39    6.90
  -6   4  -1  105.49    6.10
  -6   4  -1  100.79    7.40
   6   4   1  100.39    7.00
  -6   4  -1  108.29    7.30
   6   4   1  102.69    7.60
   6   4   1  105.69    7.00
  -6   4  -1  108.99    6.40
   6   4   1  106.89    6.10
   6   4   1  108.19    5.90
   7  -4   1  840.22   43.60
   7  -4   1  786.62   44.60
  -7  -4  -1  909.81   43.30
   7  -4   1  856.81   44.50
   7  -4   1  883.61   44.00
  -7  -4  -1  857.61   44.30
  -7  -4  -1  871.31   43.60
   7   4   1  906.51   43.40
  -7   4  -1  839.52   43.30
  -7   4  -1  897.41   44.70
   7   4   1  914.01   43.20
  -7   4  -1  876.11   43.60
  -7   4  -1  877.01   44.80
   7   4   1  917.71   45.50
   7   4   1  860.01   44.50
   7   4   1  846.92   43.70
   8  -4   1  124.19   10.00
   8  -4   1  162.78   10.30
   8  -4   1  134.29    9.30
  -8  -4  -1  157.88    9.00
  -8  -4  -1  147.89    9.90
   8  -4   1  160.48    9.10
   8   4   1  173.58    9.40
   8   4   1  146.19    8.50
  -8   4  -1  151.38    9.00
  -8   4  -1  153.68   10.20
  -8   4  -1  143.29    8.60
   8   4   1  150.58   11.00
  -8   4  -1  166.98   10.30
   8   4   1  161.78    8.90
   9  -4   1  102.89    7.20
  -9  -4  -1  105.39    7.10
   9  -4   1  122.99    8.90
   9  -4   1  105.09    7.70
  -9  -4  -1  117.09    6.80
   9  -4   1   88.89    8.20
  -9   4  -1  113.99    6.80
  -9   4  -1  105.29    7.20
   9   4   1  107.09    8.60
   9   4   1  101.89    9.30
   9   4   1  116.59    6.90
   9   4   1  122.19    7.20
  -9   4  -1  109.39    8.50
   9   4   1  117.69    7.50
  -9   4  -1  116.39    8.70
  10  -4   1   24.50    3.60
  10  -4   1   25.60    5.00
 -10  -4  -1   24.10    3.00
 -10  -4  -1   22.70    4.10
  10  -4   1   27.70    4.70
 -10  -4  -1   27.00    3.40
  10  -4   1   24.00    3.80
  10   4   1   24.80    5.10
  10   4   1   22.70    3.20
  10   4   1   22.30    3.10
  10   4   1   26.00    4.70
 -10   4  -1   23.30    3.30
 -10   4  -1   25.60    4.50
  10   4   1   25.90    3.60
  11  -4   1  122.09    8.60
  11  -4   1  116.29    8.10
 -11  -4  -1  112.29    7.30
  11  -4   1   99.59   10.80
  11   4   1  121.89   10.00
  11   4   1  121.69    7.90
  11   4   1  104.79   11.00
 -11   4  -1  126.69    9.60
  11   4   1  119.99    7.80
 -11   4  -1  115.09    8.00
  12  -5  -1   -0.60    4.00
  12  -5  -1    1.20    3.00
  12  -5  -1    3.40    2.50
 -12  -5   1    1.10    1.50
 -12  -5   1    0.80    2.00
  12   5  -1    1.00    6.20
 -12   5   1    0.60    2.10
 -12   5   1    1.30    2.50
 -12   5   1   -1.50    2.30
  12   5  -1   -2.40    3.00
  12   5  -1    1.10    2.40
  12   5  -1   -0.30    2.00
 -11  -5   1   96.59    6.10
  11  -5  -1  100.69    7.60
 -11  -5   1   91.09    8.10
 -11  -5   1   99.59    6.60
  11  -5  -1   85.89    7.00
  11  -5  -1   96.99    8.70
  11   5  -1   86.59    9.30
  11   5  -1   98.79    7.00
  11   5  -1   99.69    6.70
 -11   5   1  104.09    8.70
  11   5  -1   91.69    8.40
 -11   5   1  117.69   10.70
 -11   5   1   94.19    7.10
  10  -5  -1  128.19    8.70
  10  -5  -1  111.59    7.90
 -10  -5   1  128.69    7.80
  10  -5  -1  140.39    9.60
 -10  -5   1  122.99    9.30
 -10  -5   1  119.69    7.30
 -10   5   1  126.39    7.90
  10   5  -1  129.29    8.10
  10   5  -1  129.69   10.40
 -10   5   1  126.49    9.50
 -10   5   1  139.59   10.20
  10   5  -1  119.89    8.30
 -10   5   1  123.69    8.20
  10   5  -1  130.09    9.40
  -9  -5   1  103.49    6.30
   9  -5  -1   86.69    6.90
   9  -5  -1  111.89    7.80
  -9  -5   1   95.09    5.80
   9  -5  -1   86.69    6.40
  -9  -5   1   89.79    7.20
   9   5  -1   90.09    6.10
  -9   5   1   97.49    7.70
   9   5  -1   95.49    8.30
  -9   5   1   97.09    6.40
  -9   5   1   94.49    6.60
  -9   5   1  103.49    7.90
   9   5  -1  109.09    6.60
   9   5  -1   93.29    7.50
  -8  -5   1    6.50    1.00
  -8  -5   1    6.60    1.40
   8  -5  -1    5.50    1.90
  -8  -5   1    5.10    2.10
   8  -5  -1    7.00    2.10
  -8  -5   1    7.60    1.80
   8  -5  -1    6.60    2.40
  -8   5   1    6.30    1.90
   8   5  -1    4.30    2.30
  -8   5   1    3.50    2.40
   8   5  -1    8.40    1.90
  -8   5   1    4.00    2.20
  -8   5   1    5.70    2.00
   8   5  -1    5.60    1.60
   8   5  -1   10.60    3.10
  -7  -5   1  176.78   10.40
   7  -5  -1  159.18   10.00
  -7  -5   1  181.28    9.60
   7  -5  -1  153.78    9.60
   7  -5  -1  167.78   10.40
  -7  -5   1  179.48    8.90
  -7  -5   1  175.88    9.20
  -7   5   1  178.78   13.00
   7   5  -1  200.98    9.90
  -7   5   1  177.18    9.90
   7   5  -1  175.78    9.40
   7   5  -1  178.78   11.30
   7   5  -1  161.38   10.30
  -7   5   1  174.48    9.70
  -7   5   1  181.48   10.90
   6  -5  -1   86.89    5.70
  -6  -5   1   81.79    5.00
   6  -5  -1   72.19    5.00
  -6  -5   1   82.49    4.40
  -6  -5   1   75.09    5.40
   6  -5  -1   76.69    5.40
  -6  -5   1   81.39    4.40
  -6   5   1   84.19    5.10
   6   5  -1   85.39    5.10
   6   5  -1   71.49    5.40
  -6   5   1   88.29    5.70
   6   5  -1   76.39    6.20
   6   5  -1   81.29    4.70
  -6   5   1   83.19    6.00
   5  -5  -1  494.25   26.10
  -5  -5   1  486.75   26.10
   5  -5  -1  532.55   26.20
  -5  -5   1  512.35   25.30
   5  -5  -1  466.35   25.80
   5   5  -1  511.85   25.60
   5   5  -1  500.25   26.20
  -5   5   1  525.95   26.00
  -5   5   1  505.15   26.70
  -5   5   1  546.25   26.40
   5   5  -1  561.84   25.90
  -5   5   1  530.55   25.90
  -4  -5   1  503.05   25.90
   4  -5  -1  529.95   25.70
  -4  -5   1  514.25   26.60
  -4  -5   1  506.85   25.70
   4  -5  -1  522.25   25.90
   4  -5  -1  484.05   25.90
   4   5  -1  525.65   25.70
  -4   5   1  516.25   25.70
  -4   5   1  524.85   26.00
  -4   5   1  516.65   25.90
  -4   5   1  546.05   26.50
   4   5  -1  505.45   26.00
   4   5  -1  510.85   26.60
   4   5  -1  499.75   25.50
  -3  -5   1  264.97   14.90
  -3  -5   1  290.37   14.90
  -3  -5   1  292.47   15.50
   3  -5  -1  295.17   14.80
   3  -5  -1  301.37   14.90
   3  -5  -1  293.87   15.00
   3   5  -1  269.77   14.90
   3   5  -1  293.87   14.80
   3   5  -1  282.77   14.70
  -3   5   1  300.87   15.00
  -3   5   1  299.87   14.90
   3   5  -1  308.07   15.60
  -3   5   1  312.27   15.50
  -2  -5   1   29.80    2.00
  -2  -5   1   31.30    2.70
   2  -5  -1   35.60    2.10
   2  -5  -1   37.10    2.20
  -2  -5   1   32.80    2.20
   2  -5  -1   33.60    2.30
  -2  -5   1   38.00    2.00
  -2   5   1   33.20    2.70
   2   5  -1   30.50    2.10
   2   5  -1   29.80    2.20
  -2   5   1   31.80    2.20
  -2   5   1   31.30    2.10
   2   5  -1   34.80    2.00
   2   5  -1   30.80    2.70
   2   5  -1   32.50    2.20
  -2   5   1   36.20    2.30
  -1  -5   1   26.70    1.90
  -1  -5   1   28.30    2.30
   1  -5  -1   26.20    1.70
   1  -5  -1   26.10    1.50
  -1  -5   1   26.50    1.70
   1  -5  -1   28.10    1.90
  -1  -5   1   28.20    1.80
   1  -5  -1   26.70    1.90
  -1  -5   1   25.10    1.70
  -1   5   1   27.00    2.00
   1   5  -1   28.40    2.30
   1   5  -1   25.30    1.90
  -1   5   1   27.70    1.60
  -1   5   1   28.50    1.80
   1   5  -1   26.40    1.80
  -1   5   1   29.00    1.90
   0  -5  -1   13.10    1.00
   0  -5  -1   10.50    1.20
   0  -5   1   10.30    1.10
   0  -5   1   13.40    1.60
   0  -5  -1   12.30    0.80
   0  -5   1   13.00    1.50
   0  -5  -1   11.70    0.80
   0  -5   1   11.20    1.20
   0   5  -1   11.40    1.20
   0   5  -1   10.80    1.30
   0   5   1   10.60    1.00
   0   5  -1   11.10    1.50
   0   5   1   12.10    1.00
   0   5   1   11.30    1.30
   0   5   1   10.90    0.90
   0   5  -1   11.20    1.40
   0   5  -1    7.30    1.10
   0   5  -1   11.50    1.20
  -1  -5  -1 1407.06   73.39
   1  -5   1 1363.26   85.69
  -1   5  -1 1277.77   83.49
   2  -5   1  479.75   23.80
  -2  -5  -1  496.75   23.20
   2  -5   1  475.85   24.20
  -2  -5  -1  471.25   23.50
  -2  -5  -1  476.65   24.00
  -2   5  -1  484.05   23.60
   2   5   1  478.95   23.50
   2   5   1  445.16   23.00
   2   5   1  486.05   23.20
   2   5   1  452.65   24.00
  -2   5  -1  478.25   23.70
   2   5   1  472.85   23.00
  -2   5  -1  466.05   24.10
   2   5   1  441.06   23.50
   3  -5   1  830.82   42.30
   3   5   1  843.32   42.30
  -3   5  -1  871.71   42.30
   3   5   1  807.92   41.10
   3   5   1  848.22   41.40
   4  -5   1    1.60    1.30
  -4  -5  -1    1.80    1.10
   4  -5   1    1.00    1.20
   4  -5   1    1.70    1.20
   4  -5   1    0.60    0.90
   4   5   1    1.10    1.20
   4   5   1    0.90    1.30
  -4   5  -1    2.30    1.10
   4   5   1    2.10    0.70
  -4   5  -1    0.80    1.20
   4   5   1    1.20    0.90
   4   5   1    2.40    0.80
  -4   5  -1    0.50    1.30
  -4   5  -1    2.50    1.50
   5  -5   1  167.58    9.80
  -5  -5  -1  179.18    9.50
   5  -5   1  194.68   10.60
  -5  -5  -1  190.48   10.40
  -5  -5  -1  184.38    9.70
   5  -5   1  185.18   10.10
   5  -5   1  169.48   10.80
   5   5   1  191.28    9.60
   5   5   1  195.18    9.40
   5   5   1  180.88    9.80
   5   5   1  170.58   10.90
  -5   5  -1  186.08   10.90
  -5   5  -1  187.78    9.90
  -5   5  -1  164.88   10.40
   5   5   1  171.08   10.30
  -5   5  -1  185.08   10.00
   6  -5   1   26.10    3.50
  -6  -5  -1   24.60    3.10
   6  -5   1   18.20    2.60
   6  -5   1   13.60    2.20
   6  -5   1   20.60    3.40
  -6  -5  -1   20.40    2.30
  -6  -5  -1   20.00    2.00
  -6   5  -1   24.10    3.60
  -6   5  -1   17.30    2.20
   6   5   1   26.30    3.40
   6   5   1   25.60    2.30
  -6   5  -1   18.40    2.40
   6   5   1   21.80    2.40
   6   5   1   20.70    2.00
   7  -5   1  166.48    9.70
  -7  -5  -1  158.88    8.80
  -7  -5  -1  163.98    9.10
   7  -5   1  145.29   10.40
  -7  -5  -1  161.68   10.00
   7  -5   1  149.69    9.30
   7  -5   1  175.78   10.40
   7   5   1  167.88    9.00
   7   5   1  159.58    8.80
   7   5   1  176.28    9.30
   7   5   1  155.08   10.90
  -7   5  -1  170.58    9.20
  -7   5  -1  158.98    9.40
  -7   5  -1  163.28   10.30
   7   5   1  164.48   10.20
  -7   5  -1  155.58   10.40
   8  -5   1   70.89    5.60
  -8  -5  -1   65.99    5.90
   8  -5   1   59.19    5.10
  -8  -5  -1   71.49    4.90
   8  -5   1   67.29    6.40
  -8  -5  -1   68.39    4.50
   8  -5   1   68.59    6.30
   8   5   1   70.19    4.80
  -8   5  -1   69.89    4.90
   8   5   1   62.19    4.50
   8   5   1   70.99    5.10
  -8   5  -1   69.49    6.30
  -8   5  -1   60.69    6.10
   8   5   1   67.99    6.90
  -8   5  -1   63.09    5.10
  -9  -5  -1  341.97   17.80
   9  -5   1  327.47   18.40
   9  -5   1  359.76   19.90
  -9  -5  -1  344.97   18.20
   9  -5   1  343.97   19.90
   9  -5   1  341.97   18.90
  -9   5  -1  334.27   18.40
   9   5   1  323.07   18.10
   9   5   1  381.16   18.50
  -9   5  -1  334.97   18.00
   9   5   1  345.87   17.90
  -9   5  -1  344.47   20.10
   9   5   1  334.77   20.60
   9   5   1  343.97   19.70
  -9   5  -1  337.37   19.90
 -10  -5  -1   23.40    2.90
 -10  -5  -1   23.80    4.20
  10  -5   1   18.20    4.00
  10  -5   1   21.40    3.50
 -10  -5  -1   22.70    3.00
  10  -5   1   18.00    3.50
  10  -5   1   30.70    5.20
 -10   5  -1   18.80    3.30
  10   5   1   18.20    4.20
  10   5   1   19.80    5.00
  10   5   1   22.20    3.40
 -10   5  -1   20.60    2.80
  10   5   1   22.20    3.10
 -10   5  -1   28.20    4.80
  11  -5   1   50.69    6.60
 -11  -5  -1   52.79    4.60
 -11  -5  -1   55.89    4.50
  11  -5   1   44.80    5.40
  11  -5   1   51.29    5.30
 -11   5  -1   53.69    5.20
 -11   5  -1   55.39    6.50
  11   5   1   55.49    4.90
  11   5   1   57.09    5.10
  11   5   1   56.79    7.90
  11   5   1   42.80    6.10
  12  -6  -1   18.90    3.70
  12  -6  -1   18.30    3.50
 -12  -6   1   17.70    2.80
  12  -6  -1   25.70    5.10
 -12   6   1   17.90    3.00
  12   6  -1   16.40    6.40
 -12   6   1   20.60    3.70
  12   6  -1   13.00    4.40
 -12   6   1   14.60    5.00
  12   6  -1   21.50    3.30
  12   6  -1   19.40    3.20
 -11  -6   1    1.20    1.20
 -11  -6   1   -0.30    2.50
 -11  -6   1    4.60    2.20
  11  -6  -1    2.50    3.20
  11  -6  -1    2.70    2.60
  11  -6  -1    1.30    2.10
  11   6  -1    4.80    3.30
 -11   6   1    3.90    2.90
 -11   6   1    2.40    2.50
  11   6  -1    1.20    2.10
  11   6  -1   -3.30    2.90
  11   6  -1    3.60    2.00
  10  -6  -1  272.57   14.90
 -10  -6   1  228.58   14.30
  10  -6  -1  203.98   13.10
  10  -6  -1  236.08   13.90
 -10  -6   1  235.18   12.90
 -10  -6   1  228.98   12.20
  10   6  -1  239.68   13.30
  10   6  -1  246.28   15.80
  10   6  -1  227.58   13.50
 -10   6   1  242.78   13.50
  10   6  -1  233.98   14.50
 -10   6   1  226.88   13.00
  -9  -6   1  171.98   10.90
  -9  -6   1  170.18    9.70
   9  -6  -1  188.18   11.20
   9  -6  -1  154.08    9.90
   9  -6  -1  166.78   10.40
  -9  -6   1  174.68    9.50
   9   6  -1  169.48   12.00
  -9   6   1  156.68   11.20
  -9   6   1  175.28    9.90
   9   6  -1  165.58    9.90
  -9   6   1  169.58   10.20
  -9   6   1  184.78   11.30
   9   6  -1  170.28   11.00
   9   6  -1  163.18    9.60
  -8  -6   1   67.59    5.60
  -8  -6   1   68.59    3.90
   8  -6  -1   62.69    5.40
   8  -6  -1   58.09    4.80
  -8  -6   1   68.69    4.70
   8  -6  -1   58.49    5.70
  -8   6   1   68.19    5.90
   8   6  -1   64.79    4.60
   8   6  -1   63.59    6.50
  -8   6   1   70.89    5.00
   8   6  -1   70.09    4.90
   8   6  -1   71.29    5.80
  -8   6   1   78.69    5.40
  -8   6   1   76.59    6.40
   7  -6  -1    3.20    1.60
  -7  -6   1    5.40    0.90
   7  -6  -1    5.80    2.50
   7  -6  -1    6.00    2.00
  -7  -6   1    7.30    2.20
  -7  -6   1    5.10    1.40
   7   6  -1    3.80    1.90
   7   6  -1    6.30    1.50
  -7   6   1    8.10    3.00
  -7   6   1    3.80    1.60
   7   6  -1    3.10    2.30
   7   6  -1    7.20    1.70
  -7   6   1    7.20    2.50
  -7   6   1    6.20    1.90
   6  -6  -1   50.09    4.10
  -6  -6   1   51.29    4.10
   6  -6  -1   45.10    3.60
  -6  -6   1   50.79    3.50
   6  -6  -1   60.19    4.40
   6   6  -1   44.90    4.80
  -6   6   1   47.30    4.20
  -6   6   1   50.09    3.80
  -6   6   1   54.49    4.00
   6   6  -1   47.10    3.60
   6   6  -1   49.40    3.40
   6   6  -1   50.59    4.10
  -6   6   1   45.20    4.60
  -5  -6   1  648.34   32.80
   5  -6  -1  671.33   32.90
  -5  -6   1  658.93   32.40
   5  -6  -1  656.53   32.90
  -5   6   1  625.04   33.00
  -5   6   1  651.23   32.60
   5   6  -1  670.53   32.50
  -5   6   1  645.24   33.50
   5   6  -1  656.73   32.90
  -5   6   1  686.43   32.80
   5   6  -1  651.13   32.30
   5   6  -1  595.34   33.50
   4  -6  -1   56.69    4.00
  -4  -6   1   53.69    3.80
   4  -6  -1   60.19    3.90
  -4  -6   1   61.69    4.70
   4   6  -1   58.09    3.50
   4   6  -1   62.59    3.80
   4   6  -1   59.69    3.90
   4   6  -1   55.99    4.60
  -4   6   1   59.99    4.00
  -4   6   1   60.29    4.00
   3  -6  -1  628.84   29.30
  -3  -6   1  576.24   29.30
  -3  -6   1  590.14   29.00
   3  -6  -1  603.74   29.30
  -3  -6   1  589.14   29.20
  -3  -6   1  607.14   30.10
   3  -6  -1  655.43   29.90
   3  -6  -1  601.44   29.50
  -3   6   1  593.34   29.30
   3   6  -1  547.75   29.30
   3   6  -1  579.34   29.30
   3   6  -1  530.75   29.10
  -3   6   1  561.44   30.00
  -3   6   1  545.85   29.30
   3   6  -1  637.14   30.20
   2  -6  -1  506.25   25.00
   2  -6  -1  510.65   25.30
  -2  -6   1  518.55   25.00
  -2  -6   1  509.25   25.80
  -2  -6   1  505.05   25.00
  -2  -6   1  525.25   25.10
   2   6  -1  496.25   25.20
   2   6  -1  499.65   25.20
  -2   6   1  533.75   25.20
  -2   6   1  496.35   25.30
  -2   6   1  475.55   25.10
   2   6  -1  502.35   25.10
   2   6  -1  496.95   25.10
  -2   6   1  498.65   25.80
   2   6  -1  533.35   26.20
   1  -6  -1  379.26   18.70
  -1  -6   1  377.66   18.70
  -1  -6   1  374.26   18.90
   1  -6  -1  388.96   19.10
  -1  -6   1  362.26   18.90
  -1  -6   1  393.06   18.80
   1  -6  -1  386.46   18.50
   1  -6  -1  363.06   18.80
   1  -6  -1  377.46   18.70
  -1  -6   1  376.76   18.70
   1   6  -1  410.66   19.50
   1   6  -1  340.57   18.90
  -1   6   1  376.16   19.10
   1   6  -1  371.76   18.90
  -1   6   1  363.46   18.70
  -1   6   1  395.76   19.30
  -1   6   1  374.96   18.50
   1   6  -1  355.06   18.80
  -1   6   1  389.86   18.90
   0  -6   1 3538.55  204.58
   0  -6  -1 3611.04  199.28
   0   6  -1 4426.86  209.28
   1  -6   1  336.87   18.40
  -1  -6  -1  347.07   17.90
   1  -6   1  348.17   17.60
   1  -6   1  340.47   17.60
   1  -6   1  342.67   18.00
   1  -6   1  361.36   17.60
   1  -6   1  319.87   17.90
   1   6   1  349.37   17.30
   1   6   1  340.37   17.20
  -1   6  -1  355.36   19.00
   1   6   1  345.67   17.20
  -1   6  -1  357.96   18.10
   1   6   1  372.96   17.30
  -1   6  -1  359.06   17.60
   1   6   1  345.37   17.20
   1   6   1  346.67   17.90
  -2  -6  -1  144.99    8.10
   2  -6   1  144.99    7.60
   2  -6   1  138.29    7.70
  -2  -6  -1  142.49    7.20
   2  -6   1  145.79    7.80
   2  -6   1  135.89    7.60
  -2  -6  -1  138.79    7.50
   2  -6   1  144.59    8.20
   2   6   1  143.39    7.10
   2   6   1  136.79    7.10
  -2   6  -1  144.59    7.60
   2   6   1  136.39    7.50
  -2   6  -1  135.49    7.70
   2   6   1  141.19    7.20
  -2   6  -1  146.89    8.30
   3  -6   1   58.89    4.00
   3  -6   1   58.39    3.70
  -3  -6  -1   57.59    3.70
   3  -6   1   55.39    4.30
   3  -6   1   53.29    4.30
  -3  -6  -1   54.69    3.10
  -3   6  -1   63.19    3.70
   3   6   1   57.99    3.40
   3   6   1   51.79    3.60
   3   6   1   55.09    3.20
   3   6   1   54.89    3.00
   3   6   1   51.39    4.30
  -4  -6  -1  265.57   14.40
   4  -6   1  305.17   14.90
   4  -6   1  266.07   14.50
   4  -6   1  235.28   15.00
   4  -6   1  257.37   14.20
  -4  -6  -1  278.47   13.70
   4   6   1  289.27   13.80
  -4   6  -1  289.07   15.30
   4   6   1  279.17   14.50
   4   6   1  259.57   15.20
  -4   6  -1  282.17   14.30
   4   6   1  281.87   13.70
  -4   6  -1  261.37   14.30
   4   6   1  279.97   14.00
   5  -6   1   36.70    4.30
   5  -6   1   47.80    4.20
  -5  -6  -1   45.90    2.90
  -5  -6  -1   44.60    3.80
   5  -6   1   44.10    3.50
   5  -6   1   44.50    3.70
   5   6   1   45.80    3.20
   5   6   1   46.70    2.90
  -5   6  -1   47.80    3.70
   5   6   1   47.00    4.60
  -5   6  -1   48.30    3.50
   5   6   1   51.39    3.10
  -5   6  -1   44.20    4.40
   5   6   1   43.10    3.90
  -5   6  -1   42.20    4.00
   6  -6   1   68.39    5.00
  -6  -6  -1   64.29    3.90
  -6  -6  -1   61.09    4.90
   6  -6   1   55.19    5.90
   6  -6   1   58.19    4.50
  -6   6  -1   58.99    5.20
   6   6   1   76.99    4.40
   6   6   1   65.89    3.90
   6   6   1   62.19    4.10
   6   6   1   50.79    5.50
  -6   6  -1   63.39    5.50
  -6   6  -1   61.29    4.70
   6   6   1   62.89    5.10
  -6   6  -1   60.19    4.40
   7  -6   1  134.19   10.40
   7  -6   1  169.38   10.40
  -7  -6  -1  148.89    9.90
  -7  -6  -1  160.08    8.80
   7  -6   1  154.28    9.70
   7  -6   1  145.19    9.30
  -7   6  -1  153.48   10.50
  -7   6  -1  167.28    9.70
  -7   6  -1  172.48    9.30
   7   6   1  171.58    8.80
   7   6   1  174.28    9.00
   7   6   1  159.18   11.00
   7   6   1  183.78    9.20
   7   6   1  166.18   10.30
  -7   6  -1  164.18   10.30
   8  -6   1   45.40    4.80
  -8  -6  -1   53.29    3.90
  -8  -6  -1   50.69    3.80
  -8  -6  -1   55.89    5.50
   8  -6   1   45.20    5.30
   8  -6   1   62.09    6.10
   8  -6   1   39.00    4.20
   8   6   1   52.19    6.70
   8   6   1   52.39    4.00
  -8   6  -1   41.30    6.00
   8   6   1   51.09    3.90
  -8   6  -1   48.50    5.30
  -8   6  -1   57.59    4.30
   8   6   1   52.49    4.10
  -8   6  -1   55.99    5.90
   9  -6   1  253.77   14.70
   9  -6   1  187.08   14.10
   9  -6   1  234.38   13.70
  -9  -6  -1  227.18   12.40
   9  -6   1  220.48   13.00
  -9  -6  -1  234.48   12.50
  -9   6  -1  223.18   12.70
   9   6   1  235.08   12.50
   9   6   1  245.08   12.80
   9   6   1  224.48   15.30
   9   6   1  239.88   12.80
  -9   6  -1  230.08   13.20
   9   6   1  244.48   14.40
  10  -6   1  210.38   12.70
 -10  -6  -1  169.48    9.80
  10  -6   1  156.38   10.90
  10  -6   1  182.78   12.40
  10  -6   1  170.68   10.60
 -10  -6  -1  155.48   11.50
  10   6   1  170.88   13.10
 -10   6  -1  180.88   12.40
 -10   6  -1  172.68   10.20
  10   6   1  175.18   12.20
 -10   6  -1  192.58   11.00
  11  -6   1    2.80    2.50
  11  -6   1    5.90    3.60
 -11  -6  -1    1.40    1.70
  11   6   1   -0.30    3.20
  11   6   1   -1.30    1.90
 -11   6  -1    0.20    2.30
  11   6   1   -0.50    1.80
  11   6   1   -0.20    3.50
  11  -7  -1    2.90    2.40
  11  -7  -1    4.00    2.80
 -11  -7   1    7.20    3.20
  11  -7  -1    0.20    3.10
 -11  -7   1    6.20    2.10
 -11   7   1    4.50    3.20
 -11   7   1    5.90    2.70
  11   7  -1    3.00    3.90
  11   7  -1    4.10    2.30
  11   7  -1    1.20    2.90
  11   7  -1    3.00    2.10
  10  -7  -1  247.98   15.30
 -10  -7   1  289.57   16.50
  10  -7  -1  289.87   16.70
  10  -7  -1  291.97   16.20
 -10   7   1  278.47   15.60
  10   7  -1  243.28   16.30
  10   7  -1  261.27   17.70
  10   7  -1  287.97   15.40
 -10   7   1  299.07   17.20
  10   7  -1  305.57   17.20
 -10   7   1  274.37   19.60
   9  -7  -1   47.90    5.20
   9  -7  -1   50.49    5.00
  -9  -7   1   41.00    4.80
  -9  -7   1   43.30    3.70
   9  -7  -1   37.30    3.90
   9   7  -1   37.30    3.80
   9   7  -1   35.80    5.20
  -9   7   1   34.60    3.80
  -9   7   1   34.10    4.80
   9   7  -1   40.90    3.70
  -9   7   1   33.60    4.50
   9   7  -1   40.00    4.70
  -9   7   1   37.50    4.10
  -8  -7   1   48.70    3.80
   8  -7  -1   46.40    4.80
  -8  -7   1   50.59    4.80
   8  -7  -1   55.19    5.30
   8  -7  -1   47.60    4.80
  -8   7   1   62.59    6.40
  -8   7   1   49.70    4.50
   8   7  -1   52.69    4.20
   8   7  -1   45.10    3.80
  -8   7   1   45.00    4.20
   8   7  -1   44.20    4.90
  -8   7   1   53.19    5.30
   8   7  -1   51.09    6.60
  -7  -7   1   44.30    3.40
   7  -7  -1   40.40    4.00
   7  -7  -1   45.50    3.80
  -7  -7   1   49.20    4.20
   7   7  -1   38.70    4.20
  -7   7   1   45.60    3.70
   7   7  -1   44.70    3.70
  -7   7   1   40.70    4.80
   7   7  -1   38.00    4.70
   7   7  -1   41.20    3.30
  -7   7   1   45.30    4.70
  -7   7   1   41.70    4.00
   6  -7  -1  627.54   33.70
  -6  -7   1  664.63   34.00
  -6  -7   1  615.24   32.80
   6  -7  -1  688.63   34.10
  -6  -7   1  699.13   33.50
   6  -7  -1  681.03   34.10
  -6  -7   1  693.63   32.80
   6   7  -1  643.94   35.00
  -6   7   1  683.93   34.30
  -6   7   1  693.33   33.70
  -6   7   1  671.03   34.90
  -6   7   1  708.53   34.00
   6   7  -1  644.44   34.00
   6   7  -1  637.24   33.30
   6   7  -1  710.73   33.60
  -5  -7   1   10.30    1.00
  -5  -7   1   13.90    2.70
   5  -7  -1   14.10    2.00
  -5  -7   1   11.50    1.60
  -5  -7   1   13.80    1.10
   5  -7  -1   11.60    1.70
   5  -7  -1   13.90    2.20
  -5  -7   1   14.10    2.00
  -5   7   1   12.60    2.50
   5   7  -1   14.20    2.20
   5   7  -1   13.00    1.60
  -5   7   1   11.10    1.90
  -5   7   1   13.10    2.10
   5   7  -1   13.20    1.70
  -5   7   1   13.20    1.90
   5   7  -1    8.10    1.90
  -4  -7   1 2555.74  139.09
   4  -7  -1 2235.68  148.49
  -4   7   1 2626.24  154.68
   4   7  -1 2434.66  139.59
   3  -7  -1  188.58    9.70
  -3  -7   1  189.78    9.40
   3  -7  -1  186.18   10.00
  -3  -7   1  185.28   10.60
  -3  -7   1  181.98    9.40
   3  -7  -1  180.38   10.20
  -3  -7   1  178.88    9.70
   3  -7  -1  191.08    9.70
   3   7  -1  188.88    9.80
  -3   7   1  173.28   10.50
  -3   7   1  180.38    9.90
   3   7  -1  196.08   10.70
   3   7  -1  187.78    9.60
   3   7  -1  187.78    9.80
  -3   7   1  181.78    9.80
  -3   7   1  191.88    9.90
   2   7  -1  850.91   41.10
   2   7  -1  819.02   41.30
   1  -7  -1   53.69    3.20
  -1  -7   1   46.00    3.30
   1  -7  -1   48.20    3.00
   1  -7  -1   54.69    3.10
  -1  -7   1   54.19    3.20
  -1  -7   1   53.89    3.10
   1  -7  -1   51.39    3.50
  -1  -7   1   53.89    3.80
  -1  -7   1   53.39    3.40
   1  -7  -1   51.59    2.70
  -1  -7   1   55.79    3.00
  -1   7   1   53.69    3.70
   1   7  -1   52.19    3.40
   1   7  -1   48.60    3.20
  -1   7   1   57.59    3.20
  -1   7   1   52.29    3.30
  -1   7   1   48.80    3.50
   1   7  -1   48.30    3.80
   1   7  -1   61.99    3.50
   0  -7  -1 2293.67  132.59
   0   7   1 2636.64  135.09
   0   7  -1 2324.87  139.09
   1  -7   1 1030.90   72.99
  -1  -7  -1  964.90   61.59
   1   7   1 1080.49   63.19
  -2  -7  -1  254.97   13.70
  -2  -7  -1  266.87   14.00
   2  -7   1  264.07   13.60
   2  -7   1  262.47   13.50
   2  -7   1  264.57   13.60
   2  -7   1  271.07   14.20
   2   7   1  261.97   13.00
   2   7   1  255.37   13.20
  -2   7  -1  259.97   14.20
   2   7   1  247.78   13.00
   2   7   1  264.27   13.10
   2   7   1  244.48   14.00
  -2   7  -1  274.87   13.50
  -3  -7  -1   14.20    1.20
   3  -7   1    8.20    1.80
   3  -7   1   13.70    2.30
   3  -7   1   14.20    2.00
   3  -7   1   10.10    1.60
   3  -7   1    8.50    1.50
  -3  -7  -1    8.10    1.90
  -3  -7  -1   11.10    1.50
  -3   7  -1   11.30    2.20
   3   7   1   12.20    1.40
   3   7   1   13.50    1.30
   3   7   1   12.20    1.10
  -3   7  -1    9.20    1.80
   3   7   1   10.50    1.50
  -3   7  -1   11.00    1.70
   3   7   1   15.50    2.30
   4  -7   1   85.89    5.70
  -4  -7  -1   83.29    5.30
   4  -7   1   89.59    6.30
  -4  -7  -1   88.99    4.60
   4  -7   1   83.89    5.50
   4   7   1   85.09    4.70
   4   7   1   81.59    6.10
  -4   7  -1   82.69    5.20
  -4   7  -1   89.89    5.50
   4   7   1   86.49    5.40
   4   7   1   80.39    4.50
   4   7   1   79.99    4.80
  -4   7  -1   86.89    6.20
  -5  -7  -1    2.20    1.40
   5  -7   1    2.50    1.40
  -5  -7  -1    1.10    0.80
   5  -7   1    0.60    1.60
   5  -7   1    2.00    1.60
   5  -7   1    2.10    1.40
   5   7   1    1.30    1.90
   5   7   1    3.00    0.90
  -5   7  -1   -0.20    1.50
   5   7   1    2.60    1.00
   5   7   1    1.30    1.00
   5   7   1    1.00    1.30
  -5   7  -1    2.10    1.30
  -5   7  -1    2.40    1.50
  -6  -7  -1  494.15   24.50
   6  -7   1  493.75   26.30
   6  -7   1  449.16   26.30
   6  -7   1  444.26   25.10
   6  -7   1  469.85   25.50
  -6  -7  -1  472.25   25.50
   6   7   1  520.15   26.90
   6   7   1  525.55   24.70
   6   7   1  448.46   25.60
  -6   7  -1  514.85   26.50
  -6   7  -1  505.95   25.40
   6   7   1  494.75   24.60
  -6   7  -1  497.35   25.20
   6   7   1  543.95   24.80
   7  -7   1  129.79    8.70
   7  -7   1  136.29   10.00
   7  -7   1  145.49    9.10
  -7  -7  -1  145.19    9.20
   7  -7   1  135.59    9.40
  -7  -7  -1  149.39    7.90
   7   7   1  156.68    8.00
   7   7   1  126.59   10.10
   7   7   1  148.09    9.50
  -7   7  -1  144.99   10.00
  -7   7  -1  142.89    8.50
  -7   7  -1  139.79    8.80
   7   7   1  148.79    8.10
   7   7   1  164.58    8.20
   8  -7   1  337.57   19.90
  -8  -7  -1  375.76   20.70
  -8  -7  -1  375.16   19.20
   8  -7   1  414.86   21.30
   8  -7   1  381.26   20.60
   8   7   1  354.56   21.90
  -8   7  -1  391.06   19.90
  -8   7  -1  356.26   21.40
  -8   7  -1  382.96   20.20
   8   7   1  396.66   19.40
   8   7   1  388.76   19.50
   9  -7   1   26.20    5.00
  -9  -7  -1   35.10    3.00
   9  -7   1   32.30    4.20
   9  -7   1   33.10    4.90
   9  -7   1   26.00    3.50
  -9   7  -1   26.60    3.70
   9   7   1   25.20    3.00
   9   7   1   26.70    4.90
  -9   7  -1   36.40    3.60
  -9   7  -1   35.30    5.40
   9   7   1   27.50    4.50
   9   7   1   32.00    4.00
 -10  -7  -1  112.09    6.90
  10  -7   1  114.29    8.40
  10  -7   1  133.29    9.80
  10  -7   1  101.29    9.40
  10  -7   1  119.79    8.10
 -10  -7  -1  111.99    8.70
  10   7   1  105.89    9.30
 -10   7  -1  127.79    8.20
  10   7   1  115.69    7.40
  10   7   1  103.99   10.10
 -10   7  -1  119.89    9.60
 -11  -8   1  156.68    9.50
  11  -8  -1  157.08   10.10
 -11  -8   1  163.78   11.30
  11  -8  -1  165.18   11.70
  11   8  -1  175.58    9.90
  11   8  -1  166.38   11.60
 -11   8   1  164.48   12.00
  11   8  -1  148.19    9.80
  11   8  -1  149.69   12.60
 -11   8   1  164.48   10.40
 -11   8   1  168.28   10.00
  10  -8  -1   27.40    4.30
 -10  -8   1   22.30    2.80
  10  -8  -1   25.30    4.60
  10  -8  -1   25.30    3.60
 -10  -8   1   20.40    3.90
 -10   8   1   19.50    4.00
  10   8  -1   24.20    4.50
  10   8  -1   16.10    2.90
  10   8  -1   25.20    5.20
 -10   8   1   21.30    5.60
 -10   8   1   27.40    3.40
 -10   8   1   23.80    3.50
  -9  -8   1  124.89    9.00
   9  -8  -1  145.19    9.50
   9  -8  -1  117.19    8.30
   9  -8  -1  133.69    8.90
  -9   8   1  137.09    9.50
  -9   8   1  142.99    8.80
   9   8  -1  123.59    9.20
   9   8  -1  143.79    8.10
   9   8  -1  134.59    8.20
   9   8  -1  137.09   10.60
   8  -8  -1  117.49    7.80
  -8  -8   1  129.69    7.50
   8  -8  -1  135.69    8.80
  -8  -8   1  130.09    8.40
   8  -8  -1  125.89    8.40
  -8   8   1  130.99    8.20
  -8   8   1  131.59    9.40
  -8   8   1  137.79    8.90
  -8   8   1  127.79    7.90
   8   8  -1  117.79    7.60
   8   8  -1  126.49    7.50
   8   8  -1  118.09    8.50
   8   8  -1  125.39    9.70
   7  -8  -1  425.76   21.80
   7  -8  -1  460.65   23.10
  -7  -8   1  414.36   21.40
   7  -8  -1  389.56   22.10
  -7  -8   1  403.26   22.10
  -7   8   1  431.46   22.00
   7   8  -1  453.55   21.70
  -7   8   1  426.06   21.80
   7   8  -1  409.56   22.20
   7   8  -1  396.86   23.30
  -7   8   1  390.96   22.30
   7   8  -1  414.06   21.40
  -7   8   1  450.05   23.40
   6  -8  -1  115.19    7.00
  -6  -8   1  105.29    7.20
   6  -8  -1  126.59    7.50
  -6  -8   1  117.19    6.70
   6  -8  -1  114.09    7.40
   6   8  -1  112.19    8.30
  -6   8   1  118.59    8.30
  -6   8   1  115.99    7.10
   6   8  -1  127.59    7.00
  -6   8   1  125.69    7.30
   6   8  -1  126.99    6.70
   6   8  -1  114.89    7.40
  -6   8   1  117.09    7.60
  -5  -8   1  437.86   21.90
  -5  -8   1  418.36   21.30
   5  -8  -1  445.26   22.30
   5  -8  -1  420.26   23.00
   5  -8  -1  431.06   22.40
  -5  -8   1  410.46   23.20
  -5  -8   1  412.96   22.20
   5  -8  -1  417.56   22.00
  -5  -8   1  437.96   21.30
  -5   8   1  476.15   23.40
   5   8  -1  403.66   22.20
   5   8  -1  444.86   21.80
   5   8  -1  424.56   23.30
   5   8  -1  474.35   22.10
  -5   8   1  423.86   22.40
  -5   8   1  442.16   22.30
  -5   8   1  451.75   22.20
  -4  -8   1  258.57   14.50
  -4  -8   1  254.97   13.50
   4  -8  -1  250.47   13.70
   4  -8  -1  257.17   13.50
   4  -8  -1  261.17   14.20
  -4  -8   1  252.87   12.90
  -4  -8   1  256.57   13.40
   4  -8  -1  267.87   13.60
  -4   8   1  260.57   13.70
  -4   8   1  254.47   14.50
  -4   8   1  243.18   13.60
   4   8  -1  251.97   14.50
   4   8  -1  254.87   13.60
   4   8  -1  280.17   13.50
   4   8  -1  267.17   13.30
  -4   8   1  269.87   13.60
   3  -8  -1  278.97   14.50
  -3  -8   1  282.57   14.20
   3  -8  -1  285.77   15.10
  -3  -8   1  294.47   15.60
  -3  -8   1  288.67   14.50
   3  -8  -1  276.57   14.80
  -3  -8   1  284.17   14.20
   3  -8  -1  282.47   14.50
   3   8  -1  283.77   14.60
  -3   8   1  272.27   14.60
   3   8  -1  282.97   14.20
   3   8  -1  307.27   14.50
   3   8  -1  282.87   14.60
  -3   8   1  283.37   15.50
  -3   8   1  275.27   14.80
  -3   8   1  313.17   14.80
   3   8  -1  258.37   15.40
   2  -8  -1   19.20    1.80
  -2  -8   1   16.00    1.80
   2  -8  -1   18.00    2.10
   2  -8  -1   18.80    2.00
  -2  -8   1   20.50    1.60
  -2  -8   1   19.70    1.60
  -2  -8   1   19.60    1.50
  -2  -8   1   13.90    2.00
   2  -8  -1   21.10    1.50
   2  -8  -1   15.70    1.60
  -2   8   1   25.30    2.80
  -2   8   1   18.30    1.50
   2   8  -1   17.60    1.80
   2   8  -1   17.70    2.10
  -2   8   1   15.20    1.80
   2   8  -1   17.50    1.80
  -2   8   1   17.30    1.80
   2   8  -1   16.60    2.50
  -1  -8   1  964.10   66.39
   1  -8  -1  872.01   64.59
  -1   8   1  971.10   66.99
   0  -8   1   13.40    1.50
   0  -8   1   15.00    1.60
   0  -8   1   15.60    2.20
   0  -8  -1   18.60    2.10
   0  -8  -1   16.30    1.70
   0  -8  -1   18.80    1.30
   0   8  -1   17.20    1.80
   0   8  -1   15.00    1.70
   0   8   1   16.10    1.90
   0   8  -1   12.40    1.70
   0   8   1   13.10    1.40
   0   8  -1   14.30    2.10
   0   8   1   14.00    1.80
   0   8   1   16.60    1.60
   0   8   1   13.00    1.60
   0   8  -1   15.50    1.70
   0   8   1   15.20    1.50
   0   8  -1   18.60    2.20
   1  -8   1  634.04   31.20
   1  -8   1  599.74   31.90
   1  -8   1  641.64   31.30
  -1  -8  -1  613.04   31.80
   1  -8   1  620.04   31.90
   1  -8   1  633.14   31.30
   1   8   1  644.84   31.20
  -1   8  -1  636.04   32.00
   1   8   1  602.94   31.00
  -1   8  -1  627.74   31.50
   1   8   1  634.84   31.80
  -1   8  -1  660.43   31.40
   1   8   1  623.64   30.80
   1   8   1  652.03   31.00
   1   8   1  672.83   31.10
  -1   8  -1  602.14   31.50
  -1   8  -1  593.94   32.00
   2  -8   1  184.08    9.90
   2  -8   1  201.78   10.70
  -2  -8  -1  176.88    9.70
   2  -8   1  160.88    9.70
   2  -8   1  189.98    9.90
  -2  -8  -1  188.38   10.50
   2  -8   1  197.98   10.60
   2  -8   1  181.08   10.00
   2   8   1  181.98    9.50
   2   8   1  187.78    9.40
  -2   8  -1  194.58   10.00
  -2   8  -1  190.08   10.70
   2   8   1  180.68    9.70
   2   8   1  174.28    9.50
   2   8   1  171.78   10.40
   2   8   1  190.98    9.50
  -2   8  -1  195.18   10.10
   3  -8   1  885.51   43.60
   3  -8   1  902.11   43.70
   3  -8   1  770.32   43.60
   3  -8   1  836.42   43.50
  -3  -8  -1  863.41   44.30
  -3  -8  -1  866.11   43.40
  -3  -8  -1  889.01   43.00
   3  -8   1  843.82   44.40
   3   8   1  938.11   43.10
  -3   8  -1  883.61   43.60
  -3   8  -1  865.91   43.70
   3   8   1  965.20   43.00
   3   8   1  835.42   44.30
  -3   8  -1  876.31   44.50
   3   8   1  844.12   43.40
   3   8   1  938.61   43.30
   4  -8   1  139.29    8.20
  -4  -8  -1  150.18    7.60
   4  -8   1  142.49    9.20
   4  -8   1  157.18    8.60
   4  -8   1  153.68    9.30
   4  -8   1  145.99    8.50
  -4  -8  -1  138.79    8.20
   4   8   1  154.48    7.70
  -4   8  -1  143.59    8.40
  -4   8  -1  139.69    9.20
  -4   8  -1  142.19    8.20
   4   8   1  154.38    7.60
   4   8   1  132.79    8.20
   4   8   1  131.09    9.10
   4   8   1  147.89    7.80
   5  -8   1   74.19    5.30
   5  -8   1   91.99    6.00
   5  -8   1   78.29    6.40
   5  -8   1   75.99    5.60
  -5  -8  -1   83.59    5.50
   5  -8   1   77.59    9.90
  -5  -8  -1   85.69    4.60
   5   8   1   82.79    4.70
   5   8   1   79.49    4.70
  -5   8  -1   86.49    6.50
   5   8   1   74.69    6.40
  -5   8  -1   76.39    5.50
   5   8   1   83.09    4.60
   5   8   1   80.09    5.60
   6  -8   1  419.86   21.80
   6  -8   1  427.16   22.00
   6  -8   1  381.66   21.30
  -6  -8  -1  405.46   20.60
  -6  -8  -1  389.66   21.60
   6  -8   1  361.16   22.50
  -6   8  -1  407.36   21.30
   6   8   1  437.06   20.80
   6   8   1  420.46   21.80
   6   8   1  425.16   20.70
  -6   8  -1  411.16   21.50
  -6   8  -1  415.26   22.70
   6   8   1  428.26   20.70
   6   8   1  411.16   22.90
   7  -8   1    1.20    2.10
   7  -8   1    6.30    3.10
  -7  -8  -1    3.10    2.00
   7  -8   1    5.70    2.00
  -7  -8  -1    3.80    1.20
   7  -8   1    4.10    2.20
  -7   8  -1    4.60    1.90
   7   8   1    3.30    1.40
   7   8   1    5.90    2.30
   7   8   1    4.30    1.20
  -7   8  -1    2.30    2.00
  -7   8  -1    0.40    2.20
  -8  -8  -1   11.90    2.90
   8  -8   1   14.60    3.60
  -8  -8  -1   14.40    1.90
   8  -8   1   12.80    3.30
   8  -8   1    8.10    2.40
   8  -8   1   19.40    3.30
  -8   8  -1   13.50    2.90
   8   8   1   14.10    5.20
   8   8   1   13.10    1.80
   8   8   1   12.20    2.10
  -8   8  -1   14.20    2.50
   8   8   1   12.30    2.00
   8   8   1   12.40    3.70
   9  -8   1  292.37   16.60
   9  -8   1  341.27   18.20
   9  -8   1  266.57   18.00
  -9  -8  -1  301.57   15.60
   9  -8   1  288.67   17.10
   9   8   1  302.97   16.00
   9   8   1  288.97   18.90
   9   8   1  315.07   15.90
  -9   8  -1  304.67   18.40
  -9   8  -1  319.07   16.90
   9   8   1  291.07   17.60
  10  -8   1  111.69    9.00
  10  -8   1   96.69    7.20
 -10  -8  -1   95.69    6.00
  10  -8   1   94.09    7.60
 -10  -8  -1   96.89    7.90
  10   8   1   94.19    9.70
  10   8   1  110.89    8.70
  10   8   1   96.99    6.60
 -10   8  -1  104.19    6.90
 -10   8  -1  106.69   10.20
 -10   8  -1   93.69    7.40
 -11  -9   1   12.70    3.70
  11  -9  -1   17.70    3.90
  11  -9  -1   17.60    4.40
 -11  -9   1    9.90    2.20
  11   9  -1   10.70    3.70
  11   9  -1   17.40    3.00
  11   9  -1   10.40    2.50
 -11   9   1   17.90    4.10
 -11   9   1   14.20    2.90
  11   9  -1   10.50    6.30
  10  -9  -1   15.50    3.20
  10  -9  -1   19.70    4.10
 -10  -9   1   23.10    2.80
  10  -9  -1   22.40    4.10
 -10  -9   1   18.00    3.60
 -10   9   1   18.40    3.50
  10   9  -1   25.50    4.40
 -10   9   1   28.10    4.50
  10   9  -1   21.20    3.10
 -10   9   1   19.70    3.20
  10   9  -1   21.50    3.20
 -10   9   1   20.90    4.20
  10   9  -1   18.10    5.00
   9  -9  -1  299.47   16.40
   9  -9  -1  304.17   17.10
   9  -9  -1  331.57   17.50
  -9  -9   1  287.37   15.80
  -9  -9   1  287.27   17.00
   9   9  -1  278.77   16.10
  -9   9   1  300.07   17.40
   9   9  -1  323.97   17.30
   9   9  -1  311.67   16.00
  -9   9   1  294.27   16.60
   9   9  -1  302.37   18.60
  -9   9   1  276.97   20.00
   8  -9  -1   -0.10    2.00
   8  -9  -1    4.20    2.40
  -8  -9   1    2.10    1.90
   8  -9  -1    4.00    1.90
   8   9  -1    1.50    1.70
   8   9  -1    2.70    2.30
  -8   9   1   -0.20    2.30
  -8   9   1    0.40    1.80
   8   9  -1    1.20    2.70
   8   9  -1    3.00    1.70
  -8   9   1    3.00    2.20
  -8   9   1    1.10    2.30
   7  -9  -1  106.79    7.80
  -7  -9   1  127.89    7.50
   7  -9  -1  138.09    8.60
  -7  -9   1  126.09    8.20
   7  -9  -1  138.89    8.60
  -7   9   1  145.19    8.50
   7   9  -1  131.79    8.40
  -7   9   1  141.19    9.60
  -7   9   1  131.19    8.60
  -7   9   1  136.79    8.10
   7   9  -1  131.39    9.60
   7   9  -1  144.59    7.90
   7   9  -1  133.99    7.60
   6  -9  -1  117.19    7.60
  -6  -9   1  123.19    6.90
   6  -9  -1  128.29    7.70
  -6  -9   1  117.29    7.40
   6  -9  -1  134.49    8.60
   6  -9  -1  113.39    7.10
   6   9  -1  109.79    8.60
  -6   9   1  111.89    7.60
  -6   9   1  129.99    7.40
   6   9  -1  132.19    7.20
   6   9  -1  122.69    6.90
  -6   9   1  120.89    7.50
   6   9  -1  108.99    7.40
  -6   9   1  115.19    8.50
   5  -9  -1  135.09    7.80
   5  -9  -1  129.99    7.60
  -5  -9   1  132.09    7.60
  -5  -9   1  137.99    8.90
  -5  -9   1  129.99    7.40
   5  -9  -1  138.29    8.60
   5  -9  -1  126.09    7.90
   5   9  -1  140.29    7.60
   5   9  -1  127.29    8.80
   5   9  -1  129.39    7.70
   5   9  -1  129.89    7.30
  -5   9   1  141.29    8.00
  -5   9   1  131.59    8.20
  -5   9   1  129.59    9.60
  -5   9   1  120.09    7.80
   4  -9  -1  137.49    8.20
  -4  -9   1  128.79    7.40
  -4  -9   1  126.49    7.10
   4  -9  -1  125.89    7.50
  -4  -9   1  134.19    8.60
  -4  -9   1  135.79    7.40
  -4  -9   1  125.59    6.80
   4  -9  -1  143.69    7.90
   4  -9  -1  140.09    7.60
  -4   9   1  129.59    8.50
   4   9  -1  150.78    7.60
  -4   9   1  138.29    7.70
   4   9  -1  127.09    7.50
   4   9  -1  139.39    7.40
  -4   9   1  132.59    7.60
   4   9  -1  127.59    8.60
  -4   9   1  144.39    7.90
   3  -9  -1  579.14   28.20
  -3  -9   1  558.24   28.00
  -3  -9   1  548.65   28.00
   3  -9  -1  582.74   28.40
   3  -9  -1  518.45   28.80
  -3  -9   1  555.54   29.30
   3  -9  -1  570.44   28.60
  -3  -9   1  562.54   28.20
   3  -9  -1  599.64   28.50
  -3   9   1  575.24   29.40
   3   9  -1  553.14   28.10
  -3   9   1  599.74   28.60
   3   9  -1  528.45   29.30
   3   9  -1  593.84   28.50
  -3   9   1  592.54   28.70
   3   9  -1  576.04   28.30
   3   9  -1  582.24   28.40
  -3   9   1  544.05   28.30
  -2  -9   1   58.09    4.50
   2  -9  -1   61.09    3.70
   2  -9  -1   61.39    3.30
   2  -9  -1   57.39    4.10
  -2  -9   1   56.99    3.40
   2  -9  -1   59.69    3.90
  -2  -9   1   56.79    3.80
  -2  -9   1   56.39    3.40
   2  -9  -1   56.99    3.60
  -2  -9   1   59.59    3.50
   2   9  -1   56.39    3.70
   2   9  -1   59.39    3.70
  -2   9   1   56.39    4.30
  -2   9   1   63.39    4.60
   2   9  -1   59.89    3.80
  -2   9   1   58.99    3.80
   2   9  -1   56.39    4.60
  -2   9   1   55.09    3.90
   1  -9  -1  254.97   12.80
   1  -9  -1  252.17   12.80
  -1  -9   1  260.87   12.80
   1  -9  -1  247.08   13.40
  -1  -9   1  266.37   13.10
  -1  -9   1  249.48   13.70
   1  -9  -1  243.28   13.00
  -1  -9   1  249.78   12.70
  -1   9   1  259.87   13.00
   1   9  -1  255.27   13.20
  -1   9   1  260.37   13.60
  -1   9   1  249.08   13.10
   1   9  -1  254.17   13.40
   1   9  -1  233.28   13.20
  -1   9   1  276.57   13.80
   1   9  -1  231.68   13.00
   1   9  -1  243.98   13.80
   0  -9  -1  142.29    7.10
   0  -9   1  136.79    7.50
   0  -9   1  141.69    8.20
   0  -9   1  129.19    7.90
   0  -9   1  140.39    7.50
   0  -9  -1  146.89    8.00
   0  -9  -1  133.29    7.10
   0   9  -1  139.99    7.80
   0   9   1  125.49    7.90
   0   9   1  131.09    7.40
   0   9  -1  143.39    8.40
   0   9   1  131.49    7.50
   0   9  -1  133.19    7.60
   0   9  -1  145.89    7.70
   0   9   1  145.69    7.60
   0   9  -1  136.49    7.80
   0   9  -1  143.49    8.10
   0   9   1  156.08    8.20
   1  -9   1  103.29    6.50
   1  -9   1  104.79    5.60
  -1  -9  -1  102.99    6.30
   1  -9   1  100.59    5.80
   1  -9   1  100.39    5.80
   1  -9   1  103.89    6.40
   1   9   1   96.39    5.60
  -1   9  -1   93.59    6.50
  -1   9  -1   99.29    6.50
  -1   9  -1  106.89    6.10
   1   9   1   94.79    5.50
   1   9   1  107.99    6.40
  -1   9  -1   97.29    6.00
  -1   9  -1  106.79    5.90
   1   9   1   96.99    5.50
   1   9   1   96.79    5.60
   2  -9   1   12.50    1.60
   2  -9   1    7.50    1.80
   2  -9   1   11.00    1.60
   2  -9   1    9.20    1.70
  -2  -9  -1    8.60    1.80
   2  -9   1   10.90    1.60
   2   9   1    6.50    1.70
  -2   9  -1   16.20    2.50
   2   9   1    9.90    1.20
   2   9   1   11.70    1.30
   2   9   1   12.20    1.30
  -2   9  -1    8.60    1.60
   2   9   1   10.80    1.30
   2   9   1   10.70    1.20
  -2   9  -1    8.50    1.70
   3  -9   1 1212.38   56.29
  -3  -9  -1 1114.89   55.89
  -3  -9  -1 1132.39   56.89
   3  -9   1 1101.99   56.99
   3  -9   1 1051.39   56.19
   3  -9   1 1087.69   55.99
   3  -9   1 1162.58   56.19
  -3   9  -1 1122.39   57.09
   3   9   1 1182.28   55.69
  -3   9  -1 1136.59   56.29
   3   9   1 1116.19   56.99
   3   9   1 1171.28   55.49
   4  -9   1  197.78   10.70
  -4  -9  -1  188.48    9.70
  -4  -9  -1  183.18   10.30
   4  -9   1  157.68   11.20
   4  -9   1  177.88   10.50
   4  -9   1  191.78   10.40
   4  -9   1  203.58   11.50
   4  -9   1  196.38   10.60
  -4   9  -1  194.08   10.50
   4   9   1  195.78    9.90
   4   9   1  192.28    9.70
  -4   9  -1  186.28   10.60
   4   9   1  181.38   11.40
   4   9   1  195.38    9.90
   4   9   1  183.38   10.30
  -4   9  -1  187.48   11.50
   5  -9   1  390.56   20.60
  -5  -9  -1  369.56   20.20
  -5  -9  -1  393.06   19.30
   5  -9   1  412.26   21.50
   5  -9   1  388.56   20.50
   5  -9   1  353.06   20.00
   5  -9   1  363.76   21.30
  -5   9  -1  375.16   20.10
   5   9   1  402.36   19.40
   5   9   1  421.46   19.60
  -5   9  -1  381.06   21.40
   5   9   1  371.06   20.20
  -5   9  -1  401.86   20.40
   6  -9   1   86.29    6.90
   6  -9   1   63.89    5.10
  -6  -9  -1   64.29    5.30
  -6  -9  -1   72.99    4.20
   6  -9   1   68.29    5.60
   6  -9   1   72.39    5.80
  -6   9  -1   71.19    5.30
  -6   9  -1   76.79    5.30
  -6   9  -1   76.19    6.60
   6   9   1   70.09    5.50
   6   9   1   75.19    6.70
   6   9   1   74.29    4.40
   7  -9   1   65.99    6.60
   7  -9   1   68.79    5.40
   7  -9   1   73.79    5.90
   7  -9   1   81.49    6.40
  -7  -9  -1   74.69    4.40
  -7  -9  -1   65.99    5.60
  -7   9  -1   76.69    5.80
   7   9   1   64.29    6.90
  -7   9  -1   70.79    6.70
   7   9   1   74.99    4.70
   7   9   1   71.49    4.60
   7   9   1   66.29    5.90
  -7   9  -1   77.19    5.50
   8  -9   1   15.00    3.00
  -8  -9  -1   25.60    3.90
   8  -9   1   18.30    4.00
  -8  -9  -1   26.70    2.30
   8  -9   1   26.60    3.80
   8  -9   1   29.00    4.60
  -8   9  -1   19.10    2.80
  -8   9  -1   30.80    3.90
   8   9   1   29.30    2.80
   8   9   1   25.10    6.30
   8   9   1   30.20    2.80
  -8   9  -1   20.70    4.10
   8   9   1   20.40    4.30
   9  -9   1  131.59    9.20
  -9  -9  -1  132.09    7.40
   9  -9   1  152.18   10.20
   9  -9   1  131.39   10.30
   9  -9   1  116.49    8.60
   9   9   1  121.39   10.70
   9   9   1  157.78   10.00
  -9   9  -1  130.39   10.30
  -9   9  -1  144.19    9.00
   9   9   1  127.59    7.80
   9   9   1  128.79    7.80
  10  -9   1   11.10    3.50
 -10  -9  -1    8.00    3.10
  10  -9   1    6.70    3.70
  10  -9   1    9.00    3.10
  10   9   1    8.40    4.30
  10   9   1   12.50    3.70
 -10   9  -1   12.60    2.70
 -10   9  -1    6.10    2.80
  10   9   1   11.50    2.30
  11 -10  -1   76.39    7.50
  11 -10  -1   63.49    6.00
 -11 -10   1   72.09    5.10
  11 -10  -1   70.59    6.90
  11  10  -1   66.59    5.60
  11  10  -1   66.19    7.50
  11  10  -1   67.39    7.00
  11  10  -1   67.69    8.90
 -11  10   1   76.39    6.70
  10 -10  -1    9.70    3.20
  10 -10  -1    9.50    2.60
 -10 -10   1   10.30    2.10
  10 -10  -1    9.60    3.50
 -10 -10   1   12.80    3.10
  10  10  -1   11.20    2.50
  10  10  -1    8.00    3.40
 -10  10   1   13.10    2.90
  10  10  -1    9.90    3.50
 -10  10   1   14.00    4.10
 -10  10   1    9.10    3.00
 -10  10   1   11.60    3.60
  10  10  -1    9.70    2.50
   9 -10  -1  152.88    9.60
   9 -10  -1  144.19   10.00
   9 -10  -1  173.18   10.60
  -9 -10   1  141.29    8.80
  -9 -10   1  152.38   10.10
   9  10  -1  157.88    9.30
  -9  10   1  167.98    9.80
  -9  10   1  147.39   12.70
  -9  10   1  144.49   10.30
   9  10  -1  162.58   11.90
   9  10  -1  150.38   10.30
   9  10  -1  160.18    9.10
   8 -10  -1  206.08   17.00
  -8 -10   1  262.27   15.10
  -8 -10   1  260.37   14.10
   8 -10  -1  272.67   14.70
   8 -10  -1  279.07   15.40
  -8  10   1  265.57   15.50
   8  10  -1  270.37   15.30
  -8  10   1  280.27   15.10
   8  10  -1  259.77   16.70
   8  10  -1  286.47   14.50
   7 -10  -1   71.19    5.80
  -7 -10   1   73.89    5.60
   7 -10  -1   82.89    6.10
   7 -10  -1   81.39    6.80
   7 -10  -1   67.19    5.30
   7  10  -1   76.69    9.20
   7  10  -1   66.49    5.70
  -7  10   1   72.89    6.00
   7  10  -1   78.49    5.20
   7  10  -1   74.09    5.00
  -7  10   1   81.09    5.70
  -7  10   1   76.79    6.90
  -7  10   1   81.79    5.60
   6 -10  -1   24.60    3.00
  -6 -10   1   27.90    3.00
  -6 -10   1   23.30    2.40
   6 -10  -1   28.70    3.00
   6 -10  -1   23.70    3.10
   6 -10  -1   18.20    3.20
  -6 -10   1   29.00    4.20
   6  10  -1   18.80    3.60
  -6  10   1   24.40    3.10
   6  10  -1   26.00    2.70
  -6  10   1   27.80    3.40
  -6  10   1   25.20    2.90
   6  10  -1   20.20    2.40
  -6  10   1   29.60    4.40
   6  10  -1   20.10    2.80
   5 -10  -1  380.96   19.30
  -5 -10   1  368.46   18.90
  -5 -10   1  348.07   19.10
   5 -10  -1  377.06   20.00
   5 -10  -1  356.96   20.00
  -5 -10   1  374.26   20.50
   5 -10  -1  346.87   19.40
  -5  10   1  357.46   20.40
  -5  10   1  349.17   19.30
   5  10  -1  382.36   19.30
  -5  10   1  381.86   19.30
   5  10  -1  380.66   21.20
  -5  10   1  378.76   19.50
   5  10  -1  381.06   19.10
   5  10  -1  384.86   18.90
   4 -10  -1  345.87   17.80
  -4 -10   1  341.47   19.00
   4 -10  -1  344.37   18.00
   4 -10  -1  334.57   18.10
  -4 -10   1  348.17   17.30
  -4 -10   1  334.67   17.70
  -4 -10   1  344.67   17.70
   4 -10  -1  323.37   17.70
   4 -10  -1  335.27   18.50
  -4 -10   1  347.87   17.10
   4  10  -1  358.06   17.70
  -4  10   1  360.36   18.00
   4  10  -1  342.67   19.10
  -4  10   1  341.17   17.90
   4  10  -1  350.96   17.90
  -4  10   1  363.66   19.10
  -4  10   1  362.26   18.20
   4  10  -1  355.96   17.90
   3 -10  -1  779.62   37.40
   3 -10  -1  762.02   37.20
   3 -10  -1  731.23   37.70
  -3 -10   1  735.63   37.00
   3 -10  -1  710.93   38.00
   3 -10  -1  772.62   37.60
  -3 -10   1  707.03   37.20
  -3 -10   1  747.93   37.00
  -3 -10   1  757.32   38.50
   3  10  -1  753.52   37.30
   3  10  -1  738.33   38.60
   3  10  -1  769.92   37.30
   3  10  -1  782.22   37.40
  -3  10   1  786.52   37.80
  -3  10   1  735.43   38.50
  -3  10   1  762.02   37.60
   3  10  -1  773.22   37.60
   2 -10  -1  130.69    7.00
   2 -10  -1  119.29    7.20
  -2 -10   1  129.39    6.80
  -2 -10   1  132.69    8.00
   2 -10  -1  137.59    7.70
  -2 -10   1  126.39    7.20
   2 -10  -1  134.79    6.70
  -2 -10   1  130.19    6.80
   2 -10  -1  127.99    7.10
  -2 -10   1  120.79    6.80
   2  10  -1  119.59    8.10
  -2  10   1  124.09    8.00
  -2  10   1  126.29    7.80
  -2  10   1  123.59    7.30
   2  10  -1  124.99    7.20
   2  10  -1  127.49    7.30
  -2  10   1  140.29    7.30
   2  10  -1  128.59    7.20
  -1 -10   1 1072.99   51.19
  -1  10   1 1002.70   52.09
  -1  10   1 1078.99   51.39
   1  10  -1 1068.89   51.59
   1  10  -1 1063.09   51.69
   1  10  -1 1051.69   51.49
   1  10  -1  951.10   51.69
   1  10  -1 1041.80   52.39
   0 -10  -1   19.80    1.60
   0 -10  -1   23.20    2.60
   0 -10   1   23.30    2.10
   0 -10   1   24.60    3.00
   0 -10  -1   24.10    1.60
   0 -10   1   24.80    2.80
   0 -10   1   23.40    2.10
   0  10   1   20.80    2.10
   0  10  -1   21.90    2.40
   0  10  -1   20.60    2.20
   0  10  -1   18.10    2.40
   0  10  -1   24.30    3.00
   0  10  -1   17.70    2.10
   0  10   1   22.30    2.10
   0  10   1   22.20    2.60
   0  10   1   19.80    2.10
   0  10  -1   15.40    2.10
   0  10   1   17.70    2.00
   0  10   1   22.80    2.70
  -1 -10  -1   51.59    4.20
   1 -10   1   52.79    3.40
   1 -10   1   54.99    3.70
   1 -10   1   50.99    3.70
   1 -10   1   58.09    4.40
   1 -10   1   50.49    4.30
   1  10   1   61.19    3.70
   1  10   1   61.39    4.50
   1  10   1   49.90    3.70
   1  10   1   56.79    3.60
  -1  10  -1   51.79    4.40
  -1  10  -1   58.49    4.00
   1  10   1   56.49    3.50
  -1  10  -1   49.40    4.40
   1  10   1   56.99    4.00
  -1  10  -1   58.79    4.10
  -1  10  -1   58.09    3.90
  -2 -10  -1  563.84   29.10
   2 -10   1  563.64   28.40
   2 -10   1  592.74   28.30
   2 -10   1  522.25   28.40
   2 -10   1  611.54   28.40
   2 -10   1  573.44   29.20
   2 -10   1  549.74   29.20
   2  10   1  496.85   28.00
   2  10   1  530.25   27.90
  -2  10  -1  540.35   28.60
  -2  10  -1  595.74   29.40
   2  10   1  558.84   27.90
  -2  10  -1  580.24   28.50
   2  10   1  551.74   28.30
   2  10   1  573.44   27.80
   2  10   1  573.44   29.20
   2  10   1  581.74   28.10
  -2  10  -1  580.34   28.60
  -3 -10  -1  121.99    7.80
   3 -10   1  113.49    6.90
   3 -10   1  127.09    7.00
   3 -10   1  105.29    7.00
   3 -10   1  122.09    7.80
   3 -10   1  111.79    6.90
  -3 -10  -1  117.79    6.60
  -3  10  -1  113.79    7.00
   3  10   1  123.09    6.40
   3  10   1  121.39    6.60
  -3  10  -1  120.39    7.20
   3  10   1  111.79    7.70
   3  10   1  116.19    6.50
  -3  10  -1  114.09    7.90
   4 -10   1  148.49   10.20
   4 -10   1  158.28    9.30
  -4 -10  -1  153.08    8.80
   4 -10   1  145.19   10.00
   4 -10   1  151.08    9.00
   4 -10   1  171.28    9.30
   4 -10   1  166.58    9.20
  -4 -10  -1  151.88    9.90
   4  10   1  173.58    8.40
  -4  10  -1  152.38   10.20
   4  10   1  160.08    8.90
   4  10   1  151.98   10.10
   4  10   1  166.48    8.50
  -4  10  -1  158.18    9.30
   4  10   1  165.08    8.50
  -4  10  -1  155.28    9.10
   5 -10   1  371.16   19.50
  -5 -10  -1  368.26   18.60
   5 -10   1  385.56   20.70
   5 -10   1  347.77   19.60
   5 -10   1  350.36   19.30
   5 -10   1  391.66   19.90
  -5 -10  -1  368.66   19.40
   5 -10   1  368.66   20.70
   5  10   1  377.86   18.90
   5  10   1  374.76   19.50
   5  10   1  357.36   20.70
  -5  10  -1  387.96   19.70
   5  10   1  390.56   18.70
  -5  10  -1  361.26   20.70
  -5  10  -1  384.16   19.50
   5  10   1  350.36   18.50
  -6 -10  -1   48.30    3.20
   6 -10   1   63.89    5.40
   6 -10   1   57.89    5.80
  -6 -10  -1   53.19    4.40
   6 -10   1   48.30    4.80
   6 -10   1   39.90    4.10
   6  10   1   58.19    6.50
  -6  10  -1   55.89    4.80
  -6  10  -1   56.89    4.70
   6  10   1   48.20    3.50
   6  10   1   44.50    4.40
   6  10   1   52.09    3.60
  -6  10  -1   48.20    5.50
  -7 -10  -1   89.89    6.70
   7 -10   1   97.19    7.10
   7 -10   1   99.59    7.40
   7 -10   1   89.09    6.60
   7 -10   1   96.19    8.10
  -7 -10  -1   97.59    5.40
  -7  10  -1   87.29    6.50
   7  10   1   98.39    5.80
  -7  10  -1   95.79    6.90
   7  10   1   97.29    7.00
   7  10   1   98.89    5.80
   7  10   1   97.89    8.40
  -8 -10  -1   22.00    3.50
   8 -10   1   15.40    4.30
   8 -10   1   25.30    7.00
   8 -10   1   13.80    2.90
  -8 -10  -1   18.10    1.90
   8 -10   1   18.20    3.20
   8 -10   1   16.30    3.40
  -8  10  -1   18.50    4.40
   8  10   1   22.10    4.90
   8  10   1   14.20    2.20
   8  10   1   19.50    2.50
  -8  10  -1   18.50    3.50
   8  10   1   18.40    4.70
   9 -10   1  156.38   10.20
   9 -10   1  133.39    9.30
   9 -10   1  132.69   10.50
   9 -10   1  158.38   11.50
   9 -10   1  119.99    8.60
  -9 -10  -1  120.19    7.20
  -9  10  -1  138.29    8.60
   9  10   1  128.99   10.90
  -9  10  -1  123.69   10.30
   9  10   1  126.49    7.80
   9  10   1  130.29    7.70
   9  10   1  123.99    9.50
  -9  10  -1  132.69    9.00
  10 -10   1  157.68   11.20
 -10 -10  -1  141.59    7.80
  10 -10   1  134.89   10.00
  10 -10   1  129.19    9.30
 -10 -10  -1  129.59    9.80
  10  10   1  145.59   10.70
 -10  10  -1  136.59    9.10
 -10  10  -1  140.39    9.70
  10  10   1  163.78   20.30
  10  10   1  161.68    9.30
  10  10   1  154.98    8.50
 -10 -11   1   78.19    8.50
 -10 -11   1   79.99    5.40
  10 -11  -1   75.79    7.40
  10 -11  -1   83.99    7.60
  10 -11  -1   82.39    8.40
  10 -11  -1   70.39    6.30
 -10  11   1   70.89    6.80
  10  11  -1   83.89    5.90
 -10  11   1   83.19    7.20
 -10  11   1   82.99    7.80
  10  11  -1   69.19    8.60
  10  11  -1   84.59    7.40
   9 -11  -1   10.60    3.30
   9 -11  -1   11.40    3.80
   9 -11  -1    7.50    2.60
   9 -11  -1    9.90    3.10
  -9 -11   1    7.60    1.90
  -9 -11   1    8.90    2.80
  -9  11   1   13.30    2.80
  -9  11   1    6.50    3.00
   9  11  -1    6.60    3.90
   9  11  -1    5.50    2.10
  -9  11   1    9.00    3.00
  -9  11   1   11.40    3.70
   9  11  -1    9.10    3.00
   9  11  -1    7.00    2.30
   8 -11  -1  498.45   27.00
   8 -11  -1  575.74   29.10
   8 -11  -1  565.34   27.80
  -8 -11   1  499.55   26.50
   8 -11  -1  529.75   27.70
  -8 -11   1  493.75   27.40
  -8  11   1  566.54   29.40
   8  11  -1  516.35   26.80
   8  11  -1  510.85   26.60
   8  11  -1  500.25   27.50
  -8  11   1  512.45   27.80
  -8  11   1  522.35   27.40
   8  11  -1  515.15   29.20
  -7 -11   1    0.60    1.60
   7 -11  -1    4.10    2.10
   7 -11  -1    0.90    2.00
  -7 -11   1    2.40    1.40
   7 -11  -1   -1.30    2.20
   7 -11  -1    1.90    1.80
  -7  11   1    0.90    1.80
  -7  11   1    1.00    1.90
  -7  11   1    1.20    3.60
  -7  11   1   -0.60    0.50
   7  11  -1   -1.00    1.50
   7  11  -1    1.20    1.60
   7  11  -1    2.50    2.60
   7  11  -1    0.60    1.90
   6 -11  -1  895.51   48.00
   6 -11  -1  915.81   46.40
   6 -11  -1  988.90   46.70
  -6 -11   1  891.01   46.50
  -6 -11   1  913.61   46.10
  -6 -11   1  923.21   48.00
   6 -11  -1  974.40   47.70
   6  11  -1  950.40   46.30
  -6  11   1  925.71   48.00
   6  11  -1  885.81   48.00
  -6  11   1  922.81   46.80
   6  11  -1  925.81   46.60
   6  11  -1  940.01   46.10
  -6  11   1  906.41   46.80
  -6  11   1  948.91   46.60
  -5 -11   1   35.60    2.90
   5 -11  -1   24.40    3.10
   5 -11  -1   34.40    3.30
  -5 -11   1   33.30    3.10
   5 -11  -1   35.70    3.50
   5 -11  -1   38.20    4.30
  -5 -11   1   31.50    4.20
   5 -11  -1   37.40    3.30
   5  11  -1   32.10    3.10
  -5  11   1   32.10    3.50
  -5  11   1   27.30    3.20
   5  11  -1   29.90    3.10
  -5  11   1   31.10    3.30
  -5  11   1   38.10    4.60
   5  11  -1   32.50    4.40
   5  11  -1   34.20    3.00
  -4 -11   1  214.68   11.60
   4 -11  -1  236.68   12.80
   4 -11  -1  223.98   12.50
   4 -11  -1  223.18   12.30
  -4 -11   1  233.48   12.30
   4 -11  -1  238.68   12.30
  -4 -11   1  219.28   12.20
  -4 -11   1  237.38   13.90
   4 -11  -1  240.38   13.20
  -4 -11   1  234.18   11.70
   4  11  -1  204.48   13.50
   4  11  -1  242.18   12.40
  -4  11   1  229.48   13.70
   4  11  -1  237.58   12.30
  -4  11   1  227.68   12.70
   4  11  -1  254.47   12.90
  -4  11   1  264.07   12.80
   3 -11  -1    2.30    1.40
   3 -11  -1    0.40    0.80
   3 -11  -1    0.20    1.10
  -3 -11   1    1.10    1.70
  -3 -11   1    0.80    0.80
   3 -11  -1    0.00    1.10
  -3 -11   1    1.60    0.90
   3 -11  -1   -0.50    1.20
  -3 -11   1    1.10    0.80
   3  11  -1   -0.10    1.20
   3  11  -1    0.00    1.50
   3  11  -1    0.50    0.90
  -3  11   1    0.30    1.30
   3  11  -1    0.30    1.20
  -3  11   1   -1.10    1.20
  -3  11   1   -0.10    1.40
   2 -11  -1  475.95   23.10
   2 -11  -1  471.65   23.20
  -2 -11   1  467.15   24.30
   2 -11  -1  454.45   23.90
  -2 -11   1  458.85   23.30
  -2 -11   1  462.15   22.90
   2 -11  -1  476.05   22.70
   2 -11  -1  451.05   23.40
  -2 -11   1  457.05   22.80
  -2  11   1  472.55   23.60
   2  11  -1  453.75   23.30
  -2  11   1  438.56   24.00
   2  11  -1  464.65   23.50
  -2  11   1  436.76   24.20
   2  11  -1  413.46   23.30
   2  11  -1  475.15   24.50
  -2  11   1  465.55   23.40
   2  11  -1  489.75   23.50
  -1 -11   1   13.60    1.60
  -1 -11   1   15.30    1.70
  -1 -11   1   15.90    2.60
   1 -11  -1   14.80    1.60
   1 -11  -1   18.00    2.50
   1 -11  -1   13.70    1.50
  -1 -11   1   13.90    1.30
   1  11  -1   15.60    2.10
   1  11  -1   13.00    2.50
   1  11  -1   14.80    2.00
  -1  11   1   11.70    1.80
  -1  11   1   12.00    2.20
   1  11  -1   16.80    2.30
  -1  11   1   10.90    1.80
   1  11  -1   15.80    2.00
  -1  11   1   12.30    2.20
  -1  11   1    9.30    1.70
   0 -11  -1  940.61   46.40
   0 -11   1  956.70   45.30
   0 -11   1  946.21   46.60
   0 -11   1  969.50   45.70
   0 -11  -1  932.41   45.30
   0 -11   1  956.70   45.60
   0  11  -1 1000.10   45.90
   0  11   1  934.21   46.40
   0  11   1  911.51   45.70
   0  11  -1  891.01   46.00
   0  11  -1  928.41   46.10
   0  11   1  900.91   45.80
   0  11   1  936.11   45.90
   0  11   1  949.60   46.50
   0  11  -1  807.02   46.50
   0  11  -1  914.91   46.40
   0  11   1  910.21   45.60
   0  11  -1  817.42   45.80
   1 -11   1    1.70    1.10
   1 -11   1    0.80    1.10
  -1 -11  -1    2.00    1.40
   1 -11   1    1.40    1.30
   1 -11   1    1.50    0.90
   1 -11   1    2.20    1.50
  -1  11  -1    1.80    1.40
  -1  11  -1    2.30    1.70
   1  11   1    1.70    1.00
   1  11   1    2.30    1.00
  -1  11  -1    1.80    1.50
   1  11   1    1.30    1.00
  -1  11  -1    0.20    1.50
   1  11   1    2.50    1.10
   1  11   1    1.90    1.20
   1  11   1    1.10    1.40
  -1  11  -1    1.30    1.20
  -2 -11  -1  645.44   33.00
   2 -11   1  617.54   32.10
   2 -11   1  583.84   32.90
   2 -11   1  633.84   32.20
   2 -11   1  668.03   32.00
   2 -11   1  663.33   33.00
  -2  11  -1  660.83   32.50
  -2  11  -1  645.14   32.60
   2  11   1  632.64   31.80
   2  11   1  665.23   31.50
   2  11   1  623.34   31.80
   2  11   1  668.53   31.90
   2  11   1  588.14   32.90
  -2  11  -1  587.54   33.00
   2  11   1  665.13   31.80
  -2  11  -1  675.83   32.30
   3 -11   1   52.49    3.90
  -3 -11  -1   52.19    4.80
   3 -11   1   49.90    5.30
   3 -11   1   47.20    3.90
   3 -11   1   47.60    4.60
   3 -11   1   55.09    3.90
   3  11   1   43.20    4.60
  -3  11  -1   53.89    4.10
   3  11   1   49.40    3.30
   3  11   1   54.89    3.50
   3  11   1   49.70    3.40
  -3  11  -1   52.09    4.30
   3  11   1   48.60    3.50
   3  11   1   47.60    3.40
   4 -11   1  311.17   15.90
   4 -11   1  267.97   16.70
   4 -11   1  297.47   15.80
   4 -11   1  305.67   16.80
   4 -11   1  261.97   15.90
  -4 -11  -1  291.67   15.40
   4 -11   1  277.67   15.60
  -4 -11  -1  260.67   17.40
  -4  11  -1  317.47   16.10
  -4  11  -1  310.97   15.90
   4  11   1  299.17   15.10
   4  11   1  307.67   15.50
   4  11   1  312.07   15.20
  -4  11  -1  290.37   17.00
   4  11   1  296.57   16.90
   4  11   1  330.77   15.10
   4  11   1  273.97   15.40
   5 -11   1    1.50    1.70
   5 -11   1    0.60    1.60
   5 -11   1    0.30    2.00
   5 -11   1    1.30    1.80
   5 -11   1    1.40    1.80
   5 -11   1    0.10    2.20
  -5 -11  -1   -0.50    1.40
  -5 -11  -1    1.00    1.00
   5  11   1   -1.10    2.00
  -5  11  -1    0.60    1.70
   5  11   1   -0.20    1.20
   5  11   1    1.20    1.50
  -5  11  -1    4.10    2.50
  -5  11  -1    1.50    2.00
   5  11   1    0.30    1.10
   6 -11   1  182.88   10.50
   6 -11   1  161.18    9.90
   6 -11   1  140.59   11.00
   6 -11   1  174.58   10.50
  -6 -11  -1  161.78    9.90
   6 -11   1  173.88   11.40
  -6 -11  -1  169.58    8.80
  -6  11  -1  169.28   10.00
   6  11   1  168.28   10.10
  -6  11  -1  176.28   10.40
   6  11   1  154.38   11.70
   6  11   1  182.38    9.20
   6  11   1  176.28    9.20
   7 -11   1   83.89    8.00
  -7 -11  -1   92.69    6.80
   7 -11   1  108.29    8.60
   7 -11   1   90.69    6.70
  -7 -11  -1   99.59    5.40
   7 -11   1   97.39    7.10
   7  11   1   97.29    5.80
  -7  11  -1  106.59    7.30
   7  11   1  104.19    7.20
  -7  11  -1   91.69    8.40
   7  11   1   91.49    8.50
   7  11   1   99.89    5.90
   8 -11   1  148.99   11.50
  -8 -11  -1  158.88   10.20
   8 -11   1  147.49   10.50
   8 -11   1  183.68   12.30
  -8 -11  -1  156.78    8.50
   8 -11   1  155.68    9.90
   8 -11   1  177.18   11.00
   8  11   1  156.58    9.00
   8  11   1  153.58   11.90
   8  11   1  142.29   11.30
   8  11   1  162.98    8.90
  -8  11  -1  164.28   11.70
  -8  11  -1  179.18   10.40
  -9 -11  -1   39.90    2.90
   9 -11   1   41.90    5.40
  -9 -11  -1   32.70    6.50
   9 -11   1   49.99    5.40
   9 -11   1   38.20    4.40
   9  11   1   43.30    3.50
  -9  11  -1   39.80    4.40
   9  11   1   40.50    3.70
   9  11   1   38.10    6.40
   9  11   1   31.60    4.70
 -10 -12   1   27.20    2.90
  10 -12  -1   34.30    4.70
  10 -12  -1   25.80    4.40
  10  12  -1   27.90    3.40
  10  12  -1   26.00    5.80
  10  12  -1   27.20    3.40
  10  12  -1   36.30    5.00
   9 -12  -1   84.19    6.70
   9 -12  -1   99.39    7.60
  -9 -12   1   80.79    6.90
   9 -12  -1   92.69    7.30
  -9 -12   1   87.19    5.70
   9 -12  -1   95.79    8.50
   9  12  -1   96.09    6.30
   9  12  -1   84.19    8.80
   9  12  -1   81.59    6.00
  -9  12   1   88.39    6.90
  -9  12   1   95.69    6.80
   9  12  -1   94.29    7.40
  -9  12   1   74.49    8.40
   8 -12  -1   13.30    2.90
   8 -12  -1   13.80    3.10
  -8 -12   1   11.60    2.70
  -8 -12   1   13.40    2.20
   8 -12  -1   23.20    3.70
   8  12  -1   17.10    3.30
   8  12  -1   18.70    2.60
   8  12  -1   16.40    2.60
  -8  12   1    9.50    2.80
  -8  12   1   16.60    3.80
  -8  12   1   15.10    3.20
   8  12  -1   14.70    4.40
   7 -12  -1  207.48   12.90
   7 -12  -1  198.58   11.40
   7 -12  -1  215.68   11.80
   7 -12  -1  192.08   11.90
  -7 -12   1  193.78   11.50
  -7 -12   1  198.48   10.90
  -7  12   1  205.98   11.90
   7  12  -1  194.38   13.30
  -7  12   1  202.08   11.90
   7  12  -1  199.18   11.20
   7  12  -1  197.78   11.70
   7  12  -1  195.68   11.10
   6 -12  -1  727.43   34.80
   6 -12  -1  689.33   34.90
  -6 -12   1  657.63   34.60
  -6 -12   1  661.13   36.20
   6 -12  -1  664.13   35.10
   6  12  -1  661.23   34.70
   6  12  -1  667.23   34.30
   6  12  -1  714.43   38.70
   6  12  -1  674.93   34.50
  -6  12   1  734.03   35.20
  -5 -12   1  398.06   22.20
   5 -12  -1  402.56   20.90
   5 -12  -1  396.56   20.60
   5 -12  -1  402.86   20.60
   5 -12  -1  404.16   21.10
  -5 -12   1  390.86   20.50
  -5 -12   1  403.36   20.50
  -5  12   1  412.76   21.70
   5  12  -1  396.86   20.60
  -5  12   1  393.46   22.30
   5  12  -1  377.56   22.20
   5  12  -1  401.16   20.50
  -5  12   1  403.96   20.90
   5  12  -1  402.06   20.70
   4 -12  -1  160.08    9.60
  -4 -12   1  173.08    9.40
   4 -12  -1  170.18   10.10
   4 -12  -1  174.88    9.40
  -4 -12   1  179.28    9.60
  -4 -12   1  167.78   10.90
  -4 -12   1  175.48    8.70
   4 -12  -1  194.98   10.70
  -4 -12   1  173.68    8.70
   4 -12  -1  183.98   10.40
  -4  12   1  178.88    9.90
   4  12  -1  164.68    9.50
   4  12  -1  174.18   11.20
   4  12  -1  162.08    8.90
  -4  12   1  161.88   10.10
   4  12  -1  195.68    9.80
  -4  12   1  160.58   10.90
   3 -12  -1   46.90    3.40
  -3 -12   1   37.90    2.80
   3 -12  -1   44.30    2.90
   3 -12  -1   48.50    3.60
  -3 -12   1   45.90    2.80
   3 -12  -1   41.00    4.00
   3 -12  -1   49.40    4.60
  -3 -12   1   39.50    2.70
  -3 -12   1   43.70    4.50
   3  12  -1   43.10    3.60
   3  12  -1   45.60    3.30
  -3  12   1   44.90    5.10
  -3  12   1   42.80    5.00
   3  12  -1   40.30    3.40
   3  12  -1   43.20    4.70
  -3  12   1   43.80    3.80
  -2 -12   1   78.89    4.60
  -2 -12   1   83.49    4.70
   2 -12  -1   85.19    5.80
  -2 -12   1   80.29    4.40
   2 -12  -1   83.49    5.30
   2 -12  -1   78.39    5.00
   2 -12  -1   81.49    4.30
   2 -12  -1   76.89    4.80
  -2 -12   1   90.39    6.30
  -2  12   1   77.79    5.40
   2  12  -1   82.39    5.20
  -2  12   1   89.39    6.10
   2  12  -1   73.49    6.20
   2  12  -1   88.89    5.40
  -2  12   1   80.69    6.10
   2  12  -1   75.19    5.30
   2  12  -1   81.09    5.30
  -2  12   1   77.99    5.20
  -1 -12   1   19.20    1.50
   1 -12  -1   20.70    1.80
  -1 -12   1   18.50    1.90
  -1 -12   1   22.00    2.00
   1 -12  -1   21.80    2.90
  -1 -12   1   18.40    2.90
   1 -12  -1   22.40    2.00
  -1  12   1   20.30    2.90
   1  12  -1   20.00    2.50
  -1  12   1   17.50    2.20
   1  12  -1   15.80    2.20
   1  12  -1   17.80    2.40
  -1  12   1   20.50    2.30
  -1  12   1   16.80    2.30
   1  12  -1   15.30    2.70
   1  12  -1   15.90    2.40
  -1  12   1   20.00    3.00
   0 -12   1  320.17   15.80
   0 -12  -1  321.07   15.90
   0 -12  -1  326.47   15.90
   0 -12   1  332.87   16.30
   0 -12   1  322.97   15.90
   0 -12   1  325.57   17.40
   0 -12  -1  323.17   17.20
   0 -12   1  328.17   16.30
   0  12  -1  299.77   16.70
   0  12  -1  288.37   17.40
   0  12   1  316.17   16.40
   0  12   1  336.37   17.20
   0  12  -1  339.37   16.60
   0  12   1  298.57   16.50
   0  12  -1  285.37   16.50
   0  12   1  310.37   16.40
   0  12   1  320.47   16.60
   0  12  -1  327.07   17.30
   0  12   1  301.47   17.20
   1 -12   1  141.79    7.70
  -1 -12  -1  128.49    6.80
   1 -12   1  140.79    7.30
  -1 -12  -1  140.09    6.80
   1 -12   1  139.39    8.60
   1 -12   1  143.19    7.80
  -1 -12  -1  134.99    8.50
   1 -12   1  137.29    8.60
  -1  12  -1  138.39    8.20
   1  12   1  128.59    7.60
   1  12   1  130.79    7.60
   1  12   1  141.09    7.60
   1  12   1  142.99    7.80
   1  12   1  134.89    8.20
  -1  12  -1  143.29    8.00
  -1  12  -1  120.69    8.70
  -1  12  -1  143.09    8.80
  -1  12  -1  137.29    8.10
   1  12   1  132.19    8.60
   2 -12   1  189.18    9.80
   2 -12   1  187.58   10.90
   2 -12   1  180.58   11.00
   2 -12   1  188.88   10.10
   2 -12   1  180.78   10.00
  -2 -12  -1  166.38   10.80
  -2  12  -1  176.18   11.10
  -2  12  -1  172.58   10.30
   2  12   1  192.78    9.90
   2  12   1  181.48   10.20
   2  12   1  182.78    9.70
  -2  12  -1  166.88   10.40
   2  12   1  179.68   11.00
  -2  12  -1  197.68   10.30
   2  12   1  182.68    9.70
   3 -12   1  189.68   10.30
  -3 -12  -1  179.18   11.10
   3 -12   1  172.18   11.20
   3 -12   1  182.08   11.20
   3 -12   1  166.38   10.10
   3 -12   1  187.78   10.10
   3 -12   1  167.08   10.30
  -3  12  -1  175.38   10.60
   3  12   1  198.58    9.80
   3  12   1  177.28   11.20
   3  12   1  194.38    9.60
   3  12   1  192.18    9.70
   3  12   1  175.18    9.70
  -3  12  -1  178.48   11.40
  -3  12  -1  182.58   10.40
  -3  12  -1  184.38   10.60
   3  12   1  177.08    9.90
   4 -12   1  433.36   25.00
   4 -12   1  443.26   23.80
  -4 -12  -1  447.76   24.90
   4 -12   1  478.15   24.00
   4 -12   1  470.75   25.00
   4 -12   1  415.16   24.00
   4 -12   1  458.45   23.90
  -4  12  -1  468.65   25.30
  -4  12  -1  481.85   24.30
   4  12   1  464.45   25.10
   4  12   1  492.45   23.30
   4  12   1  438.16   23.20
   4  12   1  477.25   23.50
   4  12   1  496.55   23.30
  -4  12  -1  482.25   24.00
   4  12   1  415.06   23.20
   4  12   1  492.65   23.30
   5 -12   1  116.69    7.70
  -5 -12  -1  113.79    7.10
   5 -12   1  117.49    7.50
   5 -12   1  125.19    8.80
   5 -12   1  113.89    9.70
   5 -12   1  122.89    7.70
   5  12   1  111.29    6.70
   5  12   1  120.99    7.30
  -5  12  -1  134.89    7.70
   5  12   1  108.79    8.70
  -5  12  -1  118.29    7.90
   5  12   1  117.19    6.70
  -6 -12  -1  110.49    7.40
   6 -12   1  115.09    7.70
   6 -12   1  128.89    8.10
   6 -12   1  136.49    9.40
   6 -12   1  113.69    8.00
   6 -12   1  105.39    8.80
   6  12   1  124.39    6.90
   6  12   1  124.99    6.80
  -6  12  -1  106.49    8.00
   6  12   1  106.39    9.10
   6  12   1  117.99    7.70
   7 -12   1   30.10    4.00
   7 -12   1   27.70    3.60
   7 -12   1   18.10    3.90
  -7 -12  -1   37.70    4.00
   7 -12   1   25.10    4.80
   7 -12   1   27.60    6.40
  -7 -12  -1   29.80    2.40
   7  12   1   32.60    2.80
   7  12   1   31.40    5.30
  -7  12  -1   29.60    4.20
  -7  12  -1   32.70    3.80
  -7  12  -1   29.80    5.30
   7  12   1   29.60    3.90
   7  12   1   31.70    2.90
   8 -12   1   45.00    5.50
   8 -12   1   45.80    5.30
   8 -12   1   45.90    4.90
   8 -12   1   42.10    5.10
  -8 -12  -1   38.40    4.50
   8 -12   1   62.99    7.30
  -8 -12  -1   43.90    3.30
  -8  12  -1   55.09    7.10
   8  12   1   41.80    3.50
  -8  12  -1   50.59    4.90
   8  12   1   56.59    7.40
   8  12   1   35.60    5.50
  -8  12  -1   48.10    5.20
   8  12   1   46.90    3.90
   9 -12   1   56.19    6.10
   9 -12   1   46.60    7.30
  -9 -12  -1   47.70    3.00
   9 -12   1   53.09    6.00
  -9  12  -1   47.50    5.30
   9  12   1   51.09    4.30
   9  12   1   49.00    5.70
   9  12   1   44.80    6.70
  10 -13  -1  143.09   10.30
 -10 -13   1  145.99    8.30
 -10 -13   1  130.99   11.30
  10 -13  -1  143.99   10.30
  10  13  -1  143.49   10.20
 -10  13   1  152.58   10.10
  10  13  -1  133.99    8.70
  10  13  -1  145.29   12.20
  10  13  -1  141.49    8.90
   9 -13  -1    7.70    3.10
  -9 -13   1    7.30    2.50
   9 -13  -1    5.50    3.30
  -9 -13   1    7.20    1.80
   9 -13  -1    7.00    2.90
   9 -13  -1    7.30    3.10
   9  13  -1    8.80    3.00
  -9  13   1   10.20    3.20
   9  13  -1    7.60    2.20
   9  13  -1    5.60    3.60
   9  13  -1    8.60    3.00
   8 -13  -1   21.70    3.50
  -8 -13   1   23.30    3.40
   8 -13  -1   22.70    5.80
   8 -13  -1   25.10    4.00
  -8 -13   1   22.50    2.60
   8  13  -1   24.00    5.00
   8  13  -1   19.70    3.40
   8  13  -1   20.20    2.90
  -8  13   1   20.10    3.80
   8  13  -1   18.90    2.90
  -8  13   1   22.10    3.40
  -8  13   1   19.10    4.30
  -7 -13   1   11.30    2.40
   7 -13  -1   11.70    2.60
   7 -13  -1    8.90    2.80
   7 -13  -1    9.90    3.20
   7 -13  -1    8.00    2.40
  -7 -13   1    9.40    1.90
   7  13  -1    6.90    2.30
  -7  13   1    8.40    2.90
   7  13  -1    6.30    2.10
   7  13  -1    9.20    3.40
   7  13  -1    9.40    2.20
   6 -13  -1   14.30    2.80
   6 -13  -1   15.20    2.60
   6 -13  -1   21.20    3.70
  -6 -13   1   11.60    3.40
  -6 -13   1   15.60    2.20
   6 -13  -1   16.30    2.70
   6 -13  -1   18.00    3.10
  -6 -13   1   18.20    2.50
   6  13  -1   17.60    2.40
   6  13  -1   13.10    3.60
   6  13  -1   15.70    2.50
   6  13  -1   15.90    2.60
  -6  13   1   16.70    3.20
  -5 -13   1  495.75   27.60
  -5 -13   1  480.15   25.80
   5 -13  -1  509.45   26.50
   5 -13  -1  516.55   27.10
   5 -13  -1  478.45   26.20
  -5 -13   1  519.45   25.90
   5 -13  -1  511.25   26.00
   5 -13  -1  499.85   26.00
  -5  13   1  512.25   27.90
  -5  13   1  532.85   26.60
   5  13  -1  518.75   25.90
   5  13  -1  546.85   26.10
   5  13  -1  535.25   28.00
  -5  13   1  512.65   26.40
   5  13  -1  473.75   25.90
   4 -13  -1   33.80    3.10
   4 -13  -1   31.20    3.50
  -4 -13   1   30.20    1.80
   4 -13  -1   32.90    3.30
  -4 -13   1   29.70    2.60
   4 -13  -1   32.60    3.90
  -4 -13   1   31.00    4.40
  -4 -13   1   32.70    3.10
   4 -13  -1   28.70    2.70
  -4  13   1   29.50    3.40
   4  13  -1   28.40    2.40
  -4  13   1   42.60    5.10
   4  13  -1   31.40    4.60
  -4  13   1   32.20    3.70
   4  13  -1   28.20    3.00
   4  13  -1   28.30    3.00
   3 -13  -1  241.68   12.80
   3 -13  -1  247.88   12.60
   3 -13  -1  253.97   13.60
   3 -13  -1  226.48   13.00
   3 -13  -1  239.98   12.20
  -3 -13   1  228.08   12.10
  -3 -13   1  236.58   12.00
  -3 -13   1  233.18   12.00
  -3 -13   1  223.68   13.90
   3  13  -1  238.18   12.80
  -3  13   1  260.27   13.10
  -3  13   1  242.88   13.10
   3  13  -1  240.28   12.70
   3  13  -1  240.28   12.80
  -3  13   1  231.18   14.00
   3  13  -1  223.78   14.10
   3  13  -1  230.48   12.80
   2 -13  -1  167.28    8.90
   2 -13  -1  169.38    8.80
  -2 -13   1  160.18    8.50
  -2 -13   1  164.88    8.60
   2 -13  -1  157.38    9.10
   2 -13  -1  169.48    9.80
  -2 -13   1  158.98    8.20
  -2  13   1  173.58    9.30
   2  13  -1  152.18    9.20
  -2  13   1  161.28    9.30
   2  13  -1  154.88    9.10
   2  13  -1  168.98    9.30
   2  13  -1  167.98    9.40
   2  13  -1  139.49   10.20
  -2  13   1  158.28   10.00
  -2  13   1  159.68   10.10
   1 -13  -1  389.76   21.10
  -1 -13   1  405.26   19.60
  -1 -13   1  416.46   20.10
   1 -13  -1  396.86   20.00
  -1 -13   1  409.36   21.50
   1 -13  -1  392.96   20.00
  -1 -13   1  401.06   20.10
   1  13  -1  369.66   20.50
  -1  13   1  401.06   21.40
   1  13  -1  398.76   20.70
   1  13  -1  400.46   21.80
   1  13  -1  399.36   20.70
  -1  13   1  390.46   20.60
   1  13  -1  381.16   21.00
  -1  13   1  410.96   20.80
  -1  13   1  413.36   20.50
  -1  13   1  374.26   21.20
   0 -13   1   58.19    4.00
   0 -13   1   55.19    4.00
   0 -13   1   57.29    5.00
   0 -13  -1   59.99    3.50
   0 -13   1   62.79    3.40
   0 -13  -1   59.59    3.50
   0 -13   1   61.09    3.40
   0 -13  -1   63.29    4.90
   0  13  -1   54.89    5.00
   0  13   1   60.79    5.00
   0  13   1   60.29    4.80
   0  13  -1   60.89    5.40
   0  13  -1   63.89    4.70
   0  13   1   54.09    4.20
   0  13   1   56.59    4.20
   0  13   1   51.99    4.20
   0  13  -1   55.59    4.30
   0  13  -1   60.89    5.00
   0  13  -1   51.79    4.40
   0  13   1   63.79    4.20
  -1 -13  -1  276.97   13.10
   1 -13   1  261.57   14.00
   1 -13   1  271.57   13.60
   1 -13   1  256.57   14.00
   1 -13   1  274.87   15.10
  -1 -13  -1  269.27   15.00
   1  13   1  236.68   14.80
   1  13   1  277.47   14.10
  -1  13  -1  269.77   15.20
  -1  13  -1  270.47   14.60
  -1  13  -1  277.07   14.40
  -1  13  -1  238.38   15.10
   1  13   1  272.87   14.60
   1  13   1  269.57   14.00
   1  13   1  259.77   13.90
   1  13   1  264.97   14.00
   2 -13   1  203.48   11.00
   2 -13   1  208.58   11.50
   2 -13   1  199.68   11.90
   2 -13   1  184.98   12.00
   2 -13   1  205.28   10.60
  -2 -13  -1  198.18   11.90
  -2  13  -1  194.78   11.50
   2  13   1  187.98   11.90
  -2  13  -1  190.48   12.10
   2  13   1  202.38   10.70
   2  13   1  199.58   10.80
  -2  13  -1  208.68   11.30
   2  13   1  211.28   10.70
   2  13   1  182.78   10.70
   2  13   1  205.38   11.10
   3 -13   1  180.78   10.20
   3 -13   1  179.78   11.30
   3 -13   1  182.88   10.00
   3 -13   1  178.18   11.20
  -3 -13  -1  168.08   11.30
   3 -13   1  167.58   10.20
  -3  13  -1  173.88   10.70
   3  13   1  191.38    9.80
  -3  13  -1  176.68   10.40
   3  13   1  183.38    9.40
   3  13   1  184.58   10.00
  -3  13  -1  174.48   11.30
   3  13   1  173.28    9.80
   3  13   1  198.48    9.90
  -3  13  -1  179.78   11.60
   4 -13   1    5.10    2.50
   4 -13   1   12.70    2.20
   4 -13   1   13.10    2.40
  -4 -13  -1   16.80    3.30
   4 -13   1   10.90    2.40
   4 -13   1    7.40    2.50
   4 -13   1    7.90    2.10
   4  13   1    9.90    2.90
   4  13   1   10.30    1.60
   4  13   1   11.50    1.70
  -4  13  -1    8.60    2.50
  -4  13  -1    9.60    2.70
   4  13   1   11.90    1.80
   4  13   1   10.00    1.70
   4  13   1   10.90    2.10
   4  13   1   10.30    1.80
   5 -13   1   24.50    3.20
   5 -13   1   24.80    3.90
   5 -13   1   29.90    3.70
   5 -13   1   22.40    3.10
   5 -13   1   20.70    3.00
   5 -13   1   21.40    4.20
   5  13   1   25.30    3.80
  -5  13  -1   23.40    4.30
   5  13   1   21.80    2.40
  -5  13  -1   25.10    3.60
   5  13   1   22.30    2.40
   5  13   1   25.20    2.90
   5  13   1   19.60    3.80
   6 -13   1    6.30    2.40
   6 -13   1    9.20    2.70
   6 -13   1    3.00    2.10
   6 -13   1    2.10    2.50
   6 -13   1    0.90    2.10
   6  13   1    6.50    2.20
  -6  13  -1    3.10    2.30
   6  13   1    4.70    1.60
   6  13   1    3.10    1.40
   6  13   1    2.60    2.80
  -6  13  -1    0.30    3.40
   7 -13   1  345.97   19.20
   7 -13   1  335.67   24.40
   7 -13   1  384.46   19.90
   7 -13   1  358.86   19.50
   7 -13   1  338.37   19.70
  -7  13  -1  369.16   19.70
   7  13   1  344.97   21.20
   7  13   1  343.37   18.20
   7  13   1  359.56   18.40
   7  13   1  351.16   19.30
  -7  13  -1  365.06   19.40
  -7  13  -1  362.16   21.20
   8 -13   1   68.69    6.30
   8 -13   1   51.99    5.20
   8 -13   1   55.79    5.90
   8 -13   1   68.09    7.30
  -8  13  -1   52.59    5.20
   8  13   1   67.79    8.70
  -8  13  -1   46.40    5.30
   8  13   1   52.89    3.90
   8  13   1   60.59    4.60
   8  13   1   48.70    6.70
   9 -13   1   26.10    3.80
   9 -13   1   26.00    4.80
   9 -13   1   27.30    4.40
   9  13   1   25.30    3.10
   9  13   1   25.30    5.50
   9  13   1   23.50    2.50
   9  13   1   20.10    3.90
  -9  13  -1   25.60    4.30
  -9 -14   1  174.58   10.20
  -9 -14   1  173.38   11.30
   9 -14  -1  221.28   13.80
   9 -14  -1  185.88   11.80
   9 -14  -1  166.68   11.70
   9 -14  -1  197.78   11.50
  -9  14   1  208.68   12.10
   9  14  -1  171.88   10.60
   9  14  -1  187.38   10.80
   9  14  -1  189.88   14.10
   9  14  -1  187.58   11.80
  -8 -14   1   17.60    3.00
  -8 -14   1   20.30    2.40
   8 -14  -1   15.10    3.10
   8 -14  -1   18.50    3.40
   8 -14  -1   10.10    3.00
   8 -14  -1   16.50    3.70
   8 -14  -1   21.50    4.40
  -8  14   1   18.40    4.60
  -8  14   1   12.10    3.20
   8  14  -1   19.50    4.70
   8  14  -1   19.40    2.90
   8  14  -1   14.60    3.10
  -8  14   1   12.20    3.00
   7 -14  -1  232.98   15.70
  -7 -14   1  250.07   14.00
  -7 -14   1  263.97   14.60
   7 -14  -1  281.87   14.80
   7 -14  -1  307.17   15.00
   7 -14  -1  272.27   15.40
   7  14  -1  254.17   14.80
  -7  14   1  256.37   15.30
   7  14  -1  262.67   16.80
   7  14  -1  258.17   14.40
  -7  14   1  270.07   15.30
   7  14  -1  275.27   14.40
  -6 -14   1   37.30    3.50
   6 -14  -1   40.80    4.90
  -6 -14   1   38.80    3.80
   6 -14  -1   38.90    3.80
   6 -14  -1   40.80    4.50
   6 -14  -1   44.00    4.10
   6  14  -1   39.40    3.70
   6  14  -1   40.30    4.00
  -6  14   1   39.90    4.40
   6  14  -1   36.30    5.30
   6  14  -1   44.20    3.80
  -5 -14   1  321.57   20.10
   5 -14  -1  335.47   19.10
  -5 -14   1  324.87   18.30
   5 -14  -1  354.16   18.80
   5 -14  -1  365.86   18.70
  -5 -14   1  349.07   18.40
   5 -14  -1  397.36   20.10
   5 -14  -1  362.36   18.50
   5  14  -1  343.97   18.60
  -5  14   1  361.56   19.20
  -5  14   1  347.07   20.50
  -5  14   1  362.26   19.10
   5  14  -1  381.36   18.50
   5  14  -1  359.06   20.60
   5  14  -1  351.36   18.50
  -4 -14   1    6.50    1.30
  -4 -14   1    3.80    2.30
   4 -14  -1    3.80    1.80
   4 -14  -1    2.80    1.70
   4 -14  -1    2.70    1.70
   4 -14  -1    3.10    1.20
   4 -14  -1    5.20    2.10
   4  14  -1    3.60    1.70
  -4  14   1    3.00    2.30
   4  14  -1    7.10    1.90
   4  14  -1    3.80    1.20
  -4  14   1    3.70    2.10
  -4  14   1    5.50    2.00
   4  14  -1    5.20    2.70
   3 -14  -1  109.49    6.40
  -3 -14   1  102.39    5.50
  -3 -14   1   95.49    7.50
   3 -14  -1  100.79    5.50
  -3 -14   1   97.69    5.40
   3 -14  -1   96.59    7.00
   3 -14  -1  107.09    6.20
   3 -14  -1   99.89    6.50
   3  14  -1   95.29    6.30
   3  14  -1   98.69    6.50
  -3  14   1  106.89    6.80
   3  14  -1   97.09    6.40
  -3  14   1  102.99    7.80
  -3  14   1  107.09    6.60
   3  14  -1   95.19    7.80
   3  14  -1   99.99    6.20
  -2 -14   1  207.68   12.70
  -2 -14   1  200.38   10.50
  -2 -14   1  212.58   10.90
   2 -14  -1  228.38   12.40
   2 -14  -1  214.28   11.30
  -2 -14   1  211.68   10.90
   2 -14  -1  217.98   11.20
  -2  14   1  202.58   13.10
   2  14  -1  204.78   11.60
  -2  14   1  206.08   11.80
   2  14  -1  189.98   11.70
   2  14  -1  218.08   11.80
  -2  14   1  216.38   12.70
   2  14  -1  203.78   12.80
   2  14  -1  221.38   11.80
  -2  14   1  210.08   12.60
  -2  14   1  215.08   11.70
   1 -14  -1  521.55   26.40
   1 -14  -1  516.85   25.10
   1 -14  -1  520.15   25.10
  -1 -14   1  498.45   26.60
  -1 -14   1  506.05   25.10
  -1 -14   1  511.65   25.20
   1  14  -1  467.45   26.80
  -1  14   1  498.85   26.60
   1  14  -1  470.15   26.10
  -1  14   1  547.05   25.70
  -1  14   1  482.75   25.70
   1  14  -1  512.55   25.90
   1  14  -1  482.25   27.20
   1  14  -1  490.45   25.90
  -1  14   1  478.55   26.60
  -1  14   1  504.35   25.90
   0 -14   1    3.20    0.70
   0 -14   1    1.80    1.80
   0 -14  -1    1.80    1.00
   0 -14  -1    3.00    1.30
   0 -14   1    2.80    0.70
   0 -14   1    1.20    1.20
   0 -14  -1    2.60    1.80
   0 -14   1    2.80    1.30
   0  14  -1   -0.90    1.70
   0  14   1    0.40    1.60
   0  14  -1    2.40    1.70
   0  14  -1    3.40    1.70
   0  14   1    1.80    1.50
   0  14  -1    2.60    2.10
   0  14  -1    1.70    1.70
   0  14   1    5.10    1.70
   0  14  -1    1.00    1.60
   0  14   1    2.30    1.50
   0  14   1    0.80    1.50
   0  14   1    3.50    2.00
   1 -14   1  386.36   21.50
   1 -14   1  391.46   20.50
   1 -14   1  399.56   19.90
   1 -14   1  420.26   20.50
  -1 -14  -1  408.56   21.60
  -1  14  -1  407.86   22.60
  -1  14  -1  423.66   21.10
   1  14   1  391.06   21.10
  -1  14  -1  397.96   21.10
   1  14   1  405.96   20.60
   1  14   1  405.76   20.50
   1  14   1  366.06   20.50
  -1  14  -1  353.96   21.70
   1  14   1  369.86   21.50
   1  14   1  415.26   20.50
  -1  14  -1  434.76   20.90
   2 -14   1    1.20    1.50
   2 -14   1    2.90    1.90
   2 -14   1    3.50    1.60
   2 -14   1    3.10    1.20
  -2 -14  -1   -0.50    3.30
   2  14   1    2.50    1.50
  -2  14  -1    3.60    2.00
   2  14   1    2.50    1.40
   2  14   1    0.70    2.20
   2  14   1    1.10    1.50
   2  14   1    3.00    1.50
  -2  14  -1    0.60    1.70
  -2  14  -1    1.80    2.10
  -2  14  -1    1.50    1.90
   2  14   1    3.00    1.60
   3 -14   1  433.06   22.10
   3 -14   1  423.16   23.20
   3 -14   1  434.96   21.90
  -3 -14  -1  436.16   23.40
   3 -14   1  448.36   22.30
  -3  14  -1  432.66   22.50
   3  14   1  407.16   23.40
   3  14   1  419.86   21.80
  -3  14  -1  438.66   23.80
   3  14   1  433.76   21.80
  -3  14  -1  402.16   22.70
   3  14   1  417.86   21.80
  -3  14  -1  441.16   22.70
   3  14   1  415.76   22.00
  -4 -14  -1   36.60    4.60
   4 -14   1   44.10    4.00
   4 -14   1   40.50    4.00
   4 -14   1   46.60    5.40
   4 -14   1   45.50    3.80
   4 -14   1   40.40    4.10
   4  14   1   31.70    3.00
  -4  14  -1   43.30    4.50
   4  14   1   41.90    3.40
   4  14   1   35.60    4.80
   4  14   1   37.10    3.10
   4  14   1   37.40    3.30
   4  14   1   42.60    4.20
  -4  14  -1   32.60    4.30
  -4  14  -1   30.10    4.50
   4  14   1   41.40    3.20
   5 -14   1  128.09    9.60
   5 -14   1  133.29    8.90
   5 -14   1  145.69    8.70
   5 -14   1  151.08    8.70
  -5  14  -1  136.19   10.20
   5  14   1  140.99   10.20
   5  14   1  130.59    7.70
   5  14   1  140.99    7.90
   5  14   1  137.89    8.10
  -5  14  -1  141.09    9.10
   5  14   1  128.39    7.70
   6 -14   1    8.00    2.50
   6 -14   1    7.00    2.80
   6 -14   1    3.60    2.40
   6 -14   1    0.90    2.30
   6  14   1    3.60    2.00
   6  14   1    2.60    2.80
   6  14   1    3.80    1.50
  -6  14  -1    1.50    2.30
  -6  14  -1    2.90    2.90
   6  14   1    1.80    1.50
   6  14   1    4.70    1.70
  -6  14  -1    1.90    2.30
   7 -14   1  241.78   13.70
   7 -14   1  221.18   14.00
   7 -14   1  237.48   15.30
   7 -14   1  222.68   13.60
   7 -14   1  237.68   14.00
  -7  14  -1  249.88   14.20
  -7  14  -1  254.97   15.80
   7  14   1  242.18   15.70
   7  14   1  224.18   12.60
   7  14   1  232.58   13.50
  -7  14  -1  251.77   13.80
   7  14   1  223.68   12.30
   8 -14   1   95.29    7.30
   8 -14   1   98.99    8.00
   8 -14   1  102.79    8.00
   8  14   1  106.79    9.80
   8  14   1   94.79    6.30
   8  14   1   94.79    6.30
  -8  14  -1  100.19    8.00
   9 -15  -1    4.10    2.90
   9 -15  -1    1.20    2.60
  -9 -15   1   -1.10    1.80
   9 -15  -1    1.50    2.70
  -9 -15   1    0.20    1.40
   9  15  -1   -0.70    2.00
  -9  15   1   -1.20    2.80
   9  15  -1    0.30    2.30
   9  15  -1   -0.10    1.80
   9  15  -1   -1.80    5.10
   8 -15  -1  224.58   14.00
   8 -15  -1  241.08   13.80
  -8 -15   1  216.08   12.40
  -8 -15   1  200.48   13.00
   8 -15  -1  247.58   13.60
   8 -15  -1  255.07   15.30
  -8  15   1  242.78   14.10
   8  15  -1  226.48   13.30
   8  15  -1  233.58   13.50
   8  15  -1  232.08   15.80
   8  15  -1  236.38   12.90
  -7 -15   1    8.30    2.00
   7 -15  -1    5.10    2.70
   7 -15  -1    8.20    2.40
   7 -15  -1    4.50    2.50
   7 -15  -1    7.00    2.50
  -7 -15   1    5.90    2.00
   7  15  -1    5.40    2.20
   7  15  -1   10.00    2.50
  -7  15   1    7.10    2.70
  -7  15   1    5.70    3.20
   7  15  -1    2.90    3.30
  -7  15   1    5.10    3.00
   7  15  -1    9.60    2.30
  -6 -15   1  181.38   10.50
   6 -15  -1  198.88   10.90
  -6 -15   1  201.88   15.60
   6 -15  -1  180.18   11.50
   6 -15  -1  198.88   11.10
   6 -15  -1  223.88   12.70
  -6 -15   1  178.68   10.70
  -6  15   1  204.48   11.80
   6  15  -1  186.78   10.90
  -6  15   1  169.68   17.30
   6  15  -1  171.48   12.90
   6  15  -1  194.78   10.90
   6  15  -1  188.08   10.90
  -5 -15   1   87.09    5.60
   5 -15  -1   89.09    6.30
   5 -15  -1   94.39    5.90
   5 -15  -1   95.99    7.30
   5 -15  -1   91.89    6.30
   5 -15  -1   86.99    6.60
   5  15  -1   72.69    7.80
  -5  15   1  102.19    7.00
  -5  15   1  102.09    6.70
  -5  15   1   90.69    8.10
   5  15  -1   90.39    6.10
   5  15  -1   97.79    6.20
  -4 -15   1  258.47   15.50
   4 -15  -1  269.37   15.00
  -4 -15   1  251.67   13.20
   4 -15  -1  261.97   14.00
   4 -15  -1  265.17   13.80
   4 -15  -1  239.68   14.10
   4  15  -1  245.48   13.40
   4  15  -1  260.77   14.00
   4  15  -1  268.47   14.00
  -4  15   1  269.77   14.30
   4  15  -1  242.88   16.90
  -4  15   1  281.47   16.00
  -4  15   1  258.67   17.00
   4  15  -1  226.28   13.80
  -3 -15   1  104.49    5.70
  -3 -15   1   98.79    7.90
   3 -15  -1   99.89    6.80
   3 -15  -1  107.79    6.60
   3 -15  -1  109.99    5.70
  -3 -15   1  110.79    5.70
  -3 -15   1  101.19    5.60
   3 -15  -1  112.19    7.60
  -3  15   1  102.39    7.20
   3  15  -1   94.19    6.60
  -3  15   1  108.09    8.20
   3  15  -1  108.79    8.40
   3  15  -1  110.39    6.90
   3  15  -1  106.99    6.80
   3  15  -1  100.09    6.60
  -3  15   1  114.89    7.10
   2 -15  -1  235.48   12.20
  -2 -15   1  214.38   13.70
  -2 -15   1  224.98   11.90
  -2 -15   1  226.18   11.90
   2 -15  -1  231.68   12.30
   2  15  -1  249.68   13.10
   2  15  -1  224.18   12.80
   2  15  -1  208.88   12.60
  -2  15   1  241.38   14.10
  -2  15   1  259.17   13.00
   2  15  -1  257.77   14.30
  -2  15   1  239.98   13.00
   2  15  -1  208.28   13.90
  -2  15   1  202.98   12.90
  -2  15   1  253.57   14.20
  -1 -15   1   84.59    5.30
   1 -15  -1   90.99    6.60
  -1 -15   1   89.49    6.90
   1 -15  -1   90.39    5.20
  -1 -15   1   93.39    5.30
   1 -15  -1   80.99    5.10
  -1  15   1   94.79    6.00
  -1  15   1   79.19    6.00
  -1  15   1   87.99    6.10
   1  15  -1   81.99    6.00
  -1  15   1   88.49    7.70
   1  15  -1   81.89    7.10
   1  15  -1   89.19    6.20
   1  15  -1   89.79    6.10
   1  15  -1   88.49    6.50
  -1  15   1   94.79    7.00
   0 -15   1   48.50    3.70
   0 -15  -1   55.69    5.80
   0 -15   1   53.19    3.80
   0 -15   1   52.89    5.10
   0 -15  -1   51.69    3.20
   0  15   1   49.90    4.30
   0  15  -1   58.29    5.70
   0  15  -1   50.59    5.00
   0  15   1   48.70    4.80
   0  15   1   48.20    4.20
   0  15  -1   52.69    4.50
   0  15   1   48.10    4.70
   0  15  -1   37.20    4.10
   0  15   1   47.10    4.90
   0  15   1   53.99    5.10
   0  15  -1   54.59    4.90
   1 -15   1   42.80    4.90
   1 -15   1   34.80    3.30
   1 -15   1   42.50    2.60
  -1 -15  -1   39.10    4.40
  -1  15  -1   36.40    4.10
   1  15   1   40.30    4.30
   1  15   1   42.20    3.80
  -1  15  -1   38.00    4.10
  -1  15  -1   40.10    5.00
   1  15   1   35.80    3.80
   1  15   1   38.20    3.60
  -1  15  -1   35.20    3.80
   1  15   1   39.30    5.20
  -1  15  -1   31.50    4.30
   1  15   1   40.80    3.60
   2 -15   1  693.73   34.60
   2 -15   1  710.13   34.60
   2 -15   1  711.63   35.90
  -2 -15  -1  678.33   35.80
   2 -15   1  699.03   34.00
  -2  15  -1  720.23   35.00
  -2  15  -1  656.63   35.20
   2  15   1  749.23   35.10
   2  15   1  655.03   35.80
  -2  15  -1  735.63   36.30
   2  15   1  625.24   34.40
  -2  15  -1  672.03   35.10
   2  15   1  619.94   34.80
   2  15   1  660.03   34.50
   3 -15   1  110.49    7.00
   3 -15   1  110.09    7.00
  -3 -15  -1  104.89    8.10
   3 -15   1  117.79    8.20
   3 -15   1  116.59    6.60
  -3  15  -1  116.99    7.80
   3  15   1  104.19    8.20
   3  15   1  102.79    6.80
   3  15   1  106.29    6.60
  -3  15  -1  115.39    7.40
  -3  15  -1  105.59    7.40
   3  15   1  117.19    6.70
   3  15   1  104.39    6.70
  -3  15  -1   98.99    8.40
  -4 -15  -1  335.17   19.70
   4 -15   1  354.66   18.30
   4 -15   1  357.66   19.80
   4 -15   1  381.56   18.60
   4  15   1  319.37   17.80
   4  15   1  351.36   17.60
  -4  15  -1  367.86   19.10
  -4  15  -1  369.16   19.30
   4  15   1  331.87   17.80
   4  15   1  315.47   17.80
   4  15   1  364.06   20.80
  -4  15  -1  353.06   20.20
   4  15   1  328.17   17.90
   5 -15   1  100.79    6.90
   5 -15   1   91.49    7.00
   5 -15   1  100.69    6.90
   5 -15   1   88.79    6.60
  -5  15  -1   87.59    7.30
  -5  15  -1   86.09    8.70
  -5  15  -1   91.99    7.90
   5  15   1  102.49    6.10
   5  15   1   95.29    6.00
   5  15   1   89.29    5.80
   5  15   1   97.39    8.30
   5  15   1  100.79    5.90
   6 -15   1   62.39    9.40
   6 -15   1   66.49    5.70
   6 -15   1   68.79    5.70
   6 -15   1   53.59    5.60
   6 -15   1   65.69    5.80
   6  15   1   69.59    4.50
   6  15   1   61.29    4.40
  -6  15  -1   72.99    5.80
   6  15   1   67.59    5.10
   6  15   1   57.99    4.60
  -6  15  -1   53.09    6.50
  -6  15  -1   62.29    6.00
   6  15   1   71.29    7.90
   7 -15   1   15.20    3.30
   7 -15   1    8.70    2.90
   7 -15   1    7.10    2.90
   7 -15   1   18.10    4.30
   7  15   1    9.10    2.60
   7  15   1   15.00    2.40
   7  15   1   11.80    1.90
   7  15   1    8.00    4.00
   7  15   1   14.90    2.00
  -7  15  -1    9.50    3.30
   8 -15   1   88.99    7.40
   8 -15   1   64.19    6.30
   8 -15   1   78.49    7.30
  -8  15  -1   78.59    6.80
   8  15   1   82.79    7.80
   8  15   1   82.69    5.00
   8  15   1   76.09    4.90
   8  15   1   82.39    8.80
   8  15   1   78.19    5.60
   8 -16  -1   12.90    3.00
   8 -16  -1   17.50    3.40
   8 -16  -1   19.10    4.10
  -8 -16   1   16.60    2.80
   8 -16  -1   11.30    3.20
   8  16  -1   16.50    2.90
   8  16  -1   14.90    4.70
   8  16  -1   13.60    2.60
   8  16  -1   11.30    2.80
  -8  16   1   14.90    3.70
   7 -16  -1    6.30    2.90
  -7 -16   1    5.90    2.00
   7 -16  -1    5.40    2.50
   7 -16  -1    6.10    3.50
   7 -16  -1    8.50    2.40
   7 -16  -1    5.30    2.50
   7  16  -1    4.00    3.30
   7  16  -1    7.60    2.30
  -7  16   1    7.50    3.20
   7  16  -1    8.70    2.30
   6 -16  -1    3.80    2.00
   6 -16  -1    8.60    2.50
   6 -16  -1    7.80    2.20
   6 -16  -1   13.20    3.10
  -6 -16   1   13.10    2.10
  -6 -16   1   10.80    3.70
   6 -16  -1   11.60    2.60
   6  16  -1    9.80    2.40
  -6  16   1   12.30    3.90
   6  16  -1    9.10    3.80
   6  16  -1    9.70    2.50
  -6  16   1    9.00    3.10
  -6  16   1   11.00    2.80
   5 -16  -1   20.40    3.00
   5 -16  -1   18.40    3.30
  -5 -16   1   20.20    2.20
   5 -16  -1   18.20    2.70
   5 -16  -1   18.80    3.60
   5 -16  -1   21.50    2.50
   5  16  -1   22.10    3.00
   5  16  -1   19.30    4.40
   5  16  -1   14.80    2.70
  -5  16   1   25.30    4.80
  -5  16   1   21.00    4.20
   5  16  -1   17.40    2.80
  -5  16   1   16.30    3.40
   4 -16  -1  469.85   24.10
   4 -16  -1  443.16   22.80
  -4 -16   1  417.16   21.90
   4 -16  -1  445.76   22.10
   4 -16  -1  442.26   22.70
   4 -16  -1  428.86   23.20
  -4  16   1  451.35   24.80
   4  16  -1  429.66   22.90
   4  16  -1  428.06   22.40
   4  16  -1  411.46   22.80
  -4  16   1  480.85   23.40
  -4  16   1  459.45   23.50
   4  16  -1  422.56   24.80
   4  16  -1  434.06   22.90
  -3 -16   1    8.60    1.20
   3 -16  -1   10.20    2.10
   3 -16  -1    7.70    1.90
  -3 -16   1   13.60    3.40
   3 -16  -1   11.50    2.80
  -3 -16   1    8.40    1.30
  -3  16   1    6.40    2.40
   3  16  -1    9.00    2.40
  -3  16   1   13.30    2.60
   3  16  -1    9.20    2.10
  -3  16   1    9.50    2.60
   3  16  -1    8.70    2.30
   3  16  -1    7.00    2.90
   3  16  -1    7.90    2.20
  -3  16   1    6.80    3.10
   2 -16  -1  432.06   21.60
  -2 -16   1  428.56   21.30
   2 -16  -1  453.25   23.10
  -2 -16   1  436.06   21.30
  -2 -16   1  424.96   23.40
   2 -16  -1  430.06   21.50
  -2  16   1  417.46   22.30
   2  16  -1  429.86   22.30
   2  16  -1  411.96   22.20
  -2  16   1  434.56   23.50
   2  16  -1  416.46   22.30
   2  16  -1  404.86   22.40
  -2  16   1  375.66   23.00
  -2  16   1  459.95   22.40
  -2  16   1  390.06   22.40
   2  16  -1  421.66   23.70
   1 -16  -1   16.80    2.00
  -1 -16   1   19.00    2.10
  -1 -16   1   16.00    3.10
  -1 -16   1   18.60    2.20
   1 -16  -1   17.40    2.00
   1 -16  -1   19.50    3.40
   1  16  -1   14.00    2.70
  -1  16   1   14.40    3.30
  -1  16   1   15.90    3.20
  -1  16   1   19.10    2.90
  -1  16   1   21.10    2.90
  -1  16   1   15.80    2.70
   1  16  -1   19.50    3.90
   1  16  -1   19.40    3.00
   1  16  -1   12.40    2.80
   1  16  -1   15.00    2.80
   0 -16  -1  221.48   13.40
   0 -16  -1  222.48   11.60
   0 -16   1  227.98   12.10
   0 -16   1  229.38   13.70
   0 -16   1  230.18   12.10
   0  16  -1  243.68   13.70
   0  16   1  245.48   13.60
   0  16   1  236.18   12.60
   0  16  -1  223.18   13.00
   0  16   1  221.88   12.60
   0  16   1  230.88   12.70
   0  16  -1  217.58   14.10
   0  16  -1  230.38   12.90
   0  16  -1  219.08   12.90
   0  16   1  207.88   13.50
   1 -16   1  141.09    7.30
  -1 -16  -1  150.58    9.70
   1 -16   1  144.49    7.30
   1 -16   1  146.19    8.30
   1 -16   1  138.59    8.30
   1 -16   1  139.69    9.60
   1  16   1  138.09    9.70
  -1  16  -1  123.49    9.80
   1  16   1  132.09    8.40
   1  16   1  141.09    9.10
   1  16   1  164.28    8.70
  -1  16  -1  150.68    9.20
   1  16   1  138.59    8.60
  -1  16  -1  150.18    9.20
  -1  16  -1  152.18   10.00
  -1  16  -1  156.28    9.00
   1  16   1  136.89    8.50
   2 -16   1  229.38   13.70
   2 -16   1  227.58   11.60
   2 -16   1  231.98   12.40
   2 -16   1  229.58   12.40
  -2 -16  -1  230.08   13.70
   2  16   1  207.38   12.70
   2  16   1  226.28   12.40
  -2  16  -1  203.08   13.00
   2  16   1  205.08   12.20
   2  16   1  227.18   12.40
  -2  16  -1  252.57   13.30
   2  16   1  212.48   13.70
  -2  16  -1  232.88   12.90
  -2  16  -1  229.98   14.10
   3 -16   1   60.79    4.20
   3 -16   1   58.29    4.80
   3 -16   1   50.49    5.70
  -3 -16  -1   59.99    6.10
   3 -16   1   61.89    5.00
   3  16   1   56.39    4.40
   3  16   1   58.69    6.20
  -3  16  -1   64.59    5.80
   3  16   1   52.69    4.50
   3  16   1   58.79    4.40
  -3  16  -1   52.29    5.00
  -3  16  -1   70.19    6.00
  -3  16  -1   61.49    6.70
   3  16   1   60.69    4.70
   4 -16   1   53.89    4.40
  -4 -16  -1   51.79    6.00
   4 -16   1   62.09    5.10
   4  16   1   62.39    4.50
  -4  16  -1   59.09    6.90
  -4  16  -1   65.59    5.90
   4  16   1   58.19    4.20
   4  16   1   54.59    6.40
  -4  16  -1   47.50    5.30
   4  16   1   51.99    4.20
   4  16   1   55.49    4.10
   4  16   1   54.19    4.20
   5 -16   1    1.40    2.30
   5 -16   1    3.40    2.30
   5 -16   1    0.70    2.10
   5 -16   1    4.20    2.00
   5  16   1    3.00    1.60
  -5  16  -1    6.90    3.30
   5  16   1    6.40    2.00
  -5  16  -1    4.50    2.60
  -5  16  -1    4.70    2.80
  -5  16  -1    4.10    2.20
   5  16   1    3.10    1.60
   5  16   1    4.60    1.60
   5  16   1    6.20    3.10
   6 -16   1   86.99    6.60
   6 -16   1   92.79    8.20
   6 -16   1   91.79    6.70
   6 -16   1   84.59    6.70
   6 -16   1   79.69    6.60
   6  16   1   87.99    8.60
   6  16   1   83.29    5.50
   6  16   1   83.79    5.50
  -6  16  -1   86.09    7.80
   6  16   1   85.29    5.90
   6  16   1   87.39    6.00
  -6  16  -1   97.29    7.50
   7 -16   1   64.49    6.00
   7 -16   1   79.59    6.50
   7 -16   1   64.39    6.50
  -7  16  -1   70.29    6.70
   7  16   1   67.69    5.10
   7  16   1   68.49    5.30
   7  16   1   73.79    4.70
  -7  16  -1   69.89    7.00
   7  16   1   71.89    8.70
   8 -17  -1    2.30    2.40
   8 -17  -1    9.50    2.70
  -8 -17   1    7.10    2.10
   8  17  -1    8.70    2.50
   8  17  -1    3.00    4.80
   8  17  -1   11.00    2.40
   8  17  -1    5.80    2.50
  -8  17   1    8.10    3.30
   7 -17  -1    4.20    2.70
   7 -17  -1    2.40    2.90
   7 -17  -1    9.90    2.90
  -7 -17   1    6.80    1.90
   7 -17  -1    5.10    2.20
   7  17  -1    4.60    2.40
  -7  17   1    4.80    3.30
   7  17  -1    8.80    2.90
   7  17  -1    4.70    3.90
   7  17  -1    5.60    2.20
  -6 -17   1  246.08   15.70
   6 -17  -1  243.28   13.60
  -6 -17   1  233.18   13.00
   6 -17  -1  240.58   13.20
   6 -17  -1  243.98   14.30
   6 -17  -1  234.08   13.70
   6  17  -1  230.88   13.40
   6  17  -1  255.27   16.30
   6  17  -1  261.07   14.00
   6  17  -1  228.28   13.40
  -6  17   1  259.47   14.60
  -6  17   1  247.78   16.30
   5 -17  -1   24.90    4.60
   5 -17  -1   32.20    2.90
  -5 -17   1   26.00    2.50
   5 -17  -1   26.50    4.40
  -5 -17   1   41.40    7.30
   5 -17  -1   26.50    3.40
  -5  17   1   28.10    5.30
   5  17  -1   28.40    3.50
   5  17  -1   27.60    5.30
   5  17  -1   22.30    3.20
   5  17  -1   29.90    3.50
  -5  17   1   25.50    3.70
  -5  17   1   28.20    4.10
   4 -17  -1  158.48    9.50
   4 -17  -1  159.38   10.60
   4 -17  -1  166.78    8.60
  -4  17   1  167.48   10.50
   4  17  -1  157.08   11.70
   4  17  -1  146.49    9.60
  -4  17   1  161.78   10.10
   4  17  -1  155.08    9.00
  -4  17   1  183.58   12.00
   4  17  -1  151.48    9.60
   4  17  -1  162.28    9.70
  -4  17   1  181.58   10.40
   3 -17  -1   53.09    4.20
  -3 -17   1   49.80    3.00
   3 -17  -1   54.29    5.30
   3 -17  -1   46.50    4.10
  -3 -17   1   46.10    3.10
  -3  17   1   58.99    5.10
  -3  17   1   46.80    4.80
   3  17  -1   55.99    4.60
  -3  17   1   67.69    7.00
   3  17  -1   51.39    4.80
   3  17  -1   42.10    5.80
  -3  17   1   59.09    5.50
   3  17  -1   51.69    4.70
   3  17  -1   47.30    4.60
  -2 -17   1  171.18   11.50
   2 -17  -1  183.78    9.60
  -2 -17   1  176.18    9.20
  -2 -17   1  175.28    9.20
   2 -17  -1  174.98    9.70
   2 -17  -1  171.38   11.00
   2  17  -1  168.58   10.50
  -2  17   1  182.98   10.40
   2  17  -1  168.38   10.40
  -2  17   1  166.08   11.40
   2  17  -1  166.88   10.40
   2  17  -1  166.98   11.90
  -2  17   1  180.38   10.60
  -2  17   1  179.68   11.70
  -2  17   1  163.68   10.50
   2  17  -1  179.58   10.40
  -1 -17   1  309.87   16.40
   1 -17  -1  311.37   16.30
   1 -17  -1  314.27   18.00
  -1 -17   1  317.27   16.40
   1 -17  -1  330.17   16.30
  -1 -17   1  316.37   18.30
   1  17  -1  326.67   17.50
   1  17  -1  333.47   17.50
   1  17  -1  294.37   19.40
  -1  17   1  329.67   17.40
  -1  17   1  284.77   18.10
  -1  17   1  349.77   17.30
   1  17  -1  351.36   18.10
  -1  17   1  312.87   17.40
  -1  17   1  312.67   18.30
   1  17  -1  293.37   18.60
   0 -17  -1  133.09    8.90
   0 -17   1  125.59    7.30
   0 -17  -1  117.99    6.70
   0 -17   1  121.19    8.90
   0  17   1  135.39    8.90
   0  17   1  126.39    8.00
   0  17  -1  111.79    8.60
   0  17  -1  122.39    8.30
   0  17   1  129.29    9.10
   0  17  -1  127.69    8.30
   0  17   1  131.29    7.90
   0  17  -1  124.19    9.60
   0  17   1  114.19    7.80
   1 -17   1   27.50    4.00
   1 -17   1   35.90    3.30
  -1 -17  -1   38.80    4.90
   1 -17   1   34.10    3.30
  -1  17  -1   34.90    4.80
   1  17   1   31.10    3.50
  -1  17  -1   37.50    4.30
   1  17   1   36.40    4.20
  -1  17  -1   38.20    4.40
   1  17   1   28.10    3.60
   1  17   1   33.00    3.60
   1  17   1   37.60    3.70
   1  17   1   22.00    4.00
   2 -17   1   36.10    3.70
   2 -17   1   33.70    4.60
  -2 -17  -1   34.60    4.70
   2 -17   1   34.80    2.60
   2 -17   1   33.20    3.50
  -2  17  -1   41.80    4.80
   2  17   1   40.00    4.30
  -2  17  -1   36.80    4.20
   2  17   1   36.30    5.10
  -2  17  -1   40.40    4.70
   2  17   1   33.60    3.60
   2  17   1   33.10    3.70
   2  17   1   42.00    3.90
  -2  17  -1   36.10    5.00
  -3 -17  -1  162.98   11.40
   3 -17   1  177.88   10.10
   3 -17   1  170.88    9.30
   3  17   1  163.88    9.80
   3  17   1  164.78    9.80
  -3  17  -1  169.58   11.90
   3  17   1  165.78    9.90
  -3  17  -1  170.18   10.90
   3  17   1  177.68   11.90
   3  17   1  176.58   10.10
  -3  17  -1  187.78   11.00
   4 -17   1  260.07   13.40
   4 -17   1  253.37   13.90
   4 -17   1  269.77   14.00
   4 -17   1  225.28   15.40
   4  17   1  220.48   13.20
   4  17   1  223.28   13.20
   4  17   1  245.78   15.60
  -4  17  -1  251.27   14.80
  -4  17  -1  265.77   14.60
  -4  17  -1  272.67   16.30
   4  17   1  252.07   13.50
  -4  17  -1  257.07   14.40
   4  17   1  247.48   13.30
   5 -17   1   23.80    3.50
   5 -17   1   28.60    3.80
  -5 -17  -1   31.50    6.00
   5 -17   1   29.70    3.50
   5 -17   1   27.30    4.70
  -5  17  -1   25.80    4.70
   5  17   1   27.50    2.90
   5  17   1   25.20    4.70
  -5  17  -1   21.70    4.10
   5  17   1   33.00    3.40
  -5  17  -1   26.00    4.30
   5  17   1   30.00    3.00
   6 -17   1   95.59    7.10
   6 -17   1   91.09    7.30
   6 -17   1  106.29    8.80
   6  17   1   94.49    6.50
   6  17   1   91.39    6.00
   6  17   1   95.19    9.10
  -6  17  -1  108.29    8.00
   6  17   1   96.19    6.10
  -6  17  -1  106.49    8.10
   6  17   1  102.49    6.40
   7 -17   1   30.80    4.20
   7 -17   1   39.20    4.70
   7  17   1   28.20    2.80
  -7  17  -1   29.80    4.90
   7  17   1   24.90    3.30
   7  17   1   28.50    2.70
  -7  17  -1   41.80    6.60
   7  17   1   26.30    3.30
   7  17   1   33.90    6.10
   7 -18  -1   12.90    3.60
  -7 -18   1   16.30    2.30
   7 -18  -1   15.90    3.30
   7 -18  -1   15.80    2.80
   7  18  -1   18.00    3.10
   7  18  -1   14.30    2.60
  -7  18   1   10.50    3.40
   7  18  -1    8.30    4.20
   6 -18  -1    3.20    2.40
  -6 -18   1    5.80    4.20
   6 -18  -1    1.30    1.70
   6 -18  -1    3.00    2.10
   6 -18  -1   -1.20    2.20
   6  18  -1    0.90    2.10
   6  18  -1   -0.10    3.40
  -6  18   1    2.80    2.90
   6  18  -1    1.60    2.00
   6  18  -1    0.60    2.00
   5 -18  -1  397.66   20.20
   5 -18  -1  391.26   21.10
  -5 -18   1  392.36   23.10
   5 -18  -1  392.36   20.90
  -5  18   1  427.16   22.40
  -5  18   1  378.36   21.80
   5  18  -1  411.16   23.70
   5  18  -1  367.96   20.90
   5  18  -1  391.16   21.00
   5  18  -1  385.56   21.10
  -5  18   1  425.16   22.00
  -5  18   1  416.36   23.60
   4 -18  -1   19.50    2.70
  -4 -18   1   15.50    5.30
   4 -18  -1   15.90    1.50
   4 -18  -1   14.50    2.60
   4 -18  -1   16.10    3.30
   4  18  -1   16.50    3.00
  -4  18   1   15.30    3.10
   4  18  -1   19.00    3.00
  -4  18   1   18.50    4.60
   4  18  -1   19.00    4.10
  -4  18   1   15.50    3.40
   4  18  -1   17.20    2.40
   4  18  -1   15.20    2.90
  -4  18   1   19.20    3.60
   3 -18  -1  231.28   12.80
   3 -18  -1  230.38   14.20
  -3 -18   1  227.98   11.70
   3 -18  -1  249.38   12.80
   3  18  -1  216.28   13.20
  -3  18   1  257.17   13.80
  -3  18   1  236.58   15.00
  -3  18   1  225.88   13.70
  -3  18   1  253.97   13.90
   3  18  -1  230.18   13.40
   3  18  -1  245.68   15.40
   3  18  -1  218.38   13.10
   3  18  -1  242.78   13.40
   2 -18  -1   45.80    3.90
   2 -18  -1   48.20    5.10
  -2 -18   1   43.90    3.30
  -2 -18   1   48.80    3.30
   2 -18  -1   42.70    5.20
   2  18  -1   48.90    5.00
   2  18  -1   53.29    4.90
  -2  18   1   48.30    4.80
   2  18  -1   51.89    4.90
  -2  18   1   52.19    5.10
  -2  18   1   47.20    4.80
   2  18  -1   42.80    6.00
  -2  18   1   53.29    6.10
   2  18  -1   51.09    4.80
  -2  18   1   39.00    5.70
   1 -18  -1  251.17   14.90
   1 -18  -1  258.87   13.00
  -1 -18   1  248.48   13.10
   1 -18  -1  242.78   13.00
  -1 -18   1  250.97   13.10
  -1  18   1  233.08   15.10
  -1  18   1  268.37   14.30
   1  18  -1  237.68   15.60
   1  18  -1  255.87   14.80
   1  18  -1  253.27   14.30
  -1  18   1  226.08   14.10
   1  18  -1  238.38   14.20
   1  18  -1  260.37   14.40
  -1  18   1  275.17   15.50
  -1  18   1  256.97   14.10
   0 -18  -1    9.90    1.40
   0 -18   1   11.30    2.00
   0 -18  -1    5.70    2.80
   0 -18   1    7.00    2.50
   0  18  -1   10.40    3.50
   0  18   1   11.40    2.70
   0  18   1   10.70    3.40
   0  18   1   12.20    3.30
   0  18  -1    8.60    3.00
   0  18  -1    4.00    2.40
   0  18   1    8.50    2.40
   0  18   1    7.70    2.30
   0  18  -1    9.10    2.80
   1 -18   1  280.77   14.70
   1 -18   1  282.37   14.70
  -1 -18  -1  269.47   16.20
  -1  18  -1  266.87   16.50
   1  18   1  295.07   16.00
   1  18   1  273.77   18.40
   1  18   1  269.07   15.10
  -1  18  -1  250.27   16.80
   1  18   1  271.27   15.10
  -1  18  -1  308.77   15.90
  -1  18  -1  268.77   15.80
   1  18   1  257.77   15.10
  -2 -18  -1   37.10    4.90
   2 -18   1   29.20    2.10
   2 -18   1   30.40    3.40
   2 -18   1   29.00    2.10
   2 -18   1   30.60    3.40
  -2  18  -1   32.50    4.90
   2  18   1   32.00    3.70
   2  18   1   31.40    3.50
   2  18   1   32.00    3.50
   2  18   1   38.20    5.30
   2  18   1   31.60    4.00
  -2  18  -1   33.70    4.50
  -2  18  -1   31.20    4.30
   3 -18   1  182.08   10.00
   3 -18   1  182.28   10.40
   3 -18   1  173.18   11.80
   3  18   1  151.58   10.10
   3  18   1  162.78   10.00
   3  18   1  170.28   10.00
  -3  18  -1  189.98   11.20
   3  18   1  174.18   10.20
  -3  18  -1  177.98   11.30
  -3  18  -1  191.78   11.00
   3  18   1  172.58   12.00
  -3  18  -1  188.18   13.60
   4 -18   1    2.80    2.90
   4 -18   1    4.30    2.20
   4 -18   1    4.40    2.30
  -4 -18  -1    6.40    3.00
   4 -18   1    6.70    1.80
  -4  18  -1    8.60    3.50
  -4  18  -1    7.80    3.50
   4  18   1    5.40    1.70
   4  18   1    4.10    1.90
   4  18   1    6.10    2.20
   4  18   1    1.30    3.00
  -4  18  -1    4.80    3.10
   4  18   1    4.80    1.90
   5 -18   1  169.78   10.50
  -5 -18  -1  175.18   12.10
   5 -18   1  163.68   11.80
   5 -18   1  170.28    9.90
   5 -18   1  182.68   10.50
   5  18   1  156.38    9.50
  -5  18  -1  157.98   11.30
   5  18   1  179.98   12.60
  -5  18  -1  170.18   11.20
   5  18   1  171.08    9.60
   5  18   1  160.58    9.90
   6 -18   1    5.90    2.40
   6 -18   1    2.60    2.70
  -6  18  -1    6.80    3.30
  -6  18  -1    2.10    2.90
   6  18   1    1.20    1.60
   6  18   1    3.60    3.40
   6  18   1    7.90    2.30
   6 -19  -1    4.00    2.70
   6 -19  -1    0.70    2.30
   6 -19  -1    7.20    2.70
   6 -19  -1    4.30    1.80
  -6  19   1    4.50    2.70
   6  19  -1    3.70    2.40
   6  19  -1   11.50    4.40
  -6  19   1    7.40    3.40
   6  19  -1    7.60    2.20
   5 -19  -1   56.49    7.30
   5 -19  -1   52.29    5.10
  -5 -19   1   55.09    7.30
   5 -19  -1   47.10    4.50
   5 -19  -1   42.80    4.40
  -5  19   1   47.70    5.60
  -5  19   1   40.60    5.20
   5  19  -1   50.89    4.90
   5  19  -1   37.30    4.20
   5  19  -1   36.20    4.20
   5  19  -1   45.40    6.40
  -4 -19   1  162.88   11.80
   4 -19  -1  166.58    9.60
  -4  19   1  177.68   10.90
   4  19  -1  154.38    9.30
  -4  19   1  183.18   12.40
  -4  19   1  192.68   11.00
   4  19  -1  147.89    9.80
   4  19  -1  152.48    9.90
  -4  19   1  152.88   10.60
   4  19  -1  153.58   10.00
   4  19  -1  162.98   12.30
   3 -19  -1   92.89    6.20
   3 -19  -1   90.99    6.20
  -3 -19   1   95.79    8.50
   3  19  -1   95.99    6.90
   3  19  -1   96.89    6.80
  -3  19   1  108.09   13.40
   3  19  -1  104.19    9.10
   3  19  -1   99.39    7.10
  -3  19   1  100.49    7.60
  -3  19   1   87.09    7.30
   3  19  -1   87.59    6.90
  -3  19   1  102.09    7.20
  -2 -19   1   56.09    3.70
  -2 -19   1   48.70    3.50
  -2 -19   1   60.39    6.40
   2 -19  -1   51.79    5.70
   2 -19  -1   54.39    4.10
   2  19  -1   51.89    5.20
  -2  19   1   50.79    6.20
  -2  19   1   65.89    8.30
   2  19  -1   47.40    5.00
   2  19  -1   56.89    5.40
  -2  19   1   61.69    5.60
   2  19  -1   61.39    7.30
  -2  19   1   54.09    5.30
   2  19  -1   62.09    6.20
   1 -19  -1  166.08   11.00
  -1 -19   1  154.18    8.90
   1 -19  -1  164.38    8.90
  -1 -19   1  155.88    8.90
  -1 -19   1  166.98   11.60
   1 -19  -1  164.78    8.90
  -1  19   1  178.48   11.50
  -1  19   1  153.68   11.10
  -1  19   1  168.68   10.20
   1  19  -1  159.08   10.30
  -1  19   1  167.78   10.40
   1  19  -1  178.98   10.50
  -1  19   1  147.29   10.20
   1  19  -1  160.88   10.70
   1  19  -1  169.58   10.40
   1  19  -1  176.68   12.10
   0 -19  -1  298.57   15.30
   0 -19   1  279.57   19.30
   0 -19  -1  307.47   15.50
   0 -19   1  306.17   16.00
   0 -19   1  299.07   16.00
   0 -19  -1  320.77   18.00
   0  19  -1  346.67   17.50
   0  19   1  295.87   18.30
   0  19  -1  283.97   18.50
   0  19   1  303.57   16.90
   0  19   1  329.47   17.10
   0  19   1  299.97   17.80
   0  19   1  331.87   17.00
   0  19  -1  279.37   17.10
   0  19  -1  309.57   18.00
  -1 -19  -1  140.39   10.50
   1 -19   1  160.98   11.10
   1 -19   1  153.98    9.20
   1 -19   1  150.48    9.10
  -1  19  -1  181.38   10.70
  -1  19  -1  164.68   11.80
   1  19   1  188.18   10.90
   1  19   1  152.58    9.60
   1  19   1  164.48    9.80
   1  19   1  150.08   11.10
  -1  19  -1  152.08   10.30
  -1  19  -1  150.08   11.00
   2 -19   1  129.79    8.00
   2 -19   1  107.29    7.60
   2 -19   1  150.18   12.60
   2  19   1  123.79    8.00
   2  19   1  132.99    8.10
   2  19   1  111.49    9.70
   2  19   1  130.09    8.70
  -2  19  -1  137.69    9.30
  -2  19  -1  138.79   10.20
   2  19   1  126.79    8.30
  -2  19  -1  129.09    9.00
   3 -19   1    2.90    1.20
   3 -19   1    2.70    2.50
   3 -19   1    1.70    1.90
  -3 -19  -1    2.70    2.80
   3 -19   1    3.20    2.20
   3  19   1    1.70    2.00
   3  19   1    2.10    3.40
   3  19   1    3.60    2.00
  -3  19  -1    3.00    2.50
  -3  19  -1    1.40    3.10
   3  19   1    2.50    2.80
  -3  19  -1    0.50    2.80
   3  19   1    1.90    1.90
   4 -19   1    6.60    2.60
   4 -19   1    9.20    2.50
   4 -19   1    9.30    1.80
  -4 -19  -1    4.90    2.90
   4 -19   1    6.90    3.00
   4  19   1    5.20    2.10
   4  19   1    5.80    1.70
   4  19   1    7.00    2.10
   4  19   1    2.60    3.40
  -4  19  -1    5.20    2.90
  -4  19  -1    8.00    3.10
   5 -19   1  120.49    8.40
  -5 -19  -1  120.19    9.90
   5 -19   1  116.89    7.70
  -5  19  -1  133.19    9.20
   5  19   1  138.79   10.70
   5  19   1  140.59    8.30
   5  19   1  126.29    7.60
  -5  19  -1  123.09    9.40
   5  19   1  117.19    7.50
   5 -20  -1    5.10    2.10
   5 -20  -1    5.50    2.80
   5 -20  -1    3.10    2.20
   5  20  -1    0.40    2.10
   5  20  -1    6.90    3.60
  -5  20   1   -0.70    2.40
   5  20  -1    7.80    2.70
  -5  20   1    6.40    3.30
   5  20  -1    0.90    2.20
  -4 -20   1   71.49   10.30
   4 -20  -1   84.29    5.70
   4 -20  -1   86.49   11.30
   4  20  -1   74.79    6.00
   4  20  -1   70.69    5.20
  -4  20   1   96.59    7.30
   4  20  -1   73.59    8.70
   4  20  -1   67.49    6.00
   4  20  -1   77.09    6.30
  -4  20   1   76.29    6.80
   3 -20  -1   27.90    3.40
  -3 -20   1   29.30    5.10
   3 -20  -1   28.70    3.20
   3 -20  -1   33.90    6.00
   3  20  -1   25.00    3.70
  -3  20   1   29.60    4.30
   3  20  -1   27.00    5.20
  -3  20   1   40.60    5.80
   3  20  -1   32.30    3.90
   3  20  -1   25.00    3.60
  -3  20   1   31.90    6.10
  -3  20   1   22.10    4.00
   3  20  -1   34.40    4.20
  -2 -20   1   42.90    3.10
   2 -20  -1   44.00    3.80
  -2 -20   1   40.20    3.10
  -2 -20   1   39.50    5.50
   2 -20  -1   47.20    3.80
  -2  20   1   52.39    6.60
   2  20  -1   44.70    4.80
   2  20  -1   34.20    4.40
  -2  20   1   51.79    5.40
  -2  20   1   38.80    4.90
   2  20  -1   55.79    5.20
   2  20  -1   56.09    5.30
   2  20  -1   55.19    7.10
  -2  20   1   60.69    5.50
  -1 -20   1   13.50    1.90
  -1 -20   1   11.40    1.90
   1 -20  -1   11.10    1.80
  -1 -20   1   18.90    4.10
   1 -20  -1   11.70    1.80
   1  20  -1   13.10    4.30
   1  20  -1   17.40    3.70
  -1  20   1   13.50    3.20
  -1  20   1   14.40    3.10
  -1  20   1   11.20    3.00
  -1  20   1   13.00    3.60
  -1  20   1   13.80    3.90
   1  20  -1   11.70    3.30
   1  20  -1   17.30    3.40
   0 -20  -1  139.29    7.20
   0 -20   1  135.29   10.20
   0 -20   1  130.89    8.10
   0 -20   1  134.79    8.00
   0  20  -1  151.58   10.40
   0  20   1  134.99    9.10
   0  20   1  151.98   10.30
   0  20   1  153.78   10.80
   0  20  -1  162.88    9.90
   0  20   1  121.59    8.90
   0  20  -1  142.19    9.40
   0  20  -1  145.79   11.20
   1 -20   1    2.90    1.70
   1 -20   1   -0.30    2.20
   1  20   1    2.70    2.90
   1  20   1   -0.60    1.90
  -1  20  -1    1.30    3.00
  -1  20  -1    1.60    2.90
  -1  20  -1    2.00    2.60
   1  20   1    2.90    2.50
  -1  20  -1    0.00    2.30
   1  20   1    5.70    2.30
  -2 -20  -1  210.48   14.70
   2 -20   1  225.18   12.60
   2 -20   1  219.38   14.40
   2  20   1  261.67   15.30
  -2  20  -1  218.48   13.80
   2  20   1  233.88   13.60
  -2  20  -1  239.28   14.00
   2  20   1  215.08   13.10
   2  20   1  211.68   12.80
   2  20   1  221.48   12.90
  -2  20  -1  240.58   15.10
   3 -20   1   13.50    2.70
   3 -20   1    9.20    2.40
   3 -20   1   15.20    3.90
  -3 -20  -1    5.30    3.10
   3  20   1   10.60    2.40
   3  20   1    7.80    2.60
  -3  20  -1    6.60    2.90
   3  20   1    9.10    3.80
  -3  20  -1    7.00    3.30
   3  20   1   11.30    2.50
  -3  20  -1   10.10    3.70
   4 -20   1   35.00    3.00
  -4 -20  -1   31.50    5.40
   4 -20   1   35.10    4.10
   4 -20   1   35.60    4.40
   4  20   1   34.40    3.70
   4  20   1   41.80    6.10
  -4  20  -1   38.60    5.20
   4  20   1   31.20    3.30
   4  20   1   31.50    3.20
   4  20   1   33.60    3.60
  -4  20  -1   31.80    4.80
   4  20   1   39.90    4.10
   4 -21  -1   17.00    3.80
   4 -21  -1   25.90    3.20
   4 -21  -1   28.00    3.30
   4  21  -1   19.50    3.60
  -4  21   1   25.10    4.50
   4  21  -1   22.80    5.30
   4  21  -1   25.60    3.00
  -4  21   1   21.00    3.80
   4  21  -1   20.00    3.30
   4  21  -1   18.20    3.40
   3 -21  -1   32.40    4.80
   3 -21  -1   33.10    4.10
   3 -21  -1   32.90    3.30
  -3  21   1   33.10    4.50
  -3  21   1   38.40    7.20
   3  21  -1   25.90    3.80
   3  21  -1   28.50    5.60
   3  21  -1   33.90    4.00
   3  21  -1   28.60    4.00
   3  21  -1   32.00    4.40
   2 -21  -1  145.39    8.30
   2 -21  -1  140.49   12.20
  -2 -21   1  141.39   11.50
  -2 -21   1  145.59    7.70
   2 -21  -1  137.29    8.20
   2  21  -1  147.29    9.80
   2  21  -1  143.49    9.50
  -2  21   1  148.79   11.20
   2  21  -1  157.18   10.00
   2  21  -1  150.18   11.70
  -2  21   1  129.89    9.60
  -2  21   1  169.28   11.10
  -1 -21   1    4.50    1.60
  -1 -21   1    7.10    3.10
   1 -21  -1    5.60    4.30
  -1 -21   1    5.10    1.50
   1 -21  -1    4.00    1.50
   1 -21  -1    2.90    1.40
   1  21  -1    6.00    3.10
   1  21  -1    6.40    3.70
  -1  21   1    5.60    3.00
  -1  21   1    6.80    2.60
  -1  21   1    4.70    2.40
  -1  21   1   -0.60    2.40
  -1  21   1    4.20    3.20
   1  21  -1    6.10    2.70
   1  21  -1    6.00    2.90
   0 -21   1  182.08   12.90
   0 -21   1  187.78   10.60
   0 -21   1  183.58   10.50
   0  21   1  211.68   13.50
   0  21   1  188.38   12.70
   0  21  -1  195.28   13.70
   0  21   1  195.58   11.80
   0  21  -1  226.58   12.70
   0  21   1  180.18   11.70
   0  21  -1  189.38   12.80
   0  21  -1  191.48   12.20
   1 -21   1    3.60    1.90
  -1 -21  -1    4.60    3.00
   1 -21   1    6.80    2.10
   1 -21   1    7.50    3.20
  -1  21  -1    6.60    3.70
   1  21   1    7.90    2.40
   1  21   1    8.10    3.50
  -1  21  -1   12.60    3.60
  -1  21  -1    6.10    3.80
   1  21   1    7.80    4.30
   1  21   1    3.20    2.70
  -1  21  -1   11.30    3.00
   2 -21   1  144.69    8.60
   2 -21   1  143.79    8.60
  -2 -21  -1  121.89   10.20
  -2  21  -1  151.08   11.00
  -2  21  -1  155.48   10.40
  -2  21  -1  123.19    9.60
   2  21   1  136.69    8.80
   2  21   1  118.89   10.10
   2  21   1  149.29    9.30
   2  21   1  144.79   11.00
   2  21   1  137.79    9.40
   3 -21   1  145.99    9.20
   3 -21   1  152.98    9.30
  -3 -21  -1  130.89   10.90
  -3  21  -1  149.09   10.60
   3  21   1  148.09    9.20
   3  21   1  167.98   11.90
  -3  21  -1  189.08   14.20
   3  21   1  147.89    9.30
   3  21   1  147.19    9.60
   3  21   1  145.79    9.30
  12   0  -2   -4.00    1.90
 -12   0   2   -0.40    2.00
 -12   0   2   -1.10    1.50
  12   0  -2   -3.10    2.50
 -12   0   2    0.30    2.10
  12   0  -2   -2.20    3.70
  12   0  -2    2.10    2.40
  11   0  -2    0.60    2.20
 -11   0   2   -2.60    1.90
  11   0  -2    2.30    3.40
 -11   0   2    2.40    2.60
  11   0  -2    1.80    2.80
 -11   0   2    1.20    1.60
 -11   0   2    1.20    2.10
  11   0  -2   -1.00    2.00
 -10   0   2   78.29    5.80
  10   0  -2   75.89    5.80
  10   0  -2   87.29    8.00
  10   0  -2   82.99    6.40
  10   0  -2   72.49    6.80
 -10   0   2   90.99    6.50
   9   0  -2    1.60    1.70
   9   0  -2    0.40    1.60
   9   0  -2   -2.70    1.80
   9   0  -2   -2.50    2.20
  -9   0   2   -1.30    1.30
  -9   0   2    0.10    1.70
  -9   0   2   -0.20    1.80
  -9   0   2   -1.00    1.60
  -8   0   2  502.55   27.50
   8   0  -2  554.64   27.50
   8   0  -2  505.95   27.10
   8   0  -2  541.65   28.00
  -8   0   2  565.94   28.10
  -8   0   2  533.05   26.90
  -8   0   2  540.35   27.20
  -7   0   2   -0.70    1.30
   7   0  -2    3.30    1.50
   7   0  -2    0.60    1.60
  -7   0   2    0.20    1.20
  -7   0   2    0.30    1.00
  -7   0   2   -0.60    1.20
   7   0  -2    0.10    1.10
  -6   0   2  304.47   15.80
   6   0  -2  277.57   15.60
  -6   0   2  321.57   16.40
  -6   0   2  296.87   16.00
   6   0  -2  299.87   16.30
  -6   0   2  329.57   15.70
   6   0  -2  317.57   16.10
  -5   0   2    1.00    0.90
   5   0  -2   -0.40    0.90
   5   0  -2    0.50    0.90
  -5   0   2    0.30    0.70
  -5   0   2    0.50    0.90
   5   0  -2    0.50    0.80
  -5   0   2    1.00    0.90
  -4   0   2   70.89    4.30
   4   0  -2   66.49    4.30
   4   0  -2   84.69    5.00
   4   0  -2   77.19    4.20
  -4   0   2   72.29    4.10
  -4   0   2   77.29    4.60
   4   0  -2   69.49    4.70
   3   0  -2    0.50    0.50
  -3   0   2    0.80    0.50
   3   0  -2   -0.50    0.60
   3   0  -2    0.30    0.70
   3   0  -2    0.70    0.70
  -3   0   2    0.40    0.60
  -3   0   2    1.20    0.70
  -2   0   2  342.17   16.50
  -2   0   2  323.67   16.60
   2   0  -2  340.07   16.50
   2   0  -2  318.87   16.50
  -2   0   2  327.17   16.60
   2   0  -2  340.77   16.60
   1   0  -2   -0.40    0.40
  -1   0   2    0.40    0.30
   1   0  -2    0.40    0.30
  -1   0   2    0.70    0.30
   1   0  -2    0.00    0.30
  -1   0   2    0.10    0.40
   0   0  -2    7.90    1.10
   0   0   2    5.50    0.60
   0   0   2    4.80    0.60
   0   0  -2    5.90    0.60
   0   0   2    5.30    1.00
   1   0   2    0.20    0.60
  -1   0  -2   -0.20    0.60
   2   0   2  309.07   15.20
   2   0   2  318.17   15.90
  -2   0  -2  298.67   15.20
  -2   0  -2  313.57   15.80
   2   0   2  305.97   15.30
   2   0   2  290.67   15.90
   3   0   2    0.40    1.00
   3   0   2    0.60    0.60
  -3   0  -2   -0.20    0.80
   3   0   2    1.50    0.70
  -3   0  -2    0.40    0.60
  -4   0  -2 1798.52  113.39
   4   0   2 2093.29  116.29
  -5   0  -2    0.10    0.90
   5   0   2    0.90    1.40
  -5   0  -2    0.60    1.50
  -5   0  -2    0.80    1.40
   5   0   2    0.60    1.10
   5   0   2    2.60    1.60
   5   0   2    1.00    1.00
   6   0   2   41.10    3.20
   6   0   2   36.40    4.10
  -6   0  -2   39.60    4.10
   6   0   2   36.30    3.00
  -6   0  -2   35.80    3.90
   6   0   2   26.50    3.60
  -6   0  -2   36.50    2.90
   7   0   2   -0.20    2.20
  -7   0  -2   -1.20    1.20
   7   0   2    0.80    1.50
   7   0   2   -0.20    1.40
  -7   0  -2    0.50    1.90
  -7   0  -2   -1.20    1.60
   7   0   2    0.50    1.70
  -8   0  -2  177.98   10.70
  -8   0  -2  174.78    9.50
   8   0   2  164.58   11.10
   8   0   2  167.08    9.60
   8   0   2  175.58   10.00
   8   0   2  150.58   10.60
   9   0   2    1.10    2.30
   9   0   2    0.70    1.90
  -9   0  -2    1.80    2.10
   9   0   2    2.10    2.80
   9   0   2   -1.20    1.70
  -9   0  -2    1.40    1.60
  10   0   2    4.90    3.30
  10   0   2    6.60    2.30
  10   0   2    1.00    2.60
  10   0   2    0.10    2.00
 -10   0  -2    2.60    1.90
 -10   0  -2    3.10    2.50
 -12  -1   2   19.40    3.30
  12  -1  -2   17.60    3.50
  12  -1  -2   15.70    3.40
  12  -1  -2   19.90    4.30
 -12  -1   2   21.70    2.90
 -12  -1   2   22.80    3.60
  12  -1  -2   21.20    5.50
 -12   1   2   21.70    2.80
 -12   1   2   23.30    3.50
 -12   1   2   24.90    4.00
  12   1  -2   21.70    5.30
  12   1  -2   22.60    4.40
  12   1  -2   22.10    3.50
  12   1  -2   21.50    3.80
  11  -1  -2    8.80    2.90
  11  -1  -2    7.30    3.10
 -11  -1   2    8.80    2.60
 -11  -1   2    5.20    3.10
  11  -1  -2    7.00    2.60
  11  -1  -2    7.40    4.00
 -11  -1   2   12.40    2.70
  11   1  -2    7.10    2.40
 -11   1   2    9.90    2.20
 -11   1   2   10.60    2.70
  11   1  -2   11.00    2.90
 -11   1   2   18.40    3.50
 -11   1   2    9.40    3.20
  11   1  -2   15.30    4.50
  11   1  -2    5.50    3.40
 -10  -1   2  515.15   26.60
 -10  -1   2  503.05   25.60
  10  -1  -2  507.45   26.10
 -10  -1   2  513.95   26.20
  10  -1  -2  495.35   27.20
  10  -1  -2  516.65   26.60
  10   1  -2  491.95   26.00
  10   1  -2  517.15   28.20
  10   1  -2  486.55   27.20
  10   1  -2  512.65   26.60
 -10   1   2  513.95   25.80
 -10   1   2  472.55   29.80
 -10   1   2  504.35   26.20
  -9  -1   2  117.19    8.30
  -9  -1   2  117.19    6.90
  -9  -1   2  127.79    7.70
   9  -1  -2  111.29    7.60
   9  -1  -2  125.39    8.40
   9  -1  -2  113.59    7.20
  -9  -1   2  133.59    7.40
   9   1  -2  118.89    9.00
  -9   1   2  123.29    7.40
  -9   1   2   96.59    7.80
  -9   1   2  117.79    7.00
  -9   1   2  109.19    7.90
   9   1  -2  118.59    7.20
   9   1  -2  118.89    8.30
   8  -1  -2  408.96   21.20
  -8  -1   2  372.36   19.90
  -8  -1   2  363.76   20.60
   8  -1  -2  386.16   20.20
  -8  -1   2  369.26   19.50
   8  -1  -2  391.26   20.70
  -8  -1   2  418.36   20.30
  -8   1   2  392.16   20.00
   8   1  -2  350.66   20.50
   8   1  -2  394.96   21.40
   8   1  -2  368.16   19.70
  -8   1   2  378.76   20.50
  -8   1   2  400.36   19.70
   8   1  -2  395.06   20.20
  -8   1   2  374.06   20.70
   7  -1  -2  190.48   10.50
   7  -1  -2  207.48   11.30
  -7  -1   2  189.68   10.80
  -7  -1   2  198.58   10.40
  -7  -1   2  204.48   11.40
  -7  -1   2  191.98   10.70
   7  -1  -2  215.68   11.00
  -7   1   2  194.28   11.10
  -7   1   2  198.38   10.50
   7   1  -2  194.98   10.50
  -7   1   2  191.38   11.30
   7   1  -2  202.58   10.80
   7   1  -2  168.08   11.10
   7   1  -2  214.18   12.00
  -7   1   2  189.08   10.60
   6  -1  -2  721.53   37.40
   6  -1  -2  744.73   37.70
  -6  -1   2  763.72   37.80
  -6  -1   2  751.62   37.00
  -6  -1   2  777.22   37.30
   6  -1  -2  700.83   37.10
  -6  -1   2  744.03   37.40
  -6   1   2  790.92   37.80
   6   1  -2  655.93   37.60
   6   1  -2  703.63   37.00
   6   1  -2  805.32   38.30
  -6   1   2  763.02   37.30
  -6   1   2  752.52   37.70
  -6   1   2  770.92   37.10
   6   1  -2  777.82   37.40
   5  -1  -2   31.90    2.60
   5  -1  -2   38.70    2.50
  -5  -1   2   38.40    3.00
  -5  -1   2   29.80    2.30
  -5  -1   2   30.30    2.60
  -5  -1   2   39.20    2.60
   5  -1  -2   32.90    2.90
  -5   1   2   30.60    2.60
   5   1  -2   29.60    2.60
  -5   1   2   33.80    2.90
  -5   1   2   32.80    2.40
   5   1  -2   32.20    2.90
  -5   1   2   33.50    2.80
   5   1  -2   31.80    3.20
   5   1  -2   32.40    2.40
   4  -1  -2  953.70   67.49
  -4  -1   2 1039.60   68.29
   4   1  -2 1006.60   67.29
  -4   1   2 1038.00   69.19
   3  -1  -2  528.65   41.60
  -3  -1   2  615.84   43.40
   3   1  -2  529.45   41.10
  -3   1   2  626.04   43.80
  -2  -1   2   59.29    3.60
   2  -1  -2   63.49    3.40
   2  -1  -2   61.79    3.60
   2  -1  -2   60.29    3.40
  -2   1   2   66.39    3.60
  -2   1   2   63.69    3.40
   2   1  -2   60.29    3.60
   2   1  -2   65.39    3.40
  -1  -1   2   63.49    3.70
   1  -1  -2   62.99    3.40
   1  -1  -2   65.19    3.30
  -1  -1   2   69.49    3.40
  -1  -1   2   62.89    3.60
   1   1  -2   62.79    3.50
   1   1  -2   66.69    3.70
   1   1  -2   61.19    3.60
  -1   1   2   62.59    3.30
  -1   1   2   68.89    3.40
   0  -1  -2  487.65   28.20
   0  -1   2  437.06   31.90
   0  -1   2  488.15   31.90
   0   1   2  466.05   28.10
  -1  -1  -2 1901.31  111.59
   1  -1   2 2262.07  118.49
  -1   1  -2 2419.56  118.59
  -2   1  -2    0.00    0.10
  -3   1  -2    0.20    0.10
  -4  -1  -2  556.54   27.60
   4  -1   2  549.85   27.90
   4  -1   2  521.35   27.10
  -4  -1  -2  525.25   27.70
   4  -1   2  546.05   27.00
   4  -1   2  483.85   27.80
  -4  -1  -2  547.15   26.90
  -4   1  -2  553.44   27.80
   4   1   2  559.14   27.00
   4   1   2  524.75   27.80
   4   1   2  596.84   27.90
   4   1   2  537.25   26.90
  -5  -1  -2  150.88    8.80
   5  -1   2  158.48    8.20
  -5  -1  -2  145.99    7.90
   5  -1   2  152.98    8.30
  -5  -1  -2  156.58    9.00
   5  -1   2  131.29    9.00
   5  -1   2  135.89    9.00
   5   1   2  139.89    9.00
   5   1   2  145.59    8.00
   5   1   2  155.58    9.00
  -5   1  -2  157.08    9.00
   5   1   2  151.78    8.20
  -5   1  -2  143.79    8.90
  -6  -1  -2  222.78   13.00
  -6  -1  -2  236.88   12.90
  -6  -1  -2  236.08   12.00
   6  -1   2  213.28   13.10
   6  -1   2  238.28   13.40
   6  -1   2  246.58   12.40
   6  -1   2  220.78   12.10
   6   1   2  218.08   12.90
   6   1   2  210.58   13.10
  -6   1  -2  228.28   13.10
  -6   1  -2  227.78   13.10
   6   1   2  236.88   12.20
   6   1   2  221.58   12.00
   7  -1   2   45.00    4.90
   7  -1   2   46.90    5.10
  -7  -1  -2   44.50    5.00
   7  -1   2   46.00    3.90
  -7  -1  -2   42.10    3.40
   7  -1   2   48.00    3.90
  -7  -1  -2   36.30    4.30
   7   1   2   35.20    3.40
  -7   1  -2   45.70    4.60
   7   1   2   43.70    4.80
  -7   1  -2   50.89    5.40
   7   1   2   46.40    3.80
   7   1   2   41.70    4.90
  -8  -1  -2  104.79    7.00
   8  -1   2  116.09    8.80
  -8  -1  -2  124.79    9.20
   8  -1   2  125.69    8.70
   8  -1   2  110.79    7.60
   8  -1   2  114.89    7.40
   8   1   2  124.69    7.30
   8   1   2  124.29    7.60
   8   1   2  138.89    8.60
   8   1   2  121.09    8.80
   9  -1   2   43.40    4.10
   9  -1   2   32.00    4.90
  -9  -1  -2   39.60    3.70
  -9  -1  -2   45.30    4.80
   9  -1   2   38.70    4.20
   9  -1   2   33.30    4.70
  -9   1  -2   45.50    5.10
   9   1   2   36.70    4.70
   9   1   2   37.80    5.40
   9   1   2   38.40    4.10
   9   1   2   42.60    4.50
 -10  -1  -2  111.79    7.10
  10  -1   2   81.29    8.10
  10  -1   2  127.59    9.60
  10  -1   2  107.89    7.60
 -10  -1  -2  109.29    8.10
  10  -1   2  117.19    7.50
 -10   1  -2  122.59    8.10
  10   1   2  107.09    9.10
  10   1   2  113.39    7.40
  10   1   2  112.79    7.50
  10   1   2  109.69    9.50
 -10   1  -2   91.49    8.00
  12  -2  -2   29.70    4.00
 -12  -2   2   28.10    6.00
  12  -2  -2   29.60    6.00
  12  -2  -2   33.80    4.50
 -12  -2   2   36.00    4.00
  12  -2  -2   21.70    4.50
 -12  -2   2   35.10    3.00
 -12   2   2   32.50    4.80
  12   2  -2   31.20    5.30
 -12   2   2   29.70    4.20
  12   2  -2   39.60    6.60
 -12   2   2   35.00    3.60
  12   2  -2   31.20    4.00
  12   2  -2   34.10    4.40
 -11  -2   2  191.58   12.60
  11  -2  -2  203.78   12.90
 -11  -2   2  182.18   10.40
  11  -2  -2  194.68   11.30
 -11  -2   2  181.98   11.20
 -11  -2   2  200.68   11.50
  11  -2  -2  179.68   11.70
  11   2  -2  170.68   11.50
 -11   2   2  188.48   10.90
  11   2  -2  214.18   14.00
  11   2  -2  194.48   12.70
 -11   2   2  199.28   12.30
 -11   2   2  195.38   12.80
  11   2  -2  195.48   11.20
 -10  -2   2    2.40    2.00
  10  -2  -2    1.50    1.90
  10  -2  -2    2.50    2.30
 -10  -2   2    5.50    1.60
  10  -2  -2    5.00    3.00
 -10  -2   2    2.50    1.80
 -10   2   2    5.30    2.20
 -10   2   2    4.50    1.70
 -10   2   2    2.60    2.30
  10   2  -2    5.00    3.10
  10   2  -2    5.70    2.60
  10   2  -2    5.40    3.40
  10   2  -2    4.10    2.20
  -9  -2   2  800.12   38.50
   9  -2  -2  707.23   38.60
   9  -2  -2  769.22   38.20
   9  -2  -2  698.83   39.10
  -9  -2   2  703.13   37.70
  -9  -2   2  744.23   39.20
  -9  -2   2  757.32   38.20
   9   2  -2  817.32   40.20
   9   2  -2  775.32   39.30
   9   2  -2  788.32   38.10
  -9   2   2  761.12   39.30
   9   2  -2  753.62   38.50
  -9   2   2  745.23   39.10
  -9   2   2  801.32   38.10
  -9   2   2  755.62   38.30
  -8  -2   2   26.30    2.80
   8  -2  -2   21.00    2.50
  -8  -2   2   22.20    2.70
  -8  -2   2   19.90    3.00
   8  -2  -2   27.30    3.10
  -8  -2   2   22.10    2.30
   8  -2  -2   24.90    3.40
  -8   2   2   21.70    2.50
   8   2  -2   24.70    3.80
   8   2  -2   29.20    3.80
  -8   2   2   27.30    2.80
  -8   2   2   30.60    3.80
   8   2  -2   25.60    2.60
   8   2  -2   27.70    3.00
  -8   2   2   27.70    3.80
  -7  -2   2  835.72   44.90
   7  -2  -2  848.62   44.80
  -7  -2   2  928.41   45.00
  -7  -2   2  886.31   45.60
  -7  -2   2  971.50   44.70
   7  -2  -2  924.81   45.20
   7  -2  -2  899.81   45.60
   7   2  -2  832.02   44.70
   7   2  -2  842.12   45.50
  -7   2   2  918.71   45.70
  -7   2   2  876.91   44.80
   7   2  -2  976.80   46.30
  -7   2   2  900.51   45.00
   7   2  -2  953.30   45.20
  -7   2   2  969.90   45.70
  -6  -2   2  193.78   10.70
   6  -2  -2  177.88   10.50
  -6  -2   2  183.58    9.80
   6  -2  -2  174.68   10.00
   6  -2  -2  181.98   10.30
  -6  -2   2  198.78   10.20
  -6  -2   2  198.68   10.20
  -6   2   2  208.68   10.80
  -6   2   2  198.08   10.80
   6   2  -2  198.68   10.30
   6   2  -2  179.58   11.00
  -6   2   2  190.98   10.20
   6   2  -2  179.48   10.60
   6   2  -2  180.78   10.00
  -6   2   2  195.38   10.10
  -5  -2   2  764.82   37.50
   5  -2  -2  711.03   37.50
   5  -2  -2  761.02   37.30
  -5  -2   2  772.12   37.80
  -5  -2   2  776.92   37.20
   5  -2  -2  755.42   37.80
  -5   2   2  749.23   37.50
   5   2  -2  707.33   37.30
  -5   2   2  741.03   37.30
  -5   2   2  740.93   37.80
   5   2  -2  809.32   37.90
   5   2  -2  735.73   37.50
  -5   2   2  745.73   37.90
   5   2  -2  796.02   38.30
  -4  -2   2   69.59    4.20
   4  -2  -2   66.39    3.80
   4  -2  -2   68.69    4.50
  -4  -2   2   60.69    3.70
  -4  -2   2   60.49    3.90
  -4   2   2   71.39    4.30
  -4   2   2   66.09    3.80
   4   2  -2   66.49    3.80
   4   2  -2   72.39    5.10
   4   2  -2   67.09    4.00
  -4   2   2   63.69    4.10
  -3  -2   2  555.14   28.30
  -3  -2   2  595.14   28.70
   3   2  -2  564.24   28.40
   2  -2  -2 1908.31  103.89
  -2  -2   2 1996.00  103.89
  -2   2   2 1883.71  104.19
   2   2  -2 1717.03  103.09
  -1  -2   2 2673.63  129.39
   1  -2  -2 2173.68  124.69
   1   2  -2 2266.07  127.99
  -1   2   2 2530.25  125.99
   0  -2  -2  858.81   44.60
   0  -2   2  758.42   51.59
   0   2   2  834.92   45.10
   0   2  -2  860.51   52.79
   1  -2   2 3435.66  193.78
   1   2   2 3754.12  183.78
   1   2   2 3864.21  183.28
  -2  -2  -2 1615.74   83.69
   2  -2   2 1520.95   94.29
  -3  -2  -2 1001.90   60.09
  -4  -2  -2  319.57   16.10
   4  -2   2  320.37   16.50
   4  -2   2  345.97   17.30
  -4  -2  -2  317.47   16.80
  -4  -2  -2  321.87   17.00
   4  -2   2  314.47   17.30
   4  -2   2  300.07   16.30
   4   2   2  341.97   16.30
   4   2   2  328.77   16.10
  -4   2  -2  323.67   17.20
   4   2   2  325.17   16.90
   4   2   2  296.17   17.00
  -4   2  -2  321.47   16.40
  -5  -2  -2 1180.88   57.19
   5  -2   2 1108.79   56.39
   5  -2   2 1049.99   57.39
   5  -2   2 1171.38   56.69
  -5  -2  -2 1126.79   56.89
   5  -2   2 1085.99   57.29
  -5   2  -2 1123.99   56.39
  -5   2  -2 1181.48   57.39
   5   2   2 1270.97   57.29
   5   2   2 1015.50   57.09
   5   2   2 1185.68   56.39
   5   2   2 1211.48   56.19
  -6  -2  -2   38.90    3.80
   6  -2   2   34.40    3.30
   6  -2   2   38.60    4.30
   6  -2   2   30.10    3.00
   6  -2   2   37.50    4.30
  -6  -2  -2   34.80    4.00
  -6  -2  -2   32.50    2.60
   6   2   2   33.70    2.90
   6   2   2   31.10    2.70
  -6   2  -2   30.70    2.90
  -6   2  -2   29.90    3.90
  -6   2  -2   36.90    4.20
   6   2   2   27.90    3.40
   6   2   2   28.30    3.70
  -7  -2  -2   64.09    5.40
  -7  -2  -2   74.69    4.70
   7  -2   2   77.39    5.50
   7  -2   2   76.09    6.40
   7  -2   2   72.79    5.00
  -7  -2  -2   68.39    5.90
   7  -2   2   68.79    6.30
   7   2   2   73.29    4.80
  -7   2  -2   75.69    6.10
   7   2   2   84.99    5.20
   7   2   2   72.99    5.80
   7   2   2   71.09    6.20
  -7   2  -2   66.59    4.80
  -8  -2  -2  160.58    8.90
   8  -2   2  161.88   10.80
   8  -2   2  152.78   10.50
   8  -2   2  174.18    9.80
  -8  -2  -2  159.08    9.80
   8  -2   2  162.18    9.40
  -8   2  -2  152.78    9.10
   8   2   2  155.18    9.80
   8   2   2  145.89   10.50
   8   2   2  161.18    9.30
  -8   2  -2  154.08   10.40
   9  -2   2  295.17   16.20
   9  -2   2  283.57   16.40
  -9  -2  -2  298.37   16.40
   9  -2   2  295.67   17.60
  -9  -2  -2  308.07   16.80
   9  -2   2  310.97   17.90
   9   2   2  280.67   16.90
  -9   2  -2  288.67   17.40
   9   2   2  319.67   16.30
   9   2   2  316.07   16.00
   9   2   2  276.67   17.60
  -9   2  -2  289.97   16.00
  10  -2   2    5.20    3.20
 -10  -2  -2    4.60    2.30
  10  -2   2    1.30    2.60
  10  -2   2    4.50    2.50
  10  -2   2    1.80    2.10
 -10  -2  -2    3.20    1.90
 -10   2  -2    4.20    2.00
  10   2   2    5.80    2.30
  10   2   2    3.30    3.30
  10   2   2    6.30    2.30
  10   2   2    5.30    3.70
  10   2   2    7.20    2.80
  12  -3  -2   13.50    4.20
 -12  -3   2    7.20    2.50
 -12  -3   2   12.30    1.80
  12  -3  -2   15.40    3.10
 -12  -3   2   15.80    2.80
  12  -3  -2   11.50    3.30
 -12   3   2   12.80    2.40
 -12   3   2   10.60    3.00
  12   3  -2   12.40    4.10
  12   3  -2   14.60    3.10
  12   3  -2    8.10    2.80
  12   3  -2   12.90    4.70
 -11  -3   2  153.88    9.50
  11  -3  -2  138.59    9.90
  11  -3  -2  168.98   11.20
  11  -3  -2  151.98    9.60
 -11  -3   2  161.18    9.40
 -11  -3   2  169.08   11.10
 -11  -3   2  160.68    8.60
 -11   3   2  154.48   10.70
 -11   3   2  146.59    9.10
  11   3  -2  145.19    9.80
  11   3  -2  144.29    9.30
 -11   3   2  167.48   11.20
  11   3  -2  127.69   10.50
 -11   3   2  158.68    9.80
  11   3  -2  175.28   12.30
 -10  -3   2   71.59    5.30
  10  -3  -2   77.29    6.60
  10  -3  -2   58.99    5.30
  10  -3  -2   74.59    5.90
 -10  -3   2   65.39    4.40
 -10  -3   2   71.09    5.20
 -10   3   2   65.79    5.40
 -10   3   2   69.09    6.50
 -10   3   2   81.29    6.50
  10   3  -2   70.09    5.50
  10   3  -2   48.00    5.70
  10   3  -2   73.19    7.40
 -10   3   2   61.09    4.90
  -9  -3   2   22.30    2.60
  -9  -3   2   17.90    3.40
   9  -3  -2   16.60    2.60
   9  -3  -2   20.40    3.60
  -9  -3   2   16.50    2.00
  -9  -3   2   18.70    2.60
   9  -3  -2   19.10    3.10
  -9   3   2   22.30    3.50
   9   3  -2   23.90    3.70
   9   3  -2   16.00    4.30
   9   3  -2   14.20    2.30
  -9   3   2   22.70    2.70
   9   3  -2   12.90    2.60
  -9   3   2   18.50    2.80
  -9   3   2   17.40    3.30
  -8  -3   2   95.19    6.00
  -8  -3   2   92.29    6.70
   8  -3  -2   98.19    6.40
  -8  -3   2   94.39    5.80
   8  -3  -2   88.89    6.70
  -8  -3   2  102.19    5.50
   8  -3  -2   96.69    5.90
  -8   3   2   89.39    6.80
  -8   3   2   96.29    6.90
   8   3  -2   90.59    6.70
   8   3  -2  100.59    5.90
  -8   3   2   86.99    5.80
  -8   3   2   84.29    6.60
   8   3  -2   91.89    6.20
   8   3  -2   96.49    7.50
  -7  -3   2   41.50    3.20
   7  -3  -2   42.80    3.90
  -7  -3   2   45.60    3.00
   7  -3  -2   40.60    3.40
  -7  -3   2   42.50    3.50
   7  -3  -2   45.00    4.10
  -7  -3   2   42.60    4.00
   7   3  -2   43.60    3.20
   7   3  -2   43.80    4.00
  -7   3   2   40.30    4.00
  -7   3   2   39.30    3.50
  -7   3   2   47.40    3.40
   7   3  -2   48.90    3.70
   7   3  -2   41.80    4.50
  -7   3   2   41.40    4.10
  -6  -3   2   17.50    2.00
  -6  -3   2   21.90    1.80
  -6  -3   2   21.40    2.60
   6  -3  -2   15.80    1.90
  -6  -3   2   16.20    1.90
   6  -3  -2   20.50    2.40
   6  -3  -2   15.90    2.30
  -6   3   2   15.50    2.20
   6   3  -2   15.60    2.10
   6   3  -2   16.50    2.50
  -6   3   2   14.30    1.80
  -6   3   2   21.30    2.70
   6   3  -2   15.20    1.80
   6   3  -2   14.90    2.20
  -6   3   2   13.20    1.80
   5  -3  -2  610.34   29.40
  -5  -3   2  561.84   28.80
   5  -3  -2  551.94   29.10
   5  -3  -2  571.24   29.00
  -5  -3   2  585.84   28.80
  -5  -3   2  573.14   29.40
  -5  -3   2  597.04   29.10
  -5   3   2  568.34   29.10
  -5   3   2  592.84   29.40
  -5   3   2  614.94   29.70
   5   3  -2  556.24   29.30
   5   3  -2  550.74   28.90
  -5   3   2  587.24   29.00
   5   3  -2  626.14   30.00
   5   3  -2  580.94   29.10
   4  -3  -2  305.77   15.20
  -4  -3   2  304.47   15.80
  -4  -3   2  288.67   14.90
   4  -3  -2  294.87   15.40
  -4  -3   2  291.07   15.30
  -4  -3   2  303.37   15.10
   4  -3  -2  309.67   15.00
   4   3  -2  257.77   14.90
  -4   3   2  304.47   15.30
  -4   3   2  302.67   15.00
   4   3  -2  295.77   15.20
  -4   3   2  299.97   15.20
   4   3  -2  289.57   15.70
  -4   3   2  286.07   15.50
   4   3  -2  317.87   15.80
  -3  -3   2  136.49    7.90
  -3  -3   2  137.69    7.30
   3  -3  -2  147.39    7.60
  -3  -3   2  132.29    7.50
  -3  -3   2  141.89    7.60
   3  -3  -2  153.48    7.40
  -3  -3   2  135.99    7.20
   3   3  -2  143.89    8.00
   3   3  -2  140.49    7.60
   3   3  -2  140.89    7.50
  -3   3   2  140.89    7.50
  -3   3   2  139.29    7.40
  -3   3   2  147.59    7.60
   3   3  -2  145.39    7.40
   2  -3  -2 4524.55  234.08
  -2  -3   2 4701.23  234.68
   2   3  -2 4340.57  234.08
  -2   3   2 4541.95  234.38
  -1  -3   2   28.80    2.30
   1  -3  -2   30.30    2.00
   1  -3  -2   39.10    1.90
   1  -3  -2   39.40    1.90
  -1  -3   2   41.60    2.50
  -1   3   2   37.10    1.90
   1   3  -2   29.80    2.30
  -1   3   2   32.20    1.90
  -1   3   2   30.40    2.00
   0  -3   2    4.80    0.90
   0  -3  -2    5.50    0.50
   0  -3   2    5.90    1.10
   0  -3   2    5.50    1.00
   0  -3   2    5.70    0.80
   0   3  -2    6.90    1.50
   0   3   2    4.70    0.50
   0   3  -2    8.10    1.30
   0   3  -2    4.50    0.90
   0   3   2    4.60    0.80
   0   3  -2    8.60    0.90
   1  -3   2  384.36   20.10
   1  -3   2  399.26   19.60
   1  -3   2  403.06   20.20
   1  -3   2  430.86   19.70
   1   3   2  384.36   19.90
   1   3   2  378.76   19.80
  -1   3  -2  375.76   19.70
  -1   3  -2  394.96   19.70
  -2  -3  -2  372.76   17.80
   2  -3   2  388.26   19.00
  -2  -3  -2  354.96   18.30
   2  -3   2  346.07   18.20
   2  -3   2  394.26   19.20
   2  -3   2  350.36   18.20
   2   3   2  348.27   18.50
   2   3   2  333.87   18.40
  -2   3  -2  365.86   18.20
  -2   3  -2  375.66   18.90
   2   3   2  358.46   17.70
  -3  -3  -2    7.10    1.40
   3  -3   2    6.00    1.50
   3  -3   2    8.60    1.30
   3  -3   2    5.50    1.60
   3  -3   2    6.30    1.20
   3   3   2    8.40    0.90
   3   3   2    8.30    1.50
  -3   3  -2    6.70    1.20
   3   3   2    7.60    0.80
  -3   3  -2    5.20    1.40
   3   3   2    9.30    1.70
  -4  -3  -2  512.05   25.60
   4  -3   2  499.65   26.10
   4  -3   2  483.05   25.10
   4  -3   2  512.85   25.90
  -4  -3  -2  483.75   25.20
  -4  -3  -2  509.85   25.40
   4  -3   2  511.95   25.30
   4   3   2  489.05   24.70
   4   3   2  466.55   25.70
   4   3   2  535.55   24.80
  -4   3  -2  506.65   25.00
   4   3   2  458.15   26.00
  -4   3  -2  514.45   26.00
  -4   3  -2  504.65   25.10
  -5  -3  -2   29.00    3.10
   5  -3   2   20.60    3.10
   5  -3   2   33.10    3.00
  -5  -3  -2   33.90    3.40
   5  -3   2   35.50    4.00
   5  -3   2   25.30    2.60
  -5   3  -2   27.00    2.60
  -5   3  -2   30.30    2.50
  -5   3  -2   23.30    3.10
   5   3   2   25.10    3.10
   5   3   2   35.00    2.50
   5   3   2   39.80    3.30
   6  -3   2  207.18   12.70
  -6  -3  -2  215.08   12.00
  -6  -3  -2  215.98   12.50
  -6  -3  -2  216.18   11.80
   6  -3   2  197.88   11.60
   6  -3   2  211.58   11.90
   6  -3   2  239.88   13.10
  -6   3  -2  218.38   12.80
   6   3   2  224.38   11.50
   6   3   2  209.98   12.20
   6   3   2  217.58   11.30
  -6   3  -2  225.68   11.80
   6   3   2  208.08   12.70
   7  -3   2  193.28   11.60
   7  -3   2  192.28   11.70
  -7  -3  -2  180.58   10.60
  -7  -3  -2  165.98   11.00
  -7  -3  -2  186.08    9.90
   7  -3   2  196.48   10.40
   7  -3   2  176.08   10.50
  -7   3  -2  171.08   11.30
   7   3   2  186.78    9.90
   7   3   2  181.58   11.40
   7   3   2  180.78   10.90
   7   3   2  190.18   10.10
  -7   3  -2  175.58   10.20
   8  -3   2    7.00    2.80
  -8  -3  -2   10.20    2.50
  -8  -3  -2    9.10    1.80
   8  -3   2   11.00    2.80
  -8  -3  -2    2.90    1.40
   8  -3   2    6.70    2.90
   8  -3   2   13.50    2.70
   8   3   2    7.20    2.40
   8   3   2    8.40    2.00
  -8   3  -2    8.30    2.90
   8   3   2   10.60    3.20
   8   3   2    7.20    1.90
  -8   3  -2   10.90    2.30
   9  -3   2    0.60    2.40
  -9  -3  -2    2.40    1.60
   9  -3   2    2.60    2.10
   9  -3   2   -0.60    1.90
  -9  -3  -2    3.40    3.40
   9  -3   2    2.80    3.10
   9   3   2    0.50    2.90
  -9   3  -2    5.00    2.10
   9   3   2    1.00    2.20
   9   3   2    3.20    1.90
   9   3   2   -2.70    2.90
   9   3   2    3.50    1.90
  -9   3  -2    2.70    2.60
 -10  -3  -2   72.29    6.00
  10  -3   2   60.99    7.20
  10  -3   2   67.39    6.00
  10  -3   2   72.79    6.10
  10  -3   2   93.79    7.80
 -10  -3  -2   78.59    5.30
 -10   3  -2   59.29    5.60
 -10   3  -2   69.39    7.10
  10   3   2   76.89    5.80
  10   3   2   75.59    5.70
  10   3   2   88.39    8.00
  10   3   2   79.09    8.50
  12  -4  -2  106.69    9.30
 -12  -4   2  101.19    6.70
  12  -4  -2  107.09    7.80
 -12  -4   2   95.89    5.70
  12  -4  -2  109.39    8.20
 -12   4   2  104.99    7.80
  12   4  -2  107.09    7.50
 -12   4   2  114.09    8.80
  12   4  -2  107.59    9.10
  12   4  -2   96.29    7.60
  12   4  -2  107.19   10.10
 -11  -4   2   97.89    6.60
  11  -4  -2  106.79    8.40
  11  -4  -2   96.49    7.30
 -11  -4   2   87.79    5.40
 -11  -4   2   91.49    6.10
 -11  -4   2   89.59    7.90
  11  -4  -2   83.69    6.60
  11   4  -2   86.29    6.50
  11   4  -2   94.29    6.90
 -11   4   2   96.69    8.00
 -11   4   2   88.19    6.40
 -11   4   2  103.09    7.00
 -11   4   2   97.49    8.20
  11   4  -2   89.89    8.00
  11   4  -2  100.99    9.30
  10  -4  -2   85.59    6.60
 -10  -4   2   83.99    5.60
 -10  -4   2   78.19    5.90
  10  -4  -2   79.19    7.20
 -10  -4   2   91.19    5.10
  10  -4  -2   80.89    6.00
 -10   4   2   83.59    6.20
 -10   4   2   87.49    7.30
  10   4  -2   79.49    7.10
 -10   4   2   84.09    7.20
  10   4  -2   80.39    6.20
  10   4  -2   81.29    7.90
 -10   4   2   80.39    5.80
  -9  -4   2  116.59    6.60
   9  -4  -2  107.29    9.60
  -9  -4   2  116.19    6.90
  -9  -4   2  120.79    7.30
   9  -4  -2  131.59    8.00
  -9  -4   2  113.29    8.20
   9   4  -2  123.19    7.20
  -9   4   2  106.09    8.20
   9   4  -2  120.09    8.40
   9   4  -2  118.19    9.10
  -9   4   2  118.79    7.20
  -9   4   2  111.89    7.40
   9   4  -2  116.69    7.50
  -9   4   2  116.99    8.40
  -8  -4   2    6.00    1.70
  -8  -4   2    7.70    2.10
   8  -4  -2    4.90    2.10
  -8  -4   2    9.30    1.40
   8  -4  -2    3.00    1.60
  -8  -4   2   10.00    1.60
   8  -4  -2    5.10    2.30
  -8   4   2    8.10    2.10
   8   4  -2    4.60    1.60
  -8   4   2    8.90    2.40
   8   4  -2    5.60    2.60
   8   4  -2    8.20    2.30
  -8   4   2    9.60    2.60
   8   4  -2    6.10    1.90
  -8   4   2    5.50    1.70
   7  -4  -2  373.16   20.10
  -7  -4   2  394.56   20.40
   7  -4  -2  350.86   19.60
  -7  -4   2  379.86   19.50
   7  -4  -2  410.56   20.50
  -7  -4   2  389.06   19.30
  -7  -4   2  403.16   19.80
   7   4  -2  404.96   20.00
  -7   4   2  383.46   20.70
  -7   4   2  392.76   20.50
   7   4  -2  334.17   20.20
   7   4  -2  391.76   19.60
  -7   4   2  404.26   19.90
  -7   4   2  396.56   19.80
   7   4  -2  350.56   20.90
  -6  -4   2  419.16   21.20
  -6  -4   2  423.26   20.70
   6  -4  -2  411.06   21.20
  -6  -4   2  417.46   20.30
   6  -4  -2  393.66   20.60
  -6  -4   2  375.76   20.20
   6  -4  -2  414.36   20.90
  -6   4   2  426.36   21.30
   6   4  -2  407.96   21.80
  -6   4   2  434.06   20.70
   6   4  -2  394.16   20.80
  -6   4   2  424.86   21.50
   6   4  -2  373.86   21.00
   6   4  -2  381.96   20.50
  -5  -4   2   82.09    4.80
   5  -4  -2   75.39    5.00
  -5  -4   2   83.39    4.30
   5  -4  -2   91.29    4.90
   5  -4  -2   85.39    5.10
  -5  -4   2   78.99    4.50
  -5  -4   2   79.19    5.10
  -5   4   2   80.89    5.20
  -5   4   2   81.89    4.80
   5   4  -2   74.39    4.60
   5   4  -2   78.49    4.90
   5   4  -2   79.39    5.20
   5   4  -2   72.89    5.60
  -5   4   2   82.09    5.50
  -4  -4   2  787.42   39.40
  -4  -4   2  772.22   38.50
  -4  -4   2  781.72   38.70
  -4  -4   2  762.42   38.20
   4   4  -2  801.02   38.80
  -4   4   2  788.42   38.90
   4   4  -2  728.63   39.00
   4   4  -2  838.92   39.50
   3  -4  -2   13.60    1.30
   3  -4  -2   12.20    1.40
  -3  -4   2   10.30    1.30
  -3  -4   2   12.60    1.70
  -3  -4   2   13.80    1.30
  -3  -4   2   10.40    1.30
  -3  -4   2   12.10    1.00
   3  -4  -2   12.60    1.40
   3   4  -2    9.70    1.40
   3   4  -2    8.60    1.50
  -3   4   2   12.50    1.40
  -3   4   2   16.40    1.50
   3   4  -2   13.30    1.50
  -3   4   2   14.90    1.40
   3   4  -2   10.60    1.20
  -2  -4   2  301.67   15.00
   2  -4  -2  292.87   15.10
   2  -4  -2  296.67   15.10
  -2  -4   2  314.67   15.20
  -2  -4   2  311.57   15.20
  -2  -4   2  305.87   15.60
   2  -4  -2  292.87   15.00
   2  -4  -2  312.27   15.00
  -2  -4   2  299.07   15.10
  -2   4   2  282.67   15.10
  -2   4   2  299.37   15.00
   2   4  -2  281.67   15.10
   2   4  -2  293.27   15.20
   2   4  -2  312.87   15.10
   2   4  -2  321.77   15.70
   1  -4  -2  289.27   14.30
  -1  -4   2  291.47   14.40
   1  -4  -2  293.97   14.20
   1  -4  -2  305.87   14.20
   1  -4  -2  283.07   14.30
  -1  -4   2  299.77   14.70
  -1  -4   2  291.47   14.90
  -1   4   2  298.07   14.40
   1   4  -2  294.87   14.90
  -1   4   2  266.97   14.30
   1   4  -2  268.57   14.70
   1   4  -2  271.47   14.60
  -1   4   2  278.97   14.30
   1   4  -2  292.67   14.50
  -1   4   2  296.37   14.40
   0  -4  -2  111.89    6.30
   0  -4   2  131.19    6.40
   0  -4   2  129.69    6.80
   0  -4   2  136.59    6.40
   0  -4  -2  109.69    6.00
   0  -4   2  133.49    6.80
   0   4  -2  118.39    6.50
   0   4  -2  120.79    6.80
   0   4   2  117.49    6.00
   0   4   2  112.09    5.90
   0   4   2  117.19    6.40
   1  -4   2  170.98    9.30
   1  -4   2  175.28    9.30
  -1   4  -2  166.48    9.30
  -1   4  -2  161.78    8.80
   1   4   2  169.18    9.00
   1   4   2  162.18    8.80
   2  -4   2   24.00    2.30
   2  -4   2   30.60    2.30
   2  -4   2   31.10    2.70
   2  -4   2   30.50    2.90
   2   4   2   31.40    2.70
  -2   4  -2   30.80    2.90
   2   4   2   32.70    2.50
   2   4   2   31.50    2.50
  -3  -4  -2  759.72   36.00
   3  -4   2  794.12   37.20
   3  -4   2  656.13   36.40
  -3  -4  -2  765.12   36.60
   3  -4   2  706.63   36.60
   3  -4   2  737.93   37.40
   3   4   2  719.33   36.90
  -3   4  -2  719.63   37.30
   3   4   2  717.73   37.20
   3   4   2  747.73   36.80
   3   4   2  737.83   35.90
  -3   4  -2  764.42   36.50
   3   4   2  746.13   36.00
  -3   4  -2  720.13   36.60
   4  -4   2  211.98   13.30
   4  -4   2  200.68   12.30
  -4  -4  -2  237.28   12.80
   4  -4   2  238.68   12.60
  -4  -4  -2  243.48   11.90
  -4  -4  -2  236.18   12.50
   4  -4   2  227.98   13.10
   4   4   2  247.98   11.90
  -4   4  -2  239.58   13.30
  -4   4  -2  250.37   12.30
   4   4   2  265.07   12.00
   4   4   2  231.28   12.70
   4   4   2  228.08   12.90
  -4   4  -2  236.38   12.50
   5  -4   2  100.09    6.70
  -5  -4  -2   98.69    6.30
  -5  -4  -2   96.29    5.90
   5  -4   2   89.89    5.70
   5  -4   2   91.69    5.90
  -5  -4  -2   94.39    5.20
   5  -4   2   86.89    6.60
  -5   4  -2   94.69    5.80
   5   4   2   91.79    6.40
   5   4   2   98.69    6.10
  -5   4  -2   85.39    5.50
   5   4   2   95.09    5.30
  -5   4  -2   91.89    6.60
   5   4   2   96.69    5.20
   6  -4   2   46.10    4.10
   6  -4   2   37.60    4.30
  -6  -4  -2   42.20    3.70
  -6  -4  -2   55.59    4.90
  -6  -4  -2   46.30    3.10
   6  -4   2   39.90    4.50
   6   4   2   41.30    3.90
   6   4   2   40.20    5.10
   6   4   2   38.60    4.40
   6   4   2   49.10    3.30
  -6   4  -2   48.20    4.90
   6   4   2   42.20    3.10
  -6   4  -2   42.60    3.60
  -6   4  -2   39.60    3.30
   7  -4   2   11.20    3.10
  -7  -4  -2   15.30    3.00
  -7  -4  -2   20.00    2.80
  -7  -4  -2   16.10    2.00
   7  -4   2   17.80    2.50
   7  -4   2   16.90    3.50
   7   4   2   21.60    3.60
   7   4   2   18.20    2.10
   7   4   2   18.10    2.20
   7   4   2   15.90    2.80
  -7   4  -2   17.00    2.60
  -7   4  -2   19.20    3.60
   7   4   2   17.20    3.80
  -8  -4  -2   52.69    4.70
   8  -4   2   52.39    5.00
   8  -4   2   67.19    6.70
   8  -4   2   50.89    4.60
  -8  -4  -2   59.19    4.00
   8   4   2   47.90    4.00
   8   4   2   56.39    5.00
   8   4   2   52.49    5.60
  -8   4  -2   63.29    6.00
   8   4   2   51.49    6.50
   8   4   2   52.59    4.30
  -8   4  -2   46.90    4.50
  -9  -4  -2    6.60    1.90
  -9  -4  -2    7.80    2.30
   9  -4   2    6.50    2.60
   9  -4   2    5.50    3.60
   9  -4   2    4.60    3.20
   9  -4   2    5.30    2.30
   9   4   2    5.70    1.90
   9   4   2    1.20    2.50
   9   4   2    5.00    2.00
  -9   4  -2    4.50    2.20
   9   4   2    4.80    2.30
   9   4   2    9.00    3.80
  10  -4   2    0.40    2.30
 -10  -4  -2    4.30    1.80
  10  -4   2    3.30    3.20
  10  -4   2    0.40    2.00
  10  -4   2    1.60    3.10
 -10  -4  -2   -0.90    1.90
  10   4   2    3.80    2.30
  10   4   2    3.10    3.70
  10   4   2    1.00    3.20
 -10   4  -2    1.30    2.10
  10   4   2    0.20    1.90
 -10   4  -2    2.80    2.80
  10   4   2   -0.40    2.00
  12  -5  -2  130.49   10.20
  12  -5  -2  113.89    8.50
 -12  -5   2  120.39    8.60
  12  -5  -2  121.19    9.10
 -12  -5   2  120.99    7.30
 -12   5   2  126.89    8.70
 -12   5   2  130.29    9.90
  12   5  -2  129.29    8.40
  12   5  -2  132.79   13.00
  12   5  -2  123.99    9.90
  12   5  -2  134.59    8.80
 -11  -5   2    5.00    1.60
 -11  -5   2   10.80    3.40
 -11  -5   2    5.80    1.30
  11  -5  -2    4.20    2.60
  11  -5  -2    4.70    3.20
  11  -5  -2    4.70    2.50
  11   5  -2    2.70    2.20
  11   5  -2    3.60    3.10
 -11   5   2   12.20    3.50
 -11   5   2    7.80    2.70
  11   5  -2    6.30    2.50
  11   5  -2    2.90    3.80
 -10  -5   2  397.46   20.90
 -10  -5   2  408.86   20.60
  10  -5  -2  438.86   22.90
  10  -5  -2  413.66   22.30
  10  -5  -2  385.96   21.60
  10   5  -2  435.66   24.00
 -10   5   2  415.46   21.90
  10   5  -2  405.86   21.80
 -10   5   2  431.76   23.20
 -10   5   2  396.16   21.50
  10   5  -2  405.16   22.80
 -10   5   2  407.06   22.90
  -9  -5   2   23.40    2.10
  -9  -5   2   21.70    2.20
   9  -5  -2   17.70    3.10
  -9  -5   2   18.80    2.60
  -9  -5   2   15.50    3.00
   9  -5  -2   19.10    2.70
  -9   5   2   21.20    3.80
  -9   5   2   12.90    3.10
  -9   5   2   17.50    2.60
   9   5  -2   16.70    2.50
   9   5  -2   17.20    3.40
  -9   5   2   21.90    3.10
   9   5  -2   13.10    3.10
   9   5  -2   21.70    2.90
  -8  -5   2  663.53   33.20
   8  -5  -2  682.53   34.00
  -8  -5   2  656.73   33.10
  -8  -5   2  659.13   32.50
   8  -5  -2  663.53   33.70
   8  -5  -2  636.84   33.20
  -8  -5   2  649.54   33.90
   8   5  -2  667.53   33.00
  -8   5   2  671.83   33.20
   8   5  -2  616.64   33.80
  -8   5   2  661.93   34.40
  -8   5   2  636.74   33.30
   8   5  -2  653.03   33.30
  -8   5   2  657.13   34.00
   8   5  -2  672.23   34.90
   7  -5  -2   26.20    3.10
  -7  -5   2   25.00    2.60
  -7  -5   2   26.60    2.20
  -7  -5   2   30.60    3.40
  -7  -5   2   28.40    2.00
   7  -5  -2   22.50    2.90
   7   5  -2   20.00    2.90
  -7   5   2   33.60    3.00
   7   5  -2   20.30    4.70
  -7   5   2   31.00    4.00
  -7   5   2   25.50    3.00
   7   5  -2   27.40    2.60
  -7   5   2   40.30    4.00
   7   5  -2   25.40    2.80
   6   5  -2 1387.06   72.19
   6   5  -2 1521.75   73.19
   6   5  -2 1469.35   71.69
  -5  -5   2  351.06   17.60
  -5  -5   2  349.47   18.30
   5  -5  -2  371.46   18.00
  -5  -5   2  350.06   18.00
  -5  -5   2  346.17   18.90
   5  -5  -2  360.86   18.20
   5  -5  -2  316.47   18.10
   5   5  -2  326.27   18.20
   5   5  -2  330.97   17.80
   5   5  -2  382.76   19.10
  -5   5   2  361.86   18.30
  -5   5   2  347.37   18.10
   5   5  -2  367.76   18.10
  -5   5   2  358.36   18.00
  -5   5   2  363.16   18.80
   4  -5  -2   18.10    2.00
  -4  -5   2   24.00    1.70
  -4  -5   2   27.60    2.30
  -4  -5   2   21.70    2.00
  -4   5   2   24.30    2.00
  -4   5   2   19.00    2.00
   4   5  -2   14.20    1.70
  -4   5   2   29.50    2.70
  -4   5   2   25.40    2.20
   4   5  -2   15.90    2.50
   4   5  -2   17.50    2.00
  -3  -5   2  468.05   21.90
  -3  -5   2  444.96   22.90
   3  -5  -2  446.36   22.10
  -3  -5   2  444.56   22.00
  -3  -5   2  444.46   22.30
  -3  -5   2  462.25   22.40
   3  -5  -2  438.06   22.30
   3  -5  -2  455.35   22.20
   3   5  -2  424.56   22.30
   3   5  -2  414.86   22.30
  -3   5   2  451.75   22.20
  -3   5   2  445.46   22.40
   3   5  -2  451.55   22.90
  -3   5   2  421.76   22.20
   2  -5  -2 2935.91  166.68
  -2  -5   2 3140.39  167.48
   2   5  -2 3205.48  169.58
  -2   5   2 3105.99  170.48
   1  -5  -2    4.40    0.70
   1  -5  -2    2.90    0.50
  -1  -5   2    4.40    1.00
   1  -5  -2    3.70    0.50
  -1  -5   2    4.00    0.80
  -1  -5   2    4.10    1.00
   1  -5  -2    3.70    0.70
   1   5  -2    2.50    0.80
   1   5  -2    2.10    0.80
  -1   5   2    2.90    0.60
   1   5  -2    3.80    1.10
  -1   5   2    4.60    0.70
  -1   5   2    2.80    0.70
  -1   5   2    3.40    0.60
   0  -5   2 1624.44  106.99
   0  -5  -2 1896.01   97.59
   0   5  -2 1908.41  110.29
   0   5   2 1917.21  102.89
   1  -5   2   10.40    1.60
   1  -5   2    9.30    1.30
   1  -5   2    7.10    1.40
   1  -5   2   11.30    1.30
   1   5   2   13.20    0.80
   1   5   2    9.90    1.20
  -1   5  -2   15.10    1.70
   1   5   2    8.80    1.40
  -1   5  -2    8.60    1.30
   2  -5   2  694.63   33.40
   2  -5   2  706.93   33.80
   2  -5   2  621.64   34.10
   2   5   2  647.84   33.90
   2   5   2  680.03   33.50
  -2   5  -2  660.83   34.10
  -2   5  -2  671.53   33.40
   2   5   2  697.63   33.50
  -2   5  -2  666.43   33.50
   3  -5   2   94.69    6.70
   3  -5   2  102.29    6.00
   3  -5   2  108.39    6.50
   3  -5   2   88.09    5.80
  -3   5  -2  100.59    6.70
   3   5   2  106.99    5.30
  -3   5  -2  107.49    5.90
   3   5   2  108.49    6.30
   3   5   2   99.89    6.60
   3   5   2  108.99    6.10
  -3   5  -2  105.29    6.10
   4  -5   2 1359.06   66.99
   5  -5   2    1.70    1.40
   5  -5   2    1.20    1.40
  -5  -5  -2    1.20    1.50
  -5  -5  -2    2.30    0.80
   5  -5   2    3.30    1.90
  -5  -5  -2    0.60    1.20
   5  -5   2    2.60    1.90
   5   5   2    0.80    0.90
   5   5   2    1.50    1.80
  -5   5  -2    0.10    1.10
   5   5   2    0.40    1.50
   5   5   2    1.10    0.80
  -5   5  -2    1.20    1.40
   5   5   2    1.00    1.40
  -5   5  -2    2.60    1.80
   6  -5   2  383.06   20.10
  -6  -5  -2  341.47   19.60
  -6  -5  -2  365.26   19.00
   6  -5   2  324.37   19.00
   6  -5   2  353.46   19.40
  -6  -5  -2  361.96   18.40
  -6   5  -2  351.46   18.80
   6   5   2  391.46   19.40
   6   5   2  385.36   18.60
  -6   5  -2  358.96   19.10
   6   5   2  373.56   20.70
  -6   5  -2  370.56   20.30
   6   5   2  381.66   18.50
   6   5   2  386.96   21.00
  -7  -5  -2    2.40    1.30
   7  -5   2    3.50    1.70
  -7  -5  -2    5.40    2.20
   7  -5   2    4.00    2.50
  -7  -5  -2    4.80    1.80
   7  -5   2    4.50    2.00
   7   5   2    3.10    2.30
  -7   5  -2    4.10    1.90
  -7   5  -2    1.30    2.20
   7   5   2    3.80    2.70
   7   5   2    2.10    1.40
   7   5   2    6.40    2.10
  -7   5  -2    3.60    1.60
   8  -5   2  173.98   11.50
   8  -5   2  183.98   11.30
   8  -5   2  160.38   10.20
   8  -5   2  139.69    9.70
  -8  -5  -2  169.58    9.70
  -8  -5  -2  171.48    9.00
   8   5   2  161.28    9.30
  -8   5  -2  170.58   11.30
   8   5   2  168.58    9.20
   8   5   2  150.68   11.60
   8   5   2  159.08   10.90
   8   5   2  164.88   10.00
  -8   5  -2  167.58    9.80
  -9  -5  -2    1.30    1.50
   9  -5   2   -0.30    2.00
   9  -5   2    2.30    3.30
   9  -5   2    1.70    2.80
  -9  -5  -2    0.90    1.80
   9  -5   2    1.30    2.20
   9   5   2    2.80    2.30
  -9   5  -2   -0.50    4.10
   9   5   2   -0.40    2.70
   9   5   2    0.60    1.70
   9   5   2    2.80    2.10
  -9   5  -2    4.90    2.20
   9   5   2    2.20    3.30
  10  -5   2  162.78   11.80
  10  -5   2  173.28   12.20
 -10  -5  -2  160.68    9.10
 -10  -5  -2  159.78    9.80
  10  -5   2  171.78   10.30
  10  -5   2  161.58   10.60
  10   5   2  165.28    9.60
 -10   5  -2  163.68   11.70
  10   5   2  153.78   11.70
 -10   5  -2  153.98   10.00
  10   5   2  147.49   12.30
  10   5   2  162.88    9.50
  12  -6  -2   36.10    5.70
 -12  -6   2   29.50    3.60
  12  -6  -2   28.20    4.40
  12   6  -2   23.80    3.70
  12   6  -2   34.60    5.60
  12   6  -2   17.10    5.70
 -12   6   2   24.30    3.40
 -12   6   2   29.30    4.20
  12   6  -2   27.10    3.80
 -12   6   2   29.40    5.30
  11  -6  -2   91.19    7.40
 -11  -6   2   95.19    7.90
 -11  -6   2   91.09    6.40
  11  -6  -2   83.29    6.70
  11  -6  -2   99.39    8.20
  11   6  -2   92.99    8.10
 -11   6   2   86.79    8.00
  11   6  -2   86.59    6.60
 -11   6   2   88.69    8.10
 -11   6   2   95.69    7.40
  11   6  -2   93.79    9.30
  11   6  -2   80.69    6.40
 -11   6   2   89.29    7.00
  10  -6  -2    9.40    3.30
 -10  -6   2    9.30    1.30
  10  -6  -2    7.10    2.70
  10  -6  -2    6.80    2.30
  10   6  -2    9.30    3.90
 -10   6   2    9.80    2.80
 -10   6   2   10.70    3.50
  10   6  -2   11.50    2.50
 -10   6   2   15.60    3.80
  10   6  -2    5.60    2.70
 -10   6   2   13.60    2.40
  -9  -6   2  328.47   18.40
  -9  -6   2  331.27   16.50
   9  -6  -2  348.47   19.40
   9  -6  -2  326.07   18.10
   9  -6  -2  300.77   17.40
   9   6  -2  308.97   18.80
   9   6  -2  313.27   17.20
   9   6  -2  325.97   19.50
  -9   6   2  347.07   17.60
  -9   6   2  337.27   19.00
   9   6  -2  336.97   17.60
  -9   6   2  331.07   17.70
  -9   6   2  332.17   18.60
   8  -6  -2   60.49    5.10
   8  -6  -2   58.99    5.20
   8  -6  -2   56.79    4.40
  -8  -6   2   64.99    5.20
  -8  -6   2   55.09    3.60
  -8   6   2   57.09    4.80
  -8   6   2   64.99    5.80
   8   6  -2   64.19    6.30
   8   6  -2   50.49    5.00
   8   6  -2   59.79    4.60
  -8   6   2   68.29    5.50
  -8   6   2   55.79    4.50
   8   6  -2   60.89    4.30
   7  -6  -2  295.27   15.90
   7  -6  -2  280.67   16.20
  -7  -6   2  304.97   15.30
   7  -6  -2  318.67   16.50
  -7  -6   2  305.37   16.50
   7   6  -2  291.47   15.70
   7   6  -2  324.27   16.10
   7   6  -2  286.67   16.40
  -7   6   2  284.87   16.40
  -7   6   2  313.07   16.00
   7   6  -2  312.17   17.50
  -7   6   2  312.67   16.20
  -7   6   2  304.47   17.10
   6  -6  -2    6.30    1.70
   6  -6  -2    7.90    1.70
  -6  -6   2    7.70    1.20
  -6  -6   2    5.80    1.50
   6  -6  -2    7.60    1.60
  -6  -6   2    9.90    1.90
   6   6  -2    5.80    1.60
   6   6  -2    7.60    2.30
  -6   6   2   11.30    2.30
  -6   6   2   10.50    1.90
   6   6  -2    9.20    1.50
  -6   6   2   10.10    1.90
   6   6  -2   10.10    1.70
  -5  -6   2 1361.26   64.39
   5  -6  -2 1209.98   63.39
   5   6  -2 1368.26   63.39
   5   6  -2 1290.67   64.39
   5   6  -2 1189.48   63.49
  -4  -6   2  295.37   15.70
   4  -6  -2  291.27   15.30
   4  -6  -2  287.67   15.00
  -4  -6   2  287.27   14.50
  -4  -6   2  267.37   14.90
  -4  -6   2  299.37   14.90
   4  -6  -2  301.67   14.80
   4   6  -2  271.17   15.60
  -4   6   2  297.07   15.00
   4   6  -2  270.47   15.00
  -4   6   2  316.47   15.80
  -4   6   2  266.17   14.90
   4   6  -2  297.37   14.70
  -4   6   2  301.17   14.80
   4   6  -2  286.27   14.90
   3   6  -2 1088.19   52.69
   3   6  -2 1071.39   52.19
   3   6  -2 1147.49   52.69
   3   6  -2  964.20   52.49
   2  -6  -2   23.80    1.90
  -2  -6   2   25.70    1.80
  -2  -6   2   25.90    2.00
   2  -6  -2   24.50    1.70
   2  -6  -2   26.10    1.80
   2  -6  -2   30.20    2.10
  -2  -6   2   24.30    2.00
  -2  -6   2   22.70    2.00
  -2   6   2   21.80    2.00
   2   6  -2   22.70    1.90
   2   6  -2   27.70    2.20
  -2   6   2   23.00    1.80
  -2   6   2   23.50    1.70
   2   6  -2   28.20    2.90
  -1  -6   2  531.85   25.50
  -1  -6   2  525.95   26.10
   1  -6  -2  518.35   25.30
  -1  -6   2  528.25   25.80
   1  -6  -2  491.55   25.40
  -1  -6   2  526.35   25.90
  -1  -6   2  510.75   25.60
  -1   6   2  504.05   25.20
   1   6  -2  526.65   25.90
   1   6  -2  476.75   25.70
  -1   6   2  494.15   25.30
   1   6  -2  535.25   26.20
   0  -6   2  335.57   15.90
   0  -6  -2  295.97   15.50
   0  -6   2  310.67   16.40
   0  -6   2  328.57   16.40
   0  -6  -2  310.47   16.00
   0  -6   2  327.97   15.90
   0   6  -2  320.77   16.50
   0   6  -2  309.17   16.30
   0   6   2  301.57   15.40
   0   6   2  300.17   15.50
   0   6  -2  295.47   16.00
   0   6   2  329.77   16.00
   1  -6   2  628.04   31.90
   1  -6   2  631.34   31.30
   1  -6   2  644.44   31.30
  -1  -6  -2  625.94   31.50
   1   6   2  642.64   30.80
  -1   6  -2  612.64   31.90
   1   6   2  626.24   31.60
  -1   6  -2  633.44   31.40
   1   6   2  617.24   31.10
  -1   6  -2  626.94   31.40
   2  -6   2  126.99    7.10
   2  -6   2  129.49    7.90
   2  -6   2  126.29    7.20
   2  -6   2  130.99    7.10
   2  -6   2  138.09    7.50
   2  -6   2  133.09    7.80
   2   6   2  120.79    6.40
  -2   6  -2  131.39    7.10
   2   6   2  126.79    7.10
   2   6   2  128.69    6.40
   2   6   2  129.69    7.20
  -2   6  -2  128.39    7.20
  -2   6  -2  127.99    7.20
  -2   6  -2  129.99    7.80
   2   6   2  124.79    7.60
  -3  -6  -2 1389.16   75.49
   3  -6   2 1755.42  108.19
  -4  -6  -2   23.30    1.50
   4  -6   2   23.50    2.40
  -4  -6  -2   21.50    2.50
   4  -6   2   25.00    2.70
   4  -6   2   30.30    3.40
   4  -6   2   20.80    3.30
   4   6   2   27.80    1.80
   4   6   2   19.30    2.90
  -4   6  -2   23.80    3.30
   4   6   2   22.40    2.50
  -4   6  -2   22.30    2.40
   4   6   2   21.90    1.60
   4   6   2   28.20    3.00
  -4   6  -2   26.20    2.60
  -5  -6  -2  487.15   23.80
  -5  -6  -2  464.55   24.90
   5  -6   2  518.45   25.50
   5  -6   2  481.25   24.90
   5  -6   2  435.46   24.50
   5  -6   2  443.16   26.10
   5   6   2  513.15   24.00
   5   6   2  466.95   25.80
  -5   6  -2  480.85   24.40
   5   6   2  498.55   24.60
   5   6   2  461.65   25.00
  -5   6  -2  489.15   24.70
   5   6   2  501.25   23.90
   6  -6   2   58.19    6.00
  -6  -6  -2   54.39    4.70
   6  -6   2   57.29    4.60
  -6  -6  -2   50.09    3.30
   6  -6   2   61.69    5.30
   6  -6   2   46.00    4.10
   6   6   2   49.00    7.30
   6   6   2   52.69    3.40
   6   6   2   51.39    5.50
  -6   6  -2   56.59    4.10
   6   6   2   54.69    3.80
   6   6   2   53.99    4.30
  -6   6  -2   52.09    4.30
  -6   6  -2   51.99    5.30
   7  -6   2  437.76   22.80
  -7  -6  -2  415.96   23.00
  -7  -6  -2  439.96   21.60
   7  -6   2  462.15   23.90
   7  -6   2  370.16   23.90
  -7   6  -2  450.15   24.00
   7   6   2  374.26   26.30
  -7   6  -2  461.85   22.20
  -7   6  -2  441.56   22.50
   7   6   2  441.36   22.40
   7   6   2  413.86   23.30
   7   6   2  431.96   21.70
   8  -6   2    0.20    2.40
  -8  -6  -2    1.20    1.30
   8  -6   2    0.10    2.00
  -8  -6  -2    0.60    1.50
   8  -6   2    2.10    2.60
   8  -6   2    0.70    2.00
   8   6   2    0.10    1.40
   8   6   2    3.10    1.90
  -8   6  -2    0.50    0.80
   8   6   2    1.30    1.40
   8   6   2   -0.90    2.50
  -8   6  -2    0.40    1.90
   8   6   2    2.10    2.40
   9  -6   2   71.59    7.50
   9  -6   2   72.39    6.20
   9  -6   2   75.79    6.40
   9  -6   2   78.79    7.70
  -9  -6  -2   81.39    5.00
   9   6   2   82.29    7.50
  -9   6  -2   79.29    6.00
   9   6   2   80.49    5.90
   9   6   2   70.49    7.90
   9   6   2   79.09    5.40
   9   6   2   76.39    5.40
  -9   6  -2   73.09   10.60
  10  -6   2   11.70    3.10
  10  -6   2    4.90    3.40
  10  -6   2   14.70    4.10
 -10  -6  -2   12.70    2.00
  10  -6   2   11.00    2.90
 -10   6  -2    7.60    2.70
  10   6   2    6.60    3.50
  10   6   2    6.10    2.30
 -10   6  -2    6.60    3.40
  10   6   2   10.80    2.30
  10   6   2    9.30    3.90
  10   6   2    9.20    2.30
  12  -7  -2    5.60    2.90
 -12  -7   2    5.00    2.20
  12  -7  -2    5.70    2.60
  12  -7  -2   -1.50    3.60
  12   7  -2    4.10    3.40
  12   7  -2    2.30    2.20
 -12   7   2   -0.60    4.00
 -12   7   2    1.80    2.10
 -12   7   2    2.10    2.90
  12   7  -2    4.70    2.50
  12   7  -2    6.70    3.90
  11  -7  -2   11.90    3.50
  11  -7  -2   12.70    3.00
 -11  -7   2   17.50    3.90
  11  -7  -2   19.60    3.80
 -11  -7   2   14.10    2.70
  11   7  -2   13.70    4.00
 -11   7   2   12.80    3.30
  11   7  -2   13.20    4.50
 -11   7   2   19.00    4.20
  11   7  -2   10.10    2.60
  11   7  -2   12.40    2.80
 -11   7   2   15.30    3.80
 -11   7   2   14.00    3.20
  10  -7  -2    1.60    2.70
 -10  -7   2    6.50    2.10
  10  -7  -2    4.70    2.20
  10  -7  -2    3.20    2.50
  10   7  -2    3.50    2.90
  10   7  -2    9.20    3.70
  10   7  -2    3.60    3.40
 -10   7   2    4.00    2.80
 -10   7   2    3.50    2.50
  10   7  -2    5.60    2.20
   9  -7  -2   77.29    6.20
  -9  -7   2   99.19    6.30
   9  -7  -2  101.69    7.40
  -9  -7   2   93.49    5.20
  -9  -7   2   94.09    7.20
   9  -7  -2   99.39    7.10
  -9   7   2   86.49    6.70
   9   7  -2   73.09    8.40
  -9   7   2  102.79    6.60
   9   7  -2   99.39    8.40
   9   7  -2   98.99    6.50
  -9   7   2  102.79    8.00
  -9   7   2  105.59    7.60
   9   7  -2   96.59    6.20
   8  -7  -2    9.40    2.10
  -8  -7   2   10.60    2.40
   8  -7  -2    9.30    2.40
  -8  -7   2   11.60    1.40
   8  -7  -2   10.10    2.70
  -8   7   2   11.30    2.20
   8   7  -2    7.60    2.10
   8   7  -2   10.80    2.70
   8   7  -2    9.30    1.90
   8   7  -2    9.10    2.90
  -8   7   2    8.40    2.40
  -8   7   2    8.80    2.60
  -8   7   2    9.60    3.10
   7  -7  -2  194.58   10.60
  -7  -7   2  187.88    9.90
  -7  -7   2  183.98   11.10
   7  -7  -2  178.68   11.00
   7  -7  -2  199.58   11.10
   7   7  -2  205.38   10.80
  -7   7   2  196.38   10.70
   7   7  -2  189.28   10.40
  -7   7   2  193.88   10.80
  -7   7   2  199.68   11.30
   7   7  -2  186.18   11.20
   7   7  -2  201.58   12.30
  -7   7   2  190.78   11.80
   6  -7  -2  248.58   13.60
  -6  -7   2  244.88   14.60
   6  -7  -2  237.28   13.30
  -6  -7   2  259.37   12.80
  -6  -7   2  258.47   13.70
   6  -7  -2  247.88   13.70
  -6   7   2  272.17   13.50
   6   7  -2  251.87   13.10
  -6   7   2  269.37   13.60
  -6   7   2  235.28   14.30
  -6   7   2  238.88   13.70
   6   7  -2  271.57   13.50
   6   7  -2  236.08   13.70
  -5  -7   2  268.47   14.90
  -5  -7   2  273.07   13.30
   5  -7  -2  267.07   14.00
  -5  -7   2  256.87   13.70
   5  -7  -2  260.77   13.90
   5  -7  -2  270.07   13.70
  -5  -7   2  269.47   14.00
  -5   7   2  243.58   13.90
  -5   7   2  279.47   13.80
  -5   7   2  265.17   13.90
   5   7  -2  235.08   13.90
   5   7  -2  256.27   13.60
   5   7  -2  271.27   13.80
   5   7  -2  246.48   14.80
  -5   7   2  278.97   14.80
   4  -7  -2   77.79    5.40
  -4  -7   2   90.89    5.20
   4  -7  -2   87.69    5.00
  -4  -7   2   84.39    6.00
  -4  -7   2   88.69    4.80
   4  -7  -2   84.29    5.20
  -4  -7   2   87.29    5.10
   4  -7  -2   86.69    5.50
  -4   7   2   90.89    5.30
   4   7  -2   78.89    5.20
   4   7  -2   86.79    5.00
   4   7  -2   92.79    5.30
   4   7  -2   83.19    6.00
  -4   7   2   76.89    5.10
  -4   7   2   93.59    6.10
  -3  -7   2  246.68   12.10
  -3  -7   2  242.38   13.10
  -3  -7   2  251.17   12.00
  -3  -7   2  227.58   12.30
  -3  -7   2  237.88   12.30
   3  -7  -2  230.38   12.30
   3  -7  -2  255.17   12.50
   3  -7  -2  238.18   12.10
   3  -7  -2  230.78   12.10
  -3   7   2  239.38   13.10
   3   7  -2  235.58   12.40
   3   7  -2  222.38   12.30
   3   7  -2  221.88   12.20
   3   7  -2  231.48   12.00
  -3   7   2  229.78   12.20
  -3   7   2  240.38   12.20
  -3   7   2  242.48   12.40
   3   7  -2  233.68   13.10
  -2  -7   2  390.16   20.20
   2  -7  -2  383.76   19.30
   2  -7  -2  401.26   19.40
  -2  -7   2  406.56   19.70
  -2  -7   2  393.96   19.50
   2  -7  -2  375.26   19.60
  -2  -7   2  397.96   19.40
   2  -7  -2  381.86   19.50
   2  -7  -2  387.66   19.30
   2   7  -2  370.46   19.60
  -2   7   2  373.76   19.20
  -2   7   2  402.76   19.60
  -2   7   2  403.36   19.40
   2   7  -2  377.06   19.50
  -2   7   2  390.86   19.70
   2   7  -2  375.46   20.30
   2   7  -2  379.76   19.60
   1  -7  -2    7.90    0.80
  -1  -7   2    8.10    1.10
  -1  -7   2    6.10    1.20
   1  -7  -2    8.60    1.00
   1  -7  -2    9.50    1.30
  -1  -7   2    8.20    1.40
  -1  -7   2    6.70    1.40
   1   7  -2   10.60    1.40
   1   7  -2   10.00    2.00
   1   7  -2   10.40    1.50
  -1   7   2    6.50    0.90
  -1   7   2    6.80    1.10
   1   7  -2    9.30    1.50
  -1   7   2    5.70    0.70
   0  -7   2  119.49    7.10
   0  -7   2  120.89    6.50
   0  -7   2  115.29    6.60
   0  -7   2  122.39    7.10
   0  -7  -2  120.89    6.20
   0  -7  -2  118.09    6.70
   0   7   2  109.79    6.20
   0   7  -2  133.69    7.30
   0   7   2  116.29    6.10
   0   7  -2  130.59    7.40
   0   7  -2  112.39    6.70
   0   7  -2  121.89    6.70
   0   7   2  119.89    6.20
   0   7   2  118.69    6.30
   0   7   2  116.09    6.70
   0   7  -2  129.89    7.10
   1  -7   2  213.38   11.10
  -1  -7  -2  208.48   11.30
   1  -7   2  221.88   11.70
   1  -7   2  212.38   11.00
   1  -7   2  206.88   11.60
   1   7   2  210.18   10.50
   1   7   2  213.88   10.40
  -1   7  -2  211.88   11.70
   1   7   2  202.78   10.50
   1   7   2  208.08   11.30
  -1   7  -2  216.28   11.90
  -1   7  -2  194.78   11.20
   1   7   2  214.68   10.40
   1   7   2  203.08   10.70
   2  -7   2  363.86   18.10
   2  -7   2  333.87   17.20
   2  -7   2  309.07   17.20
   2  -7   2  352.66   17.50
   2  -7   2  343.37   18.00
  -2   7  -2  327.37   17.90
  -2   7  -2  342.07   17.30
   2   7   2  345.87   16.50
  -2   7  -2  348.37   17.20
   2   7   2  337.97   17.10
   2   7   2  296.97   16.50
   2   7   2  328.97   17.70
  -2   7  -2  330.77   17.40
   3  -7   2  253.57   13.50
   3  -7   2  202.28   12.30
   3  -7   2  228.68   12.50
   3  -7   2  221.38   12.60
   3  -7   2  256.07   13.00
   3   7   2  247.38   12.60
   3   7   2  211.58   13.10
  -3   7  -2  234.58   12.40
   3   7   2  233.38   11.60
  -3   7  -2  238.68   13.30
  -3   7  -2  227.08   12.50
   3   7   2  249.28   11.70
   3   7   2  244.28   12.40
   4  -7   2  112.39    7.80
   4  -7   2  128.79    7.40
   4  -7   2  109.39    6.90
   4  -7   2   96.19    6.60
   4  -7   2   98.19    7.60
   4   7   2  119.79    6.70
  -4   7  -2  114.89    6.70
   4   7   2  113.09    5.80
   4   7   2  125.09    6.40
  -4   7  -2  118.19    6.90
   4   7   2  120.49    7.10
  -4   7  -2  114.09    7.70
   4   7   2  104.79    7.60
   5  -7   2  132.49    8.60
   5  -7   2  150.48    9.20
  -5  -7  -2  145.49    7.40
  -5  -7  -2  144.29    8.70
   5  -7   2  122.39    8.30
   5  -7   2  135.79    9.50
   5   7   2  138.09    9.60
   5   7   2  151.28    7.60
   5   7   2  163.58    7.70
   5   7   2  154.68    8.40
  -5   7  -2  144.39    8.30
   5   7   2  150.68    8.90
  -5   7  -2  145.59    9.20
  -6  -7  -2   23.80    3.30
   6  -7   2   30.90    3.60
  -6  -7  -2   21.80    1.90
   6  -7   2   21.00    2.80
   6  -7   2   17.90    3.40
   6  -7   2   27.20    3.90
  -6   7  -2   26.50    3.00
   6   7   2   34.70    4.40
  -6   7  -2   31.50    4.30
   6   7   2   28.10    2.30
   6   7   2   20.60    3.60
   6   7   2   28.50    2.30
  -6   7  -2   28.30    3.80
  -7  -7  -2    0.30    1.90
   7  -7   2    1.00    2.10
   7  -7   2    0.40    1.90
   7  -7   2    0.90    2.20
  -7  -7  -2    1.40    1.00
   7  -7   2    0.40    1.80
   7   7   2   -1.20    1.20
  -7   7  -2   -0.20    2.00
   7   7   2    1.50    1.30
  -7   7  -2    0.20    1.60
  -7   7  -2   -1.30    1.80
   7   7   2    1.30    1.60
   7   7   2    2.50    2.30
   7   7   2    1.70    2.40
   8  -7   2    1.50    2.10
   8  -7   2    0.10    2.80
   8  -7   2    2.10    2.80
   8  -7   2    1.80    2.00
  -8  -7  -2    3.00    1.20
   8   7   2    3.60    3.00
  -8   7  -2    0.00    2.10
   8   7   2    2.70    1.80
   8   7   2    0.90    1.50
   8   7   2    1.70    1.40
   8   7   2   -0.60    2.50
   9  -7   2    8.00    2.80
   9  -7   2   13.30    2.90
   9  -7   2    8.70    3.70
  -9  -7  -2   11.90    1.70
   9  -7   2    1.50    3.00
   9   7   2   12.50    2.40
   9   7   2    4.90    3.40
   9   7   2   10.60    2.10
  -9   7  -2    9.90    2.70
  -9   7  -2    8.00    3.50
   9   7   2   11.40    2.10
   9   7   2   11.90    3.80
  10  -7   2   10.40    2.90
  10  -7   2   11.40    3.10
  10  -7   2   13.10    4.60
  10  -7   2   12.40    4.30
  10   7   2   13.60    5.10
  10   7   2   11.20    2.20
 -10   7  -2   12.80    3.00
  10   7   2   12.70    3.90
  10   7   2    8.50    2.30
  10   7   2   12.60    2.60
 -12  -8   2   13.10    2.70
  12  -8  -2   12.60    3.60
  12  -8  -2   14.80    3.20
  12  -8  -2    7.30    5.70
  12   8  -2   10.60    4.00
  12   8  -2   16.00    3.00
  12   8  -2   16.50    4.70
 -12   8   2   15.00    3.60
  12   8  -2   13.20    3.00
  11  -8  -2   52.39    5.40
 -11  -8   2   70.39    7.10
  11  -8  -2   78.39    7.10
  11  -8  -2   68.79    7.10
 -11  -8   2   65.79    5.20
 -11   8   2   59.19    6.60
  11   8  -2   68.69    5.60
 -11   8   2   63.89    5.60
  11   8  -2   74.19    7.40
 -11   8   2   70.59    7.20
  11   8  -2   62.39    5.60
  11   8  -2   62.69    8.20
 -11   8   2   77.09    7.50
 -10  -8   2   83.49    5.80
  10  -8  -2   70.99    6.00
  10  -8  -2   83.59    8.30
  10  -8  -2   95.79    7.50
  10   8  -2   75.49    7.20
 -10   8   2   88.09    8.00
  10   8  -2   77.99    6.00
 -10   8   2   86.19    7.50
 -10   8   2   78.29    6.20
 -10   8   2   81.99    6.60
  10   8  -2   81.79    8.50
  10   8  -2   85.49    6.00
   9  -8  -2   64.29    5.40
   9  -8  -2   70.79    6.10
   9  -8  -2   82.59    6.50
  -9  -8   2   67.19    5.10
  -9  -8   2   73.09    6.20
  -9   8   2   69.49    5.70
  -9   8   2   71.09    6.30
  -9   8   2   66.39    6.70
   9   8  -2   72.79    7.40
   9   8  -2   75.39    5.20
   9   8  -2   67.49    5.30
  -8  -8   2   58.19    3.40
   8  -8  -2   62.89    5.50
  -8  -8   2   55.59    4.30
   8  -8  -2   54.69    4.70
  -8  -8   2   54.69    5.00
   8  -8  -2   62.59    5.30
   8   8  -2   53.79    4.90
  -8   8   2   59.89    6.00
  -8   8   2   61.99    5.40
   8   8  -2   58.79    5.30
   8   8  -2   57.59    6.80
   8   8  -2   57.79    4.60
  -8   8   2   54.19    4.60
  -8   8   2   58.39    5.00
   7  -8  -2  499.35   26.90
  -7  -8   2  494.95   26.90
   7  -8  -2  505.25   26.50
  -7  -8   2  528.15   25.70
   7  -8  -2  549.45   27.00
   7   8  -2  501.45   27.00
   7   8  -2  521.85   26.30
  -7   8   2  535.65   28.00
   7   8  -2  530.05   26.60
   7   8  -2  525.35   28.20
  -7   8   2  507.15   27.10
  -7   8   2  532.55   26.90
  -7   8   2  530.65   26.70
  -6  -8   2   10.20    1.20
  -6  -8   2    5.90    2.40
  -6  -8   2   12.00    2.00
   6  -8  -2   13.90    2.20
   6  -8  -2    7.20    1.90
   6  -8  -2    8.10    1.90
   6   8  -2    7.40    1.90
  -6   8   2    7.80    1.70
   6   8  -2    9.70    1.70
  -6   8   2    8.60    2.00
  -6   8   2    6.20    1.80
   6   8  -2   10.90    1.90
  -6   8   2   13.10    3.90
   5  -8  -2  137.09    8.30
  -5  -8   2  133.99    7.80
   5  -8  -2  143.59    7.60
  -5  -8   2  140.49    8.80
  -5  -8   2  132.59    7.10
   5  -8  -2  120.99    7.80
   5  -8  -2  135.99    7.70
   5   8  -2  118.69    7.70
   5   8  -2  143.89    7.80
  -5   8   2  140.69    7.70
  -5   8   2  139.19    8.70
   5   8  -2  131.69    7.50
   5   8  -2  129.69    8.70
  -5   8   2  136.79    7.80
  -5   8   2  134.89    7.80
   4  -8  -2  303.17   15.60
  -4  -8   2  287.77   15.30
   4  -8  -2  285.47   15.40
  -4  -8   2  300.57   15.00
  -4  -8   2  301.47   16.30
  -4  -8   2  294.47   14.90
   4  -8  -2  302.57   15.70
  -4  -8   2  292.87   15.30
   4  -8  -2  301.47   15.20
  -4   8   2  275.87   15.20
  -4   8   2  313.47   15.50
   4   8  -2  297.07   15.40
   4   8  -2  291.67   15.30
  -4   8   2  304.87   15.30
   4   8  -2  298.77   15.20
  -4   8   2  299.87   16.30
   4   8  -2  264.97   16.10
  -3  -8   2  688.93   35.20
  -3  -8   2  695.63   34.30
   3  -8  -2  758.12   34.70
  -3  -8   2  701.33   34.10
   3  -8  -2  693.73   34.50
   3  -8  -2  678.03   34.20
   3  -8  -2  708.03   34.20
  -3  -8   2  692.73   34.50
   3   8  -2  708.23   34.50
   3   8  -2  652.23   35.30
  -3   8   2  686.43   35.20
  -3   8   2  682.93   34.50
  -3   8   2  687.53   34.30
  -3   8   2  657.03   34.20
   3   8  -2  671.73   34.30
   3   8  -2  684.73   34.10
  -2  -8   2   21.70    1.90
   2  -8  -2   24.90    1.80
   2  -8  -2   22.00    1.90
  -2  -8   2   18.80    2.30
   2  -8  -2   25.30    1.70
  -2  -8   2   23.20    2.10
  -2  -8   2   25.70    2.10
   2  -8  -2   24.00    2.10
  -2  -8   2   23.90    1.90
  -2  -8   2   24.10    2.40
   2  -8  -2   23.60    2.20
  -2   8   2   23.10    2.30
  -2   8   2   20.20    1.60
   2   8  -2   21.90    2.10
  -2   8   2   26.60    2.20
   2   8  -2   23.30    2.20
   2   8  -2   17.50    2.10
   2   8  -2   18.90    2.60
  -2   8   2   25.40    2.00
  -1  -8   2  687.63   34.20
   1  -8  -2  680.93   34.40
  -1  -8   2  727.13   35.00
  -1  -8   2  695.53   34.10
  -1  -8   2  728.33   34.50
  -1  -8   2  646.44   34.50
  -1   8   2  662.83   33.60
   1   8  -2  640.14   34.40
   1   8  -2  690.33   34.60
   1   8  -2  647.84   34.30
   1   8  -2  743.03   35.20
  -1   8   2  669.93   34.00
  -1   8   2  690.03   34.10
  -1   8   2  745.53   34.50
   0  -8  -2  524.05   26.70
   0  -8   2  540.45   26.40
   0  -8   2  502.45   26.90
   0  -8   2  540.45   27.10
   0  -8   2  550.44   26.50
   0   8   2  501.05   26.10
   0   8   2  549.54   26.70
   0   8  -2  542.35   27.00
   0   8   2  480.55   25.90
   0   8  -2  548.85   26.70
   0   8   2  518.15   26.20
   0   8  -2  556.94   27.40
   0   8  -2  517.75   26.70
   0   8   2  537.75   26.10
   1  -8   2  317.27   16.60
   1  -8   2  308.07   15.80
   1  -8   2  313.07   16.50
   1  -8   2  322.47   15.90
  -1  -8  -2  320.57   16.20
  -1   8  -2  314.97   16.50
  -1   8  -2  283.97   16.00
  -1   8  -2  269.37   16.50
   1   8   2  319.37   15.30
   1   8   2  343.97   17.00
   1   8   2  317.07   15.30
   1   8   2  277.37   15.40
   1   8   2  320.67   15.40
   1   8   2  284.97   15.30
  -1   8  -2  306.47   16.00
   2  -8   2  349.87   17.30
   2  -8   2  305.17   17.80
   2  -8   2  327.77   17.10
   2  -8   2  322.37   17.80
  -2  -8  -2  347.67   17.60
   2  -8   2  327.97   17.00
  -2   8  -2  327.47   17.20
   2   8   2  342.67   16.40
   2   8   2  312.97   16.40
  -2   8  -2  329.87   17.00
   2   8   2  327.67   16.30
   2   8   2  354.76   16.30
  -2   8  -2  306.27   17.20
   2   8   2  329.77   17.60
   2   8   2  331.57   16.80
  -2   8  -2  335.07   17.90
   3  -8   2   68.49    5.30
   3  -8   2   66.69    4.50
   3  -8   2   63.59    5.20
   3  -8   2   60.69    4.30
   3  -8   2   63.29    4.50
   3  -8   2   70.89    4.90
  -3   8  -2   63.89    5.20
  -3   8  -2   66.49    4.70
   3   8   2   63.59    3.40
   3   8   2   64.79    5.10
  -3   8  -2   61.29    4.30
   3   8   2   69.89    4.40
   3   8   2   63.19    4.30
   4  -8   2   14.80    2.50
   4  -8   2   18.60    2.60
   4  -8   2   17.90    3.30
   4  -8   2    9.00    2.20
   4  -8   2   12.30    2.00
   4   8   2   14.40    2.80
  -4   8  -2   20.20    2.60
  -4   8  -2   15.20    2.10
   4   8   2   17.20    1.40
   4   8   2   16.70    2.40
   4   8   2   18.60    2.20
   4   8   2   20.90    1.50
   5  -8   2  454.75   23.20
   5  -8   2  390.26   21.80
  -5  -8  -2  413.86   20.40
   5  -8   2  396.86   21.50
   5  -8   2  408.56   22.20
   5  -8   2  384.16   22.70
   5   8   2  397.16   21.80
  -5   8  -2  403.86   22.70
  -5   8  -2  400.06   21.40
   5   8   2  421.56   21.30
   5   8   2  452.45   20.70
   5   8   2  428.46   20.60
  -5   8  -2  432.46   21.80
  -6  -8  -2    6.00    2.40
   6  -8   2    3.80    2.10
   6  -8   2    5.60    2.50
   6  -8   2    5.60    1.90
  -6  -8  -2    6.80    1.00
   6  -8   2    6.30    2.80
   6   8   2    5.40    1.20
   6   8   2    7.40    1.80
  -6   8  -2    7.00    1.90
  -6   8  -2    4.40    2.10
   6   8   2    5.00    2.50
   6   8   2    5.70    1.20
  -6   8  -2    5.20    2.20
   7  -8   2  139.19    9.10
   7  -8   2  123.29   10.10
   7  -8   2  146.09    9.80
  -7  -8  -2  137.79    7.40
   7  -8   2  124.89    8.60
  -7   8  -2  140.19    8.90
   7   8   2  148.29    7.80
   7   8   2  152.78    7.80
  -7   8  -2  149.88    8.60
   7   8   2  139.99   10.00
   7   8   2  136.39   10.40
   7   8   2  146.19    9.40
   8  -8   2   11.20    2.80
   8  -8   2   17.30    3.40
   8  -8   2   15.80    3.60
  -8  -8  -2   18.00    1.80
   8  -8   2   14.20    3.80
  -8   8  -2   22.60    4.30
  -8   8  -2   12.70    3.00
   8   8   2   15.90    3.70
   8   8   2   19.80    2.30
   8   8   2   19.60    4.70
   8   8   2   18.60    2.50
   8   8   2   16.90    2.10
   9  -8   2   75.79    6.40
   9  -8   2   81.59    6.90
   9  -8   2   84.59    8.90
   9  -8   2  107.59    8.50
  -9   8  -2   86.29    6.60
  -9   8  -2   82.89    8.10
   9   8   2   86.89    5.50
   9   8   2   82.29    8.80
   9   8   2   82.99    5.60
   9   8   2   79.89    5.70
   9   8   2   86.09    7.90
  10  -8   2    2.50    3.30
 -10  -8  -2    1.10    1.20
  10  -8   2    2.10    2.40
  10  -8   2    2.80    4.10
 -10   8  -2    2.90    2.60
  10   8   2   -0.50    2.10
  10   8   2    4.40    3.50
  10   8   2    4.80    1.70
  10   8   2    3.70    4.40
 -11  -9   2    2.50    2.10
  11  -9  -2   -2.60    2.40
  11  -9  -2    5.70    3.20
  11  -9  -2    1.30    2.20
 -11  -9   2    4.30    2.60
 -11   9   2    1.60    2.40
  11   9  -2   -0.20    3.20
  11   9  -2    2.80    2.30
  11   9  -2    2.80    2.20
  11   9  -2    3.20    3.20
 -11   9   2    1.50    3.20
 -11   9   2   -0.10    2.60
 -11   9   2    5.70    2.40
  10  -9  -2   36.30    4.80
  10  -9  -2   42.10    4.30
  10  -9  -2   45.00    5.00
 -10  -9   2   37.30    3.80
  10   9  -2   43.30    4.30
 -10   9   2   39.80    5.30
  10   9  -2   39.30    4.00
 -10   9   2   34.50    5.60
 -10   9   2   42.00    4.80
  10   9  -2   32.80    4.60
  10   9  -2   33.70    6.10
 -10   9   2   37.70    4.30
   9  -9  -2    3.40    2.80
  -9  -9   2    1.70    1.70
   9  -9  -2    2.90    2.00
   9  -9  -2    3.20    2.40
  -9  -9   2    3.40    2.20
   9   9  -2   -0.20    3.00
  -9   9   2    2.40    2.30
   9   9  -2    4.90    2.00
  -9   9   2    4.90    2.80
   9   9  -2    7.50    2.10
   9   9  -2    3.20    3.20
   8  -9  -2  412.86   21.70
  -8  -9   2  365.76   21.60
   8  -9  -2  434.86   21.90
  -8  -9   2  419.46   21.00
   8  -9  -2  382.56   21.10
  -8   9   2  393.96   22.00
  -8   9   2  420.06   23.00
  -8   9   2  404.26   21.30
   8   9  -2  404.36   21.10
   8   9  -2  406.06   21.20
   8   9  -2  399.86   23.10
  -8   9   2  442.86   21.70
   8   9  -2  387.66   21.80
   7  -9  -2   27.70    3.30
  -7  -9   2   24.40    1.90
  -7  -9   2   19.10    2.80
  -7  -9   2   26.10    2.80
  -7  -9   2   23.60    2.00
   7  -9  -2   25.10    2.90
   7  -9  -2   31.80    3.70
  -7   9   2   19.60    3.50
  -7   9   2   30.30    3.60
  -7   9   2   26.80    3.30
   7   9  -2   25.50    4.30
   7   9  -2   30.40    3.10
   7   9  -2   29.80    2.90
   7   9  -2   28.60    3.50
  -7   9   2   23.80    2.90
   6  -9  -2 1197.48   55.49
   6  -9  -2 1062.39   54.29
  -6  -9   2 1075.49   53.59
  -6  -9   2 1131.29   53.69
  -6  -9   2 1084.49   54.59
   6  -9  -2 1059.59   54.69
   6  -9  -2 1068.39   54.49
  -6  -9   2 1092.59   55.79
  -6   9   2 1130.29   54.49
  -6   9   2 1149.98   54.69
   6   9  -2 1152.88   54.49
   6   9  -2 1027.90   54.59
   6   9  -2 1037.80   55.69
  -6   9   2 1121.79   55.79
   6   9  -2 1089.99   54.19
  -6   9   2 1036.50   54.69
   5  -9  -2    3.60    1.40
   5  -9  -2    5.80    1.80
   5  -9  -2    5.30    1.50
  -5  -9   2    6.20    1.50
  -5  -9   2    3.30    1.90
   5  -9  -2    3.60    1.60
  -5  -9   2    5.10    1.10
  -5  -9   2    5.10    1.00
  -5   9   2    4.30    1.50
  -5   9   2    6.30    2.20
  -5   9   2    2.30    1.40
   5   9  -2    2.80    1.50
   5   9  -2    2.20    1.90
  -5   9   2    4.50    1.40
   5   9  -2    2.50    1.40
   5   9  -2    4.70    1.40
  -4  -9   2 1249.07   61.79
  -4  -9   2 1261.57   62.89
  -4  -9   2 1256.57   61.39
   4   9  -2 1274.27   61.89
  -4   9   2 1213.98   61.69
   4   9  -2 1109.69   62.79
   4   9  -2 1310.07   61.69
  -4   9   2 1271.87   61.79
  -4   9   2 1307.47   62.99
   4   9  -2 1263.57   61.89
  -3  -9   2   36.80    3.70
   3  -9  -2   33.50    2.80
   3  -9  -2   35.40    2.90
   3  -9  -2   35.10    2.70
   3  -9  -2   35.30    3.10
   3  -9  -2   32.70    2.50
  -3  -9   2   37.40    2.50
  -3  -9   2   33.90    2.90
  -3  -9   2   39.80    2.80
  -3  -9   2   35.30    2.60
   3   9  -2   40.30    3.20
  -3   9   2   37.80    3.00
  -3   9   2   38.90    2.90
   3   9  -2   41.30    3.10
   3   9  -2   33.20    3.80
   3   9  -2   37.40    2.90
  -3   9   2   32.60    2.50
  -3   9   2   37.90    4.10
  -2  -9   2  843.12   39.90
  -2  -9   2  798.12   39.60
   2  -9  -2  785.22   39.50
  -2  -9   2  807.52   39.60
   2  -9  -2  773.72   39.90
  -2  -9   2  805.52   40.50
  -2  -9   2  814.42   39.50
   2  -9  -2  783.92   39.20
   2  -9  -2  778.92   39.70
   2   9  -2  721.73   40.50
  -2   9   2  876.91   40.70
  -2   9   2  865.61   39.70
  -2   9   2  817.32   39.80
   2   9  -2  784.72   39.90
  -2   9   2  801.52   39.30
  -2   9   2  808.52   40.10
   2   9  -2  802.32   39.90
   2   9  -2  745.33   39.70
  -1  -9   2    7.20    1.50
  -1  -9   2    6.00    1.10
  -1  -9   2    7.90    1.30
   1  -9  -2    6.90    1.40
  -1  -9   2    4.60    1.40
   1  -9  -2    6.40    0.90
  -1  -9   2    5.00    1.30
   1  -9  -2    5.90    1.10
   1  -9  -2    6.30    0.90
   1   9  -2    4.60    1.30
   1   9  -2    7.40    1.50
  -1   9   2    4.80    1.30
  -1   9   2    5.60    1.10
  -1   9   2    6.40    1.20
   1   9  -2    4.50    1.40
   1   9  -2    5.90    1.50
   1   9  -2    5.70    2.00
   0  -9   2 1014.40   47.90
   0   9   2  926.31   47.50
   0   9  -2  997.70   48.60
   0   9   2  984.90   47.70
   0   9  -2 1021.50   48.20
   0   9  -2  957.80   48.20
   0   9  -2  879.81   47.90
   1  -9   2  381.76   20.60
   1  -9   2  393.66   20.00
   1  -9   2  385.26   20.70
  -1  -9  -2  391.46   20.40
   1  -9   2  388.06   19.90
   1   9   2  389.26   19.40
   1   9   2  420.16   19.60
   1   9   2  388.36   19.40
  -1   9  -2  359.66   20.80
  -1   9  -2  398.66   20.20
   1   9   2  377.76   19.50
   1   9   2  418.46   20.50
   1   9   2  389.86   19.40
  -1   9  -2  381.36   20.20
  -1   9  -2  400.76   20.70
   2  -9   2  498.85   26.80
   2  -9   2  488.85   26.70
   2  -9   2  532.55   27.60
   2  -9   2  542.45   27.00
  -2  -9  -2  537.15   27.40
   2  -9   2  504.65   27.60
   2   9   2  543.35   26.50
   2   9   2  559.74   26.10
  -2   9  -2  511.05   27.10
   2   9   2  555.84   26.20
   2   9   2  499.15   26.20
   2   9   2  537.05   26.10
  -2   9  -2  537.35   27.10
  -2   9  -2  555.14   26.90
   2   9   2  542.15   27.50
  -2   9  -2  532.35   27.70
   3  -9   2    1.20    1.30
   3  -9   2   -0.90    1.50
   3  -9   2    0.40    1.40
   3  -9   2    0.90    1.40
   3  -9   2    1.70    1.40
   3  -9   2    1.20    1.30
  -3   9  -2    0.80    1.50
   3   9   2    0.80    0.60
   3   9   2    1.00    1.10
  -3   9  -2    2.30    1.40
  -3   9  -2    1.40    1.60
  -3   9  -2   -0.60    1.20
   3   9   2    1.20    1.10
   3   9   2    0.90    0.70
   3   9   2    1.00    1.60
   4  -9   2  859.31   42.50
   4  -9   2  812.42   42.40
   4  -9   2  866.81   43.60
   4  -9   2  886.41   42.90
   4  -9   2  778.42   42.60
   4  -9   2  792.02   43.50
   4   9   2  791.72   43.30
   4   9   2  909.31   41.50
  -4   9  -2  857.11   42.40
  -4   9  -2  852.41   43.60
   4   9   2  880.21   41.50
  -4   9  -2  846.62   42.60
   4   9   2  867.51   42.20
   4   9   2  835.52   42.40
   5  -9   2    6.90    1.90
   5  -9   2    5.20    2.20
   5  -9   2    9.40    2.90
   5  -9   2    5.00    1.90
   5  -9   2    5.30    2.00
   5  -9   2    8.70    4.20
   5   9   2   10.40    1.20
   5   9   2    9.40    1.70
  -5   9  -2    9.20    2.70
  -5   9  -2   11.40    2.10
   5   9   2    3.00    2.20
   5   9   2    7.60    1.20
  -5   9  -2    6.50    2.20
   5   9   2   10.10    2.20
   6  -9   2  638.74   32.70
   6  -9   2  560.44   31.80
   6  -9   2  684.73   33.90
   6  -9   2  550.34   33.20
   6  -9   2  604.54   32.30
  -6   9  -2  606.74   33.30
   6   9   2  675.53   31.50
   6   9   2  664.83   30.90
   6   9   2  632.74   33.60
  -6   9  -2  629.04   31.80
   6   9   2  616.74   31.00
   6   9   2  592.44   33.10
  -6   9  -2  646.14   32.20
   7  -9   2   44.90    5.10
   7  -9   2   41.60    4.70
   7  -9   2   34.90    3.90
   7  -9   2   29.90    4.80
  -7  -9  -2   40.40    2.40
   7   9   2   41.90    4.90
   7   9   2   39.00    3.10
  -7   9  -2   32.90    3.90
   7   9   2   38.00    3.30
   7   9   2   30.80    4.90
   7   9   2   43.70    3.00
  -7   9  -2   37.80    3.90
   8  -9   2  267.27   17.20
   8  -9   2  291.57   16.60
   8  -9   2  280.47   15.90
   8  -9   2  251.87   15.20
  -8   9  -2  283.97   17.20
   8   9   2  253.97   14.40
   8   9   2  262.07   16.00
   8   9   2  273.57   14.20
  -8   9  -2  288.37   15.60
   8   9   2  289.07   17.70
   8   9   2  279.97   14.30
   9  -9   2   41.40    4.90
   9  -9   2   56.29    6.50
  -9  -9  -2   54.29    3.20
   9  -9   2   50.69    5.60
   9  -9   2   48.00    6.30
   9   9   2   49.60    3.90
   9   9   2   55.09    6.20
  -9   9  -2   51.39    5.30
   9   9   2   58.39    4.30
   9   9   2   52.69    7.30
   9   9   2   56.09    4.00
 -11 -10   2    1.30    1.90
 -11 -10   2    0.80    2.60
  11 -10  -2    2.10    3.00
  11 -10  -2   -0.20    2.50
  11  10  -2    0.40    4.80
  11  10  -2    3.00    3.00
  11  10  -2    1.20    2.10
 -11  10   2   -4.10    2.50
  11  10  -2    2.20    2.30
  10 -10  -2   25.80    4.30
  10 -10  -2   27.00    4.30
  10 -10  -2   21.10    3.30
  10  10  -2   24.20    3.20
  10  10  -2   19.70    4.80
  10  10  -2   24.40    4.30
 -10  10   2   21.10    4.70
 -10  10   2   27.80    5.30
  10  10  -2   23.40    3.40
 -10  10   2   23.20    3.90
 -10  10   2   25.10    3.60
  -9 -10   2   55.29    5.50
   9 -10  -2   42.60    4.50
  -9 -10   2   60.69    4.40
   9 -10  -2   45.60    5.20
   9 -10  -2   60.49    5.90
   9  10  -2   57.69    4.70
  -9  10   2   56.99    5.10
  -9  10   2   55.69    5.80
   9  10  -2   54.69    7.00
   9  10  -2   48.30    4.50
   9  10  -2   55.79    6.00
  -9  10   2   54.99    5.40
  -9  10   2   61.29    6.90
   8 -10  -2   15.80    2.60
  -8 -10   2   14.40    2.80
  -8 -10   2   20.40    2.60
   8 -10  -2   20.60    3.50
   8 -10  -2   18.90    3.10
   8  10  -2   15.20    2.90
  -8  10   2   16.00    3.20
   8  10  -2    8.60    3.10
   8  10  -2   19.50    2.80
   8  10  -2   18.30    2.60
  -7 -10   2  470.15   23.30
   7 -10  -2  453.85   24.80
  -7 -10   2  448.56   22.40
   7 -10  -2  454.95   23.50
   7 -10  -2  482.95   23.90
  -7 -10   2  431.26   23.70
  -7  10   2  456.45   25.10
   7  10  -2  425.96   23.80
  -7  10   2  478.45   23.70
   7  10  -2  432.86   23.20
   7  10  -2  462.75   23.50
   7  10  -2  447.66   25.60
  -7  10   2  454.25   24.10
  -7  10   2  468.55   23.90
  -6 -10   2  382.86   20.40
   6 -10  -2  407.36   21.20
   6 -10  -2  392.96   20.60
  -6 -10   2  396.46   21.70
  -6 -10   2  381.76   19.40
  -6 -10   2  379.86   19.40
  -6 -10   2  376.26   20.10
   6 -10  -2  414.46   20.20
   6 -10  -2  413.76   20.40
  -6  10   2  368.26   20.50
  -6  10   2  413.16   20.40
   6  10  -2  367.76   21.70
  -6  10   2  407.76   20.60
  -6  10   2  382.36   21.60
   6  10  -2  393.76   20.50
   6  10  -2  367.26   20.00
   6  10  -2  387.66   20.20
  -5 -10   2  155.98    8.20
  -5 -10   2  153.98    8.20
   5 -10  -2  163.88    9.60
   5 -10  -2  153.08    8.70
  -5 -10   2  159.38   10.20
  -5 -10   2  162.68    8.90
   5 -10  -2  147.79    9.10
   5 -10  -2  161.08    8.80
  -5  10   2  159.88    9.20
  -5  10   2  148.69    8.90
   5  10  -2  154.68    9.00
  -5  10   2  143.49    9.90
   5  10  -2  174.08    9.00
  -5  10   2  172.28    9.10
   5  10  -2  149.19    8.70
   5  10  -2  157.08   10.70
  -4 -10   2   99.29    5.50
   4 -10  -2  104.69    6.20
   4 -10  -2  103.39    6.40
  -4 -10   2   98.99    5.50
  -4 -10   2   98.29    5.90
  -4 -10   2   97.79    7.10
   4 -10  -2  101.09    5.80
   4 -10  -2   95.59    6.00
   4 -10  -2  104.69    5.90
  -4 -10   2  100.79    6.00
   4  10  -2   98.59    6.00
  -4  10   2  101.59    6.10
   4  10  -2   93.29    5.20
  -4  10   2   99.19    6.20
   4  10  -2   98.59    7.20
  -4  10   2   97.79    7.10
  -4  10   2   99.49    5.90
   4  10  -2   94.19    5.90
   4  10  -2  100.29    6.10
  -3 -10   2 1145.99   54.99
  -3 -10   2 1103.49   53.59
   3 -10  -2 1157.58   53.89
   3 -10  -2 1078.09   53.99
  -3 -10   2 1100.09   53.59
  -3 -10   2 1132.49   54.09
  -3  10   2 1022.40   53.99
  -3  10   2 1152.68   55.09
  -3  10   2 1151.38   53.99
   3  10  -2 1093.79   54.09
   3  10  -2 1066.39   53.79
  -3  10   2 1049.89   53.59
   3  10  -2  972.40   54.89
   3  10  -2 1041.00   53.89
   2 -10  -2   51.79    3.70
  -2 -10   2   58.19    4.60
   2 -10  -2   55.69    3.50
   2 -10  -2   60.09    3.40
  -2 -10   2   60.99    3.70
  -2 -10   2   53.49    3.90
  -2 -10   2   58.29    3.60
   2 -10  -2   58.89    4.10
  -2 -10   2   55.49    3.50
   2  10  -2   54.29    3.90
  -2  10   2   57.09    3.80
  -2  10   2   55.29    4.10
   2  10  -2   46.00    3.70
  -2  10   2   53.19    3.10
  -2  10   2   55.99    4.60
   2  10  -2   58.79    4.00
   2  10  -2   53.99    4.70
  -2  10   2   56.49    3.70
  -1 -10   2  141.09    7.60
  -1 -10   2  146.79    7.30
  -1 -10   2  131.39    7.90
   1 -10  -2  135.49    7.10
   1 -10  -2  133.29    7.40
   1 -10  -2  133.89    7.00
  -1 -10   2  140.89    8.40
   1 -10  -2  137.59    7.90
  -1 -10   2  143.89    7.50
  -1  10   2  132.89    8.20
  -1  10   2  137.39    7.40
  -1  10   2  126.19    7.50
   1  10  -2  129.59    7.90
   1  10  -2  130.99    7.80
  -1  10   2  148.79    8.00
   1  10  -2  125.79    8.50
   1  10  -2  132.09    7.70
   1  10  -2  138.19    8.00
   0 -10   2  367.16   18.50
   0 -10  -2  356.06   18.90
   0 -10   2  369.56   19.30
   0 -10   2  371.26   19.20
   0 -10   2  371.26   18.50
   0  10  -2  335.07   19.40
   0  10   2  354.46   18.20
   0  10   2  333.97   18.30
   0  10   2  364.46   18.40
   0  10  -2  350.06   18.60
   0  10   2  402.16   19.10
   0  10  -2  365.16   18.90
   0  10  -2  383.06   18.90
   0  10   2  364.46   19.10
   0  10  -2  340.37   19.10
   1 -10   2  254.17   13.90
   1 -10   2  251.97   14.30
   1 -10   2  253.67   14.30
   1 -10   2  253.47   13.50
   1 -10   2  268.77   13.50
  -1 -10  -2  255.87   14.00
   1  10   2  246.98   13.10
   1  10   2  256.47   12.80
   1  10   2  277.67   14.20
  -1  10  -2  268.77   13.90
  -1  10  -2  258.67   13.90
   1  10   2  240.28   13.00
   1  10   2  273.37   13.20
  -1  10  -2  263.17   14.40
   1  10   2  247.58   13.00
  -1  10  -2  246.18   14.50
   2 -10   2   23.40    2.60
   2 -10   2   26.90    2.70
  -2 -10  -2   29.10    3.20
   2 -10   2   24.80    3.30
   2 -10   2   22.80    2.50
   2 -10   2   25.50    3.40
   2  10   2   26.80    3.30
  -2  10  -2   23.30    2.50
   2  10   2   26.20    2.10
  -2  10  -2   23.40    3.40
  -2  10  -2   24.60    2.80
   2  10   2   25.10    2.00
   2  10   2   22.20    1.90
  -2  10  -2   24.50    3.00
   2  10   2   27.20    1.90
   2  10   2   22.10    1.90
   3 -10   2  108.49    7.10
   3 -10   2  117.89   10.80
   3 -10   2  121.29    7.20
   3 -10   2  114.49    9.20
   3 -10   2  112.79    7.00
   3 -10   2  108.19    8.60
   3  10   2  115.49    6.20
  -3  10  -2  118.39    7.30
   3  10   2  105.99    6.00
  -3  10  -2  107.69    7.10
  -3  10  -2  119.29    7.10
  -3  10  -2  115.79    8.90
   3  10   2  122.39    6.80
   3  10   2  119.19    6.10
   3  10   2  112.09    7.70
   3  10   2  118.79    8.00
   4 -10   2    4.30    1.80
   4 -10   2    2.30    2.10
   4 -10   2    9.00    2.30
   4 -10   2    5.90    1.80
   4 -10   2    3.40    1.70
   4 -10   2    2.30    1.90
   4  10   2    5.00    1.60
   4  10   2    5.70    1.00
   4  10   2    3.50    0.90
   4  10   2    4.40    1.50
  -4  10  -2    2.80    1.60
  -4  10  -2    5.70    2.40
   4  10   2    5.20    1.00
   4  10   2    6.20    2.50
  -4  10  -2    3.40    1.90
   5 -10   2  575.54   31.10
   5 -10   2  549.35   30.80
   5 -10   2  651.83   31.70
   5 -10   2  635.84   32.40
   5 -10   2  548.35   30.70
  -5  10  -2  570.44   32.10
   5  10   2  617.44   29.90
   5  10   2  590.34   30.90
  -5  10  -2  620.64   31.10
   5  10   2  605.54   32.20
   5  10   2  638.54   29.80
  -5  10  -2  598.44   30.80
   5  10   2  636.74   30.40
   6 -10   2   74.89    5.70
   6 -10   2   82.59    6.60
   6 -10   2   72.69    5.90
   6 -10   2   80.99    7.20
   6 -10   2   71.99    7.10
   6  10   2   77.99    6.30
  -6  10  -2   72.29    6.00
   6  10   2   80.99    4.70
   6  10   2   80.99    4.50
  -6  10  -2   76.89    5.70
   6  10   2   72.79    7.10
   6  10   2   82.69    5.00
   7 -10   2  163.28   12.00
   7 -10   2  155.38   10.30
   7 -10   2  189.48   11.40
   7 -10   2  200.68   12.60
   7 -10   2  176.98   10.80
   7  10   2  166.08    9.00
   7  10   2  167.98    9.30
   7  10   2  171.08   10.80
  -7  10  -2  173.88   10.60
  -7  10  -2  174.08   12.00
   7  10   2  174.58   12.20
   7  10   2  165.88    9.20
   8 -10   2    6.70    3.20
   8 -10   2   10.30    3.10
   8 -10   2   -1.40    2.50
   8 -10   2    7.80    3.60
   8 -10   2    3.00    2.30
   8  10   2    7.10    3.70
   8  10   2    4.20    1.60
   8  10   2    5.70    1.40
  -8  10  -2    2.00    2.70
   8  10   2    2.60    2.80
   8  10   2    7.30    1.40
  -8  10  -2    4.70    2.70
   9 -10   2    0.90    3.00
   9 -10   2    0.60    3.00
   9 -10   2    0.00    2.20
   9 -10   2    3.30    2.40
  -9  10  -2    1.90    2.70
   9  10   2    2.20    1.70
   9  10   2    3.50    3.70
   9  10   2    5.60    3.30
   9  10   2    1.80    1.30
 -11 -11   2   20.60    4.10
 -11 -11   2   24.20    3.00
  11 -11  -2   25.40    4.50
  11 -11  -2   20.10    3.40
  11 -11  -2   24.80    4.10
  11  11  -2   17.80    3.10
  11  11  -2   20.00    5.40
 -11  11   2   23.80    4.80
  11  11  -2   22.10    3.40
  11  11  -2   22.90    4.50
  10 -11  -2    0.80    2.10
 -10 -11   2    0.30    1.70
 -10 -11   2    2.50    2.80
  10 -11  -2   -0.80    2.40
  10 -11  -2    5.20    3.10
  10 -11  -2    1.60    2.90
  10  11  -2    2.80    2.20
  10  11  -2    1.90    2.60
  10  11  -2    4.30    2.10
 -10  11   2    7.20    2.60
 -10  11   2    2.10    3.30
 -10  11   2    1.00    3.70
  10  11  -2   -1.30    3.20
 -10  11   2   -0.70    2.30
   9 -11  -2   53.89    5.50
   9 -11  -2   62.49    5.90
  -9 -11   2   52.59    5.40
   9 -11  -2   43.60    4.60
  -9  11   2   54.39    6.50
   9  11  -2   41.70    6.00
   9  11  -2   54.59    5.70
  -9  11   2   58.59    5.20
   9  11  -2   51.09    4.50
  -9  11   2   51.29    5.30
   9  11  -2   50.29    4.70
  -9  11   2   60.39    5.80
   8 -11  -2   82.49    6.20
   8 -11  -2   73.99    5.70
   8 -11  -2   78.19    6.40
  -8 -11   2   75.39    5.30
   8 -11  -2   89.59    7.30
  -8 -11   2   72.39    6.00
  -8  11   2   77.99    6.30
   8  11  -2   69.59    6.20
   8  11  -2   75.59    7.80
   8  11  -2   80.49    5.50
   8  11  -2   74.19    5.60
  -8  11   2   81.09    6.20
   7 -11  -2    7.70    2.50
   7 -11  -2    5.60    2.40
  -7 -11   2    7.10    2.90
   7 -11  -2    6.20    2.20
  -7 -11   2    6.40    1.80
  -7 -11   2    4.20    1.80
   7 -11  -2    6.80    2.10
   7  11  -2    6.10    2.80
   7  11  -2    2.80    2.80
  -7  11   2    4.10    2.40
   7  11  -2    2.90    2.00
  -7  11   2    0.10    1.30
  -7  11   2    2.30    1.90
   7  11  -2    3.60    1.90
   6 -11  -2   19.80    2.50
   6 -11  -2   12.80    2.50
  -6 -11   2   15.60    1.50
  -6 -11   2   16.30    1.50
  -6 -11   2   16.70    3.50
  -6 -11   2   17.60    2.30
  -6 -11   2   15.40    2.40
   6 -11  -2   15.20    2.40
   6 -11  -2   18.40    3.10
   6  11  -2   16.90    2.40
   6  11  -2   16.20    3.70
  -6  11   2   16.70    2.60
   6  11  -2   13.20    2.30
   6  11  -2   20.60    2.80
  -6  11   2   22.30    2.90
  -6  11   2   22.20    3.90
   5 -11  -2  219.28   12.70
  -5 -11   2  224.48   11.40
  -5 -11   2  219.38   11.30
   5 -11  -2  198.68   13.70
   5 -11  -2  220.68   11.90
  -5 -11   2  223.28   13.40
  -5 -11   2  221.38   12.00
   5  11  -2  220.18   11.90
  -5  11   2  219.38   12.10
  -5  11   2  230.48   12.40
  -5  11   2  224.38   13.40
   5  11  -2  211.18   13.50
  -5  11   2  232.18   12.20
   5  11  -2  227.08   12.20
   5  11  -2  228.08   12.20
   4 -11  -2   84.59    5.00
   4 -11  -2   84.49    5.30
  -4 -11   2   81.39    4.70
   4 -11  -2   81.19    5.50
  -4 -11   2   83.59    4.80
   4 -11  -2   83.59    5.70
  -4 -11   2   76.29    5.00
  -4 -11   2   77.59    5.20
   4 -11  -2   84.69    5.10
  -4  11   2   91.09    5.70
  -4  11   2   79.79    5.10
   4  11  -2   74.99    6.80
   4  11  -2   74.89    5.20
   4  11  -2   89.69    5.40
  -4  11   2   83.39    5.40
   4  11  -2   82.39    4.60
  -4  11   2   95.59    7.80
  -3 -11   2  386.16   19.30
  -3 -11   2  384.56   19.10
  -3 -11   2  371.96   20.50
   3 -11  -2  391.06   19.00
   3 -11  -2  367.36   19.40
   3 -11  -2  386.06   19.20
   3 -11  -2  421.46   20.00
  -3 -11   2  386.86   19.20
  -3 -11   2  378.46   19.60
   3 -11  -2  380.06   19.60
   3  11  -2  355.56   20.70
  -3  11   2  381.56   19.70
   3  11  -2  357.96   19.50
  -3  11   2  396.06   20.70
  -3  11   2  377.16   19.50
   3  11  -2  358.86   19.40
   3  11  -2  383.56   19.70
  -3  11   2  370.46   19.20
   2 -11  -2   27.30    2.80
  -2 -11   2   24.90    2.20
  -2 -11   2   29.20    2.40
  -2 -11   2   30.90    2.70
   2 -11  -2   26.00    2.20
   2 -11  -2   26.60    2.10
  -2 -11   2   28.90    2.80
  -2 -11   2   27.00    3.40
   2 -11  -2   23.50    2.40
  -2 -11   2   25.20    2.20
   2  11  -2   29.30    2.80
  -2  11   2   19.30    2.80
  -2  11   2   29.10    2.60
   2  11  -2   25.30    3.50
  -2  11   2   22.50    2.80
   2  11  -2   22.80    2.60
   2  11  -2   23.80    2.70
  -2  11   2   20.30    2.40
   1 -11  -2  291.37   15.30
   1 -11  -2  302.17   14.90
  -1 -11   2  311.17   15.10
  -1 -11   2  309.67   16.40
   1 -11  -2  294.07   14.90
  -1 -11   2  301.07   15.30
  -1 -11   2  299.47   15.90
   1 -11  -2  292.47   15.80
  -1 -11   2  303.27   15.40
   1  11  -2  299.97   16.00
  -1  11   2  302.07   15.90
  -1  11   2  263.47   15.30
  -1  11   2  300.27   16.20
   1  11  -2  290.47   15.60
  -1  11   2  299.27   15.30
   1  11  -2  312.57   15.80
   1  11  -2  274.87   16.50
   1  11  -2  303.47   15.80
   0 -11  -2   13.40    2.20
   0 -11   2   16.80    1.90
   0 -11   2   13.40    1.90
   0 -11   2    9.80    2.10
   0 -11   2   17.90    2.70
   0  11   2   11.80    1.60
   0  11   2   13.80    1.80
   0  11   2   14.60    2.30
   0  11  -2   15.00    2.30
   0  11  -2   12.20    2.10
   0  11  -2   15.70    2.20
   0  11  -2   16.50    2.60
   0  11   2   11.00    1.60
   0  11   2   15.40    1.70
   0  11  -2   11.00    2.40
  -1 -11  -2  134.99    8.20
   1 -11   2  136.19    8.50
   1 -11   2  131.69    7.60
   1 -11   2  144.99    8.60
   1 -11   2  128.79    7.60
   1  11   2  137.39    7.20
  -1  11  -2  118.69    8.60
   1  11   2  135.99    8.20
   1  11   2  124.39    7.20
   1  11   2  143.19    7.80
  -1  11  -2  126.69    8.00
   1  11   2  131.99    7.30
  -1  11  -2  124.69    8.40
  -1  11  -2  137.79    8.00
   2 -11   2    4.70    2.10
   2 -11   2    4.60    1.70
   2 -11   2    6.10    1.60
   2 -11   2    4.40    2.00
  -2 -11  -2    3.30    1.80
   2 -11   2    5.10    1.50
  -2  11  -2    4.40    1.70
   2  11   2    4.60    1.90
   2  11   2    3.40    1.10
  -2  11  -2    4.10    2.10
   2  11   2    4.50    1.00
   2  11   2    2.10    1.00
  -2  11  -2    3.80    1.50
   2  11   2    5.10    1.10
  -2  11  -2    1.90    1.60
   2  11   2    5.40    1.10
   3 -11   2   43.80    5.00
   3 -11   2   49.60    4.00
   3 -11   2   48.40    4.80
  -3 -11  -2   46.50    4.60
   3 -11   2   48.20    4.00
   3 -11   2   54.59    4.20
   3  11   2   47.70    3.80
  -3  11  -2   41.60    4.80
   3  11   2   53.49    3.10
   3  11   2   56.89    3.20
   3  11   2   47.40    3.50
  -3  11  -2   39.20    4.10
  -3  11  -2   49.70    4.10
  -3  11  -2   56.89    4.30
   3  11   2   44.60    4.70
   3  11   2   48.90    3.10
   4 -11   2  224.28   12.10
   4 -11   2  229.28   12.40
   4 -11   2  200.88   13.20
   4 -11   2  226.48   13.30
   4 -11   2  220.08   12.00
   4 -11   2  201.78   12.20
  -4  11  -2  223.28   12.30
   4  11   2  228.18   11.70
   4  11   2  195.48   11.00
   4  11   2  220.58   11.10
   4  11   2  206.68   11.70
   4  11   2  221.68   11.00
  -4  11  -2  202.08   12.30
  -4  11  -2  219.88   13.30
  -4  11  -2  212.68   12.00
   5 -11   2    7.20    2.20
   5 -11   2   10.90    3.10
   5 -11   2    6.80    2.80
   5 -11   2    3.10    1.90
   5 -11   2    7.90    2.20
   5  11   2    9.10    2.10
  -5  11  -2    6.00    2.50
   5  11   2    5.50    1.30
   5  11   2    9.60    1.70
  -5  11  -2    8.10    2.20
   5  11   2    5.80    1.10
   5  11   2    5.40    2.60
   6 -11   2   -1.70    2.10
   6 -11   2    3.60    2.00
   6 -11   2    0.20    2.20
   6 -11   2   -1.10    2.10
  -6  11  -2    0.60    1.60
   6  11   2   -0.30    1.10
   6  11   2    1.90    0.90
   6  11   2    3.90    2.90
  -6  11  -2    1.20    2.30
   6  11   2   -1.80    1.70
   6  11   2   -0.90    1.10
   7 -11   2    9.50    3.10
   7 -11   2   12.60    4.30
   7 -11   2    5.90    2.40
   7 -11   2    9.00    3.80
   7 -11   2    7.60    2.60
   7 -11   2    6.60    2.50
   7  11   2   12.20    2.90
   7  11   2   10.30    1.40
  -7  11  -2    4.00    2.60
   7  11   2    6.60    3.40
  -7  11  -2    8.60    3.10
   7  11   2    7.50    1.70
   8 -11   2    6.20    3.60
   8 -11   2    6.10    4.90
   8 -11   2    5.40    3.60
   8 -11   2    7.60    3.40
   8 -11   2    4.90    2.50
  -8  11  -2   11.50    3.20
  -8  11  -2    8.10    3.90
   8  11   2    8.50    1.90
   8  11   2    8.10    2.90
   8  11   2    8.00    1.40
   8  11   2    6.70    3.90
   9 -11   2   55.19    6.40
   9 -11   2   84.79    8.00
   9 -11   2   60.39    9.50
   9 -11   2   78.09    6.80
   9  11   2   83.59    5.30
  -9  11  -2   86.59    6.90
   9  11   2   68.19    4.60
   9  11   2   81.59    9.30
   9  11   2   75.49    7.20
  10 -12  -2   15.30    3.30
  10 -12  -2   29.40    5.30
  10 -12  -2   24.80    4.10
  10 -12  -2   13.10    3.70
 -10 -12   2   19.20    2.70
 -10 -12   2   22.20    3.80
  10  12  -2   14.90    2.90
  10  12  -2   16.60    4.70
 -10  12   2   15.50    3.70
  10  12  -2   19.00    3.00
  10  12  -2   15.60    3.50
 -10  12   2   25.80    4.30
  -9 -12   2  313.27   17.20
   9 -12  -2  321.57   18.30
  -9 -12   2  317.47   18.20
   9 -12  -2  327.57   17.70
   9 -12  -2  340.17   18.40
  -9  12   2  352.36   18.30
   9  12  -2  330.47   18.30
  -9  12   2  300.97   18.30
   9  12  -2  311.57   18.30
  -9  12   2  349.57   20.10
   9  12  -2  328.77   20.20
   9  12  -2  315.77   17.60
  -9  12   2  323.67   17.90
   8 -12  -2   53.79    5.90
   8 -12  -2   55.19    5.60
   8 -12  -2   56.89    5.20
  -8 -12   2   53.49    4.30
  -8 -12   2   43.20    4.70
   8 -12  -2   60.09    5.00
   8  12  -2   50.99    6.50
   8  12  -2   56.39    5.20
   8  12  -2   50.49    4.50
  -8  12   2   50.79    5.20
   8  12  -2   52.99    4.60
  -8  12   2   54.99    5.30
  -8  12   2   54.79    4.90
  -8  12   2   35.50    5.40
   7 -12  -2   28.60    3.40
   7 -12  -2   42.70    4.20
   7 -12  -2   43.00    5.00
  -7 -12   2   30.90    3.50
  -7 -12   2   29.80    3.20
   7 -12  -2   32.30    3.90
   7  12  -2   30.00    4.80
   7  12  -2   35.60    3.90
   7  12  -2   35.30    3.60
  -7  12   2   32.40    4.40
  -7  12   2   32.70    3.80
   7  12  -2   37.50    3.50
   6 -12  -2   18.70    3.00
  -6 -12   2   15.60    2.40
   6 -12  -2   21.00    2.70
  -6 -12   2   16.90    1.40
  -6 -12   2   17.50    2.40
   6 -12  -2   15.10    2.40
  -6 -12   2   20.20    3.80
   6 -12  -2   14.60    3.70
   6  12  -2   13.50    2.50
   6  12  -2   16.00    2.50
   6  12  -2   17.70    2.50
  -6  12   2   15.80    2.60
  -6  12   2   18.90    2.70
  -6  12   2   15.80    3.00
   6  12  -2   20.40    4.50
   5 -12  -2  575.44   28.80
  -5 -12   2  561.74   30.40
  -5 -12   2  539.25   28.80
  -5 -12   2  576.04   28.20
   5 -12  -2  569.94   28.80
   5 -12  -2  573.24   29.30
  -5 -12   2  561.44   28.20
   5 -12  -2  560.14   29.10
   5 -12  -2  636.74   29.90
   5  12  -2  562.74   28.90
  -5  12   2  580.84   29.30
  -5  12   2  584.74   30.60
   5  12  -2  576.24   29.10
   5  12  -2  516.95   30.40
   5  12  -2  570.24   29.00
  -5  12   2  560.34   29.00
  -5  12   2  596.54   29.20
  -4 -12   2  565.54   28.50
  -4 -12   2  566.94   27.90
  -4 -12   2  589.84   28.30
   4 -12  -2  575.74   29.00
   4 -12  -2  588.24   28.10
   4 -12  -2  515.95   28.60
   4 -12  -2  586.24   28.30
  -4 -12   2  557.94   29.70
   4 -12  -2  577.94   28.50
  -4 -12   2  530.95   27.90
  -4  12   2  552.24   28.20
  -4  12   2  592.04   28.60
   4  12  -2  533.25   28.00
  -4  12   2  560.44   28.70
   4  12  -2  539.55   29.90
   4  12  -2  567.74   28.60
   4  12  -2  534.35   28.40
  -4  12   2  573.74   29.90
  -3 -12   2  680.03   34.60
   3 -12  -2  669.63   35.10
   3 -12  -2  666.73   34.80
   3 -12  -2  717.73   35.50
  -3 -12   2  707.03   36.50
   3 -12  -2  750.02   34.50
  -3 -12   2  699.73   35.20
  -3 -12   2  719.63   34.70
   3 -12  -2  712.93   34.70
  -3 -12   2  686.83   34.60
  -3  12   2  697.53   35.10
   3  12  -2  664.13   35.00
   3  12  -2  670.83   35.00
   3  12  -2  730.83   35.30
  -3  12   2  693.23   36.30
   2 -12  -2  191.68   12.10
  -2 -12   2  205.68   10.50
  -2 -12   2  211.08   12.00
  -2 -12   2  203.98   10.70
   2 -12  -2  209.18   10.50
   2 -12  -2  211.28   10.60
  -2 -12   2  204.48   10.60
   2 -12  -2  214.88   11.40
   2  12  -2  180.58   12.00
  -2  12   2  195.38   11.10
  -2  12   2  208.08   12.00
   2  12  -2  195.38   11.10
   2  12  -2  170.58   10.90
   2  12  -2  203.28   11.20
   2  12  -2  204.48   11.20
  -2  12   2  194.08   10.80
  -2  12   2  198.78   11.50
  -1 -12   2  532.45   26.00
  -1 -12   2  519.55   26.60
  -1 -12   2  529.15   25.70
  -1 -12   2  524.95   27.10
   1 -12  -2  516.85   25.50
   1 -12  -2  533.75   25.50
  -1 -12   2  555.34   26.10
   1 -12  -2  528.55   26.60
  -1  12   2  522.35   26.00
  -1  12   2  470.85   26.00
   1  12  -2  448.06   26.20
   1  12  -2  508.45   26.70
   1  12  -2  546.35   26.50
  -1  12   2  476.15   26.60
   1  12  -2  517.95   26.50
   1  12  -2  489.75   27.30
  -1  12   2  544.65   27.00
   0 -12   2   65.39    4.50
   0 -12   2   62.19    5.20
   0 -12  -2   68.59    5.00
   0 -12   2   61.49    5.10
   0 -12   2   64.49    4.30
   0  12   2   66.29    4.30
   0  12   2   67.79    4.30
   0  12  -2   66.09    5.20
   0  12  -2   61.49    4.70
   0  12   2   62.69    5.00
   0  12   2   58.69    4.90
   0  12   2   70.79    4.30
   0  12   2   71.49    4.50
   0  12  -2   67.69    5.00
   0  12  -2   71.69    5.80
   0  12  -2   66.49    4.80
   1 -12   2  788.92   39.00
  -1 -12  -2  803.22   39.70
   1 -12   2  840.62   39.50
   1 -12   2  709.83   39.80
   1 -12   2  817.52   41.60
   1 -12   2  716.43   38.90
   1  12   2  818.52   38.70
   1  12   2  778.32   38.70
   1  12   2  832.22   38.80
  -1  12  -2  784.62   39.50
   1  12   2  714.23   38.80
  -1  12  -2  757.52   39.30
  -1  12  -2  730.93   40.30
  -1  12  -2  767.02   40.00
   1  12   2  837.42   39.80
   2 -12   2   31.70    3.10
  -2 -12  -2   22.60    3.30
   2 -12   2   41.90    5.10
   2 -12   2   31.80    3.10
   2 -12   2   30.70    3.10
   2 -12   2   34.00    4.20
   2  12   2   28.90    2.10
  -2  12  -2   29.60    3.40
  -2  12  -2   22.40    3.10
   2  12   2   29.00    2.40
   2  12   2   31.40    2.60
   2  12   2   33.30    4.00
  -2  12  -2   30.50    4.10
   2  12   2   34.10    2.60
   2  12   2   29.90    2.80
  -2  12  -2   26.80    3.00
   3 -12   2  660.83   35.10
   3 -12   2  689.13   36.40
   3 -12   2  726.23   36.40
  -3 -12  -2  677.53   36.00
   3 -12   2  709.03   35.30
   3 -12   2  687.43   35.20
  -3  12  -2  659.43   36.30
   3  12   2  699.63   34.60
  -3  12  -2  679.63   35.60
  -3  12  -2  728.53   35.60
   3  12   2  651.03   36.00
  -3  12  -2  726.83   35.30
   3  12   2  716.73   34.40
   3  12   2  669.53   34.40
   3  12   2  745.13   34.70
   4 -12   2   15.30    2.80
   4 -12   2   17.00    2.80
   4 -12   2   18.30    2.80
   4 -12   2   16.70    3.70
   4 -12   2   21.50    3.70
   4 -12   2   15.90    2.80
  -4  12  -2   17.20    3.00
   4  12   2   18.00    1.70
   4  12   2   16.50    1.70
   4  12   2   14.00    3.30
  -4  12  -2   15.70    3.30
   4  12   2   19.90    2.40
   4  12   2   20.00    1.90
  -4  12  -2   17.10    2.70
  -4  12  -2   11.80    2.70
   4  12   2   19.50    2.40
   5 -12   2  175.58   11.00
   5 -12   2  167.88    9.90
   5 -12   2  141.19    9.60
   5 -12   2  147.69    9.30
   5 -12   2  131.69   10.50
   5  12   2  171.28   11.00
   5  12   2  156.78    8.30
  -5  12  -2  165.38    9.80
   5  12   2  155.48    9.10
   5  12   2  151.68    8.00
   5  12   2  141.49    8.50
  -5  12  -2  156.28    9.80
  -5  12  -2  156.18    9.40
   5  12   2  156.08    8.10
   6 -12   2   30.80    4.20
   6 -12   2   28.30    3.70
   6 -12   2   30.90    5.10
   6 -12   2   30.90    5.20
   6  12   2   32.30    3.80
   6  12   2   31.00    2.70
   6  12   2   32.10    2.30
   6  12   2   27.60    4.60
  -6  12  -2   28.10    3.80
   7 -12   2  273.47   15.70
   7 -12   2  295.77   17.30
   7 -12   2  282.17   16.00
   7 -12   2  273.77   15.40
   7 -12   2  278.17   17.20
   7 -12   2  297.47   15.50
   7  12   2  283.67   17.30
  -7  12  -2  267.47   17.00
   7  12   2  262.07   14.00
  -7  12  -2  240.78   16.70
   7  12   2  247.48   13.80
   7  12   2  255.07   15.30
   8 -12   2   29.60    4.40
   8 -12   2   29.00    4.90
   8 -12   2   19.70    4.60
   8 -12   2   27.70    4.00
  -8  12  -2   23.40    3.80
   8  12   2   27.80    2.10
   8  12   2   21.70    4.70
   8  12   2   26.10    2.80
   8  12   2   25.90    4.10
   9 -12   2  171.08   13.90
   9 -12   2  225.28   13.80
   9 -12   2  192.18   12.80
   9 -12   2  186.38   12.20
   9  12   2  210.78   13.10
   9  12   2  197.58   11.10
  -9  12  -2  199.68   12.60
   9  12   2  251.67   18.30
  10 -13  -2  167.88   12.10
 -10 -13   2  126.29    8.10
  10 -13  -2  127.89    9.50
 -10 -13   2  130.09    9.30
  10 -13  -2  145.19   10.80
  10 -13  -2  141.09    9.80
  10  13  -2  167.68   17.70
  10  13  -2  122.49    9.50
 -10  13   2  145.99    9.60
  10  13  -2  127.09    8.50
  10  13  -2  120.99    8.40
 -10  13   2  128.79    9.60
   9 -13  -2  107.19    8.70
   9 -13  -2  103.39    7.70
  -9 -13   2   89.69    7.30
   9 -13  -2  110.39    8.00
  -9 -13   2   92.19    6.40
   9 -13  -2   94.09    7.20
  -9  13   2  104.59    7.80
  -9  13   2  107.89    7.90
   9  13  -2  102.29    7.70
  -9  13   2  123.79   10.80
   9  13  -2   89.29    6.80
   9  13  -2   94.59    9.40
   9  13  -2  101.49    6.90
   8 -13  -2  366.16   21.00
   8 -13  -2  398.56   22.00
   8 -13  -2  393.46   20.50
  -8 -13   2  368.46   20.60
  -8 -13   2  389.86   22.00
   8 -13  -2  413.66   20.90
  -8  13   2  381.36   21.60
   8  13  -2  382.16   20.30
   8  13  -2  399.16   20.30
   8  13  -2  341.07   22.30
  -8  13   2  395.26   22.70
  -8  13   2  402.26   20.80
  -8  13   2  384.56   21.00
   8  13  -2  359.46   20.80
  -7 -13   2   57.79    4.70
   7 -13  -2   70.79    5.80
  -7 -13   2   63.39    5.10
   7 -13  -2   73.99    6.40
   7 -13  -2   72.19    5.30
   7 -13  -2   62.99    5.20
   7  13  -2   56.49    5.00
   7  13  -2   51.39    6.30
  -7  13   2   69.39    5.80
   7  13  -2   70.09    5.50
   7  13  -2   65.69    5.10
  -6 -13   2   15.50    3.60
   6 -13  -2   16.30    2.90
   6 -13  -2   16.30    2.60
  -6 -13   2   12.30    2.20
   6 -13  -2   13.40    2.60
  -6 -13   2   13.80    2.30
   6 -13  -2   18.50    3.30
   6 -13  -2   16.20    2.40
   6  13  -2   14.20    2.50
   6  13  -2    9.70    3.30
   6  13  -2   11.10    2.40
   6  13  -2   12.20    2.30
  -6  13   2   14.40    2.90
  -6  13   2   10.30    2.20
  -6  13   2    6.60    1.90
   5 -13  -2    5.90    2.10
  -5 -13   2    4.80    1.00
   5 -13  -2    4.00    1.50
   5 -13  -2    3.50    1.70
  -5 -13   2    3.40    2.60
   5 -13  -2    4.50    2.10
  -5 -13   2    3.10    1.00
  -5 -13   2    2.50    1.40
   5 -13  -2    2.70    1.70
  -5  13   2    2.50    1.90
  -5  13   2    3.50    1.50
   5  13  -2    3.80    1.80
   5  13  -2    3.20    1.90
   5  13  -2    2.70    2.60
  -5  13   2    3.00    2.50
  -5  13   2    3.20    1.90
  -4 -13   2 1584.64   77.89
  -4 -13   2 1563.54   76.49
   4 -13  -2 1630.24   75.99
  -4 -13   2 1556.54   76.09
   4 -13  -2 1531.85   76.69
   4 -13  -2 1608.24   77.09
  -4 -13   2 1509.95   75.79
  -4 -13   2 1536.05   75.79
   4 -13  -2 1587.54   76.39
   4  13  -2 1523.85   76.39
   4  13  -2 1430.26   75.89
   4  13  -2 1572.64   76.59
  -4  13   2 1609.44   76.59
   4  13  -2 1397.16   77.79
  -4  13   2 1585.94   76.79
  -4  13   2 1539.95   77.89
  -3 -13   2   10.90    2.10
   3 -13  -2   16.10    1.90
  -3 -13   2   12.70    1.70
  -3 -13   2   18.10    3.30
   3 -13  -2   14.60    2.50
  -3 -13   2   11.20    1.60
   3 -13  -2   11.20    2.10
   3 -13  -2   13.40    1.30
  -3 -13   2   14.10    1.70
   3 -13  -2   14.10    2.00
   3  13  -2    9.90    2.90
   3  13  -2    9.10    2.20
  -3  13   2   15.50    2.40
   3  13  -2   10.70    2.10
   3  13  -2   11.90    2.00
  -3  13   2   10.80    2.20
  -3  13   2   11.90    2.70
  -2 -13   2  687.33   33.60
  -2 -13   2  676.63   35.00
   2 -13  -2  641.64   33.80
   2 -13  -2  673.23   33.50
   2 -13  -2  685.93   33.40
   2 -13  -2  699.03   34.40
  -2 -13   2  682.93   33.50
  -2 -13   2  710.13   33.40
   2  13  -2  604.84   33.90
   2  13  -2  614.44   35.10
  -2  13   2  648.94   34.00
  -2  13   2  730.93   35.20
   2  13  -2  629.54   34.10
   2  13  -2  700.13   34.30
  -2  13   2  647.34   34.50
  -2  13   2  728.93   34.00
   2  13  -2  679.23   34.20
  -1 -13   2   22.30    3.40
   1 -13  -2   18.60    1.70
  -1 -13   2   20.80    2.80
   1 -13  -2   18.40    2.70
  -1 -13   2   17.30    1.80
   1 -13  -2   17.10    1.60
  -1 -13   2   18.20    2.10
  -1 -13   2   19.90    2.20
   1  13  -2   16.00    2.60
   1  13  -2   16.50    2.60
  -1  13   2   16.30    2.20
  -1  13   2   17.80    2.80
  -1  13   2   22.30    3.30
   1  13  -2   14.80    3.70
   1  13  -2   11.60    2.60
  -1  13   2   17.00    2.20
  -1  13   2   15.40    2.30
   1  13  -2   17.00    2.80
   0 -13   2  942.51   46.80
   0 -13   2  930.41   45.60
   0 -13   2  934.31   45.60
   0 -13   2  944.01   45.30
   0 -13  -2  900.21   46.30
   0 -13   2  900.11   46.40
   0  13  -2  900.31   47.10
   0  13   2  928.51   46.40
   0  13   2  878.01   45.50
   0  13   2  942.81   45.70
   0  13  -2  887.91   46.50
   0  13   2  934.11   45.50
   0  13   2  942.11   46.40
   0  13  -2  927.81   46.10
   0  13   2  847.52   45.50
   1 -13   2   18.60    3.20
   1 -13   2   17.30    2.10
   1 -13   2   19.90    3.30
   1 -13   2   15.30    2.20
  -1 -13  -2   14.70    2.70
  -1  13  -2   10.50    3.10
   1  13   2   14.50    2.70
  -1  13  -2   15.20    3.10
   1  13   2   20.20    2.90
   1  13   2   14.90    2.00
   1  13   2   17.40    2.00
   1  13   2   16.80    2.00
  -1  13  -2   11.10    3.00
  -1  13  -2   17.40    2.80
   1  13   2   18.60    2.20
   2 -13   2  551.84   28.50
  -2 -13  -2  536.95   29.30
   2 -13   2  575.64   29.70
   2 -13   2  522.25   29.50
   2 -13   2  595.24   28.50
   2 -13   2  536.95   28.50
  -2  13  -2  559.74   29.10
   2  13   2  582.94   28.00
   2  13   2  541.25   28.00
   2  13   2  564.54   27.50
   2  13   2  560.84   28.00
  -2  13  -2  596.44   28.80
   2  13   2  522.65   28.00
  -2  13  -2  564.44   29.50
   2  13   2  537.35   29.30
   2  13   2  597.34   28.80
  -2  13  -2  569.74   29.80
  -3 -13  -2  125.29    9.50
   3 -13   2  139.59    8.10
   3 -13   2  133.19    8.00
   3 -13   2  104.59    8.90
   3 -13   2  145.49    9.30
   3 -13   2  135.09    8.10
   3  13   2  138.69    7.30
   3  13   2  128.79    7.20
  -3  13  -2  128.39    9.30
   3  13   2  135.99    7.30
  -3  13  -2  144.19   10.60
  -3  13  -2  125.19    8.40
   3  13   2  130.69    7.20
   4 -13   2  301.87   15.70
   4 -13   2  301.67   15.80
   4 -13   2  267.17   16.80
   4 -13   2  299.27   16.90
   4 -13   2  283.87   15.50
   4  13   2  270.47   16.60
  -4  13  -2  276.07   16.90
  -4  13  -2  288.77   17.50
   4  13   2  279.77   15.00
   4  13   2  291.17   15.10
   4  13   2  301.77   14.70
  -4  13  -2  246.38   15.40
   4  13   2  300.87   14.60
   4  13   2  285.97   14.50
  -4  13  -2  272.67   16.80
   5 -13   2    9.30    2.50
   5 -13   2    6.00    2.40
   5 -13   2    6.20    3.20
   5 -13   2    5.90    2.30
   5  13   2    9.10    1.30
   5  13   2   10.90    2.20
   5  13   2    9.00    1.70
   5  13   2    8.60    1.30
   5  13   2   10.00    3.90
  -5  13  -2   10.90    3.00
   5  13   2    8.50    1.60
  -5  13  -2    5.50    2.80
   6 -13   2  300.97   17.30
   6 -13   2  291.37   17.30
   6 -13   2  332.87   17.50
   6 -13   2  288.37   18.50
   6 -13   2  318.27   16.90
   6 -13   2  340.77   20.10
   6  13   2  297.47   15.30
  -6  13  -2  295.57   17.20
   6  13   2  284.97   16.70
   6  13   2  288.07   18.40
  -6  13  -2  328.57   17.40
  -6  13  -2  328.47   19.20
   6  13   2  309.67   15.80
   7 -13   2   15.40    4.60
   7 -13   2   12.70    3.60
   7 -13   2   13.00    3.10
   7 -13   2   14.50    4.30
   7 -13   2   16.20    3.40
   7 -13   2   20.30    4.90
  -7  13  -2   16.50    3.60
   7  13   2   13.40    3.00
   7  13   2   11.90    2.10
  -7  13  -2   14.40    4.70
  -7  13  -2   17.90    3.20
   7  13   2   10.10    3.80
   8 -13   2  166.48   12.40
   8 -13   2  150.18   11.80
   8 -13   2  141.59    9.80
   8 -13   2  143.79   10.20
   8  13   2  124.99    8.00
   8  13   2  151.98   11.70
  -8  13  -2  125.39    9.50
   8  13   2  127.39    9.40
  10 -14  -2   25.50    4.40
  10 -14  -2   22.90    3.60
  10 -14  -2   31.30    4.60
 -10 -14   2   32.10    3.30
 -10 -14   2   30.00    4.10
  10  14  -2   29.80    3.70
  10  14  -2   27.90    3.90
  10  14  -2   28.40    4.40
  10  14  -2   26.80    5.90
 -10  14   2   22.70    4.30
   9 -14  -2   34.60    4.20
   9 -14  -2   40.20    4.80
  -9 -14   2   40.60    4.60
   9 -14  -2   46.80    6.70
  -9 -14   2   41.50    3.90
   9 -14  -2   42.60    5.10
   9  14  -2   36.90    4.10
   9  14  -2   40.50    6.40
  -9  14   2   39.70    5.10
   9  14  -2   40.50    4.90
   9  14  -2   41.60    4.30
   8 -14  -2  119.29    8.30
   8 -14  -2  136.89    8.60
  -8 -14   2  114.09    8.10
   8 -14  -2  132.39    8.90
  -8 -14   2  124.99    7.70
   8 -14  -2  126.59    8.20
  -8  14   2  121.69    8.40
  -8  14   2  145.29   10.80
  -8  14   2  122.29    8.70
   8  14  -2  132.49    9.20
   8  14  -2  128.79    8.50
   8  14  -2  119.19   10.40
   8  14  -2  116.49    8.00
  -7 -14   2   19.30    2.90
   7 -14  -2   18.60    3.40
   7 -14  -2   20.00    3.80
  -7 -14   2   21.20    2.70
   7 -14  -2   18.30    3.00
  -7 -14   2   23.80    4.50
   7 -14  -2   18.90    2.90
   7  14  -2   20.10    3.00
   7  14  -2   21.40    3.20
   7  14  -2   20.90    4.70
  -7  14   2   14.90    3.10
   7  14  -2   14.50    2.60
  -6 -14   2   31.70    3.30
   6 -14  -2   33.30    3.40
   6 -14  -2   30.00    4.30
   6 -14  -2   30.10    3.80
   6 -14  -2   29.00    3.40
  -6 -14   2   29.90    3.20
   6 -14  -2   34.40    3.80
  -6  14   2   21.40    4.50
  -6  14   2   33.00    5.80
   6  14  -2   28.00    3.30
  -6  14   2   32.50    3.70
   6  14  -2   32.20    3.50
   6  14  -2   32.20    3.50
   6  14  -2   26.00    4.40
  -5 -14   2   19.70    1.70
   5 -14  -2   16.90    2.60
  -5 -14   2   19.10    2.40
   5 -14  -2   20.30    3.20
   5 -14  -2   16.10    3.00
  -5 -14   2   16.50    3.40
  -5 -14   2   18.80    2.70
  -5 -14   2   18.10    1.60
   5 -14  -2   18.40    2.30
   5 -14  -2   15.90    2.60
   5  14  -2   16.80    3.90
  -5  14   2   18.80    2.80
  -5  14   2   21.90    3.40
  -5  14   2   19.00    3.50
   5  14  -2   21.90    2.90
   5  14  -2   18.80    2.70
  -4 -14   2   19.40    3.50
  -4 -14   2   26.60    2.30
   4 -14  -2   28.20    3.70
   4 -14  -2   26.10    2.40
  -4 -14   2   26.80    2.20
   4 -14  -2   28.10    2.90
   4 -14  -2   22.00    2.90
  -4 -14   2   27.30    2.50
  -4 -14   2   27.70    3.10
  -4  14   2   25.80    4.30
   4  14  -2   25.20    2.50
   4  14  -2   25.90    3.10
   4  14  -2   29.20    3.30
  -4  14   2   22.90    3.20
   4  14  -2   28.80    4.50
  -4  14   2   27.10    3.30
   3 -14  -2   92.89    5.60
  -3 -14   2   82.69    7.00
  -3 -14   2   87.69    5.20
   3 -14  -2   89.09    5.50
   3 -14  -2   98.49    6.60
   3 -14  -2   89.59    6.00
  -3 -14   2   88.09    5.30
  -3 -14   2   93.29    5.40
  -3  14   2   94.99    6.20
   3  14  -2   78.49    7.20
   3  14  -2   91.79    6.10
  -3  14   2   95.19    6.10
   3  14  -2   93.99    6.00
  -3  14   2   95.39    7.30
   3  14  -2   93.99    6.20
   3  14  -2   93.79    6.30
  -2 -14   2  325.17   16.20
   2 -14  -2  325.37   17.40
   2 -14  -2  316.17   16.30
   2 -14  -2  317.97   16.80
   2 -14  -2  318.17   16.20
  -2 -14   2  315.97   16.40
  -2 -14   2  324.37   18.00
  -2 -14   2  320.07   16.40
   2  14  -2  328.27   17.20
   2  14  -2  302.67   16.90
  -2  14   2  326.37   17.00
   2  14  -2  326.47   18.40
  -2  14   2  296.47   17.50
   2  14  -2  316.97   17.20
   2  14  -2  312.27   17.10
  -2  14   2  333.07   18.10
  -1 -14   2  498.65   25.00
  -1 -14   2  503.35   25.40
   1 -14  -2  529.05   24.90
   1 -14  -2  497.25   24.90
  -1 -14   2  508.15   25.30
  -1 -14   2  513.85   26.80
   1 -14  -2  508.45   26.20
  -1  14   2  519.45   25.70
   1  14  -2  500.35   26.00
  -1  14   2  494.35   25.50
   1  14  -2  487.65   26.30
  -1  14   2  466.65   25.70
   1  14  -2  473.75   25.80
  -1  14   2  522.95   26.70
   1  14  -2  492.65   27.10
  -1  14   2  491.45   26.30
   1  14  -2  506.95   26.00
   0 -14   2    9.80    2.30
   0 -14  -2    9.00    2.30
   0 -14   2    9.60    1.40
   0 -14   2    8.80    2.10
   0 -14   2   11.20    2.00
   0 -14   2   12.00    2.80
   0 -14   2   13.20    1.70
   0  14   2    8.80    1.90
   0  14  -2    9.40    2.40
   0  14   2   10.90    1.90
   0  14  -2   10.70    3.20
   0  14   2   11.10    2.00
   0  14  -2   11.10    2.70
   0  14  -2    8.80    2.20
   0  14   2   13.10    2.70
   0  14  -2    8.10    2.40
   0  14   2    8.00    2.30
   1 -14   2   12.50    2.20
   1 -14   2   14.00    3.00
  -1 -14  -2   10.30    2.60
   1 -14   2   10.60    2.00
   1 -14   2   12.90    2.10
   1 -14   2   14.50    3.00
   1  14   2   13.40    2.80
   1  14   2   11.30    1.90
  -1  14  -2   13.10    3.10
   1  14   2   16.30    2.70
   1  14   2   11.70    2.00
  -1  14  -2   12.00    3.10
  -1  14  -2    6.70    2.20
   1  14   2   15.00    2.10
  -1  14  -2   14.90    2.80
   1  14   2    9.90    1.90
   2 -14   2  149.49    9.00
   2 -14   2  149.88   10.10
   2 -14   2  151.68   10.10
   2 -14   2  149.19    9.00
  -2 -14  -2  145.79    9.80
   2 -14   2  159.78    8.90
  -2  14  -2  150.78    9.60
   2  14   2  150.78    9.90
   2  14   2  157.18    8.60
   2  14   2  148.69    9.20
   2  14   2  169.38    8.60
   2  14   2  163.28    8.60
  -2  14  -2  158.58   10.40
  -2  14  -2  150.48    9.70
   2  14   2  160.78    8.60
   3 -14   2   35.30    3.80
   3 -14   2   31.60    6.30
   3 -14   2   48.60    4.10
   3 -14   2   48.10    5.60
  -3 -14  -2   49.00    5.10
  -3  14  -2   41.50    4.40
   3  14   2   43.70    5.30
   3  14   2   45.70    3.40
   3  14   2   42.50    3.30
   3  14   2   45.70    3.50
  -3  14  -2   41.10    4.50
   3  14   2   48.00    3.90
   3  14   2   42.20    3.00
  -3  14  -2   49.60    5.60
   4 -14   2   27.30    3.50
   4 -14   2   29.70    3.50
   4 -14   2   18.20    3.70
   4 -14   2   22.20    3.80
   4  14   2   26.60    2.80
  -4  14  -2   26.20    4.40
   4  14   2   38.00    2.90
   4  14   2   32.60    2.70
   4  14   2   29.60    2.90
  -4  14  -2   28.00    3.90
   4  14   2   27.30    4.50
  -4  14  -2   39.50    4.40
   5 -14   2    4.10    2.30
   5 -14   2    2.10    2.90
   5 -14   2    7.30    2.40
   5 -14   2    3.20    2.30
   5  14   2    3.70    1.70
   5  14   2    5.50    1.40
   5  14   2    4.30    1.20
   5  14   2    3.60    1.20
  -5  14  -2    7.20    2.50
  -5  14  -2    4.00    2.80
   5  14   2    7.90    3.20
  -5  14  -2    7.00    3.50
   5  14   2    5.40    1.50
   5  14   2    3.10    1.50
  -5  14  -2    5.00    2.90
   6 -14   2    0.50    3.10
   6 -14   2   -0.20    2.30
   6 -14   2    5.40    4.50
   6 -14   2   -4.80    1.70
   6 -14   2    1.00    2.30
   6 -14   2   -0.80    2.60
  -6  14  -2    0.10    2.10
  -6  14  -2    2.00    2.90
   6  14   2    1.30    1.90
  -6  14  -2    2.30    2.70
   6  14   2    1.00    2.80
   6  14   2    1.90    1.50
  -6  14  -2    1.20    2.30
   6  14   2    2.00    0.90
   6  14   2    2.50    0.90
   7 -14   2   18.20    3.90
   7 -14   2   19.20    3.60
   7 -14   2   23.00    3.70
   7 -14   2    8.60    3.20
  -7  14  -2   18.90    3.90
   7  14   2   22.10    2.50
   7  14   2   15.70    4.20
   7  14   2   20.60    3.40
   8 -14   2    0.00    2.60
   8 -14   2    4.90    2.60
   8 -14   2   -4.80    2.50
   8 -14   2    0.80    2.20
   8  14   2    0.20    1.60
   8  14   2    1.90    2.50
   8  14   2    0.50    3.50
   9 -15  -2   14.70    3.20
   9 -15  -2   12.10    3.00
   9 -15  -2   11.40    3.70
  -9 -15   2   13.70    2.90
   9 -15  -2   15.90    3.60
  -9 -15   2   11.00    2.30
   9  15  -2   10.50    2.40
   9  15  -2    6.50    3.90
  -9  15   2   11.90    3.70
   9  15  -2    9.40    2.90
   9  15  -2   11.20    2.80
   8 -15  -2   70.89    5.70
  -8 -15   2   70.79    5.60
  -8 -15   2   59.69    5.00
   8 -15  -2   77.99    6.20
   8 -15  -2   68.99    6.50
   8 -15  -2   69.29    5.80
   8  15  -2   80.69    8.30
   8  15  -2   65.79    5.40
   8  15  -2   63.09    5.80
  -8  15   2   76.19    6.70
   8  15  -2   67.69    5.70
   7 -15  -2   36.10    4.50
   7 -15  -2   33.00    3.70
   7 -15  -2   29.40    3.60
   7 -15  -2   25.60    4.40
   7 -15  -2   39.60    4.40
  -7 -15   2   30.10    5.20
  -7 -15   2   29.70    3.50
   7  15  -2   27.50    5.10
  -7  15   2   39.90    6.00
  -7  15   2   39.20    4.20
   7  15  -2   29.30    3.50
   7  15  -2   27.90    3.60
  -7  15   2   39.70    4.70
  -6 -15   2   21.70    2.90
  -6 -15   2   30.80    6.20
   6 -15  -2   12.40    2.30
   6 -15  -2   23.90    3.40
   6 -15  -2   27.80    3.00
   6 -15  -2   18.90    2.80
  -6 -15   2   22.80    2.80
   6 -15  -2   20.80    3.60
   6  15  -2   20.50    2.90
  -6  15   2   21.30    4.10
   6  15  -2   25.20    3.20
   6  15  -2   15.70    4.10
  -6  15   2   26.40    3.80
  -6  15   2   20.90    3.30
  -5 -15   2   45.40    4.10
   5 -15  -2   51.99    3.70
  -5 -15   2   47.30    3.70
   5 -15  -2   46.70    4.60
  -5 -15   2   42.80    2.90
   5 -15  -2   44.70    4.90
   5 -15  -2   53.79    4.50
  -5 -15   2   45.60    2.90
   5 -15  -2   49.30    4.20
   5  15  -2   49.20    4.50
   5  15  -2   58.79    4.60
  -5  15   2   60.39    5.00
  -5  15   2   59.39    6.60
   5  15  -2   51.69    6.00
  -5  15   2   50.79    5.00
  -4 -15   2   20.90    2.00
   4 -15  -2   21.40    2.10
  -4 -15   2   22.50    4.10
  -4 -15   2   21.60    2.00
   4 -15  -2   21.50    2.70
   4 -15  -2   18.60    2.90
  -4 -15   2   22.70    2.20
   4 -15  -2   22.30    4.00
   4 -15  -2   18.80    2.40
   4  15  -2   19.90    2.90
   4  15  -2   22.50    2.50
   4  15  -2   23.50    3.10
  -4  15   2   19.60    3.00
  -4  15   2   24.40    4.40
   4  15  -2   14.50    3.50
  -4  15   2   14.10    2.80
   3 -15  -2   57.29    4.00
  -3 -15   2   56.79    3.60
  -3 -15   2   59.29    3.90
  -3 -15   2   54.79    3.80
   3 -15  -2   59.29    5.00
   3 -15  -2   55.79    4.10
  -3 -15   2   58.69    5.80
   3 -15  -2   59.49    4.60
   3  15  -2   55.19    6.10
   3  15  -2   57.29    4.80
  -3  15   2   55.79    5.40
   3  15  -2   52.69    4.70
  -3  15   2   57.39    5.80
  -3  15   2   59.99    4.80
   3  15  -2   58.39    4.90
   3  15  -2   56.29    4.50
  -2 -15   2  133.59    7.30
   2 -15  -2  129.89    7.30
  -2 -15   2  131.89    7.40
  -2 -15   2  134.19    9.10
  -2 -15   2  132.69    7.40
   2 -15  -2  127.99    7.20
   2 -15  -2  129.89    8.50
   2  15  -2  136.09    8.90
  -2  15   2  121.59    8.00
  -2  15   2  147.69    8.10
   2  15  -2  121.39    8.20
  -2  15   2  130.69    8.70
   2  15  -2  132.39    8.30
   2  15  -2  118.19    8.00
   2  15  -2  129.49    9.60
  -2  15   2  133.29    9.10
   1 -15  -2  278.97   13.60
   1 -15  -2  262.27   15.10
  -1 -15   2  270.37   15.70
  -1 -15   2  291.57   14.00
  -1 -15   2  278.67   14.20
  -1 -15   2  264.27   14.10
  -1 -15   2  274.37   13.70
   1  15  -2  238.08   14.60
   1  15  -2  254.77   16.00
  -1  15   2  289.87   15.90
   1  15  -2  257.77   15.10
   1  15  -2  272.47   14.90
  -1  15   2  259.37   14.60
  -1  15   2  274.07   15.40
  -1  15   2  241.28   15.90
   1  15  -2  274.77   15.00
   0 -15   2  221.58   11.70
   0 -15   2  222.48   11.80
   0 -15   2  219.88   11.30
   0 -15   2  223.48   13.10
   0 -15   2  212.58   11.20
   0 -15  -2  224.58   12.70
   0  15   2  205.68   12.70
   0  15  -2  214.08   14.00
   0  15   2  190.78   13.00
   0  15  -2  213.18   12.30
   0  15   2  220.08   12.00
   0  15  -2  220.08   12.50
   0  15  -2  195.08   13.40
   0  15  -2  219.48   12.40
   0  15   2  223.18   11.80
   0  15   2  207.08   12.70
  -1 -15  -2   38.00    4.40
   1 -15   2   27.30    3.90
   1 -15   2   35.80    3.40
   1 -15   2   31.60    3.20
   1 -15   2   30.90    4.00
  -1  15  -2   38.20    4.80
   1  15   2   32.70    4.70
   1  15   2   24.10    3.70
   1  15   2   36.50    3.30
   1  15   2   27.80    3.00
   1  15   2   29.70    3.00
  -1  15  -2   32.80    4.00
   1  15   2   37.60    4.00
  -1  15  -2   27.30    4.40
  -1  15  -2   33.50    3.90
   2 -15   2  262.47   13.00
   2 -15   2  233.88   13.10
  -2 -15  -2  234.58   14.20
   2 -15   2  238.08   14.40
   2 -15   2  227.98   14.30
   2 -15   2  247.28   13.20
   2  15   2  228.68   13.40
   2  15   2  226.88   12.80
   2  15   2  246.28   14.40
   2  15   2  226.68   12.70
  -2  15  -2  249.38   13.90
  -2  15  -2  238.58   13.90
  -2  15  -2  258.87   14.80
   2  15   2  244.28   12.80
   2  15   2  238.08   12.80
   3 -15   2    2.10    2.60
   3 -15   2    1.60    1.80
   3 -15   2    2.20    1.60
   3 -15   2    2.80    2.10
   3 -15   2    2.60    2.20
  -3 -15  -2    0.40    2.00
  -3  15  -2   -2.00    2.10
   3  15   2    0.60    1.30
   3  15   2    2.80    2.50
  -3  15  -2    5.70    3.00
   3  15   2    0.80    1.60
   3  15   2    2.10    0.80
   3  15   2    0.20    1.30
  -3  15  -2    1.60    2.50
   3  15   2   -1.30    1.40
   4 -15   2  105.09    7.10
   4 -15   2  104.39    8.60
   4 -15   2  119.59    7.20
  -4  15  -2  119.29    8.00
   4  15   2  108.29    6.70
  -4  15  -2  102.89    7.70
  -4  15  -2  102.29    8.60
   4  15   2  103.29    6.00
   4  15   2   91.89    6.30
   4  15   2  102.19    6.50
   4  15   2  103.29    6.00
   4  15   2   94.29    6.20
   4  15   2  120.89   11.80
   5 -15   2   16.70    3.00
   5 -15   2   16.50    3.10
   5 -15   2   16.50    5.90
   5 -15   2   20.30    4.30
   5 -15   2   23.40    3.50
  -5  15  -2   20.30    3.80
   5  15   2   19.40    1.90
   5  15   2   18.50    4.30
   5  15   2   18.60    2.30
   5  15   2   19.40    1.90
   5  15   2   18.10    2.60
  -5  15  -2   22.50    4.20
   5  15   2   15.20    1.90
   5  15   2   21.90    2.20
  -5  15  -2   23.30    3.50
  -5  15  -2   20.10    3.70
   6 -15   2  129.59    8.70
   6 -15   2  125.29   10.10
   6 -15   2  128.09    8.50
   6 -15   2  113.69    9.70
   6  15   2  127.79   10.00
   6  15   2  116.19    6.30
   6  15   2  127.69    7.10
  -6  15  -2  111.89    9.00
   6  15   2  112.89    7.60
   6  15   2  118.79    6.30
  -6  15  -2  103.09    8.70
   7 -15   2   11.30    4.40
   7 -15   2    7.00    2.90
   7 -15   2    9.90    3.20
   7  15   2   18.70    4.90
  -7  15  -2   13.20    3.60
   7  15   2   15.10    2.30
   7  15   2   16.50    3.00
  -7  15  -2   11.60    3.30
   9 -16  -2   96.59   10.40
   9 -16  -2  115.79    8.00
  -9 -16   2  103.69    7.60
   9 -16  -2   98.59    8.00
   9 -16  -2  109.49    9.20
  -9 -16   2  104.49    6.90
  -9  16   2  105.79    8.40
   9  16  -2  120.69   10.80
   9  16  -2  102.89    7.50
   9  16  -2  112.29    8.20
   8 -16  -2    7.70    2.60
  -8 -16   2    9.10    2.20
  -8 -16   2    9.60    2.40
   8 -16  -2    9.60    2.70
   8 -16  -2    5.10    3.40
   8 -16  -2   13.10    3.10
   8  16  -2    9.10    2.40
   8  16  -2    6.80    2.50
   8  16  -2    6.60    2.50
   8  16  -2    3.40    3.50
  -8  16   2    8.30    3.10
   7 -16  -2  251.37   13.80
  -7 -16   2  235.18   16.00
   7 -16  -2  240.68   15.40
   7 -16  -2  250.97   14.20
  -7 -16   2  244.78   13.70
  -7 -16   2  236.68   13.70
   7 -16  -2  259.47   14.00
   7  16  -2  235.98   16.40
  -7  16   2  253.17   16.70
   7  16  -2  267.37   14.20
   7  16  -2  235.98   13.90
  -7  16   2  260.37   15.70
  -7  16   2  274.27   14.90
  -6 -16   2   25.80    4.70
   6 -16  -2   32.90    4.40
  -6 -16   2   31.40    3.20
   6 -16  -2   28.10    3.10
   6 -16  -2   32.80    3.50
  -6 -16   2   31.10    3.40
   6 -16  -2   33.70    4.20
  -6  16   2   31.40    4.10
   6  16  -2   31.60    4.80
  -6  16   2   27.90    3.70
  -6  16   2   31.40    5.50
   6  16  -2   31.00    5.60
   6  16  -2   30.10    3.60
  -5 -16   2   82.79    4.60
   5 -16  -2   86.89    6.10
   5 -16  -2   96.49    7.10
   5 -16  -2   90.79    5.50
   5 -16  -2   92.09    6.50
  -5 -16   2   85.69    5.40
   5 -16  -2   90.59    6.50
  -5  16   2   98.69    6.70
   5  16  -2   80.99    8.20
   5  16  -2   92.69    6.50
  -5  16   2   85.09    8.00
  -5  16   2   95.59    6.90
   5  16  -2   75.19    6.10
   4 -16  -2   21.30    1.80
   4 -16  -2   19.40    2.50
   4 -16  -2   18.30    2.60
   4 -16  -2   19.90    3.00
  -4 -16   2   20.80    2.10
  -4 -16   2   17.60    1.80
   4 -16  -2   22.50    3.60
  -4 -16   2   17.60    1.90
   4  16  -2   16.80    3.90
  -4  16   2   18.30    3.30
  -4  16   2   14.30    3.70
   4  16  -2   18.30    2.40
  -4  16   2   21.20    3.20
   4  16  -2   18.10    3.00
   4  16  -2   13.80    2.80
   4  16  -2   16.60    2.90
   3 -16  -2  483.85   24.70
   3 -16  -2  497.25   25.90
  -3 -16   2  475.95   26.60
  -3 -16   2  481.85   24.20
  -3 -16   2  480.15   24.40
   3 -16  -2  505.15   24.60
  -3 -16   2  484.65   24.40
  -3  16   2  527.95   25.40
   3  16  -2  458.35   25.20
   3  16  -2  461.65   26.90
   3  16  -2  494.75   25.40
  -3  16   2  483.95   25.40
   3  16  -2  479.05   25.40
  -3  16   2  506.55   26.80
   3  16  -2  471.45   25.40
   2 -16  -2   27.00    2.40
   2 -16  -2   29.30    6.00
  -2 -16   2   27.30    4.10
  -2 -16   2   24.40    2.50
  -2 -16   2   23.40    1.90
   2 -16  -2   24.40    2.50
  -2 -16   2   23.90    2.60
   2  16  -2   24.70    3.40
  -2  16   2   26.70    4.00
   2  16  -2   23.10    3.20
  -2  16   2   25.20    4.20
   2  16  -2   24.60    3.40
   2  16  -2   26.40    4.70
   2  16  -2   20.30    3.60
  -2  16   2   22.50    3.20
  -2  16   2   23.80    3.10
  -2  16   2   30.10    3.40
  -1 -16   2  669.93   32.60
  -1 -16   2  686.73   32.00
  -1 -16   2  680.63   32.00
   1 -16  -2  658.53   32.00
  -1 -16   2  664.63   34.30
   1 -16  -2  641.54   34.70
   1  16  -2  636.64   33.70
  -1  16   2  669.43   33.00
  -1  16   2  592.54   33.80
   1  16  -2  607.04   36.20
  -1  16   2  618.44   33.10
   1  16  -2  604.24   33.30
  -1  16   2  607.34   32.90
  -1  16   2  661.23   34.10
   1  16  -2  697.03   33.50
   0 -16   2   71.69    4.30
   0 -16   2   70.89    4.20
   0 -16  -2   76.59    6.20
   0 -16   2   72.99    6.40
   0 -16   2   65.99    4.90
   0 -16   2   70.39    5.00
   0  16  -2   60.99    5.40
   0  16   2   65.99    5.10
   0  16  -2   80.69    6.40
   0  16   2   78.19    5.70
   0  16  -2   74.89    5.90
   0  16  -2   63.59    7.00
   0  16   2   69.09    5.30
   0  16  -2   69.89    5.80
  -1 -16  -2  578.74   30.90
   1 -16   2  588.44   31.20
   1 -16   2  593.64   29.80
   1 -16   2  605.44   29.90
   1 -16   2  586.54   29.40
   1  16   2  557.74   29.70
   1  16   2  524.75   29.60
   1  16   2  613.34   29.70
  -1  16  -2  603.34   31.40
  -1  16  -2  643.64   30.70
  -1  16  -2  540.15   31.60
   1  16   2  594.54   30.60
   1  16   2  578.54   29.70
   1  16   2  590.54   31.00
  -1  16  -2  588.24   30.60
   2 -16   2   34.10    3.10
   2 -16   2   25.60    4.30
   2 -16   2   33.10    3.70
   2 -16   2   35.80    3.60
  -2 -16  -2   29.50    4.40
   2  16   2   28.20    3.00
   2  16   2   28.10    3.10
   2  16   2   30.70    3.10
   2  16   2   30.50    4.50
  -2  16  -2   34.50    4.40
   2  16   2   33.90    3.20
   2  16   2   33.20    3.80
  -2  16  -2   22.90    4.20
  -2  16  -2   28.80    4.10
   3 -16   2  331.87   17.00
   3 -16   2  348.77   17.40
  -3 -16  -2  317.17   18.30
   3 -16   2  334.87   18.90
   3  16   2  314.37   16.70
   3  16   2  306.07   16.50
  -3  16  -2  331.97   17.90
  -3  16  -2  322.87   19.00
  -3  16  -2  305.57   17.90
   3  16   2  289.57   17.00
   3  16   2  319.27   18.50
   3  16   2  314.37   16.50
   4 -16   2   62.59    6.70
   4 -16   2   50.09    4.60
   4 -16   2   50.99    4.80
   4 -16   2   59.29    6.90
  -4  16  -2   66.09    7.90
   4  16   2   51.39    4.10
   4  16   2   45.70    4.00
   4  16   2   49.70    3.40
   4  16   2   53.79    6.40
  -4  16  -2   57.59    5.90
   4  16   2   44.30    3.60
  -4  16  -2   51.89    5.50
   4  16   2   51.69    3.70
   4  16   2   43.10    3.90
   5 -16   2  247.88   15.00
   5 -16   2  232.08   13.30
   5 -16   2  236.68   13.30
   5 -16   2  234.78   13.20
   5 -16   2  223.58   15.00
  -5  16  -2  224.58   13.80
   5  16   2  226.48   11.80
   5  16   2  212.18   12.20
   5  16   2  221.38   11.90
  -5  16  -2  218.58   15.00
  -5  16  -2  240.88   13.90
   5  16   2  242.78   15.00
   5  16   2  214.08   12.70
   5  16   2  224.88   12.20
   6 -16   2    1.50    2.40
   6 -16   2    3.80    2.70
   6  16   2   -0.20    1.60
  -6  16  -2    4.50    3.10
  -6  16  -2    2.20    3.00
   6  16   2    4.40    2.00
   6  16   2   -0.80    3.00
   7 -16   2  221.28   13.60
   7 -16   2  234.88   14.10
   7  16   2  216.58   12.40
  -7  16  -2  240.08   14.30
   7  16   2  241.38   15.90
  -7  16  -2  227.28   14.30
   7  16   2  236.48   13.40
  -8 -17   2  118.89    8.20
   8 -17  -2  124.79    8.50
  -8 -17   2  120.29    7.90
   8 -17  -2  133.59    8.70
   8 -17  -2  160.48   10.60
  -8  17   2  143.09    9.60
   8  17  -2  138.49    8.80
   8  17  -2  121.29    8.30
   8  17  -2  147.39   15.30
   7 -17  -2    1.90    2.50
   7 -17  -2    3.80    2.30
   7 -17  -2    0.00    1.70
  -7 -17   2    3.10    1.70
   7 -17  -2    1.20    2.30
   7  17  -2    1.10    2.20
   7  17  -2    2.40    3.50
   7  17  -2    3.90    2.20
  -7  17   2    6.30    2.90
   6 -17  -2  101.89    6.80
   6 -17  -2   96.29    7.90
   6 -17  -2  104.69    6.40
  -6 -17   2   99.49    6.30
   6 -17  -2   98.39    7.00
   6 -17  -2   98.19    7.40
  -6 -17   2  101.19    9.00
  -6  17   2  111.39    7.70
   6  17  -2  101.99    9.30
   6  17  -2  105.19    7.20
  -6  17   2  111.49    7.90
  -6  17   2  103.89    9.30
   6  17  -2   85.79    6.80
  -5 -17   2   24.20    4.90
   5 -17  -2   24.70    4.00
  -5 -17   2   27.50    2.60
   5 -17  -2   23.00    4.10
   5 -17  -2   27.30    3.10
   5 -17  -2   21.70    3.10
  -5  17   2   24.40    3.60
   5  17  -2   19.70    4.50
   5  17  -2   21.10    3.30
   5  17  -2   19.30    3.20
   5  17  -2   27.60    3.60
  -5  17   2   24.30    4.90
  -5  17   2   28.80    4.10
  -4 -17   2  212.78   11.30
   4 -17  -2  220.28   12.10
  -4 -17   2  189.78   16.70
  -4 -17   2  234.78   11.30
  -4 -17   2  212.68   11.30
   4 -17  -2  225.88   12.80
   4 -17  -2  208.78   13.10
   4 -17  -2  211.18   11.90
   4  17  -2  204.88   14.30
  -4  17   2  254.27   14.80
   4  17  -2  221.98   12.70
   4  17  -2  228.38   12.70
   4  17  -2  228.78   12.80
  -4  17   2  233.78   12.80
  -4  17   2  239.98   13.00
   4  17  -2  200.88   11.90
  -3 -17   2   66.09    4.10
  -3 -17   2   60.49    3.50
  -3 -17   2   60.49    4.10
   3 -17  -2   55.29    4.20
   3 -17  -2   61.29    5.60
  -3  17   2   64.89    5.40
  -3  17   2   59.19    6.40
   3  17  -2   61.99    5.30
   3  17  -2   62.79    6.90
   3  17  -2   53.79    5.10
  -3  17   2   53.79    5.30
  -3  17   2   63.19    5.30
   3  17  -2   61.69    5.00
   3  17  -2   62.89    5.40
  -2 -17   2  305.47   15.10
   2 -17  -2  262.07   16.20
   2 -17  -2  287.37   14.80
   2 -17  -2  286.77   14.90
  -2 -17   2  306.07   15.00
   2  17  -2  291.87   16.10
   2  17  -2  303.87   16.30
  -2  17   2  280.97   16.00
   2  17  -2  303.07   16.10
  -2  17   2  321.97   17.40
  -2  17   2  305.57   15.80
   2  17  -2  249.38   17.20
  -2  17   2  248.98   16.40
  -2  17   2  286.77   15.80
  -1 -17   2   74.39    5.20
  -1 -17   2   73.09    5.00
   1 -17  -2   75.29    4.30
   1 -17  -2   75.69    4.70
   1 -17  -2   73.89    6.20
   1  17  -2   63.69    7.10
  -1  17   2   72.09    5.60
   1  17  -2   73.39    6.00
  -1  17   2   77.39    6.70
  -1  17   2   74.79    5.50
  -1  17   2   73.29    5.60
  -1  17   2   71.49    6.40
   1  17  -2   75.19    6.10
   1  17  -2   76.69    6.20
   1  17  -2   76.99    6.30
   0 -17  -2  293.47   16.60
   0 -17   2  297.27   14.50
   0 -17   2  304.87   15.40
   0 -17   2  293.97   14.80
   0 -17   2  275.87   15.20
   0  17  -2  290.47   16.20
   0  17   2  297.47   15.50
   0  17   2  288.17   15.60
   0  17   2  268.07   16.50
   0  17   2  271.97   15.60
   0  17   2  265.37   16.30
   0  17  -2  250.07   17.10
   0  17  -2  316.97   16.30
   0  17  -2  303.27   16.90
  -1 -17  -2  142.89    9.90
   1 -17   2  159.78    9.00
   1 -17   2  150.18    8.00
   1 -17   2  149.88    8.80
  -1  17  -2  156.38    9.70
   1  17   2  149.69   10.10
  -1  17  -2  138.99   10.70
   1  17   2  147.39    9.50
   1  17   2  139.99    8.60
   1  17   2  140.69    8.80
  -1  17  -2  136.59   10.20
   1  17   2  156.18    8.80
   1  17   2  147.69    8.80
  -1  17  -2  153.58    9.80
  -2 -17  -2   42.90    5.30
   2 -17   2   46.00    4.40
   2 -17   2   43.60    3.60
   2  17   2   40.40    4.50
  -2  17  -2   51.79    6.00
   2  17   2   43.80    3.90
   2  17   2   47.70    5.70
  -2  17  -2   55.79    5.50
   2  17   2   47.30    4.00
  -2  17  -2   46.20    5.20
   3 -17   2   43.40    4.40
   3 -17   2   47.30    4.00
   3 -17   2   48.00    4.50
   3 -17   2   51.49    6.10
  -3 -17  -2   49.99    5.70
   3  17   2   55.99    4.60
   3  17   2   42.90    3.80
  -3  17  -2   34.20    4.80
   3  17   2   48.30    4.10
  -3  17  -2   41.30    5.50
   3  17   2   51.79    6.00
   3  17   2   42.60    3.70
  -3  17  -2   48.50    5.50
   4 -17   2  333.27   18.40
   4 -17   2  343.47   18.10
   4 -17   2  364.16   18.60
   4 -17   2  333.47   19.90
   4  17   2  356.56   17.90
   4  17   2  316.57   19.80
  -4  17  -2  354.36   19.10
   4  17   2  328.97   17.40
   4  17   2  343.27   17.80
   4  17   2  330.47   17.40
  -4  17  -2  337.97   20.40
  -4  17  -2  338.87   19.30
   4  17   2  314.77   17.70
   5 -17   2   -0.20    2.60
   5 -17   2   -2.40    2.30
   5 -17   2    1.60    2.10
   5  17   2    1.10    1.50
   5  17   2    2.40    1.60
   5  17   2    2.40    1.30
  -5  17  -2    0.80    2.80
  -5  17  -2   -0.40    2.60
   5  17   2    3.10    2.10
   5  17   2    1.80    2.90
   6 -17   2   66.89    6.60
   6 -17   2   71.89    6.30
   6  17   2   74.29    8.00
  -6  17  -2   85.19    6.90
   6  17   2   68.29    5.20
   6  17   2   68.29    5.10
  -6  17  -2   77.09    7.40
   7 -18  -2    7.50    2.60
   7 -18  -2    8.60    5.50
   7 -18  -2    5.90    2.00
   7 -18  -2    4.60    2.30
  -7 -18   2    5.10    1.80
   7  18  -2    6.20    3.70
   7  18  -2    7.00    2.80
  -7  18   2    5.20    3.20
   7  18  -2    1.60    2.00
   6 -18  -2    5.70    2.20
   6 -18  -2    4.70    2.50
  -6 -18   2    6.80    1.60
   6 -18  -2    6.90    1.80
   6  18  -2    3.30    3.80
[truncated: 986,961 more chars]
