# Supplementary material for: Triple energy transfer-enabled dearomative cycloaddition/rearrangement cascade of bicyclic azaarenes to structurally complex products
Source: Nat Catal. 2026 Jul 9;9(7):750–60. doi: 10.1038/s41929-026-01566-z (PMC13395622; doi:10.1038/s41929-026-01566-z)
Supplement: Supplementary file 7 — Cif file for structure 5ad. [file 41929_2026_1566_MOESM7_ESM.cif]

#==============================================================================

# 1. SUBMISSION DETAILS

data_global

_publ_contact_author
;
        Constantin G. Daniliuc
        Organisch-Chemisches Institut 
        Universit\"at M\"unster
        48149 M\"unster
        Germany
;
_publ_contact_author_phone        '049 251 83-36522'
_publ_contact_author_fax          '049 251 83-39772'
_publ_contact_author_email        'constantin.daniliuc@uni-muenster.de' 
_publ_requested_journal           '.'

#==============================================================================

# 3. TITLE AND AUTHOR LIST

_publ_section_title
;
Triple Energy Transfer-Enabled Cascade Dearomative Cycloaddition of Bicyclic 
Azaarenes
;

loop_
 _publ_author_name
 _publ_author_address
     'Chahar, Preeti'
;     Organisch-Chemisches Institut
      Universit\"at M\"unster
      Corrensstrasse 36
      48149 M\"unster
      Germany
;     
     'Kundu, Utpal'
;     Organisch-Chemisches Institut
      Universit\"at M\"unster
      Corrensstrasse 36
      48149 M\"unster
      Germany
;     
     'Dutta, Subhabrata'
;     Organisch-Chemisches Institut
      Universit\"at M\"unster
      Corrensstrasse 36
      48149 M\"unster
      Germany
;     
     'H\"olter, Niklas'
;     Organisch-Chemisches Institut
      Universit\"at M\"unster
      Corrensstrasse 36
      48149 M\"unster
      Germany
;     
     'Boser, Florian'
;     Organisch-Chemisches Institut
      Universit\"at M\"unster
      Corrensstrasse 36
      48149 M\"unster
      Germany
;     
     'Hugel, Fabian'
;     Organisch-Chemisches Institut
      Universit\"at M\"unster
      Corrensstrasse 36
      48149 M\"unster
      Germany
;     
     'Stadtmann, Luca'
;     Organisch-Chemisches Institut
      Universit\"at M\"unster
      Corrensstrasse 36
      48149 M\"unster
      Germany
;     
     'Daniliuc, Constantin G.'
;     Organisch-Chemisches Institut
      Universit\"at M\"unster
      Corrensstrasse 36
      48149 M\"unster
      Germany
;     
     'Glorius, Frank'
;     Organisch-Chemisches Institut
      Universit\"at M\"unster
      Corrensstrasse 36
      48149 M\"unster
      Germany
;     


#=============================================================================
#  cif data for "glo10903" (compound 5ad)
#============================================================================= 

data_glo10903_5ad

_audit_creation_method
;
FinalCif 2024.9-0 by Daniel Kratzert, Freiburg 2025, 
https://dkratzert.de/finalcif.html
;
_publ_section_references          ?
_shelx_SHELXL_version_number      '2019/3'
_chemical_name_systematic         ?
_chemical_name_common             ?
_chemical_formula_sum             'C25 H25 N O5'
_chemical_formula_moiety          'C25 H25 N O5'
_chemical_formula_weight          419.46
_chemical_melting_point           ?
_space_group_crystal_system       triclinic
_space_group_IT_number            2
_space_group_name_H-M_alt         'P -1'
_space_group_name_Hall            '-P 1'
_shelx_space_group_comment
;
The symmetry employed for this shelxl refinement is uniquely defined
by the following loop, which should always be used as a source of
symmetry information in preference to the above space-group names.
They are only intended as comments.
;

loop_
_space_group_symop_operation_xyz
'x, y, z'
'-x, -y, -z'

_cell_length_a                    8.6806(5)
_cell_length_b                    9.8665(5)
_cell_length_c                    13.2035(6)
_cell_angle_alpha                 105.473(2)
_cell_angle_beta                  93.660(2)
_cell_angle_gamma                 101.196(2)
_cell_volume                      1061.09(10)
_cell_formula_units_Z             2
_cell_measurement_temperature     100(2)
_cell_measurement_reflns_used     9164
_cell_measurement_theta_min       2.324
_cell_measurement_theta_max       26.754
_cell_measurement_wavelength      0.71073
_exptl_crystal_description        prism
_exptl_crystal_colour             colourless
_exptl_crystal_recrystallization_method 'The crystals were crystallised from DCM and pentane.'
_exptl_crystal_density_meas       ?
_exptl_crystal_density_method     ?
_exptl_crystal_density_diffrn     1.313
_exptl_crystal_F_000              444
_exptl_crystal_size_max           0.212
_exptl_crystal_size_mid           0.161
_exptl_crystal_size_min           0.064
_exptl_absorpt_coefficient_mu     0.091
_exptl_absorpt_correction_type    Multi-Scan
_exptl_absorpt_correction_T_min   0.981
_exptl_absorpt_correction_T_max   0.994
_exptl_absorpt_process_details
;Krause, L., Herbst-Irmer, R., Sheldrick, G. M., Stalke, D. (2015).
"Comparison of silver and molybdenum microfocus X-ray sources for single-crystal
 structure determination"
J. Appl. Cryst. 48, 3-10.
doi:10.1107/S1600576714022985
;
_exptl_absorpt_special_details    ?
_exptl_bruker_absorpt_correction_T_ratio 0.808
_shelx_estimated_absorpt_T_min    0.981
_shelx_estimated_absorpt_T_max    0.994
_exptl_transmission_factor_min    ?
_exptl_transmission_factor_max    ?
_exptl_special_details            ?
_diffrn_ambient_temperature       100(2)
_diffrn_radiation_type            'Mo K\a'
_diffrn_radiation_wavelength      0.71073
_diffrn_radiation_monochromator   'multilayer mirror'
_diffrn_radiation_probe           x-ray
_diffrn_source                    'microfocus sealed tube'
_diffrn_source_type               'INCOATEC I\mS 1.0'
_diffrn_source_target             Mo
_diffrn_source_voltage            50
_diffrn_source_current            1.0
_diffrn_detector                  CPAD
_diffrn_detector_type             'Bruker PHOTON III'
_diffrn_detector_area_resol_mean  7.391
_diffrn_measurement_device        'KAPPA diffractometer'
_diffrn_measurement_device_type   'Bruker D8 VENTURE'
_diffrn_measurement_method        '\w and \f scans'
_diffrn_measurement_specimen_support 'MiTeGen micromount'
_diffrn_measurement_details
;<Phi   scan: start= 360.0; len= 180.0; end= 540.0 at [Counterclockwise Eulerian 
angles: dx= 40.00 mm theta=   0.000 deg omega= 360.000 deg chi=  54.740 deg] 
measure for 1.0 seconds; frame angle 1.00 degrees, wavelength=0.71073>
<Phi   scan: start= 180.0; len= 180.0; end= 360.0 at [Counterclockwise Eulerian 
angles: dx= 40.00 mm theta=   0.000 deg omega= 360.000 deg chi=  54.740 deg] 
measure for 1.0 seconds; frame angle 1.00 degrees, wavelength=0.71073>
<Phi   scan: start= 360.0; len=   0.6; end= 360.6 at [Counterclockwise Eulerian 
angles: dx= 40.00 mm theta=   2.349 deg omega= 268.613 deg chi=  24.000 deg] 
measure for 8.0 seconds; frame angle 0.60 degrees, wavelength=0.71073>
<Omega scan: start=   3.7; len= 105.6; end= 109.3 at [Counterclockwise Eulerian 
angles: dx= 40.00 mm theta=   2.349 deg phi= 360.000 deg chi= -44.500 deg] 
measure for 8.0 seconds; frame angle 0.60 degrees, wavelength=0.71073>
<Omega scan: start=   3.7; len= 105.6; end= 109.3 at [Counterclockwise Eulerian 
angles: dx= 40.00 mm theta=   2.349 deg phi=  72.000 deg chi= -44.500 deg] 
measure for 8.0 seconds; frame angle 0.60 degrees, wavelength=0.71073>
<Phi   scan: start= 360.0; len=   0.6; end= 360.6 at [Counterclockwise Eulerian 
angles: dx= 40.00 mm theta=   2.349 deg omega=   4.910 deg chi= -24.000 deg] 
measure for 8.0 seconds; frame angle 0.60 degrees, wavelength=0.71073>
;
_diffrn_measurement_bruker_total_exposure_time 12776.0
_diffrn_reflns_number             36370
_diffrn_reflns_av_unetI/netI      0.0365
_diffrn_reflns_av_R_equivalents   0.0621
_diffrn_reflns_theta_min          2.195
_diffrn_reflns_theta_max          26.818
_diffrn_reflns_theta_full         25.242
_diffrn_reflns_limit_h_min        -11
_diffrn_reflns_limit_h_max        10
_diffrn_reflns_limit_k_min        -12
_diffrn_reflns_limit_k_max        12
_diffrn_reflns_limit_l_min        -16
_diffrn_reflns_limit_l_max        16
_diffrn_reflns_reduction_process  narrow-frame
_diffrn_measured_fraction_theta_max 0.996
_diffrn_measured_fraction_theta_full 0.999
_diffrn_reflns_Laue_measured_fraction_max 0.996
_diffrn_reflns_Laue_measured_fraction_full 0.999
_diffrn_reflns_point_group_measured_fraction_max 0.996
_diffrn_reflns_point_group_measured_fraction_full 0.999
_diffrn_reflns_bruker_av_norm_I   505.976
_diffrn_reflns_bruker_number_gt   27491
_reflns_number_total              4525
_reflns_number_gt                 3927
_reflns_threshold_expression      'I > 2\s(I)'
_reflns_Friedel_coverage          0.000
_reflns_Friedel_fraction_max      .
_reflns_Friedel_fraction_full     .
_reflns_special_details
;
 Reflections were merged by SHELXL according to the crystal
 class for the calculation of statistics and refinement.
 
 Structure factors included contributions from the .fab file.
 
 _reflns_Friedel_fraction is defined as the number of unique
 Friedel pairs measured divided by the number that would be
 possible theoretically, ignoring centric projections and
 systematic absences.
;
_computing_data_collection        'Bruker Instrument Service v6.2.12'
_computing_cell_refinement        'SAINT V8.41 (Bruker AXS LLC)'
_computing_data_reduction         'SAINT V8.41 (Bruker AXS LLC)'
_computing_structure_solution     'SHELXT 2018/2 (Sheldrick, 2018)'
_computing_structure_refinement   'SHELXL-2019/2 (Sheldrick, 2019)'
_computing_molecular_graphics     'shelXle (C.B. Huebschle, rev 1503)'
_computing_publication_material   ?
_computing_bruker_data_scaling    'SADABS-2016/2 - Bruker AXS area detector scaling and absorption correction'
_refine_special_details
;A part of a water molecule was found in the asymmetric unit and could not be 
satisfactorily refined. The program
SQUEEZE (Spek, A.L. (2015). Acta Cryst. C71, 9-18) was therefore used to remove 
mathematically the effect of the solvent. The quoted formula and derived 
parameters are not included the squeezed solvent molecule.
;
_refine_ls_structure_factor_coef  Fsqd
_refine_ls_matrix_type            full
_refine_ls_weighting_scheme       calc
_refine_ls_weighting_details      'w=1/[\s^2^(Fo^2^)+(0.0422P)^2^+0.4212P] where P=(Fo^2^+2Fc^2^)/3'
_atom_sites_solution_primary      'Intrinsic Phasing'
_atom_sites_solution_secondary    ?
_atom_sites_solution_hydrogens    geom
_refine_ls_hydrogen_treatment     constr
_refine_ls_number_reflns          4525
_refine_ls_number_parameters      283
_refine_ls_number_restraints      0
_refine_ls_R_factor_all           0.0429
_refine_ls_R_factor_gt            0.0368
_refine_ls_wR_factor_ref          0.0971
_refine_ls_wR_factor_gt           0.0919
_refine_ls_goodness_of_fit_ref    1.042
_refine_ls_restrained_S_all       1.042
_refine_ls_shift/su_max           0.000
_refine_ls_shift/su_mean          0.000
_refine_diff_density_max          0.311
_refine_diff_density_min          -0.223
_refine_diff_density_rms          0.047
_refine_ls_extinction_method      none
_refine_ls_extinction_coef        .

loop_
_atom_type_symbol
_atom_type_description
_atom_type_scat_dispersion_real
_atom_type_scat_dispersion_imag
_atom_type_scat_source
'C' 'C' 0.0033 0.0016 'International Tables Vol C Tables 4.2.6.8 and 6.1.1.4'
'H' 'H' 0.0000 0.0000 'International Tables Vol C Tables 4.2.6.8 and 6.1.1.4'
'N' 'N' 0.0061 0.0033 'International Tables Vol C Tables 4.2.6.8 and 6.1.1.4'
'O' 'O' 0.0106 0.0060 'International Tables Vol C Tables 4.2.6.8 and 6.1.1.4'

_geom_details
; All esds (except the esd in the dihedral angle between two l.s. planes)
 are estimated using the full covariance matrix.  The cell esds are taken
 into account individually in the estimation of esds in distances, angles
 and torsion angles; correlations between esds in cell parameters are only
 used when they are defined by crystal symmetry.  An approximate (isotropic)
 treatment of cell esds is used for estimating esds involving l.s. planes.
;
_geom_special_details
;
 All esds (except the esd in the dihedral angle between two l.s. planes)
 are estimated using the full covariance matrix.  The cell esds are taken
 into account individually in the estimation of esds in distances, angles
 and torsion angles; correlations between esds in cell parameters are only
 used when they are defined by crystal symmetry.  An approximate (isotropic)
 treatment of cell esds is used for estimating esds involving l.s. planes.
;

loop_
_bruker_diffrn_runs_axis
_bruker_diffrn_runs_distance
_bruker_diffrn_runs_theta
_bruker_diffrn_runs_omega
_bruker_diffrn_runs_phi
_bruker_diffrn_runs_chi
_bruker_diffrn_runs_width
_bruker_diffrn_runs_images
_bruker_diffrn_runs_time
_bruker_diffrn_runs_wavelength
_bruker_diffrn_runs_voltage
_bruker_diffrn_runs_current
_bruker_diffrn_runs_temperature
Phi   40.0 0.0    0.0             0.0   54.74 1.0 180 1.0 0.71073 50.0 1.0 99.99999999999997
Phi   40.0 0.0    0.0             180.0 54.74 1.0 180 1.0 0.71073 50.0 1.0 99.99999999999997
Phi   40.0 2.3495 -91.387         0.0   24.0  0.6 600 8.0 0.71073 50.0 1.0 99.99999999999997
Omega 40.0 2.3495 3.745           0.0   -44.5 0.6 176 8.0 0.71073 50.0 1.0 99.99999999999997
Omega 40.0 2.3495 3.745           72.0  -44.5 0.6 176 8.0 0.71073 50.0 1.0 99.99999999999997
Phi   40.0 2.3495 4.910155683378165 0.0   -24.0 0.6 600 8.0 0.71073 50.0 1.0 99.99999999999997

loop_
_atom_site_label
_atom_site_type_symbol
_atom_site_fract_x
_atom_site_fract_y
_atom_site_fract_z
_atom_site_U_iso_or_equiv
_atom_site_adp_type
_atom_site_occupancy
_atom_site_site_symmetry_order
_atom_site_calc_flag
_atom_site_refinement_flags_posn
_atom_site_refinement_flags_adp
_atom_site_refinement_flags_occupancy
_atom_site_disorder_assembly
_atom_site_disorder_group
O1   O 0.58808(10) 0.33457(9)   0.52061(6)  0.01915(19) Uani 1 1 d    . . . . .
N1   N 0.73541(12) 0.01025(11)  0.62068(8)  0.0178(2)   Uani 1 1 d    . . . . .
O2   O 0.94464(11) 0.46685(11)  0.63102(8)  0.0270(2)   Uani 1 1 d    . . . . .
O3   O 0.79548(10) 0.63111(9)   0.64268(7)  0.0204(2)   Uani 1 1 d    . . . . .
O4   O 0.58805(11) 0.65150(10)  0.82358(7)  0.0249(2)   Uani 1 1 d    . . . . .
O5   O 0.84347(10) 0.72518(9)   0.89233(7)  0.0206(2)   Uani 1 1 d    . . . . .
C1   C 0.72890(15) 0.00844(13)  0.51886(10) 0.0197(3)   Uani 1 1 d    . . . . .
H1   H 0.759437    -0.069328    0.470792    0.024       Uiso 1 1 calc R U . . .
C2   C 0.68117(15) 0.11097(13)  0.47825(9)  0.0187(2)   Uani 1 1 d    . . . . .
H2   H 0.676529    0.102460     0.404677    0.022       Uiso 1 1 calc R U . . .
C3   C 0.64018(14) 0.22695(13)  0.54842(9)  0.0161(2)   Uani 1 1 d    . . . . .
C4   C 0.65303(13) 0.23741(12)  0.65705(9)  0.0149(2)   Uani 1 1 d    . . . . .
C5   C 0.69757(13) 0.12524(13)  0.68811(9)  0.0153(2)   Uani 1 1 d    . . . . .
C6   C 0.68308(14) 0.11785(13)  0.79914(9)  0.0160(2)   Uani 1 1 d    . . . . .
H6   H 0.668678    0.015372     0.800605    0.019       Uiso 1 1 calc R U . . .
C7   C 0.54566(14) 0.18218(13)  0.84879(9)  0.0159(2)   Uani 1 1 d    . . . . .
C8   C 0.60151(14) 0.34010(13)  0.84727(9)  0.0153(2)   Uani 1 1 d    . . . . .
H8   H 0.537733    0.404179     0.889100    0.018       Uiso 1 1 calc R U . . .
C9   C 0.62095(13) 0.36660(12)  0.73724(9)  0.0144(2)   Uani 1 1 d    . . . . .
H9   H 0.526435    0.396650     0.710411    0.017       Uiso 1 1 calc R U . . .
C10  C 0.56711(16) 0.32353(14)  0.40932(9)  0.0224(3)   Uani 1 1 d    . . . . .
H10A H 0.668856    0.323277     0.381177    0.034       Uiso 1 1 calc R U . . .
H10B H 0.527034    0.405918     0.399321    0.034       Uiso 1 1 calc R U . . .
H10C H 0.491175    0.233889     0.371775    0.034       Uiso 1 1 calc R U . . .
C11  C 0.77028(14) 0.49511(12)  0.76657(9)  0.0160(2)   Uani 1 1 d    . . . . .
C12  C 0.88325(14) 0.44310(13)  0.83484(9)  0.0179(2)   Uani 1 1 d    . . . . .
H12A H 0.935622    0.372495     0.789973    0.021       Uiso 1 1 calc R U . . .
H12B H 0.965305    0.525056     0.879827    0.021       Uiso 1 1 calc R U . . .
C13  C 0.77559(14) 0.37283(13)  0.90249(9)  0.0173(2)   Uani 1 1 d    . . . . .
H13  H 0.786144    0.438745     0.975904    0.021       Uiso 1 1 calc R U . . .
C14  C 0.78248(14) 0.22033(13)  0.90557(9)  0.0182(2)   Uani 1 1 d    . . . . .
H14  H 0.883587    0.200007     0.932125    0.022       Uiso 1 1 calc R U . . .
C15  C 0.62981(14) 0.18381(14)  0.95740(9)  0.0194(3)   Uani 1 1 d    . . . . .
H15A H 0.615232    0.261690     1.018674    0.023       Uiso 1 1 calc R U . . .
H15B H 0.611493    0.089268     0.972448    0.023       Uiso 1 1 calc R U . . .
C16  C 0.84743(14) 0.52740(13)  0.67223(9)  0.0175(2)   Uani 1 1 d    . . . . .
C17  C 0.85552(18) 0.66240(15)  0.54947(10) 0.0264(3)   Uani 1 1 d    . . . . .
H17A H 0.971095    0.693431     0.562515    0.040       Uiso 1 1 calc R U . . .
H17B H 0.810523    0.739369     0.533849    0.040       Uiso 1 1 calc R U . . .
H17C H 0.825522    0.575535     0.489076    0.040       Uiso 1 1 calc R U . . .
C18  C 0.71952(14) 0.63092(13)  0.82936(9)  0.0163(2)   Uani 1 1 d    . . . . .
C19  C 0.81095(16) 0.85827(13)  0.95469(10) 0.0229(3)   Uani 1 1 d    . . . . .
H19A H 0.884510    0.895559     1.020242    0.034       Uiso 1 1 calc R U . . .
H19B H 0.702077    0.840739     0.971985    0.034       Uiso 1 1 calc R U . . .
H19C H 0.824172    0.928962     0.914248    0.034       Uiso 1 1 calc R U . . .
C21  C 0.37656(14) 0.10601(13)  0.81233(9)  0.0165(2)   Uani 1 1 d    . . . . .
C22  C 0.26628(14) 0.17341(13)  0.77635(10) 0.0197(3)   Uani 1 1 d    . . . . .
H22  H 0.298993    0.269525     0.772865    0.024       Uiso 1 1 calc R U . . .
C23  C 0.10877(15) 0.10152(14)  0.74546(10) 0.0226(3)   Uani 1 1 d    . . . . .
H23  H 0.035245    0.148299     0.720064    0.027       Uiso 1 1 calc R U . . .
C24  C 0.05852(15) -0.03820(14) 0.75156(10) 0.0227(3)   Uani 1 1 d    . . . . .
H24  H -0.049493   -0.086391    0.731935    0.027       Uiso 1 1 calc R U . . .
C25  C 0.16736(15) -0.10686(14) 0.78656(10) 0.0220(3)   Uani 1 1 d    . . . . .
H25  H 0.133823    -0.202614    0.790628    0.026       Uiso 1 1 calc R U . . .
C26  C 0.32494(15) -0.03625(13) 0.81564(9)  0.0191(2)   Uani 1 1 d    . . . . .
H26  H 0.398863    -0.084989    0.838096    0.023       Uiso 1 1 calc R U . . .

loop_
_atom_site_aniso_label
_atom_site_aniso_U_11
_atom_site_aniso_U_22
_atom_site_aniso_U_33
_atom_site_aniso_U_23
_atom_site_aniso_U_13
_atom_site_aniso_U_12
O1  0.0261(5) 0.0191(4) 0.0143(4) 0.0063(3) 0.0017(3)  0.0080(4)
N1  0.0177(5) 0.0175(5) 0.0187(5) 0.0050(4) 0.0030(4)  0.0050(4)
O2  0.0277(5) 0.0296(5) 0.0304(5) 0.0121(4) 0.0152(4)  0.0135(4)
O3  0.0256(5) 0.0193(4) 0.0193(4) 0.0079(3) 0.0078(3)  0.0069(4)
O4  0.0186(5) 0.0223(5) 0.0307(5) 0.0005(4) 0.0025(4)  0.0075(4)
O5  0.0195(4) 0.0164(4) 0.0224(4) 0.0003(3) 0.0004(3)  0.0034(3)
C1  0.0224(6) 0.0180(6) 0.0179(6) 0.0019(5) 0.0050(5)  0.0062(5)
C2  0.0218(6) 0.0194(6) 0.0138(5) 0.0036(5) 0.0025(4)  0.0034(5)
C3  0.0151(5) 0.0159(6) 0.0167(6) 0.0054(4) 0.0009(4)  0.0017(4)
C4  0.0127(5) 0.0158(5) 0.0151(5) 0.0040(4) 0.0014(4)  0.0015(4)
C5  0.0117(5) 0.0169(6) 0.0163(5) 0.0042(4) 0.0013(4)  0.0016(4)
C6  0.0158(5) 0.0176(6) 0.0165(6) 0.0066(4) 0.0022(4)  0.0055(4)
C7  0.0166(6) 0.0186(6) 0.0142(5) 0.0064(4) 0.0032(4)  0.0048(4)
C8  0.0152(5) 0.0174(6) 0.0133(5) 0.0038(4) 0.0020(4)  0.0042(4)
C9  0.0139(5) 0.0156(5) 0.0138(5) 0.0045(4) 0.0017(4)  0.0030(4)
C10 0.0302(7) 0.0238(6) 0.0151(6) 0.0077(5) 0.0006(5)  0.0082(5)
C11 0.0151(5) 0.0153(5) 0.0169(5) 0.0031(4) 0.0025(4)  0.0036(4)
C12 0.0152(6) 0.0176(6) 0.0198(6) 0.0039(5) 0.0006(4)  0.0037(4)
C13 0.0161(6) 0.0202(6) 0.0148(5) 0.0035(5) -0.0001(4) 0.0049(5)
C14 0.0180(6) 0.0221(6) 0.0159(5) 0.0068(5) 0.0008(4)  0.0059(5)
C15 0.0219(6) 0.0228(6) 0.0152(6) 0.0074(5) 0.0023(5)  0.0061(5)
C16 0.0162(6) 0.0153(5) 0.0192(6) 0.0030(5) 0.0027(4)  0.0017(4)
C17 0.0361(8) 0.0252(7) 0.0210(6) 0.0103(5) 0.0104(5)  0.0069(6)
C18 0.0179(6) 0.0165(6) 0.0150(5) 0.0054(4) 0.0036(4)  0.0028(4)
C19 0.0268(7) 0.0175(6) 0.0215(6) 0.0000(5) 0.0015(5)  0.0062(5)
C21 0.0175(6) 0.0194(6) 0.0123(5) 0.0038(4) 0.0049(4)  0.0033(5)
C22 0.0193(6) 0.0192(6) 0.0207(6) 0.0056(5) 0.0044(5)  0.0040(5)
C23 0.0179(6) 0.0258(7) 0.0228(6) 0.0040(5) 0.0028(5)  0.0063(5)
C24 0.0178(6) 0.0250(6) 0.0202(6) 0.0008(5) 0.0046(5)  -0.0003(5)
C25 0.0252(6) 0.0191(6) 0.0188(6) 0.0031(5) 0.0073(5)  0.0000(5)
C26 0.0228(6) 0.0207(6) 0.0148(5) 0.0055(5) 0.0053(4)  0.0055(5)

loop_
_geom_bond_atom_site_label_1
_geom_bond_atom_site_label_2
_geom_bond_distance
_geom_bond_site_symmetry_2
_geom_bond_publ_flag
O1  C3   1.3565(14) . ?
O1  C10  1.4412(14) . ?
N1  C1   1.3371(16) . ?
N1  C5   1.3531(15) . ?
O2  C16  1.2026(15) . ?
O3  C16  1.3313(15) . ?
O3  C17  1.4504(15) . ?
O4  C18  1.1986(15) . ?
O5  C18  1.3411(14) . ?
O5  C19  1.4417(14) . ?
C1  C2   1.3806(17) . ?
C1  H1   0.9500     . ?
C2  C3   1.3889(17) . ?
C2  H2   0.9500     . ?
C3  C4   1.4059(16) . ?
C4  C5   1.3895(16) . ?
C4  C9   1.5096(16) . ?
C5  C6   1.4992(16) . ?
C6  C7   1.5580(16) . ?
C6  C14  1.5779(16) . ?
C6  H6   1.0000     . ?
C7  C21  1.4965(16) . ?
C7  C8   1.5453(16) . ?
C7  C15  1.5619(16) . ?
C8  C9   1.5569(15) . ?
C8  C13  1.5696(16) . ?
C8  H8   1.0000     . ?
C9  C11  1.5728(16) . ?
C9  H9   1.0000     . ?
C10 H10A 0.9800     . ?
C10 H10B 0.9800     . ?
C10 H10C 0.9800     . ?
C11 C16  1.5287(16) . ?
C11 C18  1.5363(16) . ?
C11 C12  1.5385(16) . ?
C12 C13  1.5288(17) . ?
C12 H12A 0.9900     . ?
C12 H12B 0.9900     . ?
C13 C14  1.5285(17) . ?
C13 H13  1.0000     . ?
C14 C15  1.5546(17) . ?
C14 H14  1.0000     . ?
C15 H15A 0.9900     . ?
C15 H15B 0.9900     . ?
C17 H17A 0.9800     . ?
C17 H17B 0.9800     . ?
C17 H17C 0.9800     . ?
C19 H19A 0.9800     . ?
C19 H19B 0.9800     . ?
C19 H19C 0.9800     . ?
C21 C22  1.3935(17) . ?
C21 C26  1.4014(17) . ?
C22 C23  1.3916(17) . ?
C22 H22  0.9500     . ?
C23 C24  1.3882(19) . ?
C23 H23  0.9500     . ?
C24 C25  1.3874(19) . ?
C24 H24  0.9500     . ?
C25 C26  1.3871(18) . ?
C25 H25  0.9500     . ?
C26 H26  0.9500     . ?

loop_
_geom_angle_atom_site_label_1
_geom_angle_atom_site_label_2
_geom_angle_atom_site_label_3
_geom_angle
_geom_angle_site_symmetry_1
_geom_angle_site_symmetry_3
_geom_angle_publ_flag
C3   O1  C10  117.18(9)  . . ?
C1   N1  C5   116.28(10) . . ?
C16  O3  C17  115.46(10) . . ?
C18  O5  C19  115.80(10) . . ?
N1   C1  C2   124.99(11) . . ?
N1   C1  H1   117.5      . . ?
C2   C1  H1   117.5      . . ?
C1   C2  C3   117.86(11) . . ?
C1   C2  H2   121.1      . . ?
C3   C2  H2   121.1      . . ?
O1   C3  C2   124.89(11) . . ?
O1   C3  C4   115.92(10) . . ?
C2   C3  C4   119.19(11) . . ?
C5   C4  C3   117.67(11) . . ?
C5   C4  C9   121.16(10) . . ?
C3   C4  C9   121.16(10) . . ?
N1   C5  C4   123.88(11) . . ?
N1   C5  C6   116.29(10) . . ?
C4   C5  C6   119.30(10) . . ?
C5   C6  C7   113.87(9)  . . ?
C5   C6  C14  128.64(10) . . ?
C7   C6  C14  82.58(8)   . . ?
C5   C6  H6   109.4      . . ?
C7   C6  H6   109.4      . . ?
C14  C6  H6   109.4      . . ?
C21  C7  C8   119.79(10) . . ?
C21  C7  C6   121.06(10) . . ?
C8   C7  C6   99.75(9)   . . ?
C21  C7  C15  121.38(10) . . ?
C8   C7  C15  102.24(9)  . . ?
C6   C7  C15  85.89(9)   . . ?
C7   C8  C9   117.03(9)  . . ?
C7   C8  C13  99.77(9)   . . ?
C9   C8  C13  104.23(9)  . . ?
C7   C8  H8   111.6      . . ?
C9   C8  H8   111.6      . . ?
C13  C8  H8   111.6      . . ?
C4   C9  C8   112.42(9)  . . ?
C4   C9  C11  110.78(9)  . . ?
C8   C9  C11  100.85(9)  . . ?
C4   C9  H9   110.8      . . ?
C8   C9  H9   110.8      . . ?
C11  C9  H9   110.8      . . ?
O1   C10 H10A 109.5      . . ?
O1   C10 H10B 109.5      . . ?
H10A C10 H10B 109.5      . . ?
O1   C10 H10C 109.5      . . ?
H10A C10 H10C 109.5      . . ?
H10B C10 H10C 109.5      . . ?
C16  C11 C18  108.45(9)  . . ?
C16  C11 C12  110.70(10) . . ?
C18  C11 C12  112.56(9)  . . ?
C16  C11 C9   115.09(9)  . . ?
C18  C11 C9   107.92(9)  . . ?
C12  C11 C9   102.08(9)  . . ?
C13  C12 C11  104.03(9)  . . ?
C13  C12 H12A 110.9      . . ?
C11  C12 H12A 110.9      . . ?
C13  C12 H12B 110.9      . . ?
C11  C12 H12B 110.9      . . ?
H12A C12 H12B 109.0      . . ?
C14  C13 C12  118.74(10) . . ?
C14  C13 C8   98.49(9)   . . ?
C12  C13 C8   107.15(9)  . . ?
C14  C13 H13  110.5      . . ?
C12  C13 H13  110.5      . . ?
C8   C13 H13  110.5      . . ?
C13  C14 C15  99.38(9)   . . ?
C13  C14 C6   105.06(9)  . . ?
C15  C14 C6   85.46(9)   . . ?
C13  C14 H14  120.1      . . ?
C15  C14 H14  120.1      . . ?
C6   C14 H14  120.1      . . ?
C14  C15 C7   83.21(8)   . . ?
C14  C15 H15A 114.8      . . ?
C7   C15 H15A 114.8      . . ?
C14  C15 H15B 114.8      . . ?
C7   C15 H15B 114.8      . . ?
H15A C15 H15B 111.8      . . ?
O2   C16 O3   124.54(11) . . ?
O2   C16 C11  123.55(11) . . ?
O3   C16 C11  111.90(10) . . ?
O3   C17 H17A 109.5      . . ?
O3   C17 H17B 109.5      . . ?
H17A C17 H17B 109.5      . . ?
O3   C17 H17C 109.5      . . ?
H17A C17 H17C 109.5      . . ?
H17B C17 H17C 109.5      . . ?
O4   C18 O5   124.02(11) . . ?
O4   C18 C11  125.40(11) . . ?
O5   C18 C11  110.59(10) . . ?
O5   C19 H19A 109.5      . . ?
O5   C19 H19B 109.5      . . ?
H19A C19 H19B 109.5      . . ?
O5   C19 H19C 109.5      . . ?
H19A C19 H19C 109.5      . . ?
H19B C19 H19C 109.5      . . ?
C22  C21 C26  118.27(11) . . ?
C22  C21 C7   121.84(11) . . ?
C26  C21 C7   119.88(11) . . ?
C23  C22 C21  120.76(12) . . ?
C23  C22 H22  119.6      . . ?
C21  C22 H22  119.6      . . ?
C24  C23 C22  120.35(12) . . ?
C24  C23 H23  119.8      . . ?
C22  C23 H23  119.8      . . ?
C25  C24 C23  119.45(12) . . ?
C25  C24 H24  120.3      . . ?
C23  C24 H24  120.3      . . ?
C26  C25 C24  120.27(12) . . ?
C26  C25 H25  119.9      . . ?
C24  C25 H25  119.9      . . ?
C25  C26 C21  120.88(12) . . ?
C25  C26 H26  119.6      . . ?
C21  C26 H26  119.6      . . ?

loop_
_geom_torsion_atom_site_label_1
_geom_torsion_atom_site_label_2
_geom_torsion_atom_site_label_3
_geom_torsion_atom_site_label_4
_geom_torsion
_geom_torsion_site_symmetry_1
_geom_torsion_site_symmetry_2
_geom_torsion_site_symmetry_3
_geom_torsion_site_symmetry_4
_geom_torsion_publ_flag
C5  N1  C1  C2  -2.64(18)   . . . . ?
N1  C1  C2  C3  1.60(19)    . . . . ?
C10 O1  C3  C2  3.00(17)    . . . . ?
C10 O1  C3  C4  -177.37(10) . . . . ?
C1  C2  C3  O1  -178.60(11) . . . . ?
C1  C2  C3  C4  1.78(17)    . . . . ?
O1  C3  C4  C5  176.52(10)  . . . . ?
C2  C3  C4  C5  -3.82(17)   . . . . ?
O1  C3  C4  C9  -4.01(16)   . . . . ?
C2  C3  C4  C9  175.65(11)  . . . . ?
C1  N1  C5  C4  0.30(17)    . . . . ?
C1  N1  C5  C6  171.87(10)  . . . . ?
C3  C4  C5  N1  2.86(17)    . . . . ?
C9  C4  C5  N1  -176.61(10) . . . . ?
C3  C4  C5  C6  -168.47(10) . . . . ?
C9  C4  C5  C6  12.05(16)   . . . . ?
N1  C5  C6  C7  -141.54(10) . . . . ?
C4  C5  C6  C7  30.44(15)   . . . . ?
N1  C5  C6  C14 118.51(13)  . . . . ?
C4  C5  C6  C14 -69.51(16)  . . . . ?
C5  C6  C7  C21 71.56(14)   . . . . ?
C14 C6  C7  C21 -159.31(11) . . . . ?
C5  C6  C7  C8  -62.22(12)  . . . . ?
C14 C6  C7  C8  66.90(9)    . . . . ?
C5  C6  C7  C15 -163.95(10) . . . . ?
C14 C6  C7  C15 -34.83(8)   . . . . ?
C21 C7  C8  C9  -74.16(13)  . . . . ?
C6  C7  C8  C9  60.40(12)   . . . . ?
C15 C7  C8  C9  148.27(10)  . . . . ?
C21 C7  C8  C13 174.27(10)  . . . . ?
C6  C7  C8  C13 -51.18(10)  . . . . ?
C15 C7  C8  C13 36.69(10)   . . . . ?
C5  C4  C9  C8  -14.54(15)  . . . . ?
C3  C4  C9  C8  166.00(10)  . . . . ?
C5  C4  C9  C11 97.44(12)   . . . . ?
C3  C4  C9  C11 -82.01(13)  . . . . ?
C7  C8  C9  C4  -25.62(14)  . . . . ?
C13 C8  C9  C4  83.40(11)   . . . . ?
C7  C8  C9  C11 -143.65(10) . . . . ?
C13 C8  C9  C11 -34.63(11)  . . . . ?
C4  C9  C11 C16 47.15(13)   . . . . ?
C8  C9  C11 C16 166.37(9)   . . . . ?
C4  C9  C11 C18 168.40(9)   . . . . ?
C8  C9  C11 C18 -72.38(11)  . . . . ?
C4  C9  C11 C12 -72.81(11)  . . . . ?
C8  C9  C11 C12 46.41(10)   . . . . ?
C16 C11 C12 C13 -163.14(9)  . . . . ?
C18 C11 C12 C13 75.29(12)   . . . . ?
C9  C11 C12 C13 -40.16(11)  . . . . ?
C11 C12 C13 C14 128.57(11)  . . . . ?
C11 C12 C13 C8  18.36(12)   . . . . ?
C7  C8  C13 C14 8.32(10)    . . . . ?
C9  C8  C13 C14 -112.98(9)  . . . . ?
C7  C8  C13 C12 132.02(9)   . . . . ?
C9  C8  C13 C12 10.72(12)   . . . . ?
C12 C13 C14 C15 -166.42(10) . . . . ?
C8  C13 C14 C15 -51.47(10)  . . . . ?
C12 C13 C14 C6  -78.63(12)  . . . . ?
C8  C13 C14 C6  36.31(11)   . . . . ?
C5  C6  C14 C13 51.26(15)   . . . . ?
C7  C6  C14 C13 -63.46(10)  . . . . ?
C5  C6  C14 C15 149.76(12)  . . . . ?
C7  C6  C14 C15 35.04(8)    . . . . ?
C13 C14 C15 C7  69.66(9)    . . . . ?
C6  C14 C15 C7  -34.88(8)   . . . . ?
C21 C7  C15 C14 159.58(11)  . . . . ?
C8  C7  C15 C14 -63.72(9)   . . . . ?
C6  C7  C15 C14 35.37(8)    . . . . ?
C17 O3  C16 O2  4.43(18)    . . . . ?
C17 O3  C16 C11 -176.38(10) . . . . ?
C18 C11 C16 O2  153.26(12)  . . . . ?
C12 C11 C16 O2  29.31(16)   . . . . ?
C9  C11 C16 O2  -85.78(15)  . . . . ?
C18 C11 C16 O3  -25.94(13)  . . . . ?
C12 C11 C16 O3  -149.89(10) . . . . ?
C9  C11 C16 O3  95.02(12)   . . . . ?
C19 O5  C18 O4  -0.52(17)   . . . . ?
C19 O5  C18 C11 179.34(10)  . . . . ?
C16 C11 C18 O4  99.67(14)   . . . . ?
C12 C11 C18 O4  -137.50(12) . . . . ?
C9  C11 C18 O4  -25.63(16)  . . . . ?
C16 C11 C18 O5  -80.19(12)  . . . . ?
C12 C11 C18 O5  42.64(13)   . . . . ?
C9  C11 C18 O5  154.52(9)   . . . . ?
C8  C7  C21 C22 0.14(16)    . . . . ?
C6  C7  C21 C22 -124.79(12) . . . . ?
C15 C7  C21 C22 129.58(12)  . . . . ?
C8  C7  C21 C26 -178.73(10) . . . . ?
C6  C7  C21 C26 56.35(15)   . . . . ?
C15 C7  C21 C26 -49.28(16)  . . . . ?
C26 C21 C22 C23 0.57(17)    . . . . ?
C7  C21 C22 C23 -178.31(11) . . . . ?
C21 C22 C23 C24 0.97(19)    . . . . ?
C22 C23 C24 C25 -1.40(19)   . . . . ?
C23 C24 C25 C26 0.27(18)    . . . . ?
C24 C25 C26 C21 1.30(18)    . . . . ?
C22 C21 C26 C25 -1.70(17)   . . . . ?
C7  C21 C26 C25 177.20(11)  . . . . ?

loop_
_exptl_crystal_face_index_h
_exptl_crystal_face_index_k
_exptl_crystal_face_index_l
_exptl_crystal_face_perp_dist
-2 2  -3 0.032
-2 5  3  0.088
-1 0  4  0.029
-1 -3 2  0.088
0  -2 -5 0.066
1  -4 -5 0.064
2  -2 3  0.016
2  4  -3 0.081

_shelx_res_file
;
TITL glo10903.res in P-1
    glo10903.res
    created by SHELXL-2019/3 at 10:16:09 on 21-Aug-2025
REM Old TITL glo10903 in P-1
REM SHELXT solution in P-1: R1 0.109, Rweak 0.004, Alpha 0.028
REM <I/s>   0.000 for    0 systematic absences,  Orientation as input
REM Formula found by SHELXT:  C25 N O5

CELL  0.71073   8.6806   9.8665  13.2035  105.473   93.660  101.196
ZERR    2.000   0.0005   0.0005   0.0006    0.002    0.002    0.002
LATT  1
SFAC C H N O
UNIT 50 50 2 10
LIST 4
TEMP -173.150
SIZE 0.064 0.161 0.212

ACTA
CONF

L.S. 50
BOND $H

FMAP 2
PLAN 10

HTAB

OMIT     0   0   2
OMIT     0   0   1
OMIT    -3   0   9

ABIN
WGHT    0.042200    0.421200
FVAR       0.85290
O1    4    0.588081    0.334569    0.520610    11.00000    0.02612    0.01913 =
         0.01429    0.00630    0.00167    0.00798
N1    3    0.735412    0.010252    0.620675    11.00000    0.01773    0.01745 =
         0.01867    0.00497    0.00301    0.00503
O2    4    0.944644    0.466846    0.631020    11.00000    0.02774    0.02956 =
         0.03036    0.01206    0.01516    0.01349
O3    4    0.795483    0.631110    0.642679    11.00000    0.02555    0.01931 =
         0.01929    0.00786    0.00781    0.00688
O4    4    0.588048    0.651497    0.823580    11.00000    0.01858    0.02229 =
         0.03072    0.00045    0.00251    0.00752
O5    4    0.843468    0.725178    0.892331    11.00000    0.01947    0.01645 =
         0.02237    0.00034    0.00036    0.00335
C1    1    0.728896    0.008443    0.518860    11.00000    0.02243    0.01798 =
         0.01791    0.00189    0.00497    0.00616
AFIX  43
H1    2    0.759437   -0.069328    0.470792    11.00000   -1.20000
AFIX   0
C2    1    0.681174    0.110970    0.478250    11.00000    0.02179    0.01942 =
         0.01379    0.00357    0.00252    0.00343
AFIX  43
H2    2    0.676529    0.102460    0.404677    11.00000   -1.20000
AFIX   0
C3    1    0.640176    0.226949    0.548419    11.00000    0.01512    0.01592 =
         0.01672    0.00543    0.00088    0.00171
C4    1    0.653030    0.237411    0.657051    11.00000    0.01274    0.01583 =
         0.01509    0.00398    0.00141    0.00150
C5    1    0.697573    0.125237    0.688106    11.00000    0.01173    0.01688 =
         0.01630    0.00423    0.00130    0.00157
C6    1    0.683076    0.117852    0.799144    11.00000    0.01577    0.01756 =
         0.01649    0.00658    0.00216    0.00553
AFIX  13
H6    2    0.668678    0.015372    0.800605    11.00000   -1.20000
AFIX   0
C7    1    0.545659    0.182178    0.848794    11.00000    0.01657    0.01856 =
         0.01422    0.00643    0.00321    0.00483
C8    1    0.601511    0.340096    0.847266    11.00000    0.01519    0.01737 =
         0.01333    0.00377    0.00204    0.00416
AFIX  13
H8    2    0.537733    0.404179    0.889100    11.00000   -1.20000
AFIX   0
C9    1    0.620954    0.366603    0.737244    11.00000    0.01388    0.01562 =
         0.01381    0.00445    0.00165    0.00297
AFIX  13
H9    2    0.526435    0.396650    0.710411    11.00000   -1.20000
AFIX   0
C10   1    0.567109    0.323530    0.409317    11.00000    0.03015    0.02378 =
         0.01511    0.00767    0.00063    0.00815
AFIX 137
H10A  2    0.668856    0.323277    0.381177    11.00000   -1.50000
H10B  2    0.527034    0.405918    0.399321    11.00000   -1.50000
H10C  2    0.491175    0.233889    0.371775    11.00000   -1.50000
AFIX   0
C11   1    0.770281    0.495113    0.766573    11.00000    0.01515    0.01535 =
         0.01689    0.00308    0.00250    0.00365
C12   1    0.883247    0.443097    0.834843    11.00000    0.01525    0.01760 =
         0.01984    0.00390    0.00060    0.00366
AFIX  23
H12A  2    0.935622    0.372495    0.789973    11.00000   -1.20000
H12B  2    0.965305    0.525056    0.879827    11.00000   -1.20000
AFIX   0
C13   1    0.775594    0.372830    0.902495    11.00000    0.01614    0.02022 =
         0.01482    0.00345   -0.00012    0.00485
AFIX  13
H13   2    0.786144    0.438745    0.975904    11.00000   -1.20000
AFIX   0
C14   1    0.782481    0.220327    0.905567    11.00000    0.01803    0.02207 =
         0.01585    0.00682    0.00083    0.00594
AFIX  13
H14   2    0.883587    0.200007    0.932125    11.00000   -1.20000
AFIX   0
C15   1    0.629807    0.183806    0.957403    11.00000    0.02186    0.02284 =
         0.01520    0.00739    0.00235    0.00612
AFIX  23
H15A  2    0.615232    0.261690    1.018674    11.00000   -1.20000
H15B  2    0.611493    0.089268    0.972448    11.00000   -1.20000
AFIX   0
C16   1    0.847426    0.527402    0.672232    11.00000    0.01624    0.01526 =
         0.01924    0.00300    0.00271    0.00165
C17   1    0.855524    0.662398    0.549473    11.00000    0.03606    0.02523 =
         0.02104    0.01031    0.01036    0.00690
AFIX 137
H17A  2    0.971095    0.693431    0.562515    11.00000   -1.50000
H17B  2    0.810523    0.739369    0.533849    11.00000   -1.50000
H17C  2    0.825522    0.575535    0.489076    11.00000   -1.50000
AFIX   0
C18   1    0.719519    0.630924    0.829359    11.00000    0.01787    0.01653 =
         0.01495    0.00536    0.00359    0.00282
C19   1    0.810953    0.858265    0.954695    11.00000    0.02684    0.01751 =
         0.02151    0.00000    0.00147    0.00618
AFIX 137
H19A  2    0.884510    0.895559    1.020242    11.00000   -1.50000
H19B  2    0.702077    0.840739    0.971985    11.00000   -1.50000
H19C  2    0.824172    0.928962    0.914248    11.00000   -1.50000
AFIX   0
C21   1    0.376557    0.106014    0.812330    11.00000    0.01752    0.01941 =
         0.01234    0.00376    0.00490    0.00327
C22   1    0.266277    0.173407    0.776349    11.00000    0.01934    0.01922 =
         0.02071    0.00557    0.00438    0.00401
AFIX  43
H22   2    0.298993    0.269525    0.772865    11.00000   -1.20000
AFIX   0
C23   1    0.108770    0.101517    0.745460    11.00000    0.01789    0.02584 =
         0.02282    0.00396    0.00283    0.00625
AFIX  43
H23   2    0.035245    0.148299    0.720064    11.00000   -1.20000
AFIX   0
C24   1    0.058521   -0.038196    0.751562    11.00000    0.01778    0.02497 =
         0.02025    0.00081    0.00465   -0.00035
AFIX  43
H24   2   -0.049493   -0.086391    0.731935    11.00000   -1.20000
AFIX   0
C25   1    0.167360   -0.106858    0.786561    11.00000    0.02525    0.01911 =
         0.01884    0.00309    0.00729    0.00003
AFIX  43
H25   2    0.133823   -0.202614    0.790628    11.00000   -1.20000
AFIX   0
C26   1    0.324942   -0.036253    0.815639    11.00000    0.02276    0.02068 =
         0.01481    0.00549    0.00528    0.00548
AFIX  43
H26   2    0.398863   -0.084989    0.838096    11.00000   -1.20000

AFIX   0
HKLF 4


REM  glo10903.res in P-1
REM wR2 = 0.0971, GooF = S = 1.042, Restrained GooF = 1.042 for all data
REM R1 = 0.0368 for 3927 Fo > 4sig(Fo) and 0.0429 for all 4525 data
REM 283 parameters refined using 0 restraints

END

WGHT      0.0422      0.4212

REM Instructions for potential hydrogen bonds
EQIV $1 -x+2, -y+1, -z+1
HTAB C17 O2_$1

REM Highest difference peak  0.311,  deepest hole -0.223,  1-sigma level  0.047
Q1    1   0.7503  0.5618  0.7970  11.00000  0.05    0.31
Q2    1   0.6916  0.1285  0.7437  11.00000  0.05    0.29
Q3    1   0.6302  0.3003  0.6931  11.00000  0.05    0.28
Q4    1   0.7194  0.2037  0.9421  11.00000  0.05    0.27
Q5    1   0.7508  0.1759  0.8432  11.00000  0.05    0.26
Q6    1   0.6040  0.1457  0.8123  11.00000  0.05    0.26
Q7    1   0.6931  0.4331  0.7439  11.00000  0.05    0.26
Q8    1   0.5668  0.2615  0.8396  11.00000  0.05    0.25
Q9    1   0.6848  0.3610  0.8768  11.00000  0.05    0.25
Q10   1   0.5715  0.1838  0.9035  11.00000  0.05    0.25
;
_shelx_res_checksum               62643
_shelx_hkl_file
;
   1   0   0  640.34   46.20
  -2   0   0 5087.89  281.07
   2   0   0 5335.77  284.17
  -3   0   0   82.29    8.10
  -3   0   0   93.89    6.10
  -3   0   0   96.39    9.00
  -3   0   0  107.19    6.20
  -3   0   0   99.29    6.30
   3   0   0   94.79    8.90
   3   0   0   98.99    6.10
   3   0   0   92.39    6.20
   3   0   0   91.59    6.00
   3   0   0   92.39    8.40
  -4   0   0  627.04   32.80
  -4   0   0  626.64   37.60
  -4   0   0  663.83   33.20
  -4   0   0  694.73   37.30
  -4   0   0  675.83   33.20
   4   0   0  663.33   33.30
   4   0   0  640.54   37.50
   4   0   0  658.43   32.90
   4   0   0  612.84   36.60
   4   0   0  638.64   32.80
   4   0   0  629.44   32.60
  -5   0   0  186.48   15.20
  -5   0   0  155.78   10.80
  -5   0   0  187.68   11.40
  -5   0   0  198.48   16.40
  -5   0   0  193.08   11.50
   5   0   0  185.08   11.10
   5   0   0  174.88   14.80
   5   0   0  186.48   11.60
   5   0   0  154.48   10.50
   5   0   0  171.18   15.40
   5   0   0  196.68   11.10
  -6   0   0   60.79   10.40
  -6   0   0   61.59    7.50
  -6   0   0   73.39   12.40
  -6   0   0   46.20    5.80
  -6   0   0   69.49    5.80
   6   0   0   66.79    5.80
   6   0   0   40.10    7.90
   6   0   0   89.99   14.40
   6   0   0   69.19    5.60
   6   0   0   81.79    6.00
   6   0   0   72.39    6.50
  -7   0   0   13.00    4.70
  -7   0   0   14.40    3.30
  -7   0   0   18.40    3.60
  -7   0   0   13.20    6.30
  -7   0   0   17.50    3.30
   7   0   0   25.30    4.00
   7   0   0   17.90    6.20
   7   0   0   22.10    3.60
   7   0   0   17.30    3.90
   7   0   0   16.20    5.80
  -8   0   0    5.60    2.40
  -8   0   0    6.00    4.10
  -8   0   0    1.20    4.00
  -8   0   0    2.80    1.90
   8   0   0    5.70    5.30
   8   0   0   -0.70    1.40
   8   0   0    0.30    1.70
   8   0   0    3.90    2.40
   8   0   0    2.40    4.50
   8   0   0    7.60    2.70
  -9   0   0   35.70   11.30
  -9   0   0   30.10    9.60
  -9   0   0   27.70    5.40
  -9   0   0   20.80    4.30
  -9   0   0   25.70    5.10
   9   0   0   19.10    4.00
   9   0   0   29.60    5.00
   9   0   0   29.00    5.60
   9   0   0   31.80    5.40
   9   0   0   25.80    7.50
   9   0   0   14.00    6.60
 -10   0   0    3.00    2.30
 -10   0   0    3.60    5.10
 -10   0   0    6.80    3.20
 -10   0   0    3.20    4.60
  10   0   0    4.10    2.90
  10   0   0    5.00    2.70
  10   0   0    0.60    4.30
  10  -1   0   29.70    5.50
  10  -1   0   33.00    5.80
  10  -1   0   29.20   10.20
 -10   1   0   28.90    5.50
 -10   1   0   34.50    9.50
 -10   1   0   40.80    6.50
 -10   1   0   30.50   10.70
   9  -1   0    2.70    2.40
   9  -1   0   -0.10    1.30
   9  -1   0    4.20    2.50
   9  -1   0    0.80    3.30
   9  -1   0    2.30    4.20
  -9   1   0    0.80    1.50
  -9   1   0    4.10    2.40
  -9   1   0   -2.10    2.90
  -9   1   0   -1.10    3.40
   8  -1   0   68.29    6.10
   8  -1   0   54.49    6.80
   8  -1   0   78.09   14.40
   8  -1   0   49.30    7.10
   8  -1   0   57.19   11.30
   8  -1   0   66.39    7.40
  -8   1   0   51.79    6.50
  -8   1   0   32.80    8.50
  -8   1   0   64.59   12.00
  -8   1   0   67.49    7.60
   7  -1   0    1.90    1.60
   7  -1   0    1.00    1.40
   7  -1   0    4.20    1.80
   7  -1   0    0.80    3.40
   7  -1   0    2.30    1.90
  -7   1   0   -0.50    2.80
  -7   1   0   -0.10    1.30
  -7   1   0    2.10    1.70
  -7   1   0    2.00    1.70
  -7   1   0   -0.10    2.70
   6  -1   0   12.80    2.70
   6  -1   0   10.50    5.00
   6  -1   0    8.90    2.50
   6  -1   0   15.90    5.30
  -6   1   0    5.20    1.90
  -6   1   0   10.10    2.60
  -6   1   0    2.80    2.30
  -6   1   0    6.90    2.00
  -6   1   0    1.60    2.90
   5  -1   0  710.13   43.40
   5  -1   0  795.02   38.50
   5  -1   0  735.83   37.80
   5  -1   0  732.13   37.80
   5  -1   0  795.32   43.60
  -5   1   0  703.73   37.70
  -5   1   0  724.73   43.90
  -5   1   0  775.02   38.30
  -5   1   0  727.03   38.00
   4  -1   0   39.30    6.80
   4  -1   0   34.10    3.70
   4  -1   0   35.60    3.80
   4  -1   0   36.90    4.10
   4  -1   0   34.90    6.30
  -4   1   0   30.60    3.60
  -4   1   0   23.50    5.60
  -4   1   0   33.40    3.70
  -4   1   0   30.80    3.60
  -4   1   0   23.00    4.70
   3  -1   0  112.49    7.00
   3  -1   0  117.49    9.50
   3  -1   0  108.59    9.80
   3  -1   0  116.69    7.00
   3  -1   0  116.29    7.10
  -3   1   0  115.99    9.30
  -3   1   0  118.69    6.90
  -3   1   0  126.49   10.20
  -3   1   0  117.09    7.10
   2  -1   0 1420.86  108.29
  -2   1   0 1942.71  114.89
   1  -1   0 1151.28   73.49
   0  -1   0   30.60    2.30
   0  -1   0   34.90    2.60
   0  -1   0   29.40    1.80
   0  -1   0   36.80    1.90
  -1  -1   0  136.79    7.70
  -1  -1   0  135.19    7.50
  -1  -1   0  160.48    9.10
  -1  -1   0  152.98    8.00
  -1  -1   0  150.78    7.60
  -1  -1   0  135.79    9.10
   1   1   0  151.48    9.00
   1   1   0  144.19    7.50
   1   1   0  138.69    7.50
   1   1   0  145.39    7.70
   1   1   0  136.29    9.00
   1   1   0  146.39    7.90
  -2  -1   0 8875.31  458.95
   2   1   0 9023.30  460.85
  -3  -1   0 3924.21  225.08
   3   1   0 3254.77  217.18
  -4  -1   0  187.18   15.00
  -4  -1   0  239.08   12.70
  -4  -1   0  212.68   12.20
  -4  -1   0  194.08   11.80
  -4  -1   0  198.98   16.20
   4   1   0  203.28   11.80
   4   1   0  202.58   12.40
   4   1   0  212.98   15.70
   4   1   0  184.48   11.50
   4   1   0  209.68   11.80
  -5  -1   0  629.94   35.70
  -5  -1   0  624.94   30.60
  -5  -1   0  497.45   29.70
  -5  -1   0  588.74   30.70
  -5  -1   0  568.34   36.40
   5   1   0  612.14   36.20
   5   1   0  586.54   30.00
   5   1   0  492.25   29.40
   5   1   0  631.24   35.70
   5   1   0  582.64   29.80
   5   1   0  568.44   30.70
  -6  -1   0  345.67   26.50
  -6  -1   0  359.86   25.50
  -6  -1   0  360.16   20.00
  -6  -1   0  321.97   19.90
   6   1   0  337.97   20.10
   6   1   0  341.37   24.80
   6   1   0  322.07   18.90
   6   1   0  322.27   19.10
   6   1   0  350.86   19.20
   6   1   0  329.87   25.20
  -7  -1   0    5.70    2.20
  -7  -1   0    3.00    3.60
  -7  -1   0    7.90    2.60
  -7  -1   0    3.00    3.30
  -7  -1   0    5.00    2.50
   7   1   0   10.40    5.30
   7   1   0    8.30    2.50
   7   1   0    2.20    2.20
   7   1   0   -0.10    2.80
   7   1   0    6.70    2.30
  -8  -1   0  241.18   24.30
  -8  -1   0  232.28   16.00
  -8  -1   0  249.97   16.80
  -8  -1   0  262.87   23.30
  -8  -1   0  298.17   17.70
   8   1   0  245.78   17.20
   8   1   0  256.47   17.80
   8   1   0  240.38   15.90
   8   1   0  257.77   15.90
   8   1   0  222.68   21.90
   8   1   0  267.97   24.00
  -9  -1   0    2.60    2.00
  -9  -1   0   -0.20    1.70
  -9  -1   0    4.80    2.90
  -9  -1   0    3.20    5.40
  -9  -1   0   -1.20    3.60
   9   1   0    2.60    2.30
   9   1   0    0.80    4.00
   9   1   0    2.70    2.20
   9   1   0    2.50    5.10
   9   1   0   -1.40    2.10
   9   1   0    1.30    2.50
 -10  -1   0   20.00    4.80
 -10  -1   0   21.10    8.40
 -10  -1   0   43.80   14.90
 -10  -1   0   18.10    4.80
  10   1   0   13.00    3.80
  10   1   0   48.40   13.10
  10   1   0   17.80    4.30
  10  -2   0    4.60    2.90
  10  -2   0    9.80    5.60
  10  -2   0    5.50    3.20
  10  -2   0    6.50    5.30
 -10   2   0   14.50    8.00
 -10   2   0    0.20    3.70
 -10   2   0    3.20    2.40
 -10   2   0    5.90    2.90
   9  -2   0    2.10    2.00
   9  -2   0    0.00    1.40
   9  -2   0    3.80    4.00
   9  -2   0    2.00    4.70
   9  -2   0   -0.30    1.70
   9  -2   0    1.10    1.80
  -9   2   0    0.10    1.70
  -9   2   0    1.50    4.40
  -9   2   0   -0.20    1.60
  -9   2   0   -0.60    3.60
   8  -2   0   18.80    7.40
   8  -2   0   15.10    3.60
   8  -2   0   10.60    6.20
   8  -2   0   15.00    3.50
   8  -2   0   12.50    3.40
  -8   2   0    4.80    5.20
  -8   2   0   16.50    4.00
  -8   2   0   16.90    6.50
  -8   2   0   14.70    3.40
  -8   2   0    9.30    2.80
   7  -2   0  477.25   27.00
   7  -2   0  522.65   34.00
   7  -2   0  460.35   27.10
   7  -2   0  510.65   34.80
   7  -2   0  503.55   26.90
  -7   2   0  447.36   26.30
  -7   2   0  522.25   35.30
  -7   2   0  505.05   33.10
  -7   2   0  478.55   27.10
  -7   2   0  485.35   26.90
   6  -2   0   14.90    5.10
   6  -2   0   15.40    3.30
   6  -2   0   13.60    2.70
   6  -2   0   14.90    3.00
   6  -2   0   15.10    5.10
  -6   2   0   10.80    2.40
  -6   2   0   13.20    5.70
  -6   2   0   16.10    3.30
  -6   2   0   16.70    5.40
  -6   2   0   16.00    3.00
   5  -2   0   71.79    5.70
   5  -2   0   44.70    7.80
   5  -2   0   55.29    5.30
   5  -2   0   85.19   11.40
   5  -2   0   69.79    5.40
  -5   2   0   65.69    5.50
  -5   2   0   68.79    9.70
  -5   2   0   66.69    5.40
  -5   2   0   68.59    5.20
   4  -2   0  199.88   11.70
   4  -2   0  194.38   15.50
   4  -2   0  205.08   15.00
   4  -2   0  188.58   11.50
   4  -2   0  199.28   11.40
  -4   2   0  209.98   14.80
  -4   2   0  188.98   11.50
  -4   2   0  234.18   16.30
  -4   2   0  198.58   11.30
  -4   2   0  188.88   11.40
   3  -2   0 1252.27   61.89
   3  -2   0 1161.08   64.99
  -3   2   0 1221.68   61.59
  -3   2   0 1173.28   62.49
   2  -2   0   26.60    4.00
   2  -2   0   27.10    2.30
   2  -2   0   26.70    2.40
   2  -2   0   17.00    3.40
   2  -2   0   22.90    2.00
  -2   2   0   23.20    3.70
  -2   2   0   15.30    3.10
  -2   2   0   22.90    2.10
  -2   2   0   21.50    2.00
   1  -2   0  461.35   23.80
   1  -2   0  439.66   22.20
   1  -2   0  409.36   22.30
   1  -2   0  479.85   24.30
   1  -2   0  488.95   22.90
  -1   2   0  443.86   22.30
  -1   2   0  458.35   24.20
  -1   2   0  459.15   22.20
  -1   2   0  465.75   23.90
   0  -2   0    1.10    0.90
   0  -2   0    0.00    0.60
   0  -2   0    0.30    0.90
   0  -2   0    0.10    0.50
   0  -2   0    1.60    1.30
   0   2   0    1.00    0.80
   0   2   0    0.50    1.30
   0   2   0    0.20    0.50
   0   2   0    0.20    0.50
   0   2   0   -0.20    1.00
  -1  -2   0 4615.44  244.98
  -2  -2   0  127.49    8.20
  -2  -2   0  144.29   11.10
  -2  -2   0  153.58    8.50
  -2  -2   0  150.68    9.10
  -2  -2   0  155.98   11.00
  -2  -2   0  137.49    8.50
   2   2   0  141.29   10.50
   2   2   0  148.69    8.60
   2   2   0  156.18    9.00
   2   2   0  142.49   10.90
   2   2   0  156.88    8.20
   2   2   0  146.49    8.10
  -3  -2   0  208.88   11.20
  -3  -2   0  184.08   11.00
  -3  -2   0  199.68   11.70
  -3  -2   0  194.08   14.10
  -3  -2   0  192.98   14.80
  -3  -2   0  170.68   10.90
   3   2   0  203.58   10.90
   3   2   0  177.38   11.40
   3   2   0  204.88   14.70
   3   2   0  189.38   11.00
   3   2   0  190.98   10.70
   3   2   0  182.48   13.80
  -4  -2   0  834.72   39.30
  -4  -2   0  816.72   39.90
  -4  -2   0  663.93   42.80
  -4  -2   0  799.92   45.00
  -4  -2   0  681.53   38.70
  -4  -2   0  738.13   38.70
   4   2   0  779.22   38.50
   4   2   0  747.63   38.80
   4   2   0  806.52   39.80
   4   2   0  826.62   43.80
   4   2   0  773.82   44.40
   4   2   0  767.72   38.60
  -5  -2   0  788.32   43.80
  -5  -2   0  919.01   51.69
  -5  -2   0  864.71   44.30
  -5  -2   0  834.02   44.60
  -5  -2   0  815.02   49.10
   5   2   0  904.71   43.60
   5   2   0  836.52   49.20
   5   2   0  890.01   43.90
   5   2   0  895.01   50.29
   5   2   0  868.81   43.60
   5   2   0  884.21   44.90
  -6  -2   0  285.67   23.00
  -6  -2   0  302.07   18.80
  -6  -2   0  293.97   24.80
  -6  -2   0  292.67   18.00
  -6  -2   0  332.57   18.80
   6   2   0  282.47   17.60
   6   2   0  330.07   24.60
   6   2   0  307.57   23.40
   6   2   0  328.67   17.90
   6   2   0  315.07   19.00
   6   2   0  308.47   17.50
  -7  -2   0  383.96   30.30
  -7  -2   0  318.17   21.70
  -7  -2   0  386.36   22.10
  -7  -2   0  357.76   27.80
   7   2   0  336.87   20.60
   7   2   0  376.16   22.40
   7   2   0  377.56   21.30
   7   2   0  371.66   28.50
  -8  -2   0    2.00    4.60
  -8  -2   0    7.30    3.10
  -8  -2   0    2.10    3.90
  -8  -2   0   -0.30    1.30
  -8  -2   0    3.00    2.30
   8   2   0    3.10    2.30
   8   2   0    3.90    2.30
   8   2   0    7.30    5.00
   8   2   0    3.70    2.20
  -9  -2   0   35.40   10.30
  -9  -2   0   37.80    6.50
  -9  -2   0   32.80    5.80
  -9  -2   0   37.00    6.50
  -9  -2   0   29.80    9.50
   9   2   0   38.50   11.00
   9   2   0   49.00   13.20
   9   2   0   32.80    6.60
   9   2   0   41.20    7.30
   9   2   0   35.20    5.70
   9   2   0   50.49    6.50
 -10  -2   0   -0.30    5.20
 -10  -2   0   -0.70    3.10
 -10  -2   0    0.50    1.90
 -10  -2   0   -0.50    1.80
  10   2   0   -0.50    2.00
  10   2   0    1.70    5.20
  10   2   0   -1.00    1.60
  10   2   0   -0.20    1.90
  10  -3   0    2.80    2.30
  10  -3   0    3.80    5.00
  10  -3   0    7.00    5.10
 -10   3   0    7.00    3.10
 -10   3   0    5.10    5.00
 -10   3   0    3.00    4.90
 -10   3   0    3.50    2.50
   9  -3   0   10.20    3.40
   9  -3   0   11.20    4.10
   9  -3   0   12.80    7.20
   9  -3   0   13.90    7.00
  -9   3   0   11.40    6.20
  -9   3   0    7.70    2.80
  -9   3   0   13.30    3.50
  -9   3   0    9.40    3.50
  -9   3   0   10.40    6.00
   8  -3   0   67.69    7.80
   8  -3   0   57.89    7.10
   8  -3   0   41.90    9.60
   8  -3   0   31.90   12.60
  -8   3   0   57.79    6.60
  -8   3   0   74.89   12.70
  -8   3   0   82.79    8.50
  -8   3   0   89.49   16.10
  -8   3   0   67.79    7.50
   7  -3   0    4.90    3.30
   7  -3   0    8.50    2.60
   7  -3   0    1.60    2.70
   7  -3   0    2.60    1.70
   7  -3   0    7.90    2.70
  -7   3   0    7.90    2.50
  -7   3   0   10.20    3.00
  -7   3   0    3.60    1.70
  -7   3   0    0.80    3.30
  -7   3   0    2.10    3.60
   6  -3   0   41.20    5.10
   6  -3   0   42.60    5.20
   6  -3   0   28.20    6.00
   6  -3   0   52.79   10.30
  -6   3   0   25.70    6.20
  -6   3   0   45.00    4.90
  -6   3   0   67.59   10.20
  -6   3   0   50.99    5.60
  -6   3   0   49.20    5.50
   5  -3   0  175.28   14.90
   5  -3   0  183.58   10.90
   5  -3   0  170.98   11.10
   5  -3   0  184.38   11.20
   5  -3   0  160.48   15.20
  -5   3   0  194.78   10.90
  -5   3   0  168.38   10.90
  -5   3   0  169.58   14.40
   4  -3   0  434.66   23.00
   4  -3   0  464.55   28.00
   4  -3   0  443.66   22.80
   4  -3   0  395.26   22.90
   4  -3   0  428.76   26.70
  -4   3   0  451.95   26.70
  -4   3   0  451.65   22.70
  -4   3   0  431.56   22.90
   3  -3   0   14.00    2.20
   3  -3   0   26.80    4.80
   3  -3   0   21.30    2.50
   3  -3   0   19.60    4.60
   3  -3   0   18.50    2.40
  -3   3   0   17.70    2.20
  -3   3   0   20.90    4.70
  -3   3   0   20.20    2.50
  -3   3   0   16.50    3.50
   2  -3   0   29.20    2.50
   2  -3   0   16.80    3.50
   2  -3   0   33.00    3.40
   2  -3   0   26.70    2.70
   2  -3   0   36.60    5.00
  -2   3   0   19.60    3.80
  -2   3   0   25.50    4.30
  -2   3   0   27.90    2.40
  -2   3   0   27.40    2.30
   1  -3   0 1107.59   59.19
   1  -3   0 1277.97   59.79
  -1   3   0 1174.58   59.29
  -1   3   0 1184.28   59.49
   0  -3   0  180.98   10.00
   0  -3   0  166.98   11.00
   0  -3   0  166.78    9.00
   0  -3   0  182.38   10.60
   0  -3   0  168.58    9.10
   0   3   0  162.88    8.80
   0   3   0  165.18    8.70
   0   3   0  168.18   11.00
   0   3   0  159.48    9.70
   0   3   0  176.68   10.80
  -1  -3   0  261.37   16.40
  -1  -3   0  265.77   13.80
  -1  -3   0  289.57   16.50
  -1  -3   0  271.57   15.80
  -1  -3   0  243.28   13.70
   1   3   0  277.27   13.40
   1   3   0  249.97   16.30
   1   3   0  265.97   14.40
   1   3   0  263.37   15.00
   1   3   0  250.87   13.40
  -2  -3   0  143.19    8.50
  -2  -3   0  136.29    9.20
  -2  -3   0  140.09    8.50
  -2  -3   0  142.69   11.60
  -2  -3   0  146.39   11.30
   2   3   0  145.29   11.40
   2   3   0  136.19   10.80
   2   3   0  139.29    8.80
   2   3   0  150.58    8.10
   2   3   0  138.49    8.00
   2   3   0  140.69    9.20
  -3  -3   0    7.50    3.60
  -3  -3   0    4.80    1.50
  -3  -3   0    4.50    1.70
  -3  -3   0    5.80    2.90
  -3  -3   0    7.80    2.30
  -3  -3   0    4.50    1.60
   3   3   0    5.30    2.00
   3   3   0    5.20    1.60
   3   3   0    2.90    1.20
   3   3   0    1.20    1.30
   3   3   0    4.50    2.70
   3   3   0    2.70    2.40
  -4  -3   0   95.39   12.70
  -4  -3   0   56.09    8.90
  -4  -3   0   89.29    6.50
  -4  -3   0   74.09    6.10
  -4  -3   0   87.49    6.50
  -4  -3   0   76.59    6.80
   4   3   0   87.39   11.60
   4   3   0   64.39    6.40
   4   3   0   80.39    5.70
   4   3   0   93.69   11.90
   4   3   0   80.69    5.80
   4   3   0   85.59    6.40
  -5  -3   0  204.88   12.30
  -5  -3   0  204.48   17.90
  -5  -3   0  175.68   11.80
  -5  -3   0  179.18   13.90
  -5  -3   0  146.29   16.60
  -5  -3   0  164.58   11.50
   5   3   0  183.08   16.00
   5   3   0  172.58   11.60
   5   3   0  200.48   17.10
   5   3   0  186.98   11.30
   5   3   0  183.58   12.60
   5   3   0  201.38   11.30
  -6  -3   0  558.64   39.60
  -6  -3   0  592.44   38.40
  -6  -3   0  655.13   32.70
  -6  -3   0  557.54   31.80
  -6  -3   0  594.54   32.90
   6   3   0  585.24   38.00
   6   3   0  607.54   31.00
   6   3   0  550.24   31.40
   6   3   0  626.34   39.30
   6   3   0  575.94   31.10
   6   3   0  597.04   33.00
  -7  -3   0  298.47   18.10
  -7  -3   0  273.27   25.30
  -7  -3   0  271.37   18.20
  -7  -3   0  272.07   23.50
  -7  -3   0  267.17   17.30
   7   3   0  279.87   24.10
   7   3   0  264.37   16.90
   7   3   0  268.77   16.50
  -8  -3   0   29.80    9.10
  -8  -3   0   46.10    6.50
  -8  -3   0   49.80   12.10
  -8  -3   0   36.80    6.40
   8   3   0   49.70    6.50
   8   3   0   27.40   10.00
   8   3   0   45.90    7.50
   8   3   0   43.60    5.80
   8   3   0   53.99   12.40
  -9  -3   0  111.89   19.30
  -9  -3   0  107.89    9.80
  -9  -3   0  112.29   17.90
  -9  -3   0   96.59   11.20
   9   3   0   83.19    9.60
   9   3   0  105.79   18.50
   9   3   0  106.29    8.90
  10  -4   0  356.56   23.00
  10  -4   0  356.76   32.50
  10  -4   0  394.96   32.70
 -10   4   0  360.36   30.70
 -10   4   0  312.57   41.50
   9  -4   0   59.39    7.60
   9  -4   0   70.29   14.90
   9  -4   0   86.89   16.00
   9  -4   0   56.29    8.40
  -9   4   0   70.09    8.30
  -9   4   0   56.09    7.00
  -9   4   0   43.70   14.00
  -9   4   0   76.49   14.30
   8  -4   0    4.00    4.80
   8  -4   0    4.60    2.20
   8  -4   0    6.70    2.70
   8  -4   0    0.60    3.10
  -8   4   0    8.60    2.60
  -8   4   0    7.30    5.60
  -8   4   0    3.40    3.50
  -8   4   0    4.00    2.40
   7  -4   0   67.39   13.10
   7  -4   0   54.89    6.90
   7  -4   0   91.39   14.10
   7  -4   0   77.09    7.00
   7  -4   0   84.69    6.90
  -7   4   0  105.19   15.30
  -7   4   0   70.39    6.30
  -7   4   0  122.99   20.20
  -7   4   0   72.49    6.80
   6  -4   0   21.80    3.80
   6  -4   0   21.40    3.70
   6  -4   0   23.00    3.50
   6  -4   0   20.50    6.30
   6  -4   0   10.90    4.20
  -6   4   0   24.10    3.40
  -6   4   0   13.10    4.40
  -6   4   0   19.60    3.40
  -6   4   0   37.70    8.90
   5  -4   0  340.17   18.30
   5  -4   0  323.07   18.60
   5  -4   0  318.37   22.80
   5  -4   0  320.27   23.70
  -5   4   0  330.67   18.40
  -5   4   0  325.27   23.70
  -5   4   0  346.57   18.20
  -5   4   0  323.07   22.50
   4  -4   0  104.69    6.90
   4  -4   0   86.19    6.80
   4  -4   0  116.59   11.20
   4  -4   0  100.39    7.10
   4  -4   0  101.49    9.90
  -4   4   0  111.79    7.10
  -4   4   0  106.29    6.70
  -4   4   0  104.99    9.90
  -4   4   0   94.79   10.20
   3  -4   0  182.68   14.10
   3  -4   0  178.88   13.20
   3  -4   0  192.98   10.30
   3  -4   0  193.08   11.20
   3  -4   0  166.08   10.40
  -3   4   0  166.98   13.00
  -3   4   0  180.38   10.70
  -3   4   0  179.78   10.20
  -3   4   0  171.68   13.70
   2  -4   0  540.15   26.90
   2  -4   0  471.45   28.50
   2  -4   0  456.45   25.70
   2  -4   0  525.65   29.40
   2  -4   0  555.44   25.90
  -2   4   0  518.25   29.20
  -2   4   0  538.25   28.80
  -2   4   0  519.35   25.50
  -2   4   0  483.65   25.40
   1  -4   0  895.21   44.70
   1  -4   0  966.10   46.00
   1  -4   0  910.31   44.70
   1  -4   0  908.71   47.50
   1  -4   0  884.11   47.40
  -1   4   0  923.31   45.50
  -1   4   0  969.20   47.70
  -1   4   0  860.11   44.40
  -1   4   0  906.81   47.40
  -1   4   0  929.11   44.60
   0  -4   0  732.13   40.70
   0  -4   0  751.92   38.10
   0  -4   0  746.23   39.90
   0  -4   0  747.63   38.20
   0  -4   0  843.92   39.50
   0   4   0  780.02   37.60
   0   4   0  784.62   39.10
   0   4   0  800.02   40.50
   0   4   0  784.12   37.80
   0   4   0  789.32   41.10
  -1  -4   0  312.17   20.10
  -1  -4   0  312.87   18.20
  -1  -4   0  338.37   18.70
  -1  -4   0  334.27   20.50
  -1  -4   0  315.67   17.30
  -1  -4   0  309.37   17.20
   1   4   0  346.87   20.70
   1   4   0  343.77   16.90
   1   4   0  347.27   19.30
   1   4   0  338.07   16.80
   1   4   0  325.97   18.10
  -2  -4   0  168.78   13.30
  -2  -4   0  178.88   10.30
  -2  -4   0  155.38   15.00
  -2  -4   0  173.88   10.30
  -2  -4   0  158.48   10.70
  -2  -4   0  169.58   11.30
   2   4   0  173.98   11.40
   2   4   0  174.48   10.80
   2   4   0  167.08   13.40
   2   4   0  181.78    9.60
   2   4   0  177.98    9.60
  -3  -4   0   92.69    6.40
  -3  -4   0   98.89   12.30
  -3  -4   0   75.99    6.80
  -3  -4   0   76.29   10.40
  -3  -4   0   74.99    6.40
  -3  -4   0   76.79    6.00
   3   4   0   86.19    7.00
   3   4   0   89.09    9.10
   3   4   0   85.49    6.50
   3   4   0   62.19    9.10
   3   4   0   80.19    5.50
  -4  -4   0  134.59    8.80
  -4  -4   0  122.09    8.70
  -4  -4   0   99.19    8.00
  -4  -4   0  102.49   11.40
  -4  -4   0  118.69    9.30
  -4  -4   0   91.99   12.50
   4   4   0  130.89    7.70
   4   4   0  116.19   15.60
   4   4   0  114.99    7.60
   4   4   0  117.49   11.80
   4   4   0  131.49    9.80
   4   4   0  121.09    8.60
  -5  -4   0    7.00    2.40
  -5  -4   0    6.50    2.70
  -5  -4   0    3.60    2.30
  -5  -4   0    3.10    3.50
  -5  -4   0    9.90    4.80
   5   4   0    4.50    2.20
   5   4   0    8.00    2.00
   5   4   0    7.70    2.20
   5   4   0    4.70    3.30
   5   4   0   14.90    5.50
   5   4   0    6.70    1.90
  -6  -4   0    0.60    2.20
  -6  -4   0    1.30    1.60
  -6  -4   0    0.00    1.40
  -6  -4   0   -0.70    1.60
  -6  -4   0   -0.70    2.70
   6   4   0    2.40    3.10
   6   4   0    3.10    3.10
   6   4   0    0.10    1.50
   6   4   0    0.10    1.20
   6   4   0    0.40    1.20
   6   4   0   -0.70    1.00
  -7  -4   0    6.00    3.10
  -7  -4   0    5.10    4.50
  -7  -4   0    6.90    2.70
  -7  -4   0   11.40    5.90
  -7  -4   0   10.40    3.50
   7   4   0    3.40    2.70
   7   4   0    7.10    2.40
   7   4   0   10.60    5.60
   7   4   0    5.50    4.30
   7   4   0    3.50    2.30
  -8  -4   0  185.08   14.50
  -8  -4   0  246.58   29.70
  -8  -4   0  192.18   15.10
  -8  -4   0  195.88   20.70
  -8  -4   0  175.98   13.80
   8   4   0  195.28   12.80
   8   4   0  207.38   21.30
   8   4   0  194.08   20.40
   8   4   0  194.68   15.20
   8   4   0  165.98   13.20
   8   4   0  204.48   14.40
  -9  -4   0   23.70    9.20
  -9  -4   0   19.90    5.90
  -9  -4   0   27.80    9.10
  -9  -4   0   27.90    5.80
   9   4   0   29.90    4.70
   9   4   0   14.50    8.00
  10  -5   0   20.20    4.90
  10  -5   0   23.10    9.30
  10  -5   0   24.10   10.30
 -10   5   0   14.30    7.00
 -10   5   0   13.70    3.80
   9  -5   0   -1.40    3.20
   9  -5   0    2.80    2.40
   9  -5   0    1.20    4.00
   9  -5   0   -0.50    1.50
   9  -5   0    3.00    2.40
  -9   5   0    2.30    4.60
  -9   5   0    0.40    1.80
  -9   5   0    0.00    3.70
  -9   5   0    1.50    2.30
   8  -5   0  182.98   13.90
   8  -5   0  240.58   22.50
   8  -5   0  209.88   14.50
   8  -5   0  216.38   20.60
  -8   5   0  220.48   21.90
  -8   5   0  209.78   19.80
  -8   5   0  197.38   13.40
  -8   5   0  212.28   14.20
   7  -5   0   55.09   11.50
   7  -5   0   90.59    7.30
   7  -5   0   77.69    7.30
   7  -5   0   75.39    8.40
   7  -5   0  102.99   18.30
  -7   5   0   62.99   10.30
  -7   5   0   90.29    7.00
  -7   5   0   78.39    7.00
  -7   5   0  112.79   16.50
   6  -5   0  222.58   14.80
   6  -5   0  222.58   14.80
   6  -5   0  253.37   14.70
   6  -5   0  226.08   20.40
   6  -5   0  219.98   19.40
  -6   5   0  266.37   15.10
  -6   5   0  280.77   20.30
  -6   5   0  242.08   14.20
  -6   5   0  228.18   20.20
   5  -5   0   65.29    6.20
   5  -5   0   55.39    9.30
   5  -5   0   92.59    6.80
   5  -5   0   81.59    6.20
   5  -5   0   90.39   11.60
   5  -5   0   83.29    6.90
  -5   5   0   81.79    6.00
  -5   5   0   84.59    6.30
  -5   5   0   76.49   11.40
  -5   5   0   66.89    9.30
   4  -5   0   53.49    4.80
   4  -5   0   41.80    6.90
   4  -5   0   30.10    6.40
   4  -5   0   44.70    5.00
   4  -5   0   41.40    5.10
   4  -5   0   51.99    4.40
  -4   5   0   58.09    9.10
  -4   5   0   49.70    4.10
  -4   5   0   52.39    4.30
  -4   5   0   55.49    8.00
   3  -5   0  186.68   14.60
   3  -5   0  185.28   10.80
   3  -5   0  179.58   13.70
   3  -5   0  171.38   11.50
   3  -5   0  171.98   10.40
  -3   5   0  179.98   10.20
  -3   5   0  177.18   14.20
  -3   5   0  179.68   10.30
  -3   5   0  193.18   14.00
   2  -5   0  565.04   29.00
   2  -5   0  538.55   27.70
   2  -5   0  548.25   27.50
   2  -5   0  558.74   31.00
  -2   5   0  516.65   27.00
  -2   5   0  529.05   31.10
  -2   5   0  547.95   30.90
  -2   5   0  537.65   27.20
   1  -5   0  818.62   42.20
   1  -5   0  798.02   38.70
   1  -5   0  768.02   39.40
   1  -5   0  781.72   40.10
   1  -5   0  741.93   41.40
  -1   5   0  762.12   38.10
  -1   5   0  764.32   38.00
  -1   5   0  775.92   39.60
  -1   5   0  765.32   41.80
  -1   5   0  813.32   42.20
   0  -5   0   57.39    4.40
   0  -5   0   55.99    5.30
   0  -5   0   51.09    5.50
   0  -5   0   55.39    7.10
   0   5   0   56.19    3.80
   0   5   0   60.79    7.90
   0   5   0   58.59    5.10
   0   5   0   59.69    6.30
   0   5   0   59.09    3.80
  -1  -5   0   21.30    4.90
  -1  -5   0   26.40    3.20
  -1  -5   0   22.60    4.00
  -1  -5   0   22.80    5.20
  -1  -5   0   22.50    3.80
  -1  -5   0   24.70    3.10
   1   5   0   26.10    5.40
   1   5   0   21.70    2.30
   1   5   0   32.00    5.20
   1   5   0   24.00    3.60
   1   5   0   26.20    2.20
  -2  -5   0   20.00    3.00
  -2  -5   0   14.10    4.00
  -2  -5   0   12.40    4.30
  -2  -5   0   15.00    2.50
  -2  -5   0   18.60    3.70
  -2  -5   0   15.30    3.10
   2   5   0   17.10    2.10
   2   5   0   19.40    4.00
   2   5   0   11.60    1.80
   2   5   0   25.20    3.80
   2   5   0   22.80    5.40
  -3  -5   0   -0.50    1.60
  -3  -5   0   -0.70    1.90
  -3  -5   0    2.70    1.60
  -3  -5   0    0.00    1.10
  -3  -5   0    1.10    1.40
  -3  -5   0    0.00    1.10
   3   5   0    0.60    1.30
   3   5   0    0.00    0.80
   3   5   0    1.30    1.30
   3   5   0    2.90    2.70
  -4  -5   0  653.93   40.40
  -4  -5   0  642.64   34.80
  -4  -5   0  637.24   41.20
  -4  -5   0  736.73   35.40
  -4  -5   0  674.33   36.60
  -4  -5   0  634.14   35.30
   4   5   0  673.63   33.50
   4   5   0  662.73   35.20
   4   5   0  642.34   36.00
   4   5   0  644.94   39.60
   4   5   0  666.43   33.50
  -5  -5   0   23.60    4.30
  -5  -5   0   17.90    3.90
  -5  -5   0   15.70    6.20
  -5  -5   0   19.10    3.90
  -5  -5   0   13.90    5.80
   5   5   0   15.10    5.30
   5   5   0   22.10    6.70
   5   5   0   22.00    3.20
   5   5   0   20.70    4.00
   5   5   0   22.70    3.10
  -6  -5   0    1.80    1.90
  -6  -5   0    9.30    5.80
  -6  -5   0    3.00    3.40
  -6  -5   0    3.60    2.20
  -6  -5   0   12.60    4.10
  -6  -5   0   11.20    3.50
   6   5   0    5.60    1.90
   6   5   0   10.20    6.10
   6   5   0   11.30    3.10
  -7  -5   0   42.10    6.50
  -7  -5   0   47.10    7.60
  -7  -5   0   32.10    9.50
  -7  -5   0   45.80    6.90
  -7  -5   0   45.80   12.30
   7   5   0   35.10    8.90
   7   5   0   48.50    5.50
   7   5   0   45.50    7.40
   7   5   0   39.40   10.00
   7   5   0   50.89    5.70
   7   5   0   42.70    6.30
  -8  -5   0   -0.30    2.10
  -8  -5   0    1.80    2.50
  -8  -5   0    0.50    4.00
  -8  -5   0   -0.70    4.40
   8   5   0   -1.60    1.30
   8   5   0    1.20    1.70
   8   5   0    0.30    3.90
  10  -6   0   26.90    5.40
  10  -6   0   17.40    7.90
  10  -6   0   15.30    7.00
 -10   6   0   28.70    5.20
 -10   6   0   25.20    9.00
   9  -6   0  447.66   35.80
   9  -6   0  403.66   25.70
   9  -6   0  426.26   25.30
   9  -6   0  397.66   25.40
   9  -6   0  440.46   25.70
   9  -6   0  457.25   34.80
  -9   6   0  388.86   32.00
  -9   6   0  405.46   30.30
  -9   6   0  464.95   24.80
  -9   6   0  366.06   33.70
   8  -6   0   31.30    5.60
   8  -6   0   33.90    5.40
   8  -6   0   14.20    5.60
   8  -6   0   22.70    4.70
   8  -6   0   33.00    5.20
   8  -6   0   32.70   10.30
  -8   6   0   24.30    4.60
  -8   6   0   34.30    4.80
  -8   6   0   29.90    9.20
   7  -6   0  249.38   17.60
   7  -6   0  280.07   24.90
   7  -6   0  288.37   17.60
   7  -6   0  303.27   18.40
   7  -6   0  307.27   25.80
   7  -6   0  297.17   18.50
  -7   6   0  293.37   17.10
  -7   6   0  314.77   24.00
  -7   6   0  285.67   17.50
   6  -6   0 1028.10   60.69
   6  -6   0 1056.59   62.29
   6  -6   0 1128.79   54.09
   6  -6   0  924.71   53.99
   6  -6   0 1065.19   54.99
   6  -6   0 1151.98   54.79
  -6   6   0 1105.99   60.69
  -6   6   0 1053.29   61.79
  -6   6   0 1046.40   53.29
   5  -6   0  448.26   31.70
   5  -6   0  476.65   26.70
   5  -6   0  488.25   26.20
   5  -6   0  492.25   31.10
  -5   6   0  440.06   31.10
  -5   6   0  480.55   30.80
  -5   6   0  480.05   25.00
  -5   6   0  466.65   25.20
   4  -6   0  366.76   20.90
   4  -6   0  384.36   20.60
   4  -6   0  378.56   21.90
   4  -6   0  375.66   25.00
   4  -6   0  389.36   26.40
  -4   6   0  393.16   20.20
  -4   6   0  352.76   20.10
  -4   6   0  389.06   26.00
  -4   6   0  385.46   25.20
   3  -6   0   61.69    9.30
   3  -6   0   52.89    4.80
   3  -6   0   65.99    9.50
   3  -6   0   49.90    6.20
   3  -6   0   60.89    4.80
  -3   6   0   61.59    8.40
  -3   6   0   56.39    4.40
  -3   6   0   57.89    8.80
  -3   6   0   56.79    4.30
   2  -6   0    4.50    1.50
   2  -6   0    1.30    1.10
   2  -6   0   -0.30    1.40
   2  -6   0    1.30    2.00
   2  -6   0    2.90    1.80
  -2   6   0    1.80    0.90
  -2   6   0    2.30    1.00
  -2   6   0    3.90    2.50
  -2   6   0    0.00    1.90
   1  -6   0  459.05   22.80
   1  -6   0  430.16   22.70
   1  -6   0  412.56   25.60
   1  -6   0  385.46   24.00
  -1   6   0  425.36   21.70
  -1   6   0  428.06   26.20
  -1   6   0  436.66   26.20
  -1   6   0  430.96   23.70
  -1   6   0  461.15   21.90
   0  -6   0  559.74   32.10
   0  -6   0  560.14   30.10
   0  -6   0  596.74   30.20
   0  -6   0  605.34   34.10
   0  -6   0  556.34   31.60
   0   6   0  595.84   31.30
   0   6   0  578.24   28.90
   0   6   0  596.44   29.00
   0   6   0  641.84   34.70
   0   6   0  611.94   33.50
  -1  -6   0   28.70    5.70
  -1  -6   0   34.50    4.00
  -1  -6   0   35.80    4.20
  -1  -6   0   29.90    4.90
  -1  -6   0   27.40    4.90
   1   6   0   31.20    6.30
   1   6   0   37.60    4.90
   1   6   0   31.00    2.50
   1   6   0   32.90    2.60
   1   6   0   32.10    5.60
  -2  -6   0    7.70    2.90
  -2  -6   0    8.70    3.80
  -2  -6   0    4.60    2.10
  -2  -6   0    6.10    1.80
  -2  -6   0    6.90    2.10
  -2  -6   0    2.20    2.50
   2   6   0    7.40    2.90
   2   6   0    5.50    1.20
   2   6   0    5.10    2.10
   2   6   0    6.70    1.40
   2   6   0    3.10    2.60
  -3  -6   0   71.29    6.00
  -3  -6   0   74.99   11.40
  -3  -6   0   56.69    9.60
  -3  -6   0   56.79    7.10
  -3  -6   0   63.39    7.90
  -3  -6   0   72.89    6.20
   3   6   0   69.89    7.50
   3   6   0   62.79    4.60
   3   6   0   73.69   11.00
  -4  -6   0    3.90    2.00
  -4  -6   0    5.30    4.10
  -4  -6   0    6.20    2.20
  -4  -6   0    2.50    3.00
  -4  -6   0    7.50    2.70
   4   6   0    5.70    4.20
   4   6   0    3.40    2.20
   4   6   0    2.10    1.20
   4   6   0    3.10    1.30
   4   6   0    5.10    2.80
  -5  -6   0    7.50    2.70
  -5  -6   0    4.90    3.90
  -5  -6   0    5.70    2.60
  -5  -6   0    2.60    2.10
  -5  -6   0    0.00    2.60
  -5  -6   0    9.00    3.40
   5   6   0    4.50    1.60
   5   6   0    5.20    1.60
   5   6   0   10.20    3.20
   5   6   0    3.40    3.70
  -6  -6   0   19.10    7.20
  -6  -6   0    9.60    5.90
  -6  -6   0   18.00    4.20
  -6  -6   0   19.20    5.10
  -6  -6   0   10.90    3.40
  -6  -6   0   21.00    4.70
   6   6   0   27.80    7.90
   6   6   0   14.90    2.80
   6   6   0   22.20    9.90
   6   6   0   16.70    4.50
   6   6   0   19.50    3.10
   6   6   0   14.80    3.80
  -7  -6   0   11.20    8.60
  -7  -6   0   21.80    7.20
  -7  -6   0   23.20    5.60
  -7  -6   0   25.30    5.10
  -7  -6   0   24.60    5.60
   7   6   0   21.50    3.60
   7   6   0   16.30    6.60
  -8  -6   0   17.90    4.80
  -8  -6   0   22.00    8.10
  -8  -6   0   20.50    5.60
  -8  -6   0   22.80   10.60
   8   6   0   25.80    3.90
   8   6   0   28.00    5.60
   8   6   0    6.60    5.40
   8   6   0   15.80    3.30
  10  -7   0    2.30    5.60
  10  -7   0   -1.20    1.60
  10  -7   0   -1.70    3.30
  10  -7   0   -1.90    1.40
 -10   7   0   -4.90    3.10
 -10   7   0    0.90    2.30
   9  -7   0   13.90    4.20
   9  -7   0   14.90    8.40
   9  -7   0    6.30    2.90
   9  -7   0    6.90    4.70
  -9   7   0    5.50    2.50
  -9   7   0   10.80    6.50
   8  -7   0   16.40    4.20
   8  -7   0   11.60    5.30
   8  -7   0   13.60    3.90
   8  -7   0   11.70    7.00
   8  -7   0   30.70    5.70
   8  -7   0   21.20    4.40
  -8   7   0   19.00    8.60
  -8   7   0   27.00    4.50
  -8   7   0   24.60    4.60
  -8   7   0   14.00    5.60
   7  -7   0  297.97   20.00
   7  -7   0  285.07   26.30
   7  -7   0  336.47   21.00
   7  -7   0  351.96   20.70
   7  -7   0  344.57   19.90
   7  -7   0  351.96   27.20
  -7   7   0  322.77   19.40
  -7   7   0  313.37   18.80
  -7   7   0  383.26   27.30
   6  -7   0   31.40    8.50
   6  -7   0   24.50    4.50
   6  -7   0   24.90    4.50
   6  -7   0   27.80    4.40
   6  -7   0   28.00    8.70
  -6   7   0   24.60    5.70
  -6   7   0   26.80    6.80
  -6   7   0   25.30    3.70
  -6   7   0   22.00    6.80
   5  -7   0 1232.08   58.69
   5  -7   0 1152.98   63.89
   5  -7   0 1199.48   65.99
   5  -7   0 1095.29   59.09
   5  -7   0 1011.80   57.69
   5  -7   0 1192.68   57.69
  -5   7   0 1177.58   57.09
  -5   7   0 1106.89   63.29
  -5   7   0 1147.09   56.89
  -5   7   0 1116.29   64.49
   4  -7   0   90.79   13.00
   4  -7   0   82.09    7.00
   4  -7   0   77.59    6.50
   4  -7   0  101.49    8.50
   4  -7   0   99.59   10.60
  -4   7   0   80.49    6.20
  -4   7   0  108.49   13.80
  -4   7   0   91.59    6.30
  -4   7   0   99.89   10.60
   3  -7   0  326.27   26.60
   3  -7   0  372.26   20.20
   3  -7   0  358.06   20.40
   3  -7   0  361.76   24.40
   3  -7   0  336.67   21.70
  -3   7   0  385.56   24.90
  -3   7   0  404.06   26.00
  -3   7   0  396.96   19.60
  -3   7   0  370.56   19.30
   2  -7   0    9.40    2.20
   2  -7   0   15.00    2.50
   2  -7   0   10.80    4.00
   2  -7   0   13.60    4.40
   2  -7   0   13.80    3.40
  -2   7   0   11.00    3.80
  -2   7   0   12.60    1.90
  -2   7   0    9.70    2.70
  -2   7   0    7.40    3.30
  -2   7   0   10.40    1.70
   1  -7   0   59.49    8.20
   1  -7   0   58.79    8.90
   1  -7   0   41.40    4.80
   1  -7   0   38.40    7.00
   1  -7   0   48.10    4.50
  -1   7   0   51.29    3.60
  -1   7   0   44.00    7.10
  -1   7   0   50.19    7.70
  -1   7   0   57.59    6.30
   0  -7   0  255.47   18.10
   0  -7   0  231.18   16.00
   0  -7   0  248.48   14.30
   0  -7   0  235.88   14.20
   0   7   0  251.07   15.40
   0   7   0  233.98   17.20
   0   7   0  236.88   18.00
   0   7   0  251.27   12.60
  -1  -7   0  136.09    9.00
  -1  -7   0  133.59   10.40
  -1  -7   0  144.79   19.40
  -1  -7   0  126.09   10.50
  -1  -7   0  123.49   12.10
  -1  -7   0  129.49    8.80
   1   7   0  123.79    7.00
   1   7   0  113.49   11.90
   1   7   0  136.89    9.80
  -2  -7   0    3.80    2.90
  -2  -7   0    6.90    2.80
  -2  -7   0    7.00    2.80
  -2  -7   0    8.60    4.10
  -2  -7   0    6.30    2.20
  -2  -7   0    7.30    2.30
   2   7   0   10.00    4.30
   2   7   0    4.20    2.50
   2   7   0    4.70    1.10
   2   7   0    4.40    2.20
   2   7   0    6.50    1.20
  -3  -7   0  151.18   12.50
  -3  -7   0  158.48   11.20
  -3  -7   0  195.48   12.00
  -3  -7   0  138.59   14.60
  -3  -7   0  166.88   15.80
  -3  -7   0  147.29   11.80
   3   7   0  193.58   16.30
   3   7   0  160.88    8.90
   3   7   0  152.38   11.40
   3   7   0  162.18    8.90
   3   7   0  128.99   12.50
  -4  -7   0   12.20    3.80
  -4  -7   0   10.60    3.20
  -4  -7   0    8.70    4.40
  -4  -7   0    8.70    4.80
  -4  -7   0    9.90    3.00
  -4  -7   0   11.00    3.80
   4   7   0    5.20    2.90
   4   7   0   11.20    3.20
   4   7   0    9.90    1.80
   4   7   0    9.40    4.90
  -5  -7   0   14.90    3.90
  -5  -7   0   23.40    4.80
  -5  -7   0   16.10    3.90
  -5  -7   0   11.80    6.20
  -5  -7   0   16.20    4.50
  -5  -7   0   16.90    6.60
   5   7   0   11.90    3.40
   5   7   0   18.90    6.70
   5   7   0   14.20    2.30
   5   7   0   16.00    2.50
   5   7   0   15.00    4.90
  -6  -7   0   78.19    9.00
  -6  -7   0   68.69   13.50
  -6  -7   0   48.30    8.30
  -6  -7   0   62.29    8.20
  -6  -7   0   70.99   13.60
   6   7   0   73.49    5.50
   6   7   0   76.49   10.80
   6   7   0   69.89   13.70
   6   7   0   72.49    5.40
  -7  -7   0    7.80    8.30
  -7  -7   0    1.60    2.80
  -7  -7   0    2.90    2.80
  -7  -7   0    5.00    5.60
  -7  -7   0   10.40    3.90
   7   7   0    7.00    2.10
   7   7   0    4.30    3.00
   7   7   0    3.90    1.70
   7   7   0    4.90    4.90
   9  -8   0   15.10    4.40
   9  -8   0   12.10    7.80
   9  -8   0   12.90    4.20
   9  -8   0   10.20    5.80
  -9   8   0   10.20    3.10
  -9   8   0   21.30    8.90
  -9   8   0   14.60    4.50
   8  -8   0    4.90    4.10
   8  -8   0   -0.70    1.40
   8  -8   0   -2.00    2.60
   8  -8   0    5.80    2.80
   8  -8   0   -0.90    1.80
   8  -8   0    1.90    2.40
  -8   8   0   -0.50    2.70
  -8   8   0    0.20    1.90
  -8   8   0    3.50    4.30
  -8   8   0    2.20    1.80
   7  -8   0    3.20    4.10
   7  -8   0    0.90    1.70
   7  -8   0    4.00    2.80
   7  -8   0    1.80    2.70
   7  -8   0    2.70    2.10
   7  -8   0    6.00    4.30
  -7   8   0    1.90    4.50
  -7   8   0    3.90    1.90
  -7   8   0    4.80    4.10
  -7   8   0    3.70    2.10
   6  -8   0  192.78   14.90
   6  -8   0  214.88   14.40
   6  -8   0  212.48   19.30
   6  -8   0  205.08   20.00
   6  -8   0  182.58   13.60
   6  -8   0  238.48   14.10
  -6   8   0  188.98   18.30
  -6   8   0  200.38   15.70
  -6   8   0  206.88   12.70
   5  -8   0   -0.10    1.50
   5  -8   0    1.10    1.50
   5  -8   0   -0.30    1.90
   5  -8   0   -1.10    1.90
   5  -8   0   -0.50    1.20
  -5   8   0    1.00    2.40
  -5   8   0   -0.70    1.10
  -5   8   0   -0.10    2.20
  -5   8   0    1.30    1.40
   4  -8   0    7.30    2.20
   4  -8   0    7.00    4.20
   4  -8   0    3.40    3.10
   4  -8   0    3.00    1.90
  -4   8   0    8.70    3.80
  -4   8   0    5.90    1.80
  -4   8   0    6.80    3.90
  -4   8   0    7.50    2.00
   3  -8   0   34.90    4.90
   3  -8   0   33.80    7.50
   3  -8   0   32.20    7.20
   3  -8   0   33.70    4.60
   3  -8   0   28.60    5.50
  -3   8   0   26.80    6.90
  -3   8   0   28.20    3.20
  -3   8   0   24.90    6.20
  -3   8   0   30.00    3.30
   2  -8   0  651.83   41.80
   2  -8   0  665.53   39.90
   2  -8   0  707.03   38.00
   2  -8   0  789.22   38.00
   2  -8   0  801.62   43.40
  -2   8   0  742.03   43.00
  -2   8   0  736.63   42.80
  -2   8   0  739.43   36.20
  -2   8   0  754.72   36.10
   1  -8   0   57.39    8.20
   1  -8   0   44.90    6.70
   1  -8   0   50.99    8.60
   1  -8   0   47.10    5.60
   1  -8   0   57.69    5.20
  -1   8   0   66.89    7.10
  -1   8   0   66.79    9.80
  -1   8   0   50.49    3.40
  -1   8   0   64.29    9.60
   0  -8   0  410.86   22.00
   0  -8   0  370.56   26.60
   0  -8   0  363.66   23.60
   0  -8   0  390.06   26.30
   0  -8   0  369.86   21.70
   0  -8   0  374.66   24.10
   0   8   0  429.86   27.10
   0   8   0  395.46   19.10
   0   8   0  399.16   19.10
   0   8   0  383.26   25.50
   0   8   0  428.46   23.40
  -1  -8   0   34.40    7.30
  -1  -8   0   40.60    6.70
  -1  -8   0   35.30    6.00
  -1  -8   0   52.99    9.30
  -1  -8   0   52.29    5.90
  -1  -8   0   40.50    5.20
   1   8   0   52.69    8.50
   1   8   0   45.30    6.10
   1   8   0   33.30    7.10
  -2  -8   0  322.27   19.20
  -2  -8   0  341.37   24.50
  -2  -8   0  347.37   19.50
  -2  -8   0  299.87   26.90
  -2  -8   0  292.17   21.00
   2   8   0  320.57   20.00
   2   8   0  358.76   24.70
   2   8   0  325.77   22.50
  -3  -8   0   25.30    4.60
  -3  -8   0   29.50    5.50
  -3  -8   0   23.30    4.40
  -3  -8   0   29.70    7.70
  -3  -8   0   24.30    5.60
  -3  -8   0   15.80    6.00
   3   8   0   21.60    4.70
   3   8   0   28.90    1.90
   3   8   0   35.20    8.20
   3   8   0   23.80    6.00
  -4  -8   0   58.19   11.30
  -4  -8   0   86.29   14.20
  -4  -8   0   69.19    9.60
  -4  -8   0   77.29    9.20
  -4  -8   0   84.89    8.70
  -4  -8   0   65.29    8.00
   4   8   0   57.79    9.90
   4   8   0   67.29    4.10
   4   8   0   91.99   14.20
  -5  -8   0   12.50    4.10
  -5  -8   0   12.10    4.30
  -5  -8   0    7.00    5.10
  -5  -8   0    2.50    3.50
  -5  -8   0    4.70    3.00
  -5  -8   0   10.00    3.40
   5   8   0    9.20    3.50
   5   8   0    6.50    3.90
   5   8   0    6.50    1.20
   5   8   0   14.60    6.50
   5   8   0    6.70    1.30
  -6  -8   0    0.80    2.60
  -6  -8   0   -0.80    2.90
  -6  -8   0    1.70    2.50
  -6  -8   0   -1.00    1.80
  -6  -8   0    1.90    4.10
  -6  -8   0    2.90    2.60
   6   8   0    1.10    2.30
   6   8   0   -0.20    3.30
   6   8   0    1.10    0.90
   8  -9   0    1.90    3.40
   8  -9   0    2.10    2.40
   8  -9   0   10.10    6.20
   8  -9   0   17.20    5.00
  -8   9   0    6.40    5.00
  -8   9   0    3.40    2.30
  -8   9   0    9.40    2.80
   7  -9   0   99.39   10.70
   7  -9   0  101.19   16.40
   7  -9   0   94.39   10.40
   7  -9   0   87.29   15.60
   7  -9   0  109.99    9.10
   7  -9   0  109.59   12.20
  -7   9   0  106.09    7.90
  -7   9   0   99.59   18.50
  -7   9   0   77.89   14.90
  -7   9   0   95.39    7.90
   6  -9   0   39.30    6.10
   6  -9   0   41.50    9.80
   6  -9   0   35.90    5.90
   6  -9   0   41.60    7.10
   6  -9   0   33.10    8.50
   6  -9   0   41.90    5.70
  -6   9   0   49.50    5.20
  -6   9   0   43.70   10.60
  -6   9   0   36.30    8.50
   5  -9   0   27.60    7.90
   5  -9   0   31.30    8.50
   5  -9   0   25.50    4.60
   5  -9   0   25.40    5.30
   5  -9   0   20.10    4.00
  -5   9   0   28.80    7.80
  -5   9   0   29.50    3.70
  -5   9   0   21.40    3.40
   4  -9   0 1033.10   52.69
   4  -9   0 1040.00   52.19
   4  -9   0  970.90   58.09
   4  -9   0 1024.90   54.89
   4  -9   0  998.30   59.19
  -4   9   0 1043.00   58.69
  -4   9   0 1030.70   50.39
  -4   9   0 1010.30   50.49
   3  -9   0   68.79   10.70
   3  -9   0   75.39    7.20
   3  -9   0   84.09    7.00
   3  -9   0   87.89   12.60
   3  -9   0   94.79   11.00
  -3   9   0   83.89    5.50
  -3   9   0   84.99   12.50
  -3   9   0  104.29    5.90
  -3   9   0   78.79   17.20
   2  -9   0   23.70    5.40
   2  -9   0   31.00    4.40
   2  -9   0   32.70    4.70
   2  -9   0   39.20   10.70
   2  -9   0   27.00    6.60
  -2   9   0   42.30    8.80
  -2   9   0   32.50    2.40
  -2   9   0   28.00    6.70
   1  -9   0   94.99   13.00
   1  -9   0   86.29    7.40
   1  -9   0   80.29    9.60
   1  -9   0   91.49    7.20
  -1   9   0   59.09    7.90
  -1   9   0   92.79   12.50
  -1   9   0  112.69   13.40
   0  -9   0  289.77   17.50
   0  -9   0  274.37   19.30
   0  -9   0  309.17   17.50
   0  -9   0  283.97   21.70
   0  -9   0  279.37   22.60
   0  -9   0  267.67   19.50
   0   9   0  284.97   21.80
   0   9   0  303.77   21.50
  -1  -9   0   22.70    5.00
  -1  -9   0   21.80    4.10
  -1  -9   0   24.30    5.70
  -1  -9   0   18.90    6.00
  -1  -9   0   15.80    5.40
  -1  -9   0   16.80    3.60
   1   9   0   19.60    5.60
   1   9   0   10.40    4.60
  -2  -9   0   42.90    9.40
  -2  -9   0   34.60    8.20
  -2  -9   0   39.00    5.80
  -2  -9   0   39.40    5.70
  -2  -9   0   33.40    6.70
  -2  -9   0   40.60    7.00
   2   9   0   41.50    9.10
  -3  -9   0   39.40    9.30
  -3  -9   0   37.70    5.90
  -3  -9   0   35.80    9.20
  -3  -9   0   43.50    7.70
  -3  -9   0   43.50    6.40
  -3  -9   0   46.30    7.40
   3   9   0   43.20    9.60
   3   9   0   40.30    6.40
   3   9   0   27.90    7.00
  -4  -9   0   10.40    3.50
  -4  -9   0    7.60    3.30
  -4  -9   0    6.90    5.10
  -4  -9   0    3.80    3.00
  -4  -9   0    2.10    3.40
  -4  -9   0    1.60    2.20
   4   9   0    8.70    3.40
   4   9   0    6.70    4.80
   4   9   0   13.50    5.30
  -5  -9   0   -0.10    2.40
  -5  -9   0   -1.20    3.00
  -5  -9   0   -0.90    1.90
  -5  -9   0    0.00    3.20
  -5  -9   0   -0.30    2.20
  -5  -9   0   -1.90    2.00
   5   9   0   -1.40    1.80
   5   9   0    3.20    4.10
   7 -10   0   10.50    6.00
   7 -10   0   16.50    4.40
   7 -10   0    7.40    5.60
   7 -10   0   11.90    4.40
  -7  10   0    9.80    5.40
  -7  10   0   18.40    3.50
  -7  10   0   14.40    3.10
   6 -10   0   62.79    9.40
   6 -10   0   63.59   12.70
   6 -10   0   96.59    8.10
   6 -10   0   69.59   12.30
   6 -10   0   70.89    8.70
  -6  10   0   69.29    5.90
  -6  10   0   67.79   12.10
  -6  10   0   60.09   12.20
  -6  10   0   84.59    6.30
   5 -10   0    2.60    3.50
   5 -10   0    3.50    2.20
   5 -10   0    4.90    3.50
   5 -10   0    2.30    3.30
   5 -10   0    9.30    3.00
  -5  10   0    7.20    1.90
  -5  10   0    5.00    1.70
  -5  10   0   -0.60    2.80
  -5  10   0    1.10    2.90
   4 -10   0   17.30    5.80
   4 -10   0   15.40    5.60
   4 -10   0   15.90    4.60
   4 -10   0   17.80    4.00
   4 -10   0   20.00    3.90
  -4  10   0   15.90    6.30
  -4  10   0   15.00    2.20
  -4  10   0   20.30    6.60
   3 -10   0   42.20    9.40
   3 -10   0   19.80    4.90
   3 -10   0   37.40    6.10
   3 -10   0   42.20    8.90
   3 -10   0   33.00    4.90
  -3  10   0   27.10    7.50
   2 -10   0    2.90    2.10
   2 -10   0    4.30    2.10
   2 -10   0    4.30    3.70
   2 -10   0    1.10    2.50
   2 -10   0   -0.20    2.10
  -2  10   0    1.80    3.10
   1 -10   0  293.07   18.30
   1 -10   0  260.67   22.00
   1 -10   0  292.17   20.60
   1 -10   0  316.57   18.20
  -1  10   0  293.27   21.10
  -1  10   0  325.57   23.60
   0 -10   0   16.70    5.10
   0 -10   0    3.50    2.70
   0 -10   0    2.10    3.00
   0 -10   0    9.60    4.80
   0 -10   0    9.50    3.10
   0 -10   0    8.10    2.70
   0  10   0    8.30    3.30
   0  10   0    7.10    4.30
  -1 -10   0  272.77   22.20
  -1 -10   0  290.17   17.80
  -1 -10   0  247.18   19.30
  -1 -10   0  272.47   17.60
  -1 -10   0  292.07   23.20
  -1 -10   0  286.37   20.50
   1  10   0  273.07   18.50
   1  10   0  285.27   22.40
   1  10   0  283.47   22.90
  -2 -10   0   74.09   12.70
  -2 -10   0   58.39    9.50
  -2 -10   0   76.59    8.50
  -2 -10   0   77.59    8.80
  -2 -10   0   73.89   12.10
  -2 -10   0   70.99    9.80
   2  10   0   53.09   10.30
   2  10   0   86.69   12.20
   2  10   0   78.99    9.30
  -3 -10   0   33.30    9.10
  -3 -10   0   25.90    5.30
  -3 -10   0   22.20    4.80
  -3 -10   0   31.30    7.20
  -3 -10   0   17.20    5.00
  -3 -10   0   16.70    6.40
   3  10   0   14.30    5.40
   3  10   0   26.30    7.70
   3  10   0   31.00    6.10
   6 -11   0    5.10    5.80
   6 -11   0   10.60    3.70
   6 -11   0   12.10    4.60
  -6  11   0   10.80    6.00
  -6  11   0   16.20    2.60
  -6  11   0   13.00    2.50
   5 -11   0   33.90    5.50
   5 -11   0   43.00    6.60
   5 -11   0   32.00    8.80
   5 -11   0   44.60    8.20
   5 -11   0   41.70    9.70
  -5  11   0   36.60    3.00
  -5  11   0   36.90    4.00
  -5  11   0   39.50    9.20
   4 -11   0   46.40    8.00
   4 -11   0   35.10    9.10
   4 -11   0   40.50    7.50
   4 -11   0   56.19   11.00
   4 -11   0   49.40    6.90
  -4  11   0   45.20   10.40
  -4  11   0   42.80    9.80
   3 -11   0   19.40    5.40
   3 -11   0   29.90    5.40
   3 -11   0   35.50    8.20
   3 -11   0   27.50    7.30
   3 -11   0   33.90    5.20
  -3  11   0   33.00    8.70
  -3  11   0   34.70    8.80
   2 -11   0   15.00    3.70
   2 -11   0    8.40    4.10
   2 -11   0    2.00    2.70
   2 -11   0    8.00    2.90
   2 -11   0    9.80    5.00
  -2  11   0    8.50    4.90
  -2  11   0    5.40    4.10
   1 -11   0   31.30    5.40
   1 -11   0   21.90    6.00
   1 -11   0   21.10    6.70
   1 -11   0   16.50    5.80
   1 -11   0   34.70    5.30
   1 -11   0   30.80    6.60
  -1  11   0   29.10    7.90
  -1  11   0   20.20    6.40
   0 -11   0   63.99   11.50
   0 -11   0   53.39    9.30
   0 -11   0   59.89    7.60
   0 -11   0   57.19    7.20
   0 -11   0   54.49    8.90
   0 -11   0   66.09   12.00
   0  11   0   52.59   10.40
   0  11   0   58.29   10.30
  -1 -11   0   63.79    9.70
  -1 -11   0   54.79   13.90
  -1 -11   0   61.39    7.70
  -1 -11   0   65.09   12.60
  -1 -11   0   53.39   10.90
  -1 -11   0   66.89    8.20
   1  11   0   57.59   10.10
   1  11   0   75.09   12.90
  -2 -11   0    1.50    3.50
  -2 -11   0    4.70    2.90
  -2 -11   0    2.00    3.00
  -2 -11   0   -1.80    2.50
  -2 -11   0    1.40    2.20
  -2 -11   0   -1.30    2.30
   2  11   0   -0.70    2.90
   3 -12   0   -1.30    2.30
   3 -12   0   -0.20    2.70
   3 -12   0    0.00    2.90
   3 -12   0   -0.10    2.00
   3 -12   0   -0.40    1.90
  -3  12   0   -0.90    2.80
   2 -12   0    9.70    5.20
   2 -12   0    7.20    3.90
   2 -12   0   20.90    4.50
   2 -12   0    8.60    3.50
  -2  12   0    9.70    5.30
  -1  12  -1   37.60    9.60
   1 -12   1   21.90    7.80
   1 -12   1   23.00    5.10
   1 -12   1   19.20    6.60
   1 -12   1   29.80    6.60
   1 -12   1   36.20    7.90
   1 -12   1   40.70    6.20
  -2  12  -1   32.70    9.30
   2 -12   1   15.70    5.40
   2 -12   1   30.30    6.90
   2 -12   1   28.70    8.60
   2 -12   1   27.20    5.30
   2 -12   1   33.70    5.80
  -3  12  -1   40.90    9.90
   3 -12   1   44.40    6.40
   3 -12   1   40.40    8.80
   3 -12   1   43.20    9.90
   3 -12   1   48.40    7.10
   3 -12   1   26.70    6.30
  -4  12  -1    9.90    6.50
   4 -12   1    9.80    5.10
   4 -12   1   20.40    4.80
   4 -12   1   15.60    5.30
   2  11  -1    7.90    5.40
  -2 -11   1    2.10    3.40
  -2 -11   1   12.10    5.00
  -2 -11   1   16.30    4.40
  -2 -11   1    7.60    3.30
  -2 -11   1    3.60    4.10
  -2 -11   1    4.70    3.50
   1  11  -1   -0.20    3.20
   1  11  -1    0.40    2.60
  -1 -11   1    2.30    3.40
  -1 -11   1    0.10    2.80
  -1 -11   1   -0.20    2.30
  -1 -11   1    0.40    3.10
  -1 -11   1   -1.10    1.60
  -1 -11   1   -1.20    1.70
   0  11  -1    7.20    4.60
   0  11  -1   13.30    5.70
   0 -11   1   10.10    3.40
   0 -11   1    9.40    4.10
   0 -11   1    6.20    3.40
   0 -11   1   12.20    6.20
   0 -11   1    6.40    4.10
   0 -11   1   16.50    4.00
  -1  11  -1   39.20    9.40
  -1  11  -1   26.50    7.20
   1 -11   1   25.50    8.00
   1 -11   1   37.10    5.70
   1 -11   1   31.80    6.80
   1 -11   1   29.60    6.60
   1 -11   1   33.50    5.60
  -2  11  -1   15.50    6.20
  -2  11  -1   14.80    6.00
   2 -11   1   25.90    5.10
   2 -11   1   28.10    8.40
   2 -11   1   18.10    5.10
   2 -11   1   26.60    4.80
   2 -11   1   24.70    6.60
  -3  11  -1   75.39   13.40
  -3  11  -1   71.39    4.80
  -3  11  -1   67.29    4.50
  -3  11  -1   63.69   12.00
   3 -11   1   64.19    9.60
   3 -11   1   56.89    7.70
   3 -11   1   51.49    9.90
   3 -11   1   83.19    7.40
  -4  11  -1   -0.20    1.00
  -4  11  -1    2.20    1.30
  -4  11  -1    7.30    5.10
  -4  11  -1   -1.00    2.70
   4 -11   1   -0.10    1.90
   4 -11   1    0.90    2.90
   4 -11   1    2.10    3.50
   4 -11   1   -0.70    1.70
   4 -11   1    3.50    2.90
  -5  11  -1    3.30    1.70
  -5  11  -1    4.60    1.80
  -5  11  -1   10.40    5.70
   5 -11   1    6.50    3.70
   5 -11   1    0.90    3.50
   5 -11   1    4.70    2.80
   5 -11   1    5.30    2.80
   5 -11   1    6.40    4.80
  -6  11  -1    2.70    4.60
  -6  11  -1    3.60    2.00
   6 -11   1    3.40    2.60
   6 -11   1    1.50    3.80
   6 -11   1    4.10    4.20
   6 -11   1    0.80    2.80
   4  10  -1   24.50    7.80
  -4 -10   1   22.60    4.90
  -4 -10   1   14.80    4.30
  -4 -10   1   20.60    7.70
  -4 -10   1   35.80    7.10
  -4 -10   1   24.20    6.30
  -4 -10   1   30.30    8.80
   3  10  -1  108.29   14.40
   3  10  -1   90.89   10.70
   3  10  -1  119.79   17.10
  -3 -10   1  122.89   18.10
  -3 -10   1  117.29   13.90
  -3 -10   1  107.19   12.70
  -3 -10   1  102.79    9.60
  -3 -10   1   82.09   13.90
   2  10  -1  371.76   28.40
   2  10  -1  375.26   26.80
   2  10  -1  334.87   22.90
  -2 -10   1  376.16   29.00
  -2 -10   1  396.96   25.60
  -2 -10   1  369.26   28.50
  -2 -10   1  380.16   22.70
  -2 -10   1  349.96   24.20
   1  10  -1  116.69   10.70
   1  10  -1  108.29   14.40
   1  10  -1  125.59   16.50
  -1 -10   1  146.29   13.00
  -1 -10   1  135.19   17.60
  -1 -10   1  131.59   10.30
  -1 -10   1   99.59   12.30
  -1 -10   1  145.99   15.60
  -1 -10   1  134.09   10.30
   0  10  -1   33.10    8.70
   0  10  -1   21.00    5.80
   0 -10   1   31.50    8.50
   0 -10   1   21.70    4.40
   0 -10   1   24.20    7.00
   0 -10   1   30.50    4.90
   0 -10   1   30.70    6.20
   0 -10   1   24.60    5.80
  -1  10  -1  141.99   16.90
  -1  10  -1  111.19    6.40
  -1  10  -1  108.19    6.30
  -1  10  -1  120.79   15.30
   1 -10   1  112.09    8.90
   1 -10   1   98.79   14.20
   1 -10   1  101.19   11.70
   1 -10   1   99.79   10.70
  -2  10  -1    2.90    3.50
  -2  10  -1    4.80    1.30
   2 -10   1    5.00    2.20
   2 -10   1    3.00    3.00
   2 -10   1   -0.70    1.60
   2 -10   1    4.00    3.30
  -3  10  -1   80.59   12.60
  -3  10  -1  101.19    6.70
  -3  10  -1  116.29    7.10
   3 -10   1  136.19   17.10
   3 -10   1   90.19   13.10
   3 -10   1  108.99    9.00
   3 -10   1   94.19    8.20
   3 -10   1   97.59   11.40
  -4  10  -1   63.29   12.40
  -4  10  -1   88.49    6.30
  -4  10  -1   79.99    6.10
  -4  10  -1   87.89   14.10
   4 -10   1   61.19   10.90
   4 -10   1   70.09    8.30
   4 -10   1   92.29   10.90
   4 -10   1   81.59    7.40
   4 -10   1  100.09   15.10
  -5  10  -1    0.00    3.20
  -5  10  -1   -0.60    1.10
  -5  10  -1   -1.30    2.60
  -5  10  -1    0.00    1.20
   5 -10   1   -2.30    1.00
   5 -10   1    1.70    3.00
   5 -10   1    0.80    1.70
   5 -10   1   -1.40    2.50
   5 -10   1   -2.00    1.70
  -6  10  -1    1.20    1.50
  -6  10  -1    4.50    4.40
  -6  10  -1   -2.10    2.40
  -6  10  -1   -0.40    1.30
   6 -10   1    1.30    3.40
   6 -10   1   -1.50    1.40
   6 -10   1    0.10    2.40
   6 -10   1   -0.30    1.60
   6 -10   1   -0.30    2.10
  -7  10  -1  182.28   12.50
  -7  10  -1  193.68   20.00
  -7  10  -1  176.78   13.40
   7 -10   1  198.28   21.20
   7 -10   1  174.08   14.00
   7 -10   1  187.38   23.40
   7 -10   1  216.18   16.10
  -8  10  -1    0.80    1.80
  -8  10  -1    0.90    3.90
   8 -10   1    3.40    3.00
   8 -10   1    2.30    3.90
   8 -10   1   -0.40    3.30
   8 -10   1    0.10    3.70
   5   9  -1    4.70    3.20
   5   9  -1    7.80    5.40
   5   9  -1    3.00    1.20
  -5  -9   1    2.20    2.40
  -5  -9   1    8.00    3.60
  -5  -9   1    8.50    3.70
  -5  -9   1    2.60    3.70
  -5  -9   1    2.60    4.20
   4   9  -1   60.49    4.20
   4   9  -1   62.59    8.40
   4   9  -1   59.69   10.70
   4   9  -1   64.19   12.60
  -4  -9   1   77.59    8.90
  -4  -9   1   43.30    7.50
  -4  -9   1   55.29    7.70
  -4  -9   1   62.59    9.60
  -4  -9   1   53.89   11.90
  -4  -9   1   44.10   10.20
   3   9  -1  114.39   10.20
   3   9  -1  110.99    6.60
   3   9  -1  129.99   17.40
   3   9  -1  112.69    6.60
   3   9  -1   89.49   13.60
  -3  -9   1  104.39   15.40
  -3  -9   1  104.99   12.00
  -3  -9   1  102.39    9.40
  -3  -9   1  134.99   12.20
  -3  -9   1  115.89    9.70
  -3  -9   1  116.59   17.00
   2   9  -1   -0.20    0.70
   2   9  -1   -2.40    2.10
   2   9  -1    0.30    0.70
  -2  -9   1    0.60    2.00
  -2  -9   1    1.90    2.90
  -2  -9   1    1.80    2.40
  -2  -9   1   -0.70    1.50
  -2  -9   1   -0.20    2.60
  -2  -9   1   -0.70    1.50
   1   9  -1   26.10    9.40
   1   9  -1   26.10    2.40
   1   9  -1   28.50    2.40
   1   9  -1   14.40    5.10
  -1  -9   1   22.80    6.80
  -1  -9   1   27.90    5.70
  -1  -9   1   30.10    4.80
  -1  -9   1   18.30    3.80
  -1  -9   1   13.90    4.50
  -1  -9   1   27.10    7.40
   0   9  -1  129.49    7.60
   0   9  -1  133.59    7.50
   0   9  -1  103.99    9.80
   0   9  -1  142.59   13.50
   0   9  -1  127.29   13.80
   0  -9   1  148.39   14.20
   0  -9   1  132.79   11.60
   0  -9   1  115.19   10.80
   0  -9   1  109.99   15.00
   0  -9   1  132.49    9.60
   0  -9   1  128.49    9.70
  -1   9  -1   82.19   11.30
  -1   9  -1   83.39    9.10
  -1   9  -1  112.59   18.70
   1  -9   1   95.49   14.10
   1  -9   1   77.89    6.90
   1  -9   1   77.99    9.80
   1  -9   1   81.09   12.80
   1  -9   1   74.19    6.90
  -2   9  -1   52.19    4.30
  -2   9  -1   35.30    8.00
  -2   9  -1   57.59   10.00
  -2   9  -1   51.49    4.10
   2  -9   1   52.99    5.90
   2  -9   1   44.40    7.00
   2  -9   1   62.29   10.50
   2  -9   1   50.69    9.00
   2  -9   1   47.70    6.10
  -3   9  -1   78.69   12.50
  -3   9  -1   82.99    5.80
  -3   9  -1   62.69   10.40
  -3   9  -1   85.19    6.00
   3  -9   1   73.79    7.00
   3  -9   1   75.79   11.10
   3  -9   1   68.89    8.90
   3  -9   1   83.79   12.40
   3  -9   1   78.19    6.70
  -4   9  -1   29.30    3.70
  -4   9  -1   28.70    7.10
  -4   9  -1   31.70    3.90
   4  -9   1   30.10    7.10
   4  -9   1   40.80    5.60
   4  -9   1   18.30    5.60
   4  -9   1   29.30    4.50
   4  -9   1   36.20    6.30
  -5   9  -1    4.00    1.80
  -5   9  -1    4.30    4.00
  -5   9  -1    6.60    2.10
   5  -9   1    2.20    3.10
   5  -9   1    7.20    2.40
   5  -9   1    3.10    2.80
   5  -9   1    1.20    2.60
   5  -9   1    8.30    2.80
  -6   9  -1   10.50    2.60
  -6   9  -1   11.00    5.20
  -6   9  -1    8.30    2.50
  -6   9  -1    0.10    3.50
   6  -9   1   10.10    3.30
   6  -9   1    8.50    3.50
   6  -9   1   11.10    3.10
   6  -9   1    5.50    4.50
   6  -9   1    8.10    2.80
  -7   9  -1    1.20    3.30
  -7   9  -1    0.80    1.60
  -7   9  -1    0.00    2.70
  -7   9  -1    0.20    1.80
   7  -9   1   -1.10    2.30
   7  -9   1   -1.40    1.50
   7  -9   1    0.40    2.20
   7  -9   1    2.60    2.20
   7  -9   1   -1.20    1.20
   7  -9   1    0.30    3.10
  -8   9  -1    2.50    2.10
  -8   9  -1   -2.20    2.50
   8  -9   1    4.70    5.50
   8  -9   1    4.20    2.70
   8  -9   1    1.80    4.10
   8  -9   1    0.70    2.40
  -9   9  -1   59.19    7.60
  -9   9  -1   49.99    6.60
  -9   9  -1   41.40   10.40
   9  -9   1   42.50    7.30
   9  -9   1   29.70   10.30
   9  -9   1   71.99   10.10
   6   8  -1    8.90    3.60
   6   8  -1    4.60    1.80
   6   8  -1    6.60    5.30
  -6  -8   1    9.80    3.70
  -6  -8   1    1.30    2.10
  -6  -8   1    1.50    3.80
  -6  -8   1    5.50    3.50
  -6  -8   1   11.50    4.10
   5   8  -1   85.49    6.20
   5   8  -1   82.29   11.50
   5   8  -1   81.59    9.60
   5   8  -1  111.29   17.10
   5   8  -1   85.69    6.30
  -5  -8   1  113.79   18.10
  -5  -8   1   91.99   10.00
  -5  -8   1   84.89   10.90
  -5  -8   1   82.79    9.90
  -5  -8   1  109.19   16.40
  -5  -8   1  103.59   10.70
   4   8  -1   19.50    5.50
   4   8  -1   17.00    6.30
   4   8  -1   23.30    3.00
   4   8  -1   26.30    3.20
  -4  -8   1   28.20    6.00
  -4  -8   1   25.80    4.80
  -4  -8   1   18.70    4.30
  -4  -8   1   14.20    5.80
  -4  -8   1   19.10    7.10
  -4  -8   1   20.60    4.80
   3   8  -1    2.40    1.10
   3   8  -1    0.30    2.30
   3   8  -1    0.20    1.50
   3   8  -1    3.00    1.30
   3   8  -1    2.90    3.70
  -3  -8   1    3.30    2.40
  -3  -8   1    1.40    2.60
  -3  -8   1    4.20    2.30
  -3  -8   1    4.00    2.70
  -3  -8   1    3.30    3.10
  -3  -8   1    3.70    2.30
   2   8  -1  207.78   14.60
   2   8  -1  208.58   12.20
   2   8  -1  216.88   17.20
   2   8  -1  216.18   11.90
  -2  -8   1  227.48   19.20
  -2  -8   1  226.78   14.10
  -2  -8   1  207.18   15.60
  -2  -8   1  208.58   13.80
   1   8  -1  307.57   15.90
   1   8  -1  294.67   21.50
   1   8  -1  304.97   23.10
   1   8  -1  313.67   19.00
  -1  -8   1  272.37   22.50
  -1  -8   1  302.37   19.60
  -1  -8   1  319.27   21.90
  -1  -8   1  296.77   22.70
   0   8  -1    1.70    2.60
   0   8  -1    4.30    2.10
   0   8  -1    1.20    0.90
   0   8  -1    2.20    3.00
   0  -8   1    0.20    1.20
   0  -8   1    3.00    2.60
   0  -8   1    2.00    1.50
   0  -8   1   -0.20    1.30
  -1   8  -1   75.79   10.70
  -1   8  -1   52.79    8.80
  -1   8  -1   55.29    6.80
  -1   8  -1   56.69    4.40
  -1   8  -1   62.69    4.60
   1  -8   1   51.89    5.90
   1  -8   1   69.99    5.70
   1  -8   1   53.09    9.60
   1  -8   1   60.49    7.50
   1  -8   1   52.49    7.90
  -2   8  -1 1040.80   50.89
  -2   8  -1 1061.29   57.89
  -2   8  -1 1042.30   53.19
   2  -8   1 1005.40   56.99
   2  -8   1 1042.00   57.59
   2  -8   1 1013.00   51.79
   2  -8   1 1012.70   54.09
   2  -8   1 1008.60   52.09
  -3   8  -1   12.70    5.00
  -3   8  -1   11.80    4.80
  -3   8  -1   11.50    2.20
  -3   8  -1   12.70    2.40
   3  -8   1   15.90    3.30
   3  -8   1   10.80    4.60
   3  -8   1    9.10    3.90
   3  -8   1   17.10    4.10
   3  -8   1    7.90    2.40
  -4   8  -1  410.06   28.60
  -4   8  -1  441.36   22.00
  -4   8  -1  365.76   21.40
  -4   8  -1  421.96   28.30
   4  -8   1  381.96   27.50
   4  -8   1  435.66   24.70
   4  -8   1  366.86   28.00
   4  -8   1  378.46   22.70
   4  -8   1  413.86   22.50
  -5   8  -1    7.40    2.20
  -5   8  -1    8.90    2.50
  -5   8  -1    8.80    4.80
  -5   8  -1    6.10    4.50
   5  -8   1    6.10    2.80
   5  -8   1   10.20    4.90
   5  -8   1    8.10    4.90
   5  -8   1    7.80    2.70
   5  -8   1    6.50    2.40
  -6   8  -1   55.19    6.20
  -6   8  -1   53.29   11.00
  -6   8  -1   57.89    6.10
   6  -8   1   60.39    6.70
   6  -8   1   48.20    6.60
   6  -8   1   67.89   12.40
   6  -8   1   71.79    8.90
   6  -8   1   60.49   12.10
  -7   8  -1  113.99    8.70
  -7   8  -1   78.99   13.40
  -7   8  -1  114.79    8.60
   7  -8   1  104.99   16.80
   7  -8   1  129.99   10.70
   7  -8   1   70.69   13.40
   7  -8   1  108.79    9.50
   7  -8   1  110.69   12.10
   7  -8   1  108.69    9.00
  -8   8  -1    2.00    1.90
  -8   8  -1    1.70    3.60
  -8   8  -1    5.70    6.10
   8  -8   1    4.10    4.60
   8  -8   1    2.10    2.50
   8  -8   1    2.80    2.40
   8  -8   1   -0.80    1.30
   8  -8   1    5.20    2.70
   8  -8   1    9.70    5.80
  -9   8  -1   44.30    6.60
  -9   8  -1   33.30    9.90
  -9   8  -1   52.79    6.50
   9  -8   1   42.10    7.00
   9  -8   1   52.69    7.80
   9  -8   1   39.00   10.70
   9  -8   1   44.60   10.80
   7   7  -1    1.90    1.70
   7   7  -1   -1.30    3.00
   7   7  -1    2.00    2.60
   7   7  -1    0.30    1.60
  -7  -7   1    0.70    3.50
  -7  -7   1    3.30    5.70
  -7  -7   1    9.00    3.60
  -7  -7   1    3.60    3.80
  -7  -7   1    0.20    2.20
   6   7  -1   -3.20    3.00
   6   7  -1    2.90    1.50
   6   7  -1    1.10    2.50
  -6  -7   1   -1.20    1.90
  -6  -7   1   -0.40    3.10
  -6  -7   1   -1.40    1.30
  -6  -7   1   -0.30    1.70
  -6  -7   1   -0.90    3.00
  -6  -7   1   -2.40    3.00
   5   7  -1  219.38   20.80
   5   7  -1  215.88   13.20
   5   7  -1  225.68   15.60
   5   7  -1  216.28   13.20
   5   7  -1  223.98   18.10
  -5  -7   1  222.88   16.80
  -5  -7   1  216.98   20.70
  -5  -7   1  256.07   16.50
  -5  -7   1  242.88   22.60
  -5  -7   1  212.78   15.20
  -5  -7   1  265.67   16.30
   4   7  -1   44.90    6.40
   4   7  -1   39.10    4.30
   4   7  -1   35.50    6.70
   4   7  -1   39.70    4.30
   4   7  -1   44.80    9.50
  -4  -7   1   49.10   10.90
  -4  -7   1   49.50    6.50
  -4  -7   1   49.60    7.10
  -4  -7   1   55.39   11.60
  -4  -7   1   49.60    7.60
  -4  -7   1   41.40    5.80
   3   7  -1   11.50    4.90
   3   7  -1   15.60    5.00
   3   7  -1   13.50    2.30
   3   7  -1   17.50    2.60
   3   7  -1    5.50    2.50
  -3  -7   1    8.90    4.50
  -3  -7   1    7.30    3.20
  -3  -7   1   18.80    3.80
  -3  -7   1   18.90    6.50
  -3  -7   1    8.30    2.70
   2   7  -1   65.89    7.40
   2   7  -1   69.19    5.10
   2   7  -1   69.19    5.00
   2   7  -1   67.29    9.30
   2   7  -1   85.49   12.20
  -2  -7   1   75.49    8.50
  -2  -7   1   93.49   13.50
  -2  -7   1   70.69    6.20
  -2  -7   1   72.19    8.60
  -2  -7   1   72.99    6.40
  -2  -7   1   75.49   11.60
   1   7  -1   15.70    2.30
   1   7  -1   16.50    3.50
   1   7  -1   18.80    5.80
   1   7  -1   13.70    2.50
   1   7  -1   14.80    4.20
  -1  -7   1   15.90    3.10
  -1  -7   1   15.20    3.00
  -1  -7   1   11.00    4.10
  -1  -7   1   20.60    6.20
  -1  -7   1   18.00    4.20
  -1  -7   1   10.10    3.20
   0   7  -1   54.29    6.40
   0   7  -1   49.99    4.00
   0   7  -1   59.19    9.20
   0   7  -1   59.49    8.90
   0  -7   1   59.89    7.80
   0  -7   1   59.09    5.30
   0  -7   1   60.99    5.20
   0  -7   1   57.19    9.30
  -1   7  -1   18.10    4.90
  -1   7  -1   24.70    2.90
  -1   7  -1   25.60    3.00
  -1   7  -1   26.80    6.10
  -1   7  -1   34.70    6.90
   1  -7   1   19.00    4.60
   1  -7   1   29.10    3.80
   1  -7   1   28.90    5.60
   1  -7   1   31.30    6.80
   1  -7   1   24.70    3.50
  -2   7  -1    3.60    1.30
  -2   7  -1    3.20    1.80
  -2   7  -1    2.70    3.00
  -2   7  -1    4.80    1.50
  -2   7  -1    6.10    3.40
   2  -7   1    2.70    2.70
   2  -7   1    5.80    1.80
   2  -7   1    1.60    1.90
   2  -7   1    4.10    1.50
  -3   7  -1    2.40    1.30
  -3   7  -1    2.40    1.30
  -3   7  -1    5.10    3.30
  -3   7  -1    4.30    2.70
   3  -7   1    7.20    1.90
   3  -7   1    5.70    3.50
   3  -7   1    8.40    4.00
   3  -7   1    1.90    1.80
   3  -7   1    6.30    2.10
  -4   7  -1 1444.06   72.09
  -4   7  -1 1452.25   79.39
  -4   7  -1 1555.94   78.99
  -4   7  -1 1518.65   72.29
   4  -7   1 1325.37   76.79
   4  -7   1 1470.25   79.79
   4  -7   1 1530.35   78.89
   4  -7   1 1427.96   74.19
  -5   7  -1  554.34   27.60
  -5   7  -1  489.75   34.30
  -5   7  -1  498.75   27.40
  -5   7  -1  547.45   34.20
   5  -7   1  525.85   29.40
   5  -7   1  526.85   28.70
   5  -7   1  465.45   28.10
   5  -7   1  516.55   33.70
   5  -7   1  468.75   34.30
   5  -7   1  556.14   28.10
  -6   7  -1 1113.69   57.29
  -6   7  -1 1197.58   57.19
  -6   7  -1 1113.49   64.59
   6  -7   1 1192.98   57.79
   6  -7   1 1188.28   58.39
   6  -7   1  987.50   65.09
   6  -7   1 1111.69   58.69
   6  -7   1 1098.19   64.59
  -7   7  -1  172.98   11.80
  -7   7  -1  178.48   12.20
  -7   7  -1  186.18   18.20
   7  -7   1  198.18   19.00
   7  -7   1  162.28   12.60
   7  -7   1  180.28   13.30
   7  -7   1  161.38   12.50
   7  -7   1  186.98   12.50
   7  -7   1  203.88   20.10
  -8   7  -1    5.70    4.50
  -8   7  -1    4.90    2.30
  -8   7  -1    7.40    5.20
   8  -7   1    9.10    3.40
   8  -7   1   10.30    3.20
   8  -7   1   20.20    7.90
   8  -7   1    1.70    3.10
   8  -7   1    8.90    3.10
   8  -7   1   14.10    3.90
  -9   7  -1   -2.70    2.80
  -9   7  -1   -2.10    1.60
  -9   7  -1    0.70    2.00
   9  -7   1    0.50    1.80
   9  -7   1    0.00    1.80
   9  -7   1    0.20    3.60
   9  -7   1   -2.00    2.70
 -10   7  -1    9.50    3.30
 -10   7  -1   15.20    8.20
  10  -7   1    8.70    3.60
  10  -7   1    7.30    5.70
  10  -7   1   25.40    5.60
  10  -7   1   11.00    6.40
   8   6  -1   52.19    6.20
   8   6  -1   50.29   11.60
   8   6  -1   47.30    7.40
   8   6  -1   46.30    5.80
  -8  -6   1   73.49   17.20
  -8  -6   1   55.59    8.00
  -8  -6   1   43.10   11.20
  -8  -6   1   43.00    8.00
   7   6  -1   57.19   12.20
   7   6  -1   36.90   10.10
   7   6  -1   87.19   16.30
   7   6  -1   48.50    5.60
   7   6  -1   60.39    6.50
  -7  -6   1   58.19   14.20
  -7  -6   1   60.39   12.50
  -7  -6   1   62.49    8.10
  -7  -6   1   66.29    8.60
  -7  -6   1   67.69    9.60
   6   6  -1   99.99    8.80
   6   6  -1  145.59   19.80
   6   6  -1   83.59    6.90
   6   6  -1   72.49   12.90
  -6  -6   1  101.89    9.10
  -6  -6   1   79.79    9.20
  -6  -6   1   75.29   13.70
  -6  -6   1   79.89   10.00
  -6  -6   1   97.79   16.00
  -6  -6   1   90.59    8.40
   5   6  -1   42.00    6.20
   5   6  -1   42.60    9.90
   5   6  -1   51.89    5.30
   5   6  -1   41.60    4.70
  -5  -6   1   47.50    6.30
  -5  -6   1   50.09    6.80
  -5  -6   1   43.00    7.10
  -5  -6   1   46.60    6.40
  -5  -6   1   52.09   10.30
  -5  -6   1   35.10    8.60
   4   6  -1  164.18   16.20
   4   6  -1  167.58   10.20
   4   6  -1  155.48   11.60
   4   6  -1  169.18   13.50
   4   6  -1  156.48   10.10
  -4  -6   1  173.58   17.00
  -4  -6   1  173.78   12.90
  -4  -6   1  165.48   12.10
  -4  -6   1  152.38   15.80
  -4  -6   1  179.38   11.90
  -4  -6   1  162.38   11.40
   3   6  -1  577.14   39.90
   3   6  -1  574.94   28.90
   3   6  -1  544.15   32.30
   3   6  -1  580.44   29.00
   3   6  -1  565.24   33.00
  -3  -6   1  504.85   35.10
  -3  -6   1  521.15   30.00
  -3  -6   1  573.44   36.30
  -3  -6   1  607.34   30.60
  -3  -6   1  577.34   31.90
   2   6  -1   44.90    7.10
   2   6  -1   43.50    5.40
   2   6  -1   39.60    3.50
   2   6  -1   43.30    8.40
   2   6  -1   38.10    3.40
  -2  -6   1   25.30    6.10
  -2  -6   1   38.80    4.60
  -2  -6   1   36.10    5.40
  -2  -6   1   38.60    7.80
  -2  -6   1   33.90    5.20
  -2  -6   1   43.20    4.90
   1   6  -1  457.25   27.80
   1   6  -1  427.66   25.80
   1   6  -1  428.06   21.80
   1   6  -1  418.46   23.60
  -1  -6   1  427.76   27.50
  -1  -6   1  422.26   24.40
  -1  -6   1  403.36   26.90
  -1  -6   1  380.16   23.70
  -1  -6   1  420.16   22.80
  -1  -6   1  448.46   22.90
   0   6  -1    0.40    0.90
   0   6  -1   -0.10    1.30
   0   6  -1    1.20    1.30
   0   6  -1    0.90    0.90
   0   6  -1    0.30    1.90
   0  -6   1    0.40    1.30
   0  -6   1   -0.90    0.90
   0  -6   1    0.90    1.70
   0  -6   1    0.50    1.00
   0  -6   1   -0.50    1.20
  -1   6  -1  714.83   35.00
  -1   6  -1  697.83   39.80
  -1   6  -1  733.53   36.80
  -1   6  -1  719.13   39.90
   1  -6   1  730.43   40.10
   1  -6   1  744.33   35.80
   1  -6   1  682.93   35.70
   1  -6   1  665.13   36.90
   1  -6   1  624.74   38.70
  -2   6  -1    0.80    0.90
  -2   6  -1   -0.50    1.00
  -2   6  -1    0.60    0.90
  -2   6  -1    0.40    1.60
  -2   6  -1    2.90    2.60
   2  -6   1   -0.10    1.20
   2  -6   1    1.80    2.10
   2  -6   1   -0.10    0.80
   2  -6   1   -0.40    1.50
   2  -6   1   -1.40    0.70
  -3   6  -1  312.77   22.10
  -3   6  -1  333.87   17.30
   3  -6   1  295.87   17.70
   3  -6   1  319.57   18.80
   3  -6   1  282.27   21.70
   3  -6   1  322.07   21.60
   3  -6   1  347.17   17.70
  -4   6  -1  261.57   14.50
  -4   6  -1  271.87   20.30
  -4   6  -1  264.57   19.30
  -4   6  -1  259.07   14.50
   4  -6   1  231.18   14.90
   4  -6   1  212.38   19.00
   4  -6   1  273.37   19.40
   4  -6   1  268.77   16.00
   4  -6   1  252.07   14.70
  -5   6  -1  331.87   23.80
  -5   6  -1  317.27   18.10
  -5   6  -1  337.47   24.70
  -5   6  -1  335.67   18.40
   5  -6   1  267.27   18.60
   5  -6   1  326.87   24.80
   5  -6   1  319.97   23.40
   5  -6   1  335.07   19.10
   5  -6   1  361.36   18.70
  -6   6  -1   73.99    6.40
  -6   6  -1   72.89   12.10
  -6   6  -1   80.99   11.50
  -6   6  -1   78.29    6.80
   6  -6   1  118.79   15.70
   6  -6   1   66.19    7.60
   6  -6   1   84.09    7.40
   6  -6   1   96.89    7.70
   6  -6   1   91.99    7.20
   6  -6   1   82.89   13.40
  -7   6  -1  141.99   10.60
  -7   6  -1  161.18   16.20
  -7   6  -1  143.99   10.20
  -7   6  -1  167.78   21.20
   7  -6   1  159.78   16.50
   7  -6   1  158.98   10.90
   7  -6   1  150.08   11.20
   7  -6   1  112.39   16.90
   7  -6   1  144.79   11.00
   7  -6   1  140.09   10.90
  -8   6  -1   61.59    7.00
  -8   6  -1   64.19   14.00
  -8   6  -1   43.20    9.20
   8  -6   1   67.89    8.10
   8  -6   1   62.49   12.60
   8  -6   1   74.89    8.20
   8  -6   1   63.69    7.60
   8  -6   1   61.09    7.60
   8  -6   1   67.09   14.30
  -9   6  -1  100.99   17.70
  -9   6  -1  142.59   20.20
  -9   6  -1  141.69   10.20
  -9   6  -1  109.79   10.00
   9  -6   1  127.39   10.40
   9  -6   1   78.59   14.60
   9  -6   1   87.69   14.30
   9  -6   1  130.29   11.00
   9  -6   1  114.39   10.00
   9  -6   1  142.79   11.20
 -10   6  -1   41.00    6.10
 -10   6  -1   40.10   10.40
  10  -6   1   33.60   11.40
  10  -6   1   48.70    7.10
  10  -6   1   40.00   12.10
   8   5  -1   27.60    4.50
   8   5  -1   29.90    8.30
   8   5  -1   21.30    7.70
  -8  -5   1   30.40    6.40
  -8  -5   1   36.90   10.70
  -8  -5   1   21.80    8.90
  -8  -5   1   33.60    6.00
   7   5  -1   18.00    4.80
   7   5  -1   26.00    4.20
   7   5  -1   21.30    3.70
   7   5  -1   30.00    8.80
   7   5  -1   22.00    4.50
  -7  -5   1    8.70    4.80
  -7  -5   1   20.80    4.80
  -7  -5   1   12.30    7.40
  -7  -5   1   21.00    4.80
  -7  -5   1   21.40    5.30
   6   5  -1    0.60    2.20
   6   5  -1    6.50    5.00
   6   5  -1   -1.50    2.60
   6   5  -1    5.00    1.90
   6   5  -1    6.40    2.60
  -6  -5   1    1.00    2.10
  -6  -5   1    1.10    1.80
  -6  -5   1    8.10    4.90
  -6  -5   1    5.70    2.90
  -6  -5   1    3.40    4.20
  -6  -5   1    4.70    2.40
   5   5  -1   -1.20    2.30
   5   5  -1   -1.40    0.80
   5   5  -1    3.30    2.10
   5   5  -1   -1.00    1.00
   5   5  -1   -0.40    2.20
   5   5  -1   -0.90    1.30
  -5  -5   1    2.40    3.50
  -5  -5   1    1.60    1.90
  -5  -5   1    0.40    2.20
  -5  -5   1   -0.40    1.40
  -5  -5   1   -0.90    1.40
  -5  -5   1   -0.60    1.30
   4   5  -1  167.28   16.20
   4   5  -1  193.68   11.10
   4   5  -1  194.78   11.10
   4   5  -1  187.88   12.30
   4   5  -1  177.28   15.90
   4   5  -1  171.68   12.60
  -4  -5   1  185.38   12.40
  -4  -5   1  165.28   11.80
  -4  -5   1  181.48   13.00
  -4  -5   1  184.38   17.10
  -4  -5   1  182.28   16.50
  -4  -5   1  162.28   11.60
   3   5  -1  158.58   11.70
   3   5  -1  162.38    9.40
   3   5  -1  149.79    9.20
   3   5  -1  165.68   14.60
   3   5  -1  145.49   10.40
  -3  -5   1  135.09   10.30
  -3  -5   1  155.38   11.20
  -3  -5   1  138.99    9.80
  -3  -5   1  151.98   14.00
  -3  -5   1  142.79   14.10
  -3  -5   1  172.98   10.50
   2   5  -1   33.10    3.50
   2   5  -1   30.40    6.40
   2   5  -1   23.90    4.40
   2   5  -1   35.10    3.10
   2   5  -1   32.20    4.50
  -2  -5   1   31.60    3.90
  -2  -5   1   43.90    7.90
  -2  -5   1   35.80    5.00
  -2  -5   1   38.20    4.40
  -2  -5   1   38.90    7.20
  -2  -5   1   31.70    4.50
   1   5  -1    0.90    0.90
   1   5  -1    0.30    0.80
   1   5  -1    2.70    2.70
   1   5  -1   -1.00    1.00
   1   5  -1   -1.00    1.10
  -1  -5   1    1.50    1.10
  -1  -5   1    2.90    1.90
  -1  -5   1    1.70    1.20
  -1  -5   1   -0.30    1.00
  -1  -5   1    0.10    1.50
  -1  -5   1    2.60    2.30
   0   5  -1   86.39    8.10
   0   5  -1   82.99    6.60
   0   5  -1   89.79    8.90
   0   5  -1   90.59    5.60
   0   5  -1   74.99    5.50
   0  -5   1   91.99    6.10
   0  -5   1   99.59    9.10
   0  -5   1   97.79    6.30
   0  -5   1   85.89    7.80
   0  -5   1   79.99    6.70
  -1   5  -1  281.47   18.80
  -1   5  -1  283.17   15.10
  -1   5  -1  301.87   16.40
  -1   5  -1  297.07   18.90
  -1   5  -1  274.17   15.20
   1  -5   1  279.87   18.70
   1  -5   1  288.97   18.50
   1  -5   1  284.77   16.70
   1  -5   1  276.17   15.60
   1  -5   1  308.67   15.70
  -2   5  -1  710.43   39.40
  -2   5  -1  707.53   35.50
  -2   5  -1  700.43   36.20
  -2   5  -1  676.13   35.20
  -2   5  -1  747.73   40.10
   2  -5   1  676.93   39.10
   2  -5   1  655.83   39.30
   2  -5   1  759.92   35.70
   2  -5   1  736.73   36.80
  -3   5  -1    7.90    3.50
  -3   5  -1   11.20    2.10
  -3   5  -1   16.00    4.50
   3  -5   1   13.20    2.30
   3  -5   1   13.40    4.00
   3  -5   1    8.00    2.30
   3  -5   1    5.60    2.70
   3  -5   1   11.80    2.20
  -4   5  -1  171.58   10.30
  -4   5  -1  169.28   14.20
  -4   5  -1  161.28   14.60
  -4   5  -1  170.88   10.10
   4  -5   1  189.78   14.50
   4  -5   1  159.08   14.60
   4  -5   1  160.58   10.90
   4  -5   1  167.38   10.70
   4  -5   1  179.28   10.40
   4  -5   1  148.99   10.30
  -5   5  -1   97.49   12.30
  -5   5  -1   77.49    6.00
  -5   5  -1   71.39    6.00
  -5   5  -1   83.39   12.40
   5  -5   1   73.89   10.90
   5  -5   1   66.79    6.10
   5  -5   1   73.89    6.10
   5  -5   1   82.69    6.50
   5  -5   1   86.49    6.80
   5  -5   1   69.89   11.50
  -6   5  -1   52.19    5.80
  -6   5  -1   53.69   10.90
  -6   5  -1   38.10    7.60
   6  -5   1   30.40    6.80
   6  -5   1   55.09    6.30
   6  -5   1   43.60    5.70
   6  -5   1   44.60   10.60
   6  -5   1   55.09    6.20
   6  -5   1   58.69    6.00
  -7   5  -1  115.89    8.60
  -7   5  -1  125.69   15.80
  -7   5  -1  109.79   15.80
  -7   5  -1  102.29    8.60
   7  -5   1  129.19    9.50
   7  -5   1  129.49    9.10
   7  -5   1   84.59   12.90
   7  -5   1   89.09   13.60
  -8   5  -1    7.20    2.40
  -8   5  -1    8.60    4.60
  -8   5  -1    3.90    4.50
  -8   5  -1    4.60    2.20
   8  -5   1    9.00    5.60
   8  -5   1    1.70    2.10
   8  -5   1    5.30    4.50
   8  -5   1   10.20    3.10
  -9   5  -1   51.69   12.00
  -9   5  -1   56.29    7.00
  -9   5  -1   79.09   16.40
  -9   5  -1   52.39    7.50
   9  -5   1   69.89   15.20
   9  -5   1   48.40    7.10
   9  -5   1   50.59    7.00
   9  -5   1   56.29   13.30
   9  -5   1   43.90    7.00
 -10   5  -1    3.40    5.10
 -10   5  -1   -2.00    1.60
  10  -5   1    2.30    2.20
  10  -5   1   -3.90    3.00
  10  -5   1   -1.60    3.10
   9   4  -1  300.77   18.20
   9   4  -1  271.67   27.20
  -9  -4   1  234.08   18.40
  -9  -4   1  295.17   41.70
  -9  -4   1  316.37   21.10
  -9  -4   1  283.07   30.00
   8   4  -1  150.78   12.40
   8   4  -1  134.39   19.10
   8   4  -1  198.28   24.60
   8   4  -1  152.58   11.70
   8   4  -1  168.68   14.00
  -8  -4   1  214.48   14.90
  -8  -4   1  201.78   14.30
  -8  -4   1  215.78   28.40
  -8  -4   1  192.28   20.30
  -8  -4   1  150.38   12.60
   7   4  -1   12.10    3.30
   7   4  -1    8.70    5.10
   7   4  -1    8.80    3.50
   7   4  -1   11.70    3.00
   7   4  -1   10.40    2.80
  -7  -4   1   14.10    4.20
  -7  -4   1   17.00    4.50
  -7  -4   1   12.00    3.20
  -7  -4   1    7.40    4.80
  -7  -4   1   12.70    7.00
   6   4  -1   68.89   12.80
   6   4  -1   42.00    9.70
   6   4  -1   57.59    6.10
   6   4  -1   54.19    6.60
   6   4  -1   77.69    8.00
   6   4  -1   55.59    7.40
  -6  -4   1   55.69   12.40
  -6  -4   1   33.30    9.30
  -6  -4   1   52.99    6.60
  -6  -4   1   76.59    8.20
   5   4  -1  113.09   14.40
   5   4  -1  101.69   14.00
   5   4  -1   92.19    6.90
   5   4  -1   88.09    7.60
   5   4  -1   99.89    7.10
   5   4  -1  100.29    8.50
  -5  -4   1   88.69   13.10
  -5  -4   1   76.69    7.20
  -5  -4   1  101.19    8.50
  -5  -4   1   98.49   14.20
  -5  -4   1   91.39    7.60
  -5  -4   1   92.19    7.90
   4   4  -1   36.80    5.20
   4   4  -1   40.70    8.20
   4   4  -1   30.70    6.60
   4   4  -1   38.70    4.90
   4   4  -1   45.00    4.00
   4   4  -1   34.10    4.00
  -4  -4   1   38.30    4.90
  -4  -4   1   37.10    8.20
  -4  -4   1   35.20    4.90
  -4  -4   1   39.80    8.30
  -4  -4   1   37.00    5.20
  -4  -4   1   40.50    4.90
   3   4  -1  251.87   14.80
   3   4  -1  252.57   13.90
   3   4  -1  260.37   14.00
   3   4  -1  250.57   18.10
   3   4  -1  279.37   19.50
   3   4  -1  279.07   15.60
  -3  -4   1  231.98   18.20
  -3  -4   1  242.38   15.20
  -3  -4   1  211.88   14.50
  -3  -4   1  252.97   14.60
  -3  -4   1  258.37   19.30
  -3  -4   1  238.58   14.30
   2   4  -1 1310.57   64.79
   2   4  -1 1363.46   65.59
   2   4  -1 1379.36   70.19
   2   4  -1 1329.27   65.89
   2   4  -1 1321.67   66.99
  -2  -4   1 1291.77   69.89
  -2  -4   1 1318.87   65.29
  -2  -4   1 1401.76   65.49
  -2  -4   1 1382.86   66.49
  -2  -4   1 1235.78   69.29
  -2  -4   1 1293.97   65.99
   1   4  -1   22.30    2.50
   1   4  -1   17.60    4.10
   1   4  -1   22.80    2.70
   1   4  -1   26.20    3.50
   1   4  -1   26.20    4.50
  -1  -4   1   25.80    3.00
  -1  -4   1   25.00    4.80
  -1  -4   1   20.50    3.40
  -1  -4   1   20.00    3.20
   0   4  -1  443.56   24.40
   0   4  -1  495.95   27.90
   0   4  -1  498.55   25.40
   0   4  -1  463.55   27.00
   0   4  -1  493.65   24.40
   0  -4   1  514.25   27.00
   0  -4   1  494.35   27.70
   0  -4   1  444.66   24.50
   0  -4   1  506.45   25.60
   0  -4   1  519.35   24.80
  -1   4  -1  406.26   25.00
  -1   4  -1  443.16   25.30
  -1   4  -1  431.96   22.10
  -1   4  -1  441.16   22.90
  -1   4  -1  456.75   22.20
   1  -4   1  398.86   22.20
   1  -4   1  462.85   23.30
   1  -4   1  437.36   25.20
   1  -4   1  457.25   22.40
  -2   4  -1  775.42   38.30
  -2   4  -1  760.82   38.20
  -2   4  -1  783.22   38.90
  -2   4  -1  773.12   42.20
  -2   4  -1  793.22   41.80
   2  -4   1  765.92   38.30
   2  -4   1  728.13   38.50
   2  -4   1  789.82   39.20
   2  -4   1  770.12   41.60
   2  -4   1  820.32   42.50
  -3   4  -1   10.50    1.90
  -3   4  -1   14.20    4.00
  -3   4  -1    7.10    3.00
   3  -4   1    7.70    1.60
   3  -4   1   11.70    2.40
   3  -4   1    6.40    1.80
   3  -4   1    5.80    2.90
   3  -4   1    9.60    3.50
  -4   4  -1  194.18   11.50
  -4   4  -1  200.58   15.30
  -4   4  -1  192.68   16.00
  -4   4  -1  200.48   11.70
   4  -4   1  202.08   11.70
   4  -4   1  224.58   17.00
   4  -4   1  170.68   11.60
   4  -4   1  223.88   12.30
   4  -4   1  207.78   12.00
   4  -4   1  185.28   14.90
  -5   4  -1   27.20    6.20
  -5   4  -1   34.10    6.20
  -5   4  -1   42.90    4.60
  -5   4  -1   37.20    4.50
   5  -4   1   64.09   10.50
   5  -4   1   39.00    4.80
   5  -4   1   46.50    4.20
   5  -4   1   37.90    4.60
   5  -4   1   58.09    9.50
  -6   4  -1    0.40    1.10
  -6   4  -1   -0.20    1.20
  -6   4  -1   -0.20    2.20
  -6   4  -1    1.50    2.80
   6  -4   1    0.20    2.00
   6  -4   1    0.60    1.20
   6  -4   1   -0.20    1.10
   6  -4   1    2.20    1.80
  -7   4  -1    5.90    2.10
  -7   4  -1    5.80    2.40
  -7   4  -1   -0.20    2.20
  -7   4  -1    7.40    4.40
   7  -4   1    1.70    3.30
   7  -4   1    5.30    3.90
   7  -4   1    6.00    2.30
   7  -4   1   10.30    2.90
   7  -4   1    5.50    2.20
  -8   4  -1   50.19    6.10
  -8   4  -1   68.59    7.70
  -8   4  -1   25.50    7.70
  -8   4  -1   49.80   11.10
   8  -4   1   46.30   10.00
   8  -4   1   33.70    5.80
   8  -4   1   70.99   13.60
   8  -4   1   49.80    6.50
  -9   4  -1   27.60    8.70
  -9   4  -1   15.70    5.10
  -9   4  -1   23.90    4.50
  -9   4  -1   13.90    8.00
   9  -4   1   38.90   11.50
   9  -4   1   27.10    8.20
   9  -4   1   26.30    4.90
   9  -4   1   26.40    5.00
   9  -4   1   24.70    5.10
 -10   4  -1   21.60   10.10
 -10   4  -1    5.30    2.70
 -10   4  -1    4.90    5.30
  10  -4   1    5.90    3.20
  10  -4   1    5.90    6.70
  10  -4   1    6.20    5.80
   9   3  -1   12.10    7.40
   9   3  -1    6.60    2.90
  -9  -3   1   -0.10    3.50
  -9  -3   1    0.60    1.90
  -9  -3   1    6.40    3.10
  -9  -3   1    3.50    5.30
   8   3  -1    0.00    1.60
   8   3  -1   -1.80    2.70
   8   3  -1    1.10    3.90
   8   3  -1   -0.40    1.30
   8   3  -1   -0.30    1.40
  -8  -3   1    3.30    3.70
  -8  -3   1   -0.20    4.10
  -8  -3   1    0.40    1.60
  -8  -3   1    2.20    2.40
   7   3  -1  390.46   23.30
   7   3  -1  411.16   22.70
   7   3  -1  375.26   24.20
   7   3  -1  405.06   22.90
   7   3  -1  416.86   31.30
  -7  -3   1  369.16   23.30
  -7  -3   1  438.56   33.90
  -7  -3   1  427.16   24.30
  -7  -3   1  405.56   30.60
  -7  -3   1  397.76   24.20
   6   3  -1  183.48   11.90
   6   3  -1  168.18   12.40
   6   3  -1  179.78   17.60
   6   3  -1  182.08   16.90
   6   3  -1  172.48   11.20
  -6  -3   1  154.38   11.50
  -6  -3   1  152.88   16.30
  -6  -3   1  162.28   12.20
  -6  -3   1  179.28   12.20
  -6  -3   1  192.08   18.80
   5   3  -1   63.79    6.10
   5   3  -1   69.09    8.60
   5   3  -1   97.69    6.60
   5   3  -1   53.29    9.90
   5   3  -1   87.09   12.20
   5   3  -1   77.19    6.10
  -5  -3   1   58.59   12.10
  -5  -3   1   71.09    6.40
  -5  -3   1   86.39    7.30
  -5  -3   1   80.99    6.80
  -5  -3   1   55.19    9.90
  -5  -3   1   86.69    6.70
   4   3  -1  269.47   14.50
   4   3  -1  262.97   14.40
   4   3  -1  259.37   19.50
   4   3  -1  247.58   18.70
   4   3  -1  273.07   15.60
   4   3  -1  247.88   14.80
  -4  -3   1  252.37   19.80
  -4  -3   1  223.78   14.40
  -4  -3   1  268.37   15.50
  -4  -3   1  233.68   14.70
  -4  -3   1  234.18   18.50
  -4  -3   1  246.78   14.70
   3   3  -1   34.20    6.10
   3   3  -1   55.99    4.90
   3   3  -1   48.40    7.70
   3   3  -1   53.39    4.20
   3   3  -1   45.70    5.00
   3   3  -1   49.20    4.10
  -3  -3   1   55.69    4.60
  -3  -3   1   48.60    4.30
  -3  -3   1   36.50    4.60
  -3  -3   1   49.30    8.20
  -3  -3   1   54.79    8.50
  -3  -3   1   51.69    4.60
   2   3  -1    7.30    2.00
   2   3  -1    4.90    1.50
   2   3  -1    6.60    3.00
   2   3  -1    4.50    1.30
   2   3  -1    6.30    1.90
   2   3  -1    3.50    2.50
  -2  -3   1    5.50    1.50
  -2  -3   1   10.00    3.70
  -2  -3   1    5.10    2.60
  -2  -3   1    4.20    1.60
  -2  -3   1    3.90    1.60
   1   3  -1  543.95   30.70
   1   3  -1  544.85   27.30
   1   3  -1  544.75   28.10
   1   3  -1  549.35   29.20
   1   3  -1  536.65   27.40
  -1  -3   1  520.55   30.40
  -1  -3   1  572.74   28.30
  -1  -3   1  581.44   27.70
  -1  -3   1  507.45   27.50
  -1  -3   1  588.84   28.40
  -1  -3   1  565.04   30.60
   0   3  -1 1186.18   62.79
   0   3  -1 1272.27   62.39
   0  -3   1 1292.27   62.19
   0  -3   1 1227.38   62.69
  -1   3  -1  154.18   10.80
  -1   3  -1  171.58    9.30
  -1   3  -1  156.68   11.10
  -1   3  -1  159.98    8.70
  -1   3  -1  162.48    8.70
   1  -3   1  150.98    8.80
   1  -3   1  174.18    8.80
   1  -3   1  147.89    9.20
   1  -3   1  168.98   11.20
   1  -3   1  147.69   10.70
  -2   3  -1   11.30    1.80
  -2   3  -1   17.50    4.30
  -2   3  -1    9.90    1.60
  -2   3  -1   12.10    3.30
   2  -3   1   11.10    1.70
   2  -3   1   10.00    1.70
   2  -3   1   11.50    2.10
   2  -3   1    8.40    2.50
   2  -3   1   10.40    2.90
  -3   3  -1  298.07   18.80
  -3   3  -1  287.37   15.50
  -3   3  -1  298.67   19.70
   3  -3   1  284.67   15.80
   3  -3   1  271.97   18.30
   3  -3   1  298.77   16.60
   3  -3   1  297.67   19.70
   3  -3   1  296.87   15.80
   3  -3   1  304.27   15.60
  -4   3  -1  933.31   48.80
  -4   3  -1  866.91   49.60
  -4   3  -1  927.11   44.70
  -4   3  -1  902.41   44.40
   4  -3   1  868.81   44.70
   4  -3   1  912.51   44.50
   4  -3   1  894.91   49.80
   4  -3   1  789.22   44.50
   4  -3   1  955.70   49.00
  -5   3  -1  168.48   10.40
  -5   3  -1  168.78   15.10
  -5   3  -1  167.98   10.50
  -5   3  -1  166.08   10.10
  -5   3  -1  147.69   13.60
   5  -3   1  157.08   10.40
   5  -3   1  161.98   14.90
   5  -3   1  165.68   10.50
   5  -3   1  167.38   10.20
   5  -3   1  140.39   13.50
  -6   3  -1   65.59    7.50
  -6   3  -1   62.49    5.70
  -6   3  -1   77.19   11.10
  -6   3  -1   56.89    5.10
  -6   3  -1   62.89   10.70
   6  -3   1   41.20    7.70
   6  -3   1   51.09    5.80
   6  -3   1   40.80    7.90
  -7   3  -1   90.39   14.60
  -7   3  -1  103.69   13.70
  -7   3  -1   95.19    7.90
  -7   3  -1   90.69    7.50
  -7   3  -1  109.19    8.40
   7  -3   1   92.99    7.60
   7  -3   1  112.79    8.60
   7  -3   1   70.09   11.50
   7  -3   1  125.39   16.30
   7  -3   1   86.69    7.70
  -8   3  -1  325.07   28.40
  -8   3  -1  289.17   19.10
  -8   3  -1  282.17   18.30
  -8   3  -1  355.36   28.60
  -8   3  -1  297.77   19.00
   8  -3   1  294.07   18.90
   8  -3   1  324.37   19.10
   8  -3   1  365.56   28.60
   8  -3   1  345.27   27.00
  -9   3  -1   22.40    4.80
  -9   3  -1   30.00    8.10
  -9   3  -1   43.40   11.20
  -9   3  -1   42.00   11.20
  -9   3  -1   39.20    5.70
   9  -3   1   46.20   11.80
   9  -3   1   32.90    6.80
   9  -3   1   32.60   10.50
   9  -3   1   30.70    5.50
 -10   3  -1   -0.90    1.80
 -10   3  -1    1.10    2.20
 -10   3  -1    0.40    4.00
 -10   3  -1    1.10    5.00
  10  -3   1   -0.90    1.90
  10  -3   1   -0.70    4.10
  10  -3   1   -1.10    1.30
  10  -3   1   -2.20    2.70
  10   2  -1    0.50    4.60
  10   2  -1    7.50    3.90
  10   2  -1    2.10    2.50
 -10  -2   1    3.10    2.60
 -10  -2   1   -1.00    5.80
 -10  -2   1   -0.90    3.60
   9   2  -1   46.30   12.20
   9   2  -1   36.60    6.40
   9   2  -1   32.10    5.50
   9   2  -1   48.70   12.30
   9   2  -1   36.30    6.70
   9   2  -1   44.50    6.40
  -9  -2   1   28.80    5.80
  -9  -2   1   44.30   11.40
  -9  -2   1   38.10    6.30
  -9  -2   1   34.30    5.90
  -9  -2   1   40.80   12.90
   8   2  -1  108.99    9.00
   8   2  -1   86.19   14.60
   8   2  -1  102.39    9.80
   8   2  -1  125.59   19.60
   8   2  -1   96.99    8.80
   8   2  -1  114.19    8.80
  -8  -2   1  125.69   18.40
  -8  -2   1  122.49   10.10
  -8  -2   1  116.29    9.90
  -8  -2   1   87.49    8.60
  -8  -2   1  114.69   18.30
   7   2  -1  404.46   25.10
   7   2  -1  410.66   30.80
   7   2  -1  419.96   23.90
   7   2  -1  427.66   24.10
   7   2  -1  429.16   24.30
   7   2  -1  450.75   32.40
  -7  -2   1  435.66   25.50
  -7  -2   1  460.45   25.30
  -7  -2   1  392.86   36.40
   6   2  -1   10.40    5.00
   6   2  -1    1.20    1.70
   6   2  -1    5.90    4.50
   6   2  -1    3.10    1.80
   6   2  -1    5.80    2.30
   6   2  -1    4.20    1.80
  -6  -2   1    4.90    2.20
  -6  -2   1    3.50    1.90
  -6  -2   1    1.00    3.40
  -6  -2   1    4.40    3.40
  -6  -2   1    3.50    2.00
   5   2  -1  748.83   46.20
   5   2  -1  827.12   41.00
   5   2  -1  800.42   45.90
   5   2  -1  792.02   39.90
   5   2  -1  781.82   39.90
   5   2  -1  769.62   40.00
  -5  -2   1  771.82   46.00
  -5  -2   1  771.82   40.70
  -5  -2   1  709.23   40.00
  -5  -2   1  806.82   47.50
  -5  -2   1  821.32   40.60
   4   2  -1  251.37   19.10
   4   2  -1  291.37   19.40
   4   2  -1  253.97   14.60
   4   2  -1  270.17   14.90
   4   2  -1  269.27   15.40
   4   2  -1  265.47   14.60
  -4  -2   1  277.27   19.30
  -4  -2   1  252.47   14.90
  -4  -2   1  260.37   19.80
  -4  -2   1  258.47   15.30
  -4  -2   1  223.88   14.50
   3   2  -1  116.39    7.70
   3   2  -1  124.99   11.00
   3   2  -1  113.29   10.20
   3   2  -1  111.69    7.40
   3   2  -1  119.29    7.30
   3   2  -1  117.59    7.20
  -3  -2   1  124.29    7.50
  -3  -2   1  110.39    7.30
  -3  -2   1  104.59    7.50
  -3  -2   1  115.79   10.80
  -3  -2   1   92.19    7.00
   2   2  -1  762.72   41.00
   2   2  -1  712.23   37.30
   2   2  -1  757.12   37.80
   2   2  -1  739.63   37.30
   2   2  -1  705.73   37.50
  -2  -2   1  785.62   37.90
  -2  -2   1  700.23   40.90
  -2  -2   1  792.32   37.50
  -2  -2   1  768.52   37.60
  -2  -2   1  807.92   37.80
  -2  -2   1  793.62   40.80
   1   2  -1  407.06   21.30
   1   2  -1  430.86   21.30
   1   2  -1  414.06   20.90
   1   2  -1  415.06   23.50
  -1  -2   1  412.16   23.40
  -1  -2   1  428.66   23.30
  -1  -2   1  410.56   21.50
  -1  -2   1  422.26   21.30
   0  -2   1 3166.28  176.78
  -1   2  -1  840.82   43.10
   1  -2   1  839.52   43.00
   1  -2   1  870.91   43.40
  -2   2  -1 1805.82   89.79
  -3   2  -1   31.20    5.50
  -3   2  -1   35.80    6.40
  -3   2  -1   36.90    3.20
   3  -2   1   31.30    3.00
   3  -2   1   37.30    3.00
   3  -2   1   25.30    4.40
   3  -2   1   21.50    4.60
  -4   2  -1  436.36   23.10
  -4   2  -1  451.85   27.90
  -4   2  -1  415.46   23.00
  -4   2  -1  445.06   26.60
  -4   2  -1  455.05   22.90
   4  -2   1  443.96   23.20
   4  -2   1  420.16   23.00
   4  -2   1  441.16   26.80
   4  -2   1  451.55   22.90
   4  -2   1  444.56   27.70
  -5   2  -1  232.38   13.70
  -5   2  -1  226.28   18.50
  -5   2  -1  238.18   13.90
  -5   2  -1  234.18   13.50
  -5   2  -1  242.58   17.70
   5  -2   1  244.18   17.90
   5  -2   1  216.48   13.50
   5  -2   1  231.18   13.80
   5  -2   1  215.48   18.20
   5  -2   1  241.38   13.50
  -6   2  -1  271.17   15.70
  -6   2  -1  248.78   19.70
  -6   2  -1  241.48   15.00
  -6   2  -1  284.37   15.90
   6  -2   1  258.27   21.30
   6  -2   1  252.77   20.10
   6  -2   1  251.97   15.40
   6  -2   1  268.07   15.90
   6  -2   1  254.27   15.30
  -7   2  -1   32.90    9.40
  -7   2  -1   15.90    3.40
  -7   2  -1   25.20    6.90
  -7   2  -1   22.10    3.80
  -7   2  -1   19.30    3.70
   7  -2   1   21.20    3.70
   7  -2   1   23.30    4.20
   7  -2   1   22.70    4.10
   7  -2   1   26.70    7.70
   7  -2   1   13.50    5.20
  -8   2  -1   43.00    5.80
  -8   2  -1   71.39   14.30
  -8   2  -1   61.69   12.20
  -8   2  -1   38.60    5.70
   8  -2   1   40.70    8.70
   8  -2   1   53.99    6.50
   8  -2   1   62.99   12.50
   8  -2   1   56.89    6.80
  -9   2  -1    9.90    3.10
  -9   2  -1   13.60    3.70
  -9   2  -1   12.30    6.00
  -9   2  -1    5.30    5.70
   9  -2   1   11.60    3.50
   9  -2   1   10.50    2.90
   9  -2   1    8.60    6.20
   9  -2   1   11.00    3.40
   9  -2   1    3.40    4.90
   9  -2   1    7.60    3.70
 -10   2  -1    1.50    5.00
 -10   2  -1   -2.30    4.10
 -10   2  -1   -0.20    1.70
 -10   2  -1   -1.20    1.40
  10  -2   1    1.20    1.90
  10  -2   1    0.70    3.90
  10  -2   1    0.20    1.70
  10  -2   1    2.90    2.40
  10   1  -1    5.20    5.30
  10   1  -1   -1.60    1.50
  10   1  -1    2.50    2.50
  10   1  -1   -0.50    2.40
 -10  -1   1    0.20    4.30
 -10  -1   1    3.30    2.70
 -10  -1   1   -0.90    3.60
 -10  -1   1   -0.50    1.50
   9   1  -1   18.10    4.20
   9   1  -1   20.30    4.40
   9   1  -1   14.90    6.30
   9   1  -1   16.40    4.60
   9   1  -1   28.00    9.80
   9   1  -1   17.60    4.00
  -9  -1   1   22.80    4.70
  -9  -1   1   28.20    9.20
  -9  -1   1   36.10   12.20
  -9  -1   1   23.90    5.00
  -9  -1   1   27.10    5.30
   8   1  -1  520.15   36.70
   8   1  -1  456.65   34.30
   8   1  -1  465.95   26.40
   8   1  -1  468.75   26.70
   8   1  -1  444.26   26.40
   8   1  -1  453.15   27.70
  -8  -1   1  448.66   26.80
  -8  -1   1  543.05   38.50
  -8  -1   1  483.25   27.50
  -8  -1   1  475.85   34.60
   7   1  -1   32.60    5.70
   7   1  -1   29.10    4.40
   7   1  -1   23.30    6.70
   7   1  -1   34.40    9.40
   7   1  -1   44.70    6.30
   7   1  -1   33.20    4.80
  -7  -1   1   18.70    3.70
  -7  -1   1   30.80    8.40
  -7  -1   1   34.60    9.50
  -7  -1   1   34.40    5.20
  -7  -1   1   28.50    4.90
   6   1  -1   11.00    2.70
   6   1  -1   13.50    2.80
   6   1  -1   19.30    6.10
   6   1  -1    9.70    2.50
   6   1  -1    7.80    3.90
  -6  -1   1    8.80    5.10
  -6  -1   1    8.90    3.60
  -6  -1   1   11.80    3.00
  -6  -1   1   11.00    2.90
  -6  -1   1   11.90    6.10
   5   1  -1  700.93   36.50
   5   1  -1  701.43   36.60
   5   1  -1  724.03   42.10
   5   1  -1  729.73   42.80
   5   1  -1  724.83   36.60
   5   1  -1  732.23   37.30
  -5  -1   1  671.83   36.80
  -5  -1   1  724.23   37.00
  -5  -1   1  722.23   42.00
  -5  -1   1  695.93   43.00
   4   1  -1  190.58   15.10
   4   1  -1  174.28   10.60
   4   1  -1  185.28   10.70
   4   1  -1  166.98   13.90
   4   1  -1  164.98   10.50
   4   1  -1  161.18   10.80
  -4  -1   1  191.98   15.40
  -4  -1   1  173.48   10.60
  -4  -1   1  181.78   10.90
  -4  -1   1  187.88   10.90
   3   1  -1 7001.50  370.36
  -3  -1   1 6249.27  361.76
   2   1  -1  696.63   34.20
   2   1  -1  686.93   34.00
   2   1  -1  685.03   36.90
   2   1  -1  699.73   34.00
   2   1  -1  641.04   36.30
   2   1  -1  686.93   34.00
  -2  -1   1  709.23   34.10
  -2  -1   1  694.83   34.10
  -2  -1   1  659.03   33.90
  -2  -1   1  726.23   34.10
   1   1  -1 1090.59   54.99
  -1  -1   1 1113.19   55.09
   0   1  -1  297.87   15.40
   0   1  -1  321.17   16.00
   0  -1   1  305.77   15.10
   0  -1   1  299.47   15.80
  -1   1  -1 8716.73  403.96
   1  -1   1 7186.18  400.16
  -2   1  -1  675.93   33.60
  -2   1  -1  698.53   33.60
  -2   1  -1  616.54   35.80
  -2   1  -1  688.53   35.50
   2  -1   1  710.83   33.60
   2  -1   1  693.93   36.20
   2  -1   1  701.33   35.60
   2  -1   1  683.13   33.60
  -3   1  -1    1.00    1.60
  -3   1  -1    0.80    2.20
  -3   1  -1    0.30    0.80
  -3   1  -1    0.80    0.90
  -3   1  -1    2.10    1.20
   3  -1   1    0.80    0.80
   3  -1   1    0.90    0.90
   3  -1   1    0.20    1.60
   3  -1   1    1.70    1.10
   3  -1   1    0.10    1.70
  -4   1  -1  160.08    9.90
  -4   1  -1  159.38    9.60
  -4   1  -1  156.68   12.70
  -4   1  -1  167.28    9.90
   4  -1   1  165.68    9.80
   4  -1   1  153.88    9.90
   4  -1   1  163.08    9.70
   4  -1   1  148.49   12.50
   4  -1   1  188.88   14.20
  -5   1  -1  207.08   18.00
  -5   1  -1  178.28   11.20
  -5   1  -1  180.98   15.90
  -5   1  -1  157.58   10.50
  -5   1  -1  173.48   11.00
   5  -1   1  214.78   16.40
   5  -1   1  172.78   10.90
   5  -1   1  154.48   14.10
   5  -1   1  191.28   11.40
   5  -1   1  173.28   10.70
  -6   1  -1  348.77   26.00
  -6   1  -1  371.16   20.10
  -6   1  -1  294.07   19.20
  -6   1  -1  318.67   19.00
   6  -1   1  365.16   19.40
   6  -1   1  364.36   20.30
   6  -1   1  335.67   24.40
   6  -1   1  360.26   25.70
   6  -1   1  335.97   19.40
  -7   1  -1    2.10    1.70
  -7   1  -1    1.60    1.60
  -7   1  -1    3.10    1.90
  -7   1  -1    1.70    2.80
  -7   1  -1    2.90    4.40
   7  -1   1   -1.10    1.10
   7  -1   1    3.30    3.70
   7  -1   1    1.40    3.50
   7  -1   1    0.60    1.30
   7  -1   1   -0.10    1.60
   7  -1   1    2.40    1.60
  -8   1  -1    6.60    5.20
  -8   1  -1   14.90    6.80
  -8   1  -1   21.80    4.40
  -8   1  -1   17.70    3.70
   8  -1   1   12.20    3.90
   8  -1   1   23.70    4.20
   8  -1   1   21.50    7.50
   8  -1   1   19.40    7.30
   8  -1   1   19.80    3.60
  -9   1  -1   54.99   12.20
  -9   1  -1   36.50    6.10
  -9   1  -1   36.20    5.70
  -9   1  -1   20.80    8.00
   9  -1   1   45.70    6.40
   9  -1   1   33.90    6.00
   9  -1   1   28.20    6.10
   9  -1   1   32.70    5.00
   9  -1   1   32.80    9.30
   9  -1   1   35.60   10.20
 -10   1  -1   20.20    4.60
 -10   1  -1   27.60   11.70
 -10   1  -1   15.30    6.80
 -10   1  -1   11.10    3.40
  10  -1   1    8.80    3.40
  10  -1   1   20.10    4.40
  10  -1   1   11.90    7.20
  10  -1   1   12.80    3.40
  10   0  -1   69.29   14.40
  10   0  -1   55.59    8.70
 -10   0   1   80.09    9.60
 -10   0   1   56.99    7.60
 -10   0   1   59.19   13.00
 -10   0   1   57.69   13.40
   9   0  -1    2.20    2.00
   9   0  -1    3.40    4.50
   9   0  -1    0.10    1.60
   9   0  -1    5.30    2.70
  -9   0   1   10.20    6.10
  -9   0   1    1.60    3.80
  -9   0   1    2.40    2.30
  -9   0   1   -0.70    1.70
   8   0  -1   28.30    4.70
   8   0  -1   29.50    5.20
   8   0  -1   16.70    6.50
   8   0  -1   45.70   11.50
   8   0  -1   26.50    4.60
  -8   0   1   27.20    4.60
  -8   0   1   21.00    7.00
  -8   0   1   26.80    4.70
  -8   0   1   22.80    7.90
   7   0  -1   19.10    3.60
   7   0  -1   25.00    4.60
   7   0  -1   20.30    3.70
   7   0  -1   34.00   11.70
   7   0  -1   25.40    4.30
   7   0  -1   19.00    6.10
  -7   0   1   17.90    3.60
  -7   0   1   18.70    3.60
  -7   0   1   24.90    4.30
  -7   0   1   28.90    7.30
  -7   0   1   18.70    7.30
   6   0  -1   51.29    5.40
   6   0  -1   45.50    9.40
   6   0  -1   52.79    5.90
   6   0  -1   43.00    5.20
   6   0  -1   51.39    5.60
   6   0  -1   62.79   10.60
  -6   0   1   42.60    5.20
  -6   0   1   44.00    5.20
  -6   0   1   64.79   13.90
  -6   0   1   53.29    6.20
  -6   0   1   37.20    7.50
   5   0  -1  193.58   16.60
   5   0  -1  214.08   16.50
   5   0  -1  209.68   12.40
   5   0  -1  199.78   11.90
   5   0  -1  176.78   11.70
   5   0  -1  205.48   12.00
  -5   0   1  206.98   17.20
  -5   0   1  192.08   12.00
  -5   0   1  182.28   11.70
  -5   0   1  204.58   12.30
  -5   0   1  192.28   16.00
   4   0  -1  504.85   25.40
   4   0  -1  480.55   25.30
   4   0  -1  481.85   29.80
   4   0  -1  488.25   25.50
  -4   0   1  452.45   25.00
  -4   0   1  500.45   25.50
  -4   0   1  491.25   30.20
  -4   0   1  492.85   25.30
   3   0  -1  460.55   23.60
   3   0  -1  449.76   23.60
   3   0  -1  456.75   23.60
   3   0  -1  461.85   27.20
   3   0  -1  459.05   26.60
  -3   0   1  472.55   23.60
  -3   0   1  463.55   23.50
  -3   0   1  478.65   27.50
  -3   0   1  478.95   26.70
  -3   0   1  452.45   23.70
   2   0  -1  292.87   15.20
   2   0  -1  293.27   15.20
   2   0  -1  276.27   17.10
   2   0  -1  296.77   15.30
  -2   0   1  308.57   15.30
  -2   0   1  303.47   17.40
  -2   0   1  295.37   15.20
  -2   0   1  306.77   15.20
   1   0  -1 4786.52  244.28
   0   0  -1    0.30    0.40
  -1   0  -1 4774.22  246.28
   1   0   1 4812.62  246.58
  -2   0  -1   50.09    3.30
  -2   0  -1   51.09    3.60
  -2   0  -1   46.10    3.30
  -2   0  -1   46.70    4.80
   2   0   1   44.00    2.90
   2   0   1   54.39    6.20
   2   0   1   43.90    3.20
   2   0   1   49.30    3.60
   2   0   1   47.50    4.80
  -3   0  -1  400.86   19.70
  -3   0  -1  377.16   23.10
  -3   0  -1  383.46   19.50
   3   0   1  367.46   19.40
   3   0   1  364.06   19.80
   3   0   1  382.86   22.40
   3   0   1  367.16   19.50
   3   0   1  379.26   22.90
   3   0   1  374.96   19.40
  -4   0  -1  106.79    7.10
  -4   0  -1  105.09   10.00
  -4   0  -1  115.09   11.10
  -4   0  -1  105.89    7.20
  -4   0  -1   93.19    7.20
   4   0   1  109.79    7.50
   4   0   1  115.99   10.30
   4   0   1  112.59    7.10
   4   0   1  104.29    7.00
   4   0   1  104.09   10.70
   4   0   1  114.79    6.80
  -5   0  -1   60.59    5.00
  -5   0  -1   45.40    7.30
  -5   0  -1   64.09   10.50
  -5   0  -1   39.60    5.00
  -5   0  -1   56.59    5.00
   5   0   1   53.69    4.40
   5   0   1   56.39    6.10
   5   0   1   73.49   10.30
   5   0   1   57.39    4.90
   5   0   1   34.90    6.50
   5   0   1   61.39    4.90
  -6   0  -1   12.00    2.70
  -6   0  -1   14.70    5.40
  -6   0  -1   13.00    4.80
   6   0   1   12.50    3.10
   6   0   1   17.70    3.20
   6   0   1   16.10    3.20
   6   0   1   14.40    2.60
   6   0   1    6.30    4.10
   6   0   1    5.90    3.40
  -7   0  -1   12.20    2.90
  -7   0  -1   20.20    3.90
  -7   0  -1   15.70    3.60
  -7   0  -1   21.20    6.90
  -7   0  -1    7.40    4.80
   7   0   1   35.70    9.40
   7   0   1   13.40    2.90
   7   0   1   16.70    3.50
   7   0   1    9.70    3.10
   7   0   1   14.90    3.20
   7   0   1   24.20    7.00
  -8   0  -1   -1.40    1.40
  -8   0  -1    1.20    1.80
  -8   0  -1    2.10    3.70
  -8   0  -1   -0.10    3.00
  -8   0  -1    2.30    2.10
   8   0   1   -0.30    1.40
   8   0   1    2.30    3.40
   8   0   1    2.00    1.80
   8   0   1   -0.40    2.90
   8   0   1    2.20    2.00
  -9   0  -1    4.20    2.60
  -9   0  -1    3.80    5.60
  -9   0  -1    4.50    4.50
  -9   0  -1    6.00    3.30
  -9   0  -1    8.80    3.10
   9   0   1    6.30    2.70
   9   0   1   16.10    7.80
   9   0   1    6.10    5.40
   9   0   1    5.10    2.10
   9   0   1    4.10    2.70
 -10   0  -1   -1.80    3.40
 -10   0  -1    0.20    1.80
 -10   0  -1    0.30    2.00
  10   0   1    0.90    4.10
  10   0   1    0.20    1.90
  10   0   1    2.10    1.90
  10   0   1   -1.50    1.60
  10  -1  -1    5.20    3.10
  10  -1  -1   10.10    6.60
  10  -1  -1    1.80    5.10
 -10   1   1    2.00    2.40
 -10   1   1   11.40    7.20
 -10   1   1   15.40    3.90
 -10   1   1   10.30    7.30
   9  -1  -1    0.60    2.00
   9  -1  -1    0.90    1.70
   9  -1  -1   -1.10    1.30
   9  -1  -1    2.20    2.30
   9  -1  -1    4.20    4.40
   9  -1  -1    0.50    3.70
  -9   1   1    2.40    2.10
  -9   1   1   -1.50    3.00
  -9   1   1    2.80    2.30
  -9   1   1    0.80    4.10
   8  -1  -1   81.89   14.20
   8  -1  -1   40.30    5.60
   8  -1  -1   33.60    8.90
   8  -1  -1   47.10    5.90
   8  -1  -1   45.00    6.40
  -8   1   1   36.00    5.80
  -8   1   1   33.50    5.00
  -8   1   1   40.20    5.70
  -8   1   1   65.59   12.70
  -8   1   1   44.40   10.40
   7  -1  -1   35.50   10.90
   7  -1  -1   16.50    6.20
   7  -1  -1   22.00    4.10
   7  -1  -1   23.70    3.90
   7  -1  -1   22.80    3.80
  -7   1   1   21.40    3.90
  -7   1   1   22.20    3.70
  -7   1   1   28.60    4.60
  -7   1   1   10.90    4.40
  -7   1   1   35.50    9.30
   6  -1  -1  229.38   19.40
   6  -1  -1  224.68   13.70
   6  -1  -1  200.58   13.60
   6  -1  -1  228.28   18.60
   6  -1  -1  210.98   13.50
  -6   1   1  238.58   13.80
  -6   1   1  223.38   13.90
  -6   1   1  213.38   13.30
  -6   1   1  233.18   19.70
  -6   1   1  248.28   18.90
   5  -1  -1    0.70    1.70
   5  -1  -1    1.50    1.20
   5  -1  -1    3.30    1.50
   5  -1  -1    3.70    2.80
   5  -1  -1    0.30    1.10
  -5   1   1    0.30    2.50
  -5   1   1   -0.20    0.90
  -5   1   1    2.50    2.60
  -5   1   1    1.00    1.20
  -5   1   1    0.10    1.00
   4  -1  -1   50.39    4.30
   4  -1  -1   64.69    8.70
   4  -1  -1   57.49    4.50
   4  -1  -1   67.19    9.40
   4  -1  -1   53.89    4.50
  -4   1   1   51.49    4.20
  -4   1   1   63.69    8.20
  -4   1   1   43.20    4.20
  -4   1   1   63.09    9.00
  -4   1   1   60.49    4.70
   3  -1  -1   -0.20    0.90
   3  -1  -1   -0.30    0.70
   3  -1  -1   -0.10    0.90
   3  -1  -1    0.20    1.80
   3  -1  -1    0.90    2.00
  -3   1   1   -0.40    0.70
  -3   1   1    0.90    1.70
  -3   1   1    0.60    0.80
  -3   1   1    0.10    1.50
  -3   1   1    0.20    0.90
   2  -1  -1 1095.29   52.69
   2  -1  -1  979.20   51.89
  -2   1   1 1055.29   51.89
  -2   1   1  999.50   52.29
   1  -1  -1 3532.45  188.38
  -1   1   1 3661.53  187.58
   0   1   1 1379.66   69.99
  -1  -1  -1  557.64   29.20
  -1  -1  -1  554.64   29.00
  -1  -1  -1  586.04   28.50
  -1  -1  -1  563.84   28.00
  -1  -1  -1  577.44   27.80
   1   1   1  554.74   29.10
   1   1   1  592.64   28.00
   1   1   1  605.04   28.50
   1   1   1  581.64   29.00
   1   1   1  569.14   27.60
  -2  -1  -1 5523.95  268.77
   2   1   1 4256.57  262.87
  -3  -1  -1  774.32   45.30
  -3  -1  -1  916.11   45.30
  -3  -1  -1  870.81   42.40
  -3  -1  -1  863.91   41.80
   3   1   1  809.32   42.30
   3   1   1  844.82   41.40
   3   1   1  854.71   45.30
   3   1   1  809.12   41.40
   3   1   1  853.81   44.80
  -4  -1  -1  805.12   37.00
  -4  -1  -1  717.13   40.70
  -4  -1  -1  731.63   41.90
  -4  -1  -1  698.33   37.10
  -4  -1  -1  690.83   36.50
   4   1   1  725.73   41.10
   4   1   1  695.93   36.10
   4   1   1  701.63   37.10
   4   1   1  727.33   40.60
   4   1   1  738.23   36.40
  -5  -1  -1   48.10    5.80
  -5  -1  -1   52.09    4.90
  -5  -1  -1   38.30    6.80
  -5  -1  -1   59.99    9.70
  -5  -1  -1   53.89    5.10
   5   1   1   51.39    8.00
   5   1   1   53.09    6.10
   5   1   1   54.39    8.50
   5   1   1   64.29    4.80
   5   1   1   66.09    5.10
   5   1   1   63.09    5.00
  -6  -1  -1  225.68   17.10
  -6  -1  -1  297.87   22.20
  -6  -1  -1  276.47   23.10
  -6  -1  -1  293.37   17.20
  -6  -1  -1  284.67   17.40
   6   1   1  302.67   17.80
   6   1   1  283.97   21.80
   6   1   1  279.37   22.40
   6   1   1  276.97   16.10
   6   1   1  307.57   16.70
   6   1   1  284.77   16.40
  -7  -1  -1  459.05   24.70
  -7  -1  -1  430.36   30.80
  -7  -1  -1  401.56   24.70
  -7  -1  -1  436.96   32.70
  -7  -1  -1  414.26   23.80
   7   1   1  449.66   23.60
   7   1   1  402.06   23.20
   7   1   1  436.36   31.30
   7   1   1  419.06   23.10
   7   1   1  348.37   24.00
  -8  -1  -1   12.40    3.80
  -8  -1  -1   15.80    3.80
  -8  -1  -1   15.10    6.60
  -8  -1  -1    9.10    3.20
  -8  -1  -1    6.90    5.00
   8   1   1   11.90    3.10
   8   1   1   11.10    3.10
   8   1   1   18.60    3.80
   8   1   1   15.50    5.80
  -9  -1  -1   52.39    7.20
  -9  -1  -1   63.79    8.40
  -9  -1  -1   59.99   12.60
  -9  -1  -1   59.89   12.60
  -9  -1  -1   88.09    9.80
   9   1   1   54.29    6.90
   9   1   1   63.79    7.30
   9   1   1   82.79   15.60
   9   1   1   73.69    9.90
 -10  -1  -1    2.50    5.10
 -10  -1  -1    3.80    7.40
  10   1   1    6.70    6.00
  10   1   1    0.40    2.10
  10   1   1    2.40    2.30
  10   1   1    0.30    1.90
 -11   2   1   34.80   12.10
 -11   2   1   20.90    4.80
  10  -2  -1   58.09   14.40
  10  -2  -1   40.20    6.40
  10  -2  -1   53.99   10.30
  10  -2  -1   51.49    8.10
  10  -2  -1   29.00   10.00
 -10   2   1   43.50    6.60
 -10   2   1   46.40   11.40
 -10   2   1   32.60    5.70
 -10   2   1   42.30   12.40
   9  -2  -1  174.68   14.10
   9  -2  -1  199.38   20.80
   9  -2  -1  186.78   15.40
   9  -2  -1  191.88   14.20
   9  -2  -1  209.88   22.20
  -9   2   1  198.78   14.70
  -9   2   1  211.18   20.70
  -9   2   1  216.78   14.00
  -9   2   1  212.58   22.80
  -9   2   1  192.38   13.90
   8  -2  -1   13.90    3.70
   8  -2  -1   11.40    3.30
   8  -2  -1   18.90    7.20
   8  -2  -1   11.40    6.00
  -8   2   1   10.50    2.90
  -8   2   1    8.30    2.80
  -8   2   1    8.40    4.90
  -8   2   1   16.70    6.80
  -8   2   1   16.10    3.80
   7  -2  -1   18.10    3.70
   7  -2  -1   21.40    3.70
   7  -2  -1   14.10    5.90
   7  -2  -1   10.90    4.50
  -7   2   1   23.60    7.90
  -7   2   1    9.30    2.90
  -7   2   1   10.30    2.60
  -7   2   1   15.20    3.30
   6  -2  -1   -0.50    0.80
   6  -2  -1   -0.20    1.80
   6  -2  -1    0.00    1.10
   6  -2  -1   -1.90    1.90
   6  -2  -1   -1.20    0.70
  -6   2   1   -0.90    0.80
  -6   2   1   -0.10    1.30
  -6   2   1   -2.00    1.70
  -6   2   1   -0.70    0.80
  -6   2   1   -1.10    2.20
   5  -2  -1    7.00    4.00
   5  -2  -1    5.80    1.90
   5  -2  -1    7.60    3.00
   5  -2  -1    8.70    2.10
   5  -2  -1    5.30    1.80
  -5   2   1    3.50    1.80
  -5   2   1    6.90    1.80
  -5   2   1    3.50    3.20
  -5   2   1    5.00    3.20
  -5   2   1    5.80    1.60
   4  -2  -1   -1.60    1.20
   4  -2  -1   -0.30    1.80
   4  -2  -1    0.40    0.90
   4  -2  -1   -0.10    0.90
   4  -2  -1   -0.30    0.80
  -4   2   1    0.60    1.10
  -4   2   1   -0.10    0.90
  -4   2   1    2.30    2.20
  -4   2   1    1.20    1.10
   3  -2  -1  839.82   42.50
   3  -2  -1  838.32   46.10
   3  -2  -1  909.51   42.40
   3  -2  -1  891.81   42.60
   3  -2  -1  785.02   45.20
  -3   2   1  872.01   42.20
  -3   2   1  881.31   45.20
  -3   2   1  854.91   46.00
  -3   2   1  867.31   42.50
  -2   2   1 1810.72   89.49
   1  -2  -1  322.17   16.00
   1  -2  -1  312.57   17.20
   1  -2  -1  316.27   17.60
   1  -2  -1  343.07   16.80
   1  -2  -1  307.97   16.00
  -1   2   1  320.77   15.80
  -1   2   1  340.67   17.60
  -1   2   1  342.97   17.30
  -1   2   1  328.47   15.90
   0  -2  -1  152.28    8.60
   0  -2  -1  154.58    7.80
   0  -2  -1  149.29    8.70
   0  -2  -1  172.58    9.10
   0  -2  -1  148.49    7.80
   0   2   1  161.68    8.80
   0   2   1  172.88    9.20
  -1  -2  -1 1879.61   91.59
  -2  -2  -1 1644.64   82.09
  -2  -2  -1 1631.94   82.69
   2   2   1 1710.63   82.09
   2   2   1 1612.24   82.19
  -3  -2  -1 2497.25  117.89
  -3  -2  -1 2188.28  113.69
  -3  -2  -1 2219.98  120.39
   3   2   1 2387.76  117.79
   3   2   1 2525.95  117.59
  -4  -2  -1  130.19   12.00
  -4  -2  -1  136.99    9.00
  -4  -2  -1  139.89    9.80
  -4  -2  -1  145.69    9.30
  -4  -2  -1  133.89    8.70
  -4  -2  -1  150.18   13.40
   4   2   1  140.09    8.90
   4   2   1  147.99    8.60
   4   2   1  143.09    9.80
   4   2   1  151.38    8.80
   4   2   1  150.88   12.50
   4   2   1  144.19   12.60
  -5  -2  -1   51.69    5.70
  -5  -2  -1   56.69    6.10
  -5  -2  -1   56.69    6.50
  -5  -2  -1   91.09   13.20
  -5  -2  -1   54.99    9.50
   5   2   1   54.49    6.60
   5   2   1   72.49   10.10
   5   2   1   56.49    5.00
   5   2   1   58.09    4.90
   5   2   1   79.59   11.40
  -6  -2  -1   29.30    8.40
  -6  -2  -1   20.30    3.80
  -6  -2  -1   29.60    4.90
  -6  -2  -1   17.00    5.50
  -6  -2  -1   32.30    4.80
   6   2   1   25.20    3.80
   6   2   1   20.70    3.40
   6   2   1   21.30    4.10
   6   2   1   24.60    3.90
   6   2   1   25.70    6.60
   6   2   1   34.80    8.40
  -7  -2  -1   29.80    7.80
  -7  -2  -1   60.39    7.30
  -7  -2  -1   50.99    7.10
  -7  -2  -1   44.10    9.90
   7   2   1   59.09    6.30
   7   2   1   57.49    6.20
   7   2   1   44.80   10.50
   7   2   1   55.99    6.10
  -8  -2  -1    0.50    1.70
  -8  -2  -1   -0.90    3.60
  -8  -2  -1   -0.40    1.80
  -8  -2  -1   -1.20    2.80
  -8  -2  -1    2.90    2.40
   8   2   1    0.80    1.40
   8   2   1    1.80    3.00
   8   2   1    1.40    1.50
   8   2   1    0.10    1.60
  -9  -2  -1   41.50    6.50
  -9  -2  -1   37.10   10.30
  -9  -2  -1   38.80    6.80
  -9  -2  -1   56.59    8.10
  -9  -2  -1   45.60   12.30
   9   2   1   59.39   13.30
   9   2   1   49.40    6.50
   9   2   1   56.89    6.70
 -10  -2  -1    1.10    2.00
 -10  -2  -1   10.50   11.30
 -10  -2  -1    2.20    2.50
 -10  -2  -1    1.60    4.90
  10   2   1    9.60    6.90
  10   2   1    1.00    2.20
  10   2   1    1.10    2.10
  10  -3  -1   11.00    4.30
  10  -3  -1   10.80    3.80
  10  -3  -1   13.80    7.40
  10  -3  -1    1.70    4.10
 -10   3   1   13.50    8.20
 -10   3   1    5.60    5.70
 -10   3   1    8.30    3.00
 -10   3   1   11.90    3.70
 -10   3   1   25.20    5.10
   9  -3  -1   14.40    7.30
   9  -3  -1   17.90    4.40
   9  -3  -1   13.40    6.40
   9  -3  -1   25.20    4.80
  -9   3   1   20.60    4.60
  -9   3   1   15.60    3.90
  -9   3   1   19.50    4.10
  -9   3   1   21.80    7.80
  -9   3   1   16.20    7.10
   8  -3  -1  256.47   17.40
   8  -3  -1  288.87   24.50
   8  -3  -1  286.17   17.90
   8  -3  -1  290.27   25.60
  -8   3   1  284.87   17.80
  -8   3   1  265.27   17.00
  -8   3   1  263.07   17.20
  -8   3   1  301.27   23.80
  -8   3   1  307.77   26.10
   7  -3  -1  344.97   21.80
   7  -3  -1  378.36   21.70
   7  -3  -1  397.56   29.50
   7  -3  -1  373.76   33.00
   7  -3  -1  397.06   22.20
  -7   3   1  384.56   27.30
  -7   3   1  377.96   21.70
  -7   3   1  408.36   29.70
  -7   3   1  379.36   21.20
  -7   3   1  369.76   21.80
   6  -3  -1   20.00    5.90
   6  -3  -1   30.40    4.40
   6  -3  -1   28.40    4.20
   6  -3  -1   29.50    7.40
  -6   3   1   21.70    5.20
  -6   3   1   40.90   10.50
  -6   3   1   42.00    5.00
  -6   3   1   28.20    3.90
   5  -3  -1   26.60    3.70
   5  -3  -1   34.10    7.40
   5  -3  -1   32.20    7.00
   5  -3  -1   38.40    4.40
  -5   3   1   30.50    3.90
  -5   3   1   24.20    5.30
  -5   3   1   31.10    3.60
  -5   3   1   26.50    6.20
   4  -3  -1  470.95   23.80
   4  -3  -1  443.76   28.50
   4  -3  -1  482.95   24.20
   4  -3  -1  422.06   27.40
  -4   3   1  464.65   23.50
  -4   3   1  434.76   27.10
  -4   3   1  461.65   23.90
  -4   3   1  470.45   28.60
   3  -3  -1   53.29    3.90
   3  -3  -1   47.60    4.00
   3  -3  -1   60.19    8.10
  -3   3   1   53.29    3.90
  -3   3   1   49.60    7.40
  -3   3   1   45.70    6.40
  -3   3   1   46.50    3.60
   2  -3  -1    1.10    0.80
   2  -3  -1    0.20    1.20
   2  -3  -1    0.70    1.30
   2  -3  -1    1.50    1.80
   2  -3  -1    0.60    0.80
  -2   3   1    0.80    0.60
  -2   3   1    0.90    1.40
  -2   3   1    2.20    1.70
   1  -3  -1  478.45   22.30
   1  -3  -1  440.36   22.90
   1  -3  -1  385.46   21.00
   1  -3  -1  436.56   23.10
   1  -3  -1  407.36   21.00
  -1   3   1  419.66   20.60
  -1   3   1  443.36   22.80
  -1   3   1  425.36   23.00
  -1   3   1  418.46   20.60
   0  -3  -1  674.73   34.40
   0  -3  -1  775.62   35.80
   0  -3  -1  701.63   35.70
   0  -3  -1  664.03   34.50
   0  -3  -1  722.63   36.30
   0   3   1  723.53   36.00
   0   3   1  741.93   35.50
   0   3   1  703.83   36.30
  -1  -3  -1   37.50    4.90
  -1  -3  -1   32.40    3.60
  -1  -3  -1   39.30    2.90
  -1  -3  -1   34.80    4.70
  -1  -3  -1   42.60    4.50
  -1  -3  -1   39.60    2.90
   1   3   1   38.70    2.20
   1   3   1   36.20    3.60
   1   3   1   38.70    2.20
   1   3   1   39.90    5.20
   1   3   1   37.70    3.40
  -2  -3  -1 1052.79   50.89
  -2  -3  -1  963.70   52.29
  -2  -3  -1  977.40   49.40
  -2  -3  -1 1002.40   52.99
  -2  -3  -1  940.91   49.30
  -2  -3  -1 1032.30   50.09
   2   3   1 1012.10   48.70
   2   3   1 1036.10   49.90
   2   3   1 1058.79   52.79
   2   3   1 1013.30   52.19
   2   3   1 1007.60   48.70
   2   3   1 1019.50   50.69
  -3  -3  -1  267.27   15.40
  -3  -3  -1  314.87   22.40
  -3  -3  -1  249.28   16.30
  -3  -3  -1  268.17   18.50
  -3  -3  -1  289.07   15.60
  -3  -3  -1  294.67   15.80
   3   3   1  291.17   18.70
   3   3   1  259.37   18.60
   3   3   1  285.07   16.50
   3   3   1  281.77   15.60
   3   3   1  291.67   14.80
   3   3   1  289.47   14.70
  -4  -3  -1   35.00    5.10
  -4  -3  -1   31.90    4.20
  -4  -3  -1   35.00    6.80
  -4  -3  -1   42.30    4.90
  -4  -3  -1   45.20    8.30
  -4  -3  -1   39.80    4.70
   4   3   1   44.30    3.70
   4   3   1   38.90    4.40
   4   3   1   48.70    8.10
   4   3   1   55.59    8.90
   4   3   1   44.50    3.60
   4   3   1   44.30    5.50
  -5  -3  -1  470.75   25.30
  -5  -3  -1  440.86   30.30
  -5  -3  -1  509.95   26.10
  -5  -3  -1  466.35   26.80
  -5  -3  -1  441.86   25.50
  -5  -3  -1  497.85   32.80
   5   3   1  472.15   30.50
   5   3   1  448.56   24.60
   5   3   1  485.35   26.80
   5   3   1  485.75   31.20
   5   3   1  473.45   25.40
  -6  -3  -1   -0.40    2.40
  -6  -3  -1   -1.90    1.00
  -6  -3  -1    0.30    1.70
  -6  -3  -1    0.80    1.60
  -6  -3  -1    0.00    2.40
   6   3   1    1.20    1.60
   6   3   1    3.90    3.60
   6   3   1   -0.10    1.10
   6   3   1    0.80    2.90
   6   3   1   -0.10    1.30
   6   3   1    0.90    1.20
  -7  -3  -1  199.68   14.00
  -7  -3  -1  188.88   13.20
  -7  -3  -1  207.28   20.80
  -7  -3  -1  164.98   12.30
  -7  -3  -1  161.38   17.40
   7   3   1  161.18   17.50
   7   3   1  173.68   11.50
   7   3   1  168.58   12.10
  -8  -3  -1   53.89   13.70
  -8  -3  -1   43.20    6.40
  -8  -3  -1   49.70   11.00
  -8  -3  -1   54.89    8.00
   8   3   1   51.19    7.90
   8   3   1   46.00    5.80
   8   3   1   65.19   13.10
   8   3   1   52.09    6.40
   8   3   1   52.39   12.50
   8   3   1   63.49    6.70
  -9  -3  -1   14.20    4.20
  -9  -3  -1   22.50    5.20
  -9  -3  -1   20.90    8.70
  -9  -3  -1    2.60    4.60
   9   3   1   15.40    3.70
   9   3   1   20.70    8.70
   9   3   1   19.60    3.80
  10  -4  -1   65.59    8.80
  10  -4  -1   75.89   15.90
  10  -4  -1   99.49   18.00
 -10   4   1   76.29    9.30
 -10   4   1   93.59   15.80
   9  -4  -1  279.17   18.50
   9  -4  -1  297.77   26.50
   9  -4  -1  278.67   26.70
  -9   4   1  234.58   31.70
  -9   4   1  268.57   18.60
  -9   4   1  302.17   17.90
  -9   4   1  307.77   25.70
   8  -4  -1   -0.50    0.90
   8  -4  -1   -0.40    2.80
   8  -4  -1   -1.30    1.50
   8  -4  -1    0.00    1.30
   8  -4  -1   -0.20    2.70
  -8   4   1    1.10    1.80
  -8   4   1   -4.00    2.90
  -8   4   1    0.60    1.70
  -8   4   1    3.40    3.80
   7  -4  -1   22.40    4.00
   7  -4  -1   25.10    7.50
   7  -4  -1   19.80    6.30
   7  -4  -1   23.30    4.20
   7  -4  -1   24.30    4.40
  -7   4   1   21.60    3.50
  -7   4   1   17.60    6.90
  -7   4   1   19.00    3.80
  -7   4   1   14.80    5.10
   6  -4  -1   13.30    2.90
   6  -4  -1   13.10    4.90
   6  -4  -1    8.70    2.50
   6  -4  -1   10.00    2.60
   6  -4  -1   17.70    6.10
  -6   4   1   12.20    2.80
  -6   4   1   12.20    2.50
  -6   4   1   10.90    4.70
  -6   4   1    9.80    4.10
   5  -4  -1    1.10    1.10
   5  -4  -1   -0.20    0.90
   5  -4  -1   -0.30    1.00
   5  -4  -1   -0.50    1.70
   5  -4  -1   -2.50    1.50
  -5   4   1    0.00    2.20
  -5   4   1   -1.30    1.00
  -5   4   1    1.30    1.10
  -5   4   1   -1.30    1.70
   4  -4  -1  638.54   30.50
   4  -4  -1  574.74   35.40
   4  -4  -1  607.04   30.90
   4  -4  -1  534.55   30.50
   4  -4  -1  603.04   34.70
  -4   4   1  592.14   34.10
  -4   4   1  623.44   30.10
  -4   4   1  597.84   30.30
  -4   4   1  572.94   35.10
   3  -4  -1    1.80    1.00
   3  -4  -1   -0.40    1.00
   3  -4  -1   -0.40    0.80
   3  -4  -1    0.50    1.80
   3  -4  -1   -1.40    1.10
  -3   4   1    0.60    0.90
  -3   4   1    2.40    2.00
  -3   4   1    2.10    1.00
  -3   4   1   -1.10    1.60
   2  -4  -1  222.28   13.40
   2  -4  -1  230.58   12.30
   2  -4  -1  223.68   12.40
   2  -4  -1  219.08   15.20
   2  -4  -1  235.68   14.80
  -2   4   1  246.38   15.30
  -2   4   1  236.78   14.70
  -2   4   1  230.48   11.90
   1  -4  -1  139.69   10.10
   1  -4  -1  147.79   10.30
   1  -4  -1  146.59    8.20
   1  -4  -1  152.38    8.30
   1  -4  -1  149.39    9.50
  -1   4   1  143.59    7.60
  -1   4   1  152.18   10.40
  -1   4   1  153.78   10.30
  -1   4   1  148.99    7.50
  -1   4   1  152.78    9.20
   0  -4  -1 1749.62   90.69
   0  -4  -1 1833.32   91.79
   0   4   1 1972.30   92.09
   0   4   1 1890.91   91.39
  -1  -4  -1   85.19    7.80
  -1  -4  -1   89.09    5.60
  -1  -4  -1   80.49    7.60
  -1  -4  -1   90.09    7.00
  -1  -4  -1   89.79    6.60
  -1  -4  -1   83.59    5.50
   1   4   1   87.49    4.50
   1   4   1   88.99    6.90
   1   4   1   84.59    6.30
   1   4   1   88.79    4.50
   1   4   1   90.19    7.80
  -2  -4  -1   81.49    8.40
  -2  -4  -1   77.99    6.30
  -2  -4  -1   87.19    5.80
  -2  -4  -1   65.59    7.50
  -2  -4  -1   72.49    6.70
   2   4   1   93.09    4.80
   2   4   1   92.09    8.50
   2   4   1   82.19    4.70
   2   4   1   81.39    6.60
   2   4   1   81.49    6.20
  -3  -4  -1  222.28   13.30
  -3  -4  -1  230.68   12.80
  -3  -4  -1  194.78   15.70
  -3  -4  -1  240.58   17.40
  -3  -4  -1  209.58   12.60
  -3  -4  -1  210.18   14.00
   3   4   1  217.08   15.80
   3   4   1  215.58   11.50
   3   4   1  221.58   11.60
   3   4   1  218.68   16.20
   3   4   1  220.38   13.00
   3   4   1  208.38   13.80
  -4  -4  -1   47.40    5.30
  -4  -4  -1   53.09    9.40
  -4  -4  -1   54.99    9.30
  -4  -4  -1   45.30    7.30
  -4  -4  -1   49.99    5.40
  -4  -4  -1   58.09    5.30
   4   4   1   48.40    8.10
   4   4   1   47.60    5.30
   4   4   1   48.80    8.70
   4   4   1   44.30    5.90
   4   4   1   52.19    4.00
  -5  -4  -1   24.40    6.50
  -5  -4  -1   19.40    4.40
  -5  -4  -1   14.60    5.80
  -5  -4  -1   14.70    3.20
   5   4   1   26.30    4.70
   5   4   1   18.70    2.80
   5   4   1   17.90    5.20
   5   4   1   25.60    6.90
   5   4   1   19.60    3.50
   5   4   1   18.50    2.80
  -6  -4  -1   96.69    8.50
  -6  -4  -1   96.19    9.10
  -6  -4  -1   74.09   11.50
  -6  -4  -1   94.89    8.20
  -6  -4  -1   97.99   16.10
   6   4   1   96.99    7.10
   6   4   1   97.89   13.90
   6   4   1  105.49    8.20
   6   4   1  104.89    7.30
   6   4   1  130.59   16.70
  -7  -4  -1   60.79    8.20
  -7  -4  -1   68.99   14.00
  -7  -4  -1   38.00    6.00
  -7  -4  -1   65.69   12.50
  -7  -4  -1   51.39    7.20
   7   4   1   67.49    6.80
   7   4   1   60.69    7.10
   7   4   1   34.90    9.20
   7   4   1   54.89    6.30
   7   4   1   58.29   11.90
  -8  -4  -1    3.90    3.10
  -8  -4  -1    1.10    2.10
  -8  -4  -1   -3.00    3.10
  -8  -4  -1   -0.30    2.00
  -8  -4  -1    0.00    2.80
   8   4   1    3.10    1.90
   8   4   1    1.80    4.30
   8   4   1    1.90    2.00
   8   4   1   -1.50    2.90
   8   4   1    1.70    1.70
  -9  -4  -1   53.09   15.00
  -9  -4  -1   32.80   10.50
  -9  -4  -1   51.09   11.00
  -9  -4  -1   41.30    7.50
   9   4   1   46.10   12.50
   9   4   1   41.30    5.50
   9   4   1   43.90    5.70
  10  -5  -1   31.80   10.10
  10  -5  -1   20.10    4.90
  10  -5  -1   21.10    7.80
 -10   5   1   45.90    6.20
 -10   5   1   36.60    6.10
 -10   5   1   31.80    9.70
   9  -5  -1  558.84   41.50
   9  -5  -1  613.54   43.50
   9  -5  -1  573.64   32.60
   9  -5  -1  572.04   33.00
   9  -5  -1  539.95   32.50
  -9   5   1  542.75   34.40
  -9   5   1  578.14   31.60
  -9   5   1  638.94   41.30
  -9   5   1  580.04   42.70
   8  -5  -1  262.97   15.70
   8  -5  -1  203.68   21.60
   8  -5  -1  194.08   20.60
   8  -5  -1  200.78   15.00
   8  -5  -1  260.97   16.00
  -8   5   1  236.98   15.20
  -8   5   1  225.18   20.60
   7  -5  -1   44.30    6.20
   7  -5  -1   56.29    6.40
   7  -5  -1   53.59   11.00
   7  -5  -1   63.89   15.10
   7  -5  -1   59.09    6.90
  -7   5   1   31.90    7.10
  -7   5   1   47.30    5.50
  -7   5   1   44.50    5.60
   6  -5  -1    0.00    2.10
   6  -5  -1    1.10    1.40
   6  -5  -1   -0.70    2.80
   6  -5  -1    0.60    1.30
   6  -5  -1   -0.50    1.20
  -6   5   1   -0.20    1.80
  -6   5   1    0.40    2.80
  -6   5   1    2.30    1.50
  -6   5   1    2.90    1.50
   5  -5  -1    0.20    1.20
   5  -5  -1   -1.10    1.50
   5  -5  -1    2.80    1.50
   5  -5  -1    4.10    1.70
   5  -5  -1    0.00    2.00
  -5   5   1    1.60    1.20
  -5   5   1    0.50    2.20
  -5   5   1    0.50    1.20
   4  -5  -1    3.50    1.70
   4  -5  -1    1.50    2.40
   4  -5  -1    3.20    1.40
   4  -5  -1    2.80    1.40
   4  -5  -1    2.50    2.20
  -4   5   1    3.60    2.50
  -4   5   1    3.00    2.60
  -4   5   1    5.50    1.50
  -4   5   1    3.00    1.20
   3  -5  -1    0.00    1.10
   3  -5  -1    1.40    2.00
   3  -5  -1   -1.80    0.50
   3  -5  -1   -0.60    0.70
   3  -5  -1    1.30    1.90
  -3   5   1   -0.30    1.60
  -3   5   1    0.20    0.70
  -3   5   1    0.30    1.70
  -3   5   1    1.20    0.80
   2  -5  -1   78.79    7.10
   2  -5  -1   90.29    8.70
   2  -5  -1  101.19    6.30
   2  -5  -1  109.29    8.90
   2  -5  -1   99.29    6.50
  -2   5   1  105.09    8.80
  -2   5   1  106.49    5.80
  -2   5   1   98.99    8.90
   1  -5  -1   60.19    6.10
   1  -5  -1   49.70    5.90
   1  -5  -1   61.49    4.10
   1  -5  -1   51.09    3.90
   1  -5  -1   54.99    5.70
  -1   5   1   52.79    3.00
  -1   5   1   58.09    5.00
  -1   5   1   57.39    6.10
  -1   5   1   52.69    6.70
  -1   5   1   49.50    2.90
   0  -5  -1    1.70    1.60
   0  -5  -1    1.00    0.90
   0  -5  -1    3.20    1.60
   0  -5  -1    4.70    1.80
   0  -5  -1    1.20    0.90
   0   5   1    2.10    1.50
   0   5   1    2.00    1.90
   0   5   1    2.40    1.80
  -1  -5  -1   57.99    5.70
  -1  -5  -1   67.99    6.30
  -1  -5  -1   73.19    7.50
  -1  -5  -1   71.79    5.00
  -1  -5  -1   60.59    8.00
   1   5   1   68.29    7.20
   1   5   1   60.69    5.40
   1   5   1   72.09    6.50
  -2  -5  -1   19.20    4.00
  -2  -5  -1   19.20    4.80
  -2  -5  -1   23.40    3.80
  -2  -5  -1   22.90    3.10
  -2  -5  -1   25.60    5.20
  -2  -5  -1   24.50    3.30
   2   5   1   27.90    4.60
   2   5   1   24.90    1.80
   2   5   1   24.80    3.70
   2   5   1   32.30    6.30
  -3  -5  -1   29.50    4.50
  -3  -5  -1   35.30    4.40
  -3  -5  -1   42.30    7.40
  -3  -5  -1   33.00    4.30
  -3  -5  -1   36.20    6.40
  -3  -5  -1   33.20    6.90
   3   5   1   41.10    2.90
   3   5   1   47.50    8.20
   3   5   1   47.10    6.20
   3   5   1   38.60    4.90
  -4  -5  -1    8.40    3.90
  -4  -5  -1    8.70    2.40
  -4  -5  -1    9.90    2.70
  -4  -5  -1   11.30    4.50
  -4  -5  -1    9.30    2.70
  -4  -5  -1    8.00    2.90
   4   5   1    7.50    1.50
   4   5   1   11.00    2.60
   4   5   1   17.50    3.80
   4   5   1   11.70    4.60
   4   5   1    7.50    3.80
   4   5   1   11.00    2.80
  -5  -5  -1   43.80   10.00
  -5  -5  -1   40.00    6.40
  -5  -5  -1   37.00    9.30
  -5  -5  -1   34.00    5.80
  -5  -5  -1   32.60    5.00
  -5  -5  -1   41.20    5.80
   5   5   1   31.40    7.50
   5   5   1   33.30    8.40
   5   5   1   35.70    3.80
   5   5   1   38.20    3.50
  -6  -5  -1   87.29   14.20
  -6  -5  -1  103.79    8.90
  -6  -5  -1   82.59    7.80
  -6  -5  -1   83.59   13.30
  -6  -5  -1  106.39    9.80
  -6  -5  -1   93.19    8.20
   6   5   1   88.99   14.00
   6   5   1   90.99    6.50
   6   5   1   84.19    6.50
   6   5   1  102.59    8.30
  -7  -5  -1   12.40    7.20
  -7  -5  -1    3.00    2.60
  -7  -5  -1   12.20    3.90
  -7  -5  -1    6.40    4.50
  -7  -5  -1   15.40    3.80
   7   5   1   13.60    6.50
   7   5   1    9.20    3.60
   7   5   1    7.30    2.10
   7   5   1   11.20    5.50
   7   5   1   13.60    3.50
   7   5   1    6.10    2.00
  -8  -5  -1    7.80    3.30
  -8  -5  -1    3.80    4.60
  -8  -5  -1    6.80    3.60
  -8  -5  -1   11.80    7.70
   8   5   1    4.00    2.00
   8   5   1    8.60    2.40
   8   5   1    7.50    3.00
   8   5   1    7.80    5.70
  10  -6  -1  153.38   34.70
  10  -6  -1   94.39   17.40
 -10   6   1  110.19    9.30
 -10   6   1  116.39   18.70
 -10   6   1  105.59    9.90
   9  -6  -1   18.10    4.40
   9  -6  -1   20.50    5.00
   9  -6  -1   22.00    4.90
   9  -6  -1   35.10   11.50
   9  -6  -1   15.30    6.10
  -9   6   1    6.20    5.40
  -9   6   1   19.70    5.40
  -9   6   1   20.40    4.10
  -9   6   1   24.00    8.20
   8  -6  -1  232.28   23.50
   8  -6  -1  230.78   16.60
   8  -6  -1  287.07   17.10
   8  -6  -1  273.47   17.30
   8  -6  -1  277.27   24.10
  -8   6   1  217.98   15.70
  -8   6   1  293.17   23.50
   7  -6  -1  580.34   32.00
   7  -6  -1  523.25   38.80
   7  -6  -1  603.44   38.90
   7  -6  -1  612.54   31.20
   7  -6  -1  484.55   30.80
   7  -6  -1  547.15   31.20
  -7   6   1  575.84   30.60
  -7   6   1  581.34   30.10
  -7   6   1  579.94   37.30
   6  -6  -1   49.10    6.50
   6  -6  -1   47.70    6.10
   6  -6  -1   53.49   10.00
   6  -6  -1   52.49   10.80
   6  -6  -1   63.29    5.60
   6  -6  -1   40.20    5.80
  -6   6   1   57.39    5.30
  -6   6   1   65.79   11.70
  -6   6   1   52.29    9.20
  -6   6   1   50.99    5.40
   5  -6  -1  202.18   16.50
   5  -6  -1  193.98   12.00
   5  -6  -1  182.88   16.90
   5  -6  -1  194.38   12.50
   5  -6  -1  171.38   11.90
   5  -6  -1  194.78   13.10
  -5   6   1  190.38   15.90
  -5   6   1  186.58   11.40
  -5   6   1  188.18   11.10
  -5   6   1  182.68   16.60
   4  -6  -1   47.80    5.20
   4  -6  -1   41.40    8.00
   4  -6  -1   40.40    4.60
   4  -6  -1   49.60    7.70
  -4   6   1   49.40    3.90
  -4   6   1   44.90    3.90
  -4   6   1   45.10    7.80
  -4   6   1   60.49    9.60
   3  -6  -1   24.10    5.10
   3  -6  -1   17.60    4.60
   3  -6  -1   20.60    3.10
   3  -6  -1   18.80    2.80
   3  -6  -1   20.30    3.70
  -3   6   1   20.70    4.80
  -3   6   1   20.30    2.40
  -3   6   1   27.30    6.10
  -3   6   1   17.40    2.20
   2  -6  -1   74.79    6.70
   2  -6  -1   66.69    5.10
   2  -6  -1   72.99    5.40
   2  -6  -1   71.79    7.60
   2  -6  -1   81.19    9.80
  -2   6   1   74.59    7.70
  -2   6   1   71.29    4.50
  -2   6   1   78.89    8.10
  -2   6   1   73.89    4.40
   1  -6  -1  161.38    9.40
   1  -6  -1  183.18   12.70
   1  -6  -1  152.58    9.40
   1  -6  -1  144.89   11.40
   1  -6  -1  124.29   10.40
  -1   6   1  155.88   12.10
  -1   6   1  170.98   10.70
  -1   6   1  169.38   12.20
   0  -6  -1  221.38   15.90
   0  -6  -1  285.67   17.90
   0  -6  -1  266.37   14.70
   0  -6  -1  289.67   14.90
   0   6   1  275.47   15.90
   0   6   1  256.27   17.10
   0   6   1  264.67   17.80
  -1  -6  -1   77.09    8.10
  -1  -6  -1   53.69    6.70
  -1  -6  -1   69.89    5.30
  -1  -6  -1   74.29    5.50
  -1  -6  -1   64.89    9.20
  -1  -6  -1   70.19    8.00
   1   6   1   71.99    6.20
   1   6   1   74.49    7.30
   1   6   1   53.59    7.80
  -2  -6  -1   52.09    5.40
  -2  -6  -1   51.49    6.80
  -2  -6  -1   52.89    6.50
  -2  -6  -1   54.49    4.80
  -2  -6  -1   57.49    8.80
  -2  -6  -1   44.70    7.80
   2   6   1   50.59    7.00
   2   6   1   59.29    9.00
   2   6   1   47.30    5.80
  -3  -6  -1  107.59   11.40
  -3  -6  -1  106.69    7.80
  -3  -6  -1  105.59   13.30
  -3  -6  -1   84.79    8.00
  -3  -6  -1  100.29    7.60
  -3  -6  -1  105.09    9.30
   3   6   1  101.79   12.80
   3   6   1   98.59    5.40
   3   6   1  109.79    9.40
   3   6   1   97.19    5.40
   3   6   1   90.99    8.00
  -4  -6  -1   -0.30    1.40
  -4  -6  -1   -0.30    1.50
  -4  -6  -1    0.30    1.50
  -4  -6  -1    1.40    2.60
  -4  -6  -1   -1.30    1.40
  -4  -6  -1    0.00    1.40
   4   6   1    0.70    0.70
   4   6   1    0.10    1.40
   4   6   1    0.10    0.70
   4   6   1   -0.10    1.40
   4   6   1    0.10    2.40
  -5  -6  -1  106.49   16.10
  -5  -6  -1   74.29    9.50
  -5  -6  -1   70.89   11.60
  -5  -6  -1   78.19    7.50
  -5  -6  -1   76.79    8.60
  -5  -6  -1   81.19    7.70
   5   6   1  114.49   15.40
   5   6   1   89.19    7.90
   5   6   1   89.79    5.60
  -6  -6  -1   90.89    9.50
  -6  -6  -1   84.39    9.20
  -6  -6  -1   67.79   13.30
  -6  -6  -1   94.79   11.30
  -6  -6  -1   86.29   14.00
  -6  -6  -1   80.19    9.90
   6   6   1   85.79    7.90
   6   6   1   85.49    5.80
   6   6   1   67.89   12.10
   6   6   1   77.69    9.90
   6   6   1   78.69    5.70
  -7  -6  -1    5.90    2.90
  -7  -6  -1    5.30    3.30
  -7  -6  -1    7.90    4.90
  -7  -6  -1    7.90    3.80
  -7  -6  -1    5.90    5.60
   7   6   1    1.90    3.70
   7   6   1    6.30    1.90
   7   6   1    3.60    1.60
   7   6   1    3.30    2.40
  10  -7  -1    3.60    4.90
  10  -7  -1    7.60    6.70
  10  -7  -1    1.80    2.40
  10  -7  -1    6.80    3.40
 -10   7   1   13.20    7.00
 -10   7   1    7.20    3.40
 -10   7   1    7.30    2.90
   9  -7  -1   83.09   15.50
   9  -7  -1  123.09   11.00
   9  -7  -1  140.89   20.90
   9  -7  -1  100.09   11.20
  -9   7   1  106.49   12.10
  -9   7   1   94.89   15.20
  -9   7   1  119.69    9.10
   8  -7  -1   11.50    3.60
   8  -7  -1    9.10    5.10
   8  -7  -1    9.60    3.10
   8  -7  -1    4.40    4.80
   8  -7  -1    8.30    3.10
   8  -7  -1   13.80    3.90
  -8   7   1    8.10    2.80
  -8   7   1    6.00    4.40
  -8   7   1   15.00    6.80
   7  -7  -1   13.50    5.90
   7  -7  -1    5.40    2.70
   7  -7  -1    9.50    3.20
   7  -7  -1   13.10    3.50
   7  -7  -1   18.00    7.40
   7  -7  -1   11.10    3.00
  -7   7   1    9.90    2.70
  -7   7   1   10.20    2.60
  -7   7   1   10.10    5.50
   6  -7  -1   20.00    6.40
   6  -7  -1   11.40    5.40
   6  -7  -1   13.30    3.80
   6  -7  -1   10.70    2.70
   6  -7  -1   13.40    3.50
   6  -7  -1    9.70    2.90
  -6   7   1   11.20    4.70
  -6   7   1   22.70    6.80
  -6   7   1   16.40    2.80
  -6   7   1   15.00    2.90
   5  -7  -1  359.56   27.30
   5  -7  -1  405.76   23.30
   5  -7  -1  403.66   26.90
   5  -7  -1  337.67   21.30
   5  -7  -1  421.36   21.40
  -5   7   1  378.36   20.20
  -5   7   1  356.46   25.70
  -5   7   1  376.66   26.90
  -5   7   1  365.06   20.30
   4  -7  -1    5.10    3.40
   4  -7  -1    2.40    1.70
   4  -7  -1    3.00    2.30
   4  -7  -1    0.80    2.10
   4  -7  -1    1.30    1.30
  -4   7   1    2.40    2.80
  -4   7   1    2.70    1.30
  -4   7   1    2.20    2.60
  -4   7   1    4.00    1.40
   3  -7  -1  419.76   25.80
   3  -7  -1  459.35   28.20
   3  -7  -1  443.96   23.90
   3  -7  -1  441.26   31.10
   3  -7  -1  425.46   24.10
  -3   7   1  452.45   28.20
  -3   7   1  467.65   22.70
  -3   7   1  473.05   31.80
  -3   7   1  463.15   22.70
   2  -7  -1  197.48   16.70
   2  -7  -1  169.38   12.90
   2  -7  -1  167.78   14.10
   2  -7  -1  195.58   11.50
   2  -7  -1  189.08   11.30
  -2   7   1  195.18    9.50
  -2   7   1  187.58    9.50
  -2   7   1  205.28   15.10
  -2   7   1  184.28   14.50
   1  -7  -1   18.60    2.90
   1  -7  -1   15.10    4.00
   1  -7  -1   11.40    2.40
   1  -7  -1   21.00    4.30
   1  -7  -1   18.60    4.70
  -1   7   1   14.70    4.10
  -1   7   1   13.70    4.20
  -1   7   1   18.10    3.60
   0  -7  -1    6.80    2.60
   0  -7  -1    6.90    1.90
   0  -7  -1    1.60    2.00
   0  -7  -1   10.20    3.50
   0  -7  -1    4.80    1.70
   0  -7  -1    5.30    3.10
   0   7   1    4.10    2.60
   0   7   1    4.80    2.40
   0   7   1    4.20    2.00
  -1  -7  -1  354.16   20.30
  -1  -7  -1  353.46   22.10
  -1  -7  -1  376.36   22.90
  -1  -7  -1  387.96   24.50
  -1  -7  -1  379.26   20.50
   1   7   1  346.07   21.20
   1   7   1  386.06   24.40
   1   7   1  381.56   23.60
  -2  -7  -1   56.09    7.80
  -2  -7  -1   46.10    6.70
  -2  -7  -1   62.29    9.90
  -2  -7  -1   50.99    5.70
  -2  -7  -1   60.49    5.50
   2   7   1   66.89    7.20
   2   7   1   40.00    7.60
   2   7   1   72.69    9.20
  -3  -7  -1  118.29    9.80
  -3  -7  -1  120.79   12.90
  -3  -7  -1  115.89   12.50
  -3  -7  -1  123.49   10.20
  -3  -7  -1  125.99   10.30
  -3  -7  -1  119.99   10.80
   3   7   1  119.99   12.40
   3   7   1  131.09    9.80
   3   7   1  123.49   11.10
  -4  -7  -1   18.70    4.10
  -4  -7  -1   16.40    5.90
  -4  -7  -1   18.40    3.80
  -4  -7  -1   27.20    7.40
  -4  -7  -1   15.20    3.90
  -4  -7  -1   17.60    4.80
   4   7   1   12.60    3.90
   4   7   1   16.30    5.60
   4   7   1   14.10    3.60
  -5  -7  -1   16.10    4.00
  -5  -7  -1    7.80    3.10
  -5  -7  -1    7.80    3.00
  -5  -7  -1   11.20    5.30
  -5  -7  -1   18.10    5.10
  -5  -7  -1    4.10    3.60
   5   7   1   12.00    3.50
   5   7   1    3.10    3.60
   5   7   1   14.10    4.40
  -6  -7  -1  126.39   18.20
  -6  -7  -1  135.29   10.90
  -6  -7  -1  103.29   12.80
  -6  -7  -1  123.49   18.60
  -6  -7  -1  120.79   10.60
  -6  -7  -1  159.78   19.60
   6   7   1  120.59    6.90
   6   7   1  129.99   12.60
   6   7   1  151.68   19.70
  -7  -7  -1    2.30    2.70
  -7  -7  -1    0.70    3.60
  -7  -7  -1   -1.70    1.80
  -7  -7  -1   -1.90    1.70
  -7  -7  -1    6.80    5.70
   7   7   1    0.50    3.50
   7   7   1    3.00    3.90
   7   7   1    1.50    0.90
   9  -8  -1    4.00    7.10
   9  -8  -1    7.90    3.40
   9  -8  -1    5.80    3.20
   9  -8  -1   -0.70    4.10
  -9   8   1    6.00    2.50
  -9   8   1    3.50    4.90
   8  -8  -1   -1.90    1.50
   8  -8  -1   -0.90    3.10
   8  -8  -1   -1.20    1.30
   8  -8  -1    1.60    2.20
   8  -8  -1    2.40    2.60
   8  -8  -1   -0.70    2.60
  -8   8   1   -1.50    1.40
  -8   8   1   -0.40    3.90
  -8   8   1    0.20    1.40
   7  -8  -1  173.58   12.70
   7  -8  -1  148.49   13.00
   7  -8  -1  178.08   18.40
   7  -8  -1  193.48   12.60
   7  -8  -1  172.88   13.80
   7  -8  -1  195.48   24.10
  -7   8   1  154.98   16.80
  -7   8   1  162.18   11.20
  -7   8   1  160.88   10.80
   6  -8  -1    9.20    3.20
   6  -8  -1   12.30    3.60
   6  -8  -1   18.80    3.80
   6  -8  -1    5.70    4.10
   6  -8  -1    4.60    2.80
   6  -8  -1    7.10    4.50
  -6   8   1    9.40    4.50
  -6   8   1   12.60    2.60
  -6   8   1   10.60    2.40
   5  -8  -1  105.39   14.20
   5  -8  -1   91.99   10.10
   5  -8  -1   66.29    7.70
   5  -8  -1   85.39    6.90
   5  -8  -1   61.79   11.00
  -5   8   1   69.49   10.50
  -5   8   1   84.39    5.90
  -5   8   1   83.59    5.90
  -5   8   1   62.59   11.00
   4  -8  -1   18.50    5.90
   4  -8  -1    6.90    2.20
   4  -8  -1   14.20    3.10
   4  -8  -1   12.80    4.80
   4  -8  -1   10.30    3.40
  -4   8   1   10.70    4.50
  -4   8   1    8.60    2.70
  -4   8   1   17.00    2.30
  -4   8   1    8.30    3.90
   3  -8  -1 1367.16   69.69
   3  -8  -1 1288.87   75.59
   3  -8  -1 1297.47   73.99
   3  -8  -1 1334.27   74.69
   3  -8  -1 1524.15   69.59
  -3   8   1 1448.06   74.99
  -3   8   1 1454.85   67.19
  -3   8   1 1419.56   74.59
   2  -8  -1  109.89    7.80
   2  -8  -1  101.09    9.50
   2  -8  -1  117.69   11.00
   2  -8  -1  103.69   10.60
   2  -8  -1  112.99    8.10
  -2   8   1  115.59   11.10
  -2   8   1  112.99   11.20
   1  -8  -1  369.36   25.00
   1  -8  -1  360.76   23.40
   1  -8  -1  397.86   24.20
   1  -8  -1  422.76   21.50
   1  -8  -1  400.86   21.50
  -1   8   1  366.06   22.40
  -1   8   1  392.16   25.00
  -1   8   1  381.56   25.30
   0  -8  -1  110.99    8.00
   0  -8  -1  113.69   11.60
   0  -8  -1  105.19   10.80
   0  -8  -1  113.19   13.40
   0  -8  -1  106.59    8.00
   0  -8  -1  124.99   10.20
   0   8   1  118.09    9.10
   0   8   1  107.09   10.90
   0   8   1  102.39   10.30
  -1  -8  -1  332.27   23.40
  -1  -8  -1  327.87   23.70
  -1  -8  -1  314.87   19.30
  -1  -8  -1  329.47   21.50
  -1  -8  -1  378.66   19.90
  -1  -8  -1  387.76   22.90
   1   8   1  349.87   22.60
   1   8   1  333.77   23.30
   1   8   1  334.87   20.60
  -2  -8  -1   49.70    9.40
  -2  -8  -1   39.00    6.90
  -2  -8  -1   51.29    9.80
   2   8   1   59.99    7.10
   2   8   1   49.80    7.90
   2   8   1   41.30    8.20
  -3  -8  -1   40.70    6.50
  -3  -8  -1   35.20    8.60
  -3  -8  -1   28.90    6.00
  -3  -8  -1   38.10    5.30
  -3  -8  -1   34.50    5.30
  -3  -8  -1   28.80    7.20
   3   8   1   42.90    6.20
   3   8   1   51.89    8.40
   3   8   1   39.30    8.00
  -4  -8  -1   64.69   11.60
  -4  -8  -1   68.59    9.80
  -4  -8  -1   76.99    8.30
  -4  -8  -1   72.69    9.00
  -4  -8  -1   69.99    8.00
  -4  -8  -1   60.89   12.00
   4   8   1   80.39   12.40
   4   8   1   63.29   12.70
  -5  -8  -1    6.40    3.10
  -5  -8  -1    6.00    3.30
  -5  -8  -1    2.80    3.80
  -5  -8  -1    6.90    4.40
  -5  -8  -1   10.60    3.80
  -5  -8  -1    5.40    2.80
   5   8   1   10.80    5.60
   5   8   1   11.40    4.40
   5   8   1    3.50    2.50
  -6  -8  -1   -1.60    2.00
  -6  -8  -1    1.10    2.40
  -6  -8  -1    2.40    4.00
  -6  -8  -1    4.40    2.80
  -6  -8  -1    1.90    3.80
  -6  -8  -1   -0.20    2.00
   6   8   1    7.20    5.00
   6   8   1    3.40    2.70
   8  -9  -1   57.89   12.10
   8  -9  -1   66.09    9.60
   8  -9  -1   44.50   10.80
   8  -9  -1   68.19    8.60
  -8   9   1   59.29    6.40
  -8   9   1   66.39    7.00
  -8   9   1   62.59   12.40
   7  -9  -1  106.19    9.80
   7  -9  -1  117.69   12.70
   7  -9  -1   93.49   10.20
   7  -9  -1  105.29    8.90
   7  -9  -1  103.49   16.80
  -7   9   1   90.09   15.70
  -7   9   1   93.79   14.10
  -7   9   1  114.39    8.60
  -7   9   1   86.49    8.20
   6  -9  -1   10.50    3.60
   6  -9  -1   16.10    3.80
   6  -9  -1   17.80    4.10
   6  -9  -1    8.60    3.50
   6  -9  -1    9.90    5.00
   6  -9  -1   17.80    7.00
  -6   9   1   20.80    7.40
  -6   9   1   10.60    4.80
  -6   9   1   12.00    2.30
  -6   9   1    7.50    2.20
   5  -9  -1   58.29    8.50
   5  -9  -1   32.90    7.70
   5  -9  -1   47.00    6.20
   5  -9  -1   50.99   10.50
   5  -9  -1   41.50    5.60
  -5   9   1   40.30    3.70
  -5   9   1   42.00    3.70
  -5   9   1   41.70    9.40
   4  -9  -1  225.58   18.80
   4  -9  -1  223.08   16.60
   4  -9  -1  221.38   19.30
   4  -9  -1  236.98   14.40
   4  -9  -1  222.08   14.70
  -4   9   1  248.28   19.50
  -4   9   1  233.98   11.90
  -4   9   1  220.58   19.00
   3  -9  -1   20.00    3.50
   3  -9  -1   16.70    5.50
   3  -9  -1   22.00    6.00
   3  -9  -1   16.40    3.50
   3  -9  -1   15.60    4.50
  -3   9   1   29.30    6.90
  -3   9   1   24.30    6.30
   2  -9  -1   25.80    3.90
   2  -9  -1   29.40    6.50
   2  -9  -1   29.50    4.40
   2  -9  -1   23.30    5.30
  -2   9   1   31.20    7.00
  -2   9   1   26.70    6.20
   1  -9  -1   89.39    9.00
   1  -9  -1   79.69   10.00
   1  -9  -1   97.59   16.00
  -1   9   1   79.89   11.30
  -1   9   1   83.69   11.30
   0  -9  -1  351.36   19.70
   0  -9  -1  318.37   20.30
   0  -9  -1  326.37   24.40
   0  -9  -1  341.77   22.60
   0  -9  -1  320.77   21.70
   0   9   1  347.37   23.80
   0   9   1  336.17   22.90
  -1  -9  -1   12.30    3.00
  -1  -9  -1   13.20    4.80
  -1  -9  -1   16.00    3.40
  -1  -9  -1   15.70    4.40
  -1  -9  -1    9.60    3.90
   1   9   1   10.40    3.90
   1   9   1   17.40    5.50
  -2  -9  -1  164.58   11.30
  -2  -9  -1  131.79   14.20
  -2  -9  -1  161.98   15.10
  -2  -9  -1  146.39   12.60
  -2  -9  -1  155.68   13.50
  -2  -9  -1  159.38   11.20
   2   9   1  165.38   14.80
   2   9   1  113.29   12.20
  -3  -9  -1   -0.20    1.80
  -3  -9  -1   -0.50    1.50
  -3  -9  -1    1.10    3.20
  -3  -9  -1   -0.60    2.20
  -3  -9  -1   -1.40    2.40
  -3  -9  -1    4.80    2.60
   3   9   1    3.00    2.80
   3   9   1    2.80    2.30
   3   9   1    0.90    2.40
  -4  -9  -1   99.39    9.20
  -4  -9  -1   87.19    9.70
  -4  -9  -1  106.59   15.30
  -4  -9  -1   99.79   11.40
  -4  -9  -1   89.09   14.80
  -4  -9  -1   99.59   12.70
   4   9   1   82.59    9.50
   4   9   1  111.59   13.70
   4   9   1  104.59   15.00
  -5  -9  -1    0.70    3.30
  -5  -9  -1    1.90    2.40
  -5  -9  -1    2.10    2.80
  -5  -9  -1   -1.30    2.80
   5   9   1    2.00    2.30
   7 -10  -1    9.00    3.60
   7 -10  -1    7.50    4.70
   7 -10  -1    6.50    5.00
   7 -10  -1    8.00    4.90
  -7  10   1   15.10    6.60
  -7  10   1   14.20    2.80
  -7  10   1   12.50    2.70
   6 -10  -1   69.89    7.90
   6 -10  -1   72.39    8.40
   6 -10  -1   70.89   13.10
   6 -10  -1   63.19   12.00
   6 -10  -1   85.09   11.20
  -6  10   1   72.19   12.20
  -6  10   1   69.39    5.00
  -6  10   1   60.59    4.90
  -6  10   1   51.39   11.30
   5 -10  -1  115.49   12.50
   5 -10  -1   78.59   12.70
   5 -10  -1   97.59    8.80
   5 -10  -1   99.09   14.60
   5 -10  -1  110.59    8.60
  -5  10   1   89.39   14.30
  -5  10   1   95.69    5.40
  -5  10   1  100.29   14.60
   4 -10  -1   53.59    9.90
   4 -10  -1   34.10    5.30
   4 -10  -1   32.40    6.60
   4 -10  -1   36.20    5.20
   4 -10  -1   44.10    9.50
  -4  10   1   23.10    6.60
  -4  10   1   38.90    9.60
   3 -10  -1  115.69   12.30
   3 -10  -1  133.09    9.30
   3 -10  -1  128.69   15.60
   3 -10  -1  117.89   13.20
   3 -10  -1  115.59   15.00
  -3  10   1   99.59   13.60
   2 -10  -1  142.19   13.00
   2 -10  -1  147.99   10.60
   2 -10  -1  166.68   14.70
   2 -10  -1  160.88   11.20
   2 -10  -1  154.88   13.60
  -2  10   1  141.09   14.30
   1 -10  -1    7.60    4.50
   1 -10  -1    3.00    2.00
   1 -10  -1    1.40    2.50
   1 -10  -1    8.40    4.00
   1 -10  -1    7.30    2.70
   1 -10  -1    6.90    3.80
  -1  10   1    7.30    3.90
  -1  10   1    1.20    2.60
   0 -10  -1   -0.30    1.70
   0 -10  -1   -0.20    2.20
   0 -10  -1    6.30    4.30
   0 -10  -1    5.10    2.30
   0 -10  -1    2.30    1.90
   0 -10  -1    6.60    3.60
   0  10   1    0.00    1.90
   0  10   1    5.50    3.60
  -1 -10  -1    1.30    2.40
  -1 -10  -1    0.90    2.90
  -1 -10  -1    2.00    2.40
  -1 -10  -1    0.90    1.80
  -1 -10  -1   -1.70    1.40
   1  10   1   -1.50    1.50
   1  10   1    1.40    2.80
  -2 -10  -1   24.70    7.20
  -2 -10  -1   28.50    5.10
  -2 -10  -1   30.20    7.90
  -2 -10  -1   21.50    5.40
  -2 -10  -1   24.20    6.10
  -2 -10  -1   17.80    4.10
   2  10   1   25.40    5.20
   2  10   1   30.60    7.30
  -3 -10  -1   42.70    6.50
  -3 -10  -1   51.39    7.10
  -3 -10  -1   34.70    6.80
  -3 -10  -1   22.70    6.70
  -3 -10  -1   27.10    8.00
  -3 -10  -1   36.90    9.10
   3  10   1   38.10    7.80
   3  10   1   36.30    8.50
   3  10   1   37.00    7.80
   6 -11  -1   46.80    7.00
   6 -11  -1   45.60    8.40
   6 -11  -1   52.99   12.10
  -6  11   1   54.19   11.40
   5 -11  -1   11.40    5.50
   5 -11  -1    8.50    3.10
   5 -11  -1    5.90    4.30
   5 -11  -1   13.40    3.90
  -5  11   1   15.00    6.30
   4 -11  -1    4.10    2.50
   4 -11  -1   -1.60    2.10
   4 -11  -1    0.00    2.70
   4 -11  -1    1.60    2.50
   4 -11  -1    0.10    1.60
  -4  11   1    5.20    4.00
  -4  11   1    0.20    2.80
   3 -11  -1   65.59   10.00
   3 -11  -1   82.09    7.50
   3 -11  -1   86.19    9.30
   3 -11  -1   95.09   12.40
   3 -11  -1   85.59   12.70
  -3  11   1   66.59   11.50
  -3  11   1   88.39   13.10
   2 -11  -1   35.40    6.70
   2 -11  -1   37.70    7.70
   2 -11  -1   38.50    8.30
   2 -11  -1   43.20    6.20
   2 -11  -1   35.00    5.40
  -2  11   1   32.30    7.90
  -2  11   1   33.30    8.00
   1 -11  -1   20.50    6.40
   1 -11  -1   16.90    5.30
   1 -11  -1   21.50    4.20
   1 -11  -1   28.00    4.90
   1 -11  -1   14.10    4.80
   1 -11  -1   16.30    6.10
  -1  11   1   30.80    7.70
  -1  11   1   25.40    8.30
   0 -11  -1   28.60    5.10
   0 -11  -1   25.90    7.30
   0 -11  -1   10.10    4.70
   0 -11  -1   26.80    4.80
   0 -11  -1   17.10    5.10
   0 -11  -1   14.90    5.20
   0  11   1   20.50    6.50
   0  11   1   16.40    5.40
  -1 -11  -1  100.39    9.00
  -1 -11  -1   82.49   12.80
  -1 -11  -1   80.79   11.20
  -1 -11  -1  101.99   14.50
  -1 -11  -1   77.19   11.40
  -1 -11  -1   95.59    8.80
   1  11   1   97.09   13.60
   1  11   1   99.99   12.90
   0  12  -2   21.70    7.90
   0 -12   2   20.30    5.70
   0 -12   2   13.60    4.60
   0 -12   2   21.10    6.20
   0 -12   2   13.30    6.30
   0 -12   2   18.10   10.40
   0 -12   2   24.40    5.30
  -1  12  -2   -2.90    2.60
   1 -12   2   -0.80    2.70
   1 -12   2    0.40    2.10
   1 -12   2   -0.70    3.40
   1 -12   2   -2.50    1.60
   1 -12   2    2.30    3.00
   1 -12   2    0.50    2.10
  -2  12  -2    6.70    1.40
  -2  12  -2    8.70    1.70
  -2  12  -2    7.50    5.50
   2 -12   2   10.60    3.40
   2 -12   2    5.70    3.60
   2 -12   2    4.90    3.50
   2 -12   2    0.90    3.30
   2 -12   2    6.70    3.10
  -3  12  -2   20.00    2.80
  -3  12  -2   25.40    2.90
  -3  12  -2   24.00    7.80
   3 -12   2   19.80    6.50
   3 -12   2   20.30    4.80
   3 -12   2   12.40    4.90
   3 -12   2    8.30    5.30
   3 -12   2   18.00    4.70
  -4  12  -2    0.90    3.50
  -4  12  -2    1.80    1.50
  -4  12  -2    1.20    1.40
   4 -12   2    0.00    2.60
   4 -12   2    2.00    3.90
   4 -12   2   -0.60    1.70
   2  11  -2    0.80    3.40
  -2 -11   2    0.30    2.90
  -2 -11   2   -2.70    2.70
  -2 -11   2   -1.10    2.20
  -2 -11   2    1.50    2.50
  -2 -11   2    1.90    2.50
   1  11  -2   45.40    9.70
   1  11  -2   41.40    2.90
   1  11  -2   49.20   11.10
  -1 -11   2   45.00    6.70
  -1 -11   2   36.60    7.70
  -1 -11   2   44.10    6.80
  -1 -11   2   21.60    7.50
  -1 -11   2   45.80   10.80
  -1 -11   2   24.40    6.00
   0  11  -2   20.50    7.80
   0  11  -2   12.70    5.70
   0 -11   2   11.70    5.90
   0 -11   2   12.80    4.80
   0 -11   2   10.90    4.10
   0 -11   2   17.80    4.20
   0 -11   2    5.70    4.70
   0 -11   2   20.20    4.50
  -1  11  -2    3.10    1.30
  -1  11  -2    6.80    4.70
  -1  11  -2    3.80    2.60
  -1  11  -2    4.90    1.50
  -1  11  -2    2.60    3.60
   1 -11   2    7.50    2.90
   1 -11   2    4.90    2.70
   1 -11   2    6.40    3.40
   1 -11   2    2.10    3.60
  -2  11  -2    0.00    0.90
  -2  11  -2    0.80    3.10
  -2  11  -2    3.50    2.60
  -2  11  -2    2.10    3.60
  -2  11  -2    1.10    1.20
   2 -11   2    0.70    2.30
   2 -11   2    0.10    2.50
   2 -11   2   -0.30    1.50
   2 -11   2    1.20    2.90
   2 -11   2    2.40    2.10
  -3  11  -2    4.60    4.10
  -3  11  -2    1.10    1.30
  -3  11  -2    1.80    3.70
  -3  11  -2    0.30    1.20
   3 -11   2   -1.20    1.10
   3 -11   2   -0.20    2.00
   3 -11   2    2.80    2.80
   3 -11   2    3.00    3.60
   3 -11   2    4.30    3.40
  -4  11  -2    1.50    3.50
  -4  11  -2    4.00    4.10
  -4  11  -2    7.70    2.30
  -4  11  -2    7.20    2.10
   4 -11   2    8.60    3.80
   4 -11   2   10.60    5.60
   4 -11   2    6.00    2.90
   4 -11   2   10.40    5.00
   4 -11   2   10.90    3.30
  -5  11  -2    1.70    1.60
  -5  11  -2   -2.20    3.00
  -5  11  -2    2.20    1.80
   5 -11   2    3.40    2.60
   5 -11   2   -2.90    1.70
   5 -11   2    2.00    3.80
   5 -11   2    1.10    2.20
   5 -11   2    0.70    3.10
  -6  11  -2   49.00   12.00
  -6  11  -2   28.60    4.50
  -6  11  -2   35.30    4.90
   6 -11   2   14.90    7.30
   6 -11   2   47.70    8.10
   6 -11   2   24.30    9.30
   6 -11   2   39.30    6.80
   4  10  -2    0.30    0.90
   4  10  -2    4.30    4.90
   4  10  -2    1.00    1.10
  -4 -10   2    1.50    2.60
  -4 -10   2    0.40    2.40
  -4 -10   2    3.40    3.20
  -4 -10   2   -0.40    2.90
  -4 -10   2    2.30    4.30
  -4 -10   2   -3.00    2.60
   3  10  -2  122.29    8.10
   3  10  -2  130.19   12.00
   3  10  -2  146.89   19.30
   3  10  -2  124.79   16.00
   3  10  -2  136.69    8.30
  -3 -10   2  149.79   11.80
  -3 -10   2  126.69   18.00
  -3 -10   2  157.58   12.00
  -3 -10   2  138.49   18.60
  -3 -10   2  152.28   13.80
  -3 -10   2  140.49   12.80
   2  10  -2   80.09    5.40
   2  10  -2   67.59   11.40
   2  10  -2   80.79   14.10
   2  10  -2   69.59    9.10
   2  10  -2   75.89    5.40
  -2 -10   2   78.69   10.30
  -2 -10   2   85.49   11.40
  -2 -10   2   69.69    8.50
  -2 -10   2   75.49    8.90
  -2 -10   2   90.19   15.80
  -2 -10   2   71.99   12.90
   1  10  -2  112.09   10.60
   1  10  -2  143.69   18.00
   1  10  -2  125.59    7.90
   1  10  -2  121.39    7.80
   1  10  -2  126.69   18.00
  -1 -10   2  117.39   13.00
  -1 -10   2  145.39   12.90
  -1 -10   2  134.69   18.10
  -1 -10   2  132.39   10.40
  -1 -10   2  137.79   18.30
  -1 -10   2  128.39   10.40
   0  10  -2    5.00    4.30
   0  10  -2   11.10    2.10
   0  10  -2    7.60    1.80
   0 -10   2    8.40    3.40
   0 -10   2   11.50    3.20
   0 -10   2    8.10    2.90
   0 -10   2    6.00    3.20
   0 -10   2    6.10    4.60
   0 -10   2   12.80    6.00
  -1  10  -2    2.20    3.70
  -1  10  -2    3.30    1.40
  -1  10  -2    4.30    1.60
   1 -10   2    2.40    2.50
   1 -10   2    0.50    1.80
   1 -10   2    0.40    1.60
   1 -10   2    5.50    3.10
   1 -10   2   -1.50    1.90
  -2  10  -2   -0.90    1.10
  -2  10  -2   -0.40    2.40
   2 -10   2   -0.30    2.00
   2 -10   2    2.40    3.20
   2 -10   2   -2.30    1.00
   2 -10   2    0.30    1.70
   2 -10   2   -0.30    1.40
  -3  10  -2   16.60    2.90
  -3  10  -2   15.50    5.90
  -3  10  -2   19.30    3.30
  -3  10  -2   14.60    6.80
   3 -10   2   17.20    6.10
   3 -10   2   17.40    4.60
   3 -10   2   15.30    5.60
   3 -10   2   16.20    3.90
   3 -10   2   18.90    3.80
  -4  10  -2   44.10   10.30
  -4  10  -2   40.10   15.10
  -4  10  -2   35.70    4.60
  -4  10  -2   38.40    5.50
   4 -10   2   37.50    6.90
   4 -10   2   40.70    5.70
   4 -10   2   32.30    8.80
   4 -10   2   35.10    5.70
   4 -10   2   46.30   10.30
  -5  10  -2    8.60    2.50
  -5  10  -2   11.80    2.80
  -5  10  -2    4.60    4.20
  -5  10  -2    8.50    5.40
   5 -10   2   13.30    3.50
   5 -10   2    7.30    5.40
   5 -10   2    6.00    3.10
   5 -10   2    9.20    6.00
   5 -10   2    7.80    3.10
  -6  10  -2   13.40    6.00
  -6  10  -2   23.90    4.10
  -6  10  -2   17.70    3.60
  -6  10  -2   15.20    7.00
   6 -10   2    7.80    4.80
   6 -10   2   14.40    6.70
   6 -10   2   25.50    4.80
   6 -10   2   19.00    4.50
   6 -10   2   22.60    5.50
   6 -10   2   17.00    5.00
  -7  10  -2   46.90   11.50
  -7  10  -2   22.10    4.30
   7 -10   2   25.90    8.20
   7 -10   2   38.70    7.10
   7 -10   2   37.10    6.30
   7 -10   2   40.20   10.70
  -8  10  -2   68.89   13.30
  -8  10  -2   89.69    8.00
   8 -10   2   81.99   10.30
   8 -10   2   58.09   12.50
   8 -10   2   78.19    9.90
   8 -10   2   47.50   11.80
   5   9  -2    9.30    6.00
   5   9  -2    0.10    1.20
   5   9  -2    1.40    2.70
   5   9  -2    1.30    1.30
  -5  -9   2    6.90    5.40
  -5  -9   2   -1.40    1.90
  -5  -9   2    4.30    2.90
  -5  -9   2    4.70    3.60
  -5  -9   2   -0.80    4.10
  -5  -9   2    4.50    2.70
   4   9  -2    3.40    1.50
   4   9  -2    1.80    3.20
   4   9  -2    5.90    4.80
   4   9  -2    0.90    1.90
   4   9  -2    2.20    1.40
  -4  -9   2    3.60    2.50
  -4  -9   2    1.20    3.90
  -4  -9   2    0.20    3.40
  -4  -9   2    4.60    2.90
  -4  -9   2   -1.80    2.20
   3   9  -2  100.09   18.30
   3   9  -2   79.09    6.00
   3   9  -2   86.49    6.10
   3   9  -2   69.99   12.90
   3   9  -2   90.99   10.10
  -3  -9   2   71.29    8.60
  -3  -9   2  104.29    8.80
  -3  -9   2   78.19   10.00
  -3  -9   2   79.79   14.00
  -3  -9   2   79.79   10.40
  -3  -9   2  102.89   16.10
   2   9  -2    0.00    3.30
   2   9  -2   -1.40    0.90
   2   9  -2   -0.10    1.00
  -2  -9   2    2.10    2.30
  -2  -9   2   -1.30    1.30
  -2  -9   2    1.80    3.10
  -2  -9   2   -0.80    1.70
  -2  -9   2    0.00    1.30
  -2  -9   2   -0.20    1.60
   1   9  -2  348.07   24.90
   1   9  -2  334.87   18.30
   1   9  -2  345.07   18.20
   1   9  -2  320.87   25.90
  -1  -9   2  339.07   26.00
  -1  -9   2  296.77   21.40
  -1  -9   2  386.36   20.80
  -1  -9   2  346.87   26.70
  -1  -9   2  348.37   22.60
  -1  -9   2  314.97   20.10
   0   9  -2  310.67   23.50
   0   9  -2  287.57   15.60
   0   9  -2  220.88   17.20
   0   9  -2  274.07   21.60
   0   9  -2  277.87   15.30
   0  -9   2  260.17   17.00
   0  -9   2  303.57   17.30
   0  -9   2  274.27   18.80
   0  -9   2  295.67   22.70
   0  -9   2  286.97   19.20
  -1   9  -2    2.80    1.50
  -1   9  -2    1.40    2.50
  -1   9  -2    1.50    3.30
  -1   9  -2    2.00    1.30
   1  -9   2    2.80    1.90
   1  -9   2    0.10    2.10
   1  -9   2   -0.30    1.40
   1  -9   2    2.20    3.10
   1  -9   2   -1.70    1.00
  -2   9  -2    4.40    3.70
  -2   9  -2    4.50    1.80
  -2   9  -2    3.90    3.60
  -2   9  -2    4.30    1.70
   2  -9   2   10.20    5.20
   2  -9   2    4.10    3.10
   2  -9   2    1.50    2.00
   2  -9   2    4.70    2.20
   2  -9   2    5.70    2.20
  -3   9  -2  174.78   11.00
  -3   9  -2  173.78   16.80
  -3   9  -2  186.78   17.30
   3  -9   2  179.58   11.80
   3  -9   2  182.58   16.80
   3  -9   2  159.78   13.10
   3  -9   2  158.68   15.90
   3  -9   2  177.38   12.20
  -4   9  -2  196.28   12.30
  -4   9  -2  215.78   18.90
  -4   9  -2  202.58   12.20
   4  -9   2  213.08   13.30
   4  -9   2  173.28   17.40
   4  -9   2  203.38   14.90
   4  -9   2  175.38   17.90
   4  -9   2  173.18   14.00
  -5   9  -2   86.69    6.80
  -5   9  -2   77.89    6.70
  -5   9  -2   58.29   11.10
   5  -9   2   84.69   13.30
   5  -9   2   77.79    8.50
   5  -9   2   89.09    7.50
   5  -9   2   92.99   10.40
   5  -9   2   55.29   11.10
  -6   9  -2   14.70    3.40
  -6   9  -2   21.50    3.90
  -6   9  -2   13.20    6.70
  -6   9  -2   21.60    6.60
   6  -9   2   19.30    4.80
   6  -9   2   15.10    6.10
   6  -9   2   19.90    4.00
   6  -9   2   14.00    3.70
   6  -9   2   14.80    6.70
  -7   9  -2   39.60    5.70
  -7   9  -2   36.10    5.20
  -7   9  -2   51.69   11.50
  -7   9  -2   29.10    8.70
   7  -9   2   37.10    5.70
   7  -9   2   36.20    9.70
   7  -9   2   51.79    7.60
   7  -9   2   29.30    9.90
   7  -9   2   29.20    5.60
   7  -9   2   25.70    5.10
  -8   9  -2    5.60    2.70
  -8   9  -2   -1.00    3.20
   8  -9   2    2.70    4.90
   8  -9   2    6.40    3.00
   8  -9   2    2.60    2.90
   8  -9   2    3.70    5.50
  -9   9  -2   15.90    3.90
  -9   9  -2   21.60    5.70
  -9   9  -2   23.70    9.40
   9  -9   2   27.80    9.60
   9  -9   2   14.70    4.40
   9  -9   2    8.90    6.70
   9  -9   2   22.70    5.30
   6   8  -2    0.90    4.00
   6   8  -2    0.80    1.50
   6   8  -2    0.20    1.40
   6   8  -2    1.60    2.40
  -6  -8   2    0.90    2.50
  -6  -8   2   -1.90    3.70
  -6  -8   2    0.10    2.90
  -6  -8   2    1.30    2.40
  -6  -8   2   -0.10    2.40
  -6  -8   2   -0.50    2.00
   5   8  -2    0.30    1.30
   5   8  -2    1.20    2.70
   5   8  -2    0.00    3.50
  -5  -8   2   -0.90    2.10
  -5  -8   2    4.00    3.20
  -5  -8   2    1.40    2.10
  -5  -8   2   -2.30    2.90
  -5  -8   2    0.20    1.80
   4   8  -2   33.50    4.10
   4   8  -2   27.10    6.50
   4   8  -2   33.30    9.00
   4   8  -2   31.40    4.10
  -4  -8   2   28.50    8.20
  -4  -8   2   35.20    5.70
  -4  -8   2   52.09    7.90
  -4  -8   2   23.60    5.20
  -4  -8   2   34.20    8.60
  -4  -8   2   25.40    5.00
   3   8  -2  509.85   26.50
   3   8  -2  502.05   26.30
   3   8  -2  481.45   28.90
   3   8  -2  536.35   35.80
  -3  -8   2  499.95   30.20
  -3  -8   2  513.45   28.60
  -3  -8   2  480.75   34.80
  -3  -8   2  499.45   35.20
  -3  -8   2  541.75   28.90
  -3  -8   2  459.55   29.30
   2   8  -2    0.40    1.20
   2   8  -2    1.10    2.40
   2   8  -2    0.70    1.60
   2   8  -2    0.50    1.20
   2   8  -2    2.10    3.20
  -2  -8   2    0.00    1.90
  -2  -8   2    1.10    2.50
  -2  -8   2   -1.80    1.90
  -2  -8   2    1.00    1.60
  -2  -8   2    1.30    1.70
   1   8  -2    9.00    2.10
   1   8  -2   10.50    2.20
   1   8  -2    4.90    3.40
   1   8  -2   11.70    3.30
   1   8  -2    8.30    3.50
  -1  -8   2   13.50    4.00
  -1  -8   2   11.60    2.90
  -1  -8   2    7.50    2.80
  -1  -8   2   11.70    5.20
  -1  -8   2    8.40    2.60
  -1  -8   2   14.60    5.60
   0   8  -2    0.00    1.00
   0   8  -2    1.90    1.90
   0   8  -2   -1.40    1.70
   0   8  -2   -0.10    2.70
   0   8  -2    0.10    1.10
   0  -8   2    0.70    1.60
   0  -8   2    3.10    2.10
   0  -8   2    0.80    2.40
  -1   8  -2  463.15   25.00
  -1   8  -2  408.96   28.40
  -1   8  -2  420.76   22.70
  -1   8  -2  432.76   22.60
  -1   8  -2  445.56   29.50
   1  -8   2  395.06   23.90
   1  -8   2  434.66   27.80
   1  -8   2  425.06   25.40
   1  -8   2  435.96   29.00
  -2   8  -2  379.36   26.80
  -2   8  -2  380.96   22.20
  -2   8  -2  381.06   20.70
  -2   8  -2  398.96   27.00
  -2   8  -2  388.96   20.50
   2  -8   2  365.76   26.20
   2  -8   2  354.06   25.70
   2  -8   2  407.16   22.30
   2  -8   2  354.56   22.70
  -3   8  -2   10.50    2.50
  -3   8  -2   12.00    2.50
  -3   8  -2    5.70    3.50
  -3   8  -2   11.70    4.70
   3  -8   2    5.50    3.30
   3  -8   2   11.10    2.60
   3  -8   2    9.30    3.30
   3  -8   2    5.90    2.20
   3  -8   2   11.00    4.70
  -4   8  -2    1.60    1.40
  -4   8  -2   -0.90    1.00
  -4   8  -2    3.50    3.50
  -4   8  -2    1.20    2.80
   4  -8   2    1.70    2.50
   4  -8   2    1.10    1.40
   4  -8   2    2.00    1.90
   4  -8   2    1.40    1.40
   4  -8   2   -0.40    2.00
  -5   8  -2   22.70    3.80
  -5   8  -2   28.90    7.90
  -5   8  -2   32.70    4.50
   5  -8   2   31.60    8.50
   5  -8   2   24.20    4.10
   5  -8   2   30.80    8.40
   5  -8   2   30.30    7.20
   5  -8   2   30.90    6.40
  -6   8  -2   51.79    6.00
  -6   8  -2   32.30   11.70
  -6   8  -2   47.70    5.70
   6  -8   2   43.30    6.50
   6  -8   2   50.59    6.30
   6  -8   2   48.80   11.30
   6  -8   2   47.90    9.40
   6  -8   2   49.50    6.50
  -7   8  -2   32.50    8.40
  -7   8  -2   37.30    5.20
  -7   8  -2   25.60    4.50
   7  -8   2   19.70    4.70
   7  -8   2   32.70    5.90
   7  -8   2   37.60    9.80
   7  -8   2   24.10    8.70
  -8   8  -2    8.00    2.80
  -8   8  -2    2.00    3.90
  -8   8  -2   17.10    7.20
  -8   8  -2    7.00    2.80
   8  -8   2   17.30    7.30
   8  -8   2   17.40    4.20
   8  -8   2    7.80    5.00
   8  -8   2   11.70    3.80
   8  -8   2    5.70    3.00
   8  -8   2   14.30    4.00
  -9   8  -2    0.90    3.60
  -9   8  -2   -0.90    1.70
  -9   8  -2   -1.50    1.70
   9  -8   2   -2.30    3.80
   9  -8   2   -0.40    2.40
   9  -8   2    1.20    2.00
   9  -8   2   -1.00    4.00
   7   7  -2    1.20    2.30
   7   7  -2    4.90    5.50
   7   7  -2    5.70    2.40
   7   7  -2    4.20    2.80
  -7  -7   2    2.30    4.10
  -7  -7   2    3.60    2.70
  -7  -7   2    5.60    3.00
  -7  -7   2   10.90    8.00
  -7  -7   2    0.30    2.40
   6   7  -2   40.60    5.10
   6   7  -2   49.60    7.10
   6   7  -2   39.20    8.30
   6   7  -2   49.30   12.10
   6   7  -2   41.20    5.10
  -6  -7   2   44.20    7.00
  -6  -7   2   42.60    6.90
  -6  -7   2   57.69   13.30
  -6  -7   2   45.90    6.90
  -6  -7   2   31.40    9.00
  -6  -7   2   47.10    7.80
   5   7  -2   53.49    8.70
   5   7  -2   64.19    5.90
   5   7  -2   97.99   16.10
   5   7  -2   70.59    7.60
  -5  -7   2   82.59   15.30
  -5  -7   2   64.39    7.90
  -5  -7   2   76.59    8.70
  -5  -7   2   68.69    9.00
  -5  -7   2   64.39   12.20
  -5  -7   2   64.99    8.30
   4   7  -2    1.70    3.70
   4   7  -2    3.60    3.00
   4   7  -2    0.70    1.80
   4   7  -2    3.20    1.70
   4   7  -2    2.60    1.60
  -4  -7   2    0.50    2.70
  -4  -7   2    3.40    2.00
  -4  -7   2    0.40    1.80
  -4  -7   2    0.70    2.00
  -4  -7   2    4.70    3.80
   3   7  -2   64.69    7.60
   3   7  -2   85.19   13.60
   3   7  -2   57.69    5.20
   3   7  -2   84.69   11.40
   3   7  -2   57.99    5.10
  -3  -7   2   52.79    7.10
  -3  -7   2   74.09    7.60
  -3  -7   2   55.49   10.00
  -3  -7   2   63.09    8.10
  -3  -7   2   63.39    7.20
  -3  -7   2   61.39   11.80
   2   7  -2    1.70    2.00
   2   7  -2    0.00    2.60
   2   7  -2    0.20    1.10
   2   7  -2   -0.70    1.40
   2   7  -2   -0.10    0.90
  -2  -7   2    1.80    3.10
  -2  -7   2    2.80    2.30
  -2  -7   2   -1.60    1.60
  -2  -7   2   -0.40    1.30
  -2  -7   2   -0.90    1.10
  -2  -7   2   -1.60    0.90
   1   7  -2   47.80    6.00
   1   7  -2   45.50    3.90
   1   7  -2   40.10    4.40
   1   7  -2   37.40    8.20
   1   7  -2   57.19    8.80
  -1  -7   2   45.10    6.30
  -1  -7   2   43.80    5.20
  -1  -7   2   34.70    4.70
  -1  -7   2   31.30    7.60
  -1  -7   2   43.50    8.70
  -1  -7   2   38.10    5.70
   0   7  -2   13.20    2.30
   0   7  -2    8.60    2.80
   0   7  -2   10.80    2.20
   0   7  -2    9.80    3.60
   0  -7   2   15.00    4.20
   0  -7   2   13.30    2.90
   0  -7   2    7.80    2.20
   0  -7   2    6.60    3.10
  -1   7  -2   13.90    2.40
  -1   7  -2   19.40    5.50
  -1   7  -2   16.90    2.70
  -1   7  -2   14.70    5.20
   1  -7   2   10.50    2.60
   1  -7   2   13.90    4.50
   1  -7   2   14.40    3.30
   1  -7   2    8.40    3.30
   1  -7   2   17.20    3.00
  -2   7  -2  154.38   13.70
  -2   7  -2  137.09   13.50
  -2   7  -2  144.69    9.00
  -2   7  -2  134.49    8.70
   2  -7   2  125.49   12.50
   2  -7   2  143.09    9.20
   2  -7   2  140.69   10.50
   2  -7   2  124.29    9.10
   2  -7   2  149.88   13.40
  -3   7  -2    2.20    2.90
  -3   7  -2    3.40    2.90
  -3   7  -2    1.00    1.20
  -3   7  -2   -0.30    1.10
   3  -7   2    0.60    1.30
   3  -7   2    1.00    2.40
   3  -7   2   -0.70    1.40
   3  -7   2   -0.70    0.90
  -4   7  -2  614.94   39.40
  -4   7  -2  616.24   38.60
  -4   7  -2  645.44   32.80
   4  -7   2  652.83   33.60
   4  -7   2  629.74   32.90
   4  -7   2  608.34   34.20
   4  -7   2  667.13   39.10
   4  -7   2  575.34   39.00
  -5   7  -2  490.55   33.00
  -5   7  -2  511.25   34.40
  -5   7  -2  489.55   26.80
  -5   7  -2  508.85   27.90
   5  -7   2  491.95   34.20
   5  -7   2  436.26   27.00
   5  -7   2  498.85   28.10
   5  -7   2  506.55   27.60
   5  -7   2  476.95   32.50
   5  -7   2  538.35   27.10
  -6   7  -2   60.79   11.20
  -6   7  -2   79.19    6.60
  -6   7  -2   68.69    7.30
   6  -7   2   68.09   15.80
   6  -7   2   79.79    8.50
   6  -7   2   63.59   10.90
   6  -7   2   76.79    6.80
   6  -7   2   66.09    8.70
  -7   7  -2  326.77   18.70
  -7   7  -2  325.47   26.00
  -7   7  -2  326.67   18.90
  -7   7  -2  233.68   24.40
   7  -7   2  278.47   24.60
   7  -7   2  296.57   19.00
   7  -7   2  316.27   27.00
   7  -7   2  304.97   18.60
  -8   7  -2   49.50    6.40
  -8   7  -2   62.09   13.30
  -8   7  -2   78.39   15.00
   8  -7   2   45.50   10.70
   8  -7   2   58.49    7.10
   8  -7   2   44.00    6.70
   8  -7   2   39.50    9.10
   8  -7   2   55.69    7.40
   8  -7   2   67.69    8.10
  -9   7  -2   16.60    4.30
  -9   7  -2   29.20    5.00
  -9   7  -2   19.00    7.40
   9  -7   2   27.30    5.40
   9  -7   2   18.20    4.50
   9  -7   2   27.50   17.00
   9  -7   2   22.90    9.50
 -10   7  -2   62.79    8.10
 -10   7  -2   87.19   16.90
  10  -7   2   87.69   18.50
  10  -7   2   65.19    8.90
  10  -7   2   65.79    8.60
   8   6  -2    3.50    5.70
   8   6  -2    5.90    2.60
   8   6  -2    5.50    3.20
  -8  -6   2    6.90    6.80
  -8  -6   2   17.40    6.50
  -8  -6   2   11.50    3.90
  -8  -6   2    4.40    5.30
   7   6  -2   79.79    7.10
   7   6  -2   94.69   16.90
   7   6  -2   93.29   16.50
   7   6  -2   79.99    9.40
   7   6  -2   68.09    9.70
  -7  -6   2   98.59   11.20
  -7  -6   2   69.69   13.30
  -7  -6   2   73.69    9.20
  -7  -6   2   77.79    9.70
  -7  -6   2   57.59   13.00
   6   6  -2   34.70    9.30
   6   6  -2   40.70    5.20
   6   6  -2   30.90    6.20
   6   6  -2   44.30    5.50
   6   6  -2   45.10    6.60
  -6  -6   2   42.10    6.50
  -6  -6   2   42.50    6.40
  -6  -6   2   43.70    7.20
  -6  -6   2   28.60    5.40
  -6  -6   2   40.60   10.70
   5   6  -2   90.89   11.70
   5   6  -2   56.09   11.10
   5   6  -2   67.59    8.00
   5   6  -2   72.59    6.30
  -5  -6   2   82.29    9.20
  -5  -6   2   64.79    8.40
  -5  -6   2   94.19   15.70
  -5  -6   2   96.49    8.20
  -5  -6   2   70.69   12.30
   4   6  -2  611.74   32.10
   4   6  -2  621.24   32.20
   4   6  -2  641.04   36.40
   4   6  -2  583.14   33.60
   4   6  -2  630.94   40.50
  -4  -6   2  648.04   34.80
  -4  -6   2  653.83   41.30
  -4  -6   2  663.53   33.80
  -4  -6   2  536.95   32.90
  -4  -6   2  612.34   34.10
  -4  -6   2  605.14   40.00
   3   6  -2  108.89    9.10
   3   6  -2  117.49    8.10
   3   6  -2  115.19    7.90
   3   6  -2  133.69   11.50
   3   6  -2  106.09   14.00
  -3  -6   2  128.49   16.00
  -3  -6   2  129.29   10.10
  -3  -6   2  126.89    9.10
  -3  -6   2  131.09   13.60
  -3  -6   2  105.19    8.60
  -3  -6   2  131.69   10.10
   2   6  -2  144.79   10.10
   2   6  -2  129.59    8.40
   2   6  -2  134.69   11.70
   2   6  -2  137.29    8.70
   2   6  -2  135.79   13.50
  -2  -6   2  142.79    9.50
  -2  -6   2  124.39    9.90
  -2  -6   2  157.48   14.20
  -2  -6   2  117.29    8.90
  -2  -6   2  144.59   10.50
  -2  -6   2  115.99   12.60
   1   6  -2   45.00    3.90
   1   6  -2   40.80    5.30
   1   6  -2   38.80    3.60
   1   6  -2   37.80    6.70
   1   6  -2   35.50    6.80
  -1  -6   2   34.60    4.40
  -1  -6   2   39.80    4.60
  -1  -6   2   32.60    4.80
  -1  -6   2   46.90    8.70
  -1  -6   2   42.70    7.20
  -1  -6   2   45.40    5.70
   0   6  -2    8.80    2.40
   0   6  -2    9.90    1.90
   0   6  -2    8.30    3.30
   0   6  -2   13.90    2.30
   0   6  -2   11.20    3.90
   0  -6   2   12.60    3.80
   0  -6   2   12.10    3.60
   0  -6   2    9.50    2.60
   0  -6   2    7.60    2.10
   0  -6   2   12.20    2.40
  -1   6  -2  384.56   20.00
  -1   6  -2  384.16   24.80
  -1   6  -2  378.86   20.10
  -1   6  -2  397.26   24.70
  -1   6  -2  387.16   21.30
   1  -6   2  397.26   24.80
   1  -6   2  363.06   20.40
   1  -6   2  339.77   23.60
   1  -6   2  373.76   20.40
   1  -6   2  377.76   21.60
  -2   6  -2  828.82   42.00
  -2   6  -2  820.52   42.10
  -2   6  -2  889.21   48.00
  -2   6  -2  822.42   43.00
  -2   6  -2  853.01   47.50
   2  -6   2  771.82   42.40
   2  -6   2  845.12   43.60
   2  -6   2  911.51   42.50
   2  -6   2  835.92   47.00
  -3   6  -2  169.28   14.50
  -3   6  -2  159.88    9.80
  -3   6  -2  168.68   14.10
  -3   6  -2  163.28    9.90
   3  -6   2  159.68   13.70
   3  -6   2  139.89   13.60
   3  -6   2  133.89    9.90
   3  -6   2  170.78   10.10
   3  -6   2  168.48   11.00
  -4   6  -2   88.79   12.80
  -4   6  -2   82.09    6.20
  -4   6  -2   95.69   12.00
   4  -6   2   71.99    6.60
   4  -6   2   75.69    6.40
   4  -6   2   89.59    6.40
   4  -6   2   56.99    9.50
  -5   6  -2  195.78   11.80
  -5   6  -2  176.78   11.40
  -5   6  -2  146.39   15.90
  -5   6  -2  190.68   16.60
   5  -6   2  191.98   12.10
   5  -6   2  187.98   11.60
   5  -6   2  177.68   12.00
   5  -6   2  187.58   12.40
   5  -6   2  165.78   15.60
   5  -6   2  196.48   17.70
  -6   6  -2   13.90    2.90
  -6   6  -2   14.30    5.20
  -6   6  -2   14.00    3.20
  -6   6  -2   28.90    8.30
   6  -6   2   14.30    3.20
   6  -6   2   16.70    3.70
   6  -6   2   16.40    3.50
   6  -6   2   27.00    8.30
   6  -6   2    8.10    3.80
   6  -6   2   19.50    3.50
  -7   6  -2  156.08   11.30
  -7   6  -2  165.78   11.60
  -7   6  -2  179.38   17.50
   7  -6   2  177.88   11.90
   7  -6   2  142.19   11.50
   7  -6   2  155.18   20.40
   7  -6   2  156.68   16.80
  -8   6  -2   73.69    7.70
  -8   6  -2   61.29   12.10
  -8   6  -2   45.70    9.50
   8  -6   2   66.49    8.70
   8  -6   2   62.29    7.80
   8  -6   2   44.50   10.60
   8  -6   2   60.09   11.20
  -9   6  -2   14.40    6.70
  -9   6  -2   17.70    4.00
  -9   6  -2    9.70    7.30
  -9   6  -2   12.80    3.90
   9  -6   2   14.70    4.20
   9  -6   2   18.80    4.30
   9  -6   2   17.80    8.30
   9  -6   2   21.00    8.60
   9  -6   2   17.90    4.20
   9  -6   2   13.20    3.90
 -10   6  -2    3.60    2.60
 -10   6  -2    4.20    5.70
  10  -6   2    0.50    2.10
  10  -6   2    0.00    3.70
   8   5  -2    0.70    2.90
   8   5  -2    5.60    2.50
  -8  -5   2    0.70    3.10
  -8  -5   2    4.90    3.50
  -8  -5   2    0.30    4.80
  -8  -5   2    6.20    3.00
   7   5  -2   59.59    7.60
   7   5  -2   51.79    6.30
   7   5  -2   75.89    7.50
   7   5  -2   46.50   10.60
  -7  -5   2   39.20    9.60
  -7  -5   2   41.10    6.60
  -7  -5   2   72.99   15.70
  -7  -5   2   63.09    9.20
  -7  -5   2   60.89    8.40
   6   5  -2   30.10    5.30
   6   5  -2   39.00   10.10
   6   5  -2   32.90    4.70
   6   5  -2   28.30    5.60
   6   5  -2   34.70    4.80
  -6  -5   2   22.10    7.50
  -6  -5   2   29.10   10.00
  -6  -5   2   28.10    5.10
  -6  -5   2   18.20    4.50
  -6  -5   2   21.50    4.40
  -6  -5   2   28.90    5.20
   5   5  -2    1.60    3.10
   5   5  -2    3.40    1.70
   5   5  -2   -0.80    1.20
   5   5  -2    5.10    2.60
   5   5  -2    0.50    3.10
   5   5  -2    4.80    1.90
  -5  -5   2    3.30    2.20
  -5  -5   2    2.20    2.10
  -5  -5   2    3.30    2.00
  -5  -5   2    4.70    4.20
  -5  -5   2    4.90    2.20
  -5  -5   2    5.70    4.30
   4   5  -2   44.20    5.00
   4   5  -2   46.40    6.40
   4   5  -2   36.60    8.60
   4   5  -2   51.19    4.70
   4   5  -2   47.00    6.20
  -4  -5   2   57.99    6.40
  -4  -5   2   50.69    6.40
  -4  -5   2   45.30    9.50
  -4  -5   2   40.80    5.80
  -4  -5   2   57.69   10.90
   3   5  -2   30.40    7.10
   3   5  -2   29.60    3.60
   3   5  -2   32.30    3.80
   3   5  -2   26.60    4.90
   3   5  -2   30.10    4.40
  -3  -5   2   34.70    4.80
  -3  -5   2   26.30    3.90
  -3  -5   2   33.00    4.40
  -3  -5   2   34.40    7.80
  -3  -5   2   26.40    4.50
  -3  -5   2   23.70    6.50
   2   5  -2   21.40    3.70
   2   5  -2   24.00    4.90
   2   5  -2   16.80    4.80
   2   5  -2   17.90    2.70
   2   5  -2   18.70    2.80
  -2  -5   2   20.60    5.70
  -2  -5   2   22.40    3.50
  -2  -5   2   15.20    3.20
  -2  -5   2   18.30    3.60
  -2  -5   2   12.10    2.40
   1   5  -2   18.50    3.30
   1   5  -2   22.70    2.90
   1   5  -2   18.80    2.70
   1   5  -2   13.70    4.50
   1   5  -2   23.70    5.00
  -1  -5   2   13.80    4.40
  -1  -5   2   19.20    5.00
  -1  -5   2   19.80    3.40
  -1  -5   2   19.50    2.90
  -1  -5   2   25.60    3.40
  -1  -5   2   21.80    3.80
   0   5  -2 1120.39   55.39
   0   5  -2 1136.79   60.29
   0   5  -2 1162.78   56.69
   0   5  -2 1103.59   55.59
   0   5  -2 1193.48   59.69
   0  -5   2 1140.19   56.89
   0  -5   2 1093.59   59.79
   0  -5   2 1199.08   55.99
   0  -5   2 1162.08   58.79
   0  -5   2 1015.90   55.69
  -1   5  -2  199.38   12.50
  -1   5  -2  221.88   15.70
  -1   5  -2  210.18   11.80
  -1   5  -2  191.58   14.90
  -1   5  -2  202.38   11.80
   1  -5   2  209.58   15.30
   1  -5   2  217.58   12.10
   1  -5   2  204.88   14.90
   1  -5   2  204.28   11.90
   1  -5   2  232.78   13.10
  -2   5  -2  729.73   37.60
  -2   5  -2  779.32   37.70
  -2   5  -2  786.42   42.20
  -2   5  -2  723.43   42.00
  -2   5  -2  771.42   38.30
   2  -5   2  790.32   38.70
   2  -5   2  768.32   37.70
   2  -5   2  697.93   37.70
   2  -5   2  683.13   41.30
   2  -5   2  774.12   42.30
  -3   5  -2   17.20    2.60
  -3   5  -2    9.10    3.60
  -3   5  -2   19.10    5.40
  -3   5  -2   12.20    2.30
   3  -5   2   12.90    2.60
   3  -5   2   15.20    3.00
   3  -5   2    9.00    3.50
   3  -5   2   17.50    2.60
   3  -5   2   10.20    3.80
  -4   5  -2    3.80    2.60
  -4   5  -2    4.00    2.70
  -4   5  -2    1.10    1.20
  -4   5  -2    2.20    1.20
   4  -5   2    5.10    1.90
   4  -5   2    1.40    2.10
   4  -5   2    4.20    1.60
   4  -5   2    4.30    1.70
   4  -5   2    2.50    1.40
   4  -5   2    1.10    3.00
  -5   5  -2  142.59    9.20
  -5   5  -2  131.09   13.90
  -5   5  -2  141.89   13.50
  -5   5  -2  141.39    9.40
   5  -5   2  118.39    9.20
   5  -5   2  133.69    9.50
   5  -5   2  141.49   13.40
   5  -5   2  146.19    9.70
   5  -5   2  131.89   13.90
   5  -5   2  138.89    9.30
  -6   5  -2    1.60    1.60
  -6   5  -2    2.90    3.00
  -6   5  -2    3.70    1.80
  -6   5  -2    2.90    3.90
   6  -5   2    0.00    2.20
   6  -5   2    5.40    2.10
   6  -5   2    3.40    1.80
   6  -5   2    5.80    2.10
   6  -5   2    5.50    3.70
   6  -5   2    1.50    1.60
  -7   5  -2  276.67   23.30
  -7   5  -2  301.07   18.00
  -7   5  -2  258.67   24.20
  -7   5  -2  308.77   17.70
   7  -5   2  273.37   24.60
   7  -5   2  303.27   17.90
   7  -5   2  285.27   23.80
  -8   5  -2   45.70   11.70
  -8   5  -2   47.60   11.20
  -8   5  -2   66.89    7.20
   8  -5   2   56.59    7.20
   8  -5   2   57.09    6.60
   8  -5   2   50.39   10.60
   8  -5   2   26.20    8.00
  -9   5  -2    6.00    5.20
  -9   5  -2    1.10    2.20
  -9   5  -2   -0.40    2.00
  -9   5  -2    3.20    4.30
   9  -5   2    4.70    2.50
   9  -5   2    4.90    2.80
   9  -5   2    0.20    2.00
   9  -5   2    0.50    4.40
   9  -5   2    2.10    2.10
   9  -5   2    4.70    5.20
 -10   5  -2    0.40    4.00
 -10   5  -2    0.80    2.00
  10  -5   2   -0.30    6.30
  10  -5   2    0.10    2.10
  10  -5   2    1.70    2.20
  10  -5   2   -3.10    3.80
   9   4  -2  123.59   21.10
   9   4  -2   92.39   10.50
   9   4  -2   86.89    9.50
   9   4  -2   98.89    8.70
  -9  -4   2   87.99   10.30
  -9  -4   2  102.29   20.80
  -9  -4   2   78.59   16.10
  -9  -4   2  110.59   12.00
   8   4  -2   21.30    8.60
   8   4  -2   13.00    4.10
   8   4  -2   20.60    8.10
   8   4  -2   15.50    3.60
  -8  -4   2   11.90    4.00
  -8  -4   2   10.40    6.10
  -8  -4   2   14.50    4.00
  -8  -4   2   24.50    9.00
  -8  -4   2   21.00    4.80
   7   4  -2   76.59   14.90
   7   4  -2   65.39    7.20
   7   4  -2   70.29    8.90
   7   4  -2   71.09    8.10
   7   4  -2   56.59    6.70
  -7  -4   2   63.79   11.90
  -7  -4   2   47.30    6.90
  -7  -4   2   54.69   11.60
  -7  -4   2   84.29    9.40
  -7  -4   2   84.29    9.20
   6   4  -2   15.80    3.70
   6   4  -2    7.00    4.70
   6   4  -2   19.60    3.70
   6   4  -2   17.20    3.40
   6   4  -2   21.40    4.40
  -6  -4   2   19.20    4.10
  -6  -4   2   12.50    3.40
  -6  -4   2   10.80    6.10
  -6  -4   2   10.30    3.10
   5   4  -2   44.30    5.80
   5   4  -2   54.99   10.10
   5   4  -2   42.10    5.80
   5   4  -2   46.20    5.10
   5   4  -2   41.30    9.00
   5   4  -2   29.90    4.30
  -5  -4   2   55.99    6.30
  -5  -4   2   60.99   11.80
  -5  -4   2   37.40    5.10
  -5  -4   2   38.60    5.70
  -5  -4   2   22.50    6.30
  -5  -4   2   39.00    5.20
   4   4  -2  671.73   33.80
   4   4  -2  701.93   41.10
   4   4  -2  645.14   34.40
   4   4  -2  661.23   33.60
   4   4  -2  666.33   35.00
  -4  -4   2  687.63   35.10
  -4  -4   2  666.43   34.40
  -4  -4   2  669.03   41.00
  -4  -4   2  580.54   33.80
  -4  -4   2  619.44   39.60
  -4  -4   2  603.04   34.30
   3   4  -2   -0.80    1.30
   3   4  -2   -0.10    1.00
   3   4  -2   -0.50    1.00
   3   4  -2    0.10    1.10
   3   4  -2   -0.40    2.00
   3   4  -2    0.80    1.10
  -3  -4   2    1.50    2.30
  -3  -4   2    0.70    1.10
  -3  -4   2   -0.20    1.60
  -3  -4   2    1.10    1.20
  -3  -4   2    1.50    1.30
  -3  -4   2   -0.90    0.90
   2   4  -2   10.10    2.40
   2   4  -2   16.10    2.50
   2   4  -2   13.90    4.80
   2   4  -2   14.30    2.40
   2   4  -2   10.80    2.70
  -2  -4   2   13.80    2.50
  -2  -4   2   12.60    2.70
  -2  -4   2   16.00    5.00
  -2  -4   2   11.50    3.60
  -2  -4   2   14.10    3.00
  -2  -4   2   14.00    2.50
   1   4  -2  928.21   52.39
   1   4  -2 1074.29   55.19
   1   4  -2 1006.70   53.09
   1   4  -2 1037.00   51.29
   1   4  -2 1050.09   50.39
  -1  -4   2  915.21   50.49
  -1  -4   2  995.90   54.59
  -1  -4   2 1044.00   51.39
  -1  -4   2 1044.60   51.39
  -1  -4   2 1089.59   54.99
  -1  -4   2 1102.99   50.89
   0   4  -2  763.52   41.30
   0   4  -2  770.02   38.40
   0   4  -2  775.52   38.30
   0   4  -2  767.82   42.20
   0   4  -2  758.92   39.10
   0  -4   2  755.42   40.80
   0  -4   2  848.22   38.70
   0  -4   2  769.32   41.90
   0  -4   2  744.73   39.10
  -1   4  -2   79.49    5.20
  -1   4  -2   81.49    5.20
  -1   4  -2   74.49    5.60
  -1   4  -2   63.29    7.10
   1  -4   2   66.59    5.00
   1  -4   2   80.69    7.70
   1  -4   2   73.99    5.30
   1  -4   2   65.49    7.10
   1  -4   2   78.39    5.80
  -2   4  -2  745.33   39.30
  -2   4  -2  806.02   39.70
  -2   4  -2  783.32   43.50
  -2   4  -2  770.02   39.40
  -2   4  -2  783.92   43.10
   2  -4   2  798.62   43.50
   2  -4   2  819.82   39.40
   2  -4   2  807.12   40.00
   2  -4   2  816.42   43.10
   2  -4   2  807.72   39.60
  -3   4  -2  123.19   11.10
  -3   4  -2  124.59   11.60
  -3   4  -2  124.99    8.00
  -3   4  -2  126.69    7.80
   3  -4   2  118.89   11.40
   3  -4   2  120.29    8.10
   3  -4   2  129.99    8.30
   3  -4   2  134.89   11.20
   3  -4   2  119.59    8.00
   3  -4   2  129.09    7.90
  -4   4  -2  345.27   24.00
  -4   4  -2  350.76   18.60
  -4   4  -2  343.97   22.90
   4  -4   2  338.37   18.60
   4  -4   2  356.96   18.90
   4  -4   2  337.47   22.60
   4  -4   2  344.97   18.90
   4  -4   2  321.97   23.40
  -5   4  -2    8.40    2.20
  -5   4  -2   10.00    2.30
  -5   4  -2   14.20    4.40
  -5   4  -2    8.00    3.70
   5  -4   2   18.60    5.60
   5  -4   2   10.90    2.30
   5  -4   2    5.80    3.30
   5  -4   2   10.90    2.50
   5  -4   2    9.70    2.30
   5  -4   2    9.70    2.30
  -6   4  -2    0.00    2.70
  -6   4  -2    2.00    1.40
  -6   4  -2    1.20    1.40
   6  -4   2    0.60    2.70
   6  -4   2    1.80    2.40
   6  -4   2    1.10    1.30
   6  -4   2    0.10    1.30
   6  -4   2    1.20    1.30
  -7   4  -2  153.78   10.90
  -7   4  -2  161.08   17.50
  -7   4  -2  168.98   11.70
  -7   4  -2  175.98   16.70
   7  -4   2  179.68   18.00
   7  -4   2  140.59   11.00
   7  -4   2  156.18   16.20
   7  -4   2  171.58   11.30
   7  -4   2  163.68   11.60
  -8   4  -2  102.09   16.10
  -8   4  -2  153.88   16.20
  -8   4  -2  128.19    9.60
   8  -4   2  165.08   21.70
   8  -4   2  115.09   16.20
   8  -4   2  111.39    9.70
  -9   4  -2   14.00    7.00
  -9   4  -2    3.00    3.90
  -9   4  -2    9.40    2.90
  -9   4  -2    8.40    3.20
   9  -4   2    4.90    5.60
   9  -4   2   11.30    3.40
   9  -4   2    8.30    3.30
   9  -4   2    5.30    4.60
   9  -4   2    7.70    3.10
 -10   4  -2    1.90    2.40
 -10   4  -2   -2.70    3.50
 -10   4  -2   -1.10    3.40
  10  -4   2   -0.50    4.10
  10  -4   2    2.10    1.90
   9   3  -2    1.30    3.90
   9   3  -2    0.00    1.70
   9   3  -2    3.10    2.60
   9   3  -2    0.60    2.20
  -9  -3   2    0.80    2.00
  -9  -3   2    3.50    2.40
  -9  -3   2    3.20    4.10
  -9  -3   2    5.90    6.30
   8   3  -2   35.80    6.50
   8   3  -2   45.60    6.40
   8   3  -2   15.70    8.90
   8   3  -2   34.80    5.20
   8   3  -2   42.20   11.30
  -8  -3   2   34.10    9.30
  -8  -3   2   45.00   11.50
  -8  -3   2   41.30    6.30
  -8  -3   2   44.50    6.80
   7   3  -2   64.89   12.60
   7   3  -2   78.69    7.20
   7   3  -2   84.99    9.50
   7   3  -2   84.49    7.70
   7   3  -2   77.69    7.10
  -7  -3   2   62.99   11.80
  -7  -3   2   80.19    9.00
  -7  -3   2  117.19   18.60
  -7  -3   2   92.19    8.40
  -7  -3   2   81.79    7.60
   6   3  -2  245.78   14.90
   6   3  -2  285.47   22.80
   6   3  -2  237.28   15.80
   6   3  -2  230.58   15.10
   6   3  -2  214.38   14.40
   6   3  -2  259.77   21.20
  -6  -3   2  246.98   21.30
  -6  -3   2  243.18   15.60
  -6  -3   2  215.18   14.90
  -6  -3   2  246.78   15.60
  -6  -3   2  253.37   22.40
   5   3  -2   57.59    5.80
   5   3  -2   45.10    5.90
   5   3  -2   45.70    5.10
   5   3  -2   50.29    5.70
   5   3  -2   46.20    9.10
  -5  -3   2   43.90    5.50
  -5  -3   2   60.49   11.30
  -5  -3   2   38.20    5.30
  -5  -3   2   35.30    4.90
   4   3  -2  578.94   35.20
   4   3  -2  583.94   29.90
   4   3  -2  580.74   30.30
   4   3  -2  587.54   36.00
   4   3  -2  596.44   30.70
   4   3  -2  608.34   30.00
  -4  -3   2  553.44   30.00
  -4  -3   2  558.34   30.50
  -4  -3   2  585.14   30.30
  -4  -3   2  531.95   35.60
  -4  -3   2  546.15   30.10
  -4  -3   2  535.85   34.90
   3   3  -2   96.59    6.40
   3   3  -2   92.49    9.60
   3   3  -2   95.69    6.90
   3   3  -2   97.29    6.30
   3   3  -2   86.59    6.60
   3   3  -2   60.69   10.60
  -3  -3   2   88.49    6.80
  -3  -3   2   97.69   10.40
  -3  -3   2   76.99    6.50
  -3  -3   2  107.79   10.30
  -3  -3   2   78.09    6.20
  -3  -3   2   87.89    6.50
   2   3  -2   70.29    5.10
   2   3  -2   73.79    7.90
   2   3  -2   80.99    6.10
   2   3  -2   92.19   10.70
   2   3  -2   77.29    5.70
   2   3  -2   65.49    5.50
  -2  -3   2   71.69    5.30
  -2  -3   2   73.79    8.00
  -2  -3   2   70.49    5.60
  -2  -3   2   69.39    5.50
  -2  -3   2   76.69    9.90
  -2  -3   2   74.09    5.40
   1   3  -2   39.10    5.10
   1   3  -2   38.30    4.00
   1   3  -2   24.00    4.60
   1   3  -2   28.70    2.70
   1   3  -2   33.80    3.00
  -1  -3   2   29.10    3.20
  -1  -3   2   31.90    3.20
  -1  -3   2   31.50    3.50
  -1  -3   2   37.50    6.10
  -1  -3   2   25.60    3.10
   0   3  -2   52.09    5.50
   0   3  -2   51.29    3.60
   0   3  -2   51.79    3.80
   0   3  -2   48.40    4.00
   0   3  -2   50.09    6.60
   0  -3   2   49.50    5.10
   0  -3   2   45.70    3.60
   0  -3   2   60.29    7.40
   0  -3   2   47.70    4.10
   0  -3   2   47.90    3.70
  -1   3  -2  340.47   17.80
  -1   3  -2  355.26   20.70
  -1   3  -2  327.47   20.40
  -1   3  -2  344.37   17.80
  -1   3  -2  344.37   18.10
   1  -3   2  345.57   17.70
   1  -3   2  339.37   20.30
   1  -3   2  363.16   18.00
   1  -3   2  357.46   20.50
   1  -3   2  343.57   18.10
  -2   3  -2    2.60    1.10
  -2   3  -2    1.70    1.80
  -2   3  -2    3.60    3.60
  -2   3  -2    6.60    1.50
  -2   3  -2    6.00    1.40
   2  -3   2    4.60    1.20
   2  -3   2    3.10    1.90
   2  -3   2    6.10    1.50
   2  -3   2    2.40    1.70
   2  -3   2    4.40    1.30
  -3   3  -2 1029.40   53.69
  -3   3  -2 1017.20   49.00
  -3   3  -2 1012.70   48.80
  -3   3  -2  982.00   52.79
   3  -3   2  987.00   48.70
   3  -3   2 1029.50   53.59
   3  -3   2  877.01   48.70
   3  -3   2  957.60   49.00
   3  -3   2 1046.70   48.90
  -4   3  -2 1059.89   55.69
  -4   3  -2 1046.40   51.09
  -4   3  -2  995.20   56.49
  -4   3  -2 1012.90   51.19
   4  -3   2 1027.70   50.99
   4  -3   2 1007.40   56.39
   4  -3   2 1025.20   51.39
   4  -3   2 1050.99   51.39
   4  -3   2 1048.70   55.49
  -5   3  -2  136.99   13.60
  -5   3  -2  145.29    8.90
  -5   3  -2  137.39    9.10
  -5   3  -2  140.39   12.70
  -5   3  -2  135.49    9.00
   5  -3   2  139.09   13.60
   5  -3   2  122.49   12.20
   5  -3   2  128.99    8.60
   5  -3   2  123.99    8.90
   5  -3   2  126.29    8.90
  -6   3  -2  212.78   17.10
  -6   3  -2  256.97   19.60
  -6   3  -2  234.98   20.30
  -6   3  -2  240.18   14.50
   6  -3   2  242.38   14.70
   6  -3   2  216.18   19.50
   6  -3   2  209.68   15.20
   6  -3   2  258.27   15.70
   6  -3   2  220.48   18.70
  -7   3  -2  498.35   28.10
  -7   3  -2  550.14   29.10
  -7   3  -2  522.85   28.80
  -7   3  -2  546.05   37.30
  -7   3  -2  488.45   34.40
   7  -3   2  489.05   35.70
   7  -3   2  544.05   29.20
   7  -3   2  522.25   35.00
   7  -3   2  505.35   28.60
   7  -3   2  530.25   28.40
  -8   3  -2  158.98   12.10
  -8   3  -2  196.48   20.60
  -8   3  -2  161.38   11.80
  -8   3  -2  189.78   18.50
   8  -3   2  188.68   19.50
   8  -3   2  171.68   12.00
   8  -3   2  165.28   17.70
   8  -3   2  163.38   12.10
  -9   3  -2    2.10    1.90
  -9   3  -2    2.90    4.70
  -9   3  -2    2.30    2.40
  -9   3  -2    0.40    3.50
  -9   3  -2    1.80    2.10
   9  -3   2    0.20    4.00
   9  -3   2    0.90    3.90
   9  -3   2    2.70    2.40
 -10   3  -2    1.90    6.70
 -10   3  -2    1.10    2.10
 -10   3  -2    5.00    5.60
 -10   3  -2    3.00    2.50
  10  -3   2    0.20    2.20
  10  -3   2    8.40    6.10
  10  -3   2    1.10    1.70
  10   2  -2    9.30    3.60
  10   2  -2   16.40    4.50
  10   2  -2   13.50    8.10
 -10  -2   2    4.10    6.00
 -10  -2   2   10.90    4.10
 -10  -2   2   10.20    4.00
 -10  -2   2   15.60    9.20
   9   2  -2  127.29   18.60
   9   2  -2  168.38   12.70
   9   2  -2  167.58   13.80
   9   2  -2  169.48   23.40
   9   2  -2  169.98   12.40
  -9  -2   2  206.98   21.60
  -9  -2   2  164.78   12.90
  -9  -2   2  169.78   13.70
  -9  -2   2  204.58   27.80
   8   2  -2  189.08   14.20
   8   2  -2  185.68   13.30
   8   2  -2  197.48   20.20
   8   2  -2  185.38   20.30
   8   2  -2  210.28   13.40
  -8  -2   2  178.38   13.50
  -8  -2   2  165.18   12.90
  -8  -2   2  232.78   28.50
   7   2  -2  130.39    9.90
   7   2  -2  157.88   19.90
   7   2  -2  135.49   10.60
   7   2  -2  134.19   18.70
   7   2  -2  110.89    9.30
   7   2  -2  135.09    9.90
  -7  -2   2  133.49   10.30
  -7  -2   2  124.19   17.90
  -7  -2   2  113.09   15.60
  -7  -2   2  131.79   10.40
   6   2  -2   38.80    5.40
   6   2  -2   44.40    5.30
   6   2  -2   41.50    9.10
   6   2  -2   37.70    4.90
   6   2  -2   42.00    9.80
  -6  -2   2   30.50    4.80
  -6  -2   2   43.10    5.50
  -6  -2   2   33.50    8.00
  -6  -2   2   32.50    7.30
  -6  -2   2   28.40    4.40
   5   2  -2  368.66   21.60
   5   2  -2  373.96   22.00
   5   2  -2  387.16   21.50
   5   2  -2  407.26   27.30
   5   2  -2  416.26   21.70
   5   2  -2  424.76   28.20
  -5  -2   2  417.36   22.20
  -5  -2   2  366.16   21.60
  -5  -2   2  411.46   22.10
  -5  -2   2  386.46   26.90
  -5  -2   2  361.36   27.50
   4   2  -2 1339.77   67.29
   4   2  -2 1289.97   67.19
   4   2  -2 1425.86   67.59
   4   2  -2 1391.66   73.39
   4   2  -2 1379.26   72.59
   4   2  -2 1408.86   67.89
  -4  -2   2 1353.76   72.39
  -4  -2   2 1384.86   67.69
  -4  -2   2 1419.76   73.89
  -4  -2   2 1283.27   67.49
   3   2  -2   95.49   10.00
   3   2  -2   84.59    6.00
   3   2  -2   84.69    6.20
   3   2  -2   90.19    6.30
   3   2  -2   96.39    6.30
   3   2  -2   82.79    8.80
  -3  -2   2   91.79    9.20
  -3  -2   2   86.49    6.30
  -3  -2   2  112.79   12.60
  -3  -2   2   82.09    6.00
  -3  -2   2   77.89    6.00
  -3  -2   2   82.29    6.20
   2   2  -2  697.23   37.90
   2   2  -2  677.03   34.80
   2   2  -2  712.53   38.70
   2   2  -2  691.23   34.80
   2   2  -2  682.93   34.60
   2   2  -2  706.63   34.60
  -2  -2   2  682.03   34.60
  -2  -2   2  692.13   38.40
  -2  -2   2  683.73   34.70
  -2  -2   2  704.83   34.70
  -2  -2   2  724.33   35.00
  -2  -2   2  687.93   37.90
   1   2  -2  722.13   39.60
   1   2  -2  741.63   36.80
   1   2  -2  750.42   37.90
   1   2  -2  716.43   36.90
   1   2  -2  751.02   36.70
  -1  -2   2  766.62   36.80
  -1  -2   2  735.73   36.80
  -1  -2   2  763.62   37.10
  -1  -2   2  764.52   36.80
  -1  -2   2  758.02   39.50
   0   2  -2  708.73   34.60
   0   2  -2  770.52   36.80
   0   2  -2  711.03   36.60
   0  -2   2  610.24   36.10
   0  -2   2  710.13   34.60
  -1   2  -2 1919.31  122.59
   1  -2   2 1586.44  115.99
  -2   2  -2  212.68   11.50
  -2   2  -2  221.38   14.00
  -2   2  -2  213.68   14.40
  -2   2  -2  224.28   11.70
   2  -2   2  211.28   11.50
   2  -2   2  218.78   11.40
   2  -2   2  209.38   11.30
   2  -2   2  219.18   13.80
   2  -2   2  212.38   11.60
  -3   2  -2  592.94   30.60
  -3   2  -2  602.84   30.40
  -3   2  -2  625.14   30.60
  -3   2  -2  635.14   35.70
  -3   2  -2  621.34   34.80
   3  -2   2  584.14   30.30
   3  -2   2  602.34   30.60
   3  -2   2  582.44   30.50
   3  -2   2  608.84   33.50
   3  -2   2  630.44   34.60
  -4   2  -2   32.10    6.20
  -4   2  -2   52.49    8.00
  -4   2  -2   47.30    4.20
  -4   2  -2   40.60    3.90
  -4   2  -2   54.69    4.40
   4  -2   2   52.79    4.40
   4  -2   2   43.50    3.80
   4  -2   2   44.30    4.10
   4  -2   2   42.20    7.50
  -5   2  -2  431.06   22.00
  -5   2  -2  392.86   21.50
  -5   2  -2  377.56   21.70
  -5   2  -2  399.26   27.30
  -5   2  -2  390.06   25.90
   5  -2   2  416.76   26.40
   5  -2   2  403.26   21.50
   5  -2   2  421.36   27.40
   5  -2   2  373.76   21.50
   5  -2   2  400.86   22.00
  -6   2  -2    5.20    2.10
  -6   2  -2    1.00    2.00
  -6   2  -2    1.70    2.50
  -6   2  -2    5.30    2.20
   6  -2   2   -1.40    1.50
   6  -2   2    3.60    1.80
   6  -2   2    3.20    1.60
   6  -2   2    1.80    2.90
  -7   2  -2  295.27   19.40
  -7   2  -2  350.36   25.80
  -7   2  -2  350.96   20.40
  -7   2  -2  322.67   27.70
  -7   2  -2  365.16   20.60
   7  -2   2  335.17   19.90
   7  -2   2  338.97   19.70
   7  -2   2  330.17   25.70
   7  -2   2  358.16   20.70
   7  -2   2  403.46   29.90
  -8   2  -2  153.98   20.40
  -8   2  -2  150.28   11.60
  -8   2  -2  145.69   11.10
  -8   2  -2  183.38   17.70
   8  -2   2  153.18   11.30
   8  -2   2  179.38   22.70
   8  -2   2  157.98   11.30
   8  -2   2  175.18   17.70
  -9   2  -2   94.89    8.50
  -9   2  -2   73.29   13.20
  -9   2  -2   95.89    8.90
  -9   2  -2  103.29   18.80
   9  -2   2   80.49   15.20
   9  -2   2   89.09    8.20
   9  -2   2   81.49   14.30
   9  -2   2   86.29    7.40
   9  -2   2  102.59    8.70
 -10   2  -2   50.29    7.00
 -10   2  -2   30.90    9.80
 -10   2  -2   63.69   13.90
 -10   2  -2   49.10    7.60
  10  -2   2   42.60   12.70
  10  -2   2   50.19    6.50
  10  -2   2   54.29    7.50
  10  -2   2   51.69    7.20
  10   1  -2    0.10    3.70
  10   1  -2    5.80    3.30
  10   1  -2    0.20    2.10
 -10  -1   2   -0.30    1.80
 -10  -1   2    3.80    2.40
 -10  -1   2    0.60    4.20
 -10  -1   2    5.90    6.30
   9   1  -2   90.09   16.30
   9   1  -2   82.09   15.20
   9   1  -2   66.39   12.10
   9   1  -2   80.69    8.70
   9   1  -2   79.59   10.00
  -9  -1   2   72.69    8.80
  -9  -1   2   84.69   15.20
  -9  -1   2   87.99   16.30
  -9  -1   2   88.39   10.00
  -9  -1   2   68.29    8.10
   8   1  -2    4.50    4.10
   8   1  -2    1.30    2.00
   8   1  -2    4.90    2.20
   8   1  -2    5.80    2.40
   8   1  -2    8.70    2.90
   8   1  -2   10.10    6.00
  -8  -1   2    2.10    1.90
  -8  -1   2    2.80    2.10
  -8  -1   2   15.70    6.70
  -8  -1   2    3.30    4.80
   7   1  -2   38.20    5.20
   7   1  -2   32.50    5.20
   7   1  -2   24.30    6.60
   7   1  -2   23.00    7.30
   7   1  -2   24.20    4.20
   7   1  -2   22.10    4.10
  -7  -1   2   35.50    5.10
  -7  -1   2   31.60   10.40
  -7  -1   2   25.30    4.50
  -7  -1   2   27.50    4.40
  -7  -1   2   21.10    7.00
   6   1  -2  272.37   22.30
   6   1  -2  283.17   16.40
   6   1  -2  270.37   16.30
   6   1  -2  284.47   23.20
   6   1  -2  265.67   16.50
  -6  -1   2  249.08   22.20
  -6  -1   2  245.88   17.00
  -6  -1   2  273.17   21.60
  -6  -1   2  280.37   16.40
  -6  -1   2  268.07   16.40
   5   1  -2   47.80    5.40
   5   1  -2   46.90    5.20
   5   1  -2   60.29    5.90
   5   1  -2   53.49    5.50
   5   1  -2   31.90    6.50
   5   1  -2   49.50    8.40
  -5  -1   2   40.30    5.00
  -5  -1   2   53.69    9.10
  -5  -1   2   52.19    5.70
  -5  -1   2   45.70    5.20
  -5  -1   2   48.80    9.70
   4   1  -2   56.79    4.70
   4   1  -2   75.59   10.90
   4   1  -2   48.00    4.70
   4   1  -2   50.69    4.70
   4   1  -2   50.09    4.60
   4   1  -2   63.59    9.10
  -4  -1   2   54.59    4.60
  -4  -1   2   61.29    4.90
  -4  -1   2   52.19    4.70
  -4  -1   2   51.09    8.80
  -4  -1   2   45.60    7.10
   3   1  -2  539.75   32.70
   3   1  -2  580.64   28.80
   3   1  -2  583.24   32.60
   3   1  -2  564.84   28.80
   3   1  -2  550.94   28.80
   3   1  -2  539.95   28.80
  -3  -1   2  651.33   34.00
  -3  -1   2  560.44   28.70
  -3  -1   2  568.44   28.80
  -3  -1   2  543.45   28.80
  -3  -1   2  577.54   33.10
   2   1  -2  586.14   30.20
   2   1  -2  633.64   33.20
   2   1  -2  580.14   30.30
   2   1  -2  633.84   30.30
   2   1  -2  602.84   30.20
   2   1  -2  639.34   33.70
  -2  -1   2  599.54   33.00
  -2  -1   2  605.04   30.20
  -2  -1   2  618.14   33.50
  -2  -1   2  595.64   30.30
  -2  -1   2  600.84   30.10
   1   1  -2  120.39    8.60
   1   1  -2   97.39    7.80
   1   1  -2  106.59    6.30
   1   1  -2  112.29    6.20
   1   1  -2  110.29    6.30
  -1  -1   2  105.29    6.20
  -1  -1   2  109.39    6.20
  -1  -1   2  122.99    8.30
  -1  -1   2  113.99    8.30
  -1  -1   2  105.39    5.90
   0   1  -2  248.78   12.50
   0   1  -2  247.78   12.60
   0   1  -2  232.08   13.60
   0   1  -2  257.37   14.20
   0   1  -2  259.87   12.60
   0  -1   2  267.47   12.60
   0  -1   2  228.58   12.50
   0  -1   2  247.38   12.50
   0  -1   2  262.37   14.10
  -1   1  -2   89.69    5.10
  -1   1  -2   93.39    7.10
  -1   1  -2  109.59    5.40
  -1   1  -2   99.49    5.50
  -1   1  -2  104.49    7.10
   1  -1   2   83.39    5.30
   1  -1   2  106.59    6.90
   1  -1   2   95.29    7.10
   1  -1   2  101.79    5.40
   1  -1   2   94.69    5.10
   1  -1   2  101.19    5.50
  -2   1  -2  220.88   15.00
  -2   1  -2  242.28   12.60
  -2   1  -2  258.57   12.70
  -2   1  -2  237.38   14.60
  -2   1  -2  245.48   12.50
   2  -1   2  233.28   15.00
   2  -1   2  226.98   12.60
   2  -1   2  226.08   14.30
   2  -1   2  241.58   12.40
   2  -1   2  247.18   12.50
  -3   1  -2   11.00    3.10
  -3   1  -2   25.70    4.60
   3  -1   2   19.50    2.40
   3  -1   2   15.80    3.70
   3  -1   2   12.00    2.10
   3  -1   2   15.00    2.10
   3  -1   2    9.90    3.50
  -4   1  -2    3.00    1.30
  -4   1  -2   -0.30    1.90
  -4   1  -2    3.50    1.50
  -4   1  -2    5.60    2.90
  -4   1  -2    1.90    1.30
   4  -1   2    2.20    1.40
   4  -1   2    7.50    4.20
   4  -1   2    0.80    1.90
   4  -1   2    3.40    1.50
   4  -1   2    2.00    1.20
  -5   1  -2   17.10    4.70
  -5   1  -2   24.80    3.60
  -5   1  -2   33.50    6.90
  -5   1  -2   37.90    4.40
  -5   1  -2   23.40    3.30
   5  -1   2   37.20    4.50
   5  -1   2   22.10    5.00
   5  -1   2   33.70    3.80
   5  -1   2   33.00    3.90
   5  -1   2   40.50    8.10
  -6   1  -2   41.90   10.20
  -6   1  -2   50.99    9.50
  -6   1  -2   44.90    5.40
   6  -1   2   64.89    5.40
   6  -1   2   57.99    6.50
   6  -1   2   58.59    4.80
   6  -1   2   47.10   10.20
   6  -1   2   62.69    5.30
   6  -1   2   82.79   12.60
  -7   1  -2   16.60    7.10
  -7   1  -2   17.90    3.50
  -7   1  -2   26.40    4.60
  -7   1  -2   14.10    5.70
  -7   1  -2   17.80    3.90
   7  -1   2   16.00    6.00
   7  -1   2   22.30    4.30
   7  -1   2   16.80    2.90
   7  -1   2   15.10    3.30
   7  -1   2   15.00    6.40
   7  -1   2   21.60    3.80
  -8   1  -2  101.09    9.00
  -8   1  -2  111.99    9.20
  -8   1  -2   92.59    8.20
  -8   1  -2   62.09   12.20
  -8   1  -2   97.59   15.30
   8  -1   2  135.89   19.20
   8  -1   2  117.69    8.10
   8  -1   2   98.99    8.20
   8  -1   2   91.59   14.80
  -9   1  -2   57.59    7.40
  -9   1  -2   72.89   13.60
  -9   1  -2   70.09    8.90
  -9   1  -2   59.49   12.50
  -9   1  -2   72.59    8.70
   9  -1   2   68.79    7.30
   9  -1   2   55.19    8.00
   9  -1   2   53.49    7.00
   9  -1   2   63.19   12.30
   9  -1   2   42.20   10.10
 -10   1  -2    5.50    3.30
 -10   1  -2   -4.10    5.80
 -10   1  -2    6.70    6.00
 -10   1  -2    5.00    2.70
  10  -1   2   10.10    5.90
  10  -1   2    2.70    2.60
  10  -1   2   11.50    3.20
  10  -1   2    9.30    3.30
  10   0  -2   61.89    8.40
  10   0  -2   54.59   14.30
 -10   0   2   39.00   10.60
 -10   0   2   43.60    6.90
 -10   0   2   39.90    6.40
 -10   0   2   53.39   13.50
   9   0  -2   18.10    4.50
   9   0  -2   11.80    6.40
   9   0  -2   13.90    3.70
   9   0  -2    6.40    4.80
   9   0  -2   15.40    4.00
  -9   0   2   16.80    4.20
  -9   0   2   27.50    8.80
  -9   0   2   18.00    4.00
  -9   0   2   18.30    4.10
  -9   0   2   16.40    8.60
   8   0  -2    6.60    5.10
   8   0  -2    3.40    2.10
   8   0  -2    1.60    1.60
   8   0  -2    0.30    3.30
   8   0  -2    3.30    2.10
   8   0  -2    7.40    3.00
  -8   0   2    0.80    1.60
  -8   0   2    2.70    4.60
  -8   0   2   -1.90    2.50
  -8   0   2    2.30    1.90
   7   0  -2   31.70    8.70
   7   0  -2   30.80    9.10
   7   0  -2   21.60    3.90
   7   0  -2   20.50    4.00
   7   0  -2   22.40    3.90
   7   0  -2   17.80    3.70
  -7   0   2   17.90    3.50
  -7   0   2   20.10    3.90
  -7   0   2   26.70    8.70
  -7   0   2   14.50    6.20
  -7   0   2   23.60    4.20
   6   0  -2   25.40    4.00
   6   0  -2   23.40    3.80
   6   0  -2   24.10    4.10
   6   0  -2   13.60    5.10
   6   0  -2   20.50    6.50
   6   0  -2   25.00    3.80
  -6   0   2   18.60    3.20
  -6   0   2   18.80    3.60
  -6   0   2   15.60    5.70
  -6   0   2   19.30    3.40
  -6   0   2   12.50    4.90
   5   0  -2  352.06   19.90
   5   0  -2  380.56   19.90
   5   0  -2  347.17   19.80
   5   0  -2  385.16   25.10
   5   0  -2  353.66   25.10
  -5   0   2  354.06   19.70
  -5   0   2  375.06   24.60
  -5   0   2  361.96   20.00
  -5   0   2  367.16   25.70
  -5   0   2  332.27   19.40
   4   0  -2  767.32   42.60
   4   0  -2  757.92   38.20
   4   0  -2  752.72   38.10
   4   0  -2  781.32   43.40
   4   0  -2  748.13   38.10
  -4   0   2  740.63   37.90
  -4   0   2  739.13   43.20
  -4   0   2  771.62   38.30
  -4   0   2  739.63   37.90
  -4   0   2  765.92   42.30
   3   0  -2    3.90    1.30
   3   0  -2    2.10    1.20
   3   0  -2    5.10    2.80
   3   0  -2    4.30    1.30
   3   0  -2    2.30    2.20
  -3   0   2    1.00    2.40
  -3   0   2    3.90    1.40
  -3   0   2    4.60    1.20
  -3   0   2    3.20    1.20
  -3   0   2    2.60    2.20
   2   0  -2   26.70    2.50
   2   0  -2   37.20    5.30
   2   0  -2   34.50    5.60
   2   0  -2   28.00    2.60
   2   0  -2   30.70    2.40
  -2   0   2   29.00    2.30
  -2   0   2   30.70    2.50
  -2   0   2   33.00    2.70
  -2   0   2   24.60    3.70
   1   0  -2  149.39    8.90
   1   0  -2  137.09    7.00
   1   0  -2  146.79    7.40
   1   0  -2  132.09    7.40
   1   0  -2  147.89    9.10
  -1   0   2  144.19    9.00
  -1   0   2  136.99    7.30
  -1   0   2  137.89    7.30
  -1   0   2  140.39    8.70
  -1   0   2  137.99    7.00
   0   0   2  229.58   11.80
  -1   0  -2  161.98    8.10
  -1   0  -2  148.69    8.10
  -1   0  -2  153.68    9.20
  -1   0  -2  163.58    9.60
   1   0   2  154.58    8.00
   1   0   2  162.88    9.20
   1   0   2  161.78    8.40
   1   0   2  159.58    8.00
   1   0   2  159.58    9.50
  -2   0  -2   23.20    3.40
  -2   0  -2   30.50    4.70
  -2   0  -2   21.50    2.60
  -2   0  -2   29.90    2.30
  -2   0  -2   31.30    2.40
   2   0   2   28.70    2.30
   2   0   2   23.60    1.80
   2   0   2   19.60    2.50
   2   0   2   29.80    2.30
   2   0   2   25.60    3.80
   2   0   2   23.90    3.70
  -3   0  -2  522.15   26.40
  -3   0  -2  535.85   28.90
  -3   0  -2  485.35   29.30
  -3   0  -2  544.45   26.00
  -3   0  -2  461.15   25.70
   3   0   2  509.65   29.20
   3   0   2  536.05   25.70
   3   0   2  496.85   28.50
   3   0   2  487.95   25.10
   3   0   2  522.45   26.40
   3   0   2  514.15   25.70
  -4   0  -2  808.72   43.40
  -4   0  -2  830.82   39.60
  -4   0  -2  769.82   44.40
  -4   0  -2  758.12   39.80
  -4   0  -2  768.02   39.30
   4   0   2  718.63   38.50
   4   0   2  782.72   40.00
   4   0   2  770.72   43.20
   4   0   2  788.82   39.20
   4   0   2  799.82   39.20
   4   0   2  852.81   44.40
  -5   0  -2   41.60    4.70
  -5   0  -2   25.20    3.80
  -5   0  -2   25.00    3.40
  -5   0  -2   21.60    5.50
  -5   0  -2   17.80    4.30
   5   0   2   17.90    4.20
   5   0   2   32.80    6.40
   5   0   2   30.30    3.60
   5   0   2   29.40    4.10
   5   0   2   19.40    3.00
  -6   0  -2  103.49   12.30
  -6   0  -2   89.29   12.10
  -6   0  -2  118.79   16.10
  -6   0  -2  105.89    8.30
   6   0   2   96.29    6.90
   6   0   2  117.79   15.20
   6   0   2  108.99    7.70
   6   0   2   72.09   11.10
   6   0   2  101.89    8.40
   6   0   2  114.19    7.80
  -7   0  -2   19.40    4.00
  -7   0  -2   11.50    6.20
  -7   0  -2   14.00    3.20
  -7   0  -2   20.10    6.80
  -7   0  -2   18.80    4.10
   7   0   2   11.60    4.70
   7   0   2   22.50    3.80
   7   0   2   18.70    3.60
   7   0   2   15.30    5.50
   7   0   2   20.60    4.20
   7   0   2   19.00    3.10
  -8   0  -2   -1.10    2.70
  -8   0  -2   -0.50    1.80
  -8   0  -2    2.20    4.20
  -8   0  -2    0.70    1.40
  -8   0  -2   -0.70    1.40
   8   0   2    1.00    3.20
   8   0   2    0.40    1.50
   8   0   2   -1.40    1.30
   8   0   2    1.90    1.60
  -9   0  -2   38.80    9.60
  -9   0  -2   45.60    6.60
  -9   0  -2   55.89    7.80
  -9   0  -2   64.49    8.40
  -9   0  -2   47.60   12.30
   9   0   2   61.39    8.30
   9   0   2   64.49   16.90
   9   0   2   64.69   14.00
   9   0   2   56.29    6.40
   9   0   2   50.09    6.40
 -10   0  -2   87.89   19.20
 -10   0  -2   63.69   14.10
 -10   0  -2   65.09   10.40
 -10   0  -2   71.59    8.90
  10   0   2   52.29    7.30
  10   0   2   66.89    7.50
  10   0   2   60.79   13.20
  10   0   2   90.49    9.10
  10  -1  -2    3.20    2.80
  10  -1  -2   -0.90    3.50
  10  -1  -2    6.10    5.40
  10  -1  -2    3.80    2.70
  10  -1  -2    0.90    3.20
 -10   1   2    4.20    6.20
 -10   1   2    0.10    3.70
 -10   1   2    2.90    2.50
 -10   1   2    3.50    2.50
   9  -1  -2   55.99   13.20
   9  -1  -2   61.09   13.40
   9  -1  -2   50.59    7.40
   9  -1  -2   41.80    6.20
  -9   1   2   35.00    5.70
  -9   1   2   45.70   12.40
  -9   1   2   40.40    5.70
  -9   1   2   50.29   10.70
   8  -1  -2   27.50    4.90
   8  -1  -2   24.60    4.50
   8  -1  -2   23.70    4.30
   8  -1  -2   37.70   10.20
   8  -1  -2   27.60   12.20
  -8   1   2   31.70    5.30
  -8   1   2   21.00    7.30
  -8   1   2   19.60    3.90
  -8   1   2   25.30    8.40
   7  -1  -2  279.47   18.00
   7  -1  -2  320.77   24.90
   7  -1  -2  332.37   18.90
   7  -1  -2  340.77   26.10
   7  -1  -2  321.17   18.50
  -7   1   2  313.77   18.20
  -7   1   2  298.47   25.30
  -7   1   2  273.47   24.50
  -7   1   2  281.97   17.60
  -7   1   2  312.07   18.70
   6  -1  -2   58.09    5.40
   6  -1  -2   60.59   10.60
   6  -1  -2   60.49    6.30
   6  -1  -2   57.39    5.20
   6  -1  -2   32.20    7.40
  -6   1   2   54.19   10.50
  -6   1   2   51.49    5.60
  -6   1   2   60.79    6.40
  -6   1   2   55.69    9.60
  -6   1   2   50.39    5.40
   5  -1  -2   -1.10    1.80
   5  -1  -2    0.20    1.00
   5  -1  -2    0.90    1.20
   5  -1  -2   -0.20    1.10
   5  -1  -2    1.50    2.00
  -5   1   2    0.20    1.90
  -5   1   2    1.60    1.40
  -5   1   2   -0.20    0.80
  -5   1   2    0.80    2.20
  -5   1   2   -0.50    0.90
   4  -1  -2  447.06   23.00
   4  -1  -2  446.06   23.20
   4  -1  -2  426.16   22.90
   4  -1  -2  436.56   26.90
   4  -1  -2  481.85   28.10
  -4   1   2  415.66   22.60
  -4   1   2  444.96   22.80
  -4   1   2  436.56   23.00
  -4   1   2  430.56   27.40
   3  -1  -2  280.67   18.00
   3  -1  -2  286.37   15.10
   3  -1  -2  307.27   15.20
   3  -1  -2  268.17   15.20
  -3   1   2  301.97   18.70
  -3   1   2  267.17   14.80
  -3   1   2  297.67   15.20
  -3   1   2  279.17   17.80
  -3   1   2  282.67   14.90
   2  -1  -2 1457.95   73.69
   2  -1  -2 1530.85   74.19
  -2   1   2 1516.25   73.59
  -2   1   2 1446.16   73.99
   1  -1  -2 2153.68  122.39
  -1   1   2 2289.37  120.59
   0  -1  -2  197.58   10.30
  -1  -1  -2  146.29    7.50
  -1  -1  -2  144.59    8.40
  -1  -1  -2  147.79    7.80
  -1  -1  -2  141.29    8.90
  -1  -1  -2  147.29    7.50
  -1  -1  -2  150.38    8.70
   1   1   2  155.88    7.80
   1   1   2  164.08    8.80
  -2  -1  -2 4493.65  263.17
   2   1   2 4624.94  251.57
  -3  -1  -2  234.78   15.90
  -3  -1  -2  261.67   15.70
  -3  -1  -2  212.48   12.20
  -3  -1  -2  236.98   13.20
  -3  -1  -2  216.98   11.90
  -3  -1  -2  229.08   12.40
   3   1   2  228.88   15.50
   3   1   2  217.28   11.90
   3   1   2  211.28   12.90
   3   1   2  233.48   15.00
   3   1   2  217.08   12.00
  -4  -1  -2  330.97   22.90
  -4  -1  -2  311.97   18.90
  -4  -1  -2  342.57   22.10
  -4  -1  -2  324.77   18.30
  -4  -1  -2  382.46   18.80
   4   1   2  333.07   21.70
   4   1   2  331.57   17.80
   4   1   2  340.67   18.10
   4   1   2  342.67   18.00
   4   1   2  374.16   23.00
   4   1   2  346.17   19.30
  -5  -1  -2  432.16   30.80
  -5  -1  -2  534.75   33.60
  -5  -1  -2  491.75   26.90
  -5  -1  -2  551.54   27.50
  -5  -1  -2  442.76   27.40
   5   1   2  502.45   32.20
   5   1   2  529.95   26.70
   5   1   2  504.25   26.50
   5   1   2  548.65   26.50
   5   1   2  539.05   32.00
   5   1   2  532.25   28.10
  -6  -1  -2  240.08   14.10
  -6  -1  -2  191.68   17.30
  -6  -1  -2  195.38   18.90
  -6  -1  -2  196.28   13.20
  -6  -1  -2  209.08   14.00
   6   1   2  220.78   18.70
   6   1   2  218.68   12.70
   6   1   2  209.58   12.80
   6   1   2  210.68   12.80
   6   1   2  210.68   17.90
   6   1   2  218.48   14.30
  -7  -1  -2  611.44   36.50
  -7  -1  -2  668.53   43.40
  -7  -1  -2  750.72   47.00
  -7  -1  -2  648.64   37.70
  -7  -1  -2  765.62   37.90
   7   1   2  719.33   36.50
   7   1   2  691.93   35.90
   7   1   2  720.63   44.80
   7   1   2  678.43   36.20
  -8  -1  -2  110.89   19.10
  -8  -1  -2   91.79    8.30
  -8  -1  -2  124.09    9.90
  -8  -1  -2   86.39   13.70
  -8  -1  -2   77.99    9.30
   8   1   2   92.89    7.80
   8   1   2   96.19    7.90
   8   1   2  132.59   18.40
   8   1   2   90.79    7.60
  -9  -1  -2   63.69    8.70
  -9  -1  -2   49.80    7.10
  -9  -1  -2   54.59    8.10
  -9  -1  -2   59.19   14.00
  -9  -1  -2   69.39   14.00
   9   1   2   78.89   15.70
   9   1   2   52.09    6.60
   9   1   2   48.10    7.80
   9   1   2   63.59    7.10
   9   1   2   59.69   13.10
 -10  -1  -2   13.60    9.80
 -10  -1  -2   10.20    6.40
 -10  -1  -2    5.10    3.20
  10   1   2   19.60    4.20
  10   1   2   31.40   11.10
  10   1   2   19.30    4.40
  10   1   2   13.90    3.70
  10  -2  -2   14.10    8.00
  10  -2  -2   43.20   10.00
  10  -2  -2   40.30    6.60
  10  -2  -2   43.20    7.20
  10  -2  -2   51.89   13.90
 -10   2   2   41.90    6.20
 -10   2   2   30.30    9.20
 -10   2   2   33.00    7.00
 -10   2   2   40.40    6.30
 -10   2   2   34.70   10.20
   9  -2  -2  401.86   24.30
   9  -2  -2  369.16   32.10
   9  -2  -2  383.76   23.90
   9  -2  -2  410.66   32.40
  -9   2   2  414.66   23.30
  -9   2   2  370.96   23.20
  -9   2   2  406.96   24.10
  -9   2   2  422.36   34.30
  -9   2   2  360.26   30.00
   8  -2  -2    7.60    4.70
   8  -2  -2    2.10    1.90
   8  -2  -2    5.40    4.60
   8  -2  -2    8.20    2.80
  -8   2   2   10.60    5.90
  -8   2   2    4.60    2.30
  -8   2   2   14.60    6.00
  -8   2   2    4.00    2.00
   7  -2  -2  341.87   27.80
   7  -2  -2  377.86   21.40
   7  -2  -2  358.16   21.20
   7  -2  -2  372.86   21.50
   7  -2  -2  337.97   30.10
  -7   2   2  396.06   21.00
  -7   2   2  392.16   21.70
  -7   2   2  373.86   26.90
  -7   2   2  357.06   28.30
  -7   2   2  353.26   20.90
   6  -2  -2  137.39   19.10
   6  -2  -2   84.49    7.40
   6  -2  -2   92.69    7.70
   6  -2  -2  116.59   15.10
   6  -2  -2  115.59    8.00
  -6   2   2  101.09    7.40
  -6   2   2  102.09    7.60
  -6   2   2  119.39   11.90
  -6   2   2  104.89    7.90
  -6   2   2  120.49   15.70
   5  -2  -2  228.38   17.70
   5  -2  -2  232.38   12.70
   5  -2  -2  198.88   16.40
   5  -2  -2  188.28   12.30
   5  -2  -2  233.88   12.70
  -5   2   2  190.78   12.30
  -5   2   2  210.18   17.20
  -5   2   2  196.58   12.10
  -5   2   2  207.48   12.10
  -5   2   2  206.18   16.00
   4  -2  -2   40.10    3.70
   4  -2  -2   43.90    3.90
   4  -2  -2   40.00    6.80
   4  -2  -2   35.10    6.30
   4  -2  -2   36.20    4.10
  -4   2   2   46.00    3.80
  -4   2   2   38.90    7.20
  -4   2   2   41.10    6.20
  -4   2   2   41.20    3.50
  -4   2   2   42.50    3.80
   3  -2  -2  221.68   11.40
   3  -2  -2  205.18   14.60
   3  -2  -2  214.68   11.50
   3  -2  -2  195.98   11.40
  -3   2   2  212.08   11.40
  -3   2   2  211.68   13.80
  -3   2   2  202.88   11.00
  -3   2   2  188.78   14.20
   2  -2  -2   32.30    2.60
   2  -2  -2   33.30    4.50
   2  -2  -2   40.40    5.30
  -2   2   2   37.00    2.60
  -2   2   2   37.80    2.40
  -2   2   2   28.30    4.10
  -2   2   2   41.80    4.80
   1  -2  -2 2290.67  127.79
  -1   2   2 2285.17  125.39
   0   2   2 2117.39  101.09
  -1  -2  -2   15.00    2.50
  -1  -2  -2   14.10    1.30
  -1  -2  -2   18.40    2.80
  -1  -2  -2   15.30    1.30
  -1  -2  -2   14.40    1.90
  -1  -2  -2   17.50    2.90
   1   2   2   15.60    2.20
   1   2   2   17.70    2.60
   1   2   2   12.20    2.10
  -2  -2  -2  466.25   26.20
  -2  -2  -2  450.65   23.30
  -2  -2  -2  477.05   24.60
  -2  -2  -2  482.75   23.30
  -2  -2  -2  469.25   23.60
  -2  -2  -2  450.85   27.00
   2   2   2  466.15   25.70
   2   2   2  441.06   22.60
   2   2   2  469.85   24.40
   2   2   2  474.25   25.50
   2   2   2  466.75   22.60
   2   2   2  477.75   23.50
  -3  -2  -2  877.21   46.30
  -3  -2  -2  911.01   45.20
  -3  -2  -2  870.21   48.30
  -3  -2  -2  957.10   49.70
   3   2   2  931.41   45.10
   3   2   2  903.21   44.50
   3   2   2  933.01   48.80
   3   2   2  934.11   48.40
   3   2   2  915.61   44.60
   3   2   2  922.21   46.30
  -4  -2  -2  193.08   11.60
  -4  -2  -2  207.68   13.80
  -4  -2  -2  206.18   16.20
  -4  -2  -2  193.08   11.50
  -4  -2  -2  179.08   12.30
  -4  -2  -2  176.18   14.50
   4   2   2  190.98   12.40
   4   2   2  195.78   10.90
   4   2   2  197.88   14.90
   4   2   2  189.28   11.10
   4   2   2  198.28   12.70
   4   2   2  204.08   15.40
  -5  -2  -2   95.79    7.40
  -5  -2  -2  131.39   16.40
  -5  -2  -2  101.99    9.50
  -5  -2  -2   97.99   12.40
  -5  -2  -2   93.69    7.30
   5   2   2  111.39    7.20
   5   2   2   99.29    6.80
   5   2   2   76.49   10.60
   5   2   2  106.19    6.90
   5   2   2   81.49   10.90
  -6  -2  -2   15.10    3.30
  -6  -2  -2   27.40    4.50
  -6  -2  -2   16.50    6.00
  -6  -2  -2   24.30    7.60
  -6  -2  -2   15.90    3.90
   6   2   2   19.10    4.20
   6   2   2   24.20    6.30
   6   2   2   21.10    3.30
   6   2   2   26.00    7.00
   6   2   2   18.10    2.90
   6   2   2   19.80    3.20
  -7  -2  -2   -0.90    2.20
  -7  -2  -2   -0.20    1.70
  -7  -2  -2   -1.70    1.20
  -7  -2  -2   -2.50    1.90
   7   2   2   -0.10    2.10
   7   2   2   -0.50    1.30
   7   2   2    0.20    1.30
   7   2   2    3.90    1.90
   7   2   2    3.40    3.90
  -8  -2  -2   19.30    4.20
  -8  -2  -2   15.30    4.40
  -8  -2  -2   16.50    8.20
  -8  -2  -2   19.10    7.00
  -8  -2  -2   19.30    4.60
   8   2   2   13.40    5.60
   8   2   2   23.80    4.00
   8   2   2   18.50    3.60
  -9  -2  -2    8.70    6.00
  -9  -2  -2    5.30    2.80
  -9  -2  -2    8.60    3.10
  -9  -2  -2    4.50    5.20
   9   2   2   10.60    3.00
   9   2   2    7.00    5.90
   9   2   2    6.70    2.70
   9   2   2   14.50    3.60
  10  -3  -2   47.80   11.70
  10  -3  -2   90.69   10.30
  10  -3  -2   52.09    7.80
  10  -3  -2   57.69   13.60
 -10   3   2   70.49    8.80
 -10   3   2   55.19   10.80
 -10   3   2   65.99    7.70
 -10   3   2   72.49    8.60
   9  -3  -2   14.10    4.00
   9  -3  -2   17.30    7.90
   9  -3  -2    8.60    3.30
   9  -3  -2   14.40    7.10
  -9   3   2    8.30    5.40
  -9   3   2   17.30    3.80
  -9   3   2    2.10    6.10
  -9   3   2    9.80    3.10
   8  -3  -2  425.46   32.80
   8  -3  -2  469.95   26.30
   8  -3  -2  421.26   25.90
  -8   3   2  480.05   32.80
  -8   3   2  470.85   26.10
  -8   3   2  491.95   35.30
  -8   3   2  421.06   25.60
   7  -3  -2  146.79   10.40
   7  -3  -2  146.59   15.40
   7  -3  -2  129.99   10.00
   7  -3  -2  145.79   10.50
   7  -3  -2  154.18   16.30
  -7   3   2  151.48    9.90
  -7   3   2  148.49   14.70
  -7   3   2  160.58   16.70
  -7   3   2  130.39   10.10
   6  -3  -2  122.19   12.80
   6  -3  -2   95.59    7.90
   6  -3  -2   99.69    7.90
   6  -3  -2  111.59   19.50
  -6   3   2  122.59   12.10
  -6   3   2  106.79    7.50
  -6   3   2  123.29   15.60
  -6   3   2  109.09    8.00
   5  -3  -2   14.40    4.80
   5  -3  -2   21.80    5.90
   5  -3  -2   24.10    3.40
   5  -3  -2   17.00    3.10
   5  -3  -2   20.40    3.20
  -5   3   2   23.80    5.40
  -5   3   2   23.80    6.40
  -5   3   2   16.20    2.60
  -5   3   2   18.10    2.90
   4  -3  -2    5.70    3.10
   4  -3  -2    8.00    1.90
   4  -3  -2    5.70    1.60
   4  -3  -2    5.50    3.00
   4  -3  -2   11.10    2.10
  -4   3   2    6.00    1.40
  -4   3   2   11.80    3.90
  -4   3   2    7.20    3.10
  -4   3   2    7.80    1.80
   3  -3  -2    1.20    1.10
   3  -3  -2   -0.50    1.40
   3  -3  -2    1.00    1.80
   3  -3  -2    2.00    1.00
  -3   3   2    0.40    0.70
  -3   3   2    1.00    2.10
  -3   3   2    0.90    0.90
  -3   3   2    1.90    1.90
   2  -3  -2  758.72   38.80
   2  -3  -2  799.52   38.70
   2  -3  -2  774.72   41.70
   2  -3  -2  776.52   40.90
  -2   3   2  768.12   38.30
  -2   3   2  848.42   41.50
  -2   3   2  818.02   40.70
  -2   3   2  816.02   38.20
   1  -3  -2  202.88   11.20
   1  -3  -2  181.08    9.60
   1  -3  -2  187.38    9.60
   1  -3  -2  185.38   11.30
   1  -3  -2  190.48   11.00
  -1   3   2  195.78   11.30
   0  -3  -2  622.74   29.70
   0  -3  -2  593.74   29.80
   0  -3  -2  614.44   31.20
   0  -3  -2  611.94   31.30
   0   3   2  630.64   31.10
   0   3   2  630.74   31.00
   0   3   2  631.54   31.40
  -1  -3  -2    2.30    1.70
  -1  -3  -2    1.10    0.70
  -1  -3  -2    3.30    1.50
  -1  -3  -2    1.80    1.40
  -1  -3  -2    2.40    0.80
  -1  -3  -2    2.90    1.30
   1   3   2    4.50    1.50
   1   3   2    2.70    1.20
  -2  -3  -2   57.49    6.20
  -2  -3  -2   81.19    7.40
  -2  -3  -2   71.19    4.60
  -2  -3  -2   70.09    5.90
  -2  -3  -2   66.29    5.20
  -2  -3  -2   72.59    4.70
   2   3   2   63.59    5.70
   2   3   2   65.19    6.40
   2   3   2   63.09    6.30
   2   3   2   67.79    5.00
  -3  -3  -2  985.10   47.80
  -3  -3  -2  900.21   51.09
  -3  -3  -2  947.71   49.20
  -3  -3  -2  983.20   48.10
  -3  -3  -2  910.11   47.60
  -3  -3  -2  986.80   52.39
   3   3   2  968.50   47.90
   3   3   2  970.30   46.60
   3   3   2  958.40   49.10
   3   3   2  995.40   51.19
   3   3   2  996.10   51.59
  -4  -3  -2   51.89    4.70
  -4  -3  -2   69.89   10.70
  -4  -3  -2   40.40    4.60
  -4  -3  -2   50.59    4.60
  -4  -3  -2   54.39    8.40
  -4  -3  -2   42.10    5.70
   4   3   2   53.19    7.70
   4   3   2   39.50    7.00
   4   3   2   59.79    6.70
   4   3   2   54.39    3.90
   4   3   2   52.49    4.50
   4   3   2   48.40    3.80
  -5  -3  -2   -0.70    1.20
  -5  -3  -2   -1.40    0.80
  -5  -3  -2    0.80    2.70
  -5  -3  -2    0.20    1.50
  -5  -3  -2    0.00    2.00
  -5  -3  -2    0.30    1.20
   5   3   2   -1.70    1.70
   5   3   2    0.10    0.90
   5   3   2    1.00    1.10
   5   3   2   -1.50    1.10
   5   3   2   -0.60    0.70
   5   3   2   -2.20    1.40
  -6  -3  -2    2.90    4.10
  -6  -3  -2    4.30    2.20
  -6  -3  -2    2.40    3.00
  -6  -3  -2    1.60    1.80
   6   3   2   -1.20    1.80
   6   3   2    4.50    2.50
   6   3   2    2.30    1.60
   6   3   2    4.60    1.70
   6   3   2    2.00    1.40
   6   3   2    7.10    4.20
  -7  -3  -2   38.60    6.00
  -7  -3  -2   37.10    5.50
  -7  -3  -2   29.50    8.80
  -7  -3  -2   29.70    5.70
  -7  -3  -2   37.50    9.00
   7   3   2   30.30    8.40
   7   3   2   33.00    4.40
   7   3   2   40.80    5.20
   7   3   2   40.50    4.70
  -8  -3  -2    3.90    4.80
  -8  -3  -2    0.70    2.30
  -8  -3  -2    3.20    2.50
  -8  -3  -2    5.50    4.30
  -8  -3  -2    2.10    2.00
   8   3   2    2.50    4.00
   8   3   2    1.10    3.20
   8   3   2    5.20    2.90
   8   3   2    1.50    1.60
   8   3   2    6.00    2.50
   8   3   2    4.50    2.00
  -9  -3  -2   57.29    7.80
  -9  -3  -2   62.19   16.30
  -9  -3  -2   51.29   16.50
   9   3   2   39.30    5.80
   9   3   2   46.40   12.10
   9   3   2   46.90    6.40
   9   3   2   39.70    5.50
  10  -4  -2    2.00    2.30
  10  -4  -2    3.50    5.30
  10  -4  -2   -0.40    3.70
 -10   4   2   -0.90    2.20
 -10   4   2    2.80    4.60
 -10   4   2    3.70    2.40
   9  -4  -2   12.60    3.80
   9  -4  -2   35.90    6.00
   9  -4  -2   20.40    7.50
   9  -4  -2   21.90    7.60
   9  -4  -2   33.30    5.70
  -9   4   2   18.80    7.00
  -9   4   2   26.80    4.50
  -9   4   2   31.90   10.60
   8  -4  -2    2.50    2.00
   8  -4  -2    2.40    2.20
   8  -4  -2   -0.20    2.40
   8  -4  -2    0.60    1.90
   8  -4  -2    0.40    2.70
  -8   4   2    3.80    2.00
  -8   4   2    2.20    3.50
  -8   4   2    2.20    2.10
   7  -4  -2   24.30    7.70
   7  -4  -2   10.00    5.60
   7  -4  -2   11.60    3.10
   7  -4  -2   14.20    3.60
   7  -4  -2   10.30    2.70
  -7   4   2   11.20    2.60
  -7   4   2    7.90    4.00
  -7   4   2    9.90    4.30
  -7   4   2   12.70    3.00
   6  -4  -2   12.70    5.50
   6  -4  -2   13.30    3.50
   6  -4  -2   18.00    3.20
   6  -4  -2   16.80    4.10
   6  -4  -2   18.70    6.20
  -6   4   2   16.70    3.20
  -6   4   2   14.00    2.60
  -6   4   2   18.60    6.20
  -6   4   2   16.70    5.00
   5  -4  -2  239.28   14.00
   5  -4  -2  218.08   18.60
   5  -4  -2  251.47   14.50
   5  -4  -2  227.68   18.20
  -5   4   2  259.67   14.10
  -5   4   2  256.67   13.60
  -5   4   2  226.78   17.50
  -5   4   2  228.78   18.60
   4  -4  -2  130.99   12.00
   4  -4  -2  121.19   12.20
   4  -4  -2  131.59    9.10
   4  -4  -2  154.38    9.10
  -4   4   2  152.88   12.80
  -4   4   2  160.78    8.60
  -4   4   2  155.78    8.90
  -4   4   2  152.88   11.90
   3  -4  -2  102.89    9.70
   3  -4  -2  113.59    9.40
   3  -4  -2  105.69    6.70
  -3   4   2  108.39    9.00
  -3   4   2  104.09    6.20
  -3   4   2  120.89    6.50
  -3   4   2  106.09    9.60
   2  -4  -2 1092.99   54.39
   2  -4  -2 1113.49   56.69
   2  -4  -2 1013.80   56.99
   2  -4  -2 1225.08   55.99
   2  -4  -2 1074.69   54.09
  -2   4   2 1124.09   53.29
  -2   4   2 1172.38   56.69
  -2   4   2 1158.78   57.19
  -2   4   2 1097.99   53.29
   1  -4  -2  180.68   11.20
   1  -4  -2  177.78    9.50
   1  -4  -2  178.68   12.30
   1  -4  -2  171.88   11.00
   1  -4  -2  178.88    9.50
  -1   4   2  184.08   11.40
   0  -4  -2    3.30    1.60
   0  -4  -2    1.90    0.80
   0  -4  -2    1.30    1.20
   0  -4  -2    1.80    0.70
   0   4   2    1.50    1.20
   0   4   2   -0.20    1.10
  -1  -4  -2    2.70    1.90
  -1  -4  -2    1.60    1.30
  -1  -4  -2    1.60    1.40
  -1  -4  -2    1.90    0.90
  -1  -4  -2    1.70    0.80
  -1  -4  -2   -0.20    1.10
   1   4   2   -0.40    0.90
   1   4   2    0.40    0.70
   1   4   2    3.10    1.60
  -2  -4  -2  345.97   21.00
  -2  -4  -2  362.16   18.20
  -2  -4  -2  358.16   18.20
  -2  -4  -2  354.36   19.20
  -2  -4  -2  325.67   19.80
  -2  -4  -2  317.77   21.10
   2   4   2  362.66   21.00
   2   4   2  323.17   18.60
   2   4   2  339.87   19.00
  -3  -4  -2  628.44   34.60
  -3  -4  -2  654.73   35.90
  -3  -4  -2  698.83   34.20
  -3  -4  -2  669.13   38.80
  -3  -4  -2  690.53   34.30
  -3  -4  -2  628.64   37.60
   3   4   2  662.03   35.70
   3   4   2  683.63   34.60
   3   4   2  653.53   37.40
   3   4   2  691.93   38.10
   3   4   2  677.13   32.40
   3   4   2  683.73   32.40
  -4  -4  -2    0.30    1.10
  -4  -4  -2   -0.30    0.90
  -4  -4  -2    0.30    1.50
  -4  -4  -2    1.10    1.30
  -4  -4  -2   -1.20    1.50
  -4  -4  -2   -0.50    1.80
   4   4   2    0.30    0.70
   4   4   2    1.50    1.80
   4   4   2    0.40    0.70
   4   4   2   -1.40    1.50
   4   4   2   -1.20    0.90
   4   4   2   -0.20    1.90
  -5  -4  -2  108.59   15.10
  -5  -4  -2  115.49    8.30
  -5  -4  -2  109.39    9.60
  -5  -4  -2  107.29    9.20
  -5  -4  -2  113.09    9.70
  -5  -4  -2   86.99   12.00
   5   4   2  129.49   12.70
   5   4   2  121.59    7.10
   5   4   2  107.09   11.60
   5   4   2  110.09    8.20
   5   4   2  107.49    9.40
   5   4   2  100.09    6.80
  -6  -4  -2   67.49    8.80
  -6  -4  -2   63.19   11.80
  -6  -4  -2   57.09    7.10
  -6  -4  -2   73.79   11.90
  -6  -4  -2   84.39    7.50
   6   4   2   96.59   14.20
   6   4   2   61.09    5.30
   6   4   2   76.59    5.50
   6   4   2   78.79    6.70
   6   4   2   92.99   13.60
  -7  -4  -2   29.50    8.40
  -7  -4  -2   25.80    5.40
  -7  -4  -2   15.70    7.00
  -7  -4  -2   25.00    4.90
  -7  -4  -2   26.60    5.00
   7   4   2   25.30    5.50
   7   4   2   29.60    3.70
   7   4   2   25.30    3.50
   7   4   2   22.20    4.00
   7   4   2   22.30    7.00
  -8  -4  -2   -2.00    2.50
  -8  -4  -2    3.90    2.80
  -8  -4  -2    0.90    4.20
  -8  -4  -2    2.30    2.40
  -8  -4  -2    1.00    2.40
   8   4   2   -1.30    2.80
   8   4   2    3.90    1.90
   8   4   2    3.80    2.20
  10  -5  -2  130.39   22.00
  10  -5  -2  111.89   10.60
 -10   5   2  122.59   10.60
 -10   5   2  119.09    9.80
 -10   5   2  138.99   19.10
   9  -5  -2    1.50    2.10
   9  -5  -2    2.20    2.40
   9  -5  -2    5.80    4.30
   9  -5  -2    3.80    5.10
   9  -5  -2    3.60    2.50
  -9   5   2    3.60    2.20
  -9   5   2    0.30    3.80
   8  -5  -2   82.39    8.40
   8  -5  -2   80.09    8.60
   8  -5  -2   79.79   14.90
   8  -5  -2   41.60    6.30
   8  -5  -2   60.99   12.80
  -8   5   2   58.29    6.40
  -8   5   2   38.80    9.00
  -8   5   2   72.09    7.50
   7  -5  -2   -2.10    2.60
   7  -5  -2    0.30    1.60
   7  -5  -2    1.50    3.20
   7  -5  -2    2.50    1.90
   7  -5  -2    0.50    1.40
  -7   5   2    0.10    1.40
  -7   5   2   -1.80    1.30
  -7   5   2   -0.70    2.80
   6  -5  -2    3.10    1.60
   6  -5  -2    2.60    1.90
   6  -5  -2    2.40    1.70
   6  -5  -2    3.80    3.50
   6  -5  -2    3.40    2.90
  -6   5   2    4.30    1.60
  -6   5   2    1.00    2.40
  -6   5   2    2.00    2.80
  -6   5   2    3.10    1.70
   5  -5  -2  155.68    9.90
   5  -5  -2  130.79   13.00
   5  -5  -2  145.99    9.30
   5  -5  -2  126.39    9.40
   5  -5  -2  172.68   21.00
  -5   5   2  139.39   13.70
  -5   5   2  139.19    8.60
  -5   5   2  141.09    8.90
  -5   5   2  133.79   12.40
   4  -5  -2   -0.60    1.60
   4  -5  -2   -0.50    0.70
   4  -5  -2   -0.80    1.40
   4  -5  -2   -1.20    0.90
   4  -5  -2   -1.50    0.70
  -4   5   2    0.50    0.90
  -4   5   2   -0.40    1.70
  -4   5   2    0.10    1.60
   3  -5  -2   63.59    5.80
   3  -5  -2   52.89    8.10
   3  -5  -2   55.99    4.70
   3  -5  -2   61.49    4.60
   3  -5  -2   77.59    9.10
  -3   5   2   66.59    4.10
  -3   5   2   66.79    8.30
  -3   5   2   64.09    4.50
  -3   5   2   67.09    8.70
   2  -5  -2   88.49    8.10
   2  -5  -2   86.49    7.70
   2  -5  -2   81.29    7.00
   2  -5  -2   94.29    5.70
   2  -5  -2   90.29    5.80
  -2   5   2   96.29    8.20
  -2   5   2   81.99    7.50
   1  -5  -2   17.70    2.10
   1  -5  -2   14.30    3.30
   1  -5  -2   14.50    3.00
   1  -5  -2   13.30    1.90
   1  -5  -2   20.60    3.80
  -1   5   2   18.40    3.50
  -1   5   2   16.20    3.50
   0  -5  -2   75.29    6.80
   0  -5  -2   89.29    5.60
   0  -5  -2   98.19    5.80
   0  -5  -2   94.89    7.60
   0   5   2   83.59    6.60
   0   5   2   96.29    7.40
  -1  -5  -2   25.10    4.50
  -1  -5  -2   16.70    3.20
  -1  -5  -2   18.40    2.50
  -1  -5  -2   16.70    3.50
  -1  -5  -2   20.70    4.30
  -1  -5  -2   22.40    2.70
   1   5   2   24.90    3.90
   1   5   2   28.20    5.00
   1   5   2   18.10    3.10
  -2  -5  -2   23.50    5.10
  -2  -5  -2   24.10    4.40
  -2  -5  -2   21.70    2.90
  -2  -5  -2   21.60    3.00
  -2  -5  -2   24.90    4.00
  -2  -5  -2   17.80    4.60
   2   5   2   23.70    4.90
   2   5   2   20.90    3.40
   2   5   2   28.90    4.40
  -3  -5  -2  215.28   13.90
  -3  -5  -2  201.08   16.80
  -3  -5  -2  222.38   16.50
  -3  -5  -2  257.37   15.60
  -3  -5  -2  207.88   13.00
  -3  -5  -2  215.28   13.20
   3   5   2  231.08   13.70
   3   5   2  236.48   16.70
   3   5   2  227.18   14.40
  -4  -5  -2    2.30    1.60
  -4  -5  -2    0.30    1.70
  -4  -5  -2   -0.40    1.30
  -4  -5  -2   -1.20    1.90
  -4  -5  -2   -2.30    1.20
  -4  -5  -2    1.20    1.30
   4   5   2    1.30    0.60
   4   5   2    1.20    0.60
   4   5   2   -0.20    2.10
   4   5   2   -0.90    1.90
   4   5   2    0.60    1.40
   4   5   2    2.00    2.00
  -5  -5  -2  125.09   11.30
  -5  -5  -2  144.09   10.30
  -5  -5  -2  139.49   10.30
  -5  -5  -2  162.48   10.90
  -5  -5  -2  137.19   15.10
   5   5   2  153.28   14.40
   5   5   2  154.28   14.20
   5   5   2  140.29    8.00
   5   5   2  130.99   10.00
   5   5   2  138.79    8.00
  -6  -5  -2    6.00    2.90
  -6  -5  -2    7.00    2.70
  -6  -5  -2    7.20    5.00
  -6  -5  -2    7.20    4.50
  -6  -5  -2   14.00    4.30
  -6  -5  -2   11.80    2.90
   6   5   2    8.30    4.40
   6   5   2   13.20    5.20
   6   5   2    9.50    1.80
   6   5   2    8.70    1.80
   6   5   2   15.50    3.60
  -7  -5  -2   31.20    9.60
  -7  -5  -2   27.10    5.20
  -7  -5  -2   22.30    5.00
  -7  -5  -2   32.20    6.40
  -7  -5  -2   22.60    7.60
   7   5   2   32.30    5.20
   7   5   2   23.50    3.10
   7   5   2   15.10    6.00
   7   5   2   38.40    7.20
   7   5   2   29.10    8.30
   7   5   2   28.20    3.40
  -8  -5  -2   41.90   11.40
  -8  -5  -2   45.30    6.90
  -8  -5  -2   43.10    7.90
  -8  -5  -2   30.40   10.50
   8   5   2   34.00    9.90
   8   5   2   32.60    4.00
   8   5   2   33.70    5.50
   8   5   2   35.50    4.10
  10  -6  -2    9.20    9.40
  10  -6  -2    6.90    7.00
 -10   6   2    8.80    3.60
 -10   6   2    7.40    3.00
 -10   6   2    6.90    5.80
   9  -6  -2    0.40    2.10
   9  -6  -2    3.30    4.50
   9  -6  -2   -0.70    1.80
   9  -6  -2    1.30    4.00
   9  -6  -2    1.30    2.10
  -9   6   2    0.60    1.60
  -9   6   2   14.20   11.70
  -9   6   2    1.60    3.80
   8  -6  -2   99.69   14.90
   8  -6  -2  114.59   17.20
   8  -6  -2  137.69   10.80
   8  -6  -2  150.98   10.70
   8  -6  -2  108.69   10.00
  -8   6   2  159.98   19.20
  -8   6   2  117.89    9.50
  -8   6   2  133.39    9.30
   7  -6  -2   20.50    7.00
   7  -6  -2   32.10    4.90
   7  -6  -2   28.60    4.70
   7  -6  -2   23.10    7.90
   7  -6  -2   28.00    4.80
  -7   6   2   24.60    4.00
  -7   6   2   23.30    7.00
   6  -6  -2   73.19   12.20
   6  -6  -2   90.49    8.00
   6  -6  -2   70.29    6.70
   6  -6  -2   73.29    6.40
   6  -6  -2   86.19    7.20
   6  -6  -2   84.09   13.10
  -6   6   2   67.89   10.90
  -6   6   2   62.69   10.50
  -6   6   2   73.59    6.10
  -6   6   2   76.39    5.80
   5  -6  -2   53.29    6.80
   5  -6  -2   52.79    5.50
   5  -6  -2   59.29    9.80
   5  -6  -2   56.89    6.10
   5  -6  -2   55.79    6.30
   5  -6  -2   55.89    9.30
  -5   6   2   43.20    4.00
  -5   6   2   42.20    8.20
  -5   6   2   47.20    4.30
  -5   6   2   67.69   10.20
   4  -6  -2    2.20    2.50
   4  -6  -2    1.70    1.40
   4  -6  -2   -0.30    1.30
   4  -6  -2    2.40    2.40
   4  -6  -2    2.10    1.40
  -4   6   2    1.30    2.60
  -4   6   2   -0.40    0.70
  -4   6   2    1.80    0.90
  -4   6   2    2.40    2.40
   3  -6  -2   54.79    4.80
   3  -6  -2   63.89    4.80
   3  -6  -2   69.29    7.70
   3  -6  -2   63.49    8.20
   3  -6  -2   57.99    8.30
  -3   6   2   58.39    3.60
  -3   6   2   50.89    7.30
  -3   6   2   75.19    9.30
  -3   6   2   62.09    3.60
   2  -6  -2  370.36   22.30
   2  -6  -2  387.46   20.30
   2  -6  -2  385.86   23.70
   2  -6  -2  410.06   20.60
   2  -6  -2  422.36   23.70
  -2   6   2  367.56   23.20
  -2   6   2  375.16   23.10
   1  -6  -2    3.10    1.90
   1  -6  -2    2.40    1.60
   1  -6  -2    3.50    2.00
   1  -6  -2    5.80    1.50
   1  -6  -2    5.80    1.50
  -1   6   2   10.80    3.10
  -1   6   2    1.90    1.70
   0  -6  -2   82.89    7.50
   0  -6  -2   74.19    6.80
   0  -6  -2   74.49    5.30
   0  -6  -2   83.69    5.50
   0  -6  -2   77.89    7.70
   0  -6  -2   81.19    7.40
   0   6   2   70.49    6.80
   0   6   2   57.49    6.70
   0   6   2   72.49    6.20
  -1  -6  -2  474.05   24.10
  -1  -6  -2  461.25   27.20
  -1  -6  -2  497.45   24.00
  -1  -6  -2  422.26   25.50
  -1  -6  -2  441.66   27.10
   1   6   2  458.25   26.00
   1   6   2  455.25   26.90
   1   6   2  441.36   25.00
  -2  -6  -2  386.96   24.60
  -2  -6  -2  434.66   21.30
  -2  -6  -2  345.37   23.00
  -2  -6  -2  400.26   21.10
  -2  -6  -2  411.26   25.00
  -2  -6  -2  383.06   22.50
   2   6   2  345.67   23.70
   2   6   2  380.36   22.90
   2   6   2  395.26   22.00
  -3  -6  -2 1205.68   59.89
  -3  -6  -2 1133.59   60.99
  -3  -6  -2 1242.18   60.09
  -3  -6  -2 1179.08   62.39
  -3  -6  -2 1224.08   65.19
  -3  -6  -2 1280.17   64.79
   3   6   2 1163.78   63.69
   3   6   2 1182.58   60.39
   3   6   2 1150.78   61.69
  -4  -6  -2    0.40    2.10
  -4  -6  -2    1.80    3.00
  -4  -6  -2   -1.30    1.50
  -4  -6  -2    3.20    2.90
   4   6   2   -0.20    1.60
   4   6   2    1.60    2.40
   4   6   2   -2.10    1.00
  -5  -6  -2   53.19    6.90
  -5  -6  -2   68.29    7.70
  -5  -6  -2   54.29   10.30
  -5  -6  -2   59.89    7.20
  -5  -6  -2   76.79   13.40
  -5  -6  -2   70.09    9.30
   5   6   2   82.09   12.60
   5   6   2   68.39    7.50
  -6  -6  -2   34.90    5.90
  -6  -6  -2   41.30    5.90
  -6  -6  -2   38.80    6.00
  -6  -6  -2   33.70    9.20
  -6  -6  -2   37.20    9.00
  -6  -6  -2   34.90    6.70
   6   6   2   31.00    8.10
   6   6   2   33.70    5.60
   6   6   2   36.70    2.40
   6   6   2   35.90    6.80
  -7  -6  -2    3.10    4.00
  -7  -6  -2    5.60    3.20
  -7  -6  -2    0.70    2.40
  -7  -6  -2    0.30    1.90
  -7  -6  -2    2.10    4.10
   7   6   2    2.00    0.90
   7   6   2   -0.20    2.70
   7   6   2    3.40    2.40
   7   6   2    1.50    1.00
   9  -7  -2    6.00    5.30
   9  -7  -2   -1.80    1.10
   9  -7  -2   -0.40    1.90
   9  -7  -2   -1.10    2.70
  -9   7   2   -2.40    3.10
  -9   7   2   -1.40    1.20
   8  -7  -2   62.79    7.70
   8  -7  -2   69.09   13.80
   8  -7  -2   66.99    8.60
   8  -7  -2   39.90    6.20
   8  -7  -2   50.49    7.20
   8  -7  -2   34.70   10.00
  -8   7   2   30.90    8.60
  -8   7   2   33.80    8.50
  -8   7   2   45.80    5.80
  -8   7   2   48.70    5.60
   7  -7  -2  294.07   24.80
   7  -7  -2  271.17   18.70
   7  -7  -2  307.47   19.40
   7  -7  -2  340.77   20.70
   7  -7  -2  294.17   25.80
   7  -7  -2  337.27   19.10
  -7   7   2  303.27   17.30
  -7   7   2  306.37   26.80
  -7   7   2  306.67   24.20
   6  -7  -2   15.40    4.00
   6  -7  -2   11.90    3.20
   6  -7  -2   10.20    2.80
   6  -7  -2   13.20    5.80
   6  -7  -2   13.40    5.80
   6  -7  -2   12.60    3.20
  -6   7   2   12.20    2.40
  -6   7   2   12.20    5.40
  -6   7   2   14.40    2.70
  -6   7   2   27.40    7.40
   5  -7  -2  101.99    8.30
   5  -7  -2  125.89    8.40
   5  -7  -2   92.89   12.30
   5  -7  -2  128.29   13.60
   5  -7  -2   90.29   13.20
  -5   7   2  121.59    7.10
  -5   7   2  111.39   14.70
  -5   7   2   95.29   12.70
  -5   7   2  107.59    7.10
   4  -7  -2    0.00    1.10
   4  -7  -2    0.90    1.30
   4  -7  -2   -1.50    1.50
   4  -7  -2    1.40    2.00
   4  -7  -2    2.70    2.50
  -4   7   2    0.80    0.80
  -4   7   2    1.30    2.30
  -4   7   2    2.80    2.80
  -4   7   2    0.70    0.70
   3  -7  -2    4.40    2.30
   3  -7  -2    3.20    1.60
   3  -7  -2    2.80    2.50
   3  -7  -2    3.40    3.00
   3  -7  -2    2.60    1.40
  -3   7   2    4.10    2.90
   2  -7  -2  230.88   13.00
   2  -7  -2  234.48   12.90
   2  -7  -2  205.88   14.80
   2  -7  -2  221.08   15.80
   2  -7  -2  218.58   15.70
  -2   7   2  222.98   15.80
  -2   7   2  218.18   15.80
   1  -7  -2   35.80    5.80
   1  -7  -2   31.60    3.90
   1  -7  -2   35.40    4.00
   1  -7  -2   54.49    7.00
   1  -7  -2   47.40    7.20
  -1   7   2   42.20    6.80
  -1   7   2   37.20    6.10
   0  -7  -2  127.89   11.20
   0  -7  -2  124.59    8.20
   0  -7  -2  138.09   10.80
   0  -7  -2  127.99   10.70
   0  -7  -2  133.89   10.40
   0  -7  -2  124.09    8.20
   0   7   2  118.09   10.10
   0   7   2  114.89    9.10
   0   7   2  127.79   10.80
  -1  -7  -2    1.10    1.40
  -1  -7  -2   -0.50    1.00
  -1  -7  -2    0.90    1.80
  -1  -7  -2    1.90    2.30
  -1  -7  -2    2.40    2.20
  -1  -7  -2   -0.40    1.30
   1   7   2    0.40    2.00
   1   7   2    4.00    2.30
   1   7   2   -0.50    1.30
  -2  -7  -2  245.78   19.00
  -2  -7  -2  270.87   15.90
  -2  -7  -2  257.07   17.40
  -2  -7  -2  295.57   16.20
  -2  -7  -2  279.57   19.70
   2   7   2  287.17   18.20
   2   7   2  265.67   16.70
   2   7   2  265.07   18.90
  -3  -7  -2  226.98   14.10
  -3  -7  -2  200.58   17.50
  -3  -7  -2  224.38   15.40
  -3  -7  -2  230.08   17.90
  -3  -7  -2  237.18   14.40
  -3  -7  -2  222.88   16.40
   3   7   2  218.68   16.00
   3   7   2  226.78   14.70
   3   7   2  233.88   17.50
  -4  -7  -2   80.69   13.10
  -4  -7  -2   82.39    9.10
  -4  -7  -2   79.79   10.20
  -4  -7  -2   83.19   12.10
  -4  -7  -2   73.59    7.90
  -4  -7  -2   76.69    8.10
   4   7   2   82.19   11.60
   4   7   2   66.59    9.10
   4   7   2   86.99    7.60
  -5  -7  -2  157.98   12.60
  -5  -7  -2  185.08   13.00
  -5  -7  -2  168.28   17.50
  -5  -7  -2  191.98   15.00
  -5  -7  -2  159.28   12.20
  -5  -7  -2  175.78   16.80
   5   7   2  169.38   14.20
   5   7   2  161.48   15.90
   5   7   2  174.78   12.50
  -6  -7  -2   -1.00    1.60
  -6  -7  -2    4.20    2.80
  -6  -7  -2    2.10    3.80
  -6  -7  -2    2.00    3.20
  -6  -7  -2    0.70    2.20
   6   7   2    1.20    2.30
   6   7   2    4.60    4.10
   9  -8  -2   78.99   10.80
   9  -8  -2   61.89    8.40
   9  -8  -2   98.19   18.60
   9  -8  -2   92.29   17.70
  -9   8   2   83.69   16.10
  -9   8   2   67.89    7.70
  -9   8   2   70.09    6.60
   8  -8  -2   -1.50    2.70
   8  -8  -2    5.40    3.40
   8  -8  -2    3.00    2.30
   8  -8  -2    2.70    2.50
   8  -8  -2    3.10    2.30
   8  -8  -2    3.80    5.00
  -8   8   2   -0.70    1.40
  -8   8   2    4.80    4.10
  -8   8   2    2.10    1.70
   7  -8  -2    2.50    3.50
   7  -8  -2   -0.20    1.50
   7  -8  -2    1.10    2.80
   7  -8  -2   -0.10    1.50
   7  -8  -2    1.70    2.40
   7  -8  -2   -1.60    1.40
  -7   8   2    0.30    1.20
  -7   8   2    0.50    2.90
  -7   8   2    0.30    1.50
  -7   8   2   -1.40    2.70
   6  -8  -2    1.90    2.40
   6  -8  -2    1.60    1.90
   6  -8  -2    1.90    3.20
   6  -8  -2    5.00    3.70
   6  -8  -2    6.20    2.40
   6  -8  -2    9.10    3.00
  -6   8   2    6.20    1.80
  -6   8   2    2.20    1.50
  -6   8   2    1.40    2.90
   5  -8  -2   43.50    5.30
   5  -8  -2   45.40    9.50
   5  -8  -2   44.50    9.00
   5  -8  -2   40.90    5.60
   5  -8  -2   50.39    7.60
  -5   8   2   49.30    3.70
  -5   8   2   40.90    8.20
  -5   8   2   45.20    3.50
   4  -8  -2  128.29    9.10
   4  -8  -2  128.19    8.60
   4  -8  -2   94.99   12.70
   4  -8  -2  110.79   10.20
   4  -8  -2  112.09   11.70
  -4   8   2  103.49   11.40
  -4   8   2  111.79   11.50
   3  -8  -2   91.29    7.10
   3  -8  -2   89.29   10.30
   3  -8  -2   91.39   10.00
   3  -8  -2   87.29    6.80
  -3   8   2   98.59   10.10
  -3   8   2   84.09   11.00
   2  -8  -2  119.59    7.80
   2  -8  -2   78.49   11.10
   2  -8  -2  109.19    7.40
   2  -8  -2   99.19    9.70
   2  -8  -2  105.29   10.10
  -2   8   2   89.49    9.70
  -2   8   2  101.39    9.90
   1  -8  -2   10.50    2.40
   1  -8  -2    9.00    3.00
   1  -8  -2    8.70    3.40
   1  -8  -2    7.40    2.70
   1  -8  -2   12.20    2.60
  -1   8   2    5.20    3.20
  -1   8   2    9.00    3.30
   0  -8  -2  217.48   16.20
   0  -8  -2  229.18   17.10
   0  -8  -2  208.08   15.60
   0  -8  -2  218.08   16.50
   0  -8  -2  236.78   13.70
   0  -8  -2  220.58   13.50
   0   8   2  241.88   16.30
   0   8   2  237.28   16.70
   0   8   2  225.28   14.80
  -1  -8  -2    4.90    3.00
  -1  -8  -2    2.20    1.60
  -1  -8  -2    3.20    1.80
  -1  -8  -2    3.40    2.50
  -1  -8  -2    0.30    2.40
  -1  -8  -2    1.70    2.10
   1   8   2    2.50    2.20
   1   8   2    4.00    2.90
   1   8   2    3.10    1.90
  -2  -8  -2   43.90    7.40
  -2  -8  -2   59.79    6.40
  -2  -8  -2   65.19   10.10
  -2  -8  -2   52.99    9.10
  -2  -8  -2   42.40    7.90
  -2  -8  -2   69.79    6.10
   2   8   2   54.49    6.80
   2   8   2   70.59    9.80
   2   8   2   56.99    8.20
  -3  -8  -2    6.50    3.50
  -3  -8  -2    5.00    3.10
  -3  -8  -2    7.40    3.20
  -3  -8  -2    5.60    2.30
  -3  -8  -2    9.80    4.40
  -3  -8  -2    6.20    2.50
   3   8   2    0.60    2.40
   3   8   2    3.30    2.40
   3   8   2    6.40    3.20
  -4  -8  -2   27.40    5.00
  -4  -8  -2   25.80    6.10
  -4  -8  -2   33.30    5.90
  -4  -8  -2   27.60    5.70
  -4  -8  -2   32.30    7.90
  -4  -8  -2   30.10    7.30
   4   8   2   26.50    6.90
  -5  -8  -2   32.30    8.90
  -5  -8  -2   42.40    9.60
  -5  -8  -2   34.60    5.90
  -5  -8  -2   30.90    6.80
  -5  -8  -2   40.20    6.60
  -5  -8  -2   42.60    6.50
   5   8   2   43.30    8.00
   5   8   2   36.70    7.10
   5   8   2   26.80    7.20
   8  -9  -2    4.50    5.70
   8  -9  -2    6.70    3.20
   8  -9  -2   13.20    6.70
   8  -9  -2    8.30    5.70
  -8   9   2    2.60    4.00
  -8   9   2    9.10    2.60
   7  -9  -2    4.10    4.00
   7  -9  -2    7.30    3.00
   7  -9  -2   15.90    4.20
   7  -9  -2    9.30    4.10
   7  -9  -2    0.60    3.50
   7  -9  -2    5.30    2.60
  -7   9   2    2.70    3.60
  -7   9   2    1.30    3.20
  -7   9   2    7.00    2.00
  -7   9   2    9.30    2.20
   6  -9  -2    4.60    3.90
   6  -9  -2    8.50    5.00
   6  -9  -2    5.50    2.40
   6  -9  -2    8.40    4.10
   6  -9  -2    3.10    2.50
   6  -9  -2    6.00    2.60
  -6   9   2    3.90    1.30
  -6   9   2    6.50    4.30
  -6   9   2    0.40    3.10
   5  -9  -2   13.20    5.60
   5  -9  -2   20.20    6.40
   5  -9  -2   26.40    5.70
   5  -9  -2   20.80    4.70
   5  -9  -2   22.30    4.00
   4  -9  -2  115.89    9.30
   4  -9  -2  108.69   12.10
   4  -9  -2  110.59   12.60
   4  -9  -2  159.78    9.80
   4  -9  -2  135.49   13.50
  -4   9   2  120.79   12.50
  -4   9   2  127.99   13.00
   3  -9  -2    1.70    2.50
   3  -9  -2   -0.80    1.70
   3  -9  -2    2.40    2.70
   3  -9  -2    1.80    1.60
   3  -9  -2    2.50    1.60
  -3   9   2    2.20    2.60
  -3   9   2    2.90    2.80
   2  -9  -2   98.59    8.20
   2  -9  -2   88.49   10.50
   2  -9  -2   86.69   11.60
   2  -9  -2   91.49    9.70
   2  -9  -2  100.09    8.70
  -2   9   2  100.69   10.20
  -2   9   2  101.59   12.30
   1  -9  -2    6.30    3.00
   1  -9  -2   13.10    4.20
   1  -9  -2    9.50    2.60
   1  -9  -2    5.80    2.10
   1  -9  -2   10.20    3.70
  -1   9   2    4.90    2.90
  -1   9   2    5.50    3.30
   0  -9  -2   13.40    4.10
   0  -9  -2    7.50    3.30
   0  -9  -2   11.10    4.30
   0  -9  -2   13.00    4.40
   0  -9  -2   15.60    3.40
   0  -9  -2   21.80    3.60
   0   9   2   13.00    4.20
   0   9   2   11.40    4.10
  -1  -9  -2    6.70    2.30
  -1  -9  -2    6.90    3.50
  -1  -9  -2    8.50    2.60
  -1  -9  -2    5.90    3.30
  -1  -9  -2   -0.40    1.70
  -1  -9  -2    4.40    2.70
   1   9   2    1.80    2.20
   1   9   2    3.80    2.90
  -2  -9  -2    0.90    2.00
  -2  -9  -2    1.80    2.60
  -2  -9  -2   -0.20    1.50
  -2  -9  -2    0.60    1.70
  -2  -9  -2    1.20    2.50
  -2  -9  -2   -0.50    2.00
   2   9   2    1.00    2.40
   2   9   2    1.00    2.10
  -3  -9  -2   87.59   12.20
  -3  -9  -2   87.29   10.50
  -3  -9  -2  105.49    8.60
  -3  -9  -2   81.69   12.40
  -3  -9  -2   89.59   11.80
  -3  -9  -2   76.59    9.20
   3   9   2   67.69   10.70
   3   9   2   79.29   10.10
  -4  -9  -2   14.80    3.80
  -4  -9  -2    5.90    3.10
  -4  -9  -2   14.50    6.10
  -4  -9  -2   13.80    5.70
  -4  -9  -2    8.70    3.80
   4   9   2   10.30    3.50
   4   9   2   10.20    4.10
   4   9   2   14.20    5.20
   7 -10  -2  308.57   21.60
   7 -10  -2  293.57   19.20
   7 -10  -2  271.17   26.20
   7 -10  -2  226.38   23.50
  -7  10   2  294.37   24.30
  -7  10   2  288.27   14.90
   6 -10  -2   37.40    6.10
   6 -10  -2   36.30    6.30
   6 -10  -2   30.60    8.70
   6 -10  -2   32.80    9.40
   6 -10  -2   29.50    6.70
  -6  10   2   30.20    8.40
  -6  10   2   34.20    9.00
   5 -10  -2   85.49   13.40
   5 -10  -2   58.89   11.00
   5 -10  -2   70.19    8.20
   5 -10  -2   60.39    9.40
   5 -10  -2   85.59    7.40
  -5  10   2   81.09   13.30
  -5  10   2   75.09   12.30
   4 -10  -2   35.40    5.00
   4 -10  -2   29.70    7.20
   4 -10  -2   32.10    5.20
   4 -10  -2   40.70    8.60
   4 -10  -2   46.30    7.70
  -4  10   2   28.00    7.10
  -4  10   2   33.00    7.30
   3 -10  -2    0.00    1.90
   3 -10  -2    2.10    2.00
   3 -10  -2    0.00    1.80
   3 -10  -2    1.80    2.40
   3 -10  -2    0.70    1.50
  -3  10   2    1.20    2.50
   2 -10  -2  137.49   12.90
   2 -10  -2  134.39   14.40
   2 -10  -2  129.19   11.40
   2 -10  -2  141.09    9.80
   2 -10  -2  133.09   10.00
  -2  10   2  135.29   12.90
  -2  10   2  128.09   12.40
   1 -10  -2    1.80    2.40
   1 -10  -2    6.90    4.00
   1 -10  -2    9.90    2.90
   1 -10  -2   10.50    4.30
   1 -10  -2    3.20    1.90
   1 -10  -2    3.50    2.80
  -1  10   2   12.80    4.60
  -1  10   2   10.10    4.00
   0 -10  -2    5.80    2.30
   0 -10  -2    7.90    4.10
   0 -10  -2    3.50    3.00
   0 -10  -2    3.80    2.10
   0 -10  -2    6.90    3.80
   0 -10  -2    4.10    3.20
   0  10   2    7.00    3.70
  -1 -10  -2    5.80    3.50
  -1 -10  -2    2.10    2.90
  -1 -10  -2    5.20    2.50
  -1 -10  -2    6.40    2.60
  -1 -10  -2    3.60    2.70
  -1 -10  -2    2.10    2.70
   1  10   2    4.70    2.50
  -2 -10  -2   -2.50    1.80
  -2 -10  -2   -0.80    2.00
  -2 -10  -2    1.60    2.00
  -2 -10  -2    0.00    2.00
  -2 -10  -2    0.30    2.20
  -2 -10  -2    1.10    1.90
   2  10   2   -0.10    1.80
   2  10   2   -0.50    2.00
   2  10   2   -0.30    2.00
  -3 -10  -2  108.99    9.90
  -3 -10  -2  123.69   13.30
  -3 -10  -2  108.69   14.80
  -3 -10  -2  127.99   15.50
  -3 -10  -2  138.09   10.80
  -3 -10  -2  109.29   13.50
   3  10   2  124.29   12.60
   3  10   2  104.19   11.50
   5 -11  -2    3.00    2.80
   5 -11  -2    4.60    2.60
   5 -11  -2    2.10    3.70
   5 -11  -2    5.00    4.20
   5 -11  -2    0.10    2.00
  -5  11   2    1.50    3.00
   4 -11  -2   38.20    8.60
   4 -11  -2   39.90    5.60
   4 -11  -2   26.50    6.80
   4 -11  -2   37.50    6.00
  -4  11   2   25.00    6.90
  -4  11   2   36.30    8.10
   3 -11  -2   53.79    9.00
   3 -11  -2   73.29   10.10
   3 -11  -2   70.79    7.40
   3 -11  -2   74.59   11.10
   3 -11  -2   62.79    7.50
  -3  11   2   50.69    9.10
  -3  11   2   62.79   10.50
   2 -11  -2  134.19   14.60
   2 -11  -2  118.79    9.90
   2 -11  -2  103.79   11.80
   2 -11  -2  126.39   14.20
   2 -11  -2  141.39   10.10
  -2  11   2  120.89   15.00
  -2  11   2  126.79   12.80
   1 -11  -2   -1.90    2.00
   1 -11  -2    3.00    2.90
   1 -11  -2   -1.30    1.80
   1 -11  -2   -0.50    2.10
   1 -11  -2    1.80    1.80
   1 -11  -2    1.60    2.00
  -1  11   2    2.90    3.00
   0 -11  -2   12.40    3.40
   0 -11  -2    6.20    5.90
   0 -11  -2   18.00    6.10
   0 -11  -2   14.20    4.90
   0 -11  -2   13.30    4.70
   0 -11  -2   14.10    3.70
   0  11   2   14.50    4.70
   0  11   2   21.20    8.30
   0  12  -3    0.20    1.10
   0  12  -3    3.30    4.60
   0 -12   3   -1.40    1.70
   0 -12   3    0.30    2.20
   0 -12   3    2.70    3.30
   0 -12   3    4.60    5.00
  -1  12  -3    3.20    1.50
  -1  12  -3    7.70    5.70
   1 -12   3    1.50    4.30
   1 -12   3    0.40    1.90
   1 -12   3    3.80    3.80
   1 -12   3    3.60    4.90
   1 -12   3    0.20    2.60
  -2  12  -3    4.80    1.90
  -2  12  -3   11.20    6.60
  -2  12  -3    5.10    1.90
   2 -12   3    6.50    3.00
   2 -12   3    3.90    3.50
   2 -12   3    2.50    3.60
  -3  12  -3   34.30    4.50
  -3  12  -3   44.30   12.10
   3 -12   3   42.80    7.00
   3 -12   3   32.00    8.90
   3 -12   3   25.80    7.90
  -4  12  -3   22.80    3.60
  -4  12  -3   20.00    3.70
  -4  12  -3   17.10    8.00
   4 -12   3   18.60    4.90
   4 -12   3    7.40    4.00
   4 -12   3   14.40    7.50
   4 -12   3   10.40    5.80
  -5  12  -3    1.60    4.60
  -5  12  -3    6.10    2.40
  -5  12  -3    5.10    2.50
   5 -12   3    4.50    4.70
   5 -12   3    8.10    4.00
   5 -12   3    8.90    6.10
   3  11  -3   23.10    3.20
   3  11  -3   31.60    9.70
   3  11  -3   23.00    3.20
  -3 -11   3   34.70   10.00
  -3 -11   3   26.70    6.30
  -3 -11   3   18.30    5.00
  -3 -11   3   28.80    7.10
  -3 -11   3   26.60    9.10
   2  11  -3   15.50    6.70
   2  11  -3    9.40    2.20
   2  11  -3   10.20    2.20
  -2 -11   3   15.00    4.30
  -2 -11   3    8.10    3.50
  -2 -11   3   14.70    6.60
  -2 -11   3   18.70    4.60
  -2 -11   3    8.10    5.20
  -2 -11   3   13.20    5.00
   1  11  -3   -0.90    1.10
   1  11  -3    0.40    1.10
   1  11  -3   -0.10    3.10
  -1 -11   3   -0.50    2.20
  -1 -11   3   -0.40    3.60
  -1 -11   3    1.20    3.20
  -1 -11   3    1.70    2.20
  -1 -11   3   -1.60    1.60
  -1 -11   3    2.20    3.20
   0  11  -3   38.80    4.20
   0  11  -3   49.20   11.60
   0  11  -3   34.30    4.20
   0  11  -3   25.50    8.00
   0 -11   3   31.50    6.50
   0 -11   3   47.20    8.50
   0 -11   3   23.60    8.20
   0 -11   3   30.00    5.80
   0 -11   3   39.00    9.40
  -1  11  -3   14.90    6.20
  -1  11  -3   25.00    8.50
  -1  11  -3   14.80    2.80
  -1  11  -3   23.50    3.60
  -1  11  -3   24.80    5.50
   1 -11   3   22.80    6.40
   1 -11   3   19.30    5.00
   1 -11   3   11.10    5.40
   1 -11   3   21.10    4.80
   1 -11   3   19.30    5.00
  -2  11  -3    1.10    3.50
  -2  11  -3    1.40    2.50
  -2  11  -3    4.90    2.10
  -2  11  -3    5.90    2.00
  -2  11  -3   -0.30    3.60
   2 -11   3    7.00    3.40
   2 -11   3    8.60    3.20
   2 -11   3    0.70    2.90
   2 -11   3    7.50    4.50
  -3  11  -3   18.50    7.10
  -3  11  -3   16.50    6.90
   3 -11   3   28.10    4.90
   3 -11   3   11.30    5.70
   3 -11   3   16.40    4.90
   3 -11   3   19.60    4.40
   3 -11   3   10.30    8.60
  -4  11  -3   12.30    6.70
  -4  11  -3   11.90    2.80
  -4  11  -3    9.70    2.80
   4 -11   3    2.50    3.40
   4 -11   3   10.30    4.30
   4 -11   3   16.50    7.10
   4 -11   3    8.80    3.50
   4 -11   3    8.30    3.20
  -5  11  -3   31.40    4.90
  -5  11  -3   37.40    9.50
  -5  11  -3   35.90    5.00
   5 -11   3   22.20    7.80
   5 -11   3   42.20   10.90
   5 -11   3   41.60    6.20
   5 -11   3   48.10    7.10
   5 -11   3   45.50    8.00
  -6  11  -3   18.20    7.70
  -6  11  -3   13.60    3.80
  -6  11  -3   16.60    3.70
   6 -11   3   10.40    6.20
   6 -11   3   21.10    5.60
   6 -11   3   20.90    8.20
   6 -11   3   10.90    3.90
  -7  11  -3    5.30    2.70
  -7  11  -3    0.50    4.40
   7 -11   3    3.90    4.70
   7 -11   3    1.90    3.70
   7 -11   3    6.60    3.30
   4  10  -3   61.99    5.70
   4  10  -3   79.59   15.40
  -4 -10   3   64.89   14.90
  -4 -10   3   60.69    9.10
  -4 -10   3   56.29   13.40
  -4 -10   3   72.99   10.60
  -4 -10   3   62.09    8.50
   3  10  -3   -0.30    1.20
   3  10  -3   -1.00    2.50
   3  10  -3   -2.00    1.70
   3  10  -3   -1.10    1.10
   3  10  -3   -2.20    2.70
  -3 -10   3    0.20    2.00
  -3 -10   3   -1.70    1.40
  -3 -10   3    3.80    3.10
  -3 -10   3    2.10    2.40
  -3 -10   3   -2.00    2.80
  -3 -10   3    2.10    4.40
   2  10  -3  112.59    8.10
   2  10  -3  120.19   11.00
   2  10  -3  123.69    8.40
   2  10  -3  129.59   16.80
   2  10  -3  151.38   20.60
  -2 -10   3  105.59   17.30
  -2 -10   3   80.99   11.10
  -2 -10   3  123.29   10.50
  -2 -10   3  134.69   10.70
  -2 -10   3  133.19   12.20
  -2 -10   3  165.88   21.50
   1  10  -3   57.19    8.10
   1  10  -3   59.49   12.50
   1  10  -3   66.49    5.60
   1  10  -3   65.89    5.40
  -1 -10   3   46.90    8.20
  -1 -10   3   62.39    9.30
  -1 -10   3   60.19    7.60
  -1 -10   3   64.89   13.80
  -1 -10   3   82.09   14.10
  -1 -10   3   62.09    7.90
   0  10  -3   16.70    3.10
   0  10  -3   18.20    6.60
   0  10  -3   20.40    3.20
   0  10  -3    5.80    4.20
   0 -10   3   24.30    4.80
   0 -10   3   11.20    3.90
   0 -10   3   18.60    5.00
   0 -10   3   26.10    8.00
   0 -10   3   26.80    4.80
   0 -10   3   25.60    8.00
  -1  10  -3    3.70    1.80
  -1  10  -3    2.90    1.60
  -1  10  -3   -0.70    2.90
   1 -10   3    0.90    1.60
   1 -10   3    0.50    1.70
   1 -10   3    1.80    2.70
   1 -10   3    3.50    2.20
   1 -10   3    2.70    3.40
  -2  10  -3   25.10    3.70
  -2  10  -3   30.80    8.60
  -2  10  -3   29.90    4.20
   2 -10   3   28.60    5.90
   2 -10   3   26.90    4.70
   2 -10   3   20.70    6.90
   2 -10   3   24.90    6.80
   2 -10   3   33.70    5.50
  -3  10  -3    7.30    5.20
  -3  10  -3    5.00    2.10
  -3  10  -3    4.90    4.20
   3 -10   3    9.70    5.40
   3 -10   3    3.90    2.80
   3 -10   3    2.60    3.50
   3 -10   3   10.20    3.10
   3 -10   3    2.20    2.20
  -4  10  -3    7.90    4.70
  -4  10  -3   10.60    2.50
  -4  10  -3    1.60    6.00
  -4  10  -3    4.00    2.10
   4 -10   3   11.20    3.20
   4 -10   3   10.60    4.90
   4 -10   3    1.60    2.10
   4 -10   3   16.10    4.60
  -5  10  -3    8.70    2.60
  -5  10  -3    4.40    4.80
  -5  10  -3    5.40    4.60
  -5  10  -3    2.00    1.80
   5 -10   3    8.50    3.60
   5 -10   3    9.30    3.60
   5 -10   3    4.80    3.80
   5 -10   3    5.20    2.70
   5 -10   3    1.60    3.50
  -6  10  -3    3.40    2.00
  -6  10  -3    1.50    1.90
  -6  10  -3    5.80    5.40
  -6  10  -3    3.40    4.50
   6 -10   3    4.00    2.90
   6 -10   3    7.20    5.50
   6 -10   3    6.30    3.20
   6 -10   3    3.80    2.70
   6 -10   3    5.40    2.60
   6 -10   3   -0.40    2.50
  -7  10  -3  134.69   20.30
  -7  10  -3  136.09   10.20
  -7  10  -3  107.89    9.40
   7 -10   3   99.69   11.30
   7 -10   3  131.49   11.80
   7 -10   3  140.89   21.10
   7 -10   3   97.49   17.10
  -8  10  -3   -0.90    1.90
  -8  10  -3    2.80    4.90
  -8  10  -3   -0.60    2.00
   8 -10   3    1.00    4.10
   8 -10   3    5.70    3.00
   8 -10   3   -1.10    5.40
   8 -10   3    4.20    3.20
   5   9  -3    1.30    4.20
   5   9  -3    0.20    1.50
   5   9  -3    2.60    1.80
  -5  -9   3    1.70    4.20
  -5  -9   3   -0.60    3.80
  -5  -9   3    3.20    4.50
  -5  -9   3   -0.40    2.20
  -5  -9   3    1.90    2.90
  -5  -9   3    2.90    2.40
   4   9  -3   82.69   13.40
   4   9  -3   75.29    6.30
   4   9  -3   73.59    9.40
   4   9  -3   92.29   16.00
  -4  -9   3   69.79    8.80
  -4  -9   3   81.19    9.40
  -4  -9   3   71.49    9.50
  -4  -9   3   62.29    9.60
  -4  -9   3   85.39   15.70
   3   9  -3   -0.50    1.20
   3   9  -3    0.30    1.30
   3   9  -3   -2.60    3.20
   3   9  -3   -3.30    1.80
  -3  -9   3    0.10    1.70
  -3  -9   3    0.40    2.80
  -3  -9   3    2.90    2.30
  -3  -9   3   -0.10    2.60
  -3  -9   3    0.80    2.30
  -3  -9   3    1.40    2.30
   2   9  -3   23.70    3.60
   2   9  -3   23.80    7.40
   2   9  -3   24.00    3.50
  -2  -9   3   26.90    5.00
  -2  -9   3   26.20    7.30
  -2  -9   3   22.50    5.30
  -2  -9   3   10.60    5.10
  -2  -9   3   33.90    5.50
  -2  -9   3   20.30    4.90
   1   9  -3    1.70    1.40
   1   9  -3    1.90    3.30
   1   9  -3    0.80    2.30
   1   9  -3   -0.80    1.40
   1   9  -3    2.40    1.50
  -1  -9   3    6.10    2.50
  -1  -9   3    5.30    4.20
  -1  -9   3    1.40    2.20
  -1  -9   3    5.60    3.00
  -1  -9   3   11.50    3.60
  -1  -9   3    7.00    3.90
   0   9  -3   88.29   12.60
   0   9  -3  134.99    8.80
   0   9  -3  125.89    8.50
   0   9  -3  159.68   19.40
   0  -9   3  124.49    9.50
   0  -9   3  122.69    9.70
   0  -9   3  126.59   16.90
   0  -9   3  122.79   10.90
  -1   9  -3    1.90    2.80
  -1   9  -3    9.20    2.50
  -1   9  -3    9.60    5.10
  -1   9  -3    7.20    2.00
   1  -9   3   12.80    5.70
   1  -9   3   16.20    5.40
   1  -9   3    9.30    2.70
   1  -9   3    8.00    3.20
   1  -9   3   10.80    3.00
  -2   9  -3    7.10    2.30
  -2   9  -3   10.00    5.00
  -2   9  -3    9.30    3.00
  -2   9  -3    3.00    3.50
  -2   9  -3    8.50    2.30
   2  -9   3    7.00    2.40
   2  -9   3    7.50    3.10
   2  -9   3   12.60    5.30
   2  -9   3    8.30    2.70
   2  -9   3    4.90    4.00
  -3   9  -3  108.69    9.00
  -3   9  -3   98.79   15.10
  -3   9  -3   66.39   11.20
  -3   9  -3  100.89    7.60
   3  -9   3  133.09   16.80
   3  -9   3  108.59   11.20
   3  -9   3   92.49   10.20
   3  -9   3   77.39   12.00
   3  -9   3  104.39    8.10
  -4   9  -3   31.10    7.90
  -4   9  -3   34.30    4.80
   4  -9   3   32.10    5.70
   4  -9   3   34.80    8.80
   4  -9   3   38.70    5.70
   4  -9   3   33.20    5.20
   4  -9   3   31.30    8.60
  -5   9  -3   75.99    6.80
  -5   9  -3   88.79    7.30
  -5   9  -3   93.59   17.70
   5  -9   3   70.09    8.30
   5  -9   3   83.89    9.80
   5  -9   3   82.59   14.80
   5  -9   3   76.99   13.50
   5  -9   3   83.99    7.30
  -6   9  -3   94.39   14.90
  -6   9  -3   81.19    7.20
  -6   9  -3   81.49    7.20
   6  -9   3   80.09    9.60
   6  -9   3   53.29    7.50
   6  -9   3   83.39   15.30
   6  -9   3   85.99   15.30
  -7   9  -3   35.70    5.40
  -7   9  -3   32.70   11.10
  -7   9  -3   20.00    6.90
   7  -9   3   47.90    6.60
   7  -9   3   26.40    9.40
   7  -9   3   27.60    5.30
   7  -9   3   42.10   11.20
   7  -9   3   35.90    6.30
   7  -9   3   51.19    7.40
  -8   9  -3    1.00    2.10
  -8   9  -3    0.80    1.80
  -8   9  -3    2.50    4.20
   8  -9   3   10.60    6.80
   8  -9   3    3.10    2.50
   8  -9   3    1.50    4.00
   8  -9   3    2.50    2.50
   9  -9   3    2.80    4.90
   9  -9   3    2.10    2.60
   6   8  -3    1.70    1.80
   6   8  -3   -0.40    1.90
   6   8  -3    0.00    4.40
   6   8  -3    0.60    1.70
  -6  -8   3   -2.30    2.10
  -6  -8   3    1.10    3.40
  -6  -8   3    1.20    2.00
  -6  -8   3   -0.20    2.10
  -6  -8   3    0.50    4.70
   5   8  -3   28.40    9.50
   5   8  -3   14.20    3.00
   5   8  -3   21.20    4.90
   5   8  -3   12.70    5.20
   5   8  -3   15.80    3.20
  -5  -8   3   16.60    4.60
  -5  -8   3   17.80    4.70
  -5  -8   3   15.70    7.30
  -5  -8   3   12.00    4.20
  -5  -8   3   10.50    5.80
  -5  -8   3   11.70    3.60
   4   8  -3  141.49   14.10
   4   8  -3  113.19    8.70
   4   8  -3  132.89   19.30
  -4  -8   3  144.59   12.00
  -4  -8   3  145.99   19.40
  -4  -8   3  128.89   18.80
  -4  -8   3  149.99   11.30
  -4  -8   3  122.69   11.10
  -4  -8   3  109.29    9.90
   3   8  -3  216.78   12.90
   3   8  -3  217.18   20.50
   3   8  -3  207.88   12.60
   3   8  -3  189.68   14.40
  -3  -8   3  207.78   15.20
  -3  -8   3  229.58   20.70
  -3  -8   3  200.28   19.60
  -3  -8   3  178.48   14.90
  -3  -8   3  209.08   14.20
  -3  -8   3  206.28   15.40
   2   8  -3   51.59   10.90
   2   8  -3   72.09    8.50
   2   8  -3   75.79    6.00
   2   8  -3   69.79   11.00
   2   8  -3   77.49    6.20
  -2  -8   3   71.79    7.90
  -2  -8   3   71.99   13.00
  -2  -8   3   90.89   14.50
  -2  -8   3   88.19    7.60
  -2  -8   3   62.69    9.60
   1   8  -3   38.70    9.10
   1   8  -3   46.30    4.90
   1   8  -3   41.90    7.70
   1   8  -3   37.10    4.70
   1   8  -3   51.89    6.70
  -1  -8   3   54.89   10.60
  -1  -8   3   45.90    6.80
  -1  -8   3   44.90    5.80
  -1  -8   3   48.90    6.10
  -1  -8   3   52.09   10.70
  -1  -8   3   51.29    7.10
   0   8  -3   54.59   10.00
   0   8  -3   74.99    5.90
   0   8  -3   88.69    7.80
   0   8  -3   79.69    6.20
   0   8  -3   81.39   12.00
   0  -8   3   72.19    9.90
   0  -8   3   61.29    8.10
   0  -8   3   86.99    7.00
   0  -8   3   67.09    6.40
   0  -8   3   88.19   12.90
  -1   8  -3   -0.80    2.20
  -1   8  -3    6.00    1.90
  -1   8  -3    1.80    2.40
  -1   8  -3    4.70    1.70
  -1   8  -3    1.40    1.80
   1  -8   3    3.80    1.90
   1  -8   3    1.40    1.90
   1  -8   3    2.90    2.20
   1  -8   3    2.60    2.00
   1  -8   3    0.10    2.10
  -2   8  -3  130.89   10.40
  -2   8  -3  141.09   14.50
  -2   8  -3  150.28    9.50
  -2   8  -3  150.18   14.70
  -2   8  -3  153.88    9.70
   2  -8   3  145.89    9.90
   2  -8   3  131.59    9.90
   2  -8   3  147.79   14.50
   2  -8   3  122.79   13.20
   2  -8   3  138.79   11.00
  -3   8  -3   50.09   10.10
  -3   8  -3   47.00    8.80
  -3   8  -3   58.79    6.80
  -3   8  -3   56.99    5.10
  -3   8  -3   47.80    5.50
   3  -8   3   60.39    5.40
   3  -8   3   53.69    7.10
   3  -8   3   47.30    9.70
   3  -8   3   51.09    9.10
   3  -8   3   37.60    5.40
  -4   8  -3  212.88   13.20
  -4   8  -3  204.68   18.60
  -4   8  -3  214.18   19.30
   4  -8   3  212.38   14.70
   4  -8   3  199.28   18.00
   4  -8   3  210.28   13.30
   4  -8   3  221.78   14.00
   4  -8   3  171.48   17.80
  -5   8  -3  114.49    9.00
  -5   8  -3  136.59   14.70
  -5   8  -3  121.29    9.20
   5  -8   3  122.29   17.20
   5  -8   3  116.99    9.60
   5  -8   3  134.09    9.60
   5  -8   3  147.69   10.90
   5  -8   3  135.39   19.70
  -6   8  -3   25.60    4.30
  -6   8  -3   10.00    4.90
  -6   8  -3   18.20    3.60
   6  -8   3   19.40    4.00
   6  -8   3   15.30    6.20
   6  -8   3   11.20    5.10
   6  -8   3   19.50    4.40
   6  -8   3   11.60    3.30
  -7   8  -3    2.70    3.90
  -7   8  -3    1.70    1.70
  -7   8  -3    1.60    4.00
   7  -8   3    1.70    2.20
   7  -8   3    0.20    1.50
   7  -8   3    3.10    4.10
   7  -8   3    2.90    2.50
   7  -8   3    1.90    3.30
  -8   8  -3    9.90    6.00
  -8   8  -3   24.40    4.80
  -8   8  -3   22.20    4.40
  -8   8  -3   22.80    8.90
   8  -8   3   19.70    4.30
   8  -8   3   28.90    9.90
   8  -8   3   20.40    4.70
   8  -8   3   20.80    4.80
   8  -8   3   14.00    4.00
   8  -8   3   15.90    7.60
  -9   8  -3    1.30    2.00
  -9   8  -3    6.50    6.30
   9  -8   3    7.10    6.00
   9  -8   3    3.80    2.80
   9  -8   3    6.80    4.90
   7   7  -3   23.20    4.30
   7   7  -3   24.20    8.80
   7   7  -3   22.60    5.40
  -7  -7   3   31.90    6.30
  -7  -7   3   28.00   10.90
  -7  -7   3   34.10    6.70
  -7  -7   3   18.60    4.60
  -7  -7   3   37.10   11.20
   6   7  -3    9.00    5.30
   6   7  -3    6.50    5.60
   6   7  -3   10.30    3.00
   6   7  -3    7.60    3.90
   6   7  -3    6.60    2.50
  -6  -7   3    7.70    3.60
  -6  -7   3    6.30    2.90
  -6  -7   3    4.70    2.80
  -6  -7   3    4.10    5.10
  -6  -7   3   12.20    4.10
  -6  -7   3    5.90    4.80
   5   7  -3  140.39   10.20
   5   7  -3  153.28   10.30
   5   7  -3  164.88   21.00
   5   7  -3  150.38   14.50
  -5  -7   3  131.19   11.20
  -5  -7   3  148.09   12.20
  -5  -7   3  169.48   12.20
  -5  -7   3  131.09   21.00
  -5  -7   3  159.68   21.90
  -5  -7   3  144.49   12.40
   4   7  -3   67.89    7.30
   4   7  -3   60.09    6.40
   4   7  -3   68.09    7.90
   4   7  -3   54.09   10.80
  -4  -7   3   62.19    8.00
  -4  -7   3   54.89   11.30
  -4  -7   3   54.59    7.70
  -4  -7   3   78.19    8.30
  -4  -7   3   50.19   10.00
   3   7  -3  102.39   11.40
   3   7  -3  115.49    8.00
   3   7  -3   99.89   13.90
   3   7  -3  116.99    8.30
   3   7  -3  109.29    9.30
  -3  -7   3  111.59    9.00
  -3  -7   3  128.79   17.10
  -3  -7   3   86.49   12.90
  -3  -7   3  111.79    9.70
  -3  -7   3  115.19    9.20
  -3  -7   3  124.89   10.20
   2   7  -3   44.20    5.00
   2   7  -3   43.60    9.70
   2   7  -3   52.79    6.60
   2   7  -3   38.30    4.50
   2   7  -3   51.19    9.00
  -2  -7   3   50.79   10.30
  -2  -7   3   44.80    5.70
  -2  -7   3   37.40    5.90
  -2  -7   3   45.10    5.70
  -2  -7   3   43.40    9.20
  -2  -7   3   39.50    6.10
   1   7  -3  179.98   12.00
   1   7  -3  162.48   10.40
   1   7  -3  180.38   14.90
   1   7  -3  146.69   15.20
   1   7  -3  167.68   10.30
  -1  -7   3  149.88   11.70
  -1  -7   3  182.18   12.70
  -1  -7   3  159.08   15.20
  -1  -7   3  162.78   11.00
  -1  -7   3  170.78   15.80
  -1  -7   3  145.39   10.70
   0   7  -3   32.00    7.60
   0   7  -3   35.60    4.00
   0   7  -3   26.10    3.70
   0   7  -3   31.30    5.20
   0  -7   3   34.10    7.60
   0  -7   3   29.90    7.60
   0  -7   3   33.60    4.40
   0  -7   3   25.20    4.00
  -1   7  -3   75.29    5.90
  -1   7  -3   68.59   10.10
  -1   7  -3   51.79    8.80
  -1   7  -3   82.79    7.60
  -1   7  -3   70.39    5.90
   1  -7   3   91.49    6.60
   1  -7   3   89.39   11.10
   1  -7   3   88.29    7.50
   1  -7   3   73.89    6.30
   1  -7   3   97.49   12.80
  -2   7  -3  210.38   12.50
  -2   7  -3  212.78   17.60
  -2   7  -3  212.28   13.60
  -2   7  -3  202.38   12.60
   2  -7   3  225.48   12.90
   2  -7   3  206.68   17.20
   2  -7   3  215.68   14.00
   2  -7   3  185.78   18.10
   2  -7   3  207.38   13.10
  -3   7  -3   41.70    8.90
  -3   7  -3   25.40    5.50
  -3   7  -3   28.80    7.10
  -3   7  -3   29.40    4.00
  -3   7  -3   33.90    4.30
   3  -7   3   25.90    4.60
   3  -7   3   24.90    4.10
   3  -7   3   28.90    7.10
  -4   7  -3   28.80    6.80
  -4   7  -3   26.40    3.90
  -4   7  -3   19.70    5.90
  -4   7  -3   25.70    4.00
   4  -7   3   42.50    9.20
   4  -7   3   40.10    8.40
   4  -7   3   23.80    4.90
   4  -7   3   19.50    3.90
   4  -7   3   31.40    4.20
  -5   7  -3   38.30    8.30
  -5   7  -3   41.80    5.20
  -5   7  -3   54.69   10.60
   5  -7   3   39.80    5.70
   5  -7   3   37.40    5.30
   5  -7   3   49.40    6.00
   5  -7   3   44.00   10.00
   5  -7   3   41.40    5.10
   5  -7   3   34.00    7.80
  -6   7  -3  149.49   16.20
  -6   7  -3  122.69   17.50
  -6   7  -3  155.18   10.80
  -6   7  -3  152.38   10.60
   6  -7   3  154.18   15.90
   6  -7   3  161.48   17.30
   6  -7   3  152.78   11.20
   6  -7   3  147.69   11.20
   6  -7   3  156.48   10.80
  -7   7  -3   34.20   10.10
  -7   7  -3   26.10    4.60
  -7   7  -3   30.90    5.00
  -7   7  -3   32.60    8.80
   7  -7   3   21.30    6.30
   7  -7   3   33.80    5.30
   7  -7   3   13.60    6.50
   7  -7   3   32.70    5.50
  -8   7  -3   11.00    6.00
  -8   7  -3   18.50    7.30
  -8   7  -3   16.10    4.70
  -8   7  -3   16.20    3.80
   8  -7   3   10.60    3.40
   8  -7   3   19.00    4.30
   8  -7   3   16.80    6.80
   8  -7   3   15.10    4.10
   8  -7   3   12.20    6.30
   8  -7   3   15.60    4.10
  -9   7  -3    0.00    3.70
  -9   7  -3   -1.80    1.50
  -9   7  -3    2.60    2.30
   9  -7   3    1.40    3.70
   9  -7   3    4.50    2.50
   9  -7   3    0.90    3.70
   9  -7   3   -0.20    1.90
 -10   7  -3   44.50   12.50
  10  -7   3   30.90    5.70
  10  -7   3   21.40    5.40
  10  -7   3   25.00   10.90
   8   6  -3  115.99   19.80
   8   6  -3  145.59   12.30
   8   6  -3  134.69   10.40
  -8  -6   3  158.98   13.30
  -8  -6   3   69.59   20.30
  -8  -6   3  141.69   24.10
  -8  -6   3  128.99   11.70
   7   6  -3   15.70    7.30
   7   6  -3   13.90    3.60
   7   6  -3   22.00    4.00
   7   6  -3   30.70    6.20
   7   6  -3   39.50   11.40
  -7  -6   3   29.60    6.00
  -7  -6   3   28.70    9.40
  -7  -6   3   26.80    5.20
  -7  -6   3   32.20   11.20
  -7  -6   3   25.40    5.80
   6   6  -3   -1.10    3.00
   6   6  -3    1.40    1.70
   6   6  -3    5.50    2.20
   6   6  -3    2.30    2.40
   6   6  -3   -1.20    1.20
  -6  -6   3   16.40    7.60
  -6  -6   3    1.90    2.20
  -6  -6   3    2.30    2.40
  -6  -6   3    0.40    3.30
  -6  -6   3   -0.10    1.60
  -6  -6   3    6.40    2.70
   5   6  -3    1.30    1.60
   5   6  -3    0.50    1.50
   5   6  -3   -0.40    3.30
   5   6  -3    1.30    1.80
  -5  -6   3    3.10    4.40
  -5  -6   3    3.60    2.20
  -5  -6   3    1.20    1.70
  -5  -6   3    8.10    2.90
  -5  -6   3   -1.70    2.30
  -5  -6   3    0.00    2.60
   4   6  -3   21.80    3.50
   4   6  -3   21.90    4.20
   4   6  -3   19.80    6.10
   4   6  -3   24.70    3.90
   4   6  -3   18.70    4.90
  -4  -6   3   21.50    4.30
  -4  -6   3   23.90    4.60
  -4  -6   3   27.90    7.80
  -4  -6   3   25.50    4.80
  -4  -6   3   11.70    5.10
  -4  -6   3   21.80    4.20
   3   6  -3  108.89    7.70
   3   6  -3  112.39   10.80
   3   6  -3  113.39    8.00
   3   6  -3  134.49   16.90
   3   6  -3   99.19    8.60
  -3  -6   3  106.39   14.90
  -3  -6   3  102.69    8.80
  -3  -6   3  110.99    9.10
  -3  -6   3  125.39   10.20
  -3  -6   3   76.39   12.30
   2   6  -3   -0.70    1.00
   2   6  -3    1.10    1.60
   2   6  -3   -0.60    2.10
   2   6  -3   -0.50    1.40
   2   6  -3    1.40    1.20
  -2  -6   3   -1.30    1.80
  -2  -6   3    2.30    1.80
  -2  -6   3    1.90    1.40
  -2  -6   3    0.70    1.20
  -2  -6   3    1.90    2.90
  -2  -6   3   -1.70    0.90
   1   6  -3  366.46   19.70
   1   6  -3  380.26   20.00
   1   6  -3  351.06   20.90
   1   6  -3  372.46   25.60
   1   6  -3  364.36   23.80
  -1  -6   3  403.16   21.60
  -1  -6   3  385.66   20.50
  -1  -6   3  333.87   20.90
  -1  -6   3  317.67   19.90
  -1  -6   3  345.37   25.00
  -1  -6   3  396.56   25.70
   0   6  -3  950.80   47.10
   0   6  -3  948.51   48.40
   0   6  -3  974.40   53.19
   0   6  -3  906.01   51.59
   0   6  -3 1039.00   47.60
   0  -6   3  967.60   52.89
   0  -6   3  826.22   47.30
   0  -6   3 1030.40   47.80
   0  -6   3  899.41   48.50
   0  -6   3  894.41   50.79
  -1   6  -3  252.07   18.80
  -1   6  -3  251.17   15.40
  -1   6  -3  261.87   14.70
  -1   6  -3  287.97   19.90
  -1   6  -3  272.07   14.70
   1  -6   3  285.27   15.10
   1  -6   3  232.08   14.70
   1  -6   3  239.98   15.60
   1  -6   3  251.07   18.40
   1  -6   3  256.07   18.90
  -2   6  -3   38.90    4.40
  -2   6  -3   31.80    6.90
  -2   6  -3   46.50    8.00
  -2   6  -3   39.00    4.90
  -2   6  -3   44.60    4.60
   2  -6   3   46.00    4.10
   2  -6   3   34.10    6.90
   2  -6   3   37.20    7.00
   2  -6   3   35.40    4.80
   2  -6   3   38.20    4.50
  -3   6  -3    2.50    1.40
  -3   6  -3    2.90    2.70
  -3   6  -3    4.20    3.00
  -3   6  -3    2.80    1.60
  -3   6  -3    3.30    1.70
   3  -6   3    4.10    1.80
   3  -6   3    2.90    2.80
   3  -6   3    3.20    1.50
   3  -6   3    3.50    2.70
   3  -6   3    3.10    1.40
  -4   6  -3   74.79    6.10
  -4   6  -3   90.39   12.40
  -4   6  -3   68.89    5.70
  -4   6  -3   89.39   13.30
   4  -6   3   64.69    6.00
   4  -6   3   41.80    8.20
   4  -6   3   54.59    9.00
   4  -6   3   76.49    6.50
   4  -6   3   71.39    6.10
   4  -6   3   77.19    5.90
  -5   6  -3    3.80    2.10
  -5   6  -3    6.90    4.60
  -5   6  -3    4.00    3.70
   5  -6   3    6.20    2.20
   5  -6   3    6.20    2.40
   5  -6   3   -0.50    1.70
   5  -6   3    3.50    1.70
   5  -6   3    4.40    3.60
  -6   6  -3  495.15   34.10
  -6   6  -3  526.45   27.30
  -6   6  -3  496.55   26.80
  -6   6  -3  526.65   35.60
   6  -6   3  503.65   27.40
   6  -6   3  515.55   27.00
   6  -6   3  458.75   34.20
   6  -6   3  435.06   32.30
   6  -6   3  507.45   29.00
   6  -6   3  423.76   26.90
  -7   6  -3    3.80    2.00
  -7   6  -3   -1.70    2.90
  -7   6  -3    1.20    1.70
  -7   6  -3    4.80    7.00
   7  -6   3    0.90    1.70
   7  -6   3    3.40    3.60
   7  -6   3    0.70    1.50
   7  -6   3    1.10    3.80
  -8   6  -3   59.49   13.80
  -8   6  -3   53.59    7.10
  -8   6  -3   53.19   10.90
  -8   6  -3   46.00    6.20
   8  -6   3   49.80    6.90
   8  -6   3   57.79   13.60
   8  -6   3   30.40    8.00
   8  -6   3   63.29    7.20
  -9   6  -3   58.29   12.70
  -9   6  -3   59.39   13.90
  -9   6  -3   62.39    8.10
  -9   6  -3   65.99    7.70
   9  -6   3   45.40   10.70
   9  -6   3   60.99    7.30
   9  -6   3   70.69    8.60
   9  -6   3   56.49   12.50
   9  -6   3   66.89    8.10
   9  -6   3   50.69    8.40
 -10   6  -3    7.20    3.20
 -10   6  -3    0.60    4.80
  10  -6   3    2.40    2.10
  10  -6   3    1.00    4.50
   9   5  -3   -1.10    1.60
   9   5  -3   -1.70    3.50
   9   5  -3    2.30    2.50
  -9  -5   3    2.60    2.60
  -9  -5   3   -1.40    4.80
  -9  -5   3    1.20    3.90
  -9  -5   3    4.90    3.20
   8   5  -3   20.10    7.80
   8   5  -3   20.70    4.30
   8   5  -3   28.80    4.90
   8   5  -3   25.80    5.60
   8   5  -3   20.20    5.40
  -8  -5   3   34.70    6.40
  -8  -5   3   19.70    4.50
  -8  -5   3   22.10    9.40
  -8  -5   3   14.40    7.50
   7   5  -3   15.20    3.70
   7   5  -3   16.50    4.60
   7   5  -3   14.40    3.60
   7   5  -3   16.90    7.30
  -7  -5   3   20.90    5.00
  -7  -5   3   16.90    7.90
  -7  -5   3   14.20    4.00
  -7  -5   3   24.50    8.90
   6   5  -3  234.78   14.60
   6   5  -3  225.98   14.50
   6   5  -3  217.08   15.40
   6   5  -3  248.38   40.80
   6   5  -3  235.68   16.20
  -6  -5   3  199.98   14.80
  -6  -5   3  251.97   16.00
  -6  -5   3  251.67   23.60
  -6  -5   3  221.78   15.80
  -6  -5   3  233.88   21.70
   5   5  -3  690.33   44.10
   5   5  -3  663.73   37.70
   5   5  -3  755.12   37.40
   5   5  -3  707.63   38.30
   5   5  -3  733.13   37.00
   5   5  -3  769.82   46.40
  -5  -5   3  695.03   45.80
  -5  -5   3  606.34   37.40
  -5  -5   3  706.13   45.10
  -5  -5   3  782.02   38.30
  -5  -5   3  662.93   37.40
  -5  -5   3  669.43   38.10
   4   5  -3  141.59    9.70
   4   5  -3  149.88   10.90
   4   5  -3  152.28   15.60
   4   5  -3  141.39    9.70
   4   5  -3  154.28   10.70
  -4  -5   3  156.38   15.30
  -4  -5   3  117.69    9.80
  -4  -5   3  152.78   10.50
  -4  -5   3  131.39   11.70
  -4  -5   3  145.79   15.40
   3   5  -3  401.06   24.90
   3   5  -3  400.26   22.90
   3   5  -3  411.86   28.50
   3   5  -3  411.96   21.90
   3   5  -3  409.66   22.10
  -3  -5   3  392.26   22.30
  -3  -5   3  459.15   22.90
  -3  -5   3  351.16   22.50
  -3  -5   3  419.36   23.20
  -3  -5   3  360.36   27.00
  -3  -5   3  407.16   28.40
   2   5  -3  149.09   10.10
   2   5  -3  140.69    9.30
   2   5  -3  160.98   14.40
   2   5  -3  140.39    9.00
   2   5  -3  142.69   11.80
  -2  -5   3  163.98    9.90
  -2  -5   3  139.29   10.10
  -2  -5   3  130.19   13.10
  -2  -5   3  151.18   10.20
  -2  -5   3  131.09    9.30
  -2  -5   3  142.19   13.40
   1   5  -3   19.50    5.30
   1   5  -3   21.30    5.00
   1   5  -3   13.70    2.90
   1   5  -3   13.10    2.40
   1   5  -3   16.00    2.70
  -1  -5   3   10.20    3.70
  -1  -5   3   11.30    2.70
  -1  -5   3   12.50    2.90
  -1  -5   3   13.20    2.50
  -1  -5   3   17.40    3.00
  -1  -5   3   13.00    4.80
   0   5  -3  333.17   20.50
   0   5  -3  303.67   23.10
   0   5  -3  294.27   16.50
   0   5  -3  309.77   16.40
   0   5  -3  314.07   17.30
   0  -5   3  315.97   19.50
   0  -5   3  271.77   16.40
   0  -5   3  294.77   16.50
   0  -5   3  292.87   17.30
   0  -5   3  287.57   20.30
  -1   5  -3  906.21   50.59
  -1   5  -3  942.61   46.20
  -1   5  -3  981.40   47.10
  -1   5  -3  958.20   54.29
  -1   5  -3  932.61   46.30
   1  -5   3  942.51   46.30
   1  -5   3  998.30   50.59
   1  -5   3  947.81   47.20
   1  -5   3  820.32   46.20
   1  -5   3  883.71   50.39
  -2   5  -3  237.98   16.90
  -2   5  -3  229.88   12.60
  -2   5  -3  217.48   12.50
  -2   5  -3  226.48   16.80
  -2   5  -3  212.58   12.80
   2  -5   3  185.48   12.40
   2  -5   3  212.38   16.10
   2  -5   3  219.18   13.10
   2  -5   3  235.38   16.70
   2  -5   3  205.18   12.30
  -3   5  -3  108.69    7.30
  -3   5  -3   99.89   10.40
  -3   5  -3  102.69    7.00
  -3   5  -3  111.09   14.50
   3  -5   3   81.89    6.80
   3  -5   3  101.99    7.40
   3  -5   3  108.29   10.40
   3  -5   3  104.79   10.90
   3  -5   3  106.69    7.10
  -4   5  -3   41.90    4.70
  -4   5  -3   49.80    8.90
  -4   5  -3   33.50    4.20
  -4   5  -3   31.60    6.30
   4  -5   3   40.00    7.60
   4  -5   3   43.00    4.50
   4  -5   3   41.30    4.70
   4  -5   3   35.40    7.20
   4  -5   3   44.10    4.90
   4  -5   3   37.10    4.60
  -5   5  -3   19.40    3.30
  -5   5  -3   25.90    7.00
  -5   5  -3    9.20    4.00
   5  -5   3   30.90    7.20
   5  -5   3   16.00    3.60
   5  -5   3   24.30    3.70
   5  -5   3   33.60    8.10
   5  -5   3   21.50    3.90
  -6   5  -3  151.98   16.10
  -6   5  -3  136.19    9.70
  -6   5  -3  130.29    9.80
   6  -5   3  134.39    9.60
   6  -5   3  148.69   14.70
   6  -5   3  145.59    9.90
   6  -5   3  144.79   10.30
   6  -5   3  153.78   15.90
   6  -5   3  135.89   10.10
  -7   5  -3   26.90    4.60
  -7   5  -3   26.70    8.30
  -7   5  -3   39.80    9.20
   7  -5   3   31.30    8.70
   7  -5   3   30.50    5.10
   7  -5   3   30.00    9.30
   7  -5   3   24.00    4.10
   7  -5   3   27.10    4.20
  -8   5  -3  299.97   24.90
  -8   5  -3  253.87   25.10
  -8   5  -3  248.58   16.90
   8  -5   3  290.07   17.00
   8  -5   3  264.47   17.60
   8  -5   3  289.07   25.90
   8  -5   3  285.27   24.70
  -9   5  -3   11.40    5.80
  -9   5  -3   24.80    4.80
  -9   5  -3   27.40   10.20
  -9   5  -3   27.70    5.50
   9  -5   3   22.00    4.10
   9  -5   3   29.10    5.20
   9  -5   3   20.80    7.70
   9  -5   3   16.80    4.20
   9  -5   3   21.50    8.30
   9  -5   3   25.30    5.30
 -10   5  -3    3.10    4.00
 -10   5  -3   -1.20    1.40
  10  -5   3    0.10    2.30
  10  -5   3    1.10    1.80
  10  -5   3   -1.80    3.60
   9   4  -3   14.20    7.20
   9   4  -3   21.70    4.70
   9   4  -3   26.10    5.20
   9   4  -3   33.30    6.20
  -9  -4   3   21.60    5.20
  -9  -4   3   23.80    5.20
  -9  -4   3   18.80    7.80
  -9  -4   3   10.20   11.80
   8   4  -3   33.90    9.90
   8   4  -3   44.40   12.10
   8   4  -3   43.70    6.10
   8   4  -3   39.20    6.80
  -8  -4   3   42.70   10.50
  -8  -4   3   38.80    6.60
  -8  -4   3   38.60    6.90
  -8  -4   3   42.50   13.00
  -8  -4   3   31.90    5.70
   7   4  -3   51.49    6.60
   7   4  -3   56.59    6.80
   7   4  -3   51.49    7.00
   7   4  -3   44.60    7.00
   7   4  -3   74.39   14.60
  -7  -4   3   71.69    8.60
  -7  -4   3   51.29    7.00
  -7  -4   3   60.59    7.90
  -7  -4   3   67.89   13.80
  -7  -4   3   37.20   10.30
   6   4  -3   87.39    8.00
   6   4  -3   74.39    8.20
   6   4  -3   68.69   12.20
   6   4  -3   73.39    6.80
   6   4  -3   84.99   13.80
   6   4  -3   84.09    7.00
  -6  -4   3   70.79    8.10
  -6  -4   3   79.89    8.70
  -6  -4   3   84.19    7.70
  -6  -4   3   69.29   13.60
   5   4  -3    0.60    1.40
   5   4  -3    1.90    2.90
   5   4  -3   -1.20    2.60
   5   4  -3    1.90    1.60
   5   4  -3   -1.20    1.20
  -5  -4   3    2.60    1.80
  -5  -4   3    0.10    1.40
  -5  -4   3    2.30    2.80
  -5  -4   3    9.60    4.00
  -5  -4   3    2.00    1.70
  -5  -4   3    1.10    1.40
   4   4  -3  221.28   13.00
   4   4  -3  206.38   17.60
   4   4  -3  208.58   13.50
   4   4  -3  220.48   13.50
   4   4  -3  220.78   18.80
   4   4  -3  209.48   12.80
  -4  -4   3  192.08   17.50
  -4  -4   3  186.68   12.80
  -4  -4   3  201.98   13.30
  -4  -4   3  228.78   13.50
  -4  -4   3  205.48   18.50
  -4  -4   3  199.58   13.30
   3   4  -3  182.78   11.70
   3   4  -3  181.78   11.20
   3   4  -3  188.18   16.30
   3   4  -3  191.28   11.80
   3   4  -3  200.58   11.30
  -3  -4   3  190.78   11.80
  -3  -4   3  195.88   11.60
  -3  -4   3  157.78   15.20
  -3  -4   3  165.68   11.10
  -3  -4   3  159.58   11.40
  -3  -4   3  158.18   14.90
   2   4  -3   62.39    9.30
   2   4  -3   68.39    5.40
   2   4  -3   72.19    5.30
   2   4  -3   62.59    6.90
   2   4  -3   65.19    5.70
  -2  -4   3   74.29    6.00
  -2  -4   3   72.09    5.70
  -2  -4   3   79.99   10.60
  -2  -4   3   66.79    5.70
  -2  -4   3   54.19    5.20
  -2  -4   3   96.09   12.00
   1   4  -3   79.79    8.10
   1   4  -3   88.59    6.10
   1   4  -3   93.19    6.30
   1   4  -3   95.09   11.80
   1   4  -3   92.99    6.80
  -1  -4   3   87.19    6.30
  -1  -4   3   85.69    6.70
  -1  -4   3   99.19    9.70
  -1  -4   3   88.89    6.60
  -1  -4   3   90.39    9.30
  -1  -4   3   93.69    6.50
   0   4  -3 1583.44   74.99
   0   4  -3 1531.65   79.19
   0   4  -3 1505.85   75.29
   0   4  -3 1552.74   78.29
   0  -4   3 1513.65   78.69
  -1   4  -3  497.25   29.00
  -1   4  -3  490.25   25.70
  -1   4  -3  495.35   25.40
  -1   4  -3  504.15   29.20
  -1   4  -3  515.35   25.40
   1  -4   3  474.85   28.50
   1  -4   3  470.45   28.60
   1  -4   3  496.05   25.80
   1  -4   3  503.15   25.30
   1  -4   3  494.65   25.50
  -2   4  -3  271.57   14.80
  -2   4  -3  266.27   18.20
  -2   4  -3  278.27   18.80
  -2   4  -3  280.27   14.90
  -2   4  -3  265.97   14.70
   2  -4   3  266.37   15.00
   2  -4   3  252.77   14.70
   2  -4   3  278.37   18.60
   2  -4   3  278.57   18.30
   2  -4   3  257.57   14.50
  -3   4  -3   -1.40    1.70
  -3   4  -3    3.30    1.40
  -3   4  -3    2.20    1.20
  -3   4  -3    0.80    2.40
   3  -4   3    2.50    1.40
   3  -4   3    2.50    2.30
   3  -4   3    2.90    1.30
   3  -4   3   -0.10    1.80
   3  -4   3    1.80    1.20
   3  -4   3    3.50    1.40
  -4   4  -3 1208.68   66.49
  -4   4  -3 1284.57   65.79
  -4   4  -3 1240.18   60.49
   4  -4   3 1232.78   64.89
   4  -4   3 1223.98   60.09
   4  -4   3 1198.48   59.99
   4  -4   3 1219.08   60.29
   4  -4   3 1262.77   66.59
   4  -4   3 1099.79   60.19
  -5   4  -3   47.90   10.20
  -5   4  -3   38.60    7.70
  -5   4  -3   43.80    4.90
  -5   4  -3   42.10    4.80
   5  -4   3   44.10    4.80
   5  -4   3   33.20    6.90
   5  -4   3   23.80    5.60
   5  -4   3   36.70    4.70
   5  -4   3   44.10    5.00
   5  -4   3   48.00    4.20
  -6   4  -3  155.58   10.30
  -6   4  -3  126.49    9.40
   6  -4   3  146.59   10.20
   6  -4   3  138.89    9.60
   6  -4   3  129.19   13.80
   6  -4   3  140.79    9.40
   6  -4   3  145.29   15.40
   6  -4   3  149.39   10.20
  -7   4  -3   -0.10    3.60
  -7   4  -3    0.40    1.50
  -7   4  -3    1.30    1.50
  -7   4  -3    2.20    2.80
   7  -4   3    1.30    1.60
   7  -4   3   -1.20    2.20
   7  -4   3   -1.60    0.90
   7  -4   3   -0.50    1.70
   7  -4   3    2.90    1.70
  -8   4  -3    5.80    5.10
  -8   4  -3   -0.30    1.40
  -8   4  -3    0.50    1.60
  -8   4  -3    2.50    4.10
   8  -4   3   -0.70    2.60
   8  -4   3    2.90    4.20
   8  -4   3    0.90    1.70
  -9   4  -3   23.60    7.90
  -9   4  -3   47.40    7.10
  -9   4  -3   51.19    6.80
  -9   4  -3   65.59   13.40
  -9   4  -3   50.09    7.10
   9  -4   3   50.49    7.40
   9  -4   3   61.99   14.10
   9  -4   3   42.80    6.20
   9  -4   3   35.00    9.70
   9  -4   3   45.80    6.60
 -10   4  -3   -0.60    1.60
 -10   4  -3   -0.70    3.70
 -10   4  -3   -1.80    4.60
  10  -4   3   -1.30    1.80
  10  -4   3   -0.90    4.00
   9   3  -3  229.38   16.20
   9   3  -3  234.38   25.00
   9   3  -3  225.18   17.90
   9   3  -3  250.87   16.20
   9   3  -3  229.38   17.30
  -9  -3   3  221.68   16.20
  -9  -3   3  198.68   26.90
  -9  -3   3  258.77   25.40
  -9  -3   3  236.48   16.90
   8   3  -3  114.39   10.60
   8   3  -3   92.39   17.30
   8   3  -3  129.99   31.70
   8   3  -3  129.99    9.90
  -8  -3   3  103.29   18.00
  -8  -3   3  121.79   18.70
  -8  -3   3  107.89    9.80
  -8  -3   3  122.59   10.40
  -8  -3   3  111.89   13.60
   7   3  -3  360.06   22.10
   7   3  -3  365.36   28.80
   7   3  -3  368.56   21.60
   7   3  -3  356.86   21.20
   7   3  -3  357.76   21.60
   7   3  -3  397.26   30.50
  -7  -3   3  358.66   28.80
  -7  -3   3  361.96   30.20
  -7  -3   3  311.47   20.90
   6   3  -3   17.70    3.90
   6   3  -3   16.40    3.70
   6   3  -3   21.20    3.80
   6   3  -3   26.90    7.80
   6   3  -3   18.50    3.70
   6   3  -3   16.90    6.20
  -6  -3   3    9.30    5.40
  -6  -3   3   15.40    6.10
  -6  -3   3   11.50    3.20
  -6  -3   3    9.60    2.90
  -6  -3   3   20.40    4.00
   5   3  -3   81.29    7.00
   5   3  -3   77.29    6.80
   5   3  -3  115.09   17.10
   5   3  -3  102.59   14.60
   5   3  -3   73.49    6.40
   5   3  -3   77.49    6.60
  -5  -3   3   54.39    9.20
  -5  -3   3   96.89   16.30
  -5  -3   3   75.59    6.70
  -5  -3   3   67.39    6.50
   4   3  -3  132.49    8.80
   4   3  -3  106.39   11.70
   4   3  -3  121.09    8.20
   4   3  -3  113.09    8.20
   4   3  -3  131.59   13.30
   4   3  -3  110.69    8.40
  -4  -3   3   97.69    8.00
  -4  -3   3  123.59   12.40
  -4  -3   3  103.59    8.00
  -4  -3   3  123.29    8.50
  -4  -3   3  106.39   13.50
  -4  -3   3  136.19    8.80
   3   3  -3  160.98   10.20
   3   3  -3  162.18   13.80
   3   3  -3  158.08    9.80
   3   3  -3  155.38   10.10
   3   3  -3  159.98    9.90
   3   3  -3  178.48   14.90
  -3  -3   3  143.19   10.00
  -3  -3   3  153.38   10.00
  -3  -3   3  157.78   10.00
  -3  -3   3  154.48    9.90
   2   3  -3  131.19    8.10
   2   3  -3  128.59    7.90
   2   3  -3  127.89   11.90
   2   3  -3  131.59    8.20
   2   3  -3  128.49    8.30
  -2  -3   3  117.39    7.90
  -2  -3   3  114.99    7.90
  -2  -3   3  123.29    8.30
  -2  -3   3  124.09   11.50
   1   3  -3  531.55   26.60
   1   3  -3  510.15   26.30
   1   3  -3  510.95   30.20
   1   3  -3  521.15   26.80
   1   3  -3  524.35   28.60
  -1  -3   3  548.45   30.40
  -1  -3   3  532.35   26.50
  -1  -3   3  488.75   30.00
  -1  -3   3  492.65   26.40
   0   3  -3  726.53   36.30
   0   3  -3  767.82   39.90
   0   3  -3  731.43   36.30
   0   3  -3  744.53   39.00
   0   3  -3  760.62   36.70
   0  -3   3  735.03   36.30
   0  -3   3  696.33   38.40
   0  -3   3  707.53   39.30
   0  -3   3  735.73   36.30
   0  -3   3  709.23   36.60
  -1   3  -3   24.80    2.90
  -1   3  -3   24.80    4.90
  -1   3  -3   31.50    3.10
  -1   3  -3   29.10    2.70
  -1   3  -3   17.70    4.00
   1  -3   3   23.60    2.80
   1  -3   3   24.20    2.90
   1  -3   3   32.40    5.30
   1  -3   3   26.80    2.50
  -2   3  -3  154.38    9.10
  -2   3  -3  163.48   12.60
  -2   3  -3  154.28    9.30
  -2   3  -3  161.58    9.10
  -2   3  -3  168.18   12.40
   2  -3   3  157.88    9.10
   2  -3   3  166.38   12.50
   2  -3   3  158.88    9.30
   2  -3   3  152.98    9.10
   2  -3   3  153.08   11.80
   2  -3   3  164.48    9.10
  -3   3  -3  326.17   21.80
  -3   3  -3  332.97   21.20
  -3   3  -3  318.57   17.30
  -3   3  -3  335.47   17.70
   3  -3   3  326.17   20.70
   3  -3   3  310.57   21.30
   3  -3   3  326.87   17.10
   3  -3   3  328.07   17.20
   3  -3   3  320.97   17.50
   3  -3   3  324.07   17.40
  -4   3  -3   29.20    3.50
  -4   3  -3   23.20    5.40
  -4   3  -3   18.50    5.00
  -4   3  -3   24.10    3.40
  -4   3  -3   19.30    3.00
   4  -3   3   29.00    3.10
   4  -3   3   41.50    8.10
   4  -3   3   19.90    4.60
   4  -3   3   26.10    3.40
   4  -3   3   31.80    3.80
   4  -3   3   28.50    3.30
  -5   3  -3  658.03   32.20
  -5   3  -3  561.04   31.50
  -5   3  -3  610.04   36.90
  -5   3  -3  598.74   31.90
  -5   3  -3  632.14   38.70
   5  -3   3  643.44   32.20
   5  -3   3  623.84   36.80
   5  -3   3  553.44   31.70
   5  -3   3  626.44   31.70
   5  -3   3  628.34   38.20
  -6   3  -3   49.90    5.70
  -6   3  -3   45.10    5.20
  -6   3  -3   47.70    5.60
  -6   3  -3   48.20    9.40
   6  -3   3   54.79    4.90
   6  -3   3   42.90    5.50
   6  -3   3   47.70    9.00
   6  -3   3   47.70    8.80
  -7   3  -3  123.19    9.10
  -7   3  -3  124.89   18.00
  -7   3  -3  111.29    8.50
  -7   3  -3  100.59    8.60
   7  -3   3  106.89    8.30
   7  -3   3  130.79   16.80
   7  -3   3   81.59   12.60
   7  -3   3  105.09    8.80
   7  -3   3  104.39    8.50
  -8   3  -3    1.50    1.90
  -8   3  -3    1.50    1.80
  -8   3  -3    1.90    4.00
  -8   3  -3    5.10    4.80
   8  -3   3    1.00    4.10
   8  -3   3    1.70    3.60
   8  -3   3    1.90    1.90
   8  -3   3    2.70    1.90
  -9   3  -3  300.97   26.40
  -9   3  -3  318.87   20.00
  -9   3  -3  299.27   19.50
  -9   3  -3  288.87   18.70
  -9   3  -3  288.37   28.30
   9  -3   3  285.27   26.30
   9  -3   3  284.97   19.60
   9  -3   3  313.27   27.80
   9  -3   3  302.57   19.00
 -10   3  -3    8.20    3.40
 -10   3  -3    9.60    3.40
 -10   3  -3    8.70    5.80
 -10   3  -3    1.10    5.60
  10  -3   3    9.00    2.80
  10  -3   3    9.80    6.10
  10  -3   3    6.40    3.00
  10   2  -3    1.20    2.50
  10   2  -3    0.10    2.10
  10   2  -3    5.10    6.40
 -10  -2   3   -2.50    1.70
 -10  -2   3   -1.50    4.20
 -10  -2   3    4.80    5.90
 -10  -2   3    1.20    2.30
   9   2  -3   31.10    9.60
   9   2  -3   22.00    5.30
   9   2  -3   28.80    5.20
   9   2  -3   34.70   11.20
   9   2  -3   33.00    5.50
   9   2  -3   16.10    4.30
  -9  -2   3   33.70    6.40
  -9  -2   3   29.30    8.70
  -9  -2   3   25.00    5.10
  -9  -2   3   21.90    4.90
  -9  -2   3   24.10    9.90
   8   2  -3    1.50    4.40
   8   2  -3    6.50    4.40
   8   2  -3    0.90    2.00
   8   2  -3    5.20    2.90
   8   2  -3   -0.60    1.70
  -8  -2   3    1.60    4.10
  -8  -2   3    3.50    2.10
  -8  -2   3    0.40    3.10
  -8  -2   3    2.50    2.10
   7   2  -3   10.70    3.00
   7   2  -3    7.40    2.70
   7   2  -3   11.30    3.20
   7   2  -3   13.30    6.70
   7   2  -3   11.20    3.00
   7   2  -3    1.80    3.50
  -7  -2   3   12.30    3.20
  -7  -2   3    9.70    5.60
  -7  -2   3    3.60    4.70
   6   2  -3   37.50    9.10
   6   2  -3   21.50    4.60
   6   2  -3    8.20    4.20
   6   2  -3   11.90    2.90
   6   2  -3   16.80    3.40
   6   2  -3   22.00    5.30
  -6  -2   3   15.00    3.50
  -6  -2   3   12.10    5.30
  -6  -2   3   16.20    4.00
  -6  -2   3   14.90    6.40
  -6  -2   3   20.00    3.60
   5   2  -3  136.39    9.60
   5   2  -3  133.39    9.70
   5   2  -3  144.19    9.60
   5   2  -3  156.18   14.50
   5   2  -3  135.59   14.30
   5   2  -3  131.89    9.70
  -5  -2   3  153.28   10.10
  -5  -2   3  150.18   14.30
  -5  -2   3  143.99    9.70
  -5  -2   3  144.79   14.90
  -5  -2   3  129.89    9.40
   4   2  -3  315.77   22.40
   4   2  -3  313.57   21.70
   4   2  -3  295.97   17.10
   4   2  -3  291.97   17.00
   4   2  -3  313.97   17.00
   4   2  -3  311.07   17.10
  -4  -2   3  260.37   21.30
  -4  -2   3  284.97   16.80
  -4  -2   3  303.97   17.20
  -4  -2   3  308.37   16.90
   3   2  -3   12.80    2.50
   3   2  -3   17.10    5.30
   3   2  -3    8.30    2.10
   3   2  -3   12.60    4.40
   3   2  -3   10.10    2.20
   3   2  -3   13.20    2.30
  -3  -2   3    7.30    3.10
  -3  -2   3   15.20    2.70
  -3  -2   3   13.40    2.30
  -3  -2   3   16.20    2.80
  -3  -2   3   10.30    2.20
  -3  -2   3   17.00    6.00
   2   2  -3    1.70    1.40
   2   2  -3   -1.90    1.50
   2   2  -3    0.80    0.90
   2   2  -3    2.40    2.30
   2   2  -3   -0.50    0.90
   2   2  -3    0.20    0.90
  -2  -2   3   -0.90    0.90
  -2  -2   3    0.50    2.40
  -2  -2   3   -0.30    0.90
  -2  -2   3   -1.30    1.40
  -2  -2   3   -1.10    0.80
  -2  -2   3    1.60    2.10
   1   2  -3  281.67   15.10
   1   2  -3  273.27   14.80
   1   2  -3  286.67   16.50
   1   2  -3  288.37   14.90
   1   2  -3  283.27   18.00
  -1  -2   3  283.17   14.90
  -1  -2   3  272.77   17.60
  -1  -2   3  280.47   14.60
  -1  -2   3  283.97   14.90
  -1  -2   3  284.27   15.00
  -1  -2   3  277.37   17.50
   0   2  -3   86.99    8.90
   0   2  -3   66.19    7.00
   0   2  -3   60.59    4.10
   0   2  -3   56.79    4.10
   0  -2   3   62.19    6.20
   0  -2   3   57.69    4.00
   0  -2   3   64.09    4.20
   0  -2   3   60.79    4.20
  -1   2  -3 1203.88   58.99
   1  -2   3 1133.29   57.79
   1  -2   3 1088.49   57.59
  -2   2  -3   34.80    5.20
  -2   2  -3   43.50    3.50
  -2   2  -3   38.90    3.10
  -2   2  -3   43.30    6.30
  -2   2  -3   39.60    3.20
   2  -2   3   39.40    3.30
   2  -2   3   44.30    5.50
   2  -2   3   33.90    2.90
   2  -2   3   56.79    8.30
   2  -2   3   37.60    3.10
   2  -2   3   43.30    2.90
  -3   2  -3  271.37   14.60
  -3   2  -3  241.68   14.60
  -3   2  -3  272.87   18.80
  -3   2  -3  295.17   15.00
  -3   2  -3  278.07   17.90
   3  -2   3  267.17   14.00
   3  -2   3  266.57   14.80
   3  -2   3  262.87   14.50
   3  -2   3  292.57   14.90
   3  -2   3  276.97   18.60
   3  -2   3  275.77   17.60
  -4   2  -3    2.90    1.30
  -4   2  -3    2.10    1.10
  -4   2  -3    3.10    2.80
  -4   2  -3    1.10    1.20
  -4   2  -3    1.00    1.90
   4  -2   3    2.20    2.80
   4  -2   3    1.30    1.90
   4  -2   3    1.40    1.30
   4  -2   3    0.80    1.00
   4  -2   3    1.60    1.30
  -5   2  -3  142.39    9.80
  -5   2  -3  175.88   15.50
  -5   2  -3  144.89   13.60
  -5   2  -3  173.78   10.50
  -5   2  -3  134.89   10.00
   5  -2   3  172.28   10.10
   5  -2   3  159.98   10.50
   5  -2   3  168.68   15.00
   5  -2   3  166.08   14.00
   5  -2   3  164.88   10.20
  -6   2  -3  291.17   22.60
  -6   2  -3  307.57   17.40
  -6   2  -3  260.57   17.10
  -6   2  -3  280.87   23.10
  -6   2  -3  294.57   17.10
   6  -2   3  300.07   16.90
   6  -2   3  276.37   17.30
   6  -2   3  291.37   16.90
   6  -2   3  311.97   22.30
   6  -2   3  290.97   22.90
  -7   2  -3  398.26   23.50
  -7   2  -3  427.76   23.70
  -7   2  -3  378.96   22.70
  -7   2  -3  425.06   29.60
   7  -2   3  425.26   29.50
   7  -2   3  421.66   23.80
   7  -2   3  414.36   22.80
   7  -2   3  377.06   29.60
   7  -2   3  389.56   22.70
  -8   2  -3   39.40    5.90
  -8   2  -3   41.90    5.70
  -8   2  -3   50.49   12.10
  -8   2  -3   44.10    6.40
  -8   2  -3   52.89   11.20
   8  -2   3   63.59   12.50
   8  -2   3   38.20    9.80
   8  -2   3   51.99    6.40
   8  -2   3   44.70    5.10
   8  -2   3   47.00    5.90
  -9   2  -3   -0.50    3.50
  -9   2  -3    2.90    2.10
  -9   2  -3    2.70    4.10
  -9   2  -3   -0.50    1.80
  -9   2  -3    0.10    1.60
   9  -2   3    1.10    1.70
   9  -2   3   -3.70    2.60
   9  -2   3    4.40    5.10
   9  -2   3    0.60    2.00
   9  -2   3    5.60    2.60
 -10   2  -3   38.30    6.20
 -10   2  -3   46.30   11.80
 -10   2  -3   55.99   15.10
 -10   2  -3   37.40    6.50
  10  -2   3   49.90    6.10
  10  -2   3   44.00   12.70
  10  -2   3   39.30    6.40
  10  -2   3   42.50    6.40
  10   1  -3    8.90    3.50
  10   1  -3    5.00    6.70
  10   1  -3    5.70    3.10
 -10  -1   3   -0.90    4.30
 -10  -1   3   12.80    7.60
 -10  -1   3    3.80    2.70
 -10  -1   3    5.50    2.90
   9   1  -3   42.20    6.30
   9   1  -3   35.20   11.30
   9   1  -3   37.50    6.20
   9   1  -3   49.30   11.30
  -9  -1   3   58.39   15.00
  -9  -1   3   48.80    6.80
  -9  -1   3   36.70    6.50
  -9  -1   3   51.29   11.70
  -9  -1   3   45.50    6.50
   8   1  -3  126.39   10.60
   8   1  -3  123.09   10.00
   8   1  -3  105.69   22.70
   8   1  -3  145.69   20.30
   8   1  -3  103.49    9.70
  -8  -1   3  117.89   19.10
  -8  -1   3  139.19   19.30
  -8  -1   3  129.79   10.10
  -8  -1   3  142.49   10.50
   7   1  -3   19.10    7.00
   7   1  -3   33.30    5.20
   7   1  -3   40.70    6.00
   7   1  -3   35.40    5.20
   7   1  -3   25.20    6.90
   7   1  -3   42.90    5.70
  -7  -1   3   31.40    5.20
  -7  -1   3   32.00    4.70
  -7  -1   3   34.40    8.80
  -7  -1   3   26.30    7.10
  -7  -1   3   29.30    4.60
   6   1  -3   96.79   14.20
   6   1  -3   54.49    6.70
   6   1  -3   85.29   14.10
   6   1  -3   78.39    6.80
   6   1  -3   74.39    6.70
   6   1  -3   71.09    6.50
  -6  -1   3   81.99    6.60
  -6  -1   3   88.89   14.00
  -6  -1   3   85.79   13.20
  -6  -1   3   85.19    7.00
  -6  -1   3   70.69    6.40
   5   1  -3   41.50    4.90
   5   1  -3   36.80    4.70
   5   1  -3   46.70    5.30
   5   1  -3   42.40    5.10
   5   1  -3   40.90   10.20
   5   1  -3   44.30   10.60
  -5  -1   3   36.30    4.70
  -5  -1   3   34.40    4.40
  -5  -1   3   28.30    6.10
  -5  -1   3   36.40    7.80
  -5  -1   3   38.30    4.40
   4   1  -3   11.80    4.90
   4   1  -3   18.40    3.00
   4   1  -3   12.30    2.40
   4   1  -3   16.70    2.80
   4   1  -3   16.10    2.80
   4   1  -3   22.30    5.40
  -4  -1   3   18.80    2.80
  -4  -1   3    8.60    3.60
  -4  -1   3    9.30    3.10
  -4  -1   3   14.10    2.50
  -4  -1   3   19.20    3.10
   3   1  -3  171.08   14.10
   3   1  -3  181.98   10.60
   3   1  -3  179.98   10.60
   3   1  -3  178.48   10.20
   3   1  -3  164.88   10.30
  -3  -1   3  196.98   10.70
  -3  -1   3  178.18   10.10
  -3  -1   3  184.48   10.40
  -3  -1   3  154.28   13.60
  -3  -1   3  172.78   13.50
   2   1  -3   78.09    7.70
   2   1  -3   89.19    5.30
   2   1  -3   84.99    5.70
   2   1  -3   83.89    5.70
   2   1  -3   91.99    8.50
   2   1  -3   88.59    5.60
  -2  -1   3   82.09    7.80
  -2  -1   3   84.59    8.40
  -2  -1   3   84.39    5.50
  -2  -1   3   85.59    5.60
  -2  -1   3   85.49    5.20
   1   1  -3  610.44   31.50
   1   1  -3  623.14   30.90
   1   1  -3  650.63   31.50
   1   1  -3  664.23   31.50
   1   1  -3  677.03   34.40
  -1  -1   3  626.44   31.30
  -1  -1   3  615.84   30.80
  -1  -1   3  635.84   31.80
  -1  -1   3  624.04   33.60
  -1  -1   3  642.14   31.50
  -1  -1   3  667.53   34.10
   0   1  -3   58.49    3.90
   0   1  -3   69.09    5.70
   0   1  -3   65.29    4.00
   0   1  -3   66.79    4.00
   0   1  -3   71.39    5.40
   0  -1   3   68.09    4.00
   0  -1   3   58.39    8.10
   0  -1   3   54.49    3.80
   0  -1   3   66.59    3.80
   0  -1   3   63.79    5.10
  -1   1  -3  378.96   20.00
  -1   1  -3  340.17   17.70
  -1   1  -3  338.77   17.90
  -1   1  -3  341.77   17.40
  -1   1  -3  355.86   20.10
  -1   1  -3  355.86   17.70
   1  -1   3  368.96   17.80
   1  -1   3  393.06   17.40
   1  -1   3  365.56   19.90
   1  -1   3  349.57   17.60
   1  -1   3  332.97   17.60
   1  -1   3  358.86   19.60
  -2   1  -3  108.89    9.10
  -2   1  -3  111.29    6.40
  -2   1  -3  108.79    6.60
  -2   1  -3  103.89    8.40
  -2   1  -3  110.59    6.50
   2  -1   3  108.59    6.30
   2  -1   3  110.39    8.30
   2  -1   3  118.49    6.70
   2  -1   3  108.29    6.40
   2  -1   3  100.59    8.70
   2  -1   3  111.99    5.70
  -3   1  -3  208.48   14.20
  -3   1  -3  185.18   11.10
  -3   1  -3  216.58   11.60
  -3   1  -3  209.98   15.10
  -3   1  -3  222.58   11.80
   3  -1   3  187.38   11.10
   3  -1   3  207.58   11.60
   3  -1   3  206.28   11.30
   3  -1   3  212.98   14.00
   3  -1   3  189.18   14.40
  -4   1  -3  273.67   14.40
  -4   1  -3  242.78   18.40
  -4   1  -3  221.68   14.20
  -4   1  -3  253.67   17.60
  -4   1  -3  245.38   14.00
   4  -1   3  280.27   19.20
   4  -1   3  258.97   17.70
   4  -1   3  252.67   14.00
   4  -1   3  253.47   14.00
   4  -1   3  260.97   14.60
  -5   1  -3    8.90    3.50
  -5   1  -3    7.80    2.00
  -5   1  -3   10.80    2.50
  -5   1  -3   11.70    4.20
  -5   1  -3   11.40    2.60
   5  -1   3   11.70    2.80
   5  -1   3   15.50    2.60
   5  -1   3   13.40    2.00
   5  -1   3   12.30    4.50
   5  -1   3   10.80    2.30
   5  -1   3   15.40    4.80
  -6   1  -3   33.50    4.90
  -6   1  -3   42.40    8.60
  -6   1  -3   31.30    7.60
  -6   1  -3   35.20    5.20
  -6   1  -3   37.50    5.00
   6  -1   3   43.00    8.30
   6  -1   3   39.60    4.70
   6  -1   3   37.30    5.20
   6  -1   3   38.50    7.60
   6  -1   3   33.90    4.40
   6  -1   3   47.90    3.80
  -7   1  -3  760.72   48.30
  -7   1  -3  734.13   41.70
  -7   1  -3  864.21   42.90
  -7   1  -3  789.52   42.70
  -7   1  -3  773.32   50.79
   7  -1   3  794.92   41.70
   7  -1   3  859.21   42.00
   7  -1   3  839.42   49.30
   7  -1   3  784.42   49.60
   7  -1   3  832.72   43.10
  -8   1  -3    2.10    3.60
  -8   1  -3    1.20    2.00
  -8   1  -3    6.60    4.90
  -8   1  -3    0.60    1.40
  -8   1  -3    4.70    2.40
   8  -1   3   -0.10    1.20
   8  -1   3    1.70    1.90
   8  -1   3    5.10    5.00
   8  -1   3    2.00    1.90
  -9   1  -3  159.68   24.00
  -9   1  -3  161.08   12.40
  -9   1  -3  146.39   11.10
  -9   1  -3  133.09   11.50
  -9   1  -3  122.19   18.30
   9  -1   3  133.09   10.40
   9  -1   3  106.39   16.20
   9  -1   3  129.19    9.60
   9  -1   3  137.39   11.80
 -10   1  -3  254.77   32.90
 -10   1  -3  245.38   25.40
 -10   1  -3  261.87   18.30
  10  -1   3  270.17   17.80
  10  -1   3  281.47   17.90
  10  -1   3  283.37   17.00
  10  -1   3  301.77   28.10
  10   0  -3   68.19   15.00
  10   0  -3  132.99   21.40
  10   0  -3   97.49   12.50
  10   0  -3   89.29    9.90
  10   0  -3   80.59    9.70
 -10   0   3   90.79    9.90
 -10   0   3   61.89   13.80
 -10   0   3  111.49   20.50
 -10   0   3   77.09    9.00
   9   0  -3   29.30   10.30
   9   0  -3   42.70   11.70
   9   0  -3   23.50    4.80
   9   0  -3   21.70    4.60
   9   0  -3   26.90    5.30
  -9   0   3   24.00    5.10
  -9   0   3   21.20    5.00
  -9   0   3   20.60    8.30
  -9   0   3   26.10    4.80
  -9   0   3   46.40   13.00
   8   0  -3    1.00    1.60
   8   0  -3    0.50    1.80
   8   0  -3    1.10    2.00
   8   0  -3   -2.20    3.10
   8   0  -3    3.60    3.90
   8   0  -3    0.10    1.10
  -8   0   3   -1.20    1.10
  -8   0   3    0.50    4.40
  -8   0   3   -0.10    3.40
  -8   0   3    0.80    1.70
   7   0  -3  309.67   18.80
   7   0  -3  291.27   24.70
   7   0  -3  340.97   19.40
   7   0  -3  285.97   25.10
   7   0  -3  312.17   18.80
   7   0  -3  295.87   18.70
  -7   0   3  324.37   19.20
  -7   0   3  363.46   26.00
  -7   0   3  314.57   26.40
  -7   0   3  304.67   18.50
  -7   0   3  314.77   18.50
   6   0  -3  380.56   21.60
   6   0  -3  331.57   22.50
   6   0  -3  398.66   27.70
   6   0  -3  387.16   21.70
   6   0  -3  399.56   23.20
   6   0  -3  366.16   27.60
  -6   0   3  355.36   21.00
  -6   0   3  402.26   22.90
  -6   0   3  390.96   21.20
  -6   0   3  374.56   28.10
  -6   0   3  406.36   27.30
   5   0  -3    2.20    1.30
   5   0  -3    1.40    2.50
   5   0  -3    1.20    2.70
   5   0  -3   -0.50    0.90
   5   0  -3   -0.60    0.90
  -5   0   3    3.60    3.40
  -5   0   3    0.80    2.40
  -5   0   3    0.90    1.10
  -5   0   3   -0.50    1.10
  -5   0   3    0.30    1.10
   4   0  -3   61.69    9.20
   4   0  -3   66.19    5.10
   4   0  -3   71.79    9.90
   4   0  -3   67.69    5.20
   4   0  -3   69.39    5.40
  -4   0   3   54.59   10.90
  -4   0   3   65.09    5.00
  -4   0   3   64.19    9.00
  -4   0   3   70.09    5.30
  -4   0   3   59.19    4.70
   3   0  -3   76.09    8.10
   3   0  -3   76.49    7.70
  -3   0   3   48.50    7.40
  -3   0   3   74.69    7.50
   2   0  -3 1999.40  100.79
  -2   0   3 2088.49  101.29
   1   0  -3 9807.22  492.95
  -1   0   3 9999.00  493.15
   0   0  -3 3200.28  174.78
   0   0   3 3369.16  173.78
  -1   0  -3  558.94   27.30
  -1   0  -3  576.94   27.80
  -1   0  -3  575.14   29.60
  -1   0  -3  569.24   27.70
  -1   0  -3  575.94   28.10
  -1   0  -3  578.44   29.30
   1   0   3  557.24   27.50
   1   0   3  576.84   29.00
   1   0   3  591.94   29.40
   1   0   3  569.14   27.60
   1   0   3  568.34   28.10
  -2   0  -3 1234.28   58.99
  -2   0  -3 1151.28   59.39
  -2   0  -3 1087.39   56.99
   2   0   3 1155.58   58.59
   2   0   3 1165.58   59.09
   2   0   3 1164.08   55.79
   2   0   3 1238.58   57.19
  -3   0  -3   69.69    5.90
  -3   0  -3   79.89    7.70
  -3   0  -3   93.69    5.90
  -3   0  -3   83.29    6.10
   3   0   3   90.59    8.40
   3   0   3   89.79    6.20
   3   0   3   86.69    4.80
   3   0   3   81.89    7.70
   3   0   3   88.29    5.40
   3   0   3   89.79    5.50
  -4   0  -3  321.27   18.60
  -4   0  -3  369.56   18.40
  -4   0  -3  327.87   21.50
  -4   0  -3  298.27   22.10
  -4   0  -3  308.77   17.90
   4   0   3  335.47   18.70
   4   0   3  329.57   21.40
   4   0   3  332.47   17.80
   4   0   3  373.06   22.90
   4   0   3  358.06   17.90
  -5   0  -3   -0.80    1.70
  -5   0  -3    0.30    0.90
  -5   0  -3    0.10    1.00
  -5   0  -3    2.10    1.30
  -5   0  -3   -0.40    2.00
   5   0   3    0.80    1.00
   5   0   3    0.50    0.80
   5   0   3    3.00    2.80
   5   0   3    1.50    1.50
   5   0   3    0.30    1.60
   5   0   3    1.20    1.10
  -6   0  -3    1.20    3.20
  -6   0  -3    5.40    3.70
  -6   0  -3    2.20    1.50
  -6   0  -3    2.90    1.80
  -6   0  -3    5.40    2.20
   6   0   3    2.90    1.50
   6   0   3    3.90    1.40
   6   0   3    1.60    2.70
   6   0   3    3.90    1.80
   6   0   3    3.20    1.80
   6   0   3    1.50    2.30
  -7   0  -3  113.49   18.20
  -7   0  -3  154.08   11.20
  -7   0  -3  148.29   10.60
  -7   0  -3  143.69   19.20
   7   0   3  164.88   10.50
   7   0   3  163.38   11.70
   7   0   3  152.78   10.50
   7   0   3  152.18    9.60
   7   0   3  114.59   16.00
  -8   0  -3   13.20    3.80
  -8   0  -3   10.40    3.10
  -8   0  -3   11.50    5.70
  -8   0  -3   16.20    4.20
  -8   0  -3   15.30    6.80
   8   0   3   14.40    6.90
   8   0   3   15.40    3.40
   8   0   3   18.30    3.30
   8   0   3   16.50    3.40
  -9   0  -3   32.00    9.30
  -9   0  -3   39.40    6.60
  -9   0  -3   29.90    5.30
  -9   0  -3   39.40    6.70
  -9   0  -3   34.30    9.80
   9   0   3   43.70    5.20
   9   0   3   35.00    6.60
   9   0   3   39.30    5.60
   9   0   3   38.10   10.00
   9   0   3   44.00   11.20
 -10   0  -3    8.40    3.70
 -10   0  -3   -1.80    3.50
 -10   0  -3    4.80    7.40
  10   0   3    5.00    2.70
  10   0   3    8.20    2.90
  10   0   3   10.60    7.20
  10   0   3    9.70    3.30
  10  -1  -3    8.20    5.60
  10  -1  -3   21.60    5.20
  10  -1  -3   18.30    8.90
  10  -1  -3   20.10    4.60
 -10   1   3   20.40    4.50
 -10   1   3   17.90    4.30
 -10   1   3   21.70    8.40
 -10   1   3   20.40   10.40
   9  -1  -3    4.90    2.80
   9  -1  -3    4.00    2.60
   9  -1  -3    7.30    5.80
   9  -1  -3    1.70    4.30
   9  -1  -3   10.20    3.50
  -9   1   3    7.20    5.20
  -9   1   3   22.70   11.40
  -9   1   3    6.10    2.90
  -9   1   3    5.60    2.80
  -9   1   3    4.70    2.60
   8  -1  -3    5.50    4.20
   8  -1  -3   12.90    3.40
   8  -1  -3   12.20    3.20
   8  -1  -3    9.20    3.10
   8  -1  -3   25.00    8.70
  -8   1   3   15.80    3.60
  -8   1   3   22.80    7.50
  -8   1   3   16.50    7.30
  -8   1   3    9.60    3.10
  -8   1   3   14.40    3.20
   7  -1  -3   49.70    6.00
   7  -1  -3   46.70    5.80
   7  -1  -3   29.90    8.00
   7  -1  -3   55.69   11.50
   7  -1  -3   32.20    4.90
  -7   1   3   34.30    4.80
  -7   1   3   54.69   11.40
  -7   1   3   39.70    4.90
  -7   1   3   38.90    5.50
  -7   1   3   42.60    9.00
   6  -1  -3  348.17   25.40
   6  -1  -3  317.37   25.30
   6  -1  -3  314.57   19.50
   6  -1  -3  358.26   19.70
  -6   1   3  360.26   19.80
  -6   1   3  364.26   25.10
  -6   1   3  354.66   19.30
  -6   1   3  340.87   26.50
  -6   1   3  329.47   19.00
   5  -1  -3  391.66   26.60
   5  -1  -3  395.76   21.70
   5  -1  -3  373.16   21.80
   5  -1  -3  422.16   21.90
   5  -1  -3  379.06   26.90
  -5   1   3  402.16   21.40
  -5   1   3  394.46   21.80
  -5   1   3  448.36   28.20
  -5   1   3  402.26   21.40
  -5   1   3  420.66   26.60
   4  -1  -3  220.48   13.70
   4  -1  -3  244.48   18.00
   4  -1  -3  260.57   13.70
   4  -1  -3  262.67   13.80
   4  -1  -3  239.18   17.40
  -4   1   3  226.38   17.60
  -4   1   3  234.18   13.60
  -4   1   3  234.08   13.30
  -4   1   3  249.28   17.20
  -4   1   3  251.67   13.40
   3  -1  -3   15.60    2.40
   3  -1  -3   19.10    2.50
   3  -1  -3   20.70    4.90
   3  -1  -3   20.90    2.50
   3  -1  -3   21.20    4.60
  -3   1   3   20.20    2.20
  -3   1   3   12.80    1.80
  -3   1   3   20.10    4.20
  -3   1   3   24.80    4.90
  -3   1   3   19.40    2.40
   2  -1  -3  306.17   15.40
   2  -1  -3  314.27   15.60
   2  -1  -3  271.17   17.50
   2  -1  -3  294.97   15.60
   2  -1  -3  307.27   18.20
  -2   1   3  303.37   18.00
  -2   1   3  315.87   15.40
  -2   1   3  316.67   17.60
  -2   1   3  303.57   15.20
   1  -1  -3  122.69    6.40
   1  -1  -3  122.99    6.30
   1  -1  -3  127.49    8.00
   1  -1  -3  130.79    7.90
  -1   1   3  118.69    8.50
   0  -1  -3  591.14   28.80
   0  -1  -3  614.64   28.80
   0  -1  -3  567.64   29.10
  -1  -1  -3  923.01   46.50
  -1  -1  -3  967.10   46.90
  -1  -1  -3 1010.70   47.70
  -1  -1  -3  972.60   47.80
  -1  -1  -3  992.30   48.20
  -1  -1  -3  960.70   46.60
   1   1   3  996.90   47.80
   1   1   3  978.70   47.60
  -2  -1  -3   14.70    2.30
  -2  -1  -3   13.90    2.80
  -2  -1  -3   18.30    3.70
  -2  -1  -3   21.10    1.90
  -2  -1  -3   17.90    1.60
   2   1   3   15.00    2.40
   2   1   3   17.20    1.40
   2   1   3   21.60    4.00
   2   1   3   21.60    3.60
   2   1   3   19.00    1.60
   2   1   3   17.80    1.40
  -3  -1  -3    0.90    1.00
  -3  -1  -3    1.90    0.80
  -3  -1  -3    4.00    1.30
  -3  -1  -3    2.30    1.80
  -3  -1  -3    5.50    3.00
  -3  -1  -3    3.70    1.50
   3   1   3    1.90    0.90
   3   1   3    2.40    1.90
   3   1   3    2.10    1.80
   3   1   3    2.80    1.50
   3   1   3    2.80    0.90
   3   1   3    2.80    0.90
  -4  -1  -3  246.58   14.00
  -4  -1  -3  211.08   16.60
  -4  -1  -3  230.38   14.70
  -4  -1  -3  249.38   14.10
  -4  -1  -3  232.88   18.10
   4   1   3  260.97   17.50
   4   1   3  262.47   13.40
   4   1   3  269.97   13.70
   4   1   3  244.68   17.70
   4   1   3  267.47   15.10
  -5  -1  -3    7.10    2.10
  -5  -1  -3    6.70    3.90
  -5  -1  -3    6.70    2.20
  -5  -1  -3    6.00    1.90
  -5  -1  -3   12.90    4.20
   5   1   3    5.20    4.10
   5   1   3    5.40    2.10
   5   1   3    8.90    1.80
   5   1   3    8.50    3.30
   5   1   3    6.60    1.70
   5   1   3    7.40    1.80
  -6  -1  -3  350.16   21.30
  -6  -1  -3  432.96   29.70
  -6  -1  -3  403.46   22.00
  -6  -1  -3  352.36   26.20
  -6  -1  -3  357.86   22.30
   6   1   3  376.56   22.50
   6   1   3  397.06   20.90
   6   1   3  383.96   20.80
   6   1   3  380.66   26.60
   6   1   3  393.46   20.50
   6   1   3  382.16   27.30
  -7  -1  -3    0.90    1.80
  -7  -1  -3    1.40    3.20
  -7  -1  -3    1.10    1.50
  -7  -1  -3    1.60    2.50
  -7  -1  -3    1.00    1.80
   7   1   3    1.80    2.20
   7   1   3    1.30    1.60
   7   1   3    0.40    1.20
   7   1   3   -0.20    2.80
   7   1   3    0.50    2.90
  -8  -1  -3   98.29   17.10
  -8  -1  -3  148.39   12.00
  -8  -1  -3  158.68   20.00
  -8  -1  -3  153.98   12.00
  -8  -1  -3  144.59   11.10
   8   1   3  148.79   10.40
   8   1   3  121.69   17.20
   8   1   3  150.38   10.30
   8   1   3  159.78   10.20
  -9  -1  -3   12.00    6.60
  -9  -1  -3   10.90    3.80
  -9  -1  -3   13.60    6.00
  -9  -1  -3   18.50    4.90
  -9  -1  -3   14.20    3.80
   9   1   3   17.60    8.40
   9   1   3   16.80    3.60
   9   1   3   12.60    3.40
 -10  -1  -3    4.80    5.00
  10  -2  -3  146.29   22.00
  10  -2  -3  131.99   11.60
  10  -2  -3  120.09   10.90
  10  -2  -3  134.69   21.70
  10  -2  -3   96.59   11.60
 -10   2   3  130.89   10.70
 -10   2   3  130.29   10.40
 -10   2   3  118.79   11.10
 -10   2   3  156.78   22.20
   9  -2  -3  279.67   26.10
   9  -2  -3  266.57   26.20
   9  -2  -3  284.27   18.80
   9  -2  -3  254.47   17.90
  -9   2   3  280.27   17.70
  -9   2   3  289.07   19.90
  -9   2   3  304.27   39.40
  -9   2   3  312.47   25.80
  -9   2   3  301.87   18.20
   8  -2  -3   30.10    8.70
   8  -2  -3   19.60    4.10
   8  -2  -3   32.70    9.10
   8  -2  -3   19.60    4.20
  -8   2   3   24.90    4.60
  -8   2   3   25.80    4.40
  -8   2   3   14.20    6.80
  -8   2   3   24.40    7.90
   7  -2  -3  381.26   21.10
   7  -2  -3  354.46   20.90
   7  -2  -3  359.56   27.30
   7  -2  -3  318.27   20.60
   7  -2  -3  365.56   28.20
  -7   2   3  337.67   20.70
  -7   2   3  406.16   29.20
  -7   2   3  368.96   20.60
  -7   2   3  357.26   20.30
  -7   2   3  387.86   26.90
   6  -2  -3  229.98   14.40
   6  -2  -3  200.18   14.10
   6  -2  -3  235.38   19.40
   6  -2  -3  256.37   15.90
  -6   2   3  218.28   20.10
  -6   2   3  255.67   14.30
  -6   2   3  252.57   14.60
  -6   2   3  249.68   19.00
  -6   2   3  243.38   14.00
   5  -2  -3 1081.89   62.29
   5  -2  -3 1066.09   56.39
   5  -2  -3 1202.28   56.49
   5  -2  -3 1108.29   61.59
   5  -2  -3 1105.29   56.19
  -5   2   3 1164.58   61.09
  -5   2   3 1117.89   62.19
  -5   2   3 1147.49   56.29
  -5   2   3 1169.58   55.79
  -5   2   3 1119.49   55.99
   4  -2  -3  254.87   14.00
   4  -2  -3  269.07   14.20
   4  -2  -3  245.58   17.70
   4  -2  -3  245.78   18.20
  -4   2   3  253.57   17.30
  -4   2   3  242.58   13.90
  -4   2   3  257.47   13.60
  -4   2   3  240.48   17.90
   3  -2  -3  237.88   16.70
   3  -2  -3  229.38   16.20
   3  -2  -3  280.37   13.60
   3  -2  -3  252.47   13.80
   3  -2  -3  268.87   13.70
  -3   2   3  250.97   16.00
  -3   2   3  253.17   13.10
  -3   2   3  240.28   16.50
  -3   2   3  247.88   13.40
   2  -2  -3  651.13   34.10
   2  -2  -3  658.73   36.60
   2  -2  -3  768.82   34.50
   2  -2  -3  663.73   36.30
  -2   2   3  706.83   36.60
  -2   2   3  692.63   33.60
  -2   2   3  732.83   33.70
  -2   2   3  724.13   36.00
   1  -2  -3   59.69    4.20
   1  -2  -3   48.00    2.60
   1  -2  -3   47.80    2.60
   1  -2  -3   51.69    3.80
  -1   2   3   52.29    3.60
  -1   2   3   51.69    4.40
   0  -2  -3   77.19    5.50
   0  -2  -3   86.69    5.40
  -1  -2  -3  286.37   13.80
  -1  -2  -3  275.67   14.90
  -1  -2  -3  271.27   15.50
  -1  -2  -3  280.57   15.50
  -1  -2  -3  285.97   13.80
  -1  -2  -3  269.27   15.10
   1   2   3  297.87   15.10
   1   2   3  298.67   15.50
   1   2   3  282.27   15.00
   1   2   3  292.57   14.70
  -2  -2  -3  371.66   20.40
  -2  -2  -3  368.46   21.10
  -2  -2  -3  399.36   19.40
  -2  -2  -3  369.76   19.00
  -2  -2  -3  374.46   19.80
  -2  -2  -3  389.66   21.90
   2   2   3  379.66   21.00
   2   2   3  384.86   20.40
   2   2   3  369.16   19.20
   2   2   3  362.46   21.00
  -3  -2  -3  587.14   33.70
  -3  -2  -3  651.23   32.60
  -3  -2  -3  578.04   35.20
  -3  -2  -3  636.14   32.40
  -3  -2  -3  683.43   37.00
   3   2   3  685.63   36.10
   3   2   3  645.74   31.60
   3   2   3  656.13   31.60
   3   2   3  681.23   32.40
   3   2   3  661.73   35.60
   3   2   3  681.93   33.90
  -4  -2  -3  630.44   37.50
  -4  -2  -3  554.44   33.00
  -4  -2  -3  669.83   31.70
  -4  -2  -3  627.44   32.10
  -4  -2  -3  635.74   32.20
  -4  -2  -3  589.24   35.70
   4   2   3  664.73   31.20
   4   2   3  594.04   31.50
   4   2   3  615.44   33.30
   4   2   3  658.03   36.20
   4   2   3  623.64   31.20
   4   2   3  643.34   36.50
  -5  -2  -3    6.90    3.80
  -5  -2  -3    5.40    1.90
  -5  -2  -3    2.30    1.80
  -5  -2  -3    2.00    2.90
  -5  -2  -3    3.70    1.70
   5   2   3    6.20    1.70
   5   2   3    5.10    3.30
   5   2   3    3.40    1.30
   5   2   3    4.50    3.00
   5   2   3    5.40    2.40
   5   2   3    4.40    1.40
  -6  -2  -3  115.09   15.90
  -6  -2  -3  115.39    8.50
  -6  -2  -3  118.69    8.90
  -6  -2  -3  110.09    9.40
  -6  -2  -3   84.59   12.20
   6   2   3   90.09   12.80
   6   2   3  121.79   14.80
   6   2   3  115.09    9.50
   6   2   3  114.79    7.60
   6   2   3  107.89    7.40
   6   2   3  100.69    7.40
  -7  -2  -3   30.50    5.10
  -7  -2  -3   22.80    6.80
  -7  -2  -3   31.40    5.00
  -7  -2  -3   24.00    7.60
  -7  -2  -3   30.00    5.60
   7   2   3   28.50    4.00
   7   2   3   44.00   10.10
   7   2   3   31.60    4.00
   7   2   3   33.20    4.30
  -8  -2  -3   30.50    5.60
  -8  -2  -3   28.10    8.10
  -8  -2  -3   31.70    6.00
  -8  -2  -3   21.70    4.50
   8   2   3   20.70    5.40
   8   2   3   36.90   10.10
   8   2   3   23.40    4.00
   8   2   3   26.90    7.80
   8   2   3   19.90    3.70
   8   2   3   32.10    4.30
  -9  -2  -3   28.90    5.50
  -9  -2  -3   20.20   10.10
  -9  -2  -3   30.40    9.20
  -9  -2  -3   29.20    6.00
   9   2   3   23.50    4.30
   9   2   3   33.30   10.60
   9   2   3   26.10    4.40
  10  -3  -3    4.60    2.60
  10  -3  -3    0.00    4.10
  10  -3  -3    9.20    7.50
  10  -3  -3    8.20    3.60
 -10   3   3    5.20    2.60
 -10   3   3    6.50    5.90
 -10   3   3   11.30    3.80
   9  -3  -3   -1.30    2.50
   9  -3  -3    1.40    4.40
   9  -3  -3    0.70    1.90
   9  -3  -3    0.00    1.50
  -9   3   3    3.70    5.20
  -9   3   3   -1.70    1.00
  -9   3   3   -2.40    2.30
   8  -3  -3   23.30    4.40
   8  -3  -3   17.00    3.70
   8  -3  -3   24.40    4.50
   8  -3  -3   10.80    5.40
   8  -3  -3   32.80    9.60
  -8   3   3   12.50    3.30
  -8   3   3   33.80    8.90
  -8   3   3   14.70    3.20
  -8   3   3    3.60    3.70
   7  -3  -3   25.40    4.30
   7  -3  -3   25.10    4.20
   7  -3  -3   16.80    3.60
   7  -3  -3   17.80    7.10
   7  -3  -3   38.90    9.40
  -7   3   3   25.90    4.30
  -7   3   3   30.40    4.10
  -7   3   3   19.70    6.80
  -7   3   3   19.30    5.40
   6  -3  -3   26.50    7.50
   6  -3  -3   29.40    7.50
   6  -3  -3   21.20    3.60
   6  -3  -3   24.00    4.40
  -6   3   3   20.80    3.50
  -6   3   3   20.40    6.50
  -6   3   3   29.80    3.70
  -6   3   3   28.40    6.70
   5  -3  -3  318.17   19.80
   5  -3  -3  376.16   25.00
   5  -3  -3  371.66   20.10
   5  -3  -3  355.66   19.80
   5  -3  -3  337.97   24.80
  -5   3   3  385.06   19.40
  -5   3   3  385.96   24.10
  -5   3   3  381.46   19.80
  -5   3   3  368.06   25.10
   4  -3  -3  505.05   25.90
   4  -3  -3  554.64   30.70
   4  -3  -3  460.25   26.00
   4  -3  -3  521.75   26.20
   4  -3  -3  464.95   30.30
  -4   3   3  537.65   25.80
  -4   3   3  495.55   30.40
  -4   3   3  488.95   29.10
   3  -3  -3 1822.72   87.09
   3  -3  -3 1577.94   83.49
   3  -3  -3 1660.03   87.29
  -3   3   3 1773.92   87.29
  -3   3   3 1746.03   85.99
  -3   3   3 1800.62   83.49
   2  -3  -3  558.84   29.70
   2  -3  -3  559.64   31.40
   2  -3  -3  543.85   27.50
  -2   3   3  560.84   29.80
  -2   3   3  567.84   29.20
   1  -3  -3 1892.91   92.29
   1  -3  -3 1911.61   92.09
  -1   3   3 1925.91   91.89
  -1   3   3 1900.01   91.99
   0  -3  -3 1049.20   48.40
   0  -3  -3 1045.70   48.20
   0  -3  -3  864.21   50.19
   0  -3  -3  987.00   49.20
  -1  -3  -3   12.40    2.30
  -1  -3  -3   11.90    2.20
  -1  -3  -3   13.20    1.30
  -1  -3  -3   17.40    2.90
  -1  -3  -3   12.20    1.30
  -1  -3  -3   15.80    2.80
   1   3   3   14.80    2.10
   1   3   3   13.20    2.20
   1   3   3   14.70    2.50
  -2  -3  -3  416.56   22.00
  -2  -3  -3  325.07   20.10
  -2  -3  -3  371.36   18.50
  -2  -3  -3  340.37   20.60
  -2  -3  -3  391.56   18.60
  -2  -3  -3  360.06   19.30
   2   3   3  375.16   20.60
   2   3   3  374.46   19.10
   2   3   3  305.27   20.10
   2   3   3  371.06   20.30
  -3  -3  -3    0.70    1.30
  -3  -3  -3    2.10    1.50
  -3  -3  -3   -0.30    1.60
  -3  -3  -3    2.90    1.20
  -3  -3  -3    1.00    1.10
  -3  -3  -3    1.60    1.00
   3   3   3    3.20    1.70
   3   3   3   -0.20    1.10
   3   3   3    1.50    1.00
   3   3   3    3.60    2.20
  -4  -3  -3  262.47   14.90
  -4  -3  -3  288.17   15.00
  -4  -3  -3  248.18   16.20
  -4  -3  -3  275.67   20.00
  -4  -3  -3  275.77   15.10
  -4  -3  -3  232.78   17.90
   4   3   3  245.88   18.20
   4   3   3  258.17   13.40
   4   3   3  252.57   14.50
   4   3   3  258.97   18.20
   4   3   3  255.17   13.30
   4   3   3  251.97   16.10
  -5  -3  -3   28.10    6.60
  -5  -3  -3   21.90    3.60
  -5  -3  -3   23.50    6.50
  -5  -3  -3   19.60    4.10
  -5  -3  -3   23.90    3.90
  -5  -3  -3   31.10    3.90
   5   3   3   25.10    4.70
   5   3   3   21.80    3.30
   5   3   3   23.30    2.70
   5   3   3   27.50    6.50
   5   3   3   13.30    4.50
  -6  -3  -3   58.09    6.80
  -6  -3  -3   61.29    7.70
  -6  -3  -3   73.49   13.30
  -6  -3  -3   56.49    6.50
  -6  -3  -3   64.29   11.30
   6   3   3   64.09    7.90
   6   3   3   76.69   12.10
   6   3   3   62.19   10.80
   6   3   3   57.59    5.30
   6   3   3   56.39    4.70
   6   3   3   62.59    4.80
  -7  -3  -3   66.89   13.60
  -7  -3  -3   63.39    7.20
  -7  -3  -3   63.19   11.60
  -7  -3  -3   57.59    8.00
  -7  -3  -3   68.09    8.00
   7   3   3   62.39    5.10
   7   3   3   64.89    6.60
   7   3   3   63.09    8.30
   7   3   3   46.30    9.50
   7   3   3   51.69    4.90
  -8  -3  -3    1.80    2.50
  -8  -3  -3    4.40    2.60
  -8  -3  -3    0.40    5.60
  -8  -3  -3    1.90    3.70
  -8  -3  -3   -1.10    1.20
   8   3   3    1.00    3.40
   8   3   3   -1.00    1.90
   8   3   3   -0.80    3.00
   8   3   3    0.50    1.50
  -9  -3  -3   23.90    5.10
  -9  -3  -3   15.30    4.70
  -9  -3  -3   11.20    8.30
  -9  -3  -3   16.80    7.90
   9   3   3   12.20    3.40
   9   3   3   21.30    8.30
   9   3   3   16.60    3.40
   9   3   3   16.90    3.20
  10  -4  -3   22.30    9.00
  10  -4  -3   21.70    5.00
  10  -4  -3    9.40    7.00
  10  -4  -3   22.10    5.50
 -10   4   3   18.30    4.50
 -10   4   3   21.50    4.10
 -10   4   3   26.50    8.60
   9  -4  -3  213.08   26.20
   9  -4  -3  153.98   13.10
   9  -4  -3  190.78   13.90
   9  -4  -3  199.88   21.50
   9  -4  -3  191.58   13.70
  -9   4   3  197.58   20.80
  -9   4   3  145.09   21.70
  -9   4   3  183.28   12.40
   8  -4  -3   42.00    6.10
   8  -4  -3   26.50    4.90
   8  -4  -3   29.30    8.90
   8  -4  -3   22.30    7.50
   8  -4  -3   26.30    4.90
  -8   4   3   44.30    5.80
  -8   4   3   40.60    5.10
  -8   4   3   34.30    8.90
   7  -4  -3  217.48   14.00
   7  -4  -3  212.78   13.80
   7  -4  -3  209.38   19.30
   7  -4  -3  203.48   13.60
  -7   4   3  204.28   13.30
  -7   4   3  219.98   18.40
   6  -4  -3    9.00    3.90
   6  -4  -3   13.10    3.10
   6  -4  -3   16.00    5.00
   6  -4  -3   17.80    3.30
  -6   4   3    8.50    3.90
  -6   4   3   19.40    6.10
  -6   4   3   12.90    2.40
  -6   4   3   16.60    2.90
   5  -4  -3    4.30    1.70
   5  -4  -3    5.20    1.70
   5  -4  -3    0.60    1.00
   5  -4  -3    6.20    3.80
   5  -4  -3    4.30    3.10
  -5   4   3    1.80    2.70
  -5   4   3    1.80    1.00
  -5   4   3    1.90    1.20
   4  -4  -3  960.30   46.10
   4  -4  -3  897.51   51.19
   4  -4  -3  893.31   46.30
   4  -4  -3  931.61   46.60
   4  -4  -3  918.31   50.49
  -4   4   3  954.30   45.60
  -4   4   3  900.21   45.30
  -4   4   3  940.91   50.99
  -4   4   3  953.70   49.80
   3  -4  -3  447.16   22.60
   3  -4  -3  465.45   26.10
   3  -4  -3  435.46   23.40
   3  -4  -3  425.36   26.20
  -3   4   3  452.35   25.20
  -3   4   3  442.36   21.70
  -3   4   3  449.16   21.70
  -3   4   3  421.06   25.70
   2  -4  -3  396.36   22.20
   2  -4  -3  385.06   21.60
   2  -4  -3  344.17   20.90
   2  -4  -3  382.46   19.50
   2  -4  -3  386.16   19.30
  -2   4   3  399.26   21.40
  -2   4   3  395.56   21.80
   1  -4  -3   36.50    3.70
   1  -4  -3   44.40    2.70
   1  -4  -3   33.90    4.30
  -1   4   3   37.50    3.70
  -1   4   3   39.00    3.80
   0  -4  -3   13.80    2.90
   0  -4  -3   12.90    1.40
   0  -4  -3   16.80    2.60
   0  -4  -3    8.80    2.20
   0  -4  -3   13.20    1.30
   0  -4  -3   13.90    2.50
   0   4   3   15.00    2.30
   0   4   3   13.70    2.10
  -1  -4  -3  285.77   13.80
  -1  -4  -3  273.87   15.70
  -1  -4  -3  220.58   15.50
  -1  -4  -3  254.77   13.70
  -1  -4  -3  275.07   15.80
  -1  -4  -3  278.67   15.50
   1   4   3  269.67   14.90
   1   4   3  277.97   15.30
   1   4   3  271.37   14.80
  -2  -4  -3  860.31   44.70
  -2  -4  -3  802.42   42.40
  -2  -4  -3  858.01   44.10
  -2  -4  -3  797.12   43.40
  -2  -4  -3  808.62   41.20
  -2  -4  -3  865.71   41.40
   2   4   3  863.01   42.30
   2   4   3  830.02   42.00
  -3  -4  -3   72.49    7.80
  -3  -4  -3   85.49    5.90
  -3  -4  -3   85.59    7.40
  -3  -4  -3   81.19    8.80
  -3  -4  -3   91.19    6.50
  -3  -4  -3   80.29    5.80
   3   4   3   63.19    5.60
   3   4   3   76.79    7.00
   3   4   3   75.79    7.80
   3   4   3   76.29    7.70
  -4  -4  -3  443.36   23.20
  -4  -4  -3  413.36   22.90
  -4  -4  -3  398.16   22.90
  -4  -4  -3  447.26   25.10
   4   4   3  447.46   27.10
   4   4   3  386.56   22.60
   4   4   3  447.26   24.90
  -5  -4  -3    4.00    1.60
  -5  -4  -3    2.70    2.00
  -5  -4  -3    4.40    3.80
  -5  -4  -3    4.90    2.00
  -5  -4  -3    3.40    2.80
  -5  -4  -3    1.30    2.40
   5   4   3    3.50    1.00
   5   4   3    4.20    1.80
   5   4   3    4.00    2.30
   5   4   3    3.60    1.00
   5   4   3   -1.40    1.70
   5   4   3    1.70    2.70
  -6  -4  -3   80.09    7.80
  -6  -4  -3  100.29    9.30
  -6  -4  -3  112.59   16.80
  -6  -4  -3   92.99   13.70
  -6  -4  -3   88.39    7.80
   6   4   3   84.79    7.10
   6   4   3   91.59    5.90
   6   4   3   82.49   12.00
   6   4   3  100.89   13.90
  -7  -4  -3    6.40    3.20
  -7  -4  -3    5.80    5.00
  -7  -4  -3    0.50    1.80
  -7  -4  -3    0.60    2.20
  -7  -4  -3    3.10    4.80
   7   4   3    8.20    5.00
   7   4   3   10.10    5.20
   7   4   3    4.20    1.50
   7   4   3    3.00    1.40
   7   4   3    6.20    3.30
  -8  -4  -3   44.50    6.60
  -8  -4  -3   24.30    5.70
  -8  -4  -3   26.90    7.90
  -8  -4  -3   24.30    8.90
  -8  -4  -3   27.60    5.80
   8   4   3   27.40    3.60
   8   4   3   45.20   11.00
   8   4   3   32.80    3.80
   8   4   3   28.60    4.80
  10  -5  -3   15.50    7.20
  10  -5  -3   46.50   12.40
  10  -5  -3   21.70    5.00
 -10   5   3   33.30   10.10
 -10   5   3   24.40    4.90
 -10   5   3   28.10    4.90
   9  -5  -3    6.70    3.00
   9  -5  -3    5.20    4.40
   9  -5  -3    5.60    2.80
   9  -5  -3    0.70    3.40
   9  -5  -3    2.00    2.30
  -9   5   3   -1.50    3.40
  -9   5   3    0.30    3.60
  -9   5   3    2.20    1.90
   8  -5  -3   18.20    7.50
   8  -5  -3   17.80    4.10
   8  -5  -3   11.70    3.70
   8  -5  -3   10.70    5.50
   8  -5  -3   14.40    3.60
  -8   5   3   15.50    3.60
  -8   5   3   12.30    2.90
   7  -5  -3  294.17   25.10
   7  -5  -3  341.87   19.00
   7  -5  -3  280.97   19.90
   7  -5  -3  325.37   18.50
   7  -5  -3  281.07   24.10
  -7   5   3  309.97   17.20
  -7   5   3  310.67   23.60
  -7   5   3  251.07   23.50
   6  -5  -3   58.59   11.10
   6  -5  -3   72.99    7.50
   6  -5  -3   68.49    6.20
   6  -5  -3   71.09   11.70
   6  -5  -3   62.39    5.80
  -6   5   3   64.89    5.10
  -6   5   3   63.59    5.40
  -6   5   3   64.79   10.40
  -6   5   3   57.69    9.40
   5  -5  -3  241.58   13.90
   5  -5  -3  224.18   17.70
   5  -5  -3  206.68   13.40
   5  -5  -3  204.78   17.90
   5  -5  -3  231.78   13.30
  -5   5   3  227.68   12.30
  -5   5   3  208.38   12.40
  -5   5   3  215.08   16.60
  -5   5   3  228.68   18.10
   4  -5  -3    8.10    2.10
   4  -5  -3   18.10    5.30
   4  -5  -3   17.30    3.40
   4  -5  -3   25.80    5.90
   4  -5  -3   13.00    2.30
  -4   5   3   13.50    1.80
  -4   5   3   15.50    4.00
  -4   5   3   18.10    4.80
  -4   5   3   12.60    1.80
   3  -5  -3   63.49    4.90
   3  -5  -3   73.09    9.20
   3  -5  -3   65.29    6.00
   3  -5  -3   76.89    7.40
   3  -5  -3   63.39    4.60
  -3   5   3   64.79    7.10
  -3   5   3   56.59    6.40
   2  -5  -3  587.04   28.40
   2  -5  -3  566.54   31.30
   2  -5  -3  579.74   31.00
   2  -5  -3  570.44   28.60
   2  -5  -3  524.15   30.40
  -2   5   3  578.84   31.00
   1  -5  -3  129.09    7.30
   1  -5  -3  130.29    7.30
   1  -5  -3  118.89    9.00
   1  -5  -3  132.69    8.80
   1  -5  -3  128.69    8.90
  -1   5   3  129.79    8.80
  -1   5   3  125.69    8.70
   0  -5  -3  620.24   29.50
   0  -5  -3  674.63   30.20
   0  -5  -3  568.04   31.50
   0  -5  -3  561.44   31.70
   0  -5  -3  621.74   31.50
   0  -5  -3  568.74   32.10
   0   5   3  593.14   31.00
   0   5   3  584.64   31.10
   0   5   3  568.44   30.70
  -1  -5  -3  219.08   13.50
  -1  -5  -3  178.78   13.10
  -1  -5  -3  215.38   11.10
  -1  -5  -3  209.18   13.40
  -1  -5  -3  203.98   12.90
  -1  -5  -3  208.08   11.20
   1   5   3  201.38   12.30
   1   5   3  189.28   12.60
   1   5   3  191.38   12.10
  -2  -5  -3   36.60    4.80
  -2  -5  -3   38.70    5.60
  -2  -5  -3   48.10    3.90
  -2  -5  -3   49.99    7.30
  -2  -5  -3   40.50    6.10
  -2  -5  -3   39.10    3.70
   2   5   3   45.60    4.90
   2   5   3   43.50    4.70
  -3  -5  -3  460.85   28.90
  -3  -5  -3  454.15   26.40
  -3  -5  -3  501.75   30.10
  -3  -5  -3  463.85   27.80
  -3  -5  -3  506.15   25.70
  -3  -5  -3  500.35   25.70
   3   5   3  486.55   28.60
   3   5   3  484.25   26.00
   3   5   3  488.05   26.70
  -4  -5  -3  232.58   18.80
  -4  -5  -3  240.38   17.50
  -4  -5  -3  213.08   13.40
  -4  -5  -3  197.58   13.60
  -4  -5  -3  222.78   13.60
  -4  -5  -3  215.98   15.40
   4   5   3  221.48   16.80
   4   5   3  215.88   13.50
   4   5   3  218.68   16.60
   4   5   3  228.88   15.20
  -5  -5  -3    0.20    1.30
  -5  -5  -3    3.00    3.10
  -5  -5  -3   -1.00    1.10
  -5  -5  -3    1.30    1.80
  -5  -5  -3    0.10    2.80
  -5  -5  -3   -0.20    1.40
   5   5   3    0.20    1.20
   5   5   3   -0.20    2.10
   5   5   3   -0.70    2.00
  -6  -5  -3   57.29    8.30
  -6  -5  -3   75.59    8.40
  -6  -5  -3   82.09   12.90
  -6  -5  -3   64.49   12.80
  -6  -5  -3   73.79    8.00
  -6  -5  -3   61.79    7.10
   6   5   3   73.49    9.50
   6   5   3   59.99    6.70
   6   5   3   52.29   11.60
  -7  -5  -3    3.10    4.60
  -7  -5  -3    5.20    4.30
  -7  -5  -3   12.00    4.20
  -7  -5  -3    7.50    3.00
  -7  -5  -3   11.70    4.20
   7   5   3    8.00    4.90
   7   5   3    2.10    1.90
   7   5   3    3.40    4.10
   7   5   3    8.10    1.30
  -8  -5  -3   -0.80    2.70
  -8  -5  -3   -1.80    1.60
  -8  -5  -3    0.70    2.30
  -8  -5  -3    0.60    4.50
   8   5   3    0.30    1.60
   8   5   3    1.00    0.90
   8   5   3    0.10    3.40
  10  -6  -3   23.90    9.30
  10  -6  -3   30.60   10.70
  10  -6  -3   27.50    6.00
 -10   6   3   27.60    4.70
 -10   6   3   19.90    4.60
 -10   6   3   31.70    9.40
   9  -6  -3   25.60    8.80
   9  -6  -3   14.30    6.70
   9  -6  -3   24.90    5.40
   9  -6  -3   21.50    4.70
   9  -6  -3   14.50    4.00
  -9   6   3   27.90    4.90
  -9   6   3   26.60    8.00
  -9   6   3   23.30    3.90
   8  -6  -3    2.80    2.10
   8  -6  -3   -0.90    1.30
   8  -6  -3   -1.10    3.20
   8  -6  -3   -1.00    1.70
   8  -6  -3    1.40    3.40
  -8   6   3   -0.30    1.20
  -8   6   3    0.70    1.60
  -8   6   3    1.00    3.80
  -8   6   3    1.30    2.90
   7  -6  -3   11.40    3.20
   7  -6  -3   15.40    3.40
   7  -6  -3   15.00    6.30
   7  -6  -3   10.90    6.10
   7  -6  -3   15.40    3.70
  -7   6   3   16.70    3.00
  -7   6   3   13.10    2.90
  -7   6   3   16.30    5.70
   6  -6  -3  297.97   18.30
   6  -6  -3  302.17   23.50
   6  -6  -3  367.26   19.10
   6  -6  -3  312.07   17.90
   6  -6  -3  315.57   19.60
  -6   6   3  285.27   16.50
  -6   6   3  287.77   16.80
  -6   6   3  287.77   23.40
  -6   6   3  314.77   22.60
   5  -6  -3   41.70    8.40
   5  -6  -3   52.59    5.40
   5  -6  -3   51.49    6.00
   5  -6  -3   47.10    5.50
   5  -6  -3   47.10    6.50
   5  -6  -3   26.90    6.70
  -5   6   3   37.20    7.40
  -5   6   3   46.50    8.20
  -5   6   3   39.20    3.50
   4  -6  -3   30.70    3.90
   4  -6  -3   32.10    3.80
   4  -6  -3   25.50    5.50
   4  -6  -3   25.00    4.60
  -4   6   3   31.00    2.10
  -4   6   3   23.50    5.40
  -4   6   3   27.90    2.10
   3  -6  -3   41.90    4.00
   3  -6  -3   44.50    3.80
   3  -6  -3   45.40    6.90
   3  -6  -3   42.90    6.00
   3  -6  -3   45.70    7.20
  -3   6   3   40.90    6.00
  -3   6   3   46.40    7.10
   2  -6  -3  356.76   20.60
   2  -6  -3  344.37   20.70
   2  -6  -3  339.97   18.00
   2  -6  -3  351.36   17.90
   2  -6  -3  297.67   19.90
  -2   6   3  341.07   20.40
   1  -6  -3  137.59    8.30
   1  -6  -3  134.79    9.70
   1  -6  -3  154.88    8.40
   1  -6  -3  139.29   10.10
   1  -6  -3  138.49   10.40
  -1   6   3  145.89   10.20
  -1   6   3  138.19    9.90
   0  -6  -3  169.88    9.50
   0  -6  -3  173.58   11.90
   0  -6  -3  151.08   11.40
   0  -6  -3  185.28    9.80
   0  -6  -3  167.98   11.50
   0  -6  -3  166.18   12.00
   0   6   3  150.58   11.00
   0   6   3  162.58   10.90
   0   6   3  160.88   10.80
  -1  -6  -3  142.49   10.80
  -1  -6  -3  140.59    9.10
  -1  -6  -3  147.29   11.30
  -1  -6  -3  168.68    9.30
  -1  -6  -3  146.49   11.20
  -1  -6  -3  161.28   11.80
   1   6   3  162.18   10.40
   1   6   3  154.88   10.90
   1   6   3  145.99   10.40
  -2  -6  -3   62.99    7.20
  -2  -6  -3   67.59    5.30
  -2  -6  -3   69.29    8.90
  -2  -6  -3   70.09    5.50
  -2  -6  -3   77.09    9.20
  -2  -6  -3   60.99    7.90
   2   6   3   62.19    6.30
   2   6   3   64.09    5.90
  -3  -6  -3   10.80    3.00
  -3  -6  -3    9.70    2.30
  -3  -6  -3   12.70    2.80
  -3  -6  -3   14.30    4.30
  -3  -6  -3    9.40    4.10
  -3  -6  -3    7.00    3.50
   3   6   3   14.80    3.20
   3   6   3   12.80    3.40
   3   6   3   13.90    4.10
  -4  -6  -3   30.80    4.70
  -4  -6  -3   28.00    4.80
  -4  -6  -3   40.30    8.70
  -4  -6  -3   32.00    7.10
  -4  -6  -3   39.80    5.20
  -4  -6  -3   32.00    6.00
   4   6   3   33.80    5.60
   4   6   3   34.00    6.70
   4   6   3   40.20    5.30
  -5  -6  -3  141.89   13.80
  -5  -6  -3  105.09   15.10
  -5  -6  -3  122.79   11.70
  -5  -6  -3  122.19   10.00
  -5  -6  -3  141.89   10.40
  -5  -6  -3  129.29    9.90
   5   6   3  132.69    9.80
   5   6   3  133.29   13.20
  -6  -6  -3   19.20    7.90
  -6  -6  -3   24.10    4.70
  -6  -6  -3   20.00    5.40
  -6  -6  -3   30.60    5.20
  -6  -6  -3   37.70    8.80
  -6  -6  -3   28.20    5.30
   6   6   3   18.00    6.10
   6   6   3   20.70    4.00
  -7  -6  -3   63.69   11.80
  -7  -6  -3   56.79   13.60
  -7  -6  -3   59.29    8.00
  -7  -6  -3   69.09   10.20
  -7  -6  -3   62.99    8.60
   7   6   3   57.79   11.40
   7   6   3   72.49    8.00
   9  -7  -3    3.00    2.90
   9  -7  -3    6.50    6.20
   9  -7  -3    6.70    5.60
   9  -7  -3    0.10    2.00
  -9   7   3    5.40    2.40
  -9   7   3    0.40    3.70
  -9   7   3    5.00    2.40
   8  -7  -3   28.70    9.60
   8  -7  -3   24.10    5.20
   8  -7  -3   25.70    4.90
   8  -7  -3   11.90    6.60
   8  -7  -3   16.10    4.60
   8  -7  -3   21.50    4.70
  -8   7   3   17.50    3.40
  -8   7   3   19.40    7.30
  -8   7   3   19.00    3.30
   7  -7  -3   15.50    6.80
   7  -7  -3   12.70    5.60
   7  -7  -3   14.50    3.70
   7  -7  -3   12.00    3.30
   7  -7  -3   12.40    4.00
   7  -7  -3   11.00    3.10
  -7   7   3   15.00    2.90
  -7   7   3    9.00    4.90
  -7   7   3   18.50    6.60
  -7   7   3   10.90    2.30
   6  -7  -3  239.88   15.10
   6  -7  -3  250.17   20.70
   6  -7  -3  228.68   16.80
   6  -7  -3  240.88   15.60
   6  -7  -3  223.18   20.80
   6  -7  -3  268.77   16.30
  -6   7   3  251.47   20.90
  -6   7   3  252.87   13.70
  -6   7   3  251.97   13.80
  -6   7   3  243.28   19.70
   5  -7  -3    2.70    3.20
   5  -7  -3   -0.80    1.50
   5  -7  -3    1.00    2.10
   5  -7  -3    3.70    1.80
   5  -7  -3    1.30    1.40
  -5   7   3    1.30    2.50
  -5   7   3    1.50    0.80
  -5   7   3    2.00    2.80
  -5   7   3    1.00    0.80
   4  -7  -3  112.59   10.00
   4  -7  -3  109.39    8.00
   4  -7  -3  102.99   10.70
   4  -7  -3  103.29    7.60
   4  -7  -3  126.19   12.10
  -4   7   3  118.69   11.30
  -4   7   3  115.49   10.60
   3  -7  -3  194.98   17.10
   3  -7  -3  213.18   12.20
   3  -7  -3  226.98   12.70
   3  -7  -3  201.88   15.20
   3  -7  -3  202.98   14.60
  -3   7   3  196.98   14.80
  -3   7   3  212.18   17.20
   2  -7  -3    1.10    1.20
   2  -7  -3    1.60    1.80
   2  -7  -3    1.10    1.10
   2  -7  -3    0.60    1.90
   2  -7  -3    1.50    1.80
  -2   7   3    0.10    1.60
  -2   7   3    0.20    0.90
   1  -7  -3    7.30    1.80
   1  -7  -3    4.90    2.00
   1  -7  -3    5.30    2.40
   1  -7  -3    5.40    1.60
   1  -7  -3    7.50    2.80
  -1   7   3    6.50    2.60
  -1   7   3    5.30    2.30
   0  -7  -3  202.18   14.80
   0  -7  -3  209.18   14.60
   0  -7  -3  212.98   14.50
   0  -7  -3  220.98   12.10
   0  -7  -3  186.58   13.80
   0  -7  -3  207.98   12.10
   0   7   3  211.28   13.60
   0   7   3  202.48   13.80
  -1  -7  -3  115.09    9.70
  -1  -7  -3  110.69   10.00
  -1  -7  -3  132.09    8.20
  -1  -7  -3  116.89   10.30
  -1  -7  -3  125.69   10.20
  -1  -7  -3  128.79    8.20
   1   7   3  110.89    9.10
   1   7   3  107.89    8.70
   1   7   3  110.09    9.40
  -2  -7  -3   84.59    9.30
  -2  -7  -3   70.59    6.20
  -2  -7  -3   83.39   10.30
  -2  -7  -3   83.29    9.90
  -2  -7  -3   73.29    6.10
  -2  -7  -3   78.59   10.00
   2   7   3   81.39    7.10
   2   7   3   85.29    7.80
  -3  -7  -3   21.80    4.60
  -3  -7  -3   32.80    7.10
  -3  -7  -3   30.00    4.40
  -3  -7  -3   31.10    6.30
  -3  -7  -3   28.90    6.50
  -3  -7  -3   34.10    4.70
   3   7   3   18.40    4.90
   3   7   3   32.70    5.70
   3   7   3   23.80    4.20
  -4  -7  -3   -1.30    1.60
  -4  -7  -3    1.10    1.80
  -4  -7  -3    2.20    2.60
  -4  -7  -3   -0.60    1.90
  -4  -7  -3   -0.90    1.50
  -4  -7  -3    1.60    1.70
   4   7   3    3.20    2.70
   4   7   3    0.00    1.70
   4   7   3    2.00    1.90
  -5  -7  -3    1.10    3.00
  -5  -7  -3    0.90    2.60
  -5  -7  -3    5.00    2.70
  -5  -7  -3    8.00    2.90
  -5  -7  -3   -0.10    1.90
  -5  -7  -3    1.40    2.70
   5   7   3    3.80    2.10
   5   7   3    0.60    2.80
   5   7   3    5.20    3.10
  -6  -7  -3    3.20    2.30
  -6  -7  -3   -0.80    2.80
  -6  -7  -3   -2.10    2.00
  -6  -7  -3   -0.80    1.70
   6   7   3   -1.40    2.20
   6   7   3    0.50    1.80
   6   7   3   -0.40    1.90
   9  -8  -3   37.30   10.70
   9  -8  -3   40.20    7.40
   9  -8  -3   30.30    6.70
   9  -8  -3   29.50   10.70
  -9   8   3   46.40    5.90
  -9   8   3   46.50   10.90
  -9   8   3   45.50    5.30
   8  -8  -3   10.60    4.20
   8  -8  -3    7.20    3.40
   8  -8  -3   14.20    6.80
   8  -8  -3    5.90    3.00
   8  -8  -3   10.70    3.60
   8  -8  -3    7.90    5.50
  -8   8   3   12.00    2.60
  -8   8   3    8.30    5.50
   7  -8  -3    8.10    4.60
   7  -8  -3   17.60    4.20
   7  -8  -3   13.00    3.70
   7  -8  -3   16.40    6.90
   7  -8  -3   16.40    3.90
   7  -8  -3   16.30    4.80
  -7   8   3   12.40    5.50
  -7   8   3   14.80    2.70
  -7   8   3   12.50    5.60
  -7   8   3   14.00    2.50
   6  -8  -3   -0.50    1.30
   6  -8  -3   -0.90    2.40
   6  -8  -3    1.10    1.70
   6  -8  -3   -0.80    1.60
   6  -8  -3    2.90    3.40
   6  -8  -3    0.60    1.90
  -6   8   3   -0.60    2.20
  -6   8   3    0.10    0.80
  -6   8   3    1.30    0.90
   5  -8  -3    0.40    1.80
   5  -8  -3    0.30    2.20
   5  -8  -3    0.30    1.20
   5  -8  -3    0.80    1.40
   5  -8  -3    2.70    2.50
  -5   8   3    0.40    2.40
  -5   8   3    1.00    2.10
   4  -8  -3    5.10    3.30
   4  -8  -3    5.50    2.80
   4  -8  -3    2.50    2.80
  -4   8   3    5.50    3.30
  -4   8   3    3.10    2.80
   3  -8  -3   16.50    2.90
   3  -8  -3   21.80    3.50
   3  -8  -3   16.20    4.60
   3  -8  -3   13.20    3.90
   3  -8  -3   19.60    5.40
  -3   8   3   11.00    3.70
  -3   8   3   26.00    5.70
   2  -8  -3   70.09    7.50
   2  -8  -3   64.19    7.00
   2  -8  -3   67.49    5.50
   2  -8  -3   58.49    8.00
   2  -8  -3   65.39    5.30
  -2   8   3   55.69    7.80
   1  -8  -3    2.60    1.40
   1  -8  -3    5.30    2.50
   1  -8  -3    2.60    1.40
  -1   8   3    5.20    2.60
  -1   8   3    5.40    3.20
   0  -8  -3   -0.90    1.10
   0  -8  -3   -1.20    0.90
   0  -8  -3    0.00    1.20
   0  -8  -3    0.40    2.10
   0  -8  -3    1.00    1.80
   0   8   3   -0.50    1.40
  -1  -8  -3    8.20    3.20
  -1  -8  -3    7.80    3.20
  -1  -8  -3    8.50    2.30
  -1  -8  -3   10.30    2.50
  -1  -8  -3   14.50    4.10
   1   8   3   13.30    3.80
   1   8   3   10.00    3.20
   1   8   3    7.90    2.70
  -2  -8  -3    8.10    2.60
  -2  -8  -3   10.50    3.50
  -2  -8  -3    7.40    3.40
  -2  -8  -3    8.30    3.70
  -2  -8  -3   12.10    4.10
  -2  -8  -3    8.30    2.50
   2   8   3   10.60    3.40
   2   8   3    6.50    3.00
   2   8   3    9.20    2.90
  -3  -8  -3   -0.30    1.70
  -3  -8  -3   -1.70    1.80
  -3  -8  -3    0.00    2.30
  -3  -8  -3    0.60    2.50
  -3  -8  -3   -1.40    1.30
  -3  -8  -3    0.90    1.40
   3   8   3    0.90    1.70
   3   8   3    2.50    2.20
  -4  -8  -3    0.00    2.10
  -4  -8  -3    2.20    2.70
  -4  -8  -3    0.30    1.80
  -4  -8  -3   -0.40    2.40
  -4  -8  -3    1.80    2.20
   4   8   3   -1.00    1.80
   4   8   3   -0.80    1.60
  -5  -8  -3   48.50    7.40
  -5  -8  -3   49.40    9.40
  -5  -8  -3   56.29    7.30
  -5  -8  -3   48.50   10.30
  -5  -8  -3   59.59    7.80
   5   8   3   45.30    8.00
   5   8   3   45.30    8.80
   8  -9  -3   41.00   14.50
   8  -9  -3   41.80    7.90
   8  -9  -3   48.30    7.40
   8  -9  -3   32.80    9.20
  -8   9   3   52.09    4.60
  -8   9   3   61.19   12.50
  -8   9   3   54.09    4.50
   7  -9  -3   49.00    8.50
   7  -9  -3   42.90    6.50
   7  -9  -3   46.10   10.70
   7  -9  -3   51.69    6.70
   7  -9  -3   45.10   11.10
  -7   9   3   54.59   17.00
  -7   9   3   50.19    3.60
  -7   9   3   50.49    3.50
  -7   9   3   42.30    9.20
   6  -9  -3   31.30    4.90
   6  -9  -3   19.40    6.60
   6  -9  -3   24.30    7.50
   6  -9  -3   28.80    5.10
   6  -9  -3   20.50    5.40
   6  -9  -3   32.00    5.50
  -6   9   3   28.60    8.20
  -6   9   3   23.90    6.60
   5  -9  -3  317.27   24.10
   5  -9  -3  322.97   22.10
   5  -9  -3  349.87   25.30
   5  -9  -3  321.47   19.10
  -5   9   3  315.47   23.30
   4  -9  -3   53.49    8.30
   4  -9  -3   58.79    6.60
   4  -9  -3   50.59   11.00
   4  -9  -3   53.39    9.00
   4  -9  -3   54.99    6.00
  -4   9   3   53.99    9.10
  -4   9   3   60.89    9.40
   3  -9  -3    6.20    2.30
   3  -9  -3    4.40    2.70
   3  -9  -3    6.20    2.00
   3  -9  -3    8.10    3.40
   3  -9  -3    4.70    3.00
  -3   9   3    3.90    2.70
  -3   9   3    0.30    2.10
   2  -9  -3   51.59    7.20
   2  -9  -3   42.10    7.10
   2  -9  -3   41.90    5.20
   2  -9  -3   48.50    5.20
   2  -9  -3   45.40    7.30
  -2   9   3   40.10    6.70
   1  -9  -3  116.89   11.20
   1  -9  -3  135.79    8.80
   1  -9  -3  117.79   10.50
   1  -9  -3  128.99   11.50
   1  -9  -3  115.29   11.00
   1  -9  -3  131.79    9.00
  -1   9   3  118.19   10.50
  -1   9   3  109.39    9.90
   0  -9  -3   69.09    9.50
   0  -9  -3   66.49    5.90
   0  -9  -3   65.49    9.30
   0  -9  -3   48.10    7.70
   0  -9  -3   60.49    8.40
   0  -9  -3   62.39    5.70
   0   9   3   63.59    7.90
   0   9   3   66.99    8.40
  -1  -9  -3    1.10    2.20
  -1  -9  -3    0.60    1.80
  -1  -9  -3    1.10    2.40
  -1  -9  -3    0.20    1.80
   1   9   3    0.30    2.00
   1   9   3   -0.40    1.60
  -2  -9  -3   13.40    4.50
  -2  -9  -3   19.50    5.00
  -2  -9  -3   13.40    3.20
  -2  -9  -3   13.60    4.50
  -2  -9  -3   19.50    3.80
  -2  -9  -3   11.90    4.30
   2   9   3   10.30    3.30
   2   9   3   14.10    4.30
   2   9   3    8.20    3.40
  -3  -9  -3    7.50    3.20
  -3  -9  -3   13.80    4.90
  -3  -9  -3    9.90    4.40
  -3  -9  -3   12.40    3.50
  -3  -9  -3    3.70    3.40
   3   9   3   10.10    3.90
  -4  -9  -3  302.07   17.60
  -4  -9  -3  250.17   16.60
  -4  -9  -3  240.48   19.50
  -4  -9  -3  282.17   18.70
  -4  -9  -3  213.78   19.50
  -4  -9  -3  264.77   20.10
   4   9   3  224.18   16.40
   4   9   3  223.68   17.70
   6 -10  -3   82.99    9.20
   6 -10  -3   90.99   11.70
   6 -10  -3   89.49   13.90
   6 -10  -3   89.39   14.70
  -6  10   3   77.69   13.30
   5 -10  -3    5.30    3.20
   5 -10  -3    1.20    2.70
   5 -10  -3    1.00    2.80
   5 -10  -3   -0.80    1.60
   5 -10  -3    1.80    2.10
  -5  10   3    1.30    3.10
  -5  10   3   -0.70    2.60
   4 -10  -3    0.80    1.60
   4 -10  -3    0.60    2.30
   4 -10  -3    1.20    2.30
   4 -10  -3    1.60    1.80
  -4  10   3    4.20    2.90
   3 -10  -3    6.90    3.40
   3 -10  -3   11.10    2.80
   3 -10  -3    9.00    3.80
   3 -10  -3    8.00    3.80
   3 -10  -3    9.80    2.90
  -3  10   3    1.90    2.50
  -3  10   3    2.10    2.70
   2 -10  -3   29.90    4.50
   2 -10  -3   27.40    6.20
   2 -10  -3   29.50    6.20
   2 -10  -3   31.10    4.70
  -2  10   3   22.10    5.40
  -2  10   3   32.30    6.20
   1 -10  -3    2.90    2.90
   1 -10  -3    0.20    1.50
   1 -10  -3    3.30    2.90
   1 -10  -3    4.30    2.10
   1 -10  -3    1.80    2.20
   1 -10  -3   -0.20    2.00
  -1  10   3    5.80    3.00
  -1  10   3    0.00    2.00
   0 -10  -3   10.20    3.00
   0 -10  -3   15.30    4.90
   0 -10  -3   14.50    4.70
   0 -10  -3   14.00    4.40
   0 -10  -3   15.40    3.30
   0 -10  -3   14.90    4.80
   0  10   3    7.20    3.40
   0  10   3    6.70    2.90
  -1 -10  -3    6.20    2.70
  -1 -10  -3   12.10    4.10
  -1 -10  -3    5.40    3.30
  -1 -10  -3    4.90    2.40
  -1 -10  -3    6.60    3.40
  -1 -10  -3    8.60    3.90
   1  10   3   13.00    3.90
  -2 -10  -3   22.20    5.50
  -2 -10  -3   24.90    4.70
  -2 -10  -3   30.80    6.70
  -2 -10  -3   30.20   10.80
  -2 -10  -3   20.80    4.30
  -2 -10  -3   22.60    6.10
   2  10   3   27.90    5.50
   2  10   3   25.20    6.60
   4 -11  -3    1.60    3.00
   4 -11  -3    0.20    2.20
   4 -11  -3    1.30    2.00
   4 -11  -3    3.70    3.30
   4 -11  -3    3.50    2.30
  -4  11   3   -1.00    2.20
  -4  11   3    1.30    2.60
   3 -11  -3  112.49   10.30
   3 -11  -3   80.19   17.00
   3 -11  -3  110.49    8.70
   3 -11  -3   92.19   12.40
   3 -11  -3  105.19    9.00
  -3  11   3   95.99   13.60
   2 -11  -3   15.50    5.90
   2 -11  -3   19.90    5.90
   2 -11  -3    4.00    3.50
   2 -11  -3   12.80    4.40
   2 -11  -3   17.30    3.70
   2 -11  -3   14.40    3.50
  -2  11   3   15.40    4.70
   1 -11  -3  158.48   11.60
   1 -11  -3  154.28   13.20
   1 -11  -3  163.78   11.30
   1 -11  -3  133.09   13.30
  -1  11   3  176.18   18.10
   0  12  -4    8.30    2.40
   0  12  -4    5.30    5.20
   0 -12   4   11.30    4.40
   0 -12   4    2.70    4.30
   0 -12   4    0.50    2.90
   0 -12   4    3.30    7.50
   0 -12   4    5.10    3.00
  -1  12  -4   34.50    4.60
  -1  12  -4   36.10   10.70
  -1  12  -4   26.40    3.90
   1 -12   4   25.60    9.60
   1 -12   4   13.80    6.50
   1 -12   4   46.60   12.90
   1 -12   4   37.40    6.60
  -2  12  -4    1.50    1.70
  -2  12  -4    0.70    1.70
  -2  12  -4    4.00    4.80
   2 -12   4    0.40    2.70
   2 -12   4   -0.30    2.80
   2 -12   4    7.00    3.30
   2 -12   4    0.90    2.70
  -3  12  -4   14.50    7.10
  -3  12  -4   22.00    3.90
   3 -12   4   28.30    5.60
   3 -12   4   23.40    7.60
   3 -12   4   11.20    5.60
   3 -12   4   18.70    8.90
  -4  12  -4    5.70    2.30
  -4  12  -4   17.40    8.80
   4 -12   4    6.10    5.20
   4 -12   4   15.20    4.50
   4 -12   4   10.50    6.10
  -5  12  -4   -0.90    3.80
  -5  12  -4    5.20    2.60
   5 -12   4   12.40    7.40
   5 -12   4    8.40    5.70
   5 -12   4    0.50    3.00
   5 -12   4    3.10    3.20
   3  11  -4   19.80    8.80
   3  11  -4   26.30    4.00
   3  11  -4   13.40    3.00
  -3 -11   4   20.50    9.00
  -3 -11   4   17.10    5.10
  -3 -11   4   24.90    9.10
  -3 -11   4   14.70    5.00
  -3 -11   4   22.80    5.50
   2  11  -4    8.40    2.50
   2  11  -4    6.40    2.40
  -2 -11   4    3.60    4.10
  -2 -11   4    5.80    5.20
  -2 -11   4   12.20    4.10
  -2 -11   4    0.90    4.20
  -2 -11   4   12.30    4.60
  -2 -11   4    4.50    3.00
   1  11  -4    1.00    1.30
   1  11  -4    0.70    1.50
   1  11  -4    0.30    3.90
  -1 -11   4    3.30    4.20
  -1 -11   4    0.00    2.00
  -1 -11   4    3.80    3.00
  -1 -11   4    2.40    4.40
  -1 -11   4    2.80    2.80
  -1 -11   4    4.70    2.80
   0  11  -4   53.39   11.70
   0  11  -4   45.00   10.80
   0  11  -4   57.59    6.10
   0  11  -4   49.10    5.50
   0 -11   4   53.29    8.80
   0 -11   4   64.69    7.80
   0 -11   4   48.20   11.70
   0 -11   4   52.09    7.60
   0 -11   4   46.30   10.00
   0 -11   4   40.50    7.60
  -1  11  -4   85.29    7.40
  -1  11  -4   77.39   13.60
  -1  11  -4   91.49    7.30
  -1  11  -4   71.79   14.00
  -1  11  -4   87.39   10.20
   1 -11   4  127.99   18.80
   1 -11   4   98.09   13.80
   1 -11   4   88.49   10.00
   1 -11   4   99.69   11.70
   1 -11   4  105.09    9.00
  -2  11  -4    8.00    2.70
  -2  11  -4   11.60    4.10
  -2  11  -4   14.50    3.10
  -2  11  -4    7.70    5.70
  -2  11  -4   21.70    8.50
   2 -11   4   14.00    3.80
   2 -11   4   14.30    4.00
   2 -11   4   14.90    6.10
   2 -11   4   15.70    4.60
   2 -11   4   13.10    6.40
  -3  11  -4   32.50    4.80
  -3  11  -4   23.90    7.90
  -3  11  -4   31.90    4.70
  -3  11  -4   24.60    7.80
  -3  11  -4   41.50    6.70
   3 -11   4   35.40    5.70
   3 -11   4   23.00    5.50
   3 -11   4   29.10    8.60
   3 -11   4   27.30    7.50
   3 -11   4   37.20    6.20
  -4  11  -4   58.89   12.80
   4 -11   4   51.19    6.90
   4 -11   4   44.80    7.20
   4 -11   4   67.19   13.10
   4 -11   4   50.29    8.60
   4 -11   4   31.60    8.60
  -5  11  -4   97.29    8.40
  -5  11  -4   66.79   13.20
   5 -11   4   74.39    9.60
   5 -11   4  118.09   18.70
   5 -11   4  136.69   19.40
   5 -11   4  104.69   11.90
  -6  11  -4    9.60    6.00
  -6  11  -4   13.30    3.60
  -6  11  -4   13.10    3.60
   6 -11   4   18.80    4.70
   6 -11   4    6.50    3.70
   6 -11   4   24.10    8.80
   6 -11   4   13.80    9.40
   4  10  -4    0.50    4.20
   4  10  -4    4.20    2.10
   4  10  -4    3.40    2.00
  -4 -10   4   -0.10    4.00
  -4 -10   4    0.60    2.70
  -4 -10   4   -1.70    1.70
  -4 -10   4    5.80    3.20
  -4 -10   4    0.00    3.10
   3  10  -4  199.28   13.00
   3  10  -4  206.98   13.30
  -3 -10   4  194.88   21.40
  -3 -10   4  219.98   15.70
  -3 -10   4  226.68   17.30
  -3 -10   4  231.48   15.90
  -3 -10   4  208.28   22.20
  -3 -10   4  204.68   16.40
   2  10  -4   29.80    4.20
   2  10  -4   30.90    4.50
   2  10  -4   27.00    7.10
   2  10  -4   34.80    6.20
   2  10  -4   28.30    9.20
  -2 -10   4   19.40    7.00
  -2 -10   4   44.90    7.50
  -2 -10   4   39.10    7.10
  -2 -10   4   32.80    5.70
   1  10  -4   14.90    3.00
   1  10  -4   13.60    6.10
   1  10  -4   14.30    3.10
   1  10  -4   15.10    6.20
   1  10  -4   12.80    4.00
  -1 -10   4   12.90    4.20
  -1 -10   4   13.90    6.90
  -1 -10   4   10.60    5.20
  -1 -10   4   21.50    5.50
  -1 -10   4   12.50    3.70
  -1 -10   4   21.90    4.70
   0  10  -4   21.30    8.10
   0  10  -4   11.00    2.60
   0  10  -4    9.40    4.70
   0  10  -4   12.90    3.50
   0 -10   4   13.00    3.60
   0 -10   4    9.00    4.80
   0 -10   4    6.60    3.50
   0 -10   4    6.80    3.30
   0 -10   4   11.50    3.50
  -1  10  -4    2.60    1.70
  -1  10  -4   -0.20    2.90
  -1  10  -4    1.20    1.60
  -1  10  -4    6.00    5.10
   1 -10   4    0.90    2.10
   1 -10   4    2.00    3.60
   1 -10   4    0.60    1.60
   1 -10   4    1.10    2.70
   1 -10   4    0.90    1.90
  -2  10  -4   12.20    2.90
  -2  10  -4    7.80    2.50
  -2  10  -4   10.90    5.40
  -2  10  -4   13.10    3.80
  -2  10  -4    5.20    4.70
   2 -10   4   11.40    3.20
   2 -10   4   16.10    6.40
   2 -10   4    8.80    4.70
   2 -10   4    6.40    2.70
   2 -10   4    8.20    3.40
  -3  10  -4    9.00    4.90
  -3  10  -4    7.80    2.60
  -3  10  -4    8.70    3.30
  -3  10  -4    9.40    2.80
  -3  10  -4    6.80    6.10
   3 -10   4    0.60    2.80
   3 -10   4   11.10    5.50
   3 -10   4    4.50    2.50
   3 -10   4    5.50    2.90
   3 -10   4    7.90    2.80
  -4  10  -4   64.69    7.20
  -4  10  -4   64.49    7.10
   4 -10   4   52.09    8.00
   4 -10   4   73.69    8.00
   4 -10   4   77.99   13.90
   4 -10   4   80.19   14.00
   4 -10   4   57.19    7.70
  -5  10  -4   29.70    4.90
  -5  10  -4   27.40    4.50
  -5  10  -4   28.30    9.00
  -5  10  -4   40.50   10.80
   5 -10   4   46.60   11.40
   5 -10   4   31.70    6.00
   5 -10   4   26.20    7.80
   5 -10   4   24.10    5.00
   5 -10   4   30.20    5.10
  -6  10  -4    2.80    5.90
  -6  10  -4    6.00    2.60
   6 -10   4   -1.40    2.90
   6 -10   4    1.90    2.10
   6 -10   4    2.00    2.50
   6 -10   4    5.00    4.60
   6 -10   4    2.80    2.60
   6 -10   4    2.90    3.10
  -7  10  -4   11.90    3.50
  -7  10  -4    4.00    4.70
  -7  10  -4    8.50    3.10
   7 -10   4   15.20    7.60
   7 -10   4    8.30    3.60
   7 -10   4   10.70    3.90
   7 -10   4   10.70    7.10
  -8  10  -4    9.00    6.80
  -8  10  -4    2.70    2.40
   8 -10   4   -0.10    2.10
   8 -10   4   -0.80    3.30
   8 -10   4   -1.10    3.90
   8 -10   4    2.00    2.90
   5   9  -4   49.60   12.80
   5   9  -4   39.20    5.30
  -5  -9   4   56.09    8.00
  -5  -9   4   62.79   14.30
  -5  -9   4   53.69   12.90
  -5  -9   4   45.00    7.80
  -5  -9   4   49.90    8.30
   4   9  -4   65.99   11.60
   4   9  -4  101.59   17.70
   4   9  -4   91.59    7.80
   4   9  -4  116.09   10.40
   4   9  -4   86.49    7.50
  -4  -9   4  100.79   18.00
  -4  -9   4   91.59   11.20
  -4  -9   4  118.69   10.10
  -4  -9   4  107.29   12.00
  -4  -9   4   96.79   10.40
  -4  -9   4  117.89   17.70
   3   9  -4  168.58   11.60
   3   9  -4  193.58   20.10
   3   9  -4  181.18   11.60
   3   9  -4  195.48   22.40
   3   9  -4  167.38   17.10
  -3  -9   4  139.19   19.20
  -3  -9   4  154.88   13.60
  -3  -9   4  202.38   13.80
  -3  -9   4  163.48   12.90
  -3  -9   4  188.48   14.70
   2   9  -4   -1.90    1.10
   2   9  -4    3.00    1.80
   2   9  -4   -3.10    2.00
  -2  -9   4   -0.70    3.20
  -2  -9   4    0.20    2.20
  -2  -9   4   -0.20    1.80
  -2  -9   4    0.50    1.60
  -2  -9   4   -2.00    1.60
  -2  -9   4   -1.70    1.70
   1   9  -4    2.20    2.90
   1   9  -4   10.20    3.20
   1   9  -4   11.00    6.30
   1   9  -4    4.30    2.00
  -1  -9   4    3.80    3.40
  -1  -9   4   11.60    3.90
  -1  -9   4   11.80    3.20
  -1  -9   4   13.40    6.10
  -1  -9   4   11.90    3.40
  -1  -9   4    7.30    3.50
   0   9  -4   -0.70    1.20
   0   9  -4    0.60    2.60
   0   9  -4    0.10    2.90
   0  -9   4   -1.00    1.70
   0  -9   4    0.20    1.50
   0  -9   4    4.90    2.40
   0  -9   4    1.70    2.00
   0  -9   4    0.80    1.80
  -1   9  -4   37.90    5.90
  -1   9  -4   35.60    4.70
  -1   9  -4   20.10    6.10
  -1   9  -4   31.50    8.30
   1  -9   4   37.00    5.30
   1  -9   4   32.00    5.90
   1  -9   4   44.20    9.00
   1  -9   4   38.40    5.50
   1  -9   4   50.49   10.90
  -2   9  -4    0.50    1.70
  -2   9  -4    1.70    3.20
  -2   9  -4   -0.60    2.00
  -2   9  -4   -0.60    1.50
  -2   9  -4   -1.00    1.10
   2  -9   4    0.10    2.70
   2  -9   4    0.70    1.70
   2  -9   4    0.00    2.50
   2  -9   4   -0.60    1.30
   2  -9   4   -0.80    1.50
  -3   9  -4   92.89    7.20
  -3   9  -4   80.39    7.10
  -3   9  -4   80.69    8.70
   3  -9   4   84.59    9.60
   3  -9   4   92.29    7.50
   3  -9   4   85.49    7.60
   3  -9   4   74.19   12.70
   3  -9   4   58.79   10.00
  -4   9  -4   17.70    3.40
  -4   9  -4   22.40    7.60
  -4   9  -4   16.80    3.60
   4  -9   4   14.00    6.00
   4  -9   4   17.10    3.70
   4  -9   4    8.30    3.30
   4  -9   4    8.20    4.40
   4  -9   4    9.50    3.10
  -5   9  -4    2.10    2.30
  -5   9  -4    1.40    3.10
   5  -9   4    6.50    2.50
   5  -9   4    5.60    4.10
   5  -9   4    4.10    2.80
   5  -9   4   -0.40    2.70
   5  -9   4    5.30    2.60
  -6   9  -4  149.39   11.20
  -6   9  -4  189.58   20.00
  -6   9  -4  100.49   15.60
   6  -9   4  124.29   17.90
   6  -9   4  164.88   12.10
   6  -9   4  164.08   12.70
   6  -9   4  198.08   23.30
   6  -9   4  139.19   11.70
   6  -9   4  166.78   11.90
  -7   9  -4   -2.00    2.60
  -7   9  -4    2.20    2.10
  -7   9  -4   -0.40    3.30
   7  -9   4   -0.50    1.50
   7  -9   4    0.90    2.00
   7  -9   4    2.10    2.30
   7  -9   4   -1.20    1.50
   7  -9   4    1.40    3.90
   7  -9   4   -1.10    2.80
  -8   9  -4   -1.10    2.00
  -8   9  -4    1.30    2.00
  -8   9  -4   -3.00    2.90
   8  -9   4   -0.30    1.80
   8  -9   4   -1.60    3.60
   8  -9   4    2.10    2.40
   8  -9   4   -2.10    3.50
   6   8  -4   -0.30    4.10
   6   8  -4    1.10    3.50
   6   8  -4    4.50    2.40
  -6  -8   4    6.40    3.60
  -6  -8   4    6.00    2.90
  -6  -8   4    3.40    5.70
  -6  -8   4    2.60    3.00
  -6  -8   4   -0.10    3.20
   5   8  -4   32.70    9.40
   5   8  -4   33.30    8.60
   5   8  -4   25.60    4.50
   5   8  -4   32.60    6.20
   5   8  -4   29.60    4.70
  -5  -8   4   33.00   10.30
  -5  -8   4   23.50    5.10
  -5  -8   4   31.90    6.30
  -5  -8   4   28.20    5.60
  -5  -8   4   27.70    8.50
  -5  -8   4   36.40    6.80
   4   8  -4   -0.20    1.30
   4   8  -4    0.60    3.10
   4   8  -4    0.00    1.40
   4   8  -4    0.30    3.00
  -4  -8   4   -0.80    1.80
  -4  -8   4   -0.70    1.40
  -4  -8   4   -0.30    3.20
  -4  -8   4    0.60    2.30
  -4  -8   4   -1.40    1.20
  -4  -8   4   -0.80    2.30
   3   8  -4    3.50    4.00
   3   8  -4    4.50    1.90
   3   8  -4    4.50    2.10
   3   8  -4    1.10    1.60
  -3  -8   4    3.00    2.20
  -3  -8   4    4.60    4.40
  -3  -8   4    8.70    3.20
  -3  -8   4    6.10    2.70
  -3  -8   4    4.00    3.90
  -3  -8   4    9.10    3.40
   2   8  -4  286.17   18.50
   2   8  -4  272.47   21.70
   2   8  -4  301.57   17.00
   2   8  -4  298.77   24.70
  -2  -8   4  270.07   18.60
  -2  -8   4  301.87   18.00
  -2  -8   4  257.37   17.50
  -2  -8   4  258.97   23.30
  -2  -8   4  270.17   23.40
  -2  -8   4  312.47   19.20
   1   8  -4    6.50    4.10
   1   8  -4    6.70    2.30
   1   8  -4    5.10    1.90
   1   8  -4   10.20    3.10
   1   8  -4   10.70    5.70
  -1  -8   4    6.40    2.30
  -1  -8   4    8.10    4.50
  -1  -8   4   11.10    3.40
  -1  -8   4    4.70    3.50
  -1  -8   4    8.00    2.60
  -1  -8   4    7.90    3.10
   0   8  -4   24.80    6.80
   0   8  -4   25.80    4.90
   0   8  -4   19.30    3.50
   0   8  -4   23.00    7.40
   0   8  -4   26.10    3.70
   0  -8   4   23.90    6.80
   0  -8   4   17.30    3.70
   0  -8   4   24.40    5.60
   0  -8   4   20.20    4.50
[truncated: 861,813 more chars]
