# Supplementary material for: Triple energy transfer-enabled dearomative cycloaddition/rearrangement cascade of bicyclic azaarenes to structurally complex products
Source: Nat Catal. 2026 Jul 9;9(7):750–60. doi: 10.1038/s41929-026-01566-z (PMC13395622; doi:10.1038/s41929-026-01566-z)
Supplement: Supplementary file 8 — Cif file for structure 5ag. [file 41929_2026_1566_MOESM8_ESM.cif]

#==============================================================================

# 1. SUBMISSION DETAILS

data_global

_publ_contact_author
;
        Constantin G. Daniliuc
        Organisch-Chemisches Institut 
        Universit\"at M\"unster
        48149 M\"unster
        Germany
;
_publ_contact_author_phone        '049 251 83-36522'
_publ_contact_author_fax          '049 251 83-39772'
_publ_contact_author_email        'constantin.daniliuc@uni-muenster.de' 
_publ_requested_journal           '.'

#==============================================================================

# 3. TITLE AND AUTHOR LIST

_publ_section_title
;
Triple Energy Transfer-Enabled Cascade Dearomative Cycloaddition of Bicyclic 
Azaarenes
;

loop_
 _publ_author_name
 _publ_author_address
     'Chahar, Preeti'
;     Organisch-Chemisches Institut
      Universit\"at M\"unster
      Corrensstrasse 36
      48149 M\"unster
      Germany
;     
     'Kundu, Utpal'
;     Organisch-Chemisches Institut
      Universit\"at M\"unster
      Corrensstrasse 36
      48149 M\"unster
      Germany
;     
     'Dutta, Subhabrata'
;     Organisch-Chemisches Institut
      Universit\"at M\"unster
      Corrensstrasse 36
      48149 M\"unster
      Germany
;     
     'H\"olter, Niklas'
;     Organisch-Chemisches Institut
      Universit\"at M\"unster
      Corrensstrasse 36
      48149 M\"unster
      Germany
;     
     'Boser, Florian'
;     Organisch-Chemisches Institut
      Universit\"at M\"unster
      Corrensstrasse 36
      48149 M\"unster
      Germany
;     
     'Hugel, Fabian'
;     Organisch-Chemisches Institut
      Universit\"at M\"unster
      Corrensstrasse 36
      48149 M\"unster
      Germany
;     
     'Stadtmann, Luca'
;     Organisch-Chemisches Institut
      Universit\"at M\"unster
      Corrensstrasse 36
      48149 M\"unster
      Germany
;     
     'Daniliuc, Constantin G.'
;     Organisch-Chemisches Institut
      Universit\"at M\"unster
      Corrensstrasse 36
      48149 M\"unster
      Germany
;     
     'Glorius, Frank'
;     Organisch-Chemisches Institut
      Universit\"at M\"unster
      Corrensstrasse 36
      48149 M\"unster
      Germany
;     


#=============================================================================
#  cif data for "glo10853" (compound 5ag)
#============================================================================= 

data_glo10853_5ag

_audit_creation_method
;
FinalCif 2024.9-0 by Daniel Kratzert, Freiburg 2025, 
https://dkratzert.de/finalcif.html
;
_publ_section_references          ?
_shelx_SHELXL_version_number      '2019/3'
_chemical_name_systematic         ?
_chemical_name_common             ?
_chemical_formula_sum             'C24.50 H22 Cl N3 O4'
_chemical_formula_moiety          'C24 H21 N3 O4, 0.5 C H2 Cl2'
_chemical_formula_weight          457.9
_chemical_melting_point           ?
_space_group_crystal_system       triclinic
_space_group_IT_number            2
_space_group_name_H-M_alt         'P -1'
_space_group_name_Hall            '-P 1'
_shelx_space_group_comment
;
The symmetry employed for this shelxl refinement is uniquely defined
by the following loop, which should always be used as a source of
symmetry information in preference to the above space-group names.
They are only intended as comments.
;

loop_
_space_group_symop_operation_xyz
'x, y, z'
'-x, -y, -z'

_cell_length_a                    13.2595(19)
_cell_length_b                    13.282(2)
_cell_length_c                    14.433(2)
_cell_angle_alpha                 112.080(4)
_cell_angle_beta                  94.222(5)
_cell_angle_gamma                 110.403(4)
_cell_volume                      2145.5(6)
_cell_formula_units_Z             4
_cell_measurement_temperature     100(2)
_cell_measurement_reflns_used     7571
_cell_measurement_theta_min       2.5583
_cell_measurement_theta_max       27.1824
_cell_measurement_wavelength      0.71073
_exptl_crystal_description        plate
_exptl_crystal_colour             colourless
_exptl_crystal_recrystallization_method 'The crystals were crystallised from DCM and pentane.'
_exptl_crystal_density_meas       ?
_exptl_crystal_density_method     ?
_exptl_crystal_density_diffrn     1.418
_exptl_crystal_F_000              956
_exptl_crystal_size_max           0.198
_exptl_crystal_size_mid           0.071
_exptl_crystal_size_min           0.034
_exptl_absorpt_coefficient_mu     0.217
_exptl_absorpt_correction_type    Multi-Scan
_exptl_absorpt_correction_T_min   0.958
_exptl_absorpt_correction_T_max   0.993
_exptl_absorpt_process_details
;Krause, L., Herbst-Irmer, R., Sheldrick, G. M., Stalke, D. (2015).
"Comparison of silver and molybdenum microfocus X-ray sources for single-crystal
 structure determination"
J. Appl. Cryst. 48, 3-10.
doi:10.1107/S1600576714022985
;
_exptl_absorpt_special_details    ?
_exptl_bruker_absorpt_correction_T_ratio 0.8018
_shelx_estimated_absorpt_T_min    0.958
_shelx_estimated_absorpt_T_max    0.993
_exptl_transmission_factor_min    ?
_exptl_transmission_factor_max    ?
_exptl_special_details            ?
_diffrn_ambient_temperature       100(2)
_diffrn_ambient_environment       N2
_diffrn_radiation_type            'Mo K\a'
_diffrn_radiation_wavelength      0.71073
_diffrn_radiation_monochromator   'multilayer mirror'
_bruker_diffrn_measurement_temperature_device 'Oxford Cryostream 1000'
_diffrn_radiation_probe           x-ray
_diffrn_source                    'microfocus sealed tube'
_diffrn_source_type               'INCOATEC I\mS Diamant II'
_diffrn_source_target             Mo
_diffrn_source_voltage            50
_diffrn_source_current            1.6
_diffrn_detector                  CPAD
_diffrn_detector_type             'Bruker PHOTON III'
_diffrn_detector_area_resol_mean  7.391
_diffrn_measurement_device        'KAPPA diffractometer'
_diffrn_measurement_device_type   'Bruker D8 VENTURE'
_diffrn_measurement_method        '\w and \f scans'
_diffrn_measurement_specimen_support loop
_diffrn_measurement_details
;<Phi   scan: start=   0.0; len= 180.0; end= 180.0 at [Counterclockwise Eulerian 
angles: dx= 42.20 mm theta=   0.000 deg omega= 359.849 deg chi=  54.740 deg] 
measure for 4.0 seconds; frame angle 1.00 degrees, wavelength=0.71073>
<Phi   scan: start= 180.0; len= 180.0; end= 360.0 at [Counterclockwise Eulerian 
angles: dx= 42.20 mm theta=   0.000 deg omega= 359.849 deg chi=  54.740 deg] 
measure for 4.0 seconds; frame angle 1.00 degrees, wavelength=0.71073>
<Phi   scan: start=   0.0; len= 360.0; end= 360.0 at [Counterclockwise Eulerian 
angles: dx= 42.00 mm theta=   3.062 deg omega=  10.771 deg chi= -38.000 deg] 
measure for 40.0 seconds; frame angle 0.50 degrees, wavelength=0.71073>
<Omega scan: start=   8.9; len= 105.5; end= 114.4 at [Counterclockwise Eulerian 
angles: dx= 42.00 mm theta=   3.062 deg phi= 216.000 deg chi= -46.500 deg] 
measure for 40.0 seconds; frame angle 0.50 degrees, wavelength=0.71073>
<Omega scan: start=   8.9; len= 105.5; end= 114.4 at [Counterclockwise Eulerian 
angles: dx= 42.00 mm theta=   3.062 deg phi= 360.000 deg chi= -46.500 deg] 
measure for 40.0 seconds; frame angle 0.50 degrees, wavelength=0.71073>
<Omega scan: start=   8.9; len= 105.5; end= 114.4 at [Counterclockwise Eulerian 
angles: dx= 42.00 mm theta=   3.062 deg phi=  72.000 deg chi= -46.500 deg] 
measure for 40.0 seconds; frame angle 0.50 degrees, wavelength=0.71073>
<Omega scan: start=   8.9; len= 105.5; end= 114.4 at [Counterclockwise Eulerian 
angles: dx= 42.00 mm theta=   3.062 deg phi= 144.000 deg chi= -46.500 deg] 
measure for 40.0 seconds; frame angle 0.50 degrees, wavelength=0.71073>
;
_diffrn_measurement_bruker_total_exposure_time 64000.0
_diffrn_reflns_number             46440
_diffrn_reflns_av_unetI/netI      0.0728
_diffrn_reflns_av_R_equivalents   0.0862
_diffrn_reflns_theta_min          1.907
_diffrn_reflns_theta_max          26.732
_diffrn_reflns_theta_full         25.242
_diffrn_reflns_limit_h_min        -15
_diffrn_reflns_limit_h_max        16
_diffrn_reflns_limit_k_min        -16
_diffrn_reflns_limit_k_max        16
_diffrn_reflns_limit_l_min        -18
_diffrn_reflns_limit_l_max        18
_diffrn_reflns_reduction_process  narrow-frame
_diffrn_measured_fraction_theta_max 0.991
_diffrn_measured_fraction_theta_full 0.992
_diffrn_reflns_Laue_measured_fraction_max 0.991
_diffrn_reflns_Laue_measured_fraction_full 0.992
_diffrn_reflns_point_group_measured_fraction_max 0.991
_diffrn_reflns_point_group_measured_fraction_full 0.992
_diffrn_reflns_bruker_av_norm_I   172.538
_diffrn_reflns_bruker_number_gt   28306
_reflns_number_total              9032
_reflns_number_gt                 5904
_reflns_threshold_expression      'I > 2\s(I)'
_reflns_Friedel_coverage          0.000
_reflns_Friedel_fraction_max      .
_reflns_Friedel_fraction_full     .
_reflns_special_details
;
 Reflections were merged by SHELXL according to the crystal
 class for the calculation of statistics and refinement.
 
 _reflns_Friedel_fraction is defined as the number of unique
 Friedel pairs measured divided by the number that would be
 possible theoretically, ignoring centric projections and
 systematic absences.
;
_computing_data_collection        'Bruker Instrument Service v8.5.5.6'
_computing_cell_refinement        'SAINT V8.41 (Bruker AXS LLC)'
_computing_data_reduction         'SAINT V8.41 (Bruker AXS LLC)'
_computing_structure_solution     'SHELXT 2018/2 (Sheldrick, 2018)'
_computing_structure_refinement   'SHELXL-2019/2 (Sheldrick, 2019)'
_computing_molecular_graphics     'shelXle (C.B. Huebschle, rev 1503)'
_computing_publication_material   ?
_computing_bruker_data_scaling    'SADABS-2016/2 - Bruker AXS area detector scaling and absorption correction'
_refine_special_details
;The dichloromethane molecule is disordered over two positions. Several 
restraints (SIMU, SAME, SADI, EADP and ISOR) were used in order to improve 
refinement stability.
;
_refine_ls_structure_factor_coef  Fsqd
_refine_ls_matrix_type            full
_refine_ls_weighting_scheme       calc
_refine_ls_weighting_details      'w=1/[\s^2^(Fo^2^)+(0.0658P)^2^+0.9766P] where P=(Fo^2^+2Fc^2^)/3'
_atom_sites_solution_primary      'Intrinsic Phasing'
_atom_sites_solution_secondary    ?
_atom_sites_solution_hydrogens    geom
_refine_ls_hydrogen_treatment     constr
_refine_ls_number_reflns          9032
_refine_ls_number_parameters      600
_refine_ls_number_restraints      49
_refine_ls_R_factor_all           0.0968
_refine_ls_R_factor_gt            0.0547
_refine_ls_wR_factor_ref          0.1458
_refine_ls_wR_factor_gt           0.1243
_refine_ls_goodness_of_fit_ref    1.015
_refine_ls_restrained_S_all       1.015
_refine_ls_shift/su_max           0.001
_refine_ls_shift/su_mean          0.000
_refine_diff_density_max          0.629
_refine_diff_density_min          -0.717
_refine_diff_density_rms          0.064
_refine_ls_extinction_method      none
_refine_ls_extinction_coef        .

loop_
_atom_type_symbol
_atom_type_description
_atom_type_scat_dispersion_real
_atom_type_scat_dispersion_imag
_atom_type_scat_source
'C'  'C'  0.0033 0.0016 'International Tables Vol C Tables 4.2.6.8 and 6.1.1.4'
'H'  'H'  0.0000 0.0000 'International Tables Vol C Tables 4.2.6.8 and 6.1.1.4'
'N'  'N'  0.0061 0.0033 'International Tables Vol C Tables 4.2.6.8 and 6.1.1.4'
'O'  'O'  0.0106 0.0060 'International Tables Vol C Tables 4.2.6.8 and 6.1.1.4'
'Cl' 'Cl' 0.1484 0.1585 'International Tables Vol C Tables 4.2.6.8 and 6.1.1.4'

_geom_details
; All esds (except the esd in the dihedral angle between two l.s. planes)
 are estimated using the full covariance matrix.  The cell esds are taken
 into account individually in the estimation of esds in distances, angles
 and torsion angles; correlations between esds in cell parameters are only
 used when they are defined by crystal symmetry.  An approximate (isotropic)
 treatment of cell esds is used for estimating esds involving l.s. planes.
;
_geom_special_details
;
 All esds (except the esd in the dihedral angle between two l.s. planes)
 are estimated using the full covariance matrix.  The cell esds are taken
 into account individually in the estimation of esds in distances, angles
 and torsion angles; correlations between esds in cell parameters are only
 used when they are defined by crystal symmetry.  An approximate (isotropic)
 treatment of cell esds is used for estimating esds involving l.s. planes.
;

loop_
_bruker_diffrn_runs_axis
_bruker_diffrn_runs_distance
_bruker_diffrn_runs_theta
_bruker_diffrn_runs_omega
_bruker_diffrn_runs_phi
_bruker_diffrn_runs_chi
_bruker_diffrn_runs_width
_bruker_diffrn_runs_images
_bruker_diffrn_runs_time
_bruker_diffrn_runs_wavelength
_bruker_diffrn_runs_voltage
_bruker_diffrn_runs_current
_bruker_diffrn_runs_temperature
Phi   42.2 0.0    -0.1507498302674508 0.0    54.74 1.0 180 4.0  0.71073 50.0 1.6 100.14999999999998
Phi   42.2 0.0    -0.1507498302674508 180.0  54.74 1.0 180 4.0  0.71073 50.0 1.6 100.14999999999998
Phi   42.0 3.0615 10.771          0.0    -38.0 0.5 720 40.0 0.71073 50.0 1.6 100.14999999999998
Omega 42.0 3.0615 8.853           -144.0 -46.5 0.5 211 40.0 0.71073 50.0 1.6 100.14999999999998
Omega 42.0 3.0615 8.853           0.0    -46.5 0.5 211 40.0 0.71073 50.0 1.6 100.14999999999998
Omega 42.0 3.0615 8.853           72.0   -46.5 0.5 211 40.0 0.71073 50.0 1.6 100.14999999999998
Omega 42.0 3.0615 8.853           144.0  -46.5 0.5 211 40.0 0.71073 50.0 1.6 100.14999999999998

loop_
_atom_site_label
_atom_site_type_symbol
_atom_site_fract_x
_atom_site_fract_y
_atom_site_fract_z
_atom_site_U_iso_or_equiv
_atom_site_adp_type
_atom_site_occupancy
_atom_site_site_symmetry_order
_atom_site_calc_flag
_atom_site_refinement_flags_posn
_atom_site_refinement_flags_adp
_atom_site_refinement_flags_occupancy
_atom_site_disorder_assembly
_atom_site_disorder_group
O1A  O  0.18479(17)  0.03326(15) 0.51835(13)  0.0305(4)  Uani 1          1 d    . . . . .
O2A  O  0.24830(15)  0.23090(14) 0.61249(13)  0.0257(4)  Uani 1          1 d    . . . . .
O3A  O  0.47894(16)  0.32039(15) 0.75841(14)  0.0289(4)  Uani 1          1 d    . . . . .
O4A  O  0.49228(17)  0.17130(16) 0.62669(14)  0.0315(5)  Uani 1          1 d    . . . . .
N1A  N  0.09271(18)  0.11552(18) 0.72509(16)  0.0243(5)  Uani 1          1 d    . . . . .
N2A  N  -0.05439(19) -0.0551(2)  0.72009(16)  0.0287(5)  Uani 1          1 d    . . . . .
N3A  N  0.2817(2)    0.4625(2)   1.38751(19)  0.0398(6)  Uani 1          1 d    . . . . .
C1A  C  -0.0135(2)   0.0434(2)   0.70474(19)  0.0274(6)  Uani 1          1 d    . . . . .
H1A  H  -0.065890    0.064013    0.676252     0.033      Uiso 1          1 calc R U . . .
C2A  C  0.0209(2)    -0.0807(2)  0.76182(19)  0.0264(6)  Uani 1          1 d    . . . . .
H2A  H  -0.004362    -0.149024   0.775213     0.032      Uiso 1          1 calc R U . . .
C3A  C  0.1340(2)    -0.0131(2)  0.78679(18)  0.0215(5)  Uani 1          1 d    . . . . .
C4A  C  0.1667(2)    0.0862(2)   0.76540(18)  0.0216(5)  Uani 1          1 d    . . . . .
C5A  C  0.2872(2)    0.1623(2)   0.78278(18)  0.0199(5)  Uani 1          1 d    . . . . .
H5A  H  0.302500     0.248830    0.815275     0.024      Uiso 1          1 calc R U . . .
C6A  C  0.3226(2)    0.1268(2)   0.67845(19)  0.0229(6)  Uani 1          1 d    . . . . .
C7A  C  0.3210(2)    0.0037(2)   0.65826(19)  0.0251(6)  Uani 1          1 d    . . . . .
H701 H  0.244377     -0.058457   0.631137     0.030      Uiso 1          1 calc R U . . .
H702 H  0.366036     -0.018055   0.608710     0.030      Uiso 1          1 calc R U . . .
C8A  C  0.3712(2)    0.0196(2)   0.76429(19)  0.0242(6)  Uani 1          1 d    . . . . .
H8A  H  0.450362     0.030869    0.769871     0.029      Uiso 1          1 calc R U . . .
C9A  C  0.3630(2)    0.1332(2)   0.84577(19)  0.0210(5)  Uani 1          1 d    . . . . .
H9A  H  0.437543     0.200681    0.879096     0.025      Uiso 1          1 calc R U . . .
C10A C  0.3157(2)    0.0843(2)   0.92208(19)  0.0221(5)  Uani 1          1 d    . . . . .
C11A C  0.2167(2)    -0.0329(2)  0.84577(19)  0.0233(5)  Uani 1          1 d    . . . . .
H11A H  0.179556     -0.079790   0.883178     0.028      Uiso 1          1 calc R U . . .
C12A C  0.3114(2)    -0.0691(2)  0.8064(2)    0.0255(6)  Uani 1          1 d    . . . . .
H12A H  0.296905     -0.155008   0.768682     0.031      Uiso 1          1 calc R U . . .
C13A C  0.3778(2)    0.0028(2)   0.9209(2)    0.0258(6)  Uani 1          1 d    . . . . .
H13A H  0.459034     0.040908    0.930764     0.031      Uiso 1          1 calc R U . . .
H13B H  0.357352     -0.039676   0.964783     0.031      Uiso 1          1 calc R U . . .
C14A C  0.2435(2)    0.1227(2)   0.59263(19)  0.0235(6)  Uani 1          1 d    . . . . .
C15A C  0.1716(3)    0.2357(2)   0.5388(2)    0.0321(7)  Uani 1          1 d    . . . . .
H15A H  0.185948     0.204164    0.470371     0.048      Uiso 1          1 calc R U . . .
H15B H  0.181468     0.318375    0.559237     0.048      Uiso 1          1 calc R U . . .
H15C H  0.095482     0.187817    0.537156     0.048      Uiso 1          1 calc R U . . .
C16A C  0.4394(2)    0.2188(2)   0.69383(19)  0.0237(6)  Uani 1          1 d    . . . . .
C17A C  0.6020(3)    0.2519(3)   0.6322(2)    0.0388(7)  Uani 1          1 d    . . . . .
H17A H  0.597333     0.319189    0.622001     0.058      Uiso 1          1 calc R U . . .
H17B H  0.632736     0.209741    0.578440     0.058      Uiso 1          1 calc R U . . .
H17C H  0.650075     0.281211    0.699816     0.058      Uiso 1          1 calc R U . . .
C21A C  0.3028(2)    0.1664(2)   1.02070(19)  0.0217(5)  Uani 1          1 d    . . . . .
C22A C  0.3407(2)    0.2883(2)   1.04963(19)  0.0235(5)  Uani 1          1 d    . . . . .
H22A H  0.371180     0.319587    1.003756     0.028      Uiso 1          1 calc R U . . .
C23A C  0.3350(2)    0.3648(2)   1.14373(19)  0.0250(6)  Uani 1          1 d    . . . . .
H23A H  0.362778     0.447927    1.162908     0.030      Uiso 1          1 calc R U . . .
C24A C  0.2883(2)    0.3189(2)   1.20995(19)  0.0254(6)  Uani 1          1 d    . . . . .
C25A C  0.2475(2)    0.1965(2)   1.1813(2)    0.0264(6)  Uani 1          1 d    . . . . .
H25A H  0.214794     0.164906    1.226222     0.032      Uiso 1          1 calc R U . . .
C26A C  0.2549(2)    0.1219(2)   1.0878(2)    0.0257(6)  Uani 1          1 d    . . . . .
H26A H  0.227008     0.038761    1.068606     0.031      Uiso 1          1 calc R U . . .
C27A C  0.2850(2)    0.3985(2)   1.3096(2)    0.0294(6)  Uani 1          1 d    . . . . .
O1B  O  1.01465(15)  0.33380(15) -0.04810(14) 0.0268(4)  Uani 1          1 d    . . . . .
O2B  O  0.91846(15)  0.15941(14) -0.04395(13) 0.0245(4)  Uani 1          1 d    . . . . .
O3B  O  0.65612(15)  0.08038(14) -0.13576(13) 0.0267(4)  Uani 1          1 d    . . . . .
O4B  O  0.76126(16)  0.14035(15) -0.23554(13) 0.0283(4)  Uani 1          1 d    . . . . .
N1B  N  0.95066(19)  0.36371(19) 0.16435(16)  0.0260(5)  Uani 1          1 d    . . . . .
N2B  N  1.05215(19)  0.5690(2)   0.28063(17)  0.0307(5)  Uani 1          1 d    . . . . .
N3B  N  0.4233(2)    0.2673(2)   0.47225(18)  0.0361(6)  Uani 1          1 d    . . . . .
C1B  C  1.0369(2)    0.4550(2)   0.2374(2)    0.0306(6)  Uani 1          1 d    . . . . .
H1B  H  1.093850     0.436665    0.261327     0.037      Uiso 1          1 calc R U . . .
C2B  C  0.9698(2)    0.5926(2)   0.24775(19)  0.0266(6)  Uani 1          1 d    . . . . .
H2B  H  0.975993     0.672254    0.277640     0.032      Uiso 1          1 calc R U . . .
C3B  C  0.8758(2)    0.5061(2)   0.17190(18)  0.0212(5)  Uani 1          1 d    . . . . .
C4B  C  0.8706(2)    0.3907(2)   0.13078(18)  0.0211(5)  Uani 1          1 d    . . . . .
C5B  C  0.7765(2)    0.2914(2)   0.04237(18)  0.0191(5)  Uani 1          1 d    . . . . .
H5B  H  0.748792     0.217243    0.053100     0.023      Uiso 1          1 calc R U . . .
C6B  C  0.8181(2)    0.2698(2)   -0.05930(18) 0.0199(5)  Uani 1          1 d    . . . . .
C7B  C  0.8223(2)    0.3788(2)   -0.07700(19) 0.0205(5)  Uani 1          1 d    . . . . .
H711 H  0.891563     0.449346    -0.034833    0.025      Uiso 1          1 calc R U . . .
H712 H  0.817835     0.362399    -0.150355    0.025      Uiso 1          1 calc R U . . .
C8B  C  0.7214(2)    0.3989(2)   -0.04388(19) 0.0217(5)  Uani 1          1 d    . . . . .
H8B  H  0.661412     0.369561    -0.105735    0.026      Uiso 1          1 calc R U . . .
C9B  C  0.6812(2)    0.3272(2)   0.02110(18)  0.0200(5)  Uani 1          1 d    . . . . .
H9B  H  0.610099     0.255732    -0.017432    0.024      Uiso 1          1 calc R U . . .
C10B C  0.6645(2)    0.4220(2)   0.11318(18)  0.0202(5)  Uani 1          1 d    . . . . .
C11B C  0.7783(2)    0.5289(2)   0.14273(18)  0.0211(5)  Uani 1          1 d    . . . . .
H11B H  0.778715     0.601552    0.199288     0.025      Uiso 1          1 calc R U . . .
C12B C  0.7347(2)    0.5217(2)   0.03572(19)  0.0226(5)  Uani 1          1 d    . . . . .
H12B H  0.765389     0.592974    0.021063     0.027      Uiso 1          1 calc R U . . .
C13B C  0.6190(2)    0.4853(2)   0.0598(2)    0.0244(6)  Uani 1          1 d    . . . . .
H13C H  0.556664     0.431103    -0.001270    0.029      Uiso 1          1 calc R U . . .
H13D H  0.604213     0.552284    0.107085     0.029      Uiso 1          1 calc R U . . .
C14B C  0.9293(2)    0.2612(2)   -0.04992(18) 0.0209(5)  Uani 1          1 d    . . . . .
C15B C  1.0220(2)    0.1523(2)   -0.0187(2)   0.0291(6)  Uani 1          1 d    . . . . .
H15D H  1.066839     0.167396    -0.066900    0.044      Uiso 1          1 calc R U . . .
H15E H  1.007797     0.072738    -0.023587    0.044      Uiso 1          1 calc R U . . .
H15F H  1.061851     0.211894    0.051563     0.044      Uiso 1          1 calc R U . . .
C16B C  0.7335(2)    0.1524(2)   -0.14577(19) 0.0216(5)  Uani 1          1 d    . . . . .
C17B C  0.6914(3)    0.0289(2)   -0.3230(2)   0.0364(7)  Uani 1          1 d    . . . . .
H17D H  0.696609     -0.037503   -0.311554    0.055      Uiso 1          1 calc R U . . .
H17E H  0.716038     0.028538    -0.385489    0.055      Uiso 1          1 calc R U . . .
H17F H  0.614432     0.020419    -0.331094    0.055      Uiso 1          1 calc R U . . .
C21B C  0.6145(2)    0.3876(2)   0.19241(18)  0.0206(5)  Uani 1          1 d    . . . . .
C22B C  0.5691(2)    0.2695(2)   0.17835(19)  0.0219(5)  Uani 1          1 d    . . . . .
H22B H  0.570745     0.209144    0.117405     0.026      Uiso 1          1 calc R U . . .
C23B C  0.5218(2)    0.2386(2)   0.25098(19)  0.0233(6)  Uani 1          1 d    . . . . .
H23B H  0.490726     0.157664    0.239938     0.028      Uiso 1          1 calc R U . . .
C24B C  0.5201(2)    0.3271(2)   0.34057(19)  0.0233(5)  Uani 1          1 d    . . . . .
C25B C  0.5650(2)    0.4463(2)   0.35658(19)  0.0237(6)  Uani 1          1 d    . . . . .
H25B H  0.563843     0.506757    0.417797     0.028      Uiso 1          1 calc R U . . .
C26B C  0.6109(2)    0.4749(2)   0.28246(19)  0.0228(5)  Uani 1          1 d    . . . . .
H26B H  0.640666     0.555624    0.292805     0.027      Uiso 1          1 calc R U . . .
C27B C  0.4672(2)    0.2946(2)   0.4149(2)    0.0260(6)  Uani 1          1 d    . . . . .
C30  C  1.1344(4)    0.6178(4)   0.5201(3)    0.0521(10) Uani 0.9618(14) 1 d    D U P A 1
H30C H  1.088696     0.542110    0.459398     0.063      Uiso 0.9618(14) 1 calc R U P A 1
H30D H  1.200439     0.660397    0.500504     0.063      Uiso 0.9618(14) 1 calc R U P A 1
Cl1  Cl 1.17654(7)   0.58653(7)  0.61984(6)   0.0400(2)  Uani 0.9618(14) 1 d    D U P A 1
Cl2  Cl 1.05739(9)   0.70489(8)  0.55521(8)   0.0595(3)  Uani 0.9618(14) 1 d    D U P A 1
C30A C  1.143(8)     0.726(7)    0.459(3)     0.0521(10) Uani 0.0382(14) 1 d    D U P A 2
H30A H  1.207287     0.771340    0.438996     0.063      Uiso 0.0382(14) 1 calc R U P A 2
H30B H  1.085921     0.663409    0.396003     0.063      Uiso 0.0382(14) 1 calc R U P A 2
Cl1A Cl 1.182(2)     0.666(2)    0.5381(18)   0.0400(2)  Uani 0.0382(14) 1 d    D U P A 2
Cl2A Cl 1.089(2)     0.8209(19)  0.5392(19)   0.0595(3)  Uani 0.0382(14) 1 d    D U P A 2

loop_
_atom_site_aniso_label
_atom_site_aniso_U_11
_atom_site_aniso_U_22
_atom_site_aniso_U_33
_atom_site_aniso_U_23
_atom_site_aniso_U_13
_atom_site_aniso_U_12
O1A  0.0314(11) 0.0272(9)  0.0273(10) 0.0060(8)  0.0035(8)  0.0124(8)
O2A  0.0260(11) 0.0253(9)  0.0275(9)  0.0124(7)  0.0035(8)  0.0116(8)
O3A  0.0231(11) 0.0242(9)  0.0346(10) 0.0092(8)  0.0080(8)  0.0077(8)
O4A  0.0309(12) 0.0311(10) 0.0388(11) 0.0168(8)  0.0202(9)  0.0154(9)
N1A  0.0188(12) 0.0298(11) 0.0290(11) 0.0139(9)  0.0073(9)  0.0135(9)
N2A  0.0195(12) 0.0371(12) 0.0301(12) 0.0157(10) 0.0058(10) 0.0110(10)
N3A  0.0389(16) 0.0494(15) 0.0360(14) 0.0175(12) 0.0127(12) 0.0235(13)
C1A  0.0193(14) 0.0394(15) 0.0290(13) 0.0174(12) 0.0079(11) 0.0144(12)
C2A  0.0241(15) 0.0231(12) 0.0298(13) 0.0100(11) 0.0083(11) 0.0081(11)
C3A  0.0198(14) 0.0197(11) 0.0244(12) 0.0079(10) 0.0060(10) 0.0089(10)
C4A  0.0195(14) 0.0210(12) 0.0230(12) 0.0063(10) 0.0055(10) 0.0100(10)
C5A  0.0187(13) 0.0190(11) 0.0243(12) 0.0090(10) 0.0076(10) 0.0100(10)
C6A  0.0224(14) 0.0210(12) 0.0262(13) 0.0096(10) 0.0066(11) 0.0103(10)
C7A  0.0231(15) 0.0206(12) 0.0305(13) 0.0090(11) 0.0077(11) 0.0096(11)
C8A  0.0197(14) 0.0201(12) 0.0359(14) 0.0117(11) 0.0075(11) 0.0118(10)
C9A  0.0162(13) 0.0199(12) 0.0291(13) 0.0114(10) 0.0056(10) 0.0086(10)
C10A 0.0168(14) 0.0205(12) 0.0318(13) 0.0135(10) 0.0054(10) 0.0080(10)
C11A 0.0192(14) 0.0199(12) 0.0341(14) 0.0141(11) 0.0082(11) 0.0084(10)
C12A 0.0251(15) 0.0208(12) 0.0348(14) 0.0135(11) 0.0068(11) 0.0121(11)
C13A 0.0206(14) 0.0253(13) 0.0381(15) 0.0176(11) 0.0077(11) 0.0125(11)
C14A 0.0232(14) 0.0249(13) 0.0259(13) 0.0116(11) 0.0109(11) 0.0120(11)
C15A 0.0329(17) 0.0346(15) 0.0320(14) 0.0154(12) 0.0014(12) 0.0175(13)
C16A 0.0225(15) 0.0292(14) 0.0278(13) 0.0162(11) 0.0078(11) 0.0152(11)
C17A 0.0280(17) 0.0430(17) 0.0497(18) 0.0226(14) 0.0229(14) 0.0136(13)
C21A 0.0138(13) 0.0251(12) 0.0315(13) 0.0156(11) 0.0049(10) 0.0101(10)
C22A 0.0191(14) 0.0270(13) 0.0328(14) 0.0187(11) 0.0088(11) 0.0118(11)
C23A 0.0230(15) 0.0223(12) 0.0320(14) 0.0119(11) 0.0055(11) 0.0118(11)
C24A 0.0186(14) 0.0323(14) 0.0310(14) 0.0149(11) 0.0066(11) 0.0151(11)
C25A 0.0185(14) 0.0334(14) 0.0341(14) 0.0208(12) 0.0067(11) 0.0111(11)
C26A 0.0201(15) 0.0252(13) 0.0359(14) 0.0174(11) 0.0052(11) 0.0093(11)
C27A 0.0240(16) 0.0361(15) 0.0339(15) 0.0178(13) 0.0073(12) 0.0153(12)
O1B  0.0184(10) 0.0238(9)  0.0407(10) 0.0164(8)  0.0094(8)  0.0082(8)
O2B  0.0211(10) 0.0224(9)  0.0365(10) 0.0150(8)  0.0104(8)  0.0130(7)
O3B  0.0226(10) 0.0216(9)  0.0328(10) 0.0103(8)  0.0088(8)  0.0068(8)
O4B  0.0270(11) 0.0256(9)  0.0255(9)  0.0072(7)  0.0091(8)  0.0068(8)
N1B  0.0253(13) 0.0329(12) 0.0282(11) 0.0150(10) 0.0077(9)  0.0189(10)
N2B  0.0221(13) 0.0380(13) 0.0297(12) 0.0135(10) 0.0039(10) 0.0113(10)
N3B  0.0368(16) 0.0353(13) 0.0373(13) 0.0153(11) 0.0170(12) 0.0146(11)
C1B  0.0225(15) 0.0417(16) 0.0300(14) 0.0142(12) 0.0049(12) 0.0175(13)
C2B  0.0236(15) 0.0261(13) 0.0290(13) 0.0111(11) 0.0073(11) 0.0094(11)
C3B  0.0201(14) 0.0214(12) 0.0242(12) 0.0122(10) 0.0072(10) 0.0078(10)
C4B  0.0195(14) 0.0252(12) 0.0248(12) 0.0142(10) 0.0091(10) 0.0115(10)
C5B  0.0159(13) 0.0185(11) 0.0277(12) 0.0123(10) 0.0081(10) 0.0093(10)
C6B  0.0173(13) 0.0205(11) 0.0250(12) 0.0114(10) 0.0085(10) 0.0087(10)
C7B  0.0176(13) 0.0191(11) 0.0282(13) 0.0119(10) 0.0076(10) 0.0089(10)
C8B  0.0199(14) 0.0204(12) 0.0270(13) 0.0121(10) 0.0061(10) 0.0084(10)
C9B  0.0164(13) 0.0197(11) 0.0259(12) 0.0104(10) 0.0064(10) 0.0085(10)
C10B 0.0155(13) 0.0195(11) 0.0288(13) 0.0109(10) 0.0062(10) 0.0097(10)
C11B 0.0193(14) 0.0196(11) 0.0269(13) 0.0103(10) 0.0065(10) 0.0103(10)
C12B 0.0186(14) 0.0229(12) 0.0332(13) 0.0161(11) 0.0078(11) 0.0113(10)
C13B 0.0243(15) 0.0207(12) 0.0322(14) 0.0119(11) 0.0067(11) 0.0129(11)
C14B 0.0241(14) 0.0186(11) 0.0212(12) 0.0085(10) 0.0086(10) 0.0095(10)
C15B 0.0240(15) 0.0288(13) 0.0434(16) 0.0172(12) 0.0104(12) 0.0181(12)
C16B 0.0213(14) 0.0231(12) 0.0280(13) 0.0135(10) 0.0092(10) 0.0140(11)
C17B 0.0346(18) 0.0333(15) 0.0279(14) 0.0038(12) 0.0074(13) 0.0091(13)
C21B 0.0152(13) 0.0245(12) 0.0268(12) 0.0133(10) 0.0052(10) 0.0108(10)
C22B 0.0202(14) 0.0220(12) 0.0257(12) 0.0094(10) 0.0060(10) 0.0117(10)
C23B 0.0195(14) 0.0212(12) 0.0314(13) 0.0120(11) 0.0071(11) 0.0098(10)
C24B 0.0189(14) 0.0278(13) 0.0278(13) 0.0136(11) 0.0077(11) 0.0124(11)
C25B 0.0205(14) 0.0235(12) 0.0269(13) 0.0078(10) 0.0074(11) 0.0116(10)
C26B 0.0187(14) 0.0186(11) 0.0307(13) 0.0093(10) 0.0050(11) 0.0087(10)
C27B 0.0247(15) 0.0207(12) 0.0302(14) 0.0079(11) 0.0063(12) 0.0098(11)
C30  0.053(2)   0.055(2)   0.053(2)   0.0234(17) 0.0140(17) 0.0280(17)
Cl1  0.0373(5)  0.0446(4)  0.0387(4)  0.0178(3)  0.0067(3)  0.0178(4)
Cl2  0.0548(6)  0.0422(5)  0.0683(6)  0.0052(4)  -0.0067(5) 0.0296(4)
C30A 0.053(2)   0.055(2)   0.053(2)   0.0234(17) 0.0140(17) 0.0280(17)
Cl1A 0.0373(5)  0.0446(4)  0.0387(4)  0.0178(3)  0.0067(3)  0.0178(4)
Cl2A 0.0548(6)  0.0422(5)  0.0683(6)  0.0052(4)  -0.0067(5) 0.0296(4)

loop_
_geom_bond_atom_site_label_1
_geom_bond_atom_site_label_2
_geom_bond_distance
_geom_bond_site_symmetry_2
_geom_bond_publ_flag
O1A  C14A 1.201(3)  . ?
O2A  C14A 1.332(3)  . ?
O2A  C15A 1.451(3)  . ?
O3A  C16A 1.205(3)  . ?
O4A  C16A 1.333(3)  . ?
O4A  C17A 1.450(3)  . ?
N1A  C1A  1.332(3)  . ?
N1A  C4A  1.344(3)  . ?
N2A  C2A  1.333(4)  . ?
N2A  C1A  1.340(3)  . ?
N3A  C27A 1.141(4)  . ?
C1A  H1A  0.9500    . ?
C2A  C3A  1.387(4)  . ?
C2A  H2A  0.9500    . ?
C3A  C4A  1.397(3)  . ?
C3A  C11A 1.492(4)  . ?
C4A  C5A  1.504(4)  . ?
C5A  C9A  1.546(3)  . ?
C5A  C6A  1.560(3)  . ?
C5A  H5A  1.0000    . ?
C6A  C14A 1.535(4)  . ?
C6A  C16A 1.539(4)  . ?
C6A  C7A  1.541(3)  . ?
C7A  C8A  1.529(4)  . ?
C7A  H701 0.9900    . ?
C7A  H702 0.9900    . ?
C8A  C12A 1.531(4)  . ?
C8A  C9A  1.571(3)  . ?
C8A  H8A  1.0000    . ?
C9A  C10A 1.544(3)  . ?
C9A  H9A  1.0000    . ?
C10A C21A 1.498(4)  . ?
C10A C11A 1.560(3)  . ?
C10A C13A 1.568(3)  . ?
C11A C12A 1.565(4)  . ?
C11A H11A 1.0000    . ?
C12A C13A 1.559(4)  . ?
C12A H12A 1.0000    . ?
C13A H13A 0.9900    . ?
C13A H13B 0.9900    . ?
C15A H15A 0.9800    . ?
C15A H15B 0.9800    . ?
C15A H15C 0.9800    . ?
C17A H17A 0.9800    . ?
C17A H17B 0.9800    . ?
C17A H17C 0.9800    . ?
C21A C22A 1.394(3)  . ?
C21A C26A 1.397(4)  . ?
C22A C23A 1.383(4)  . ?
C22A H22A 0.9500    . ?
C23A C24A 1.390(4)  . ?
C23A H23A 0.9500    . ?
C24A C25A 1.398(4)  . ?
C24A C27A 1.445(4)  . ?
C25A C26A 1.376(4)  . ?
C25A H25A 0.9500    . ?
C26A H26A 0.9500    . ?
O1B  C14B 1.194(3)  . ?
O2B  C14B 1.346(3)  . ?
O2B  C15B 1.438(3)  . ?
O3B  C16B 1.195(3)  . ?
O4B  C16B 1.340(3)  . ?
O4B  C17B 1.453(3)  . ?
N1B  C1B  1.335(3)  . ?
N1B  C4B  1.345(3)  . ?
N2B  C1B  1.335(4)  . ?
N2B  C2B  1.338(4)  . ?
N3B  C27B 1.143(3)  . ?
C1B  H1B  0.9500    . ?
C2B  C3B  1.389(4)  . ?
C2B  H2B  0.9500    . ?
C3B  C4B  1.393(3)  . ?
C3B  C11B 1.494(4)  . ?
C4B  C5B  1.509(3)  . ?
C5B  C9B  1.546(3)  . ?
C5B  C6B  1.566(3)  . ?
C5B  H5B  1.0000    . ?
C6B  C14B 1.518(4)  . ?
C6B  C16B 1.536(3)  . ?
C6B  C7B  1.546(3)  . ?
C7B  C8B  1.528(4)  . ?
C7B  H711 0.9900    . ?
C7B  H712 0.9900    . ?
C8B  C12B 1.541(3)  . ?
C8B  C9B  1.570(3)  . ?
C8B  H8B  1.0000    . ?
C9B  C10B 1.543(3)  . ?
C9B  H9B  1.0000    . ?
C10B C21B 1.499(4)  . ?
C10B C11B 1.559(3)  . ?
C10B C13B 1.561(3)  . ?
C11B C12B 1.564(3)  . ?
C11B H11B 1.0000    . ?
C12B C13B 1.548(4)  . ?
C12B H12B 1.0000    . ?
C13B H13C 0.9900    . ?
C13B H13D 0.9900    . ?
C15B H15D 0.9800    . ?
C15B H15E 0.9800    . ?
C15B H15F 0.9800    . ?
C17B H17D 0.9800    . ?
C17B H17E 0.9800    . ?
C17B H17F 0.9800    . ?
C21B C22B 1.396(3)  . ?
C21B C26B 1.397(3)  . ?
C22B C23B 1.379(4)  . ?
C22B H22B 0.9500    . ?
C23B C24B 1.391(4)  . ?
C23B H23B 0.9500    . ?
C24B C25B 1.402(3)  . ?
C24B C27B 1.441(4)  . ?
C25B C26B 1.378(4)  . ?
C25B H25B 0.9500    . ?
C26B H26B 0.9500    . ?
C30  Cl1  1.746(4)  . ?
C30  Cl2  1.760(4)  . ?
C30  H30C 0.9900    . ?
C30  H30D 0.9900    . ?
C30A Cl2A 1.756(18) . ?
C30A Cl1A 1.761(18) . ?
C30A H30A 0.9900    . ?
C30A H30B 0.9900    . ?

loop_
_geom_angle_atom_site_label_1
_geom_angle_atom_site_label_2
_geom_angle_atom_site_label_3
_geom_angle
_geom_angle_site_symmetry_1
_geom_angle_site_symmetry_3
_geom_angle_publ_flag
C14A O2A  C15A 115.23(19) . . ?
C16A O4A  C17A 115.6(2)   . . ?
C1A  N1A  C4A  116.4(2)   . . ?
C2A  N2A  C1A  115.2(2)   . . ?
N1A  C1A  N2A  127.1(3)   . . ?
N1A  C1A  H1A  116.5      . . ?
N2A  C1A  H1A  116.5      . . ?
N2A  C2A  C3A  123.7(2)   . . ?
N2A  C2A  H2A  118.2      . . ?
C3A  C2A  H2A  118.2      . . ?
C2A  C3A  C4A  115.9(2)   . . ?
C2A  C3A  C11A 123.3(2)   . . ?
C4A  C3A  C11A 120.4(2)   . . ?
N1A  C4A  C3A  121.9(2)   . . ?
N1A  C4A  C5A  117.1(2)   . . ?
C3A  C4A  C5A  121.0(2)   . . ?
C4A  C5A  C9A  112.0(2)   . . ?
C4A  C5A  C6A  109.4(2)   . . ?
C9A  C5A  C6A  101.1(2)   . . ?
C4A  C5A  H5A  111.3      . . ?
C9A  C5A  H5A  111.3      . . ?
C6A  C5A  H5A  111.3      . . ?
C14A C6A  C16A 108.7(2)   . . ?
C14A C6A  C7A  112.8(2)   . . ?
C16A C6A  C7A  112.3(2)   . . ?
C14A C6A  C5A  112.4(2)   . . ?
C16A C6A  C5A  108.6(2)   . . ?
C7A  C6A  C5A  101.88(19) . . ?
C8A  C7A  C6A  103.65(19) . . ?
C8A  C7A  H701 111.0      . . ?
C6A  C7A  H701 111.0      . . ?
C8A  C7A  H702 111.0      . . ?
C6A  C7A  H702 111.0      . . ?
H701 C7A  H702 109.0      . . ?
C7A  C8A  C12A 120.1(2)   . . ?
C7A  C8A  C9A  106.9(2)   . . ?
C12A C8A  C9A  98.5(2)    . . ?
C7A  C8A  H8A  110.2      . . ?
C12A C8A  H8A  110.2      . . ?
C9A  C8A  H8A  110.2      . . ?
C10A C9A  C5A  117.6(2)   . . ?
C10A C9A  C8A  99.85(18)  . . ?
C5A  C9A  C8A  104.09(19) . . ?
C10A C9A  H9A  111.4      . . ?
C5A  C9A  H9A  111.4      . . ?
C8A  C9A  H9A  111.4      . . ?
C21A C10A C9A  119.59(19) . . ?
C21A C10A C11A 121.7(2)   . . ?
C9A  C10A C11A 99.92(19)  . . ?
C21A C10A C13A 121.4(2)   . . ?
C9A  C10A C13A 101.8(2)   . . ?
C11A C10A C13A 85.74(18)  . . ?
C3A  C11A C10A 113.62(19) . . ?
C3A  C11A C12A 126.3(2)   . . ?
C10A C11A C12A 83.02(19)  . . ?
C3A  C11A H11A 110.2      . . ?
C10A C11A H11A 110.2      . . ?
C12A C11A H11A 110.2      . . ?
C8A  C12A C13A 99.10(19)  . . ?
C8A  C12A C11A 105.05(19) . . ?
C13A C12A C11A 85.87(19)  . . ?
C8A  C12A H12A 120.1      . . ?
C13A C12A H12A 120.1      . . ?
C11A C12A H12A 120.1      . . ?
C12A C13A C10A 82.94(18)  . . ?
C12A C13A H13A 114.8      . . ?
C10A C13A H13A 114.8      . . ?
C12A C13A H13B 114.8      . . ?
C10A C13A H13B 114.8      . . ?
H13A C13A H13B 111.9      . . ?
O1A  C14A O2A  125.1(2)   . . ?
O1A  C14A C6A  124.0(2)   . . ?
O2A  C14A C6A  110.9(2)   . . ?
O2A  C15A H15A 109.5      . . ?
O2A  C15A H15B 109.5      . . ?
H15A C15A H15B 109.5      . . ?
O2A  C15A H15C 109.5      . . ?
H15A C15A H15C 109.5      . . ?
H15B C15A H15C 109.5      . . ?
O3A  C16A O4A  124.0(2)   . . ?
O3A  C16A C6A  124.9(2)   . . ?
O4A  C16A C6A  111.1(2)   . . ?
O4A  C17A H17A 109.5      . . ?
O4A  C17A H17B 109.5      . . ?
H17A C17A H17B 109.5      . . ?
O4A  C17A H17C 109.5      . . ?
H17A C17A H17C 109.5      . . ?
H17B C17A H17C 109.5      . . ?
C22A C21A C26A 118.4(2)   . . ?
C22A C21A C10A 121.6(2)   . . ?
C26A C21A C10A 120.0(2)   . . ?
C23A C22A C21A 121.4(2)   . . ?
C23A C22A H22A 119.3      . . ?
C21A C22A H22A 119.3      . . ?
C22A C23A C24A 119.3(2)   . . ?
C22A C23A H23A 120.3      . . ?
C24A C23A H23A 120.3      . . ?
C23A C24A C25A 120.1(2)   . . ?
C23A C24A C27A 119.6(2)   . . ?
C25A C24A C27A 120.2(2)   . . ?
C26A C25A C24A 119.7(2)   . . ?
C26A C25A H25A 120.1      . . ?
C24A C25A H25A 120.1      . . ?
C25A C26A C21A 121.1(2)   . . ?
C25A C26A H26A 119.5      . . ?
C21A C26A H26A 119.5      . . ?
N3A  C27A C24A 178.8(3)   . . ?
C14B O2B  C15B 114.0(2)   . . ?
C16B O4B  C17B 114.9(2)   . . ?
C1B  N1B  C4B  115.8(2)   . . ?
C1B  N2B  C2B  115.4(2)   . . ?
N2B  C1B  N1B  127.4(3)   . . ?
N2B  C1B  H1B  116.3      . . ?
N1B  C1B  H1B  116.3      . . ?
N2B  C2B  C3B  123.0(2)   . . ?
N2B  C2B  H2B  118.5      . . ?
C3B  C2B  H2B  118.5      . . ?
C2B  C3B  C4B  116.3(2)   . . ?
C2B  C3B  C11B 123.3(2)   . . ?
C4B  C3B  C11B 120.1(2)   . . ?
N1B  C4B  C3B  122.0(2)   . . ?
N1B  C4B  C5B  117.1(2)   . . ?
C3B  C4B  C5B  120.8(2)   . . ?
C4B  C5B  C9B  112.61(19) . . ?
C4B  C5B  C6B  108.3(2)   . . ?
C9B  C5B  C6B  101.83(19) . . ?
C4B  C5B  H5B  111.2      . . ?
C9B  C5B  H5B  111.2      . . ?
C6B  C5B  H5B  111.2      . . ?
C14B C6B  C16B 107.9(2)   . . ?
C14B C6B  C7B  113.0(2)   . . ?
C16B C6B  C7B  112.1(2)   . . ?
C14B C6B  C5B  112.8(2)   . . ?
C16B C6B  C5B  109.0(2)   . . ?
C7B  C6B  C5B  102.03(19) . . ?
C8B  C7B  C6B  104.65(19) . . ?
C8B  C7B  H711 110.8      . . ?
C6B  C7B  H711 110.8      . . ?
C8B  C7B  H712 110.8      . . ?
C6B  C7B  H712 110.8      . . ?
H711 C7B  H712 108.9      . . ?
C7B  C8B  C12B 120.4(2)   . . ?
C7B  C8B  C9B  107.03(19) . . ?
C12B C8B  C9B  98.08(19)  . . ?
C7B  C8B  H8B  110.1      . . ?
C12B C8B  H8B  110.1      . . ?
C9B  C8B  H8B  110.1      . . ?
C10B C9B  C5B  117.1(2)   . . ?
C10B C9B  C8B  100.11(18) . . ?
C5B  C9B  C8B  104.3(2)   . . ?
C10B C9B  H9B  111.5      . . ?
C5B  C9B  H9B  111.5      . . ?
C8B  C9B  H9B  111.5      . . ?
C21B C10B C9B  118.89(19) . . ?
C21B C10B C11B 121.9(2)   . . ?
C9B  C10B C11B 100.0(2)   . . ?
C21B C10B C13B 122.2(2)   . . ?
C9B  C10B C13B 101.73(19) . . ?
C11B C10B C13B 85.41(17)  . . ?
C3B  C11B C10B 114.20(19) . . ?
C3B  C11B C12B 126.3(2)   . . ?
C10B C11B C12B 82.95(17)  . . ?
C3B  C11B H11B 110.1      . . ?
C10B C11B H11B 110.1      . . ?
C12B C11B H11B 110.1      . . ?
C8B  C12B C13B 98.76(19)  . . ?
C8B  C12B C11B 105.41(19) . . ?
C13B C12B C11B 85.69(19)  . . ?
C8B  C12B H12B 120.1      . . ?
C13B C12B H12B 120.1      . . ?
C11B C12B H12B 120.1      . . ?
C12B C13B C10B 83.42(18)  . . ?
C12B C13B H13C 114.7      . . ?
C10B C13B H13C 114.7      . . ?
C12B C13B H13D 114.7      . . ?
C10B C13B H13D 114.7      . . ?
H13C C13B H13D 111.8      . . ?
O1B  C14B O2B  124.4(3)   . . ?
O1B  C14B C6B  125.4(2)   . . ?
O2B  C14B C6B  110.3(2)   . . ?
O2B  C15B H15D 109.5      . . ?
O2B  C15B H15E 109.5      . . ?
H15D C15B H15E 109.5      . . ?
O2B  C15B H15F 109.5      . . ?
H15D C15B H15F 109.5      . . ?
H15E C15B H15F 109.5      . . ?
O3B  C16B O4B  124.4(2)   . . ?
O3B  C16B C6B  126.2(2)   . . ?
O4B  C16B C6B  109.4(2)   . . ?
O4B  C17B H17D 109.5      . . ?
O4B  C17B H17E 109.5      . . ?
H17D C17B H17E 109.5      . . ?
O4B  C17B H17F 109.5      . . ?
H17D C17B H17F 109.5      . . ?
H17E C17B H17F 109.5      . . ?
C22B C21B C26B 118.3(2)   . . ?
C22B C21B C10B 121.9(2)   . . ?
C26B C21B C10B 119.8(2)   . . ?
C23B C22B C21B 121.5(2)   . . ?
C23B C22B H22B 119.3      . . ?
C21B C22B H22B 119.3      . . ?
C22B C23B C24B 119.3(2)   . . ?
C22B C23B H23B 120.4      . . ?
C24B C23B H23B 120.4      . . ?
C23B C24B C25B 120.4(2)   . . ?
C23B C24B C27B 119.4(2)   . . ?
C25B C24B C27B 120.1(2)   . . ?
C26B C25B C24B 119.2(2)   . . ?
C26B C25B H25B 120.4      . . ?
C24B C25B H25B 120.4      . . ?
C25B C26B C21B 121.3(2)   . . ?
C25B C26B H26B 119.4      . . ?
C21B C26B H26B 119.4      . . ?
N3B  C27B C24B 178.6(3)   . . ?
Cl1  C30  Cl2  112.1(2)   . . ?
Cl1  C30  H30C 109.2      . . ?
Cl2  C30  H30C 109.2      . . ?
Cl1  C30  H30D 109.2      . . ?
Cl2  C30  H30D 109.2      . . ?
H30C C30  H30D 107.9      . . ?
Cl2A C30A Cl1A 102.1(17)  . . ?
Cl2A C30A H30A 111.3      . . ?
Cl1A C30A H30A 111.3      . . ?
Cl2A C30A H30B 111.3      . . ?
Cl1A C30A H30B 111.3      . . ?
H30A C30A H30B 109.2      . . ?

loop_
_geom_torsion_atom_site_label_1
_geom_torsion_atom_site_label_2
_geom_torsion_atom_site_label_3
_geom_torsion_atom_site_label_4
_geom_torsion
_geom_torsion_site_symmetry_1
_geom_torsion_site_symmetry_2
_geom_torsion_site_symmetry_3
_geom_torsion_site_symmetry_4
_geom_torsion_publ_flag
C4A  N1A  C1A  N2A  0.0(4)      . . . . ?
C2A  N2A  C1A  N1A  1.1(4)      . . . . ?
C1A  N2A  C2A  C3A  -1.0(4)     . . . . ?
N2A  C2A  C3A  C4A  -0.1(4)     . . . . ?
N2A  C2A  C3A  C11A 171.7(2)    . . . . ?
C1A  N1A  C4A  C3A  -1.3(4)     . . . . ?
C1A  N1A  C4A  C5A  176.3(2)    . . . . ?
C2A  C3A  C4A  N1A  1.3(4)      . . . . ?
C11A C3A  C4A  N1A  -170.8(2)   . . . . ?
C2A  C3A  C4A  C5A  -176.2(2)   . . . . ?
C11A C3A  C4A  C5A  11.7(4)     . . . . ?
N1A  C4A  C5A  C9A  170.3(2)    . . . . ?
C3A  C4A  C5A  C9A  -12.1(3)    . . . . ?
N1A  C4A  C5A  C6A  -78.5(3)    . . . . ?
C3A  C4A  C5A  C6A  99.1(3)     . . . . ?
C4A  C5A  C6A  C14A 50.1(3)     . . . . ?
C9A  C5A  C6A  C14A 168.38(19)  . . . . ?
C4A  C5A  C6A  C16A 170.4(2)    . . . . ?
C9A  C5A  C6A  C16A -71.4(2)    . . . . ?
C4A  C5A  C6A  C7A  -70.9(2)    . . . . ?
C9A  C5A  C6A  C7A  47.3(2)     . . . . ?
C14A C6A  C7A  C8A  -161.4(2)   . . . . ?
C16A C6A  C7A  C8A  75.3(3)     . . . . ?
C5A  C6A  C7A  C8A  -40.7(3)    . . . . ?
C6A  C7A  C8A  C12A 129.2(2)    . . . . ?
C6A  C7A  C8A  C9A  18.5(3)     . . . . ?
C4A  C5A  C9A  C10A -28.4(3)    . . . . ?
C6A  C5A  C9A  C10A -144.7(2)   . . . . ?
C4A  C5A  C9A  C8A  80.9(2)     . . . . ?
C6A  C5A  C9A  C8A  -35.4(2)    . . . . ?
C7A  C8A  C9A  C10A 132.8(2)    . . . . ?
C12A C8A  C9A  C10A 7.7(2)      . . . . ?
C7A  C8A  C9A  C5A  10.9(3)     . . . . ?
C12A C8A  C9A  C5A  -114.2(2)   . . . . ?
C5A  C9A  C10A C21A -73.9(3)    . . . . ?
C8A  C9A  C10A C21A 174.4(2)    . . . . ?
C5A  C9A  C10A C11A 61.6(2)     . . . . ?
C8A  C9A  C10A C11A -50.1(2)    . . . . ?
C5A  C9A  C10A C13A 149.2(2)    . . . . ?
C8A  C9A  C10A C13A 37.5(2)     . . . . ?
C2A  C3A  C11A C10A -143.0(3)   . . . . ?
C4A  C3A  C11A C10A 28.5(3)     . . . . ?
C2A  C3A  C11A C12A 118.0(3)    . . . . ?
C4A  C3A  C11A C12A -70.5(3)    . . . . ?
C21A C10A C11A C3A  74.1(3)     . . . . ?
C9A  C10A C11A C3A  -60.1(3)    . . . . ?
C13A C10A C11A C3A  -161.3(2)   . . . . ?
C21A C10A C11A C12A -159.2(2)   . . . . ?
C9A  C10A C11A C12A 66.58(19)   . . . . ?
C13A C10A C11A C12A -34.62(17)  . . . . ?
C7A  C8A  C12A C13A -166.5(2)   . . . . ?
C9A  C8A  C12A C13A -51.3(2)    . . . . ?
C7A  C8A  C12A C11A -78.3(3)    . . . . ?
C9A  C8A  C12A C11A 36.8(2)     . . . . ?
C3A  C11A C12A C8A  50.8(3)     . . . . ?
C10A C11A C12A C8A  -63.5(2)    . . . . ?
C3A  C11A C12A C13A 149.1(2)    . . . . ?
C10A C11A C12A C13A 34.86(17)   . . . . ?
C8A  C12A C13A C10A 70.0(2)     . . . . ?
C11A C12A C13A C10A -34.64(17)  . . . . ?
C21A C10A C13A C12A 159.6(2)    . . . . ?
C9A  C10A C13A C12A -64.5(2)    . . . . ?
C11A C10A C13A C12A 34.79(18)   . . . . ?
C15A O2A  C14A O1A  2.9(4)      . . . . ?
C15A O2A  C14A C6A  -176.5(2)   . . . . ?
C16A C6A  C14A O1A  126.6(3)    . . . . ?
C7A  C6A  C14A O1A  1.3(4)      . . . . ?
C5A  C6A  C14A O1A  -113.2(3)   . . . . ?
C16A C6A  C14A O2A  -54.1(3)    . . . . ?
C7A  C6A  C14A O2A  -179.3(2)   . . . . ?
C5A  C6A  C14A O2A  66.2(3)     . . . . ?
C17A O4A  C16A O3A  -2.7(4)     . . . . ?
C17A O4A  C16A C6A  177.9(2)    . . . . ?
C14A C6A  C16A O3A  96.7(3)     . . . . ?
C7A  C6A  C16A O3A  -137.7(3)   . . . . ?
C5A  C6A  C16A O3A  -25.8(3)    . . . . ?
C14A C6A  C16A O4A  -83.9(2)    . . . . ?
C7A  C6A  C16A O4A  41.7(3)     . . . . ?
C5A  C6A  C16A O4A  153.6(2)    . . . . ?
C9A  C10A C21A C22A -5.3(4)     . . . . ?
C11A C10A C21A C22A -131.0(3)   . . . . ?
C13A C10A C21A C22A 123.1(3)    . . . . ?
C9A  C10A C21A C26A 176.8(2)    . . . . ?
C11A C10A C21A C26A 51.1(3)     . . . . ?
C13A C10A C21A C26A -54.8(3)    . . . . ?
C26A C21A C22A C23A 2.1(4)      . . . . ?
C10A C21A C22A C23A -175.8(2)   . . . . ?
C21A C22A C23A C24A -1.4(4)     . . . . ?
C22A C23A C24A C25A -0.1(4)     . . . . ?
C22A C23A C24A C27A 178.2(3)    . . . . ?
C23A C24A C25A C26A 0.7(4)      . . . . ?
C27A C24A C25A C26A -177.5(3)   . . . . ?
C24A C25A C26A C21A 0.1(4)      . . . . ?
C22A C21A C26A C25A -1.5(4)     . . . . ?
C10A C21A C26A C25A 176.5(2)    . . . . ?
C2B  N2B  C1B  N1B  1.6(4)      . . . . ?
C4B  N1B  C1B  N2B  0.2(4)      . . . . ?
C1B  N2B  C2B  C3B  -1.7(4)     . . . . ?
N2B  C2B  C3B  C4B  0.2(4)      . . . . ?
N2B  C2B  C3B  C11B 173.2(2)    . . . . ?
C1B  N1B  C4B  C3B  -1.9(4)     . . . . ?
C1B  N1B  C4B  C5B  175.2(2)    . . . . ?
C2B  C3B  C4B  N1B  1.7(4)      . . . . ?
C11B C3B  C4B  N1B  -171.5(2)   . . . . ?
C2B  C3B  C4B  C5B  -175.3(2)   . . . . ?
C11B C3B  C4B  C5B  11.5(4)     . . . . ?
N1B  C4B  C5B  C9B  171.3(2)    . . . . ?
C3B  C4B  C5B  C9B  -11.6(3)    . . . . ?
N1B  C4B  C5B  C6B  -76.9(3)    . . . . ?
C3B  C4B  C5B  C6B  100.2(3)    . . . . ?
C4B  C5B  C6B  C14B 47.7(2)     . . . . ?
C9B  C5B  C6B  C14B 166.55(18)  . . . . ?
C4B  C5B  C6B  C16B 167.47(19)  . . . . ?
C9B  C5B  C6B  C16B -73.6(2)    . . . . ?
C4B  C5B  C6B  C7B  -73.9(2)    . . . . ?
C9B  C5B  C6B  C7B  45.0(2)     . . . . ?
C14B C6B  C7B  C8B  -159.11(19) . . . . ?
C16B C6B  C7B  C8B  78.7(2)     . . . . ?
C5B  C6B  C7B  C8B  -37.7(2)    . . . . ?
C6B  C7B  C8B  C12B 126.6(2)    . . . . ?
C6B  C7B  C8B  C9B  16.1(2)     . . . . ?
C4B  C5B  C9B  C10B -28.6(3)    . . . . ?
C6B  C5B  C9B  C10B -144.4(2)   . . . . ?
C4B  C5B  C9B  C8B  80.9(2)     . . . . ?
C6B  C5B  C9B  C8B  -34.9(2)    . . . . ?
C7B  C8B  C9B  C10B 133.7(2)    . . . . ?
C12B C8B  C9B  C10B 8.4(2)      . . . . ?
C7B  C8B  C9B  C5B  12.1(2)     . . . . ?
C12B C8B  C9B  C5B  -113.2(2)   . . . . ?
C5B  C9B  C10B C21B -74.0(3)    . . . . ?
C8B  C9B  C10B C21B 174.1(2)    . . . . ?
C5B  C9B  C10B C11B 61.2(2)     . . . . ?
C8B  C9B  C10B C11B -50.7(2)    . . . . ?
C5B  C9B  C10B C13B 148.6(2)    . . . . ?
C8B  C9B  C10B C13B 36.7(2)     . . . . ?
C2B  C3B  C11B C10B -144.4(2)   . . . . ?
C4B  C3B  C11B C10B 28.3(3)     . . . . ?
C2B  C3B  C11B C12B 116.2(3)    . . . . ?
C4B  C3B  C11B C12B -71.0(3)    . . . . ?
C21B C10B C11B C3B  73.3(3)     . . . . ?
C9B  C10B C11B C3B  -60.1(2)    . . . . ?
C13B C10B C11B C3B  -161.3(2)   . . . . ?
C21B C10B C11B C12B -160.0(2)   . . . . ?
C9B  C10B C11B C12B 66.57(19)   . . . . ?
C13B C10B C11B C12B -34.55(17)  . . . . ?
C7B  C8B  C12B C13B -166.9(2)   . . . . ?
C9B  C8B  C12B C13B -51.7(2)    . . . . ?
C7B  C8B  C12B C11B -79.0(3)    . . . . ?
C9B  C8B  C12B C11B 36.2(2)     . . . . ?
C3B  C11B C12B C8B  51.9(3)     . . . . ?
C10B C11B C12B C8B  -63.0(2)    . . . . ?
C3B  C11B C12B C13B 149.8(2)    . . . . ?
C10B C11B C12B C13B 34.88(16)   . . . . ?
C8B  C12B C13B C10B 70.16(18)   . . . . ?
C11B C12B C13B C10B -34.79(16)  . . . . ?
C21B C10B C13B C12B 160.1(2)    . . . . ?
C9B  C10B C13B C12B -64.34(19)  . . . . ?
C11B C10B C13B C12B 34.93(17)   . . . . ?
C15B O2B  C14B O1B  9.3(3)      . . . . ?
C15B O2B  C14B C6B  -170.7(2)   . . . . ?
C16B C6B  C14B O1B  129.9(3)    . . . . ?
C7B  C6B  C14B O1B  5.5(3)      . . . . ?
C5B  C6B  C14B O1B  -109.6(3)   . . . . ?
C16B C6B  C14B O2B  -50.0(2)    . . . . ?
C7B  C6B  C14B O2B  -174.48(19) . . . . ?
C5B  C6B  C14B O2B  70.4(2)     . . . . ?
C17B O4B  C16B O3B  -1.9(4)     . . . . ?
C17B O4B  C16B C6B  176.3(2)    . . . . ?
C14B C6B  C16B O3B  113.4(3)    . . . . ?
C7B  C6B  C16B O3B  -121.6(3)   . . . . ?
C5B  C6B  C16B O3B  -9.4(4)     . . . . ?
C14B C6B  C16B O4B  -64.7(2)    . . . . ?
C7B  C6B  C16B O4B  60.3(3)     . . . . ?
C5B  C6B  C16B O4B  172.4(2)    . . . . ?
C9B  C10B C21B C22B -8.8(4)     . . . . ?
C11B C10B C21B C22B -134.1(2)   . . . . ?
C13B C10B C21B C22B 119.6(3)    . . . . ?
C9B  C10B C21B C26B 172.3(2)    . . . . ?
C11B C10B C21B C26B 47.1(3)     . . . . ?
C13B C10B C21B C26B -59.3(3)    . . . . ?
C26B C21B C22B C23B -0.2(4)     . . . . ?
C10B C21B C22B C23B -179.0(2)   . . . . ?
C21B C22B C23B C24B -0.5(4)     . . . . ?
C22B C23B C24B C25B 0.6(4)      . . . . ?
C22B C23B C24B C27B 177.7(3)    . . . . ?
C23B C24B C25B C26B 0.0(4)      . . . . ?
C27B C24B C25B C26B -177.1(3)   . . . . ?
C24B C25B C26B C21B -0.7(4)     . . . . ?
C22B C21B C26B C25B 0.8(4)      . . . . ?
C10B C21B C26B C25B 179.7(2)    . . . . ?

loop_
_exptl_crystal_face_index_h
_exptl_crystal_face_index_k
_exptl_crystal_face_index_l
_exptl_crystal_face_perp_dist
-3 1  1  0.091
-1 3  0  0.034
0  2  -1 0.025
0  -2 1  0.031
0  0  1  0.017
0  0  -1 0.014
1  -3 -1 0.038
1  -3 1  0.036
3  -1 -1 0.098
3  1  -2 0.081

_shelx_res_file
;
TITL glo10853.res in P-1
    glo10853.res
    created by SHELXL-2019/3 at 11:07:15 on 14-Jul-2025
REM Old TITL glo10853 in P-1
REM SHELXT solution in P-1: R1 0.205, Rweak 0.016, Alpha 0.040
REM <I/s>   0.000 for    0 systematic absences,  Orientation as input
REM Formula found by SHELXT:  C49 N6 O10
CELL  0.71073  13.2595  13.2823  14.4326  112.080   94.222  110.403
ZERR    4.000   0.0019   0.0021   0.0022    0.004    0.005    0.004
LATT  1
SFAC C H N O Cl
UNIT 98 88 12 16 4
SIZE 0.034 0.071 0.198
TEMP -173.150

ACTA
CONF

L.S. 50
BOND $H

LIST 4

HTAB

OMIT    -3  -6   6
OMIT     1   2   1
OMIT     9  -6   6
OMIT    15  -4   2
OMIT     0   4   6

FMAP 2
PLAN 10

WGHT    0.065800    0.976600
FVAR       0.43166   0.96181
O1A   4    0.184795    0.033257    0.518346    11.00000    0.03140    0.02719 =
         0.02725    0.00604    0.00349    0.01244
O2A   4    0.248303    0.230900    0.612493    11.00000    0.02596    0.02527 =
         0.02747    0.01243    0.00352    0.01161
O3A   4    0.478938    0.320387    0.758407    11.00000    0.02309    0.02418 =
         0.03459    0.00919    0.00799    0.00770
O4A   4    0.492278    0.171299    0.626695    11.00000    0.03089    0.03112 =
         0.03882    0.01682    0.02022    0.01537
N1A   3    0.092710    0.115521    0.725091    11.00000    0.01880    0.02978 =
         0.02903    0.01394    0.00730    0.01350
N2A   3   -0.054388   -0.055117    0.720095    11.00000    0.01948    0.03713 =
         0.03014    0.01573    0.00581    0.01100
N3A   3    0.281747    0.462463    1.387514    11.00000    0.03889    0.04935 =
         0.03598    0.01748    0.01273    0.02351
C1A   1   -0.013463    0.043402    0.704742    11.00000    0.01927    0.03935 =
         0.02896    0.01742    0.00787    0.01443
AFIX  43
H1A   2   -0.065890    0.064013    0.676252    11.00000   -1.20000
AFIX   0
C2A   1    0.020876   -0.080702    0.761820    11.00000    0.02410    0.02309 =
         0.02977    0.00999    0.00831    0.00814
AFIX  43
H2A   2   -0.004362   -0.149024    0.775213    11.00000   -1.20000
AFIX   0
C3A   1    0.134024   -0.013138    0.786792    11.00000    0.01978    0.01972 =
         0.02441    0.00788    0.00604    0.00890
C4A   1    0.166697    0.086211    0.765403    11.00000    0.01947    0.02097 =
         0.02296    0.00632    0.00545    0.00996
C5A   1    0.287163    0.162300    0.782778    11.00000    0.01871    0.01896 =
         0.02432    0.00904    0.00761    0.01003
AFIX  13
H5A   2    0.302500    0.248830    0.815275    11.00000   -1.20000
AFIX   0
C6A   1    0.322573    0.126786    0.678453    11.00000    0.02245    0.02101 =
         0.02616    0.00956    0.00665    0.01031
C7A   1    0.320962    0.003714    0.658255    11.00000    0.02312    0.02063 =
         0.03053    0.00900    0.00774    0.00963
AFIX  23
H701  2    0.244377   -0.058457    0.631137    11.00000   -1.20000
H702  2    0.366036   -0.018055    0.608710    11.00000   -1.20000
AFIX   0
C8A   1    0.371185    0.019603    0.764287    11.00000    0.01969    0.02008 =
         0.03594    0.01168    0.00750    0.01177
AFIX  13
H8A   2    0.450362    0.030869    0.769871    11.00000   -1.20000
AFIX   0
C9A   1    0.363008    0.133171    0.845766    11.00000    0.01616    0.01994 =
         0.02905    0.01136    0.00564    0.00862
AFIX  13
H9A   2    0.437543    0.200681    0.879096    11.00000   -1.20000
AFIX   0
C10A  1    0.315685    0.084291    0.922079    11.00000    0.01683    0.02046 =
         0.03176    0.01353    0.00540    0.00803
C11A  1    0.216699   -0.032902    0.845769    11.00000    0.01917    0.01986 =
         0.03406    0.01408    0.00822    0.00843
AFIX  13
H11A  2    0.179556   -0.079790    0.883178    11.00000   -1.20000
AFIX   0
C12A  1    0.311376   -0.069108    0.806415    11.00000    0.02509    0.02076 =
         0.03478    0.01347    0.00682    0.01214
AFIX  13
H12A  2    0.296905   -0.155008    0.768682    11.00000   -1.20000
AFIX   0
C13A  1    0.377786    0.002781    0.920889    11.00000    0.02064    0.02534 =
         0.03813    0.01756    0.00773    0.01250
AFIX  23
H13A  2    0.459034    0.040908    0.930764    11.00000   -1.20000
H13B  2    0.357352   -0.039676    0.964783    11.00000   -1.20000
AFIX   0
C14A  1    0.243502    0.122746    0.592634    11.00000    0.02322    0.02489 =
         0.02589    0.01165    0.01086    0.01198
C15A  1    0.171570    0.235704    0.538834    11.00000    0.03295    0.03458 =
         0.03201    0.01540    0.00137    0.01749
AFIX 137
H15A  2    0.185948    0.204164    0.470371    11.00000   -1.50000
H15B  2    0.181468    0.318375    0.559237    11.00000   -1.50000
H15C  2    0.095482    0.187817    0.537156    11.00000   -1.50000
AFIX   0
C16A  1    0.439404    0.218829    0.693825    11.00000    0.02246    0.02919 =
         0.02783    0.01619    0.00778    0.01523
C17A  1    0.601994    0.251889    0.632182    11.00000    0.02797    0.04299 =
         0.04974    0.02258    0.02289    0.01362
AFIX 137
H17A  2    0.597333    0.319189    0.622001    11.00000   -1.50000
H17B  2    0.632736    0.209741    0.578440    11.00000   -1.50000
H17C  2    0.650075    0.281211    0.699816    11.00000   -1.50000
AFIX   0
C21A  1    0.302765    0.166426    1.020702    11.00000    0.01385    0.02509 =
         0.03148    0.01560    0.00487    0.01007
C22A  1    0.340739    0.288347    1.049628    11.00000    0.01906    0.02701 =
         0.03280    0.01865    0.00877    0.01176
AFIX  43
H22A  2    0.371180    0.319587    1.003756    11.00000   -1.20000
AFIX   0
C23A  1    0.335036    0.364825    1.143733    11.00000    0.02296    0.02235 =
         0.03201    0.01195    0.00550    0.01180
AFIX  43
H23A  2    0.362778    0.447927    1.162908    11.00000   -1.20000
AFIX   0
C24A  1    0.288307    0.318863    1.209953    11.00000    0.01862    0.03234 =
         0.03096    0.01495    0.00657    0.01511
C25A  1    0.247496    0.196459    1.181320    11.00000    0.01848    0.03343 =
         0.03405    0.02080    0.00673    0.01106
AFIX  43
H25A  2    0.214794    0.164906    1.226222    11.00000   -1.20000
AFIX   0
C26A  1    0.254902    0.121874    1.087806    11.00000    0.02008    0.02524 =
         0.03586    0.01743    0.00524    0.00930
AFIX  43
H26A  2    0.227008    0.038761    1.068606    11.00000   -1.20000
AFIX   0
C27A  1    0.285019    0.398543    1.309580    11.00000    0.02399    0.03607 =
         0.03388    0.01782    0.00732    0.01529
O1B   4    1.014646    0.333797   -0.048103    11.00000    0.01839    0.02384 =
         0.04068    0.01641    0.00941    0.00824
O2B   4    0.918462    0.159406   -0.043948    11.00000    0.02114    0.02244 =
         0.03647    0.01499    0.01040    0.01296
O3B   4    0.656118    0.080378   -0.135762    11.00000    0.02255    0.02160 =
         0.03284    0.01029    0.00881    0.00677
O4B   4    0.761256    0.140354   -0.235545    11.00000    0.02699    0.02558 =
         0.02550    0.00722    0.00906    0.00682
N1B   3    0.950656    0.363710    0.164347    11.00000    0.02532    0.03286 =
         0.02823    0.01496    0.00767    0.01893
N2B   3    1.052150    0.569026    0.280633    11.00000    0.02210    0.03798 =
         0.02972    0.01346    0.00390    0.01132
N3B   3    0.423273    0.267257    0.472248    11.00000    0.03683    0.03525 =
         0.03726    0.01530    0.01705    0.01464
C1B   1    1.036868    0.454996    0.237396    11.00000    0.02251    0.04171 =
         0.03002    0.01418    0.00487    0.01749
AFIX  43
H1B   2    1.093850    0.436665    0.261327    11.00000   -1.20000
AFIX   0
C2B   1    0.969843    0.592649    0.247752    11.00000    0.02357    0.02610 =
         0.02895    0.01113    0.00729    0.00939
AFIX  43
H2B   2    0.975993    0.672254    0.277640    11.00000   -1.20000
AFIX   0
C3B   1    0.875816    0.506070    0.171903    11.00000    0.02011    0.02141 =
         0.02420    0.01224    0.00719    0.00778
C4B   1    0.870595    0.390692    0.130783    11.00000    0.01953    0.02523 =
         0.02483    0.01418    0.00907    0.01151
C5B   1    0.776491    0.291406    0.042371    11.00000    0.01593    0.01854 =
         0.02770    0.01230    0.00805    0.00931
AFIX  13
H5B   2    0.748792    0.217243    0.053100    11.00000   -1.20000
AFIX   0
C6B   1    0.818105    0.269801   -0.059300    11.00000    0.01729    0.02048 =
         0.02503    0.01138    0.00850    0.00871
C7B   1    0.822322    0.378833   -0.076995    11.00000    0.01757    0.01915 =
         0.02817    0.01193    0.00763    0.00891
AFIX  23
H711  2    0.891563    0.449346   -0.034833    11.00000   -1.20000
H712  2    0.817835    0.362399   -0.150355    11.00000   -1.20000
AFIX   0
C8B   1    0.721445    0.398899   -0.043879    11.00000    0.01988    0.02044 =
         0.02701    0.01211    0.00606    0.00837
AFIX  13
H8B   2    0.661412    0.369561   -0.105735    11.00000   -1.20000
AFIX   0
C9B   1    0.681156    0.327160    0.021099    11.00000    0.01636    0.01973 =
         0.02591    0.01040    0.00641    0.00855
AFIX  13
H9B   2    0.610099    0.255732   -0.017432    11.00000   -1.20000
AFIX   0
C10B  1    0.664494    0.421974    0.113178    11.00000    0.01546    0.01948 =
         0.02877    0.01088    0.00619    0.00965
C11B  1    0.778271    0.528939    0.142731    11.00000    0.01933    0.01957 =
         0.02695    0.01031    0.00655    0.01031
AFIX  13
H11B  2    0.778715    0.601552    0.199288    11.00000   -1.20000
AFIX   0
C12B  1    0.734742    0.521743    0.035717    11.00000    0.01858    0.02294 =
         0.03323    0.01605    0.00779    0.01130
AFIX  13
H12B  2    0.765389    0.592974    0.021063    11.00000   -1.20000
AFIX   0
C13B  1    0.619039    0.485346    0.059822    11.00000    0.02426    0.02074 =
         0.03217    0.01190    0.00674    0.01291
AFIX  23
H13C  2    0.556664    0.431103   -0.001270    11.00000   -1.20000
H13D  2    0.604213    0.552284    0.107085    11.00000   -1.20000
AFIX   0
C14B  1    0.929308    0.261239   -0.049920    11.00000    0.02409    0.01865 =
         0.02123    0.00850    0.00862    0.00946
C15B  1    1.021982    0.152292   -0.018707    11.00000    0.02397    0.02876 =
         0.04338    0.01718    0.01042    0.01807
AFIX 137
H15D  2    1.066839    0.167396   -0.066900    11.00000   -1.50000
H15E  2    1.007797    0.072738   -0.023587    11.00000   -1.50000
H15F  2    1.061851    0.211894    0.051563    11.00000   -1.50000
AFIX   0
C16B  1    0.733463    0.152378   -0.145769    11.00000    0.02127    0.02313 =
         0.02798    0.01349    0.00922    0.01399
C17B  1    0.691400    0.028882   -0.323039    11.00000    0.03462    0.03326 =
         0.02794    0.00379    0.00742    0.00908
AFIX 137
H17D  2    0.696609   -0.037503   -0.311554    11.00000   -1.50000
H17E  2    0.716038    0.028538   -0.385489    11.00000   -1.50000
H17F  2    0.614432    0.020419   -0.331094    11.00000   -1.50000
AFIX   0
C21B  1    0.614500    0.387623    0.192406    11.00000    0.01518    0.02451 =
         0.02681    0.01330    0.00522    0.01079
C22B  1    0.569065    0.269528    0.178355    11.00000    0.02017    0.02197 =
         0.02570    0.00943    0.00605    0.01170
AFIX  43
H22B  2    0.570745    0.209144    0.117405    11.00000   -1.20000
AFIX   0
C23B  1    0.521792    0.238557    0.250982    11.00000    0.01948    0.02123 =
         0.03143    0.01198    0.00715    0.00979
AFIX  43
H23B  2    0.490726    0.157664    0.239938    11.00000   -1.20000
AFIX   0
C24B  1    0.520107    0.327067    0.340569    11.00000    0.01891    0.02776 =
         0.02783    0.01362    0.00775    0.01236
C25B  1    0.565020    0.446348    0.356577    11.00000    0.02048    0.02350 =
         0.02693    0.00784    0.00744    0.01161
AFIX  43
H25B  2    0.563843    0.506757    0.417797    11.00000   -1.20000
AFIX   0
C26B  1    0.610902    0.474946    0.282456    11.00000    0.01867    0.01856 =
         0.03068    0.00928    0.00496    0.00866
AFIX  43
H26B  2    0.640666    0.555624    0.292805    11.00000   -1.20000
AFIX   0
C27B  1    0.467193    0.294615    0.414872    11.00000    0.02475    0.02065 =
         0.03016    0.00792    0.00632    0.00981

SIMU 0.04 0.04 0.9 C30 > Cl2A
SAME C30A Cl1A Cl2A
SADI C30 Cl1 C30 Cl2
ISOR 0.006 C30 > Cl2A
EADP Cl1 Cl1A
EADP Cl2 Cl2A
EADP C30 C30A

PART 1 21
C30   1    1.134356    0.617754    0.520140    21.00000    0.05335    0.05511 =
         0.05348    0.02338    0.01399    0.02803
AFIX  23
H30C  2    1.088696    0.542110    0.459398    21.00000   -1.20000
H30D  2    1.200439    0.660397    0.500504    21.00000   -1.20000
AFIX   0
CL1   5    1.176541    0.586533    0.619841    21.00000    0.03730    0.04460 =
         0.03867    0.01777    0.00674    0.01784
CL2   5    1.057389    0.704888    0.555208    21.00000    0.05484    0.04218 =
         0.06826    0.00522   -0.00668    0.02959
PART 2 -21
C30A  1    1.142750    0.726369    0.458883   -21.00000    0.05335    0.05511 =
         0.05348    0.02338    0.01399    0.02803
AFIX  23
H30A  2    1.207287    0.771340    0.438996   -21.00000   -1.20000
H30B  2    1.085921    0.663409    0.396003   -21.00000   -1.20000
AFIX   0
CL1A  5    1.181915    0.666277    0.538132   -21.00000    0.03730    0.04460 =
         0.03867    0.01777    0.00674    0.01784
CL2A  5    1.088869    0.820902    0.539197   -21.00000    0.05484    0.04218 =
         0.06826    0.00522   -0.00668    0.02959
PART 0

HKLF 4


REM  glo10853.res in P-1
REM wR2 = 0.1458, GooF = S = 1.015, Restrained GooF = 1.015 for all data
REM R1 = 0.0547 for 5904 Fo > 4sig(Fo) and 0.0968 for all 9032 data
REM 600 parameters refined using 49 restraints

END

WGHT      0.0658      0.9770

REM Instructions for potential hydrogen bonds
EQIV $1 -x+1, -y+1, -z+1
HTAB C15A Cl2A_$1
EQIV $2 -x+1, -y, -z
HTAB C17B O1A_$2
HTAB C30A N2B

REM Highest difference peak  0.629,  deepest hole -0.717,  1-sigma level  0.064
Q1    1   0.5375  0.3819  0.3385  11.00000  0.05    0.33
Q2    1   1.0202  0.6196  0.5528  11.00000  0.05    0.32
Q3    1   0.8208  0.3180 -0.0692  11.00000  0.05    0.31
Q4    1   0.8814  0.4406  0.1239  11.00000  0.05    0.28
Q5    1   0.5188  0.3836  0.7467  11.00000  0.05    0.27
Q6    1   1.1510  0.4999  0.6125  11.00000  0.05    0.27
Q7    1   0.3168  0.2260  1.0272  11.00000  0.05    0.26
Q8    1   0.3480  0.0746  0.6633  11.00000  0.05    0.26
Q9    1   0.7026  0.3590 -0.0152  11.00000  0.05    0.26
Q10   1   0.2791  0.2583  1.2054  11.00000  0.05    0.26
;
_shelx_res_checksum               35604
_shelx_hkl_file
;
   0   2   0   65.89    5.40
   0   2   0   74.79    6.30
   0   2   0   50.99    5.50
   0   2   0   60.79    6.00
   0  -2   0   68.59    5.80
   0  -2   0   64.09    5.30
   0  -2   0   54.09    5.60
   0  -2   0   52.79    5.60
   0  -2   0   76.09    6.40
   0   3   0  201.68   14.40
   0   3   0  225.38   15.70
   0   3   0  187.98   14.60
   0  -3   0  188.88   14.50
   0  -3   0  192.08   14.50
   0  -3   0  235.38   14.30
   0  -3   0  244.08   15.40
   0   4   0    1.00    3.40
   0   4   0    2.90    3.50
   0   4   0    5.10    3.20
   0   4   0    2.80    3.10
   0  -4   0    4.70    3.40
   0  -4   0    2.30    3.50
   0  -4   0    3.00    4.90
   0  -4   0    5.20    3.40
   0  -4   0    3.60    3.00
   0   5   0    8.50    4.30
   0   5   0   10.40    4.40
   0   5   0    6.80    4.60
   0   5   0   15.30    4.40
   0  -5   0   12.00    6.10
   0  -5   0    5.90    4.40
   0  -5   0   21.60    4.90
   0  -5   0    5.80    4.60
   0  -5   0   15.70    4.20
   0  -5   0    8.50    4.50
   0   6   0    7.40    6.70
   0   6   0    7.50    4.80
   0   6   0    3.00    4.60
   0   6   0   12.90    4.50
   0  -6   0   13.30    4.70
   0  -6   0    1.10    4.40
   0  -6   0    5.10    3.80
   0  -6   0   15.20    6.30
   0  -6   0    0.20    4.20
   0  -6   0   10.90    5.10
   0   7   0  370.56   27.40
   0   7   0  368.26   27.50
   0   7   0  409.66   26.90
   0   7   0  407.56   27.10
   0  -7   0  383.56   28.30
   0  -7   0  384.16   27.30
   0  -7   0  443.76   27.00
   0  -7   0  385.46   27.10
   0  -7   0  391.26   26.70
   0  -7   0  406.86   27.60
   0   8   0    5.50    4.80
   0   8   0    0.10    4.90
   0   8   0   12.80    5.00
   0   8   0   17.60    5.10
   0  -8   0    7.40    4.30
   0  -8   0    7.10    5.00
   0  -8   0    9.00    5.00
   0  -8   0    9.90    7.00
   0  -8   0   13.10    4.80
   0  -8   0   14.10    5.90
   0   9   0   64.19    8.90
   0   9   0   46.90    8.50
   0   9   0   66.79    7.90
   0   9   0   59.29    8.20
   0  -9   0   78.29    8.30
   0  -9   0   80.99   12.20
   0  -9   0   63.19    9.70
   0  -9   0   72.09    8.10
   0  -9   0   81.59    9.20
   0  -9   0   58.79   10.20
   0  10   0    2.90    6.50
   0  10   0   -5.10    6.40
   0  10   0    1.00    5.60
   0  10   0    0.10    6.80
   0 -10   0    0.00    6.80
   0 -10   0    7.80    5.90
   0 -10   0    4.00    6.00
   0 -10   0   13.10    8.80
   0 -10   0    3.70    5.70
   0 -10   0    8.70    7.30
   0  11   0   18.50   12.30
   0  11   0   32.50    6.90
   0  11   0   32.20    7.50
   0  11   0   32.40    8.60
   0 -11   0   26.60    7.20
   0 -11   0   14.50    8.30
   0 -11   0   32.60    7.30
   0 -11   0   19.00    6.80
   0 -11   0   31.60    8.60
   0  12   0   -1.30    8.90
   0  12   0   11.00    6.10
   0  12   0    4.20    7.30
   0 -12   0    3.40    8.60
   0 -12   0   12.90    8.40
   0 -12   0   13.10    7.00
   0 -12   0    4.50   12.70
   0 -12   0   30.10    7.40
   0 -12   0   17.30    7.10
   0  13   0   33.70    8.10
   0  13   0   52.19   12.10
   0  13   0   41.00    9.00
   0 -13   0   36.80    9.30
   0 -13   0   31.60    9.90
   0 -13   0   46.00    8.80
   0 -13   0   47.70   11.30
   0 -13   0   41.00    8.90
   0  14   0   -0.30    7.20
   0  14   0   -2.20    8.50
   0 -14   0   -3.10    7.70
   0 -14   0   13.70    7.80
   0 -14   0   -8.30   17.30
   0 -14   0   -4.20    8.10
   1 -14   0    3.90    8.00
   1 -14   0   13.40    9.20
  -1  14   0   10.80    7.40
   1 -13   0    7.20    7.00
   1 -13   0    6.10    8.50
   1 -13   0    4.00    8.10
   1 -13   0    7.20    6.80
   1 -13   0   -0.10    9.30
  -1  13   0   11.40    9.30
  -1  13   0    7.20    6.50
   1 -12   0   -3.40    6.40
   1 -12   0    3.30    8.30
   1 -12   0    6.10    6.50
   1 -12   0    3.80   11.50
   1 -12   0   15.60    8.60
  -1  12   0    1.70    8.10
  -1  12   0    4.30    6.10
   1 -11   0   12.60    5.80
   1 -11   0   -2.70    7.30
   1 -11   0   10.10    6.50
   1 -11   0    2.50    6.00
   1 -11   0   12.30    7.40
  -1  11   0   -0.50    7.10
  -1  11   0    6.00    6.10
  -1  11   0   11.90    6.10
  -1  11   0    7.80    7.50
   1 -10   0   11.30    6.10
   1 -10   0   14.40    7.00
   1 -10   0   13.20    8.60
   1 -10   0   16.20    6.60
   1 -10   0    9.30    6.60
  -1  10   0   15.10    6.80
  -1  10   0   12.20    5.80
  -1  10   0   15.30    7.10
  -1  10   0    2.00    6.00
   1  -9   0    5.50    5.60
   1  -9   0   -3.40    5.60
   1  -9   0    1.10    5.00
   1  -9   0   -2.40    7.30
   1  -9   0   -2.60    5.40
  -1   9   0    4.10    5.30
  -1   9   0    4.30    5.30
  -1   9   0    3.90    4.90
   1  -8   0  421.06   30.60
   1  -8   0  480.25   30.50
   1  -8   0  422.36   31.60
   1  -8   0  437.06   30.30
   1  -8   0  447.66   30.70
   1  -8   0  438.36   29.80
  -1   8   0  448.26   31.00
  -1   8   0  419.96   30.90
  -1   8   0  486.85   30.30
  -1   8   0  440.46   30.00
   1  -7   0   49.50    5.90
   1  -7   0   72.79    7.70
   1  -7   0   65.59    7.50
   1  -7   0   65.89    8.60
   1  -7   0   60.89    7.00
   1  -7   0   60.99    6.80
  -1   7   0   72.39    6.90
  -1   7   0   57.09    7.20
  -1   7   0   65.39    7.10
  -1   7   0   56.69    7.10
   1  -6   0  249.08   17.60
   1  -6   0  232.68   18.60
   1  -6   0  243.78   17.50
   1  -6   0  247.28   17.60
  -1   6   0  240.38   16.90
  -1   6   0  219.38   17.60
  -1   6   0  233.28   17.20
  -1   6   0  251.77   17.90
   1  -5   0   -3.50    3.70
   1  -5   0    2.20    4.50
   1  -5   0    0.70    5.70
   1  -5   0    3.60    3.90
  -1   5   0   -4.60    3.90
  -1   5   0    5.20    4.10
  -1   5   0   -4.60    3.60
   1  -4   0  870.71   59.29
   1  -4   0  954.80   59.49
   1  -4   0  910.61   59.29
   1  -4   0  933.41   59.79
  -1   4   0  960.40   59.59
  -1   4   0  907.81   59.39
  -1   4   0  890.41   59.19
   1  -3   0   60.89    6.30
   1  -3   0   58.39    6.20
   1  -3   0   64.19    6.50
   1  -3   0   92.19    8.40
  -1   3   0   59.59    6.10
  -1   3   0   69.89    6.40
  -1   3   0   56.19    6.40
   1  -2   0 3355.46  227.28
   1  -2   0 3733.23  227.48
   1  -2   0 3494.85  227.28
  -1   2   0 3407.86  227.28
  -1   2   0 3550.74  227.38
  -1   2   0 3851.01  227.48
  -1   1   0    6.20    1.30
   1   1   0   21.90    2.60
   1   1   0   20.90    2.40
   1   1   0   24.00    3.10
   1   1   0   20.00    2.40
  -1  -1   0   16.50    2.40
  -1  -1   0   23.00    3.30
  -1  -1   0   19.70    2.80
  -1  -1   0   24.20    2.40
   1   2   0  404.76   28.50
   1   2   0  428.46   28.10
   1   2   0  421.96   28.10
   1   2   0  412.36   28.00
  -1  -2   0  482.95   28.30
  -1  -2   0  435.06   28.00
  -1  -2   0  432.46   28.10
  -1  -2   0  431.46   28.50
  -1  -2   0  415.66   28.00
   1   3   0  252.87   17.20
   1   3   0  247.18   18.00
   1   3   0  233.88   17.00
   1   3   0  253.97   17.10
   1   3   0  280.27   17.40
  -1  -3   0  267.07   17.10
  -1  -3   0  260.17   17.60
  -1  -3   0  229.98   17.20
  -1  -3   0  239.58   17.10
  -1  -3   0  242.28   17.90
   1   4   0  225.48   15.00
   1   4   0  197.58   14.60
   1   4   0  200.88   14.50
   1   4   0  199.88   16.00
   1   4   0  192.08   14.80
  -1  -4   0  204.68   14.10
  -1  -4   0  218.48   14.70
  -1  -4   0  191.78   14.70
  -1  -4   0  207.58   15.70
  -1  -4   0  197.08   14.50
  -1  -4   0  197.28   15.30
   1   5   0   26.70    5.10
   1   5   0   23.20    5.70
   1   5   0   26.10    5.40
  -1  -5   0   24.10    4.60
  -1  -5   0   12.00    6.00
  -1  -5   0   33.40    6.80
  -1  -5   0   33.20    4.90
  -1  -5   0   28.80    5.30
  -1  -5   0   23.80    5.10
   1   6   0   -0.50    4.40
   1   6   0    2.10    4.40
   1   6   0    7.20    4.20
   1   6   0    0.90    4.20
  -1  -6   0   -3.70    5.10
  -1  -6   0   -3.60    4.00
  -1  -6   0    1.00    3.80
  -1  -6   0   -5.70    3.70
  -1  -6   0    3.40    5.70
  -1  -6   0    2.00    4.40
   1   7   0   22.90    5.00
   1   7   0   19.70    5.40
   1   7   0   27.50    5.70
   1   7   0   20.90    5.20
  -1  -7   0   27.70    5.40
  -1  -7   0   23.10    5.00
  -1  -7   0   25.20    4.80
  -1  -7   0   21.50    6.30
  -1  -7   0   25.80    4.80
   1   8   0  159.88   14.30
   1   8   0  170.28   15.40
   1   8   0  172.48   15.30
   1   8   0  191.78   14.70
  -1  -8   0  174.28   16.90
  -1  -8   0  195.68   14.70
  -1  -8   0  192.18   13.90
  -1  -8   0  167.98   15.80
  -1  -8   0  193.88   17.20
  -1  -8   0  175.18   18.40
   1   9   0  141.99   15.00
   1   9   0  161.18   13.90
   1   9   0  179.58   15.40
   1   9   0  176.88   14.50
  -1  -9   0  168.38   17.40
  -1  -9   0  177.68   14.00
  -1  -9   0  153.68   15.30
  -1  -9   0  138.79   14.00
  -1  -9   0  158.28   15.10
   1  10   0    5.00    7.10
   1  10   0   13.20    6.00
   1  10   0   29.20    7.80
   1  10   0   15.40    7.20
  -1 -10   0   11.20    6.70
  -1 -10   0   21.50    8.00
  -1 -10   0   16.00    6.40
  -1 -10   0   11.20    9.70
  -1 -10   0    8.60   10.10
   1  11   0   24.40    9.20
   1  11   0   46.30    9.30
   1  11   0   29.70    7.10
   1  11   0   30.00    8.30
  -1 -11   0   35.50    9.40
  -1 -11   0   13.70   13.40
  -1 -11   0   40.00    7.80
  -1 -11   0   20.30    8.50
  -1 -11   0   29.60    7.70
   1  12   0    1.50    6.50
   1  12   0    0.90    7.50
   1  12   0    5.20    9.60
  -1 -12   0   11.90    7.50
  -1 -12   0   16.10    8.80
  -1 -12   0    7.60    6.90
  -1 -12   0   12.20    6.80
  -1 -12   0   20.80    9.80
   1  13   0   12.50    7.20
   1  13   0    2.30    8.10
  -1 -13   0    1.30    8.90
  -1 -13   0   15.50    7.70
  -1 -13   0   10.20    8.20
   2 -14   0   16.10    7.80
   2 -14   0    8.70    7.90
   2 -14   0   36.40    9.90
  -2  14   0   21.10    7.60
   2 -13   0   16.60    9.70
   2 -13   0   17.90    8.70
   2 -13   0   21.90    7.90
   2 -13   0   17.40    7.10
  -2  13   0   12.20    9.10
  -2  13   0   17.90    6.90
   2 -12   0    2.80    6.50
   2 -12   0    7.70    7.30
   2 -12   0    1.60    7.40
   2 -12   0    1.80    8.10
  -2  12   0   -4.50    5.60
  -2  12   0  -10.60    7.80
   2 -11   0  -10.60    5.60
   2 -11   0   -6.70    6.60
   2 -11   0    4.20    6.90
   2 -11   0   -8.40    6.70
  -2  11   0    1.00    5.60
  -2  11   0  -12.20    6.10
  -2  11   0   -5.50    6.70
   2 -10   0    7.80    7.90
   2 -10   0   23.20    6.80
   2 -10   0   11.70    5.70
   2 -10   0    8.90    6.50
   2 -10   0   17.40    6.80
  -2  10   0   14.00    6.60
  -2  10   0   17.40    6.40
  -2  10   0   15.70    5.90
   2  -9   0    3.60    5.30
   2  -9   0    2.30    7.00
   2  -9   0   -6.20    5.70
   2  -9   0    8.90    5.00
   2  -9   0    1.10    5.30
  -2   9   0    3.80    4.70
  -2   9   0    0.00    4.90
  -2   9   0    1.10    5.10
   2  -8   0 1211.28   78.09
   2  -8   0 1197.08   78.29
   2  -8   0 1237.38   77.99
   2  -8   0 1150.88   78.69
  -2   8   0 1202.38   77.79
  -2   8   0 1215.98   80.39
  -2   8   0 1175.88   78.49
   2  -7   0   -1.30    5.80
   2  -7   0    3.60    4.50
   2  -7   0    5.90    4.30
   2  -7   0    7.30    4.40
  -2   7   0    0.70    4.20
  -2   7   0    0.20    4.40
  -2   7   0    7.60    4.10
   2  -6   0   66.09    7.10
   2  -6   0   68.29    7.60
   2  -6   0   77.09    9.30
   2  -6   0   79.69    7.50
  -2   6   0   71.49    7.80
  -2   6   0   67.19    7.30
  -2   6   0   76.79    7.30
   2  -5   0   21.30    4.50
   2  -5   0   23.10    4.30
   2  -5   0   30.60    6.50
   2  -5   0   22.70    4.20
  -2   5   0   21.30    4.30
  -2   5   0   20.60    4.90
  -2   5   0   19.70    4.10
   2  -4   0  157.98   11.70
   2  -4   0  169.88   12.00
   2  -4   0  159.28   11.70
   2  -4   0  157.48   13.10
  -2   4   0  153.48   12.10
  -2   4   0  163.08   11.80
  -2   4   0  160.98   11.60
   2  -3   0  640.14   43.40
   2  -3   0  640.84   43.30
   2  -3   0  691.33   43.60
  -2   3   0  677.93   43.40
  -2   3   0  725.53   43.70
  -2   3   0  656.73   43.30
   2  -2   0   69.79    5.80
   2  -2   0   73.79    6.20
  -2   2   0   73.99    6.20
   2  -1   0 2511.35  183.28
   2  -1   0 2391.76  162.98
  -2   1   0 2735.33  183.28
  -2   1   0 2409.06  163.48
   2   0   0  690.83   44.40
   2   1   0   77.69    6.40
   2   1   0   86.59    7.10
   2   1   0   78.79    6.50
  -2  -1   0   87.59    6.40
  -2  -1   0   90.39    7.10
  -2  -1   0   80.09    6.50
   2   2   0 1891.11  127.49
   2   2   0 2154.38  127.59
   2   2   0 1993.30  127.39
   2   2   0 1972.40  127.39
   2   2   0 1954.30  127.29
  -2  -2   0 2099.79  127.29
  -2  -2   0 1989.10  127.59
  -2  -2   0 1993.80  127.39
  -2  -2   0 1873.51  127.29
   2   3   0  114.39    9.10
   2   3   0  106.89   10.50
   2   3   0   83.89    9.50
   2   3   0  107.39    8.90
   2   3   0  110.19    9.30
  -2  -3   0  104.09    8.90
  -2  -3   0  113.69   10.20
  -2  -3   0  138.69    9.70
  -2  -3   0  110.39    9.20
  -2  -3   0  126.39    9.20
   2   4   0   30.80    6.90
   2   4   0   27.70    5.20
   2   4   0   45.10    5.80
   2   4   0   37.70    5.50
  -2  -4   0   39.60    6.80
  -2  -4   0   32.90    5.20
  -2  -4   0   33.40    5.30
  -2  -4   0   40.40    6.30
  -2  -4   0   33.00    5.20
   2   5   0  665.73   42.30
   2   5   0  654.63   41.90
   2   5   0  643.14   42.10
   2   5   0  612.34   42.90
   2   5   0  617.34   42.20
  -2  -5   0  626.54   42.10
  -2  -5   0  674.83   42.60
  -2  -5   0  669.63   42.00
  -2  -5   0  611.54   41.90
  -2  -5   0  589.24   42.70
   2   6   0   -8.90    3.70
   2   6   0   -5.60    4.30
   2   6   0    1.50    4.30
   2   6   0    5.70    4.40
  -2  -6   0    3.70    4.10
  -2  -6   0    1.00    5.10
  -2  -6   0    1.20    5.90
  -2  -6   0    3.70    7.70
  -2  -6   0   -0.20    4.10
   2   7   0    9.30    5.30
   2   7   0   13.00    5.50
   2   7   0   11.70    5.30
   2   7   0   15.00    4.80
  -2  -7   0   10.30    6.80
  -2  -7   0   14.40    7.40
  -2  -7   0   28.70    6.70
  -2  -7   0   27.90    5.10
  -2  -7   0   17.00    9.40
   2   8   0   28.90    7.00
   2   8   0   30.50    5.80
   2   8   0   17.40    6.20
   2   8   0   22.50    6.60
  -2  -8   0   27.50    6.60
  -2  -8   0   27.20    6.30
  -2  -8   0   27.10    8.40
  -2  -8   0   32.60    7.60
  -2  -8   0   28.00    6.20
   2   9   0   -0.80    6.20
   2   9   0  -13.00    6.50
   2   9   0    7.00    6.50
   2   9   0   -3.80    5.30
  -2  -9   0    7.70    6.10
  -2  -9   0   -7.60    5.60
  -2  -9   0   17.70    7.50
  -2  -9   0   -4.70    9.10
  -2  -9   0    0.20    6.50
   2  10   0    9.50    5.90
   2  10   0    9.60    7.30
   2  10   0    9.10    7.90
   2  10   0    4.90    7.30
  -2 -10   0   19.60    7.00
  -2 -10   0   16.00    6.90
  -2 -10   0    1.50    7.50
  -2 -10   0    9.50    7.60
  -2 -10   0    5.30   10.40
   2  11   0   46.80    8.30
   2  11   0   62.09   10.70
   2  11   0   47.60    9.30
   2  11   0   33.30    9.90
  -2 -11   0   53.79    8.50
  -2 -11   0   61.99   14.00
  -2 -11   0   44.70    8.90
  -2 -11   0   42.70    9.90
   2  12   0   30.80    8.80
   2  12   0   30.00    7.60
   2  12   0   17.10   10.20
  -2 -12   0   28.40    9.90
  -2 -12   0   35.40    8.70
  -2 -12   0   39.10   10.50
  -2 -12   0   21.50    7.90
   2  13   0    6.70    9.00
  -2 -13   0   13.10   10.20
  -2 -13   0   19.40    7.90
   3 -15   0   55.39   10.70
   3 -15   0   28.90    9.00
   3 -15   0   11.70    9.00
  -3  15   0   38.90    8.60
   3 -14   0   12.30    7.40
   3 -14   0   15.50    9.50
   3 -14   0    8.10    8.00
  -3  14   0   21.70    7.30
   3 -13   0   -5.70    7.60
   3 -13   0   -3.90    6.30
   3 -13   0    4.50    7.50
  -3  13   0    9.10    8.50
  -3  13   0   -5.50    6.10
   3 -12   0    2.00    6.20
   3 -12   0    9.70    7.90
   3 -12   0   -6.80    7.50
   3 -12   0   15.90    7.40
  -3  12   0   15.70    6.30
   3 -11   0   -5.60    5.60
   3 -11   0   -1.30    6.80
   3 -11   0   -1.90    7.00
  -3  11   0    3.90    6.80
  -3  11   0   -0.40    5.70
   3 -10   0   16.30    6.00
   3 -10   0   24.30    7.50
   3 -10   0   24.50    8.90
   3 -10   0   27.50    6.60
   3 -10   0   22.00    6.70
  -3  10   0   21.10    6.70
  -3  10   0   35.70    6.30
  -3  10   0   26.90    7.20
   3  -9   0    9.70    4.90
   3  -9   0   17.50    5.60
   3  -9   0    2.60    5.00
   3  -9   0    1.20    6.90
  -3   9   0    5.00    5.50
  -3   9   0    9.00    4.70
  -3   9   0    6.60    5.20
   3  -8   0   15.00    7.10
   3  -8   0   10.20    4.70
   3  -8   0    8.50    4.40
   3  -8   0   11.70    4.90
  -3   8   0   21.30    5.50
  -3   8   0   11.80    4.20
  -3   8   0    7.00    7.40
   3  -7   0    2.30    4.00
   3  -7   0    2.70    6.20
   3  -7   0    1.20    4.10
   3  -7   0    3.00    4.30
  -3   7   0    1.40    4.20
  -3   7   0   -4.30    3.70
  -3   7   0    5.40    4.70
   3  -6   0  252.27   17.20
   3  -6   0  234.78   16.80
   3  -6   0  232.18   16.90
  -3   6   0  217.18   17.20
  -3   6   0  232.28   16.60
  -3   6   0  217.58   16.90
   3  -5   0  650.93   42.50
   3  -5   0  656.53   42.20
   3  -5   0  645.94   42.20
   3  -5   0  677.23   43.00
  -3   5   0  607.44   42.20
  -3   5   0  629.14   42.00
  -3   5   0  650.53   42.60
   3  -4   0   15.20    3.80
   3  -4   0   20.10    3.30
   3  -4   0   13.40    3.20
  -3   4   0   15.50    3.30
  -3   4   0   10.80    3.80
  -3   4   0   14.00    3.10
   3  -3   0   27.90    4.20
   3  -3   0   41.60    3.90
  -3   3   0   34.70    4.30
   3  -2   0 2189.38  140.09
   3  -1   0   92.39    6.70
  -3   1   0   79.29    6.60
   3   0   0 1263.67   80.49
  -3   0   0 1247.18   80.49
   3   1   0 1459.55   95.29
   3   1   0 1484.65   95.09
   3   1   0 1496.05   95.09
  -3  -1   0 1575.04   94.99
  -3  -1   0 1431.06   95.09
  -3  -1   0 1469.85   95.29
   3   2   0   38.70    5.40
   3   2   0   47.50    5.30
   3   2   0   32.60    4.20
   3   2   0   38.30    4.80
   3   2   0   34.50    4.10
  -3  -2   0   44.50    4.30
  -3  -2   0   37.30    4.30
  -3  -2   0   45.50    5.00
  -3  -2   0   43.30    5.70
   3   3   0   10.30    5.60
   3   3   0    3.70    4.90
   3   3   0    6.40    4.70
   3   3   0    3.70    4.00
  -3  -3   0   13.40    4.20
  -3  -3   0    5.50    3.90
  -3  -3   0   13.10    6.00
  -3  -3   0   11.90    4.10
   3   4   0  484.45   30.50
   3   4   0  429.26   30.00
   3   4   0  447.96   29.70
   3   4   0  415.36   30.10
  -3  -4   0  418.66   30.80
  -3  -4   0  460.85   30.00
  -3  -4   0  427.06   29.90
  -3  -4   0  477.45   29.90
   3   5   0   11.20    4.40
   3   5   0    1.30    4.10
   3   5   0    2.10    6.10
   3   5   0   -1.10    4.20
   3   5   0    0.70    3.70
  -3  -5   0    4.70    6.10
  -3  -5   0    5.30    4.00
  -3  -5   0    2.20    4.90
  -3  -5   0    1.00    4.20
  -3  -5   0    1.50    4.20
   3   6   0   -1.90    3.80
   3   6   0    5.70    5.00
   3   6   0    3.50    4.60
   3   6   0    4.30    4.80
  -3  -6   0   -0.40    6.40
  -3  -6   0    2.10    5.10
  -3  -6   0    7.60    6.50
  -3  -6   0    0.90    5.30
  -3  -6   0   -1.50    8.00
   3   7   0   -3.10    5.30
   3   7   0    0.70    5.60
   3   7   0    0.20    4.60
   3   7   0    1.30    5.20
  -3  -7   0    2.80    4.90
  -3  -7   0   -8.80    4.70
  -3  -7   0    2.30    7.20
  -3  -7   0    3.50    6.00
  -3  -7   0    4.90    5.20
   3   8   0   51.09    8.90
   3   8   0   62.89    9.40
   3   8   0   74.59    7.90
   3   8   0   69.99    8.90
  -3  -8   0   76.69    8.40
  -3  -8   0   64.79    8.70
  -3  -8   0   61.29    9.70
  -3  -8   0   69.49    8.50
  -3  -8   0   56.69   10.70
   3   9   0   11.80    7.20
   3   9   0   20.30    7.40
   3   9   0   16.70    7.30
   3   9   0   15.00    5.70
  -3  -9   0   10.30    6.20
  -3  -9   0   10.30    7.00
  -3  -9   0   11.70    6.50
  -3  -9   0    8.30   10.40
   3  10   0   72.59   11.00
   3  10   0   90.39   11.70
   3  10   0   88.39   11.30
   3  10   0   72.89   10.70
  -3 -10   0   63.89   11.10
  -3 -10   0   74.29   11.00
  -3 -10   0   81.99   10.40
  -3 -10   0   74.89    9.70
   3  11   0   11.10    6.60
   3  11   0    5.80    8.60
   3  11   0   28.80    9.70
  -3 -11   0    6.10    8.60
  -3 -11   0   14.20    9.20
  -3 -11   0    9.00    7.60
  -3 -11   0   20.50    7.40
  -3 -11   0   35.80   13.30
   3  12   0    7.00    7.00
   3  12   0   16.70   10.30
   3  12   0   -6.60    8.80
  -3 -12   0   -7.10    8.50
  -3 -12   0    6.40    7.20
   4 -15   0   10.30   11.40
   4 -15   0   13.60    7.80
   4 -15   0   17.70    7.60
   4 -15   0    6.40    8.80
  -4  15   0   20.50    7.80
   4 -14   0   77.99   11.80
   4 -14   0   76.59   11.20
   4 -14   0   76.49   10.20
  -4  14   0   92.79   10.50
   4 -13   0   18.50    8.40
   4 -13   0   21.70    6.90
   4 -13   0   13.90    8.00
   4 -13   0   23.80   14.30
  -4  13   0   11.20    6.50
  -4  13   0    7.90   14.20
  -4  13   0   11.60    8.30
   4 -12   0    5.90   11.90
   4 -12   0    0.70    6.30
   4 -12   0    2.00    6.00
  -4  12   0   -3.50    5.90
   4 -11   0   91.29   11.40
   4 -11   0   75.99    9.30
   4 -11   0   86.59   12.70
   4 -11   0   96.49   10.90
  -4  11   0   62.79    9.60
  -4  11   0   84.29    9.10
   4 -10   0   80.69    9.70
   4 -10   0   76.49    8.60
   4 -10   0   93.09    9.60
   4 -10   0   83.89   11.30
  -4  10   0   61.69    9.40
  -4  10   0   67.79    9.00
  -4  10   0   88.09    8.70
   4  -9   0   90.19    8.90
   4  -9   0   80.79    8.90
   4  -9   0   78.89    8.20
   4  -9   0   74.19   10.30
  -4   9   0   86.89    8.80
  -4   9   0   65.29    8.90
  -4   9   0   79.79    8.60
   4  -8   0  276.77   18.20
   4  -8   0  222.38   18.40
   4  -8   0  255.57   18.30
  -4   8   0  264.67   17.90
  -4   8   0  243.08   18.30
  -4   8   0  228.78   18.60
   4  -7   0   66.59    7.30
   4  -7   0   49.99    6.20
   4  -7   0   56.09    6.50
   4  -7   0   63.89    8.60
  -4   7   0   51.99    7.10
  -4   7   0   63.39    6.60
  -4   7   0   59.59    6.20
   4  -6   0   48.90    7.80
   4  -6   0   40.00    6.20
   4  -6   0   45.10    5.50
   4  -6   0   34.80    5.30
  -4   6   0   31.10    5.80
  -4   6   0   28.60    4.90
  -4   6   0   47.30    5.50
   4  -5   0  275.57   20.30
   4  -5   0  277.17   19.10
  -4   5   0  267.87   18.90
  -4   5   0  284.87   19.10
  -4   5   0  276.87   19.70
   4  -4   0 1381.56   88.19
   4  -4   0 1322.87   88.59
  -4   4   0 1418.66   88.59
   4  -3   0   30.90    4.40
   4  -2   0 2157.58  176.28
  -4   2   0 1807.22  135.59
  -4   2   0 2198.68  171.78
   4  -1   0   74.69    6.30
  -4   1   0   72.69    6.40
   4   0   0  499.85   32.90
  -4   0   0  503.75   32.90
   4   1   0   -5.60    2.40
   4   1   0   -0.50    2.50
   4   1   0    4.20    3.70
  -4  -1   0    1.90    2.40
  -4  -1   0    0.10    3.30
  -4  -1   0    2.10    2.60
   4   2   0  243.78   16.10
   4   2   0  201.98   15.80
   4   2   0  216.88   15.10
   4   2   0  210.28   15.30
  -4  -2   0  207.68   15.30
  -4  -2   0  213.58   15.70
  -4  -2   0  221.98   15.00
   4   3   0  496.95   31.30
   4   3   0  471.35   31.90
   4   3   0  444.96   32.10
   4   3   0  478.95   32.00
   4   3   0  472.05   31.60
  -4  -3   0  459.75   31.70
  -4  -3   0  468.25   31.50
  -4  -3   0  522.45   31.40
  -4  -3   0  435.56   32.20
   4   4   0   31.60    5.00
   4   4   0   18.60    4.30
   4   4   0   26.80    6.60
   4   4   0   26.40    5.70
   4   4   0   19.50    5.40
  -4  -4   0   27.20    4.90
  -4  -4   0   28.90    6.70
  -4  -4   0   25.90    5.20
  -4  -4   0   27.90    4.60
   4   5   0    3.80    6.00
   4   5   0   -1.10    3.60
   4   5   0   -0.10    4.60
   4   5   0    1.90    4.10
   4   5   0   -2.10    4.40
  -4  -5   0   -2.60    3.90
  -4  -5   0   -2.10    6.20
  -4  -5   0    3.30    4.90
  -4  -5   0   -8.80    6.00
   4   6   0  125.89   10.80
   4   6   0  128.79   11.90
   4   6   0  112.59   11.70
   4   6   0  116.29   12.10
  -4  -6   0  137.39   11.00
  -4  -6   0  106.29   11.30
  -4  -6   0  132.59   11.70
   4   7   0   26.30    7.10
   4   7   0   37.00    7.40
   4   7   0   41.70    7.80
   4   7   0   34.80    6.10
  -4  -7   0   41.60    6.60
  -4  -7   0   40.50    7.00
  -4  -7   0   39.20    9.40
  -4  -7   0   35.10    6.70
   4   8   0  177.18   15.70
   4   8   0  181.08   17.50
   4   8   0  172.28   14.20
   4   8   0  161.98   16.00
  -4  -8   0  152.48   14.50
  -4  -8   0  145.69   16.40
  -4  -8   0  175.78   15.20
  -4  -8   0  176.98   15.50
   4   9   0   17.70    7.60
   4   9   0    6.60    7.70
   4   9   0   -1.30    8.10
   4   9   0   -7.50    7.40
  -4  -9   0    3.90    7.00
  -4  -9   0   -3.50    9.70
  -4  -9   0    0.40    7.10
  -4  -9   0    4.40    6.10
   4  10   0   38.30    7.30
   4  10   0   52.19    9.80
   4  10   0   35.60    9.00
   4  10   0   21.20    9.20
  -4 -10   0   29.20    9.30
  -4 -10   0   22.90    8.40
  -4 -10   0   39.50    7.80
   4  11   0   59.09    8.70
   4  11   0   54.59   11.60
   4  11   0   43.20   10.30
  -4 -11   0   46.70    8.80
   4  12   0   -4.90    8.70
   4  12   0   12.80    6.80
   4  12   0   10.80   10.90
  -4 -12   0    6.30    7.30
   5 -15   0    5.00    7.30
   5 -15   0   -3.90    6.60
   5 -15   0   -1.00    8.70
  -5  15   0   -2.30    6.50
   5 -14   0   45.90    9.70
   5 -14   0   40.00   10.10
   5 -14   0   34.20    8.60
   5 -14   0   54.79    8.50
  -5  14   0   61.09    8.60
   5 -13   0   -3.60    6.20
   5 -13   0   -4.10    6.20
   5 -13   0   -0.30   11.80
   5 -13   0    2.40    7.70
  -5  13   0   11.40    6.10
  -5  13   0    0.90    7.60
  -5  13   0   -0.60    5.80
   5 -12   0  145.09   13.70
   5 -12   0  131.99   14.30
   5 -12   0  172.38   15.50
  -5  12   0  139.29   13.30
  -5  12   0  101.59   18.80
   5 -11   0    6.10    8.80
   5 -11   0    8.10    5.50
   5 -11   0    5.50    6.30
  -5  11   0    2.60    6.10
  -5  11   0    9.60    5.60
   5 -10   0    1.30    7.60
   5 -10   0   -2.10    5.30
   5 -10   0   -1.80    4.70
  -5  10   0    0.60    5.80
  -5  10   0    5.90    5.50
  -5  10   0  -10.20    4.60
   5  -9   0   21.40    5.80
   5  -9   0   10.40    4.60
   5  -9   0   30.90    8.20
  -5   9   0    9.40    5.60
  -5   9   0   10.50    4.80
  -5   9   0   25.00    4.90
   5  -8   0   18.50    5.20
   5  -8   0   11.60    4.20
   5  -8   0   12.00    6.60
  -5   8   0   12.00    4.40
  -5   8   0   12.60    4.90
  -5   8   0   17.00    4.40
   5  -7   0   25.60    6.90
   5  -7   0   22.90    5.20
   5  -7   0   21.70    4.40
  -5   7   0   21.00    5.40
  -5   7   0   21.60    4.20
  -5   7   0   16.50    4.30
   5  -6   0    7.20    3.70
   5  -6   0   16.40    6.30
   5  -6   0    9.80    3.70
   5  -6   0   12.10    4.70
  -5   6   0    9.10    4.70
  -5   6   0    8.70    4.00
  -5   6   0   26.30    4.20
   5  -5   0  188.48   13.50
   5  -5   0  185.68   13.40
   5  -5   0  176.18   14.30
  -5   5   0  190.78   14.10
   5  -4   0    5.70    4.20
   5  -3   0  806.72   52.59
   5  -2   0   23.70   27.20
   5  -2   0    0.40   11.50
  -5   2   0   25.50   31.60
  -5   2   0   10.90   14.40
   5  -1   0   15.60    3.40
  -5   1   0   17.00    3.50
   5   0   0    7.10    3.90
  -5   0   0    9.60    3.90
   5   1   0  143.99   10.30
   5   1   0  149.99   11.50
   5   1   0  136.59   10.30
  -5  -1   0  130.89   10.50
  -5  -1   0  126.09   11.40
   5   2   0  260.87   18.00
   5   2   0  252.57   18.30
   5   2   0  272.97   19.00
   5   2   0  258.97   19.00
  -5  -2   0  252.07   18.20
  -5  -2   0  253.27   18.90
  -5  -2   0  289.77   18.00
   5   3   0   15.40    4.90
   5   3   0   11.10    4.00
   5   3   0   17.40    5.50
   5   3   0   13.00    4.80
   5   3   0   12.40    3.80
  -5  -3   0    8.70    3.80
  -5  -3   0   14.60    4.10
  -5  -3   0   11.50    4.60
   5   4   0  526.55   33.50
   5   4   0  463.65   33.80
   5   4   0  496.55   34.20
   5   4   0  481.95   34.40
  -5  -4   0  499.25   34.20
  -5  -4   0  470.25   34.30
  -5  -4   0  541.35   34.20
  -5  -4   0  557.44   33.60
   5   5   0    0.70    5.10
   5   5   0   -8.50    4.60
   5   5   0   -1.50    4.00
   5   5   0    3.40    6.40
   5   5   0  -10.70    4.30
  -5  -5   0    0.20    4.20
  -5  -5   0   -1.70    6.10
  -5  -5   0   -1.80    4.60
  -5  -5   0   -2.30    4.10
   5   6   0  250.87   20.60
   5   6   0  313.57   21.30
   5   6   0  264.07   20.70
   5   6   0  285.77   19.80
  -5  -6   0  293.87   19.90
  -5  -6   0  268.67   20.50
  -5  -6   0  267.47   20.70
  -5  -6   0  257.77   22.40
   5   7   0    2.50    6.70
   5   7   0   -5.50    5.90
   5   7   0   -5.50    5.00
   5   7   0   -3.70    5.70
  -5  -7   0   -2.80    5.50
  -5  -7   0    0.00    5.50
  -5  -7   0    1.30    6.10
  -5  -7   0   -0.60    9.10
   5   8   0   88.99   10.80
   5   8   0   71.79   10.80
   5   8   0   88.39   11.00
  -5  -8   0   75.99   10.00
  -5  -8   0   97.59   10.60
  -5  -8   0   88.29   13.20
  -5  -8   0   83.09    9.40
   5   9   0    7.70    8.20
   5   9   0   22.40    8.50
   5   9   0    8.30    7.70
   5   9   0   15.40    6.20
  -5  -9   0   27.40   11.40
  -5  -9   0   18.50    8.00
  -5  -9   0   19.00    6.70
  -5  -9   0   21.50    7.90
   5  10   0    1.10    8.80
   5  10   0   10.90    6.50
   5  10   0    4.40    8.30
  -5 -10   0   18.60   11.90
  -5 -10   0   12.80    6.80
   5  11   0    1.00    8.90
   5  11   0   16.70   10.60
   5  11   0    0.90    6.40
  -5 -11   0    7.10    7.00
   6 -15   0    5.90    9.10
   6 -15   0   13.20    7.20
   6 -15   0   15.80    8.00
   6 -15   0   18.90   10.80
  -6  15   0   19.90    6.90
   6 -14   0   -1.00    8.20
   6 -14   0   10.40    7.30
   6 -14   0    4.80    6.50
   6 -14   0    0.10    6.50
  -6  14   0    6.80    6.30
   6 -13   0   16.80    6.30
   6 -13   0    9.10   12.10
   6 -13   0    4.50    8.00
   6 -13   0    7.90    6.80
   6 -13   0    9.40    6.40
  -6  13   0    4.70    6.00
  -6  13   0    7.40    7.20
  -6  13   0   -6.90    7.00
   6 -12   0  217.78   18.50
   6 -12   0  226.78   18.10
   6 -12   0  209.98   17.40
   6 -12   0  177.18   21.10
  -6  12   0  221.28   17.20
   6 -11   0   33.90    6.60
   6 -11   0   39.70    7.10
   6 -11   0   38.00    9.50
   6 -11   0   30.50   10.30
  -6  11   0   34.80    6.60
   6 -10   0  170.28   17.20
   6 -10   0  167.88   15.20
   6 -10   0  175.58   14.30
  -6  10   0  165.08   15.40
  -6  10   0  175.38   13.90
  -6  10   0  167.38   14.20
   6  -9   0  127.19   13.30
   6  -9   0  100.89   10.00
   6  -9   0   92.19   10.60
   6  -9   0  110.39   10.10
  -6   9   0   94.99   10.70
  -6   9   0   97.19   10.10
  -6   9   0  103.69    9.70
   6  -8   0  158.98   12.40
   6  -8   0  169.28   13.40
   6  -8   0  147.39   13.20
   6  -8   0  155.78   14.70
  -6   8   0  161.08   12.00
  -6   8   0  154.38   13.30
  -6   8   0  139.19   12.30
   6  -7   0  104.99   10.10
   6  -7   0   90.39    9.10
   6  -7   0   83.19    8.10
   6  -7   0   79.79    8.00
  -6   7   0   80.59    8.90
  -6   7   0   72.59    7.90
   6  -6   0  160.18   13.00
  -6   6   0  161.18   12.70
   6  -5   0   69.89    7.70
   6  -4   0  546.35   36.50
   6  -3   0 2156.48  150.48
   6  -3   0 2115.19  206.78
  -6   3   0 2042.50  153.58
  -6   3   0 2528.75  221.18
  -6   2   0  397.76   26.40
   6  -1   0  176.78   13.10
  -6   1   0  168.28   12.90
   6   0   0  187.48   83.99
   6   0   0  129.99   33.10
  -6   0   0  193.58   99.89
  -6   0   0  172.98   39.70
   6   1   0  409.06   27.70
   6   1   0  433.66   28.50
   6   1   0  431.56   27.50
  -6  -1   0  404.76   28.40
   6   2   0   71.79    7.30
   6   2   0   60.19    6.10
   6   2   0   65.99    5.90
  -6  -2   0   65.99    6.30
  -6  -2   0   72.79    7.40
  -6  -2   0   57.79    6.10
   6   3   0  319.57   23.30
   6   3   0  311.67   23.30
   6   3   0  328.37   22.30
   6   3   0  314.17   22.70
  -6  -3   0  326.47   23.20
  -6  -3   0  337.87   22.70
  -6  -3   0  361.16   22.30
   6   4   0   66.39    8.50
   6   4   0   70.39    7.90
   6   4   0   60.89    8.10
   6   4   0   62.49    7.20
   6   4   0   65.39    6.60
  -6  -4   0   61.59    6.50
  -6  -4   0   71.49    7.80
  -6  -4   0   62.09    6.90
   6   5   0   21.10    6.60
   6   5   0    9.90    6.20
   6   5   0   15.30    4.90
   6   5   0   20.40    7.20
   6   5   0   10.30    5.40
  -6  -5   0   15.00    5.30
  -6  -5   0   15.20    7.10
  -6  -5   0   24.90    6.10
  -6  -5   0   14.30    5.10
   6   6   0   87.59    9.70
   6   6   0   93.79   10.50
   6   6   0   83.29    9.30
   6   6   0   96.49   10.40
  -6  -6   0   86.79    9.40
  -6  -6   0   72.29    9.50
  -6  -6   0   66.59   10.80
  -6  -6   0  101.99    9.10
   6   7   0    9.10    7.40
   6   7   0   23.80    6.30
   6   7   0    7.20    6.80
   6   7   0   23.30    7.20
  -6  -7   0   16.30    6.50
  -6  -7   0   19.60    6.10
  -6  -7   0   21.80    9.00
  -6  -7   0   24.30    7.10
   6   8   0   42.80    6.90
   6   8   0   29.20    8.60
   6   8   0   47.50   11.30
   6   8   0   26.70    8.80
  -6  -8   0   38.70    8.70
  -6  -8   0   36.00    8.30
  -6  -8   0   44.10    7.60
  -6  -8   0   40.70   10.40
   6   9   0    1.50    9.60
   6   9   0    8.30    8.50
   6   9   0    6.30    8.20
   6   9   0    9.80    6.00
  -6  -9   0    7.20    6.40
   6  10   0   10.30    6.40
   6  10   0   15.00    9.30
   6  10   0   13.50    9.60
  -6 -10   0   17.40    7.20
  -6 -10   0   42.70   12.90
   6  11   0  -12.60   15.40
   6  11   0   11.40    6.60
  -6 -11   0   -1.20    6.90
   7 -15   0   37.40   10.40
   7 -15   0   36.90    8.20
   7 -15   0   31.90    8.60
   7 -15   0   18.60   10.10
  -7  15   0   37.40    7.70
   7 -14   0    2.60    6.60
   7 -14   0    2.70    6.10
   7 -14   0   -2.10    6.60
   7 -14   0    7.80    8.70
  -7  14   0    5.60    6.90
   7 -13   0   21.90    6.80
   7 -13   0   16.30    8.80
   7 -13   0   13.20    6.20
   7 -13   0   17.50   12.30
   7 -13   0    7.10    6.80
  -7  13   0    2.00    5.90
  -7  13   0   19.80    6.10
  -7  13   0    1.60    5.90
   7 -12   0    0.00    5.20
   7 -12   0    5.90    5.70
   7 -12   0    5.30   10.10
   7 -12   0   -5.20    6.00
  -7  12   0   -9.50    5.10
   7 -11   0   -2.60    9.60
   7 -11   0   -1.00    8.60
   7 -11   0    1.40    4.90
   7 -11   0    3.90    6.40
  -7  11   0    0.40    4.90
   7 -10   0   73.19    7.90
   7 -10   0   61.89    7.60
   7 -10   0   71.89   11.20
   7 -10   0   68.09    9.00
  -7  10   0   70.49    7.40
  -7  10   0   56.09    7.70
  -7  10   0   57.59    8.80
   7  -9   0   83.59    9.30
   7  -9   0   82.09    8.70
   7  -9   0   79.39   11.90
   7  -9   0   86.39   11.10
  -7   9   0   76.49    8.20
  -7   9   0   67.89    8.80
  -7   9   0   63.29    7.60
   7  -8   0   69.19    7.20
   7  -8   0   91.89   10.10
   7  -8   0   71.99    8.70
   7  -8   0   82.29    8.00
  -7   8   0   68.49    8.40
   7  -7   0    4.40    4.60
   7  -7   0    5.60    5.80
   7  -7   0    2.10    3.20
  -7   7   0    6.80    4.50
   7  -6   0   39.70    6.20
   7  -5   0    6.00    4.40
   7  -4   0    5.50    4.30
   7  -3   0   70.49   47.30
   7  -3   0  148.69   31.00
  -7   3   0  139.79   33.50
  -7   3   0   88.29   53.99
   7  -2   0  217.88   16.00
  -7   2   0  235.48   16.00
   7  -1   0   77.09    8.20
  -7   1   0   85.59    7.80
   7   0   0   58.29    6.50
  -7   0   0   48.10    6.30
   7   1   0   57.19    6.00
   7   1   0   56.49    6.40
   7   1   0   70.99    7.20
  -7  -1   0   79.69    7.30
   7   2   0    7.70    3.60
   7   2   0    0.70    4.60
   7   2   0    6.20    3.30
  -7  -2   0   10.30    3.10
  -7  -2   0    9.80    3.70
  -7  -2   0   17.40    4.80
   7   3   0   -3.50    4.00
   7   3   0   -4.80    5.20
   7   3   0   -2.40    4.70
   7   3   0   -3.60    3.50
  -7  -3   0   -5.10    4.90
  -7  -3   0   -4.40    3.70
   7   4   0    0.50    5.30
   7   4   0    6.40    4.20
   7   4   0   11.50    6.20
   7   4   0    5.30    4.90
  -7  -4   0    4.80    4.40
  -7  -4   0    5.00    5.20
  -7  -4   0    4.90    4.20
   7   5   0  122.39   13.80
   7   5   0  149.79   13.80
   7   5   0  138.09   11.50
   7   5   0  123.49   12.70
  -7  -5   0  130.19   11.40
  -7  -5   0  142.69   13.10
  -7  -5   0  128.99   12.20
   7   6   0   -2.40    6.20
   7   6   0    5.90    6.00
   7   6   0    9.00    4.80
   7   6   0    1.10    6.80
  -7  -6   0    2.70    5.10
   7   7   0   95.89   10.70
   7   7   0   67.79    8.50
  -7  -7   0   70.79   11.80
  -7  -7   0   86.69   10.20
  -7  -7   0   87.99    9.10
   7   8   0   -3.70    5.30
   7   8   0   -1.30    7.90
   7   8   0   11.50    8.10
   7   8   0    0.80    8.30
  -7  -8   0    0.40    5.80
  -7  -8   0    6.90    9.90
   7   9   0   19.40    6.20
   7   9   0   34.10    9.80
   7   9   0    4.40    8.70
  -7  -9   0   10.00    6.60
  -7  -9   0   16.20   11.40
   7  10   0   18.60   11.80
   7  10   0   19.60   10.50
   7  10   0   15.60    6.70
  -7 -10   0   -1.20    6.70
   8 -15   0   25.30    9.10
   8 -15   0   39.00   10.50
   8 -15   0   20.10    7.90
  -8  15   0   23.80    6.90
   8 -14   0   12.90    6.90
   8 -14   0    4.80    7.30
   8 -14   0    4.40    6.20
   8 -14   0   14.40    8.80
  -8  14   0   12.10    6.20
   8 -13   0   75.39   10.90
   8 -13   0   77.39   14.80
   8 -13   0   69.89    9.30
   8 -13   0   80.49    9.30
  -8  13   0   79.19    8.80
   8 -12   0    7.80    5.50
   8 -12   0    8.20    6.60
   8 -12   0   -4.40    5.10
   8 -12   0   -2.70    9.80
  -8  12   0   -2.90    5.20
  -8  12   0   -4.70    4.90
  -8  12   0   -3.70    5.10
   8 -11   0  316.17   23.70
   8 -11   0  284.87   25.20
   8 -11   0  337.77   22.90
   8 -11   0  329.37   22.60
  -8  11   0  295.37   23.70
  -8  11   0  330.07   22.00
  -8  11   0  252.97   22.40
   8 -10   0    3.60    8.60
   8 -10   0   23.80    6.70
   8 -10   0   15.40    5.10
  -8  10   0   13.30    5.30
  -8  10   0   18.50    6.00
   8  -9   0   44.70    9.20
   8  -9   0   44.50    5.90
   8  -9   0   37.40    5.80
   8  -9   0   42.30    7.30
  -8   9   0   31.20    6.90
   8  -8   0  143.59   13.10
   8  -8   0  148.69   14.50
   8  -7   0   -2.70    4.40
   8  -6   0  392.56   27.40
   8  -5   0   13.70    4.70
   8  -4   0   51.89   22.20
   8  -4   0   46.70   69.49
  -8   4   0   58.59   52.99
  -8   4   0   37.50   20.70
   8  -3   0  380.46   41.80
   8  -3   0  544.45  114.39
  -8   3   0  448.86   47.10
  -8   3   0  587.94  127.49
   8  -2   0  177.38   13.00
  -8   2   0  170.68   13.00
   8  -1   0   11.20    4.30
  -8   1   0    7.70    4.00
   8   0   0   57.59    7.00
  -8   0   0   65.19    7.20
   8   1   0    6.60    4.90
   8   1   0   12.70    3.50
   8   1   0    6.60    3.20
  -8  -1   0   -4.70    4.50
   8   2   0    2.60    5.40
   8   2   0    4.70    3.40
   8   2   0    3.70    3.90
  -8  -2   0    2.10    3.80
  -8  -2   0    0.40    5.10
  -8  -2   0    1.40    4.60
   8   3   0   79.89    9.50
   8   3   0   91.49    9.10
   8   3   0   78.89    9.40
   8   3   0   73.39    7.30
  -8  -3   0   72.89    7.50
  -8  -3   0   87.79    9.30
  -8  -3   0   74.09    7.80
   8   4   0    3.90    6.20
   8   4   0    0.30    6.00
   8   4   0    1.80    5.10
   8   4   0    2.80    4.20
  -8  -4   0   -3.50    5.80
  -8  -4   0   -2.40    4.60
  -8  -4   0   -4.80    4.10
   8   5   0    2.80    4.50
   8   5   0   -1.10    5.70
   8   5   0   -7.50    6.50
   8   5   0   19.30    7.30
  -8  -5   0    1.20    4.70
   8   6   0  126.39   12.20
   8   6   0  103.09   12.70
   8   6   0  118.49   12.70
   8   6   0  108.59   10.60
  -8  -6   0  105.29   10.50
   8   7   0   51.09    9.80
   8   7   0   60.99    7.40
   8   7   0   61.99    9.60
   8   7   0   33.40    9.60
  -8  -7   0   73.59   11.50
  -8  -7   0   52.19    8.50
   8   8   0   42.40    7.30
   8   8   0   57.99   10.50
   8   8   0   63.49   10.80
  -8  -8   0   50.19    7.70
   8   9   0   13.20    9.70
   8   9   0   11.80    5.90
   8   9   0   17.20   10.30
  -8  -9   0    4.00    6.50
   9 -15   0    7.90    7.30
   9 -15   0   15.00   11.60
   9 -15   0    0.80   12.30
   9 -15   0   19.80   11.80
  -9  15   0   18.00    6.10
   9 -14   0    1.90    6.80
   9 -14   0   -4.60    5.80
   9 -14   0    5.70    8.80
   9 -14   0    2.40    5.90
  -9  14   0    7.60    5.60
   9 -13   0   54.29    9.50
   9 -13   0   46.90    7.80
   9 -13   0   55.09   13.70
   9 -13   0   35.30    7.10
  -9  13   0   45.60    7.00
   9 -12   0   16.90    7.50
   9 -12   0   14.70    5.70
   9 -12   0   23.50   11.40
   9 -12   0   17.60    6.00
  -9  12   0    7.40    6.00
  -9  12   0   14.40    6.90
  -9  12   0   31.70    6.00
   9 -11   0   13.30    6.60
   9 -11   0   -6.00    4.80
   9 -11   0   -3.10    9.30
   9 -10   0   -3.50    4.40
   9 -10   0   -2.80    5.80
   9 -10   0    8.10    4.60
   9 -10   0    7.30    8.60
   9  -9   0   80.39    9.90
   9  -9   0   96.29   12.10
   9  -8   0   17.40    6.10
   9  -7   0   -0.40    5.20
   9  -6   0   75.59    8.70
   9  -5   0   61.69    7.50
   9  -2   0   38.40    5.60
  -9   2   0   45.00    5.90
   9  -1   0  434.86   29.20
  -9   1   0  419.76   29.10
   9   0   0  139.19   12.50
  -9   0   0  148.29   12.30
   9   1   0    3.20    3.80
   9   1   0    4.30    3.50
   9   1   0   15.40    5.80
  -9  -1   0    8.10    5.50
   9   2   0   32.10    4.60
   9   2   0   35.80    7.10
   9   2   0   23.40    5.10
  -9  -2   0   22.50    6.60
   9   3   0    8.00    4.90
   9   3   0    6.50    6.50
   9   3   0   13.70    4.30
   9   3   0   11.30    6.60
  -9  -3   0   12.20    6.40
  -9  -3   0   13.10    4.00
  -9  -3   0   13.10    5.00
   9   4   0   -2.40    4.30
   9   4   0   -1.60    6.60
   9   4   0    4.60    5.70
   9   4   0    0.90    6.60
  -9  -4   0    0.40    4.20
   9   5   0   39.90    7.60
   9   5   0   31.90    5.70
   9   5   0   33.60    9.20
   9   5   0   38.10    8.60
  -9  -5   0   22.00    5.50
   9   6   0   25.90    5.70
   9   6   0   37.60    9.00
   9   6   0   14.50    8.50
   9   6   0   19.20    7.80
  -9  -6   0   14.60    5.60
   9   7   0   34.00    8.80
   9   7   0   12.00    5.60
   9   7   0   12.00    8.50
  -9  -7   0   10.40    6.20
   9   8   0    3.10    9.50
   9   8   0    6.50    8.90
   9   8   0   13.10    6.00
  -9  -8   0    6.80    5.90
  10 -15   0   29.30    8.90
  10 -15   0   33.80    7.50
  10 -15   0   12.60    7.70
  10 -15   0   45.90   11.00
 -10  15   0   33.50    6.70
  10 -14   0  275.77   23.20
  10 -14   0  256.87   22.60
  10 -14   0  261.17   20.60
  10 -14   0  260.67   21.20
  10 -13   0    1.50    7.10
  10 -13   0    1.90   12.40
  10 -13   0    7.00    5.60
  10 -13   0    2.70    5.70
  10 -12   0   37.60    8.40
  10 -12   0   38.50    8.90
  10 -12   0   38.30   12.30
  10 -12   0   45.60    7.00
  10 -11   0    4.90    6.60
  10 -11   0   17.70    9.80
  10 -11   0   15.70    5.20
  10 -11   0   19.50    5.20
  10 -10   0   90.19   11.20
  10 -10   0  102.69   12.80
  10  -9   0   13.50    6.30
  10  -8   0   -0.10    5.50
  10  -7   0  159.78   14.40
  10  -6   0   55.79    7.90
  10  -5   0   10.70    5.10
  10  -2   0   28.40    5.90
 -10   2   0   42.80    6.30
  10  -1   0   57.39    7.60
 -10   1   0   62.79    7.60
  10   0   0   24.10    6.10
 -10   0   0   27.30    6.30
  10   1   0    6.60    4.20
  10   1   0    7.60    6.10
 -10  -1   0    8.20    5.80
  10   2   0   83.59    8.40
  10   2   0   86.29    9.90
  10   2   0   82.09   10.20
 -10  -2   0   76.69    9.90
  10   3   0   12.20    4.30
  10   3   0    3.80    6.80
  10   3   0   10.70    7.00
  10   3   0    9.30    5.40
  10   4   0   75.29   10.50
  10   4   0   82.49    9.10
  10   4   0   63.29    7.40
 -10  -4   0   61.79    6.90
 -10  -4   0   89.39    9.00
 -10  -4   0   66.29    9.80
  10   5   0   12.40    4.90
  10   5   0   21.70    7.40
  10   5   0   19.00    8.50
  10   5   0   26.40    8.10
 -10  -5   0   13.70    5.00
  10   6   0   47.20    9.10
  10   6   0   29.60    6.00
  10   6   0   40.80    9.60
 -10  -6   0   31.40    6.00
  10   7   0    2.10   11.10
  10   7   0   13.70    6.20
  10   7   0   19.60    9.30
 -10  -7   0   -0.50    5.30
  11 -14   0    6.60    5.80
  11 -14   0   13.20    8.30
  11 -14   0   -2.40    5.70
  11 -13   0   -2.00    7.00
  11 -13   0   -0.30   12.60
  11 -13   0    1.40    5.10
  11 -13   0   -3.40    4.90
  11 -12   0   15.90   11.50
  11 -12   0   28.60    8.00
  11 -11   0  228.68   21.60
  11 -11   0  220.68   19.40
  11 -10   0   13.10    6.50
  11  -9   0   31.80   12.30
  11  -8   0  257.47   20.50
  11  -7   0  137.99   13.60
  11  -6   0  247.48   19.30
  11  -5   0   15.80    6.10
  11  -3   0    0.50    4.30
  11  -2   0   31.20    6.30
 -11   2   0   34.90    6.60
  11  -1   0   11.90    5.80
 -11   1   0   13.00    6.40
  11   0   0    1.70    6.00
 -11   0   0   -0.90    5.90
  11   1   0   12.70    8.10
  11   1   0   13.80    4.80
 -11  -1   0   27.70    7.20
  11   2   0   19.80    7.40
  11   2   0    6.80    7.20
  11   2   0   16.30    4.40
  11   2   0   14.50    5.30
  11   3   0   16.40    6.20
  11   3   0   17.60    8.00
  11   3   0   16.80    5.00
  11   3   0   23.60    8.00
 -11  -3   0   36.30    8.50
  11   4   0   -4.90    4.50
  11   4   0  -10.90    7.40
  11   4   0    5.50    6.20
  11   4   0   -4.20    7.50
 -11  -4   0   -0.20    4.00
  11   5   0   43.10    6.50
  11   5   0   61.59    9.00
  11   5   0   45.40    9.90
 -11  -5   0   27.60    5.70
  11   6   0   34.80    9.00
 -11  -6   0    3.10    4.90
  12 -14   0   34.00   17.20
  12 -13   0   39.50    7.00
  12 -13   0   36.30    9.40
  12 -13   0   33.50    6.80
  12 -13   0   29.90   13.50
  12 -12   0   -4.90   11.40
  12 -12   0   -6.00    6.30
  12 -11   0   52.49    9.30
  12 -10   0   -3.40    5.80
  12  -9   0  166.28   15.60
  12  -8   0    3.50    6.00
  12  -7   0   17.20    6.60
  12  -6   0  156.38   14.60
  12  -5   0    9.80    5.70
  12  -2   0  231.18   18.20
  12  -1   0  166.68   15.70
 -12   1   0  192.78   16.10
  12   0   0    0.20    7.30
 -12   0   0    8.20    7.10
  12   1   0  -15.00    6.30
  12   2   0   13.40    4.40
  12   2   0   20.60    8.60
  12   2   0   11.60    7.60
  12   2   0   30.30    6.10
 -12  -2   0   19.00    8.00
  12   3   0   -1.60    4.10
  12   3   0    4.30    7.90
  12   3   0   -5.20    8.50
  12   3   0    4.50    7.50
  12   4   0   29.20    9.50
  12   4   0   27.20    5.80
  12   4   0   45.60    8.20
  12   5   0   15.00    7.90
  12   5   0    5.00   10.70
  12   5   0    5.60    5.60
 -12  -5   0   -1.80    4.30
  13 -13   0  -22.40   12.80
  13 -13   0   12.70    8.00
  13 -12   0   74.79   14.50
  13 -12   0   71.99   11.10
  13 -11   0   54.09    9.70
  13 -10   0    0.50    6.50
  13  -9   0   10.00    6.90
  13  -8   0    2.20    6.20
  13  -7   0    8.70    6.20
  13  -6   0    7.20    6.30
  13  -5   0   36.10    7.30
  13  -3   0    7.10    5.60
  13  -2   0    4.60    6.00
  13  -1   0  137.49   14.00
  13   0   0   -8.60    6.60
 -13   0   0   20.70    7.90
  13   1   0   12.20    7.60
 -13  -1   0    6.60    9.00
  13   2   0    8.40    5.70
  13   2   0  -14.90    7.10
  13   3   0    4.30    4.70
  13   3   0   15.50    9.10
  13   3   0    6.00    8.30
  13   4   0   -6.10    4.70
  13   4   0    2.00    9.00
  13   4   0    8.70    7.50
  14 -13   0   10.30    9.50
  14 -13   0    4.90   14.10
  14 -12   0   -0.50    7.00
  14 -11   0   10.10    7.60
  14 -10   0   10.60    7.20
  14  -9   0  101.89   12.80
  14  -8   0   25.50    8.10
  14  -7   0   14.60    6.80
  14  -6   0   18.60    7.20
  14  -5   0   26.70    7.10
  14  -3   0    2.60    5.80
  14  -2   0    1.40    6.40
  14  -1   0   54.39    9.20
  14   0   0   25.50    8.30
  14   1   0    2.70    7.80
  14   2   0    4.10    8.40
  14   2   0   -2.90    7.50
  15 -11   0   -1.70    7.10
  15 -10   0    6.30    7.40
  15  -9   0   27.20    8.50
  15  -8   0   13.30    7.40
  15  -7   0    1.30    6.50
  15  -6   0   18.80    7.60
  15  -5   0   56.59    9.20
  15  -3   0   60.89    9.10
  15  -2   0  188.28   17.10
  15  -1   0   -0.80    7.40
  15   0   0   -3.30    8.00
  16 -10   0   14.20    8.30
  16  -9   0    4.70    7.50
  16  -8   0    3.70    7.10
  16  -7   0   15.70    7.30
  16  -6   0    2.60    6.90
  16  -5   0   10.30    6.90
  16  -3   0   -1.20    6.90
  16  -2   0    7.80    7.70
  16  -2  -1   30.50    8.50
  16  -3  -1   31.10    7.70
  16  -5  -1    0.50    6.50
  16  -6  -1   16.30    7.10
  16  -7  -1    8.00    7.10
  16  -8  -1    4.80    7.20
  16  -9  -1   71.19   11.40
  15   1  -1   12.50    8.70
  15   0  -1   15.80    8.30
  15  -1  -1   49.30    8.90
  15  -2  -1   -2.70    6.30
  15  -5  -1   17.50    7.10
  15  -6  -1   28.50    7.90
  15  -7  -1   -4.40    5.90
  15  -8  -1   -1.40    6.40
  15  -9  -1   27.50    8.20
  15 -10  -1   11.50    7.40
  15 -11  -1   89.69   12.40
  14   2  -1   26.30    9.20
  14   1  -1   -4.10    7.60
  14   0  -1    4.80    7.60
  14  -1  -1   -1.60    6.40
  14  -2  -1    9.10    6.40
  14  -3  -1  119.09   12.20
  14  -5  -1    1.20    5.90
  14  -6  -1  126.69   13.40
  14  -7  -1  102.09   12.20
  14  -8  -1    1.80    6.50
  14  -9  -1   -3.20    6.20
  14 -10  -1   -1.20    6.40
  14 -11  -1  274.07   23.00
  14 -12  -1    5.20    7.70
  13   4  -1   -0.40   15.90
  13   3  -1   17.60    4.80
  13   3  -1   38.20    9.40
  13   2  -1   -4.40    8.10
  13   2  -1    2.30    7.80
  13   1  -1   17.40    7.50
  13   0  -1    3.60    6.70
  13  -2  -1   27.30    6.60
  13  -3  -1   11.10    5.50
  13  -5  -1   75.89   11.70
  13  -6  -1  177.08   16.90
  13  -7  -1   -1.00    5.90
  13  -8  -1   -0.40    6.00
  13  -9  -1    9.70    6.60
  13 -10  -1   -1.70    6.30
  13 -11  -1   30.00    8.30
  13 -12  -1   -7.90    6.70
  13 -13  -1   36.60   15.00
  12   5  -1   15.20    7.70
  12   5  -1   17.80    9.10
  12   5  -1    8.40    5.40
  12   4  -1   25.20    9.10
  12   4  -1   28.40    7.40
  12   4  -1   15.60    5.20
  12   3  -1   11.30    6.00
  12   3  -1   -0.80    4.30
  12   3  -1   -1.10    7.90
  12   3  -1   11.00    7.80
 -12  -2   1   10.70    8.10
  12   2  -1   14.80    7.40
  12   2  -1   14.20   13.10
  12   1  -1   29.70    7.60
  12   0  -1    6.80    6.50
  12  -1  -1    4.10    5.90
  12  -2  -1    0.80    5.30
  12  -3  -1  153.78   13.00
  12  -5  -1  311.07   23.30
  12  -6  -1   13.10    6.00
  12  -7  -1    3.10    5.90
  12  -8  -1  108.99   13.10
  12  -9  -1    6.50    6.10
  12 -10  -1   12.40    6.30
  12 -10  -1   15.40   10.30
  12 -11  -1   21.60    7.80
  12 -11  -1   41.20   12.40
  12 -12  -1   66.09   10.70
  12 -13  -1   37.70    9.30
  12 -13  -1   39.50   15.30
  12 -13  -1   60.39   11.20
  12 -14  -1   -0.80    5.60
  12 -14  -1  -11.60    8.40
  12 -14  -1    7.60    9.10
  12 -14  -1   -5.20    5.50
 -11  -6   1   31.40    5.90
  11   6  -1   36.90    6.30
  11   6  -1   45.50   10.20
  11   6  -1   47.90    9.20
 -11  -5   1    4.60    4.20
  11   5  -1   32.00    8.60
  11   5  -1   -5.70    4.50
  11   5  -1    8.80    8.50
  11   5  -1    9.20    7.10
  11   4  -1    6.00    7.70
  11   4  -1   11.70    8.00
  11   4  -1   12.10    6.50
  11   4  -1    2.20    4.70
 -11  -3   1   -2.00    6.90
  11   3  -1    1.40    6.90
  11   3  -1   -1.10    4.10
  11   3  -1   -3.60    6.90
  11   3  -1    3.50    5.50
  11   2  -1  195.18   16.00
  11   2  -1  146.69   15.50
 -11  -1   1   37.90    8.00
  11   1  -1   35.70    7.50
  11   0  -1   38.90    7.30
  11  -1  -1   67.39    8.30
  11  -2  -1   17.90    5.40
  11  -3  -1   24.80    5.20
  11  -5  -1   30.40    6.40
  11  -6  -1   53.09    8.10
  11  -7  -1  125.19   12.60
  11  -8  -1   -6.20    5.70
  11  -9  -1  183.78   17.20
  11  -9  -1  156.58   18.40
  11 -10  -1    0.70    5.80
  11 -10  -1    1.90    9.50
  11 -11  -1   40.90   12.00
  11 -11  -1   45.10    8.70
  11 -12  -1   18.10    7.50
  11 -12  -1   15.30    5.40
  11 -12  -1   18.30    5.50
  11 -13  -1    0.50   13.20
  11 -13  -1   -0.60    7.20
  11 -13  -1    1.30    5.30
  11 -13  -1   12.10    8.70
  11 -13  -1    7.00    5.50
  11 -14  -1   41.80   10.10
  11 -14  -1   21.80    7.00
  11 -14  -1   38.30   11.20
 -10  -8   1   16.90    6.10
  10   8  -1   15.60   10.80
  10   8  -1    4.90    9.60
  10   8  -1   23.70    6.20
 -10  -7   1    3.70    5.30
  10   7  -1    4.30    8.50
  10   7  -1   20.40    5.80
  10   7  -1   11.30    9.00
 -10  -6   1    5.30    4.90
  10   6  -1    6.70    4.90
  10   6  -1   -3.00    8.00
  10   6  -1  -15.80    7.80
  10   6  -1    9.30    7.30
 -10  -5   1   -4.80    8.10
 -10  -5   1    6.60    4.50
 -10  -5   1   -5.10    5.60
  10   5  -1    3.50    6.50
  10   5  -1   -6.90    4.60
  10   5  -1   11.30    7.50
  10   5  -1   -3.70    7.40
 -10  -4   1   -4.70    4.80
 -10  -4   1    5.00    6.00
 -10  -4   1    0.90    5.50
  10   4  -1    2.70    4.30
  10   4  -1   -5.40    6.50
  10   4  -1    3.40    6.80
  10   4  -1    2.10    5.50
 -10  -3   1    3.30    6.50
  10   3  -1   -1.00    4.10
  10   3  -1    8.60    6.60
  10   3  -1    8.30    5.20
  10   3  -1   15.70    6.80
 -10  -2   1   57.49    8.50
  10   2  -1   46.20    5.70
  10   2  -1   54.49    8.40
  10   2  -1   52.09    6.50
 -10   0   1   -1.30    5.20
  10   0  -1    5.90    5.20
  10  -1  -1   12.20    5.00
  10  -2  -1   49.70    6.50
  10  -4  -1    9.00    4.70
  10  -5  -1   79.29    9.00
  10  -6  -1  134.89   12.50
  10  -7  -1   96.09   10.60
  10  -8  -1   -1.70    5.40
  10  -9  -1  162.98   15.10
  10  -9  -1  172.78   17.40
  10 -10  -1  106.69   12.40
  10 -10  -1  137.39   15.10
  10 -11  -1   10.70   10.70
  10 -11  -1   19.50    7.30
  10 -11  -1    8.80    5.20
 -10  12   1   32.50    8.90
  10 -12  -1   38.00    7.00
  10 -12  -1   48.30    9.40
  10 -12  -1   46.00    6.80
  10 -13  -1   15.60    6.00
  10 -13  -1   14.90    7.60
  10 -13  -1   12.90    8.80
  10 -13  -1   -3.00   12.60
  10 -13  -1   11.40    5.80
  10 -14  -1   14.50    7.90
  10 -14  -1    6.40    6.60
  10 -14  -1   18.10    9.40
  10 -14  -1   16.10    6.40
  -9  -8   1   22.90    8.30
   9   8  -1   33.90    6.60
   9   8  -1   44.10   10.10
   9   8  -1   31.40    9.60
  -9  -7   1   -4.00    5.20
   9   7  -1   -4.40    7.50
   9   7  -1    3.00    8.30
   9   7  -1    7.30    7.70
   9   7  -1    6.20    5.10
  -9  -6   1    0.00    5.00
  -9  -6   1    7.60    5.30
   9   6  -1    6.10    7.70
   9   6  -1   10.50    5.00
   9   6  -1    5.80    8.70
   9   6  -1   10.30    7.10
  -9  -5   1    1.90    4.60
   9   5  -1   13.30    7.50
   9   5  -1   12.60    6.50
   9   5  -1   22.50    7.70
   9   5  -1   17.20    4.80
  -9  -4   1   52.89    7.80
  -9  -4   1   44.90    6.60
  -9  -4   1   37.40    5.50
   9   4  -1   53.59    8.00
   9   4  -1   34.80    7.80
   9   4  -1   42.30    6.70
   9   4  -1   35.80    5.60
  -9  -3   1   17.70    6.40
   9   3  -1   24.20    5.40
   9   3  -1   20.60    6.90
   9   3  -1   27.20    7.10
   9   3  -1   23.30    4.60
  -9  -2   1    6.00    5.40
   9   2  -1    3.50    3.60
   9   2  -1    8.20    5.80
  -9  -1   1   24.50    5.90
   9   1  -1   28.20    6.20
  -9   0   1   63.79    7.50
   9   0  -1   56.69    7.20
   9  -1  -1   88.39    9.10
   9  -2  -1   22.40    4.70
   9  -4  -1   19.90    4.90
   9  -5  -1  147.29   12.50
   9  -6  -1  156.78   13.40
   9  -7  -1  112.19   11.20
   9  -8  -1  537.95   37.10
   9  -9  -1   62.49   10.40
   9  -9  -1   36.80    7.60
  -9  10   1   10.70    6.20
   9 -10  -1   12.20    9.30
   9 -10  -1    8.70    4.50
   9 -10  -1    7.30    6.60
   9 -11  -1   65.09    9.50
   9 -11  -1   63.29    8.00
   9 -11  -1   61.19    7.70
   9 -11  -1   83.29   12.80
   9 -12  -1  137.29   13.80
   9 -12  -1  139.29   16.20
   9 -12  -1  162.08   15.60
   9 -12  -1  151.08   13.40
  -9  13   1   15.60    5.50
   9 -13  -1    1.90   12.60
   9 -13  -1   13.50    8.70
   9 -13  -1   11.80    7.40
   9 -13  -1   15.20    6.40
   9 -13  -1   11.70    6.00
  -9  14   1   20.50    6.10
   9 -14  -1   10.90    6.70
   9 -14  -1   22.40    6.50
   9 -14  -1   13.20    7.80
   9 -14  -1   24.00    9.30
  -9  15   1   33.20    6.90
   9 -15  -1   17.20   10.10
   9 -15  -1   23.70    8.50
   9 -15  -1   36.80    7.50
   9 -15  -1   24.00    8.10
  -8  -9   1   57.19   12.30
  -8  -9   1   47.00    8.10
   8   9  -1   52.29   11.10
   8   9  -1   47.60   10.60
   8   9  -1   48.40    7.60
  -8  -8   1   30.30   13.40
  -8  -8   1   26.80    6.70
   8   8  -1   33.60    8.90
   8   8  -1   16.60    8.60
   8   8  -1   20.20    6.00
   8   8  -1   11.00    8.40
  -8  -7   1    1.70    5.40
  -8  -7   1   -1.50    8.60
  -8  -7   1    5.60    7.40
  -8  -7   1    6.60    6.90
   8   7  -1   -1.40    7.50
   8   7  -1    0.50    5.10
   8   7  -1   -9.80    6.60
   8   7  -1    2.00    7.20
  -8  -6   1  101.19   10.50
  -8  -6   1  111.09   12.40
   8   6  -1   96.39   11.70
   8   6  -1  113.29   10.50
   8   6  -1  113.59   11.40
   8   6  -1   96.19   11.70
  -8  -5   1   -6.70    4.50
   8   5  -1   -3.30    6.50
   8   5  -1   -6.60    5.40
   8   5  -1   -4.00    7.90
   8   5  -1    9.90    6.40
  -8  -4   1   35.80    6.80
  -8  -4   1   44.50    6.20
  -8  -4   1   36.10    5.40
   8   4  -1   37.80    6.40
   8   4  -1   48.70    7.80
   8   4  -1   33.10    5.60
   8   4  -1   53.49    7.90
  -8  -3   1    5.00    4.90
  -8  -3   1    1.70    3.90
  -8  -3   1   -0.50    3.80
   8   3  -1    0.10    5.40
   8   3  -1   -5.00    4.10
   8   3  -1    4.40    5.60
   8   3  -1   -3.80    3.50
  -8  -2   1   46.90    6.80
   8   2  -1   43.00    5.00
   8   2  -1   47.00    7.00
   8   2  -1   51.39    5.70
  -8  -1   1  255.77   18.80
   8   1  -1  260.07   18.90
  -8   0   1  271.17   19.00
   8   0  -1  259.17   19.00
  -8   1   1   90.59    8.30
   8  -1  -1   83.69    8.00
   8  -2  -1  355.06   24.00
  -8   3   1  224.18   62.59
   8  -3  -1  149.29   18.90
   8  -4  -1  453.65   30.80
   8  -5  -1   77.69    8.40
   8  -6  -1   11.80    5.00
   8  -7  -1  648.64   43.70
  -8   8   1  132.79   12.50
   8  -8  -1  130.99   12.40
  -8   9   1   35.40    6.90
   8  -9  -1   43.70    7.70
   8  -9  -1   71.09   10.60
   8  -9  -1   45.40    6.10
   8  -9  -1   48.20    6.20
  -8  10   1   76.49    9.90
   8 -10  -1   85.49    8.70
   8 -10  -1   84.09   10.10
   8 -10  -1   92.99    9.40
   8 -10  -1   89.79   13.20
  -8  11   1  543.05   35.10
   8 -11  -1  535.35   35.60
   8 -11  -1  510.35   38.40
   8 -11  -1  509.45   35.90
   8 -11  -1  495.85   36.70
  -8  12   1   75.29   11.60
  -8  12   1   75.89   10.20
  -8  12   1  105.99   10.00
   8 -12  -1  100.79   12.50
   8 -12  -1  102.09   10.90
   8 -12  -1   97.99   11.50
   8 -12  -1   92.19   10.10
  -8  13   1   19.90    6.10
   8 -13  -1   18.30    6.30
   8 -13  -1   26.00    7.90
   8 -13  -1   21.00   13.50
   8 -13  -1   25.10    7.00
   8 -13  -1   27.90    9.30
  -8  14   1   21.00    6.30
   8 -14  -1   12.10    7.30
   8 -14  -1    7.40    6.20
   8 -14  -1    3.70    8.60
   8 -14  -1    5.50    6.70
  -8  15   1   26.30    7.00
   8 -15  -1   13.50    8.10
   8 -15  -1   23.50    7.90
   8 -15  -1   16.70    7.00
  -7 -10   1    7.80    6.80
   7  10  -1    9.40    9.80
   7  10  -1    9.20    6.30
   7  10  -1    2.90    8.90
  -7  -9   1    4.30    6.40
   7   9  -1   -6.00    7.90
   7   9  -1   16.40    8.80
   7   9  -1   -0.10    5.60
  -7  -8   1   -6.70    6.90
  -7  -8   1   13.60    9.90
  -7  -8   1    7.10    6.30
  -7  -8   1   15.80    7.30
   7   8  -1   -4.60    7.30
   7   8  -1    1.20    7.50
   7   8  -1   -0.10    7.60
   7   8  -1    5.50    5.50
  -7  -7   1   28.80    8.00
  -7  -7   1   18.20    6.10
  -7  -7   1   15.50    9.00
   7   7  -1   19.80    7.30
   7   7  -1   21.50    5.60
   7   7  -1   23.30    7.80
   7   7  -1   18.20    8.70
   7   7  -1   20.20    7.30
  -7  -6   1    7.30    8.20
  -7  -6   1   12.10    8.30
  -7  -6   1   11.60    5.40
   7   6  -1   13.80    8.10
   7   6  -1   11.00    7.80
   7   6  -1   12.70    6.50
   7   6  -1   11.90    6.70
  -7  -5   1    0.60    4.40
  -7  -5   1    4.90    5.20
  -7  -5   1   -2.50    4.70
   7   5  -1    3.50    6.80
   7   5  -1    7.20    6.00
   7   5  -1   -2.70    4.40
   7   5  -1    1.10    5.30
   7   5  -1    4.30    6.10
  -7  -4   1   14.10    4.50
  -7  -4   1   10.30    5.00
  -7  -4   1   15.90    4.50
   7   4  -1   16.80    5.80
   7   4  -1   18.80    4.50
   7   4  -1   21.10    6.10
   7   4  -1   17.80    5.10
  -7  -3   1   14.40    3.80
  -7  -3   1   20.30    4.30
  -7  -3   1   17.00    5.10
   7   3  -1   16.00    3.90
   7   3  -1   19.90    6.30
   7   3  -1   26.60    5.70
   7   3  -1   15.10    4.40
   7   2  -1   80.09    7.50
   7   2  -1   89.89    8.10
   7   2  -1   98.29    9.00
  -7  -1   1   17.90    4.60
   7   1  -1   16.00    4.80
  -7   0   1  169.58   13.10
   7   0  -1  168.88   13.10
  -7   1   1    8.90    4.10
   7  -1  -1   11.60    4.10
   7  -2  -1   48.90    5.50
  -7   3   1   55.79   48.20
  -7   3   1   75.29   31.70
   7  -3  -1   60.59   15.20
   7  -4  -1   20.10    4.80
   7  -5  -1   96.09    9.30
   7  -6  -1  340.37   24.00
  -7   7   1   14.60    4.80
   7  -7  -1   17.20    5.00
  -7   8   1   40.80    6.80
   7  -8  -1   45.50    5.70
   7  -8  -1   48.50    7.20
  -7   9   1   71.29    7.90
  -7   9   1   82.59    8.30
  -7   9   1   70.29    9.30
   7  -9  -1   79.09    9.40
   7  -9  -1   88.59   11.60
   7  -9  -1   80.19    8.00
  -7  10   1   19.70    5.10
  -7  10   1   22.30    5.90
  -7  10   1   21.60    7.20
   7 -10  -1   24.20    5.60
   7 -10  -1   17.30    9.40
   7 -10  -1   21.80    6.70
  -7  11   1    9.90    5.00
  -7  11   1   -0.90    6.50
   7 -11  -1    7.10    9.60
   7 -11  -1    5.60    5.20
   7 -11  -1   -0.60    7.60
   7 -11  -1    0.70    6.10
  -7  12   1  109.79   14.40
  -7  12   1  154.58   12.80
   7 -12  -1  148.49   14.80
   7 -12  -1  136.19   13.40
   7 -12  -1  150.38   15.50
   7 -12  -1  156.18   19.30
  -7  13   1   -0.10    5.80
   7 -13  -1    3.50   13.60
   7 -13  -1   12.00    6.50
   7 -13  -1    5.30    6.90
   7 -13  -1    4.10    6.00
   7 -13  -1    8.80    8.40
  -7  14   1   11.70    6.90
   7 -14  -1    5.30    6.70
   7 -14  -1    3.20    6.10
   7 -14  -1   -6.40    6.70
   7 -14  -1   -6.40    8.40
  -7  15   1   14.90    6.70
   7 -15  -1    8.40    7.60
   7 -15  -1   17.30    8.10
   7 -15  -1  -15.30    7.60
   7 -15  -1   11.00    8.90
  -6 -11   1   10.90    7.30
   6  11  -1    9.60   10.00
   6  11  -1    0.90    8.90
   6  11  -1    3.30    6.60
  -6 -10   1   -5.00    6.40
  -6 -10   1   10.40   11.70
   6  10  -1   -5.70    8.30
   6  10  -1    5.90    6.10
   6  10  -1    3.90    9.10
  -6  -9   1   50.39    9.60
  -6  -9   1   49.90    8.70
  -6  -9   1   82.79   11.20
   6   9  -1   63.89    8.30
   6   9  -1   69.59   10.90
   6   9  -1   70.89   10.20
   6   9  -1   53.19   10.60
  -6  -8   1   26.20    8.20
  -6  -8   1   27.10   10.20
  -6  -8   1   25.80    6.70
  -6  -8   1   34.30    7.70
   6   8  -1   29.40    8.40
   6   8  -1   25.70    6.30
   6   8  -1   15.70    8.00
   6   8  -1   24.00    7.90
  -6  -7   1  119.69   11.60
  -6  -7   1   98.89   12.80
  -6  -7   1  103.59   11.20
  -6  -7   1  116.19   11.70
   6   7  -1  119.49   11.70
   6   7  -1  143.19   18.40
   6   7  -1  100.19   11.60
   6   7  -1  125.49   13.20
   6   7  -1  130.29   13.60
  -6  -6   1    4.00    7.60
  -6  -6   1    9.00    5.20
  -6  -6   1   14.10    6.00
  -6  -6   1   11.40    5.40
   6   6  -1   -2.50    5.60
   6   6  -1    2.90    4.80
   6   6  -1   10.70    7.50
   6   6  -1    3.40    6.30
   6   6  -1    4.60    5.90
  -6  -5   1  133.99   12.30
  -6  -5   1  131.59   11.20
  -6  -5   1  132.99   11.70
   6   5  -1  127.29   12.10
   6   5  -1  141.29   12.90
   6   5  -1  130.29   12.80
   6   5  -1  138.79   13.80
   6   5  -1  131.29   11.10
  -6  -4   1   19.30    5.20
  -6  -4   1   26.10    6.40
  -6  -4   1   24.30    4.60
  -6  -4   1   27.90    4.60
   6   4  -1   30.00    6.00
   6   4  -1   19.30    5.00
   6   4  -1   27.00    6.20
   6   4  -1   28.90    4.50
  -6  -3   1   17.60    5.50
  -6  -3   1   13.60    3.60
  -6  -3   1    9.70    3.90
  -6  -3   1    3.00    5.00
   6   3  -1   11.70    3.60
   6   3  -1   16.60    4.90
   6   3  -1   14.40    4.20
   6   3  -1    3.50    4.40
   6   3  -1    9.90    5.80
  -6  -2   1   66.89    6.70
  -6  -2   1   58.99    5.80
   6   2  -1   66.29    7.00
   6   2  -1   53.69    5.50
   6   2  -1   51.69    5.70
  -6  -1   1    5.60    3.90
   6   1  -1   -2.00    4.30
  -6   0   1   26.20    5.00
   6   0  -1   41.80    5.70
   6  -1  -1  155.38   11.80
  -6   2   1  706.53   56.79
  -6   2   1  975.00   92.99
   6  -2  -1  817.22   85.29
   6  -2  -1  736.83   54.59
   6  -3  -1   -0.40    3.90
   6  -4  -1  203.18   15.30
  -6   5   1  405.46   27.50
   6  -5  -1  398.16   27.50
  -6   6   1  350.46   24.60
   6  -6  -1  357.96   24.70
  -6   7   1    0.70    4.50
   6  -7  -1    1.80    3.30
   6  -7  -1   -4.10    4.10
  -6   8   1    8.50    4.20
  -6   8   1    6.90    5.40
  -6   8   1    8.60    3.80
   6  -8  -1    2.60    3.90
   6  -8  -1   10.50    5.10
   6  -8  -1    5.90    6.90
  -6   9   1    5.00    4.20
  -6   9   1   -2.80    5.30
  -6   9   1   -2.30    4.30
   6  -9  -1   -4.80    4.90
   6  -9  -1    5.10    8.00
   6  -9  -1   10.60    4.40
  -6  10   1  102.99    9.60
  -6  10   1   75.29   10.20
  -6  10   1   80.29    9.20
   6 -10  -1   89.39   12.50
   6 -10  -1   95.49   10.40
   6 -10  -1   94.69   10.10
  -6  11   1  158.08   12.40
  -6  11   1  101.49   13.50
   6 -11  -1  141.49   16.00
   6 -11  -1  143.79   12.70
   6 -11  -1  122.59   13.60
  -6  12   1    3.90    5.50
   6 -12  -1   15.70   11.20
   6 -12  -1   10.90    8.20
   6 -12  -1    4.80    5.80
   6 -12  -1    3.90    6.30
  -6  13   1    9.50    8.30
   6 -13  -1   12.00    7.00
   6 -13  -1   -0.10    5.90
   6 -13  -1    8.40    8.30
  -6  14   1   33.60    7.40
   6 -14  -1   12.90    8.90
   6 -14  -1   17.80    8.40
   6 -14  -1   31.20    7.20
  -6  15   1    4.00    6.60
   6 -15  -1    9.40    8.50
   6 -15  -1   21.00   11.10
   6 -15  -1    3.20    8.40
   6 -15  -1   11.80    7.40
  -5 -12   1   13.80    7.80
   5  12  -1    2.80    6.80
   5  12  -1   -3.60    9.20
   5  12  -1    7.80   10.40
  -5 -11   1    5.50    6.90
   5  11  -1  -14.00    8.00
   5  11  -1   10.40    9.50
   5  11  -1    2.60    6.40
  -5 -10   1   13.70   10.70
  -5 -10   1   -1.40    6.50
  -5 -10   1    5.40    7.60
   5  10  -1    5.10    8.40
   5  10  -1    3.80    5.90
   5  10  -1   -9.00    7.40
   5  10  -1    9.30    8.50
  -5  -9   1   -5.30    6.80
  -5  -9   1   13.20    9.70
  -5  -9   1    5.80    6.10
  -5  -9   1    1.60    8.20
   5   9  -1  -11.20   13.40
   5   9  -1    4.20    7.50
   5   9  -1   13.60    6.00
   5   9  -1   -1.20    7.40
  -5  -8   1   92.99   10.40
  -5  -8   1   92.59    9.70
  -5  -8   1   85.69   10.10
  -5  -8   1   71.99   11.80
   5   8  -1   86.59   12.60
   5   8  -1  105.69   11.10
   5   8  -1   72.69   10.50
   5   8  -1   98.59   10.30
  -5  -7   1   10.80    6.00
  -5  -7   1    7.10    7.90
  -5  -7   1   17.80    6.00
   5   7  -1   19.70    6.90
   5   7  -1   18.90    5.50
   5   7  -1    4.40    7.90
   5   7  -1   19.50    6.80
   5   7  -1    7.30    5.80
  -5  -6   1   59.29    7.10
  -5  -6   1   37.30    6.10
  -5  -6   1   40.50    6.20
  -5  -6   1   31.70    8.00
   5   6  -1   42.70    6.90
   5   6  -1   36.10    5.80
   5   6  -1   31.00    6.40
   5   6  -1   45.70    8.40
  -5  -5   1    1.90    3.90
  -5  -5   1    3.70    4.80
  -5  -5   1   -1.50    4.10
  -5  -5   1    2.00    5.90
   5   5  -1   15.90    6.50
   5   5  -1    0.90    3.80
   5   5  -1    1.40    4.90
   5   5  -1   15.30    8.60
   5   5  -1    5.10    4.50
  -5  -4   1  138.79   12.30
  -5  -4   1  151.08   13.30
  -5  -4   1  158.88   11.60
  -5  -4   1  147.39   11.90
   5   4  -1  143.69   12.10
   5   4  -1  158.48   11.60
   5   4  -1  149.19   12.80
   5   4  -1  139.99   13.20
   5   4  -1  154.78   12.50
  -5  -3   1    3.10    3.60
  -5  -3   1   -2.90    3.50
  -5  -3   1   -1.40    4.20
   5   3  -1    2.90    4.50
   5   3  -1    8.80    4.50
   5   3  -1    6.30    4.40
   5   3  -1    8.10    5.50
   5   3  -1    3.40    3.50
  -5  -2   1 1215.68   79.99
  -5  -2   1 1250.07   80.19
  -5  -2   1 1230.28   79.79
   5   2  -1 1260.47   79.69
   5   2  -1 1242.98   80.19
   5   2  -1 1236.58   79.79
   5   2  -1 1240.58   80.19
  -5  -1   1   94.09    8.60
  -5   0   1   49.00    5.50
   5   0  -1   65.09    6.00
   5  -1  -1    4.60    2.90
  -5   2   1  442.56   82.69
   5  -2  -1  377.46   30.10
   5  -3  -1   52.99    5.80
  -5   4   1  217.18   15.90
   5  -4  -1  225.78   16.20
  -5   5   1   77.09    8.30
   5  -5  -1   94.19    9.00
  -5   6   1  306.27   20.50
  -5   6   1  266.47   19.60
   5  -6  -1  287.97   19.60
   5  -6  -1  263.17   19.50
   5  -6  -1  300.17   20.50
  -5   7   1  571.04   40.00
  -5   7   1  573.04   40.60
  -5   7   1  640.94   39.70
   5  -7  -1  603.74   39.90
   5  -7  -1  639.84   40.20
   5  -7  -1  596.14   40.50
  -5   8   1   21.10    4.90
  -5   8   1   31.20    4.80
  -5   8   1   26.50    6.20
   5  -8  -1   24.10    5.70
   5  -8  -1   26.60    4.90
   5  -8  -1   30.40    5.40
   5  -8  -1   20.80    7.70
  -5   9   1    0.50    4.70
  -5   9   1    2.20    5.30
  -5   9   1   -1.60    4.20
   5  -9  -1    3.40    5.00
   5  -9  -1    0.20    5.20
   5  -9  -1    2.30    7.50
   5  -9  -1   -1.50    4.30
  -5  10   1   89.29    9.50
  -5  10   1   65.09    8.90
  -5  10   1   61.39    9.50
   5 -10  -1   83.89    9.80
   5 -10  -1   91.19    9.00
   5 -10  -1   83.99   12.20
   5 -10  -1   74.89   10.30
   5 -10  -1   94.39    9.90
  -5  11   1   -0.20    5.10
   5 -11  -1   11.00    6.70
   5 -11  -1   -3.80    6.70
   5 -11  -1    8.00    5.90
   5 -11  -1    2.60    7.40
   5 -11  -1   -8.00    8.90
  -5  12   1   50.59    9.10
  -5  12   1   50.89    7.40
   5 -12  -1   45.00    9.10
   5 -12  -1   43.40   12.20
   5 -12  -1   42.50    8.50
   5 -12  -1   37.70    7.40
   5 -12  -1   42.40    9.40
  -5  13   1    6.50    6.20
   5 -13  -1   10.00    6.30
   5 -13  -1   -1.90    7.40
   5 -13  -1    1.80    7.90
  -5  14   1   26.80    7.30
   5 -14  -1    2.00    8.30
   5 -14  -1   21.80    8.60
   5 -14  -1   23.10    7.10
  -5  15   1   23.40    7.60
   5 -15  -1   -1.30    8.90
   5 -15  -1   -1.30    8.30
  -4 -12   1   10.30    7.40
   4  12  -1    9.60    6.90
   4  12  -1   -8.30    8.60
  -4 -11   1   67.09   10.10
  -4 -11   1  103.39   11.60
  -4 -11   1   57.29   14.60
   4  11  -1   91.29   10.30
   4  11  -1   80.49   11.30
   4  11  -1   90.29   12.80
  -4 -10   1   -7.40    7.50
  -4 -10   1    2.20    6.70
  -4 -10   1    5.50    8.00
   4  10  -1   -0.10    5.90
   4  10  -1    2.00    7.30
   4  10  -1    4.10    7.70
   4  10  -1   -0.80    7.70
  -4  -9   1   13.00   10.70
  -4  -9   1   20.60    7.00
  -4  -9   1    6.30    6.10
  -4  -9   1    5.20    6.60
   4   9  -1   -3.90    8.20
   4   9  -1    6.30    7.10
   4   9  -1    8.80    7.30
   4   9  -1   17.00    6.10
  -4  -8   1  315.07   23.70
  -4  -8   1  309.77   26.20
  -4  -8   1  326.67   23.50
  -4  -8   1  302.67   23.90
   4   8  -1  316.07   23.20
   4   8  -1  313.87   24.50
   4   8  -1  334.97   24.40
   4   8  -1  356.66   24.40
  -4  -7   1   44.30    7.20
  -4  -7   1   38.20    9.60
  -4  -7   1   49.50    7.40
  -4  -7   1   50.89    7.00
   4   7  -1   49.99    7.70
   4   7  -1   50.49    9.30
   4   7  -1   57.19    6.80
   4   7  -1   55.99    7.90
   4   7  -1   40.90    7.60
  -4  -6   1    4.60    7.10
  -4  -6   1    2.40    4.80
  -4  -6   1    8.00    4.70
  -4  -6   1    4.30    4.50
   4   6  -1    7.40    5.00
   4   6  -1    1.30    5.10
   4   6  -1    0.60    6.30
   4   6  -1    1.60    4.20
   4   6  -1    9.50    4.80
  -4  -5   1   70.39    7.20
  -4  -5   1   76.69    8.00
  -4  -5   1   73.89    8.80
  -4  -5   1   70.79    7.50
   4   5  -1   72.09    7.80
   4   5  -1   70.69    7.20
   4   5  -1   71.69    7.50
   4   5  -1   77.89    8.10
   4   5  -1   67.89    8.70
  -4  -4   1    0.20    4.10
  -4  -4   1    0.20    3.70
  -4  -4   1   -6.80    5.20
  -4  -4   1   -0.40    4.20
   4   4  -1    3.40    4.40
   4   4  -1   -6.00    5.50
   4   4  -1    0.60    3.90
   4   4  -1    5.00    4.70
   4   4  -1   -4.70    3.70
  -4  -3   1  366.96   25.20
  -4  -3   1  345.87   26.00
  -4  -3   1  392.66   25.10
  -4  -3   1  354.56   25.50
   4   3  -1  379.96   25.60
   4   3  -1  396.36   25.20
   4   3  -1  389.86   25.70
   4   3  -1  356.96   26.00
  -4  -2   1  249.18   16.60
  -4  -2   1  243.48   16.80
  -4  -2   1  234.08   17.30
   4   2  -1  238.38   16.80
   4   2  -1  253.77   16.90
   4   2  -1  240.48   17.40
   4   2  -1  258.07   17.30
   4   2  -1  229.38   17.70
  -4  -1   1 1236.58   79.89
   4   1  -1 1248.78   79.99
  -4   0   1  547.95   36.20
   4   0  -1  565.44   36.30
   4  -1  -1    3.50    2.40
   4  -2  -1    2.20    2.70
  -4   3   1  418.86   27.40
   4  -3  -1  405.66   27.40
  -4   4   1  203.98   15.90
   4  -4  -1  235.08   15.90
  -4   5   1   59.29    5.70
  -4   5   1   42.80    6.40
  -4   5   1   44.60    5.20
   4  -5  -1   58.89    6.70
   4  -5  -1   44.10    5.40
   4  -5  -1   50.29    5.60
  -4   6   1  100.09    9.60
  -4   6   1   84.19    8.80
  -4   6   1   89.49    8.30
   4  -6  -1   96.09    9.40
   4  -6  -1   98.19    8.90
   4  -6  -1   80.49    8.50
  -4   7   1   34.50    5.10
  -4   7   1   36.60    5.40
  -4   7   1   30.10    6.10
   4  -7  -1   41.30    5.20
   4  -7  -1   45.00    7.80
   4  -7  -1   38.70    6.00
   4  -7  -1   39.50    5.50
  -4   8   1   31.00    5.40
  -4   8   1   28.00    6.30
  -4   8   1   34.20    5.20
   4  -8  -1   25.50    5.70
   4  -8  -1   24.90    5.00
   4  -8  -1   37.80    8.20
   4  -8  -1   37.90    5.80
  -4   9   1   36.00    7.60
  -4   9   1   55.79    7.40
  -4   9   1   60.39    6.90
   4  -9  -1   54.69    8.40
   4  -9  -1   46.80    9.40
   4  -9  -1   68.09    7.90
   4  -9  -1   58.49    7.90
   4  -9  -1   45.60    6.70
  -4  10   1  120.09   13.20
  -4  10   1  145.69   12.00
  -4  10   1  122.99   13.50
   4 -10  -1  124.09   13.30
   4 -10  -1  100.79   13.80
   4 -10  -1  127.59   12.30
   4 -10  -1  144.49   13.20
   4 -10  -1  141.29   13.90
  -4  11   1   17.00    6.00
  -4  11   1   12.00    7.00
   4 -11  -1   13.40   10.00
   4 -11  -1   20.40    7.80
   4 -11  -1   15.30    6.60
   4 -11  -1   25.70    7.40
  -4  12   1   14.50    6.20
  -4  12   1   13.10    7.90
   4 -12  -1    9.30    7.70
   4 -12  -1   20.80   12.10
   4 -12  -1    1.30    6.10
   4 -12  -1    5.00    6.90
  -4  13   1   23.20    7.10
   4 -13  -1   18.70    8.30
   4 -13  -1   20.70    8.00
   4 -13  -1   24.30    6.80
   4 -13  -1   26.00    9.30
  -4  14   1   10.50    6.80
   4 -14  -1    9.80    7.00
   4 -14  -1    4.20    8.90
  -3 -13   1   -6.30    9.50
  -3 -13   1    2.80    7.60
   3  13  -1   10.50    9.00
   3  13  -1    3.60    7.40
   3  13  -1   -0.20   11.10
  -3 -12   1   58.39    9.70
  -3 -12   1   61.69   10.50
  -3 -12   1   44.20   11.00
   3  12  -1   61.29   14.50
   3  12  -1   61.19   10.60
   3  12  -1   70.49    9.40
  -3 -11   1    6.50    7.30
  -3 -11   1   17.90    7.20
  -3 -11   1   18.00    8.70
  -3 -11   1   19.50   12.00
  -3 -11   1    7.90    8.30
   3  11  -1   13.90    6.70
   3  11  -1   23.50    9.10
   3  11  -1   18.30    8.90
   3  11  -1   11.10    7.90
  -3 -10   1  487.25   33.90
  -3 -10   1  475.25   33.80
  -3 -10   1  430.96   34.70
  -3 -10   1  509.85   34.90
   3  10  -1  461.45   34.90
   3  10  -1  501.65   35.10
   3  10  -1  460.95   33.70
   3  10  -1  586.34   38.60
  -3  -9   1   -6.80    7.00
  -3  -9   1   -2.90    6.20
  -3  -9   1    6.50    9.80
  -3  -9   1   -7.50    5.20
  -3  -9   1   -6.30    5.90
   3   9  -1  -12.80    6.40
   3   9  -1   -4.30    6.60
   3   9  -1    2.50    5.50
   3   9  -1   -6.60    5.90
  -3  -8   1  492.25   37.60
  -3  -8   1  506.55   36.50
  -3  -8   1  517.55   35.80
  -3  -8   1  562.24   35.90
  -3  -8   1  508.95   36.20
   3   8  -1  543.35   35.70
   3   8  -1  558.04   36.20
   3   8  -1  500.95   36.50
   3   8  -1  526.05   36.50
  -3  -7   1    2.00    4.80
  -3  -7   1    2.80    4.70
  -3  -7   1    6.10    4.70
  -3  -7   1    1.80    5.80
  -3  -7   1    5.60    7.30
   3   7  -1   -1.80    6.80
   3   7  -1    4.40    5.20
   3   7  -1    1.50    5.00
   3   7  -1   -3.60    4.50
   3   7  -1    3.50    5.50
  -3  -6   1   65.99    7.20
  -3  -6   1   63.99    7.10
  -3  -6   1   89.09    9.70
  -3  -6   1   71.59    8.30
  -3  -6   1   61.39    7.10
   3   6  -1   64.09    7.30
   3   6  -1   65.49    7.70
   3   6  -1   62.09    7.50
   3   6  -1   62.19    8.90
   3   6  -1   68.39    7.10
  -3  -5   1   14.00    4.50
  -3  -5   1   18.70    4.80
  -3  -5   1   28.40    5.00
  -3  -5   1   28.50    7.20
  -3  -5   1   32.50    6.00
   3   5  -1   30.00    5.30
   3   5  -1   22.50    4.80
   3   5  -1   26.20    7.00
   3   5  -1   30.30    5.00
   3   5  -1   19.40    5.20
  -3  -4   1  110.09   10.80
  -3  -4   1  104.19    9.40
  -3  -4   1  100.19    9.40
  -3  -4   1  113.79   10.40
  -3  -4   1   99.79    9.40
   3   4  -1   95.09    9.70
   3   4  -1  109.59    9.70
   3   4  -1   90.89    9.20
   3   4  -1   85.19   10.90
   3   4  -1   98.79    9.80
  -3  -3   1   -1.30    3.30
  -3  -3   1   -0.50    3.40
  -3  -3   1   -4.20    3.50
  -3  -3   1   -1.90    4.60
   3   3  -1   -1.00    3.90
   3   3  -1    1.90    4.20
   3   3  -1   -2.00    3.20
   3   3  -1    3.80    5.20
   3   3  -1    0.60    3.50
  -3  -2   1   -0.60    2.60
  -3  -2   1    3.90    3.30
  -3  -2   1   -0.40    4.00
  -3  -2   1    0.70    2.70
   3   2  -1    3.10    3.20
   3   2  -1    2.40    3.20
   3   2  -1    0.60    4.40
   3   2  -1    3.00    2.90
   3   2  -1   -0.80    2.70
  -3  -1   1    3.90    2.80
   3   1  -1    4.20    2.90
   3   1  -1    3.70    3.80
  -3   0   1  151.28   11.70
   3   0  -1  166.48   11.60
   3   0  -1  182.58   11.70
  -3   2   1   59.29    5.30
   3  -2  -1   56.09    5.80
  -3   3   1   -1.50    3.00
   3  -3  -1    3.80    3.10
  -3   4   1    3.30    3.00
  -3   4   1    4.70    2.70
  -3   4   1    4.40    3.60
   3  -4  -1    5.00    3.10
   3  -4  -1    0.60    3.50
   3  -4  -1    4.30    2.90
  -3   5   1  148.39   10.70
  -3   5   1  131.49   11.70
  -3   5   1  136.49   11.20
   3  -5  -1  136.19   11.50
   3  -5  -1  148.19   11.10
   3  -5  -1  120.49   10.90
  -3   6   1   68.69    7.30
  -3   6   1   69.39    7.80
  -3   6   1   65.59    8.00
   3  -6  -1   81.59    8.10
   3  -6  -1   80.09    7.50
   3  -6  -1   76.39    7.20
   3  -6  -1   85.29    9.70
  -3   7   1   72.89    8.30
  -3   7   1   64.59    7.20
  -3   7   1   80.29    7.20
   3  -7  -1   71.49    8.30
   3  -7  -1   82.39   10.00
   3  -7  -1   66.99    7.10
   3  -7  -1   71.79    8.00
   3  -7  -1   81.29    7.70
  -3   8   1    0.70    3.90
  -3   8   1   -0.20    4.20
  -3   8   1   -0.60    4.80
   3  -8  -1    8.80    6.90
   3  -8  -1    0.20    4.40
   3  -8  -1   -2.00    5.30
   3  -8  -1    2.50    4.60
   3  -8  -1   -2.40    4.00
  -3   9   1   -0.40    5.70
  -3   9   1    2.00    5.00
  -3   9   1   -4.70    4.30
   3  -9  -1    4.50    5.30
   3  -9  -1    2.80    4.80
   3  -9  -1    3.00    5.10
   3  -9  -1   -7.80    5.60
  -3  10   1   82.59   10.60
  -3  10   1   93.79    9.30
  -3  10   1   84.39   10.20
   3 -10  -1   84.59    9.40
   3 -10  -1  114.89   11.00
   3 -10  -1   95.49   10.60
   3 -10  -1   65.09   11.90
   3 -10  -1  109.09   11.00
  -3  11   1   -6.60    5.20
  -3  11   1    3.70    6.60
   3 -11  -1    4.30    6.20
   3 -11  -1   -2.30    7.20
   3 -11  -1   -1.30    6.40
   3 -11  -1   -7.60    6.70
  -3  12   1  131.09   14.20
  -3  12   1  137.69   13.10
   3 -12  -1  124.19   13.90
   3 -12  -1  131.99   14.00
   3 -12  -1  141.69   13.60
   3 -12  -1  150.58   14.70
  -3  13   1    8.30    6.50
   3 -13  -1    5.00    7.40
   3 -13  -1   -2.80    8.00
   3 -13  -1    9.10    9.10
   3 -13  -1    2.20    6.70
  -3  14   1   21.20    7.40
   3 -14  -1   22.10    9.20
   3 -14  -1    2.10    8.10
   3 -14  -1   15.30    7.60
  -2 -13   1   14.70    9.60
  -2 -13   1   19.20    9.50
  -2 -13   1   34.00    8.40
   2  13  -1   17.40   10.70
   2  13  -1    8.30    8.70
   2  13  -1   17.60    7.50
  -2 -12   1   21.80    8.90
  -2 -12   1    5.80    8.80
  -2 -12   1    9.20    7.60
   2  12  -1   18.60    8.30
   2  12  -1   15.90    6.60
   2  12  -1    8.70    9.10
  -2 -11   1   25.60    8.50
  -2 -11   1   23.70    7.50
  -2 -11   1   20.30    7.40
  -2 -11   1    2.10   10.20
  -2 -11   1   29.60    8.80
   2  11  -1   15.40    8.30
   2  11  -1   13.10    8.50
   2  11  -1   22.30    9.00
  -2 -10   1  330.17   24.20
  -2 -10   1  310.07   25.00
  -2 -10   1  345.07   24.00
   2  10  -1  277.27   25.00
   2  10  -1  364.46   24.60
   2  10  -1  327.27   24.00
   2  10  -1  322.97   25.20
  -2  -9   1  819.32   57.39
  -2  -9   1  840.82   56.79
  -2  -9   1  833.72   57.19
  -2  -9   1  833.12   58.49
  -2  -9   1  887.51   56.69
   2   9  -1  872.21   57.59
   2   9  -1  927.21   56.99
   2   9  -1  877.11   56.79
   2   9  -1  818.32   57.39
  -2  -8   1   14.40    6.50
  -2  -8   1   15.90    5.50
  -2  -8   1   12.20    5.30
  -2  -8   1    8.40    8.50
  -2  -8   1   11.90    5.50
   2   8  -1    3.00    5.70
   2   8  -1    9.30    5.80
   2   8  -1    8.30    5.50
   2   8  -1    5.00    5.10
  -2  -7   1    5.90    7.60
  -2  -7   1   11.60    4.80
  -2  -7   1    8.40    4.50
  -2  -7   1   10.20    5.00
  -2  -7   1   10.50    5.60
   2   7  -1   12.80    4.80
   2   7  -1   11.50    5.70
   2   7  -1    7.80    4.90
   2   7  -1   10.90    6.90
   2   7  -1   17.60    5.20
  -2  -6   1   -3.00    4.10
  -2  -6   1    0.30    4.00
  -2  -6   1    3.80    4.00
  -2  -6   1    3.50    4.80
  -2  -6   1   -7.50    6.00
   2   6  -1    1.70    4.00
   2   6  -1    5.20    6.20
   2   6  -1    1.40    4.40
   2   6  -1    0.30    4.30
   2   6  -1    0.60    4.40
  -2  -5   1  343.17   23.20
  -2  -5   1  372.16   23.70
  -2  -5   1  327.87   23.10
  -2  -5   1  334.57   24.70
  -2  -5   1  317.67   23.20
   2   5  -1  336.07   23.20
   2   5  -1  336.77   23.10
   2   5  -1  351.56   23.50
   2   5  -1  336.17   23.50
   2   5  -1  298.37   24.40
  -2  -4   1  152.88   12.20
  -2  -4   1  167.38   12.80
  -2  -4   1  173.78   12.40
  -2  -4   1  165.88   12.40
  -2  -4   1  151.88   14.10
   2   4  -1  150.48   12.60
   2   4  -1  157.38   12.30
   2   4  -1  172.18   12.60
   2   4  -1  151.48   13.70
   2   4  -1  155.78   12.40
  -2  -3   1  607.84   39.40
  -2  -3   1  629.34   39.90
  -2  -3   1  628.34   39.40
  -2  -3   1  551.94   39.30
   2   3  -1  596.54   39.30
   2   3  -1  606.54   39.40
   2   3  -1  633.74   39.50
   2   3  -1  591.84   39.40
   2   3  -1  592.34   39.90
  -2  -2   1 2456.95  154.18
  -2  -2   1 2376.56  154.28
  -2  -2   1 2429.26  154.38
  -2  -2   1 2246.68  154.18
   2   2  -1 2332.97  154.48
   2   2  -1 2368.06  154.18
   2   2  -1 2425.86  154.28
   2   2  -1 2692.83  154.38
   2   2  -1 2400.26  154.28
  -2  -1   1  572.74   35.70
  -2  -1   1  527.65   35.30
  -2  -1   1  536.55   35.50
   2   1  -1  567.84   35.50
   2   1  -1  544.35   35.30
   2   1  -1  549.35   35.60
   2   1  -1  539.65   35.30
  -2   0   1  600.24   37.60
   2   0  -1  570.54   37.60
  -2   1   1    9.60    2.30
   2  -1  -1   12.70    2.40
  -2   2   1  738.93   45.90
   2  -2  -1  672.33   45.50
   2  -2  -1  719.13   45.90
  -2   3   1    7.60    3.10
  -2   3   1   17.20    3.90
  -2   3   1   13.90    2.90
   2  -3  -1   15.00    3.60
   2  -3  -1   14.40    3.10
   2  -3  -1   13.40    2.90
  -2   4   1   -1.90    3.50
  -2   4   1    2.50    3.20
  -2   4   1   -1.40    2.80
   2  -4  -1   -3.30    3.20
   2  -4  -1   -0.10    3.30
   2  -4  -1    3.00    3.00
  -2   5   1  543.35   36.80
  -2   5   1  584.84   37.50
  -2   5   1  539.85   37.10
   2  -5  -1  577.94   37.10
   2  -5  -1  550.34   37.00
   2  -5  -1  570.54   37.30
  -2   6   1   28.30    5.70
  -2   6   1   42.30    6.40
  -2   6   1   47.10    5.70
   2  -6  -1   46.10    5.80
   2  -6  -1   47.80    6.70
   2  -6  -1   49.99    8.40
   2  -6  -1   37.10    5.80
   2  -6  -1   58.59    6.70
  -2   7   1   10.90    5.10
  -2   7   1   11.70    4.60
  -2   7   1   16.60    4.30
   2  -7  -1   23.10    4.70
   2  -7  -1   13.70    4.70
   2  -7  -1   11.70    6.80
   2  -7  -1   16.70    5.30
   2  -7  -1   12.60    4.80
  -2   8   1   90.29    9.20
  -2   8   1   86.39    9.10
  -2   8   1   83.49    9.60
   2  -8  -1  106.89   10.10
   2  -8  -1   99.29    9.30
   2  -8  -1   94.29    9.40
   2  -8  -1   93.49   10.90
   2  -8  -1   85.59    9.30
  -2   9   1   82.09    9.70
  -2   9   1   85.59    8.80
  -2   9   1   85.69   10.20
   2  -9  -1   89.89    9.90
   2  -9  -1  107.89   10.20
   2  -9  -1   84.79   10.00
   2  -9  -1  102.59   10.70
   2  -9  -1   88.69   11.30
  -2  10   1   42.70    6.70
  -2  10   1   24.40    7.70
  -2  10   1   38.90    7.80
   2 -10  -1   40.50    8.00
   2 -10  -1   36.50    7.40
   2 -10  -1   24.50    9.30
   2 -10  -1   26.20    6.60
   2 -10  -1   35.70    8.20
  -2  11   1    4.30    5.60
  -2  11   1    7.40    7.50
   2 -11  -1    4.50    7.40
   2 -11  -1   -2.10    5.90
   2 -11  -1    9.60    6.70
   2 -11  -1    6.50    7.60
  -2  12   1   11.40    6.40
  -2  12   1    8.40    8.10
  -2  12   1  -10.30    5.80
   2 -12  -1    4.80    8.20
   2 -12  -1    8.10    8.90
   2 -12  -1  -10.20   11.30
   2 -12  -1   13.10    6.70
   2 -12  -1   11.80    8.30
  -2  13   1    7.70    6.80
   2 -13  -1   13.60    9.60
   2 -13  -1   17.70    8.50
   2 -13  -1   -2.10    7.20
   2 -13  -1   10.70    7.10
   2 -14  -1   74.69   13.00
   2 -14  -1   65.39   10.20
   2 -14  -1   67.29   10.90
   2 -14  -1   91.69   17.30
  -1 -14   1    7.10    8.10
   1  14  -1   -2.30    8.40
   1  14  -1    4.70    7.60
  -1 -13   1    1.10    8.50
  -1 -13   1    2.20    7.50
  -1 -13   1   12.40    7.90
   1  13  -1   13.40    7.00
   1  13  -1   -0.50    8.00
   1  13  -1   19.80   10.30
  -1 -12   1   -1.10    6.80
  -1 -12   1   13.30    7.00
  -1 -12   1    0.80    8.00
  -1 -12   1    6.60    9.90
  -1 -12   1   -7.60   11.60
   1  12  -1   -0.80    8.30
   1  12  -1   11.70    8.90
  -1 -11   1   13.50    8.20
  -1 -11   1   26.10    8.60
  -1 -11   1   29.50    7.40
  -1 -11   1   28.20    7.00
   1  11  -1   23.70    8.60
   1  11  -1   23.60    7.50
   1  11  -1   19.10   12.50
   1  11  -1   23.50    6.90
  -1 -10   1   68.89   13.00
  -1 -10   1  119.29   12.40
  -1 -10   1  117.29   12.20
  -1 -10   1  128.19   12.90
  -1 -10   1  117.79   11.40
   1  10  -1  114.29   12.20
   1  10  -1  126.99   12.30
   1  10  -1   93.29   12.00
   1  10  -1  112.29   12.10
  -1  -9   1    1.10    6.80
  -1  -9   1    0.90    8.50
  -1  -9   1    6.20    5.10
  -1  -9   1    2.30    5.50
  -1  -9   1   -4.60    5.60
   1   9  -1   -8.70    5.40
   1   9  -1    2.20    5.10
   1   9  -1   -3.30    5.50
   1   9  -1   -8.60    5.80
  -1  -8   1    3.60    5.70
  -1  -8   1    8.90    4.60
  -1  -8   1    1.40    7.60
  -1  -8   1    2.60    4.70
  -1  -8   1    4.30    5.10
  -1  -8   1   11.60    5.70
   1   8  -1    5.40    5.00
   1   8  -1   10.90    5.60
   1   8  -1    2.10    4.60
   1   8  -1    5.70    5.00
  -1  -7   1    1.70    5.20
  -1  -7   1    2.20    4.20
  -1  -7   1    2.50    4.10
  -1  -7   1    3.10    4.30
  -1  -7   1    0.20    3.80
  -1  -7   1   -2.00    6.10
   1   7  -1    0.30    4.40
   1   7  -1    4.60    4.30
   1   7  -1    3.20    4.10
   1   7  -1    4.00    4.60
   1   7  -1    2.70    6.50
  -1  -6   1  706.13   46.00
  -1  -6   1  729.73   46.40
  -1  -6   1  664.93   46.30
  -1  -6   1  740.73   45.90
  -1  -6   1  655.13   47.00
   1   6  -1  704.23   47.20
   1   6  -1  720.23   46.10
   1   6  -1  704.93   46.20
   1   6  -1  714.03   46.60
   1   6  -1  680.33   46.50
  -1  -5   1   10.00    4.40
  -1  -5   1    3.20    4.10
  -1  -5   1    5.10    8.60
  -1  -5   1    6.50    6.20
  -1  -5   1    6.80    4.50
   1   5  -1    2.50    4.40
   1   5  -1    8.30    4.50
   1   5  -1   15.00    4.60
   1   5  -1    1.50    4.40
   1   5  -1    6.20    6.60
  -1  -4   1    3.40    3.40
  -1  -4   1    6.70    3.70
  -1  -4   1    5.80    5.60
  -1  -4   1   12.80    4.10
  -1  -4   1    7.10    3.40
   1   4  -1    5.80    3.20
   1   4  -1    1.10    3.40
   1   4  -1    6.50    5.10
   1   4  -1    5.70    3.60
   1   4  -1    4.90    3.60
  -1  -3   1  205.18   15.10
  -1  -3   1  219.78   15.30
  -1  -3   1  226.68   16.20
  -1  -3   1  222.28   15.10
  -1  -3   1  204.28   14.90
   1   3  -1  227.48   15.10
   1   3  -1  224.78   15.20
   1   3  -1  226.58   15.00
   1   3  -1  205.58   15.20
   1   3  -1  216.08   16.00
  -1  -2   1  490.25   32.00
  -1  -2   1  465.95   31.50
  -1  -2   1  482.45   31.50
  -1  -2   1  479.05   31.60
  -1  -2   1  503.15   31.70
   1   2  -1  455.15   31.50
   1   2  -1  519.75   31.50
   1   2  -1  482.85   31.60
   1   2  -1  492.75   31.50
   1   2  -1  479.95   32.00
  -1  -1   1  129.19    8.60
  -1  -1   1  111.39    8.90
  -1  -1   1  117.69    8.20
   1   1  -1  122.49    8.20
   1   1  -1  120.59    8.30
   1   1  -1  117.09    8.60
   1   1  -1  125.49    8.30
  -1   0   1  847.62   54.19
  -1   1   1  459.15   28.90
  -1   1   1  451.55   28.90
  -1   1   1  443.66   28.70
   1  -1  -1  446.06   28.90
   1  -1  -1  442.26   28.70
   1  -1  -1  447.36   28.80
   1  -1  -1  439.46   28.60
  -1   2   1 3379.16  220.38
  -1   2   1 3354.36  220.38
  -1   2   1 3651.03  220.58
   1  -2  -1 3495.85  220.58
   1  -2  -1 3276.67  220.38
   1  -2  -1 3364.06  220.38
   1  -2  -1 3466.95  220.48
   1  -2  -1 3661.43  220.38
  -1   3   1   46.00    4.90
  -1   3   1   47.40    5.30
  -1   3   1   44.20    4.60
  -1   3   1   49.80    4.70
   1  -3  -1   49.90    5.30
   1  -3  -1   46.20    5.40
   1  -3  -1   65.19    6.20
   1  -3  -1   53.89    4.80
  -1   4   1  652.33   43.00
  -1   4   1  691.23   43.40
  -1   4   1  658.43   43.20
   1  -4  -1  647.74   43.90
   1  -4  -1  659.43   43.10
   1  -4  -1  643.64   43.00
   1  -4  -1  680.83   42.90
   1  -4  -1  649.14   43.20
   1  -4  -1  672.83   43.30
  -1   5   1    9.10    4.20
  -1   5   1   10.80    4.70
  -1   5   1    9.10    4.70
  -1   5   1   23.80    4.40
   1  -5  -1   10.50    3.80
   1  -5  -1   10.20    4.50
   1  -5  -1    8.00    6.80
   1  -5  -1   10.40    4.50
   1  -5  -1   14.10    5.10
  -1   6   1    7.10    4.10
  -1   6   1    6.20    4.50
  -1   6   1    4.30    4.30
  -1   6   1    0.10    4.40
   1  -6  -1    7.90    4.20
   1  -6  -1   11.80    6.70
   1  -6  -1    8.30    4.80
   1  -6  -1    5.50    4.80
   1  -6  -1    3.60    4.40
  -1   7   1    5.70    4.30
  -1   7   1    9.70    4.00
  -1   7   1    0.50    5.60
  -1   7   1    7.90    4.60
   1  -7  -1    6.90    4.60
   1  -7  -1    3.70    4.60
   1  -7  -1    4.30    4.60
   1  -7  -1    0.90    3.80
   1  -7  -1   -3.30    6.90
   1  -7  -1    1.20    4.20
  -1   8   1   19.00    5.90
  -1   8   1   19.00    5.30
  -1   8   1   24.20    5.10
  -1   8   1   12.10    5.70
   1  -8  -1   28.40    5.80
   1  -8  -1   18.50    5.30
   1  -8  -1   24.80    7.80
   1  -8  -1   32.70    6.10
   1  -8  -1   34.60    6.60
  -1   9   1   30.80    7.50
  -1   9   1   67.19    7.50
  -1   9   1   50.69    6.90
  -1   9   1   43.70    8.00
   1  -9  -1   43.90    9.30
   1  -9  -1   49.90    7.80
   1  -9  -1   57.39    7.20
   1  -9  -1   51.19    7.20
   1  -9  -1   43.70    8.30
  -1  10   1  200.88   24.00
  -1  10   1  238.48   19.60
  -1  10   1  285.57   20.10
  -1  10   1  262.67   21.40
   1 -10  -1  287.07   19.60
   1 -10  -1  236.68   23.00
   1 -10  -1  223.78   21.60
   1 -10  -1  261.57   20.10
   1 -10  -1  291.37   21.30
   1 -10  -1  292.17   20.00
  -1  11   1   15.00    6.20
  -1  11   1   16.60    7.00
  -1  11   1   18.70    7.90
   1 -11  -1   19.80    6.90
   1 -11  -1   11.70    7.80
   1 -11  -1   22.10    8.30
   1 -11  -1   18.50    6.40
   1 -11  -1   11.60    6.80
  -1  12   1   -1.10    7.10
  -1  12   1    6.40    8.50
  -1  12   1    1.00    6.10
   1 -12  -1   -2.60    6.80
   1 -12  -1   -0.80   14.10
   1 -12  -1    1.10    7.80
   1 -12  -1    3.00    6.40
   1 -12  -1   10.40    8.70
  -1  13   1    5.70    6.80
  -1  13   1   -4.10    8.70
   1 -13  -1   -9.10    7.30
   1 -13  -1    7.10    8.50
   1 -13  -1   19.50    7.50
   1 -13  -1   20.40   10.50
  -1  14   1   41.20    9.90
  -1  14   1   51.39    9.20
   1 -14  -1   42.00    9.80
   1 -14  -1   46.20    9.30
   1 -14  -1   47.60   11.50
   1 -14  -1   50.79    9.90
   1 -14  -1   58.29   13.20
   0 -14   1  -16.00    7.50
   0 -14   1    1.20    7.60
   0 -14   1   -0.20    9.00
   0  14  -1    2.10    6.90
   0 -13   1   -4.30    6.80
   0 -13   1    3.50    7.20
   0 -13   1   -4.20    8.10
   0  13  -1   -6.00    6.70
   0  13  -1   10.90    9.60
   0 -12   1   33.80   12.60
   0 -12   1   58.79    8.90
   0 -12   1   59.89    8.50
   0 -12   1   47.80   10.10
   0 -12   1   47.60   10.10
   0 -12   1   50.59    8.30
   0  12  -1   51.79   11.00
   0  12  -1   53.99    8.20
   0  12  -1   48.60    9.00
   0  12  -1   46.20   10.20
   0 -11   1   68.89    8.50
   0 -11   1   64.89    8.80
   0 -11   1   36.80   14.60
   0 -11   1   64.99   10.60
   0 -11   1   56.89    9.70
   0 -11   1   48.30    7.80
   0  11  -1   54.59   10.00
   0  11  -1   64.49    8.80
   0  11  -1   70.59    9.00
   0  11  -1   67.99    9.80
   0 -10   1  103.49   10.80
   0 -10   1   96.19    9.90
   0 -10   1   65.49   10.60
   0 -10   1   81.19    8.90
   0 -10   1   76.49   12.40
   0 -10   1  100.39   10.70
   0  10  -1   59.69    9.80
   0  10  -1   93.79    9.70
   0  10  -1  103.39   10.80
   0  10  -1   99.49    9.70
   0  -9   1  229.78   18.00
   0  -9   1  229.28   17.40
   0  -9   1  209.58   19.50
   0  -9   1  225.68   17.00
   0  -9   1  225.58   16.60
   0   9  -1  222.88   17.00
   0   9  -1  212.78   18.00
   0   9  -1  203.98   17.80
   0   9  -1  226.98   17.20
   0  -8   1   35.60    6.20
   0  -8   1   43.90    6.50
   0  -8   1   36.70    6.10
   0  -8   1   34.80    7.70
   0  -8   1   42.30    5.60
   0  -8   1   41.60    6.80
   0   8  -1   48.30    6.10
   0   8  -1   34.00    6.10
   0   8  -1   36.90    6.60
   0   8  -1   40.90    6.00
   0  -7   1   16.30    6.20
   0  -7   1   26.00    5.10
   0  -7   1   11.50    4.70
   0  -7   1   21.60    5.30
   0  -7   1   18.00    4.20
   0   7  -1   19.80    7.10
   0   7  -1   15.70    4.60
   0   7  -1   12.60    4.60
   0   7  -1    9.60    4.60
   0   7  -1   21.30    5.10
   0  -6   1  489.35   31.80
   0  -6   1  504.75   32.30
   0  -6   1  446.76   33.00
   0  -6   1  484.95   32.40
   0  -6   1  494.15   32.40
   0   6  -1  490.25   31.90
   0   6  -1  477.25   33.40
   0   6  -1  459.85   32.40
   0   6  -1  491.35   32.20
   0   6  -1  453.05   32.40
   0  -5   1   47.70    7.10
   0  -5   1   46.10    5.70
   0  -5   1   40.60    5.60
   0  -5   1   56.89    6.00
   0  -5   1   51.39    5.20
   0   5  -1   38.90    5.70
   0   5  -1   48.10    5.80
   0   5  -1   39.40    5.60
   0   5  -1   44.60    5.20
   0   5  -1   45.00    8.80
   0  -4   1  381.76   26.80
   0  -4   1  434.66   26.90
   0  -4   1  411.16   26.90
   0  -4   1  389.16   26.40
   0  -4   1  398.96   27.40
   0   4  -1  392.66   26.80
   0   4  -1  378.46   27.50
   0   4  -1  414.86   26.50
   0   4  -1  404.86   26.90
   0   4  -1  425.46   26.90
   0  -3   1   39.40    4.40
   0  -3   1   41.50    4.00
   0  -3   1   42.60    5.80
   0  -3   1   53.59    5.00
   0  -3   1   39.50    4.30
   0   3  -1   44.00    4.50
   0   3  -1   38.70    4.10
   0   3  -1   43.30    5.80
   0   3  -1   31.10    4.40
   0   3  -1   39.10    4.40
   0  -2   1 2308.47  153.78
   0  -2   1 2545.65  153.98
   0  -2   1 2525.25  153.78
   0   2  -1 2354.96  153.78
   0   2  -1 2350.76  153.88
   0   2  -1 2413.16  153.58
   0   2  -1 2477.15  153.78
   0   2  -1 2293.67  153.68
   0   1   1   29.90    3.20
   0   1   1   26.10    2.50
   0   1   1   31.90    3.00
   0   1   1   26.20    2.70
   0   1   1   27.80    2.80
   0  -1  -1   30.90    3.20
   0  -1  -1   29.20    2.90
   0  -1  -1   26.40    2.50
   0  -1  -1   26.40    2.50
   0  -1  -1   19.40    3.10
   0   2   1 3875.71  244.38
   0   2   1 3683.73  244.38
   0   2   1 3601.84  244.38
   0   2   1 3554.24  244.28
   0   2   1 3957.70  244.48
   0  -2  -1 3816.72  244.38
   0  -2  -1 3841.62  244.28
   0  -2  -1 4277.07  244.58
   0  -2  -1 3948.30  244.48
   0  -2  -1 3759.32  244.28
   0   3   1  119.69    9.80
   0   3   1  127.79    9.50
   0   3   1  135.79   10.30
   0   3   1  133.59    9.80
   0  -3  -1  127.79    9.50
   0  -3  -1  134.09   11.40
   0  -3  -1  140.69   10.20
   0  -3  -1  118.79    9.70
   0  -3  -1  123.09    9.70
   0  -3  -1  127.19    9.70
   0   4   1  619.74   41.10
   0   4   1  602.54   41.30
   0   4   1  669.93   41.20
   0   4   1  656.03   41.70
   0  -4  -1  624.34   41.10
   0  -4  -1  621.94   41.50
   0  -4  -1  653.33   41.10
   0  -4  -1  651.03   41.20
   0  -4  -1  596.54   41.90
   0  -4  -1  606.24   41.20
   0   5   1  472.25   31.90
   0   5   1  446.76   31.80
   0   5   1  477.85   31.50
   0   5   1  448.16   31.40
   0  -5  -1  489.35   31.40
   0  -5  -1  467.85   32.70
   0  -5  -1  488.55   31.90
   0  -5  -1  458.05   31.70
   0  -5  -1  506.35   31.70
   0  -5  -1  461.95   31.40
   0   6   1   41.60    6.10
   0   6   1   43.10    6.30
   0   6   1   43.60    6.00
   0   6   1   35.20    5.70
   0  -6  -1   44.20    5.70
   0  -6  -1   37.90    7.50
   0  -6  -1   48.60    7.00
   0  -6  -1   45.10    5.80
   0  -6  -1   50.69    5.90
   0  -6  -1   36.90    5.80
   0   7   1   54.99    6.30
   0   7   1   56.59    6.80
   0   7   1   53.39    7.10
   0   7   1   58.99    7.50
   0  -7  -1   68.99    7.30
   0  -7  -1   48.60    7.80
   0  -7  -1   40.60    8.50
   0  -7  -1   49.80    6.50
   0  -7  -1   60.69    6.60
   0  -7  -1   61.49    6.70
   0   8   1   13.80    5.70
   0   8   1   22.20    5.90
   0   8   1   28.00    5.50
   0   8   1   25.80    6.20
   0  -8  -1   27.60    5.70
   0  -8  -1   26.30    5.70
   0  -8  -1   35.90    6.50
   0  -8  -1   12.80    7.70
   0  -8  -1   34.80    7.50
   0  -8  -1   22.10    5.40
   0   9   1    6.10    5.10
   0   9   1    2.80    5.90
   0   9   1   -4.70    6.30
   0   9   1    0.90    5.90
   0  -9  -1    4.00    8.20
   0  -9  -1   -0.80    5.10
   0  -9  -1   -2.90    5.50
   0  -9  -1    2.50    5.90
   0  -9  -1    4.00    5.40
   0  10   1   20.70    7.80
   0  10   1   15.10    7.30
   0  10   1   23.70    6.90
   0 -10  -1   16.40    6.30
   0 -10  -1   14.90    6.60
   0 -10  -1   20.70    7.50
   0 -10  -1   24.10    9.90
   0 -10  -1   20.50    6.30
   0 -10  -1   25.80    8.30
   0  11   1    2.70    7.00
   0  11   1   -4.20    6.00
   0  11   1    3.30    7.80
   0  11   1    4.40    8.40
   0 -11  -1    1.00    6.30
   0 -11  -1   -5.60    6.30
   0 -11  -1   12.20    8.10
   0 -11  -1    8.00    7.60
   0 -11  -1   -4.10    6.60
   0  12   1   29.00    7.20
   0  12   1   34.30   11.50
   0  12   1   33.90    9.90
   0 -12  -1   19.30    7.80
   0 -12  -1   31.90    7.80
   0 -12  -1   22.80    9.00
   0 -12  -1   23.20   10.10
   0 -12  -1   39.50    8.30
   0  13   1   29.10    7.70
   0  13   1    7.10    8.40
   0 -13  -1   15.00    8.00
   0 -13  -1   28.20    9.70
   0 -13  -1   28.70   10.80
   0 -13  -1   15.10    8.20
   0 -13  -1   14.70    7.80
   1 -14   1    5.60    7.50
   1 -14   1   -2.00    7.60
   1 -14   1    3.40    8.70
  -1  14  -1    3.40    6.70
   1 -13   1    7.10    6.80
   1 -13   1   15.10    8.20
   1 -13   1   -1.40    7.00
  -1  13  -1    4.70    6.20
  -1  13  -1    6.90    9.10
   1 -12   1   75.59    9.70
   1 -12   1   70.29    9.60
   1 -12   1   69.69   10.90
  -1  12  -1   41.00   10.20
  -1  12  -1   62.59   10.50
  -1  12  -1   62.29    9.00
   1 -11   1   17.30    5.50
   1 -11   1    5.00   13.30
   1 -11   1    3.80    6.30
   1 -11   1   19.50    7.50
   1 -11   1    5.90    6.80
  -1  11  -1   11.30    6.20
  -1  11  -1    7.30    7.10
  -1  11  -1    7.80    7.20
   1 -10   1   15.40    4.90
   1 -10   1    5.30    5.80
   1 -10   1   -0.80    6.20
   1 -10   1   12.10    6.70
   1 -10   1   25.80    7.20
   1 -10   1   10.50    8.10
  -1  10  -1    4.40    6.30
  -1  10  -1   13.20    5.80
  -1  10  -1   15.20    6.50
   1  -9   1   24.30    5.70
   1  -9   1   28.30    6.20
   1  -9   1   27.10    6.50
  -1   9  -1   24.40    6.60
  -1   9  -1   24.50    6.20
  -1   9  -1   29.50    5.80
   1  -8   1   74.79    9.50
   1  -8   1   83.69    8.40
   1  -8   1   81.09    8.30
   1  -8   1   73.99    7.90
  -1   8  -1   67.99    8.10
  -1   8  -1   82.49    8.70
  -1   8  -1   70.19   10.10
   1  -7   1  177.08   13.80
   1  -7   1  173.28   13.70
   1  -7   1  176.98   15.20
   1  -7   1  164.98   13.80
  -1   7  -1  191.38   14.20
  -1   7  -1  164.28   13.80
  -1   7  -1  165.28   13.40
   1  -6   1   46.10    6.40
   1  -6   1   53.89    6.80
   1  -6   1   62.99    8.40
  -1   6  -1   57.49    6.40
  -1   6  -1   57.19    7.10
  -1   6  -1   56.59    8.70
  -1   6  -1   48.70    6.40
   1  -5   1   95.59    8.70
   1  -5   1   94.69    8.50
   1  -5   1   95.59    9.20
   1  -5   1   91.99    8.80
  -1   5  -1  111.09   10.00
  -1   5  -1   82.09    8.50
  -1   5  -1   87.89    8.70
  -1   5  -1   93.29    8.70
   1  -4   1  102.09    8.90
   1  -4   1  103.89    9.90
   1  -4   1  111.29    8.70
   1  -4   1  107.79    8.90
  -1   4  -1  107.99    8.70
  -1   4  -1  102.59    8.80
  -1   4  -1  109.29    8.90
  -1   4  -1  104.59   10.40
   1  -3   1   62.89    6.10
   1  -3   1   43.00    4.80
   1  -3   1   52.79    5.00
  -1   3  -1   54.89    5.80
  -1   3  -1   49.80    4.80
  -1   3  -1   41.90    4.60
  -1   3  -1   49.90    6.10
   1  -2   1  548.85   35.90
   1  -2   1  570.84   35.80
   1  -2   1  562.54   35.70
   1  -2   1  536.95   35.70
  -1   2  -1  544.85   35.70
  -1   2  -1  558.94   35.90
   1  -1   1  191.58   12.30
   1  -1   1  192.98   12.30
  -1   1  -1  178.88   12.30
  -1   1  -1  189.68   12.30
   1   0   1 1444.36   93.89
   1   0   1 1365.26   93.89
   1   0   1 1439.56   94.09
   1   0   1 1629.64   94.19
  -1   0  -1 1594.94   94.19
  -1   0  -1 1452.45   94.09
  -1   0  -1 1388.86   93.89
   1   1   1  390.46   26.90
   1   1   1  410.56   26.60
   1   1   1  413.16   26.70
   1   1   1  387.66   26.60
   1   1   1  452.35   27.00
  -1  -1  -1  429.26   26.80
  -1  -1  -1  372.66   26.60
  -1  -1  -1  412.06   26.60
  -1  -1  -1  403.56   26.90
  -1  -1  -1  448.16   27.00
   1   2   1   65.19    5.40
   1   2   1   65.59    6.30
   1   2   1   54.49    6.00
   1   2   1   44.80    6.00
   1   2   1   53.29    5.70
  -1  -2  -1   67.79    5.40
  -1  -2  -1   77.09    7.10
  -1  -2  -1   54.19    5.20
  -1  -2  -1   52.79    5.50
  -1  -2  -1   58.89    5.80
  -1  -2  -1   69.99    6.80
   1   3   1  228.48   15.30
   1   3   1  221.48   15.50
   1   3   1  229.18   15.60
   1   3   1  199.78   15.20
   1   3   1  224.28   15.80
  -1  -3  -1  219.68   15.50
  -1  -3  -1  233.78   15.40
  -1  -3  -1  230.58   15.10
  -1  -3  -1  239.68   16.00
  -1  -3  -1  204.88   15.40
  -1  -3  -1  212.18   16.40
   1   4   1   12.80    4.50
   1   4   1   19.40    4.80
   1   4   1   17.10    4.70
   1   4   1   10.70    4.10
  -1  -4  -1   15.80    3.90
  -1  -4  -1   17.80    5.40
  -1  -4  -1   18.80    4.50
  -1  -4  -1   17.70    6.10
  -1  -4  -1   19.50    4.50
  -1  -4  -1   20.60    4.60
   1   5   1  208.68   15.60
   1   5   1  211.68   15.20
   1   5   1  187.28   15.30
  -1  -5  -1  197.18   15.30
  -1  -5  -1  184.58   14.80
  -1  -5  -1  194.18   15.00
  -1  -5  -1  211.38   14.40
  -1  -5  -1  201.28   16.50
  -1  -5  -1  209.28   15.90
   1   6   1   15.50    4.30
   1   6   1    9.20    5.00
   1   6   1   16.20    5.00
   1   6   1   11.40    4.80
  -1  -6  -1    5.00    5.90
  -1  -6  -1   18.00    5.60
  -1  -6  -1    7.90    4.50
  -1  -6  -1   17.20    4.50
  -1  -6  -1   15.70    4.70
   1   7   1   91.29    9.10
   1   7   1   79.09    8.60
   1   7   1   84.59    8.80
   1   7   1   78.29    9.00
  -1  -7  -1   83.79    8.40
  -1  -7  -1   77.39    8.40
  -1  -7  -1   80.99   10.30
  -1  -7  -1   90.09    9.70
  -1  -7  -1   91.29    8.90
  -1  -7  -1   85.19    8.40
   1   8   1   76.49    8.80
   1   8   1   77.19    9.20
   1   8   1   66.09    7.90
   1   8   1   68.79    8.80
  -1  -8  -1   73.49    8.30
  -1  -8  -1   81.59    8.60
  -1  -8  -1   73.39    9.00
  -1  -8  -1   77.59   10.00
  -1  -8  -1   68.49    8.40
  -1  -8  -1   92.09   11.10
   1   9   1   89.49   10.20
   1   9   1   96.49   10.80
   1   9   1   74.19   10.60
   1   9   1   99.19   10.60
  -1  -9  -1  101.79   10.20
  -1  -9  -1   82.49   12.50
  -1  -9  -1   93.79    9.70
  -1  -9  -1   88.89   11.40
  -1  -9  -1   96.39   10.20
  -1  -9  -1  100.09   10.70
   1  10   1    3.70    7.60
   1  10   1   -8.70    6.70
   1  10   1    1.90    5.70
   1  10   1   -4.30    9.00
  -1 -10  -1    2.90    7.50
  -1 -10  -1   17.50    6.40
  -1 -10  -1    8.10    7.50
  -1 -10  -1    2.20   10.00
  -1 -10  -1   -3.80    6.20
  -1 -10  -1   -3.80    5.80
   1  11   1    6.30    8.50
   1  11   1    0.20    8.00
   1  11   1   11.10    6.20
  -1 -11  -1   -1.60   11.50
  -1 -11  -1   -6.70    8.00
  -1 -11  -1    3.00    6.50
  -1 -11  -1    0.10    6.80
  -1 -11  -1   13.30    8.30
  -1 -11  -1    3.30    6.70
   1  12   1   24.90    7.20
   1  12   1    8.10    9.50
   1  12   1   12.20    8.20
  -1 -12  -1   23.80    8.20
  -1 -12  -1   26.90    7.60
  -1 -12  -1   15.90    9.20
  -1 -12  -1    8.10    7.30
  -1 -12  -1   21.80   10.20
   1  13   1    8.70    7.10
   1  13   1    8.80    9.00
  -1 -13  -1    8.30    7.30
  -1 -13  -1   -7.60   10.40
   2 -15   1   28.70   16.70
   2 -15   1   19.30    8.50
   2 -15   1   10.30    8.60
   2 -15   1   11.50    7.70
  -2  15  -1   14.50    7.60
   2 -14   1    1.70    7.70
   2 -14   1    8.80    8.00
   2 -14   1    4.90    7.10
  -2  14  -1    8.40    6.90
   2 -13   1   44.40    8.30
   2 -13   1   30.30    9.10
   2 -13   1   -0.20   12.40
  -2  13  -1   30.70   10.80
  -2  13  -1   47.50    8.00
  -2  13  -1   41.50   10.00
   2 -12   1    8.10    6.90
   2 -12   1    1.20    7.20
   2 -12   1    7.60    8.30
  -2  12  -1   -3.80    6.00
  -2  12  -1    2.10    7.50
  -2  12  -1   -7.90    8.70
   2 -11   1   19.40    7.40
   2 -11   1   24.80    6.70
   2 -11   1   25.20    7.60
  -2  11  -1   11.70    7.30
  -2  11  -1   21.40    6.40
  -2  11  -1   21.90    7.40
   2 -10   1   45.80    7.60
   2 -10   1   37.20    7.20
   2 -10   1   44.30    9.40
   2 -10   1   37.80    6.90
  -2  10  -1   36.40    6.70
  -2  10  -1   41.20    7.70
  -2  10  -1   29.20    7.50
   2  -9   1   65.99    8.00
   2  -9   1   53.89    7.30
   2  -9   1   72.09    7.80
   2  -9   1   52.09    9.00
  -2   9  -1   54.49    7.00
  -2   9  -1   58.29    7.70
  -2   9  -1   58.59    8.30
   2  -8   1    5.10    4.30
   2  -8   1   10.50    4.70
   2  -8   1    7.50    4.60
  -2   8  -1    1.80    4.30
  -2   8  -1    6.40    4.60
  -2   8  -1    4.80    5.40
   2  -7   1  462.45   32.70
   2  -7   1  450.35   31.90
   2  -7   1  492.65   32.10
   2  -7   1  473.05   31.90
  -2   7  -1  482.25   32.30
  -2   7  -1  457.25   32.00
  -2   7  -1  489.55   31.80
   2  -6   1  714.43   46.70
   2  -6   1  690.63   46.60
   2  -6   1  700.73   47.20
   2  -6   1  710.13   46.80
  -2   6  -1  714.43   46.70
  -2   6  -1  694.23   46.50
  -2   6  -1  743.83   47.00
   2  -5   1  327.87   22.90
   2  -5   1  328.37   22.20
   2  -5   1  316.07   22.30
  -2   5  -1  319.77   22.10
  -2   5  -1  326.37   22.30
  -2   5  -1  342.27   22.50
   2  -4   1   81.29    7.20
   2  -4   1   91.49    7.80
   2  -4   1   76.79    7.10
  -2   4  -1   79.39    7.20
  -2   4  -1   74.29    7.20
  -2   4  -1   63.99    7.00
   2  -3   1  253.57   16.60
   2  -3   1  243.98   16.30
   2  -3   1  235.78   16.40
   2  -3   1  237.18   16.90
  -2   3  -1  247.98   17.10
  -2   3  -1  233.38   16.40
  -2   3  -1  245.98   16.60
   2  -2   1   58.69    4.80
   2  -2   1   47.40    4.90
   2  -2   1   49.50    5.30
  -2   2  -1   52.79    4.80
  -2   2  -1   56.89    4.90
   2  -1   1   22.20    2.90
   2  -1   1   24.10    2.30
   2  -1   1   18.70    2.30
  -2   1  -1   26.20    2.30
  -2   1  -1   25.40    2.90
   2   0   1  701.23   45.90
   2   0   1  727.53   45.60
   2   0   1  702.13   45.70
  -2   0  -1  706.03   46.00
  -2   0  -1  737.33   46.10
  -2   0  -1  738.63   45.60
  -2   0  -1  676.63   45.70
   2   1   1    2.70    2.50
   2   1   1   -2.40    2.40
  -2  -1  -1   -1.10    2.30
  -2  -1  -1    2.90    2.40
  -2  -1  -1    6.90    3.40
   2   2   1   43.30    5.00
   2   2   1   35.40    4.00
   2   2   1   30.70    4.50
   2   2   1   34.50    3.90
  -2  -2  -1   37.50    5.30
  -2  -2  -1   36.60    4.00
  -2  -2  -1   26.30    3.90
  -2  -2  -1   34.10    4.50
   2   3   1   16.40    5.00
   2   3   1   30.60    5.00
   2   3   1   22.40    4.20
   2   3   1   28.50    4.20
  -2  -3  -1   27.50    4.30
  -2  -3  -1   27.70    4.60
  -2  -3  -1   34.00    5.70
  -2  -3  -1   38.20    5.70
  -2  -3  -1   30.80    4.30
   2   4   1   99.99    9.70
   2   4   1   96.69    9.70
   2   4   1   94.99    9.40
   2   4   1   91.89    8.80
  -2  -4  -1  101.49   10.20
  -2  -4  -1   90.49    9.20
  -2  -4  -1   93.29    9.10
  -2  -4  -1  102.79   10.10
  -2  -4  -1   94.79    9.30
   2   5   1   32.10    5.50
   2   5   1   30.40    5.00
   2   5   1   39.50    5.90
   2   5   1   30.30    5.70
  -2  -5  -1   35.50    6.90
  -2  -5  -1   33.10    5.50
  -2  -5  -1   34.40    5.20
  -2  -5  -1   32.80    5.50
  -2  -5  -1   45.30    6.60
   2   6   1   50.49    5.80
   2   6   1   38.40    6.50
   2   6   1   47.20    6.50
   2   6   1   56.29    6.70
  -2  -6  -1   50.59    7.40
  -2  -6  -1   34.20    7.90
  -2  -6  -1   44.30    6.40
  -2  -6  -1   59.99    6.40
  -2  -6  -1   39.30    5.90
   2   7   1    3.20    5.50
   2   7   1    1.00    4.50
   2   7   1    6.90    5.50
   2   7   1    6.60    5.50
  -2  -7  -1   -4.00    4.70
  -2  -7  -1   -0.20    4.80
  -2  -7  -1   -6.40    5.70
  -2  -7  -1   14.70    5.10
  -2  -7  -1    0.10    6.80
   2   8   1  128.89   11.90
   2   8   1  130.19   13.70
   2   8   1  120.29   13.50
   2   8   1  142.79   13.30
  -2  -8  -1   95.99   13.10
  -2  -8  -1  120.59   13.20
  -2  -8  -1  129.69   13.80
  -2  -8  -1  132.69   12.20
  -2  -8  -1  144.39   12.30
   2   9   1    6.30    6.80
   2   9   1   15.70    7.70
   2   9   1   26.10    7.50
   2   9   1   27.70    6.40
  -2  -9  -1    4.90    6.70
  -2  -9  -1   20.30    6.60
  -2  -9  -1   23.90    6.90
  -2  -9  -1   29.50   10.30
   2  10   1   15.40    6.30
   2  10   1    4.90    7.50
   2  10   1   19.60    9.50
   2  10   1   24.40    8.70
  -2 -10  -1   26.40    6.80
  -2 -10  -1    9.00    7.80
  -2 -10  -1    4.90    7.80
  -2 -10  -1   12.60    7.20
   2  11   1    2.90    7.90
   2  11   1   14.20    6.70
   2  11   1   34.20    9.70
  -2 -11  -1   19.00    7.20
  -2 -11  -1   28.50    9.40
  -2 -11  -1    9.10    7.60
  -2 -11  -1   14.70   13.30
  -2 -11  -1   15.40    8.70
   2  12   1   70.79   11.30
   2  12   1   90.09   13.40
   2  12   1   78.39    9.90
  -2 -12  -1   89.89   11.50
  -2 -12  -1   65.79    9.70
  -2 -12  -1   49.50   11.60
   3 -15   1   18.90   13.30
   3 -15   1    9.90    7.40
   3 -15   1   -6.80    8.30
   3 -15   1  -10.00    9.70
  -3  15  -1    6.50    7.00
   3 -14   1   22.10    7.80
   3 -14   1   24.60    9.20
   3 -14   1   44.80    9.20
   3 -14   1   40.40    8.40
  -3  14  -1   27.50    7.60
   3 -13   1   40.90    9.20
   3 -13   1   53.99    8.40
   3 -13   1   39.40    9.30
   3 -13   1   28.30   12.40
  -3  13  -1   33.80   10.10
  -3  13  -1   44.90    9.80
  -3  13  -1   35.40    7.70
   3 -12   1   10.00    7.70
   3 -12   1   -5.50    6.60
  -3  12  -1    6.60    6.10
  -3  12  -1    2.30    9.70
  -3  12  -1    7.70    7.40
   3 -11   1    3.00    6.00
   3 -11   1   -5.70    8.80
   3 -11   1    1.60    5.70
  -3  11  -1    0.30    5.60
  -3  11  -1    5.20    6.50
  -3  11  -1   -5.80    6.30
   3 -10   1    2.00    5.30
   3 -10   1    2.70    7.50
   3 -10   1    3.50    5.20
  -3  10  -1    0.90    5.80
  -3  10  -1    1.30    5.10
  -3  10  -1    4.70    6.00
   3  -9   1    1.20    6.40
   3  -9   1    9.50    4.90
   3  -9   1    6.60    4.60
  -3   9  -1   -2.00    4.90
  -3   9  -1    0.00    4.40
  -3   9  -1   12.10    5.10
   3  -8   1   96.59    9.80
   3  -8   1  112.09   10.20
   3  -8   1  104.89   11.10
  -3   8  -1  102.49    9.70
  -3   8  -1  106.29   10.50
  -3   8  -1   98.19   10.10
   3  -7   1   99.39   10.10
   3  -7   1   96.89    9.20
   3  -7   1   84.49    9.30
  -3   7  -1   87.69    9.40
  -3   7  -1   96.79    9.20
  -3   7  -1   93.09    9.60
   3  -6   1  129.19   12.70
   3  -6   1  125.49   11.20
   3  -6   1  128.19   11.30
  -3   6  -1  124.09   11.00
  -3   6  -1  140.89   11.60
  -3   6  -1  139.99   11.30
   3  -5   1    2.40    3.60
   3  -5   1   -0.40    3.70
   3  -5   1    1.10    4.90
   3  -5   1    4.60    3.40
  -3   5  -1   -0.80    3.30
  -3   5  -1    3.70    3.30
  -3   5  -1    1.40    3.80
   3  -4   1  330.07   22.40
   3  -4   1  336.17   22.40
   3  -4   1  332.47   22.70
   3  -4   1  316.57   22.90
  -3   4  -1  346.67   22.40
  -3   4  -1  339.47   22.40
  -3   4  -1  351.16   22.80
   3  -3   1   36.50    3.40
   3  -3   1   24.70    3.30
   3  -3   1   25.60    4.00
  -3   3  -1   24.90    3.40
   3  -2   1  854.61   53.99
   3  -2   1  829.12   53.99
   3  -1   1    6.40    1.50
   3  -1   1    2.90    1.90
   3  -1   1    7.40    2.70
  -3   1  -1    0.40    1.70
  -3   1  -1    8.70    2.90
   3   0   1 6524.25  420.36
  -3   0  -1 6524.05  420.16
  -3   0  -1 6733.43  420.36
   3   1   1  194.68   13.80
   3   1   1  191.88   13.10
   3   1   1  196.48   13.20
  -3  -1  -1  213.28   13.10
  -3  -1  -1  178.28   13.70
  -3  -1  -1  178.18   13.20
   3   2   1   57.09    6.60
   3   2   1   64.79    6.30
   3   2   1   83.99    7.20
   3   2   1   69.59    6.70
  -3  -2  -1   63.09    6.90
  -3  -2  -1   71.89    6.10
  -3  -2  -1   57.89    6.50
  -3  -2  -1   71.79    6.40
   3   3   1   28.10    5.40
   3   3   1   21.60    4.30
   3   3   1   11.60    4.40
   3   3   1   29.30    5.80
  -3  -3  -1   26.40    5.30
  -3  -3  -1   22.80    4.60
  -3  -3  -1   22.90    4.50
  -3  -3  -1   23.10    6.00
   3   4   1  931.01   61.99
   3   4   1  940.91   62.49
   3   4   1  949.51   61.79
   3   4   1  974.30   62.19
  -3  -4  -1 1014.20   61.89
  -3  -4  -1  934.71   62.49
  -3  -4  -1  931.31   62.09
  -3  -4  -1  946.61   61.99
   3   5   1   30.30    5.50
   3   5   1   25.20    5.80
   3   5   1   37.50    5.70
   3   5   1   42.50    5.20
  -3  -5  -1   33.00    6.60
  -3  -5  -1   42.40    5.90
  -3  -5  -1   42.00    5.40
  -3  -5  -1   33.90    5.50
   3   6   1  189.68   13.80
   3   6   1  184.68   14.70
   3   6   1  199.98   14.80
   3   6   1  167.28   14.60
  -3  -6  -1  171.38   14.50
  -3  -6  -1  181.58   15.30
  -3  -6  -1  160.48   16.40
  -3  -6  -1  172.98   14.30
  -3  -6  -1  177.98   13.90
   3   7   1    3.00    5.00
   3   7   1    5.10    5.80
   3   7   1    0.40    5.60
   3   7   1   12.80    6.40
  -3  -7  -1    6.50    5.20
  -3  -7  -1    3.20    5.40
  -3  -7  -1    7.00    7.60
  -3  -7  -1   18.20    7.10
  -3  -7  -1   15.40    5.40
   3   8   1   73.29    8.10
   3   8   1   62.99    9.40
   3   8   1   49.80    9.10
   3   8   1   75.99    9.60
  -3  -8  -1   64.19    9.10
  -3  -8  -1   77.19    8.60
  -3  -8  -1   44.70   10.80
  -3  -8  -1   79.29    9.20
  -3  -8  -1   63.69   10.20
   3   9   1   49.80    9.30
   3   9   1   36.00    8.60
  -3  -9  -1   47.10    7.60
  -3  -9  -1   39.50    8.00
  -3  -9  -1   34.10    8.30
  -3  -9  -1   32.30   11.20
  -3  -9  -1   26.50    8.50
   3  10   1   44.20   10.00
   3  10   1   48.20    9.40
   3  10   1   61.29   10.80
   3  10   1   55.29    8.00
  -3 -10  -1   56.69   11.30
  -3 -10  -1   61.99   12.40
  -3 -10  -1   47.50    8.10
  -3 -10  -1   31.70    9.60
   3  11   1   32.80   12.20
   3  11   1   42.30    7.90
   3  11   1   34.20    9.40
  -3 -11  -1   60.29   12.00
  -3 -11  -1   44.60    8.60
  -3 -11  -1   49.60    9.60
   3  12   1   43.20   10.40
   3  12   1   89.79   13.70
   3  12   1   58.39    9.00
  -3 -12  -1   68.19   10.20
   4 -15   1   21.30    8.20
   4 -15   1    8.10    8.90
   4 -15   1    8.50    8.70
   4 -15   1   16.10    7.50
  -4  15  -1   19.60    7.30
   4 -14   1   89.09   11.60
   4 -14   1   81.49   11.70
   4 -14   1   59.89   10.10
   4 -14   1   69.19   10.10
  -4  14  -1   88.69   10.30
   4 -13   1   72.29    9.60
   4 -13   1   64.49   10.10
   4 -13   1   83.89   11.20
   4 -13   1   80.19    9.70
   4 -13   1   57.89   14.20
  -4  13  -1   80.09    9.80
  -4  13  -1   65.99   10.70
  -4  13  -1   49.20   10.90
   4 -12   1   49.80    8.50
   4 -12   1   36.70   11.50
   4 -12   1   42.10    8.20
  -4  12  -1   45.90    8.90
  -4  12  -1   57.89    7.90
  -4  12  -1   22.40    9.20
   4 -11   1  114.49   14.80
   4 -11   1  135.09   13.50
   4 -11   1  146.69   13.30
  -4  11  -1  125.29   14.00
  -4  11  -1  140.09   12.80
  -4  11  -1  132.09   13.00
   4 -10   1   24.40    8.40
   4 -10   1   32.40    6.60
   4 -10   1   22.50    5.70
  -4  10  -1   27.60    6.50
  -4  10  -1   26.20    5.70
  -4  10  -1   23.50    6.70
   4  -9   1    2.90    4.50
   4  -9   1    1.40    4.80
   4  -9   1    1.80    6.20
  -4   9  -1    6.20    4.90
  -4   9  -1   12.50    4.60
  -4   9  -1   -2.30    4.50
   4  -8   1   77.59    8.30
   4  -8   1   84.79    9.40
   4  -8   1   72.29    7.60
  -4   8  -1   77.69    8.30
  -4   8  -1   75.29    7.90
  -4   8  -1   66.19    9.30
   4  -7   1   22.00    4.60
   4  -7   1   23.80    4.70
   4  -7   1   17.70    5.30
   4  -7   1   25.70    6.40
  -4   7  -1   27.70    5.30
  -4   7  -1   31.20    4.70
  -4   7  -1   24.00    4.90
   4  -6   1   -1.40    4.30
   4  -6   1    5.80    3.90
   4  -6   1    6.00    6.20
  -4   6  -1    5.10    4.10
  -4   6  -1    6.20    4.60
  -4   6  -1    2.40    3.90
   4  -5   1   65.49    7.40
   4  -5   1   55.99    7.80
   4  -5   1   59.29    5.70
  -4   5  -1   57.29    5.80
  -4   5  -1   62.59    5.80
  -4   5  -1   54.99    6.40
   4  -4   1  418.16   26.20
   4  -4   1  414.26   26.80
   4  -4   1  392.86   26.30
   4  -4   1  371.76   26.70
  -4   4  -1  394.66   26.20
   4  -3   1 1560.34  119.59
   4  -3   1 1624.84  178.78
  -4   3  -1 1563.34  121.69
  -4   3  -1 1776.42  174.08
   4  -2   1  -17.00   23.80
   4  -2   1   13.30   17.00
  -4   2  -1   46.50   34.50
  -4   2  -1    9.10   17.80
   4  -1   1  859.71   55.19
   4  -1   1  850.51   54.69
  -4   1  -1  857.61   55.19
   4   0   1 1058.39   69.09
   4   0   1 1062.89   69.49
   4   0   1 1087.69   69.09
  -4   0  -1 1054.69   69.09
  -4   0  -1 1055.09   69.49
  -4   0  -1 1149.58   68.99
   4   1   1   17.90    4.20
   4   1   1   15.40    3.20
   4   1   1   12.80    3.30
  -4  -1  -1   15.00    4.40
  -4  -1  -1   19.60    3.10
  -4  -1  -1   20.20    3.40
   4   2   1  918.51   61.09
   4   2   1  947.91   60.99
   4   2   1  910.31   60.59
   4   2   1  937.71   60.49
  -4  -2  -1  997.00   60.39
  -4  -2  -1  927.01   60.99
  -4  -2  -1  919.21   60.59
   4   3   1  329.97   23.20
   4   3   1  328.17   23.80
   4   3   1  317.97   23.60
   4   3   1  363.36   22.90
  -4  -3  -1  318.77   23.20
  -4  -3  -1  315.37   24.00
  -4  -3  -1  376.26   23.00
  -4  -3  -1  356.76   23.70
   4   4   1 1475.75   92.39
   4   4   1 1474.55   92.89
   4   4   1 1418.46   92.59
   4   4   1 1310.57   93.09
  -4  -4  -1 1362.96   92.99
  -4  -4  -1 1432.36   92.79
  -4  -4  -1 1574.54   92.39
  -4  -4  -1 1415.06   92.59
   4   5   1  181.48   14.10
   4   5   1  170.88   14.10
   4   5   1  161.98   12.80
   4   5   1  160.28   13.50
  -4  -5  -1  163.18   13.60
  -4  -5  -1  173.88   13.00
  -4  -5  -1  166.38   13.70
  -4  -5  -1  161.98   15.40
   4   6   1   67.29    7.30
   4   6   1   62.89    8.30
   4   6   1   65.99    8.10
   4   6   1   63.79    8.40
  -4  -6  -1   70.89    7.50
  -4  -6  -1   67.19    9.90
  -4  -6  -1   69.89    8.20
  -4  -6  -1   64.89    7.90
   4   7   1   -0.90    6.40
   4   7   1    0.60    6.00
   4   7   1   -0.10    5.90
   4   7   1   -8.30    4.70
  -4  -7  -1   -4.30    8.50
  -4  -7  -1    1.90    5.80
  -4  -7  -1    6.90    5.50
  -4  -7  -1    7.20    5.80
   4   8   1   28.90    8.00
   4   8   1   13.20    7.50
   4   8   1   35.70    8.10
   4   8   1   25.30    6.20
  -4  -8  -1   27.00    7.40
  -4  -8  -1   25.70    7.40
  -4  -8  -1   12.90   10.50
  -4  -8  -1   18.20    6.30
   4   9   1    6.30    7.90
   4   9   1   -8.70    5.40
   4   9   1    0.60    7.70
   4   9   1    8.10    8.00
  -4  -9  -1   -3.10    6.10
  -4  -9  -1   -4.10   10.40
   4  10   1    7.40    8.30
   4  10   1   -2.00    5.90
   4  10   1   10.30    9.00
  -4 -10  -1    8.80    8.60
  -4 -10  -1    4.50    7.70
  -4 -10  -1    0.80    6.70
  -4 -10  -1    5.40   11.80
   4  11   1   11.80    6.60
   4  11   1   34.00   13.90
   4  11   1    9.70    9.10
  -4 -11  -1   22.90    8.50
   5 -15   1    4.30    7.30
   5 -15   1   17.30    8.80
   5 -15   1    9.70    7.80
   5 -15   1   19.30    9.20
  -5  15  -1   20.10    7.30
   5 -14   1    0.20    6.90
   5 -14   1    6.00    8.80
   5 -14   1   15.00    7.10
   5 -14   1   15.50    6.90
  -5  14  -1    4.20    6.60
   5 -13   1   32.30    8.00
   5 -13   1   39.70   12.30
   5 -13   1   32.50    8.40
   5 -13   1   28.40    7.30
  -5  13  -1   32.00    9.20
  -5  13  -1   32.50    8.70
  -5  13  -1   32.90    7.50
   5 -12   1   69.39    9.00
   5 -12   1   53.39   12.20
   5 -12   1   66.59    9.50
   5 -12   1   68.69    8.90
  -5  12  -1   68.29    8.50
  -5  12  -1   67.09    9.60
   5 -11   1  148.39   13.20
   5 -11   1  139.99   13.00
   5 -11   1  125.59   14.90
   5 -11   1  132.19   13.50
  -5  11  -1  132.39   13.50
  -5  11  -1  114.99   13.20
  -5  11  -1  145.09   12.80
   5 -10   1   -2.90    4.40
   5 -10   1    3.30    7.50
   5 -10   1   -2.30    5.40
   5 -10   1    3.00    4.90
  -5  10  -1    2.50    4.80
  -5  10  -1    7.80    5.20
  -5  10  -1   -4.10    5.30
   5  -9   1   -0.70    4.10
   5  -9   1   -2.50    4.10
   5  -9   1   -1.10    6.30
  -5   9  -1   -3.60    4.20
  -5   9  -1   12.40    5.10
   5  -8   1    3.50    4.50
   5  -8   1    2.00    3.90
   5  -8   1    7.70    3.90
   5  -8   1    2.40    5.70
  -5   8  -1    0.10    5.00
  -5   8  -1   -1.50    3.80
  -5   8  -1   -0.30    4.00
   5  -7   1   -0.20    4.30
   5  -7   1   -1.20    3.50
   5  -7   1   -3.70    5.30
  -5   7  -1   -0.30    3.50
  -5   7  -1    0.50    4.30
  -5   7  -1    6.60    3.80
   5  -6   1   11.20    3.80
   5  -6   1   10.90    3.60
   5  -6   1    2.30    4.30
   5  -6   1    2.70    5.50
  -5   6  -1    4.80    3.50
  -5   6  -1    7.50    4.10
  -5   6  -1    3.90    3.70
   5  -5   1  391.86   26.90
   5  -5   1  417.36   26.80
   5  -5   1  399.26   27.60
   5  -4   1   45.90    6.10
   5  -3   1 1321.67  153.58
   5  -3   1 1222.38   96.89
  -5   3  -1 1466.75  153.88
  -5   3  -1 1157.68   98.99
   5  -2   1  223.58   65.59
   5  -2   1  331.17   38.70
  -5   2  -1  343.67   76.69
  -5   2  -1  316.97   40.00
   5  -1   1  218.58   15.80
  -5   1  -1  233.58   15.90
   5   0   1  250.77   18.20
   5   0   1  245.18   17.20
   5   0   1  257.87   17.20
  -5   0  -1  246.68   17.30
  -5   0  -1  257.87   18.20
  -5   0  -1  287.57   17.90
   5   1   1   16.90    3.80
   5   1   1   16.50    3.80
   5   1   1   25.90    5.20
  -5  -1  -1   23.20    5.20
  -5  -1  -1   28.00    4.10
  -5  -1  -1   25.90    3.50
   5   2   1  695.83   48.10
   5   2   1  714.93   48.00
   5   2   1  727.33   47.30
   5   2   1  715.73   47.60
  -5  -2  -1  811.42   47.30
  -5  -2  -1  700.33   47.50
  -5  -2  -1  735.13   48.00
   5   3   1   12.80    3.60
   5   3   1    8.60    3.90
   5   3   1   19.20    5.10
   5   3   1   14.80    5.10
  -5  -3  -1   21.80    3.90
  -5  -3  -1   16.70    4.70
  -5  -3  -1   11.00    3.90
   5   4   1   38.10    6.60
   5   4   1   34.50    4.90
   5   4   1   36.50    5.60
   5   4   1   34.00    6.70
  -5  -4  -1   39.50    5.20
  -5  -4  -1   34.40    6.00
  -5  -4  -1   39.90    7.30
  -5  -4  -1   36.60    5.50
   5   5   1   60.49    8.30
   5   5   1   72.59    7.80
   5   5   1   62.89    8.50
   5   5   1   77.29    8.00
  -5  -5  -1   60.09    7.90
  -5  -5  -1   62.49    7.60
  -5  -5  -1   59.19    9.40
  -5  -5  -1   72.39    7.20
   5   6   1  117.59   12.30
   5   6   1  119.89   10.80
   5   6   1  126.99   12.80
   5   6   1  111.49   12.10
  -5  -6  -1   99.09   12.80
  -5  -6  -1  113.39   12.00
  -5  -6  -1  123.09   12.30
  -5  -6  -1  123.09   10.90
   5   7   1  176.58   16.60
   5   7   1  196.78   15.10
   5   7   1  215.68   17.10
   5   7   1  144.09   16.30
  -5  -7  -1  211.58   16.70
  -5  -7  -1  180.48   15.20
  -5  -7  -1  182.98   19.10
  -5  -7  -1  193.98   16.50
   5   8   1    1.00    5.40
   5   8   1   13.20    8.10
   5   8   1    4.00    7.90
   5   8   1   10.00    7.50
  -5  -8  -1   12.50    6.10
  -5  -8  -1    1.90   11.40
  -5  -8  -1    9.10   10.30
   5   9   1   15.80    8.50
   5   9   1   19.70    9.00
   5   9   1    2.80    5.70
   5   9   1   16.50    8.40
  -5  -9  -1   16.40    6.80
  -5  -9  -1   36.80    8.90
  -5  -9  -1   22.80    8.00
   5  10   1    5.50    6.20
   5  10   1    0.90    8.40
   5  10   1    2.10    9.20
  -5 -10  -1   12.10    6.90
  -5 -10  -1    9.30   12.40
   5  11   1    1.30    6.50
   5  11   1   15.70   11.00
   5  11   1   -6.10    9.10
  -5 -11  -1    9.80   10.60
   6 -15   1    9.00    7.50
   6 -15   1   11.60    7.70
   6 -15   1   25.50    9.60
   6 -15   1   16.30    7.20
  -6  15  -1   21.20    7.40
   6 -14   1    5.90    7.10
   6 -14   1    6.20    6.90
   6 -14   1   14.40    8.90
   6 -14   1   -1.80    6.10
  -6  14  -1    5.30    6.60
   6 -13   1    1.80    6.00
   6 -13   1   -0.30    6.00
   6 -13   1  -10.00   10.80
   6 -13   1   -0.60    6.40
  -6  13  -1   -2.90    7.10
  -6  13  -1   -8.90    5.80
   6 -12   1  174.28   16.90
   6 -12   1  158.18   18.40
   6 -12   1  197.48   16.30
   6 -12   1  206.48   16.30
  -6  12  -1  193.58   15.80
   6 -11   1    2.60    5.30
   6 -11   1    0.00    5.70
   6 -11   1   -4.40    7.90
   6 -11   1    5.50    5.30
  -6  11  -1   -3.80    5.10
  -6  11  -1    8.30    7.80
   6 -10   1  282.47   23.10
   6 -10   1  314.17   21.50
   6 -10   1  296.17   22.10
   6 -10   1  307.47   21.50
  -6  10  -1  280.27   22.20
  -6  10  -1  295.87   21.10
  -6  10  -1  266.37   21.30
   6  -9   1   12.40    4.60
   6  -9   1   24.90    7.10
   6  -9   1   13.10    5.40
   6  -9   1   14.60    4.70
  -6   9  -1   14.30    4.80
  -6   9  -1   15.10    4.80
  -6   9  -1   16.30    5.60
   6  -8   1   47.40    5.80
   6  -8   1   39.30    6.40
   6  -8   1   45.70    7.60
   6  -8   1   34.80    5.30
  -6   8  -1   39.00    5.40
  -6   8  -1   36.90    5.30
  -6   8  -1   28.60    6.00
   6  -7   1  115.19    9.80
   6  -7   1  124.19   11.50
   6  -7   1  122.69    9.80
   6  -7   1  107.69   10.50
  -6   7  -1  122.09    9.60
  -6   7  -1  103.69    9.50
  -6   7  -1  105.69   10.20
   6  -6   1  378.96   24.30
   6  -6   1  326.77   23.40
   6  -6   1  312.67   24.20
   6  -6   1  361.66   23.30
   6  -5   1  383.86   26.50
   6  -4   1  846.52   55.49
   6  -3   1  456.95   47.40
   6  -3   1  262.77   81.49
  -6   3  -1  449.46   52.59
  -6   3  -1  673.43  126.99
   6  -2   1  175.68   13.00
   6  -1   1   27.10    4.90
  -6   1  -1   18.10    4.70
   6   0   1   -2.50    4.50
   6   0   1   -4.30    2.70
   6   0   1    2.00    2.90
  -6   0  -1    3.40    4.20
   6   1   1  327.07   22.90
   6   1   1  347.57   21.90
   6   1   1  317.77   22.10
  -6  -1  -1  330.67   22.20
  -6  -1  -1  314.97   22.80
   6   2   1   29.30    5.80
   6   2   1   34.30    4.60
   6   2   1   32.40    5.90
   6   2   1   32.50    4.20
  -6  -2  -1   34.40    4.10
  -6  -2  -1   25.10    5.50
  -6  -2  -1   28.80    4.50
   6   3   1  241.98   17.20
   6   3   1  222.98   16.50
   6   3   1  248.38   18.00
   6   3   1  225.38   18.00
  -6  -3  -1  256.57   16.60
  -6  -3  -1  224.48   17.70
  -6  -3  -1  239.38   17.20
   6   4   1   25.70    5.60
   6   4   1   37.50    7.00
   6   4   1   42.60    6.80
   6   4   1   32.20    5.00
  -6  -4  -1   38.20    5.80
  -6  -4  -1   25.30    5.10
  -6  -4  -1   35.90    6.30
   6   5   1   14.00    6.60
   6   5   1   16.80    6.50
   6   5   1   19.30    5.90
   6   5   1   10.30    4.70
  -6  -5  -1   16.20    5.10
  -6  -5  -1   16.70    5.70
  -6  -5  -1   18.40    6.30
  -6  -5  -1    5.00    7.40
   6   6   1   17.70    6.70
   6   6   1   10.10    7.20
   6   6   1   11.50    5.10
   6   6   1   12.80    6.70
  -6  -6  -1   12.20    9.10
  -6  -6  -1   16.30    5.40
  -6  -6  -1   15.60    6.40
  -6  -6  -1   10.70    6.60
   6   7   1   14.70    7.30
   6   7   1   15.90    5.60
   6   7   1   18.20    7.90
   6   7   1   18.40    7.40
  -6  -7  -1   19.50   11.50
  -6  -7  -1   34.20    9.60
  -6  -7  -1    7.30    5.70
   6   8   1    3.10    7.80
   6   8   1    7.00    7.90
   6   8   1    5.60    5.50
   6   8   1    0.60    8.30
  -6  -8  -1    0.60    7.20
  -6  -8  -1    5.60    6.10
  -6  -8  -1    2.40    7.30
  -6  -8  -1    0.30    9.70
   6   9   1    2.90    5.50
   6   9   1    9.80    9.30
   6   9   1   -0.80    8.60
  -6  -9  -1   13.50   16.10
  -6  -9  -1   -1.10    6.20
   6  10   1    4.10   10.10
   6  10   1    3.80    6.00
   6  10   1    6.70    9.40
  -6 -10  -1    7.60    6.90
   7 -15   1   37.30   10.10
   7 -15   1   20.40    7.70
   7 -15   1   18.20    7.20
   7 -15   1    6.70    7.70
  -7  15  -1   21.60    6.90
   7 -14   1   16.60    7.70
   7 -14   1    7.50    6.60
   7 -14   1   11.20    6.80
   7 -13   1   30.70    7.40
   7 -13   1   36.90    7.20
   7 -13   1   22.90    7.60
   7 -13   1   11.30   11.80
  -7  13  -1   28.20    6.90
   7 -12   1  124.19   12.90
   7 -12   1  109.59   11.10
   7 -12   1  115.19   11.60
   7 -12   1   98.19   14.30
  -7  12  -1  111.09   11.80
   7 -11   1  126.59   14.60
   7 -11   1  126.49   12.30
   7 -11   1  131.29   12.40
   7 -11   1  133.79   13.70
  -7  11  -1  120.99   12.00
   7 -10   1   37.40    7.40
   7 -10   1   38.30    6.10
   7 -10   1   40.80    6.30
   7 -10   1   31.00    8.70
  -7  10  -1   26.90    5.90
  -7  10  -1   42.50    6.20
  -7  10  -1   28.50    6.50
   7  -9   1   20.30    4.90
   7  -9   1   17.60    5.80
   7  -9   1   15.40    4.70
  -7   9  -1   19.60    5.00
  -7   9  -1   24.40    5.80
  -7   9  -1   13.70    4.60
   7  -8   1   73.29    7.30
   7  -8   1   92.99    9.20
   7  -8   1   75.59    9.40
   7  -8   1   70.69    7.20
  -7   8  -1   66.89    7.00
  -7   8  -1   69.19    8.20
   7  -7   1    1.50    3.10
   7  -7   1    0.40    3.30
   7  -7   1    5.80    4.60
   7  -7   1    1.60    5.40
   7  -6   1  185.98   14.80
   7  -5   1   77.89    8.20
   7  -4   1 1326.07  106.49
   7  -4   1 1563.14  218.68
  -7   4  -1 1661.33  182.18
  -7   4  -1 1239.38  109.79
   7  -3   1  184.58   39.00
   7  -3   1  181.98   63.49
  -7   3  -1  242.68   88.49
  -7   3  -1  190.68   42.10
   7  -2   1  388.06   25.80
  -7   2  -1  371.76   25.60
   7  -1   1  245.48   16.90
  -7   1  -1  218.58   16.70
   7   0   1   23.40    3.20
   7   0   1   21.10    4.90
   7   0   1   19.40    3.50
  -7   0  -1   24.10    5.00
   7   1   1   20.10    5.10
   7   1   1   11.90    3.20
   7   1   1    8.00    3.50
  -7  -1  -1   12.60    2.90
  -7  -1  -1   11.60    4.40
  -7  -1  -1   10.20    4.60
   7   2   1  145.19   13.00
   7   2   1  150.68   11.20
   7   2   1  162.18   13.20
   7   2   1  152.88   11.90
  -7  -2  -1  161.08   11.00
  -7  -2  -1  144.29   12.80
  -7  -2  -1  133.49   11.70
   7   3   1   42.80    5.30
   7   3   1   45.10    7.10
   7   3   1   40.10    5.80
   7   3   1   44.10    7.20
  -7  -3  -1   44.70    7.00
  -7  -3  -1   36.00    5.70
  -7  -3  -1   40.40    5.10
   7   4   1   42.50    7.80
   7   4   1   34.70    7.50
   7   4   1   44.90    5.90
   7   4   1   49.30    6.80
  -7  -4  -1   47.60    5.80
  -7  -4  -1   42.40    7.20
  -7  -4  -1   42.90    6.40
   7   5   1   13.70    6.20
   7   5   1   16.30    7.00
   7   5   1   10.30    4.70
   7   5   1    9.40    6.70
  -7  -5  -1   15.20    5.90
  -7  -5  -1    9.90    5.00
   7   6   1   98.19    9.50
   7   6   1   97.89   11.40
   7   6   1  101.19   10.50
   7   6   1   76.89   10.90
  -7  -6  -1   59.69   11.20
  -7  -6  -1  102.79   10.40
   7   7   1    5.00    5.30
   7   7   1    5.70    7.40
   7   7   1    3.20    7.50
   7   7   1   17.00    8.20
  -7  -7  -1   10.20    7.80
  -7  -7  -1    5.40    9.30
  -7  -7  -1   12.00    7.20
  -7  -7  -1    4.60    5.60
   7   8   1   95.59   11.40
   7   8   1   57.49    8.00
   7   8   1   71.49   11.30
  -7  -8  -1   51.59   11.80
  -7  -8  -1   52.69    8.10
   7   9   1   42.50   10.70
   7   9   1   16.90    9.60
   7   9   1   26.70    6.90
  -7  -9  -1   23.20    7.00
  -7  -9  -1   24.00   12.10
   8 -15   1    9.00    7.00
   8 -15   1    7.50    9.40
   8 -15   1   -2.40    7.20
   8 -15   1    2.30    6.50
  -8  15  -1   10.70    6.50
   8 -14   1  214.48   17.30
   8 -14   1  175.28   17.80
   8 -14   1  120.39   23.80
   8 -14   1  187.18   16.60
  -8  14  -1  198.28   16.10
   8 -13   1   40.90   14.50
   8 -13   1   44.20    9.10
   8 -13   1   39.10    7.40
   8 -13   1   41.50    7.60
  -8  13  -1   44.20    7.30
   8 -12   1   -1.30    9.60
   8 -12   1    8.70    7.10
   8 -12   1    5.50    5.60
   8 -12   1   -7.40    5.00
  -8  12  -1    1.20    5.30
   8 -11   1    4.10    5.00
   8 -11   1   -5.90    7.80
   8 -11   1    4.20    7.70
   8 -11   1   -3.20    5.70
  -8  11  -1    8.90    5.10
  -8  11  -1    5.40    5.30
   8 -10   1  199.38   17.30
   8 -10   1  189.48   16.00
   8 -10   1  233.38   16.30
  -8  10  -1  196.58   16.10
  -8  10  -1  212.58   15.90
  -8  10  -1  210.98   17.30
   8  -9   1  121.99   14.80
   8  -9   1  127.99   12.80
   8  -9   1  141.99   11.60
   8  -9   1  140.79   11.60
   8  -8   1   -4.40    3.30
   8  -8   1    1.70    6.00
   8  -8   1   -0.10    4.80
   8  -8   1   -2.00    3.70
   8  -7   1   34.30    6.40
   8  -6   1    0.30    4.30
   8  -5   1    7.60    4.40
   8  -4   1   58.49   63.29
   8  -4   1    5.00   17.90
  -8   4  -1   13.20   19.50
  -8   4  -1  -47.40   45.90
   8  -3   1   12.70   18.80
  -8   3  -1  -45.90   55.79
  -8   3  -1   23.90   21.80
   8  -2   1  355.86   23.90
  -8   2  -1  344.07   23.90
   8  -1   1    5.10    4.20
  -8   1  -1    4.00    4.40
   8   0   1   18.20    3.30
   8   0   1   20.90    5.10
   8   0   1   17.30    3.50
  -8   0  -1   19.20    6.80
   8   1   1   20.20    3.90
   8   1   1   18.00    5.50
   8   1   1   16.70    4.00
  -8  -1  -1   20.10    4.30
  -8  -1  -1   12.30    3.90
  -8  -1  -1    9.00    5.30
   8   2   1   10.30    5.70
   8   2   1    5.20    3.90
   8   2   1    6.30    4.30
   8   2   1    1.60    5.60
  -8  -2  -1    1.00    5.60
  -8  -2  -1    7.00    3.40
  -8  -2  -1    5.60    4.20
   8   3   1   -2.70    5.80
   8   3   1   -0.70    4.60
   8   3   1    1.80    5.80
   8   3   1    2.40    4.00
  -8  -3  -1   -2.50    3.80
  -8  -3  -1    4.00    4.60
  -8  -3  -1    5.60    6.00
   8   4   1   10.80    5.40
   8   4   1   18.00    8.40
   8   4   1    3.10    5.60
   8   4   1   -1.90    6.10
  -8  -4  -1   -2.90    4.40
   8   5   1    2.80    4.60
   8   5   1   -0.60    6.90
   8   5   1    8.00    6.90
   8   5   1   -0.60    5.90
  -8  -5  -1    0.50    4.70
   8   6   1    1.50    7.50
   8   6   1  -12.80    6.70
   8   6   1   -0.70    4.90
   8   6   1    1.80    6.90
  -8  -6  -1   -6.80    6.40
  -8  -6  -1   13.60    6.20
   8   7   1   -4.80    8.20
   8   7   1   -1.40    5.30
   8   7   1   25.60   14.20
  -8  -7  -1    6.10    5.60
   8   8   1   10.90    8.70
   8   8   1    6.90    5.60
   8   8   1   -6.90    8.60
  -8  -8  -1    5.30    5.90
   8   9   1   -5.30    9.20
   8   9   1   -2.30    6.70
   8   9   1   11.40   10.30
  -8  -9  -1   -0.10    6.00
   9 -15   1   23.50    8.70
   9 -15   1   31.60    7.40
   9 -15   1   27.00    8.00
  -9  15  -1   42.40    7.50
   9 -14   1   -8.60    5.90
   9 -14   1   -1.30    7.00
   9 -14   1    1.30    5.70
   9 -14   1   -1.20   13.10
  -9  14  -1   10.20    5.80
   9 -13   1   14.50    7.70
   9 -13   1   11.60    6.00
   9 -13   1    5.60    5.90
  -9  13  -1    4.40    9.60
  -9  13  -1   13.10    5.80
   9 -12   1  258.07   22.10
   9 -12   1  222.88   18.00
   9 -12   1  214.18   19.10
   9 -12   1  218.98   17.80
  -9  12  -1  223.88   17.30
   9 -11   1  243.68   17.40
   9 -11   1  228.68   17.30
   9 -11   1  192.68   18.50
   9 -11   1  208.48   20.20
   9 -10   1    4.30    4.20
   9 -10   1    4.30    4.60
   9 -10   1    1.70    5.70
   9 -10   1    4.90    8.10
   9  -9   1   57.19    6.90
   9  -9   1   53.99    9.30
   9  -9   1   60.49    6.80
   9  -9   1   63.59    8.60
   9  -8   1    3.00    5.50
   9  -7   1   36.80    7.00
   9  -6   1    1.80    4.70
   9  -5   1   36.20    6.40
  -9   3  -1   76.29    7.90
   9  -2   1   16.80    4.70
  -9   2  -1    9.30    4.90
   9  -1   1   72.99    7.40
  -9   1  -1   18.40    8.50
   9   0   1  225.68   16.50
   9   0   1  249.78   18.00
  -9   0  -1  231.38   18.00
   9   1   1   97.39    8.30
   9   1   1  115.89   11.30
   9   1   1   90.79    9.10
  -9  -1  -1   93.79    9.20
  -9  -1  -1   99.79   10.20
   9   2   1   38.70    7.60
   9   2   1   34.70    4.90
   9   2   1   29.70    5.60
   9   2   1   29.10    7.30
  -9  -2  -1   32.10    5.70
  -9  -2  -1   28.30    4.50
  -9  -2  -1   33.50    7.30
   9   3   1  256.57   22.00
   9   3   1  285.27   20.80
   9   3   1  282.57   19.90
  -9  -3  -1  303.07   20.80
  -9  -3  -1  274.77   21.80
   9   4   1    3.60    6.90
   9   4   1   -1.20    7.00
   9   4   1    6.10    5.90
   9   4   1   -8.60    4.10
  -9  -4  -1    3.40    4.30
   9   5   1   12.80    7.70
   9   5   1   -7.60    6.30
   9   5   1   -7.10    7.00
   9   5   1    2.10    4.50
  -9  -5  -1    8.10    4.80
   9   6   1    7.80    5.00
   9   6   1  -12.30    7.40
   9   6   1    4.70    7.20
  -9  -6  -1   -5.70    4.90
   9   7   1   10.50    9.80
   9   7   1   -9.60    8.60
   9   7   1   -8.20    5.00
  -9  -7  -1    2.30    5.40
   9   8   1   43.20    7.90
   9   8   1   49.00   11.20
   9   8   1   60.39   11.20
  -9  -8  -1   25.90    7.00
  10 -15   1   10.90    7.10
 -10  15  -1   23.80    6.30
  10 -14   1   60.69   15.20
  10 -14   1   53.79    8.70
  10 -14   1   52.79   10.20
  10 -14   1   55.39    8.40
 -10  14  -1   61.99    7.90
  10 -13   1   80.49    9.30
  10 -13   1   71.69    9.30
  10 -13   1   78.19   11.10
  10 -12   1   93.39   10.30
  10 -12   1  102.19   11.20
  10 -12   1  104.09   12.20
  10 -12   1  126.59   15.10
  10 -11   1    6.50    9.10
  10 -11   1   18.80    5.40
  10 -11   1   18.70    5.00
  10 -11   1   17.30    7.00
  10 -10   1    6.20    4.10
  10 -10   1   -1.00    7.90
  10 -10   1    3.80    6.20
  10  -9   1   12.20    6.10
  10  -8   1   58.79    8.70
  10  -7   1    0.30    5.50
  10  -6   1   -3.90    5.00
  10  -3   1   29.40    5.60
 -10   3  -1   32.80    5.60
  10  -2   1    3.60    4.80
 -10   2  -1   -2.30    5.10
  10  -1   1    8.30    5.50
 -10   1  -1    9.20    5.70
  10   0   1    2.50    5.90
  10   0   1    4.90    3.80
 -10   0  -1    6.40    6.00
  10   1   1    9.50    3.90
  10   1   1    9.20    6.40
  10   1   1   10.30    4.60
 -10  -1  -1   14.20    6.60
  10   2   1   38.60    8.10
  10   2   1   32.00    5.80
  10   2   1   25.40    4.80
  10   2   1   16.70    7.60
 -10  -2  -1   32.40    7.60
 -10  -2  -1   20.20    5.30
 -10  -2  -1   26.10    5.70
  10   3   1    0.50    4.50
  10   3   1    2.70    5.60
  10   3   1    2.80    7.00
  10   3   1   -1.20    7.30
 -10  -3  -1    3.00    6.10
 -10  -3  -1    2.90    3.80
  10   4   1   21.30    5.40
  10   4   1   38.00    8.90
  10   4   1   26.90    8.30
  10   4   1   33.60    7.20
 -10  -4  -1   20.10    4.90
 -10  -4  -1   28.70    6.70
 -10  -4  -1    9.30    8.10
  10   5   1   -0.30    4.90
  10   5   1    0.60    8.00
  10   5   1    6.20    7.10
 -10  -5  -1    1.60    4.60
  10   6   1    8.90    7.60
  10   6   1    1.40    5.30
  10   6   1   -4.80    8.80
 -10  -6  -1   -2.20    4.80
  10   7   1   10.50    9.90
  10   7   1    6.60    5.90
  10   7   1    7.80    9.00
 -10  -7  -1    5.80    5.50
  11 -15   1    5.60    6.20
  11 -15   1    8.30    8.30
  11 -15   1    6.70    6.50
  11 -14   1   20.90    8.10
  11 -14   1   13.80    6.40
  11 -14   1   21.80    6.70
  11 -14   1   21.70   13.90
  11 -13   1  119.29   21.60
  11 -13   1  170.28   17.30
  11 -13   1  189.38   19.90
  11 -13   1  194.98   15.40
  11 -12   1   -0.40    4.70
  11 -12   1   -7.70   10.10
  11 -12   1    7.20    6.90
  11 -12   1   10.20    5.20
  11 -11   1  131.69   14.10
  11 -11   1  135.79   15.30
  11 -10   1   32.30    7.80
  11  -9   1   60.19   10.80
  11  -8   1   23.40    7.20
  11  -7   1   18.70    6.60
  11  -6   1  115.19   12.10
  11  -3   1   38.80    6.50
 -11   3  -1   45.50    7.00
  11  -2   1    9.50    5.50
 -11   2  -1    1.90    5.50
  11  -1   1   23.40    6.80
 -11   1  -1   29.60    6.60
  11   0   1   51.69    7.10
  11   0   1   71.09    9.00
 -11   0  -1   71.89    9.30
  11   1   1    5.40    4.80
  11   1   1    1.10    4.00
  11   1   1    6.70    6.70
 -11  -1  -1    9.90    7.10
  11   2   1    9.10    8.80
  11   2   1    3.60    4.20
  11   2   1    2.50    5.30
  11   2   1    7.00    7.10
 -11  -2  -1    3.90    6.40
  11   3   1    3.50    7.60
  11   3   1   -1.30    7.50
  11   3   1    1.00    4.20
  11   3   1    4.90    6.00
 -11  -3  -1    1.10    6.50
 -11  -3  -1    0.70    8.10
 -11  -3  -1   -3.20    3.80
  11   4   1    8.30    5.00
  11   4   1   17.60    6.80
  11   4   1    3.70    7.70
 -11  -4  -1   -2.60    4.00
  11   5   1    5.70    7.70
  11   5   1    0.40    8.70
  11   5   1   -3.30    5.00
 -11  -5  -1    4.70    4.60
  11   6   1   55.29    9.90
  11   6   1   31.90    6.70
  11   6   1   32.50   10.60
 -11  -6  -1   26.90    6.00
  12 -14   1   15.90    6.40
  12 -14   1   16.60    8.30
  12 -14   1    5.90   13.60
  12 -13   1   43.90    6.90
  12 -13   1   44.80   13.90
  12 -13   1   35.80    9.20
  12 -13   1   41.60    7.20
  12 -12   1   13.40   11.20
  12 -12   1    3.60    6.80
  12 -11   1   18.00    7.60
  12 -10   1   39.00    8.70
  12  -9   1    7.00    6.60
  12  -8   1   12.80    6.70
  12  -6   1   62.39    9.00
  12  -4   1  153.18   13.10
  12  -3   1   14.00    6.00
 -12   3  -1   21.90    6.90
  12  -2   1   85.99    9.60
 -12   2  -1   79.49    9.70
  12  -1   1   17.00    6.60
 -12   1  -1   17.00    7.00
  12   0   1   34.20    8.00
 -12   0  -1   33.60   12.50
  12   1   1   10.10    5.20
  12   1   1   12.70    7.10
  12   1   1   10.20    4.10
 -12  -1  -1   23.30    8.10
  12   2   1   13.00    7.80
  12   2   1   -2.90    6.80
  12   2   1  -13.10    7.60
  12   2   1   -3.50    4.20
  12   3   1    1.40    4.50
  12   3   1   -5.20    7.90
  12   3   1    6.90    6.30
  12   4   1    0.40    4.80
  12   4   1    2.50    9.10
  12   4   1   20.00    7.50
 -12  -4  -1    4.60    4.40
  13 -14   1  131.09   19.70
  13 -14   1  148.39   16.30
  13 -13   1   42.70    9.80
  13 -12   1   98.69   12.70
  13 -11   1   61.19   10.40
  13 -10   1   10.00    7.10
  13  -9   1    1.50    6.70
  13  -8   1  127.69   13.70
  13  -7   1    8.40    6.30
  13  -6   1    4.90    5.90
  13  -3   1   15.90    6.30
  13  -2   1    0.40    6.40
 -13   2  -1    7.80    7.00
  13  -1   1   16.80    7.20
  13   0   1    9.40    7.20
 -13   0  -1   12.00    8.30
  13   1   1    2.90    7.60
  13   1   1    2.60    4.40
  13   1   1    8.30    5.50
  13   2   1    2.00    8.30
  13   2   1    9.70    4.80
  13   2   1   14.00    7.90
  13   3   1   13.70    7.10
  13   3   1   -0.40    8.70
  14 -12   1   30.50    8.80
  14 -11   1   38.60    9.20
  14 -10   1   36.90    8.90
  14  -9   1   20.90    7.90
  14  -8   1   30.90    7.90
  14  -7   1   -7.10    5.80
  14  -6   1   30.20    7.50
  14  -4   1   19.90    6.50
  14  -3   1    1.70   11.30
  14  -2   1   30.00    7.70
  14  -1   1   23.50    8.00
 -14   1  -1   26.60    9.50
  14   0   1   42.50    9.50
  14   1   1   19.40    6.20
  14   1   1    2.70    8.10
  15 -12   1    5.60    8.70
  15 -11   1    9.90    7.80
  15 -10   1    4.50    7.10
  15  -9   1  170.98   17.30
  15  -8   1   52.79    9.40
  15  -7   1   -0.90    6.50
  15  -6   1   12.40    6.90
  15  -5   1   32.10   12.40
  15  -3   1   17.80    7.60
  15  -2   1   -2.70    7.30
  15  -1   1    7.70    8.10
  15   0   1  -10.70    8.10
  16  -9   1    9.60    7.90
  16  -8   1    0.80    6.80
  16  -7   1   76.09   11.10
  16  -6   1   44.40   13.80
  16  -3   1    1.80    7.00
  16  -2  -2   29.00    8.20
  16  -3  -2   10.40    6.70
  16  -4  -2   18.10    7.10
  16  -5  -2    9.50    6.70
  16  -6  -2   -0.50    6.10
  16  -6  -2    7.10    5.20
  16  -7  -2   14.60    7.60
  16  -7  -2   20.80    6.60
  16  -8  -2   40.20    9.10
  16  -8  -2   45.30    8.80
  16  -9  -2    9.60    7.50
  16  -9  -2   11.70    7.10
  15   1  -2   -7.20    7.60
  15   0  -2   10.20    7.60
  15  -1  -2    5.70    7.10
  15  -2  -2   31.90    7.40
  15  -3  -2   75.29    9.40
  15  -4  -2   13.30    6.40
  15  -5  -2   -3.40    5.70
  15  -5  -2   10.20    5.20
  15  -6  -2   13.00    6.70
  15  -7  -2   -1.70    6.20
  15  -8  -2   35.70    8.80
  15  -8  -2   56.89    9.30
  15  -9  -2    7.00    7.40
  15  -9  -2   16.40    7.80
  15 -10  -2   -5.30    6.60
  15 -10  -2    5.00    7.90
  15 -11  -2   23.00    8.40
  15 -11  -2   13.30    7.70
  14   3  -2   42.20   12.40
  14   2  -2   15.70    8.10
  14   1  -2   80.89   11.00
  14   0  -2    2.50    7.00
  14  -1  -2   29.20    7.60
  14  -2  -2   36.00    8.10
  14  -3  -2   19.30    6.00
  14  -4  -2    1.90    5.60
  14  -5  -2   -1.20    5.40
  14  -6  -2   63.69    9.30
  14  -7  -2   -4.50    6.00
  14  -8  -2   11.00    6.80
  14  -9  -2   18.50    7.30
  14 -10  -2   -7.30    6.30
  14 -10  -2    7.60    7.90
  14 -11  -2    6.60    7.30
  14 -11  -2    9.20    8.40
  14 -12  -2   43.50   14.90
  14 -12  -2   43.50    9.60
  13   4  -2   24.40    9.30
  13   4  -2   34.80    7.60
  13   4  -2   11.40    5.30
  13   3  -2  -12.10    7.70
  13   3  -2   -3.60    7.90
  13   2  -2  -11.70    7.30
  13   2  -2   -0.40    7.30
  13   1  -2   44.80    8.70
  13   0  -2  141.39   14.30
  13  -1  -2    5.40    6.30
  13  -2  -2   -2.00    5.40
  13  -4  -2    3.30    5.30
  13  -5  -2   64.09    9.00
  13  -6  -2   15.30    7.70
  13  -7  -2   47.80    8.50
  13  -8  -2   69.59   10.10
  13  -9  -2    5.50    6.30
  13 -10  -2    3.30    6.50
  13 -10  -2    7.80    8.00
  13 -10  -2    1.10   10.90
  13 -11  -2    3.30   12.00
  13 -11  -2    2.80    7.80
  13 -11  -2   -3.60    6.90
  13 -12  -2   -3.10    7.10
  13 -12  -2    2.80    8.10
  13 -12  -2    4.90   13.50
  13 -13  -2    2.10    8.40
  13 -13  -2   29.00   10.90
  12   6  -2   22.40    8.40
  12   6  -2   13.80    5.40
  12   6  -2   10.30    9.70
  12   5  -2   12.80    7.20
  12   5  -2   -5.50    8.00
  12   5  -2    6.70    4.80
  12   4  -2   24.10    5.50
  12   4  -2   45.90    7.80
  12   4  -2   37.90    9.30
  12   4  -2   44.80    9.70
  12   3  -2    8.10   13.80
  12   3  -2    9.90    7.90
  12   2  -2   89.59   11.40
  12   2  -2   95.69   11.20
  12   1  -2   21.60    7.00
  12   0  -2  232.88   18.80
  12  -1  -2   50.59    7.80
  12  -2  -2    3.30    5.00
  12  -4  -2  184.58   15.40
  12  -5  -2   66.19    8.90
  12  -6  -2   72.19    9.80
  12  -7  -2   52.69    8.50
  12  -8  -2    9.10   10.60
  12  -9  -2   21.00    7.00
  12 -10  -2   73.89   10.20
  12 -10  -2   58.39   13.10
  12 -11  -2   14.30    7.60
  12 -11  -2   16.30   12.30
  12 -11  -2   21.90    8.60
  12 -12  -2   -8.80   12.70
  12 -12  -2    7.40    8.10
  12 -12  -2    6.60    7.10
  12 -13  -2    8.30    8.00
  12 -13  -2   27.90   11.50
 -11  -7   2    4.50    4.90
  11   7  -2    5.50    8.30
  11   7  -2    7.60    5.40
  11   7  -2    4.30    9.50
 -11  -6   2    4.00    4.60
  11   6  -2   11.00    5.10
  11   6  -2   20.40    7.90
  11   6  -2   10.80    8.70
  11   5  -2   23.20    7.20
  11   5  -2   13.10    5.00
  11   5  -2   29.10    8.30
  11   5  -2    7.50    8.00
  11   4  -2    7.00    6.10
  11   4  -2   16.30    7.60
  11   4  -2   10.60    4.50
  11   4  -2   10.00    7.60
  11   3  -2   49.70    8.70
  11   3  -2   40.00    8.50
  11   3  -2   41.10    5.50
  11   2  -2   22.20    6.90
  11   1  -2  254.57   20.10
  11   0  -2  120.49   12.50
  11  -1  -2  108.59   11.20
  11  -2  -2   83.49    8.70
  11  -3  -2   98.19    9.40
  11  -4  -2    2.00    4.90
  11  -5  -2    6.80    5.30
  11  -6  -2  165.68   14.70
  11  -7  -2    3.80    5.60
  11  -8  -2   54.29    8.40
  11  -9  -2    0.80    6.60
  11 -10  -2   97.79   12.70
  11 -10  -2  103.69   12.20
  11 -10  -2  115.99   15.20
  11 -11  -2   11.40    7.00
  11 -11  -2    6.90   11.80
  11 -11  -2   17.20    8.40
  11 -12  -2   27.90    9.00
  11 -12  -2   14.20   13.30
  11 -12  -2   29.10    8.60
  11 -13  -2   22.90    6.40
  11 -13  -2   20.40    5.90
  11 -13  -2   17.10    9.00
  11 -13  -2   16.30    8.20
  11 -14  -2    5.50    8.70
  11 -14  -2    2.90    6.10
  11 -14  -2    3.70    8.90
  11 -14  -2   10.90    5.70
 -10  -8   2    7.60    5.60
  10   8  -2  -11.40    8.90
  10   8  -2    6.10    8.80
  10   8  -2    3.60    6.10
 -10  -7   2    5.20    5.00
  10   7  -2    4.70    7.80
  10   7  -2    1.30    5.10
  10   7  -2    8.70    8.60
 -10  -6   2    7.30    4.80
  10   6  -2   14.10    7.40
  10   6  -2   24.80    8.70
  10   6  -2   14.30    5.20
  10   6  -2   -5.70    8.10
 -10  -5   2   35.50    5.80
 -10  -5   2   54.59    9.30
  10   5  -2   66.09    9.40
  10   5  -2   38.70    8.80
  10   5  -2   42.40    7.70
  10   5  -2   34.80    5.90
  10   4  -2   -5.30    5.20
  10   4  -2    2.30    4.30
  10   4  -2   -3.10    7.00
  10   4  -2    1.30    6.40
  10   3  -2   21.70    8.90
  10   3  -2   37.00    5.70
  10   3  -2   46.70    8.20
  10   2  -2    9.40    6.30
  10   1  -2    7.80    5.80
  10   0  -2   99.09   10.00
  10  -1  -2  303.27   21.70
  10  -2  -2   49.00    6.30
  10  -4  -2    5.50    4.60
  10  -5  -2    0.70    4.70
  10  -6  -2   32.40    6.60
  10  -7  -2  103.29   11.20
  10  -8  -2   14.90    6.10
  10  -9  -2  108.89   11.90
  10 -10  -2   55.09   12.10
  10 -10  -2   49.30    9.70
  10 -10  -2   50.09    8.60
 -10  11   2   18.60    7.50
  10 -11  -2    9.10   11.60
  10 -11  -2    5.10    7.80
  10 -11  -2   15.70    7.20
  10 -11  -2    9.70    5.10
  10 -12  -2    6.20    5.40
  10 -12  -2    5.60    5.50
  10 -12  -2    5.90    7.70
  10 -12  -2   -2.80   12.30
  10 -12  -2    8.40    7.00
  10 -13  -2   17.30    5.80
  10 -13  -2   14.70    7.70
  10 -13  -2   30.00    9.20
  10 -13  -2   11.30    6.30
  10 -14  -2   18.40    7.00
  10 -14  -2    4.70    9.20
  -9  -9   2   27.10   13.00
  -9  -9   2    3.40    6.10
   9   9  -2    2.80    8.30
   9   9  -2    3.70   11.90
   9   9  -2    9.90    9.40
  -9  -8   2    0.50    5.60
   9   8  -2    4.70    8.40
   9   8  -2    2.90    8.30
   9   8  -2   15.20    5.50
  -9  -7   2   39.30    9.90
  -9  -7   2   14.60    5.70
   9   7  -2   31.90    8.30
   9   7  -2    5.80    8.70
   9   7  -2    3.80    7.50
   9   7  -2   19.50    8.70
   9   7  -2   24.80    5.90
  -9  -6   2   -1.50    5.10
   9   6  -2   10.30    8.20
   9   6  -2    4.30    7.10
   9   6  -2   18.60    7.20
   9   6  -2    8.50    5.10
   9   6  -2   -6.30    7.10
  -9  -5   2    5.70    4.70
   9   5  -2    7.10    6.00
   9   5  -2    7.80    4.80
   9   5  -2   11.90    7.10
   9   5  -2   24.50    7.40
  -9  -4   2   34.30    7.40
   9   4  -2   19.30    7.40
   9   4  -2   30.10    7.10
   9   4  -2   24.40    7.70
   9   4  -2   29.00    9.10
  -9  -3   2   12.80    6.10
   9   3  -2   10.60    4.10
   9   3  -2   17.60    5.00
   9   3  -2   13.10    6.30
   9   3  -2   10.70    6.10
   9   2  -2  234.28   18.30
   9   1  -2   13.40    5.20
   9   0  -2    6.60    4.50
   9  -1  -2   13.50    4.60
   9  -2  -2   24.30    4.60
   9  -4  -2   40.90    6.10
   9  -5  -2  306.87   22.10
   9  -6  -2   92.39    9.80
   9  -7  -2   92.89    9.90
   9  -8  -2  633.84   43.20
  -9   9   2   81.69   10.20
   9  -9  -2   97.89   10.70
  -9  10   2   43.40    8.50
   9 -10  -2   66.79   10.70
   9 -10  -2   79.29   10.70
   9 -10  -2   89.39   13.00
   9 -10  -2   73.59    7.60
   9 -11  -2   16.20   11.60
   9 -11  -2   23.10    7.70
   9 -11  -2   35.80    6.20
   9 -11  -2   33.90    6.20
   9 -11  -2   27.80    8.70
  -9  12   2    0.20    6.70
   9 -12  -2    3.40    6.60
   9 -12  -2   -2.50    7.70
   9 -12  -2   11.70    5.40
   9 -12  -2   -1.40   11.60
   9 -12  -2   -2.70    5.20
  -9  13   2   23.20    5.60
   9 -13  -2   10.80    8.90
   9 -13  -2   20.70    6.20
   9 -13  -2   18.00    7.70
   9 -13  -2   18.30    6.50
  -9  14   2   11.10    5.50
   9 -14  -2    1.00    6.20
   9 -14  -2   -2.10    6.30
   9 -14  -2    1.70    7.50
   9 -14  -2   -1.60    8.00
  -8 -10   2    6.90    6.70
   8  10  -2   -6.00    7.30
   8  10  -2    3.80    9.70
   8  10  -2  -14.80   10.60
  -8  -9   2   12.60    6.70
  -8  -9   2   43.30   11.70
   8   9  -2   21.10    6.70
   8   9  -2   16.30    9.50
   8   9  -2   24.00    9.50
  -8  -8   2    1.70    9.60
  -8  -8   2    5.70    5.90
   8   8  -2   -3.70    8.60
   8   8  -2   -2.50    7.80
   8   8  -2    7.10    5.50
   8   8  -2    7.10    7.80
   8   8  -2   -0.20    8.30
  -8  -7   2   38.50    7.30
  -8  -7   2   72.09   11.10
  -8  -7   2   72.89   10.00
   8   7  -2   48.30    8.80
   8   7  -2   46.10    9.20
   8   7  -2   43.00    6.90
   8   7  -2   52.39    9.10
   8   7  -2   60.99   10.60
  -8  -6   2   -9.30    5.00
   8   6  -2   -2.00    7.90
   8   6  -2   11.30    6.40
   8   6  -2   14.30    7.10
   8   6  -2   -0.60    4.90
   8   6  -2   -5.10    5.90
  -8  -5   2   45.50    6.50
  -8  -5   2   68.29    9.70
  -8  -5   2   49.60    7.20
   8   5  -2   57.29    8.70
   8   5  -2   51.59    8.50
   8   5  -2   58.79    7.90
   8   5  -2   65.19    6.90
  -8  -4   2   70.79    7.30
  -8  -4   2   49.30    6.40
  -8  -4   2   70.79    8.60
   8   4  -2   70.99   10.30
   8   4  -2   52.29    6.60
   8   4  -2   73.09    8.70
   8   4  -2   73.39    8.80
  -8  -3   2    3.80    5.10
   8   3  -2    3.60    4.20
   8   3  -2    2.50    5.20
   8   3  -2    3.70    3.70
   8   3  -2    1.80    5.30
  -8  -2   2   15.50    5.30
   8   2  -2   10.00    5.30
   8   1  -2    6.00    4.50
   8   0  -2  338.07   23.50
   8  -1  -2  255.17   18.10
   8  -2  -2  345.47   23.40
   8  -3  -2   24.80    4.70
   8  -4  -2   31.50    5.30
   8  -5  -2   53.99    6.90
   8  -6  -2  119.39   11.00
  -8   7   2  177.98   14.20
   8  -7  -2  158.38   14.00
  -8   8   2  178.88   14.90
   8  -8  -2  174.78   15.10
  -8   9   2  336.77   26.20
   8  -9  -2  371.76   27.00
   8  -9  -2  372.06   25.00
   8  -9  -2  362.86   26.40
  -8  10   2   34.80    7.90
   8 -10  -2   43.40    9.00
   8 -10  -2   48.90    7.90
   8 -10  -2   58.39   12.00
   8 -10  -2   46.60    8.80
  -8  11   2  112.69   10.10
   8 -11  -2  111.29   12.00
   8 -11  -2  105.79   10.90
   8 -11  -2   97.19   12.20
   8 -11  -2   95.59   15.40
  -8  12   2    2.90    7.20
  -8  12   2    1.50    5.10
  -8  12   2   -6.70    6.20
   8 -12  -2    3.40    5.40
   8 -12  -2  -11.70    5.90
   8 -12  -2    2.60    7.70
   8 -12  -2   11.30   12.00
  -8  13   2    9.40    5.30
   8 -13  -2    5.10    5.70
   8 -13  -2    4.70    8.40
   8 -13  -2    6.60    6.90
  -8  14   2    8.80    6.00
   8 -14  -2    0.80    7.20
   8 -14  -2    1.00    8.30
   8 -14  -2    3.50    5.80
   8 -14  -2    5.30    6.60
  -7 -10   2   -7.50    6.60
   7  10  -2   -4.80    8.50
   7  10  -2    5.40    8.90
   7  10  -2    9.30    6.10
  -7  -9   2   -1.20    6.30
   7   9  -2    0.20    8.30
   7   9  -2    4.10    5.90
   7   9  -2    5.20   14.10
   7   9  -2    1.70    8.10
  -7  -8   2   38.20   10.40
  -7  -8   2   17.50    7.00
  -7  -8   2   18.80    7.70
   7   8  -2   14.70    9.30
   7   8  -2   22.70    6.20
   7   8  -2   17.40    8.20
   7   8  -2   32.40    8.10
   7   8  -2   12.70    7.80
  -7  -7   2    5.90    8.70
  -7  -7   2   13.60    7.20
  -7  -7   2    9.80    5.70
   7   7  -2   11.20    6.70
   7   7  -2    3.10    7.10
   7   7  -2    6.30    5.10
   7   7  -2    8.50    8.40
   7   7  -2    4.70    6.50
  -7  -6   2   50.39    7.90
  -7  -6   2   48.00    9.60
  -7  -6   2   42.40    6.70
   7   6  -2   52.49    8.40
   7   6  -2   50.79    6.70
   7   6  -2   56.09    9.50
   7   6  -2   36.10    7.80
   7   6  -2   55.69    7.80
  -7  -5   2   17.40    5.10
  -7  -5   2   15.70    5.80
  -7  -5   2   33.90    5.70
   7   5  -2   30.20    6.90
   7   5  -2   27.90    7.70
   7   5  -2   18.10    5.90
   7   5  -2   26.90    6.80
   7   5  -2   21.80    5.10
  -7  -4   2   22.90    4.80
  -7  -4   2   32.50    4.80
  -7  -4   2   29.40    6.00
   7   4  -2   29.00    7.40
   7   4  -2   25.20    6.20
   7   4  -2   24.50    5.30
   7   4  -2   26.40    4.80
  -7  -3   2    3.30    4.80
   7   3  -2    2.90    4.80
   7   3  -2   -6.20    5.30
   7   3  -2   -4.20    3.40
   7   3  -2    1.60    3.60
   7   3  -2   -0.90    4.40
  -7  -2   2   43.00    6.30
   7   2  -2   45.40    6.30
   7   1  -2  327.37   22.80
   7   0  -2   56.79    6.40
   7  -1  -2  499.65   33.10
   7  -3  -2  129.89   10.70
   7  -4  -2  344.57   23.90
   7  -5  -2  143.09   11.80
  -7   6   2  137.59   11.00
   7  -6  -2  113.29   11.10
  -7   7   2   19.50    5.30
   7  -7  -2   22.10    5.50
  -7   8   2   86.59   10.30
   7  -8  -2  118.39   10.10
   7  -8  -2   99.99   10.70
   7  -8  -2  100.09    9.40
  -7   9   2   16.20    5.10
  -7   9   2    8.20    6.10
   7  -9  -2   15.30    6.50
   7  -9  -2    4.30    5.80
   7  -9  -2   17.30    4.70
   7  -9  -2    8.60    7.40
  -7  10   2    2.40    5.30
  -7  10   2   -5.10    4.40
  -7  10   2   -1.20    6.20
   7 -10  -2   -9.80    9.40
   7 -10  -2    1.30    5.70
   7 -10  -2   -3.20    5.70
   7 -10  -2    4.40    5.90
   7 -10  -2   -1.10    7.30
  -7  11   2   42.50    6.20
   7 -11  -2   35.30    6.40
   7 -11  -2   28.00   11.60
   7 -11  -2   24.70    8.10
   7 -11  -2   23.80    7.30
  -7  12   2   57.39   10.40
  -7  12   2   89.59    8.60
   7 -12  -2   67.79   10.70
   7 -12  -2   64.39    8.40
   7 -12  -2   69.59   10.20
   7 -12  -2   51.99   13.70
  -7  13   2    9.50    5.80
   7 -13  -2    4.10    5.80
   7 -13  -2    4.00    7.70
   7 -13  -2    4.20    6.80
  -7  14   2   10.90    6.40
   7 -14  -2    6.20    8.60
   7 -14  -2    3.80    6.40
   7 -14  -2   -5.20    7.80
  -6 -11   2    0.70    6.80
   6  11  -2   21.50   10.30
   6  11  -2   -4.40    8.40
   6  11  -2   -4.90    6.10
  -6 -10   2   20.10    7.50
  -6 -10   2   31.20   11.60
   6  10  -2   30.70    6.90
   6  10  -2   25.00    9.60
   6  10  -2   30.00    9.20
   6  10  -2   27.70    9.70
  -6  -9   2   10.10   12.50
  -6  -9   2   16.10    7.60
  -6  -9   2    3.60    6.50
  -6  -9   2    4.10    6.90
   6   9  -2   -6.50    8.70
   6   9  -2   -5.00    7.50
   6   9  -2    5.50    5.70
  -6  -8   2   11.50    6.90
  -6  -8   2   30.10    6.90
  -6  -8   2   35.60   10.10
   6   8  -2   25.60    7.80
   6   8  -2   23.50    9.10
   6   8  -2   25.60    6.20
   6   8  -2   29.70    7.80
   6   8  -2   13.10    7.10
  -6  -7   2   74.09    9.70
  -6  -7   2   88.29    9.20
  -6  -7   2   73.19   11.60
  -6  -7   2   91.49    9.60
   6   7  -2  100.19   10.50
   6   7  -2   77.99   10.10
   6   7  -2   90.69   11.90
   6   7  -2   86.59   10.00
   6   7  -2   97.89   10.10
  -6  -6   2   91.09   10.10
  -6  -6   2  100.29   11.30
  -6  -6   2  106.39   10.30
  -6  -6   2   95.59    9.60
   6   6  -2   93.29   10.00
   6   6  -2   99.69   10.90
   6   6  -2  100.89   10.50
   6   6  -2   96.79   11.60
   6   6  -2  100.49   10.00
  -6  -5   2   69.09    9.30
  -6  -5   2   78.19    8.00
  -6  -5   2   67.39    8.00
  -6  -5   2   77.19    7.50
   6   5  -2   89.09   10.00
   6   5  -2   73.29    8.50
   6   5  -2   75.99    7.40
   6   5  -2   42.60    8.50
   6   5  -2   59.79    7.60
  -6  -4   2   13.40    4.10
  -6  -4   2   16.60    4.80
  -6  -4   2    9.20    5.40
  -6  -4   2   12.50    4.10
   6   4  -2   17.80    4.00
   6   4  -2   10.80    6.30
   6   4  -2   10.10    4.80
   6   4  -2   13.70    5.30
   6   4  -2    7.60    4.30
  -6  -3   2   60.49    6.70
  -6  -3   2   79.39    7.50
  -6  -3   2   57.19    6.10
  -6  -3   2   61.59    7.50
   6   3  -2   79.69    7.70
   6   3  -2   68.89    7.30
   6   3  -2   62.29    6.20
   6   3  -2   65.19    8.20
   6   3  -2   63.89    6.60
  -6  -2   2   11.80    4.50
   6   2  -2    5.60    3.40
   6   2  -2    7.50    4.50
   6   1  -2  299.07   20.90
   6   0  -2   12.80    5.00
   6  -1  -2   -0.40    3.40
   6  -1  -2    5.40    3.60
   6  -2  -2  112.09    9.30
   6  -2  -2  123.89    9.70
   6  -3  -2  150.38   11.90
   6  -4  -2   -5.20    3.80
  -6   5   2  162.78   12.90
   6  -5  -2  162.18   12.90
  -6   6   2   49.10    6.40
   6  -6  -2   29.90    5.80
  -6   7   2  304.57   23.10
  -6   7   2  298.57   21.70
   6  -7  -2  308.57   22.50
   6  -7  -2  326.77   21.60
   6  -7  -2  329.77   21.80
  -6   8   2  218.58   16.50
  -6   8   2  220.78   17.30
  -6   8   2  225.38   15.70
   6  -8  -2  213.38   17.40
   6  -8  -2  218.98   16.00
   6  -8  -2  216.98   17.80
   6  -8  -2  211.48   17.10
  -6   9   2  104.19   12.00
  -6   9   2  119.09   11.50
  -6   9   2  114.29   10.50
   6  -9  -2  124.09   12.00
   6  -9  -2  146.09   14.60
   6  -9  -2  121.49   13.10
   6  -9  -2  129.69   11.00
   6  -9  -2  110.09   12.20
  -6  10   2  177.38   16.80
  -6  10   2  193.08   14.60
   6 -10  -2  178.58   16.90
   6 -10  -2  190.28   15.10
   6 -10  -2  193.28   16.30
   6 -10  -2  187.78   16.00
   6 -10  -2  170.38   19.50
  -6  11   2    7.60    5.40
   6 -11  -2    5.30    7.50
   6 -11  -2   -1.10    5.80
   6 -11  -2   18.80   10.80
   6 -11  -2    0.00    6.60
   6 -11  -2    6.70    5.30
  -6  12   2   28.60    9.20
  -6  12   2   43.30    7.00
   6 -12  -2   25.40    7.60
   6 -12  -2   31.80    8.60
   6 -12  -2   43.00    8.90
   6 -12  -2   28.90   12.50
   6 -12  -2   34.50    6.80
  -6  13   2    4.40    7.80
   6 -13  -2    1.00    5.90
   6 -13  -2   10.40    7.70
   6 -13  -2   33.90    8.50
  -6  14   2   27.60    7.00
   6 -14  -2   16.60    8.50
   6 -14  -2   18.60    8.70
   6 -14  -2   19.90    7.20
  -5 -12   2   -3.70    7.00
   5  12  -2   12.20    6.90
   5  12  -2   -2.20    8.80
   5  12  -2    8.70   10.30
  -5 -11   2    4.20    7.10
   5  11  -2   17.00    8.70
   5  11  -2   30.10   10.10
   5  11  -2   13.30    6.50
  -5 -10   2   10.10    7.90
  -5 -10   2   15.20    7.00
   5  10  -2    8.00    8.10
   5  10  -2   27.20    8.80
   5  10  -2   11.40    6.20
   5  10  -2    3.90    8.20
  -5  -9   2    1.00    9.30
  -5  -9   2   12.20   12.00
  -5  -9   2   11.20    6.40
  -5  -9   2   -5.40    6.40
   5   9  -2    8.90    5.80
   5   9  -2    6.40    7.80
   5   9  -2    8.80    7.20
   5   9  -2   13.30    9.70
  -5  -8   2   47.60   10.20
  -5  -8   2   46.20    7.90
  -5  -8   2   51.39    7.80
  -5  -8   2   60.69    8.30
   5   8  -2   43.10    7.30
   5   8  -2   54.99   10.30
   5   8  -2   50.89    8.60
   5   8  -2   50.59    8.60
   5   8  -2   45.20    8.60
  -5  -7   2   81.79    8.70
  -5  -7   2   82.39    9.20
  -5  -7   2   79.79    9.10
  -5  -7   2   74.89   10.70
   5   7  -2   79.69    8.60
   5   7  -2   77.59    9.40
   5   7  -2   72.89    9.30
   5   7  -2   92.59    9.40
   5   7  -2   71.69   10.80
  -5  -6   2  111.49   11.30
  -5  -6   2  129.19   11.50
  -5  -6   2  137.69   11.40
  -5  -6   2  114.69   12.80
   5   6  -2  119.79   11.90
   5   6  -2  132.99   13.00
   5   6  -2  127.89   11.60
   5   6  -2  148.29   12.20
   5   6  -2  105.69   10.90
  -5  -5   2   48.50    6.10
  -5  -5   2   43.00    7.70
  -5  -5   2   42.80    5.90
  -5  -5   2   37.90    6.20
   5   5  -2   49.99    6.40
   5   5  -2   46.00    6.80
   5   5  -2   63.19    8.20
   5   5  -2   51.39    6.00
   5   5  -2   51.69    6.40
  -5  -4   2  220.58   14.50
  -5  -4   2  189.58   14.60
  -5  -4   2  183.58   15.60
  -5  -4   2  198.68   14.90
   5   4  -2  201.78   14.80
   5   4  -2  198.18   15.20
   5   4  -2  203.58   14.50
   5   4  -2  187.58   15.20
   5   4  -2  192.28   15.90
  -5  -3   2  451.65   32.40
  -5  -3   2  480.85   32.30
  -5  -3   2  483.45   31.90
  -5  -3   2  500.45   31.80
   5   3  -2  487.45   32.30
   5   3  -2  502.15   31.90
   5   3  -2  455.15   32.00
   5   3  -2  488.15   32.40
  -5  -2   2  209.38   17.00
  -5  -2   2  238.88   17.00
   5   2  -2  237.48   17.40
   5   2  -2  242.58   16.30
   5   2  -2  244.18   17.10
  -5  -1   2  286.37   19.10
   5   1  -2  270.87   19.90
   5   0  -2  201.68   14.40
   5  -1  -2  273.77   17.90
   5  -1  -2  263.17   18.20
   5  -2  -2  308.57   20.80
   5  -3  -2  395.16   26.60
  -5   4   2   52.19    6.20
   5  -4  -2   50.69    6.40
  -5   5   2  398.56   27.20
   5  -5  -2  392.66   27.10
  -5   6   2   62.59    7.70
   5  -6  -2   75.09    7.00
   5  -6  -2   83.39    8.00
   5  -6  -2   60.99    7.00
  -5   7   2    8.90    3.90
  -5   7   2    2.30    3.20
  -5   7   2    6.30    8.00
   5  -7  -2    7.50    6.80
   5  -7  -2    7.10    5.40
   5  -7  -2    1.90    3.50
   5  -7  -2    2.90    4.50
  -5   8   2    3.10    5.20
  -5   8   2   -3.70    3.60
  -5   8   2    6.10    4.30
   5  -8  -2   -2.30    3.90
   5  -8  -2    3.80    5.60
   5  -8  -2   -3.60    4.40
   5  -8  -2   -0.10    4.70
  -5   9   2  311.77   24.90
  -5   9   2  348.37   23.50
  -5   9   2  291.27   24.10
   5  -9  -2  337.87   24.80
   5  -9  -2  352.96   24.50
   5  -9  -2  323.67   26.60
   5  -9  -2  368.46   24.00
   5  -9  -2  368.36   25.20
  -5  10   2   32.90   10.60
  -5  10   2   21.70    7.20
  -5  10   2   28.80    5.90
   5 -10  -2   19.20    5.80
   5 -10  -2   22.80    6.90
   5 -10  -2   36.50    7.20
   5 -10  -2   31.70    7.90
   5 -10  -2   28.40   10.20
  -5  11   2  258.27   18.40
   5 -11  -2  220.18   19.50
   5 -11  -2  253.27   20.20
   5 -11  -2  235.08   18.60
   5 -11  -2  198.08   23.20
   5 -11  -2  268.97   20.10
  -5  12   2   21.70    8.50
  -5  12   2   14.40    8.20
  -5  12   2   31.70    6.90
   5 -12  -2   41.90    8.80
   5 -12  -2   22.30    7.90
   5 -12  -2   25.40    6.60
   5 -12  -2    7.20   11.50
   5 -12  -2   25.80    7.90
  -5  13   2    2.50    5.90
   5 -13  -2   -4.40    7.40
   5 -13  -2    7.70    8.50
   5 -13  -2   -9.80    7.00
   5 -13  -2  -12.30    6.00
  -5  14   2   21.80    6.90
   5 -14  -2    9.00    8.90
   5 -14  -2   14.50    8.50
   5 -14  -2    8.40    7.10
  -4 -12   2   23.70    8.00
   4  12  -2   30.80   10.60
   4  12  -2    8.90    8.90
   4  12  -2    7.80    6.50
  -4 -11   2   40.90    9.20
  -4 -11   2   38.60    8.70
  -4 -11   2   65.49   13.50
   4  11  -2   85.09   11.20
   4  11  -2   49.80    9.60
   4  11  -2   45.00    8.00
   4  11  -2   31.70    9.80
  -4 -10   2  158.78   15.10
  -4 -10   2  147.29   16.50
  -4 -10   2  160.58   15.00
   4  10  -2  179.68   14.80
   4  10  -2  145.09   16.20
   4  10  -2  155.68   16.00
   4  10  -2  156.58   16.40
  -4  -9   2   15.70    6.60
  -4  -9   2    7.50    9.00
  -4  -9   2   12.80    7.80
  -4  -9   2    7.90    6.60
  -4  -9   2    8.80    6.70
   4   9  -2   13.40    7.10
   4   9  -2   14.30    6.10
   4   9  -2    6.80    7.60
   4   9  -2    2.50    8.80
   4   9  -2    6.00    6.70
  -4  -8   2  277.77   22.30
  -4  -8   2  242.48   21.00
  -4  -8   2  237.48   20.40
  -4  -8   2  287.37   20.30
  -4  -8   2  269.57   20.20
   4   8  -2  277.87   22.50
   4   8  -2  284.67   20.20
   4   8  -2  249.08   20.80
   4   8  -2  298.37   20.90
   4   8  -2  256.47   21.00
  -4  -7   2    2.60    5.20
  -4  -7   2   12.40    5.10
  -4  -7   2   14.80    7.10
  -4  -7   2   13.40    5.30
   4   7  -2   12.70    5.70
   4   7  -2    7.00    4.90
   4   7  -2    8.30    5.50
   4   7  -2   12.20    7.20
   4   7  -2   10.70    5.70
  -4  -6   2   69.79    7.40
  -4  -6   2   68.49    8.90
  -4  -6   2   71.99    7.40
  -4  -6   2   64.79    7.50
   4   6  -2   60.59    7.40
   4   6  -2   77.79    8.00
   4   6  -2   72.59    7.70
   4   6  -2   64.19    7.10
   4   6  -2   68.19    9.30
  -4  -5   2  193.28   13.40
  -4  -5   2  167.78   13.40
  -4  -5   2  162.08   14.70
  -4  -5   2  164.08   13.40
   4   5  -2  173.98   15.10
   4   5  -2  171.58   13.70
   4   5  -2  183.48   13.50
   4   5  -2  179.48   13.70
   4   5  -2  162.78   13.20
  -4  -4   2  118.89   10.00
  -4  -4   2  118.49   11.80
  -4  -4   2  118.19   10.20
  -4  -4   2  105.69    9.90
   4   4  -2  122.39   10.00
   4   4  -2   95.89   10.50
   4   4  -2  119.99   10.30
   4   4  -2  129.79   10.60
   4   4  -2  114.49   11.90
  -4  -3   2    7.80    4.30
  -4  -3   2    8.60    3.80
  -4  -3   2    1.10    3.80
  -4  -3   2   -6.80    5.10
   4   3  -2    4.40    4.00
   4   3  -2   -1.10    3.80
   4   3  -2   -1.10    5.70
   4   3  -2    2.40    4.20
   4   3  -2    4.00    4.40
  -4  -2   2  269.97   18.10
  -4  -2   2  249.68   17.90
   4   2  -2  266.17   18.30
   4   2  -2  254.37   17.50
   4   2  -2  263.67   17.70
   4   2  -2  234.48   17.40
   4   2  -2  258.87   18.00
  -4  -1   2 1068.09   67.39
   4   1  -2 1038.70   67.49
   4   1  -2 1036.00   67.59
  -4   0   2  355.86   22.30
   4   0  -2  324.57   22.60
   4   0  -2  337.97   22.50
   4  -1  -2   -4.30    2.80
   4  -2  -2 1154.18   74.29
  -4   3   2  117.99   10.00
   4  -3  -2  132.69    9.90
  -4   4   2  121.09   10.20
   4  -4  -2  113.89   10.00
   4  -4  -2  109.49   11.50
  -4   5   2  868.91   55.09
  -4   5   2  858.01   55.99
  -4   5   2  859.01   55.49
   4  -5  -2  852.71   55.99
   4  -5  -2  860.81   55.29
   4  -5  -2  826.22   55.89
   4  -5  -2  850.11   55.39
  -4   6   2  161.28   14.30
  -4   6   2  183.58   13.10
  -4   6   2  171.38   13.70
   4  -6  -2  183.08   14.50
   4  -6  -2  185.88   13.40
   4  -6  -2  198.98   14.30
  -4   7   2   61.49    6.10
  -4   7   2   53.89    7.00
  -4   7   2   64.89    8.70
   4  -7  -2   62.19    7.30
   4  -7  -2   55.19    6.40
   4  -7  -2   66.19    7.00
   4  -7  -2   61.89    7.50
  -4   8   2    1.20    3.80
  -4   8   2    1.00    4.20
  -4   8   2   -1.00    5.30
   4  -8  -2    5.90    5.10
   4  -8  -2    5.00    5.60
   4  -8  -2   -4.90    7.00
   4  -8  -2    0.30    4.20
   4  -8  -2    9.80    5.00
  -4   9   2   25.60    7.10
  -4   9   2   30.20    5.70
  -4   9   2   24.40    6.30
   4  -9  -2   33.40    6.00
   4  -9  -2   23.60    9.50
   4  -9  -2   30.80    6.70
   4  -9  -2   40.10    6.90
   4  -9  -2   33.20    7.40
  -4  10   2    2.10    5.10
  -4  10   2    1.90    6.70
  -4  10   2    2.60    5.90
   4 -10  -2    0.70    6.40
   4 -10  -2    7.90    5.30
   4 -10  -2    1.70    6.50
   4 -10  -2    0.40    5.40
   4 -10  -2    1.60    8.60
  -4  11   2   27.70    9.30
  -4  11   2   41.90    6.90
   4 -11  -2   19.00    7.30
   4 -11  -2   29.70    8.10
   4 -11  -2   32.10    6.80
  -4  12   2   75.09    9.00
  -4  12   2   61.39   10.50
   4 -12  -2   71.59   11.30
   4 -12  -2   62.19    9.60
   4 -12  -2   69.59    9.20
   4 -12  -2   71.59   10.50
  -4  13   2    7.70    6.60
   4 -13  -2   -3.50    7.80
   4 -13  -2   10.80    6.80
   4 -13  -2   11.90    7.60
   4 -13  -2   -3.20    8.70
  -4  14   2    9.70    6.90
   4 -14  -2    4.30   10.50
   4 -14  -2    7.40    8.40
   4 -14  -2    9.60    7.40
   4 -14  -2    9.30   10.70
  -3 -13   2   12.40    8.00
  -3 -13   2   -0.10    8.90
   3  13  -2   -3.00    8.60
   3  13  -2   18.90   10.80
   3  13  -2    6.20    6.90
  -3 -12   2    6.30    7.00
  -3 -12   2   10.80    8.90
   3  12  -2    4.10    9.00
   3  12  -2    0.90    6.40
   3  12  -2    4.10    8.10
  -3 -11   2   10.90    8.30
  -3 -11   2   21.60    7.50
  -3 -11   2   29.20   11.80
  -3 -11   2   34.00    8.10
   3  11  -2   15.20    8.70
   3  11  -2   22.70    7.10
   3  11  -2   18.70    8.10
   3  11  -2   39.50    9.30
  -3 -10   2   54.19    8.40
  -3 -10   2   55.49    8.30
  -3 -10   2   35.80   10.90
  -3 -10   2   54.49    9.30
  -3 -10   2   51.99   16.20
   3  10  -2   41.40    8.80
   3  10  -2   53.59    9.00
   3  10  -2   62.09    9.60
   3  10  -2   64.19    8.40
  -3  -9   2   88.79   11.00
  -3  -9   2   70.59    9.00
  -3  -9   2   88.99    9.90
  -3  -9   2   78.09    9.30
  -3  -9   2   60.99   11.20
   3   9  -2   83.09    9.10
   3   9  -2   83.09   10.50
   3   9  -2   79.99    9.70
   3   9  -2   73.49   11.70
   3   9  -2   75.59    9.80
  -3  -8   2   89.49    8.90
  -3  -8   2   58.29   10.40
  -3  -8   2   92.29   10.30
  -3  -8   2   83.29    9.10
  -3  -8   2   73.39    8.50
   3   8  -2   81.29    9.20
   3   8  -2   60.69    8.80
   3   8  -2   82.49   11.10
   3   8  -2   86.49    9.50
   3   8  -2   79.09    8.50
  -3  -7   2   -0.70    6.20
  -3  -7   2   -0.90    4.50
  -3  -7   2   -1.50    4.10
  -3  -7   2   11.70    4.90
  -3  -7   2    3.20    5.30
   3   7  -2   -6.10    8.20
   3   7  -2    9.30    7.10
   3   7  -2   -5.30    4.60
   3   7  -2   -2.00    4.20
   3   7  -2    1.50    5.00
  -3  -6   2   63.99    7.10
  -3  -6   2   57.39    8.40
  -3  -6   2   77.29    8.10
  -3  -6   2   67.59    7.20
  -3  -6   2   63.69    6.90
   3   6  -2   60.79    6.80
   3   6  -2   64.09    8.90
   3   6  -2   62.39    7.10
   3   6  -2   62.09    7.20
   3   6  -2   76.69    7.60
  -3  -5   2  379.46   24.10
  -3  -5   2  335.97   23.70
  -3  -5   2  349.27   23.60
  -3  -5   2  333.77   24.50
  -3  -5   2  348.47   23.60
   3   5  -2  333.87   23.60
   3   5  -2  332.37   23.70
   3   5  -2  342.57   23.80
   3   5  -2  345.47   23.70
   3   5  -2  327.67   24.90
  -3  -4   2   30.60    5.00
  -3  -4   2   36.00    5.70
  -3  -4   2   22.10    6.60
  -3  -4   2   26.70    4.90
  -3  -4   2   25.00    4.80
   3   4  -2   24.20    5.10
   3   4  -2   24.50    5.20
   3   4  -2   26.20    5.10
   3   4  -2   27.50    5.00
  -3  -3   2  132.59   10.60
  -3  -3   2  143.19   10.50
  -3  -3   2  145.59   10.50
  -3  -3   2  126.89   11.40
   3   3  -2  134.39   12.20
   3   3  -2  139.49   10.60
   3   3  -2  136.09   10.80
   3   3  -2  118.79   10.80
   3   3  -2  136.89   10.50
  -3  -2   2  253.37   18.20
  -3  -2   2  249.97   18.20
   3   2  -2  256.77   18.40
   3   2  -2  262.17   18.00
   3   2  -2  267.67   17.70
   3   2  -2  273.87   17.80
   3   2  -2  269.07   17.70
  -3  -1   2   44.80    4.50
   3   1  -2   30.00    4.30
   3   1  -2   50.89    5.10
   3   0  -2  932.51   59.79
   3  -1  -2  699.33   45.60
   3  -1  -2  713.83   45.60
  -3   2   2   15.90    3.50
   3  -2  -2   11.60    2.90
   3  -2  -2   11.30    3.60
  -3   3   2  859.91   53.79
   3  -3  -2  833.72   53.79
   3  -3  -2  816.52   53.69
   3  -3  -2  811.92   53.29
   3  -3  -2  820.02   53.19
  -3   4   2  116.19    9.50
  -3   4   2  112.49    8.20
  -3   4   2   93.39    8.80
   3  -4  -2   98.39    9.20
   3  -4  -2  101.39    8.30
   3  -4  -2  101.69    9.50
   3  -4  -2   95.99    8.60
  -3   5   2  755.82   48.90
  -3   5   2  733.13   48.50
  -3   5   2  772.72   49.40
   3  -5  -2  745.93   48.70
   3  -5  -2  771.92   50.79
   3  -5  -2  720.03   49.20
   3  -5  -2  745.93   49.20
  -3   6   2  489.95   34.10
  -3   6   2  498.15   33.20
  -3   6   2  496.05   33.70
   3  -6  -2  496.65   33.60
   3  -6  -2  521.15   33.50
   3  -6  -2  503.75   34.00
   3  -6  -2  515.95   33.90
  -3   7   2    2.50    3.60
   3  -7  -2    4.30    4.50
   3  -7  -2    2.40    4.40
   3  -7  -2    4.30    3.70
   3  -7  -2    3.60    5.10
   3  -7  -2    1.10   10.20
  -3   8   2  356.66   26.10
  -3   8   2  359.46   26.60
  -3   8   2  389.66   25.40
   3  -8  -2  362.96   27.70
   3  -8  -2  367.66   26.10
   3  -8  -2  374.56   25.60
   3  -8  -2  379.26   26.10
   3  -8  -2  368.06   26.20
  -3   9   2    3.40    6.00
  -3   9   2    3.80    5.60
  -3   9   2    1.70    4.80
   3  -9  -2    0.70    5.80
   3  -9  -2   -2.90    5.70
   3  -9  -2    4.00    4.90
   3  -9  -2    3.10    5.90
   3  -9  -2   -4.90    7.70
  -3  10   2   18.60    6.70
  -3  10   2   14.90    5.70
  -3  10   2   17.30    8.00
   3 -10  -2   12.00    6.70
   3 -10  -2   19.60    6.10
   3 -10  -2   14.50    6.90
   3 -10  -2   18.10    7.30
  -3  11   2   -0.30    8.90
  -3  11   2    5.30    5.70
   3 -11  -2   -2.10    6.40
   3 -11  -2    0.90    7.20
   3 -11  -2    0.00    6.00
  -3  12   2    4.50    8.30
  -3  12   2    1.90    7.60
  -3  12   2   30.80    6.90
   3 -12  -2   -2.50    8.60
   3 -12  -2   18.70    6.90
   3 -12  -2    7.60    8.40
   3 -12  -2   21.10    7.70
   3 -12  -2   33.80    9.50
  -3  13   2   47.30    8.20
   3 -13  -2   30.40    8.20
   3 -13  -2   34.20    9.00
   3 -13  -2   61.99   10.90
   3 -13  -2   64.39   11.90
  -3  14   2    5.20    6.70
   3 -14  -2   16.70    7.60
   3 -14  -2   25.90    9.90
   3 -14  -2  -12.90    8.00
   3 -14  -2   14.30   11.00
  -2 -14   2   -8.70   16.30
  -2 -14   2   18.70    8.30
   2  14  -2    1.10    9.20
   2  14  -2   15.00    7.20
  -2 -13   2    1.80    7.30
  -2 -13   2    0.10    8.60
   2  13  -2    4.30    6.40
   2  13  -2   -3.40    7.90
   2  13  -2    0.00    9.80
  -2 -12   2    2.20   13.30
  -2 -12   2    5.20    6.70
  -2 -12   2   -3.90    7.90
   2  12  -2   -4.80    7.00
   2  12  -2    6.30    8.80
   2  12  -2    3.80    6.20
   2  12  -2    9.40    9.10
  -2 -11   2    6.90    6.60
  -2 -11   2   11.20    8.20
  -2 -11   2   11.20    6.80
   2  11  -2    5.10    7.10
   2  11  -2   12.70    6.50
   2  11  -2   22.60    8.40
   2  11  -2   11.70    8.30
  -2 -10   2  600.94   38.00
  -2 -10   2  545.95   38.70
  -2 -10   2  522.05   40.20
  -2 -10   2  564.44   38.20
  -2 -10   2  541.85   38.80
   2  10  -2  557.24   38.90
   2  10  -2  584.34   38.20
   2  10  -2  577.74   38.30
   2  10  -2  486.25   38.70
  -2  -9   2  105.19   13.10
  -2  -9   2  104.59   10.50
  -2  -9   2   92.39   11.30
  -2  -9   2  118.29   10.80
  -2  -9   2  101.99   10.70
   2   9  -2   82.19   10.50
   2   9  -2  119.49   11.60
   2   9  -2  109.29   12.80
   2   9  -2   89.59   10.80
   2   9  -2  100.29   11.10
  -2  -8   2   44.40   10.00
  -2  -8   2   59.09    6.80
  -2  -8   2   51.99    8.00
  -2  -8   2   53.59    7.20
  -2  -8   2   47.90    7.00
   2   8  -2   44.50    7.10
   2   8  -2   38.40    9.20
   2   8  -2   51.29    7.10
   2   8  -2   46.40    7.20
   2   8  -2   55.39    7.00
  -2  -7   2   50.59    6.40
  -2  -7   2   42.30    5.70
  -2  -7   2   23.00   11.10
  -2  -7   2   51.29    7.10
   2   7  -2   52.29    6.70
   2   7  -2   53.79    6.80
   2   7  -2   46.40    6.20
   2   7  -2   51.39    6.50
   2   7  -2   37.70    8.30
  -2  -6   2   24.20    7.10
  -2  -6   2   26.30    5.00
  -2  -6   2   24.50    4.60
  -2  -6   2   34.50    5.90
  -2  -6   2   23.20    5.10
   2   6  -2   24.80    5.10
   2   6  -2   19.50    4.90
   2   6  -2   26.20    5.50
   2   6  -2   23.00    7.20
   2   6  -2   27.20    5.10
  -2  -5   2   55.29    6.80
  -2  -5   2   74.49    7.00
  -2  -5   2   64.59   11.20
  -2  -5   2   65.79    9.30
  -2  -5   2   63.39    6.70
   2   5  -2   77.09    9.00
   2   5  -2   46.90    6.70
   2   5  -2   68.49    6.90
   2   5  -2   74.69    7.20
  -2  -4   2  494.75   31.40
  -2  -4   2  479.65   31.30
  -2  -4   2  523.45   31.50
  -2  -4   2  468.75   31.90
  -2  -4   2  454.55   31.30
   2   4  -2  452.65   31.40
   2   4  -2  471.85   31.30
   2   4  -2  447.26   32.10
   2   4  -2  449.56   31.30
   2   4  -2  481.25   31.40
  -2  -3   2  164.58   11.30
  -2  -3   2  145.29   12.20
  -2  -3   2  153.08   11.20
  -2  -3   2  165.38   11.30
   2   3  -2  138.29   11.10
   2   3  -2  146.29   11.00
   2   3  -2  146.49   11.20
   2   3  -2  150.38   11.20
   2   3  -2  145.79   12.50
  -2  -2   2 1210.68   77.09
  -2  -2   2 1209.58   76.99
  -2  -2   2 1176.48   76.89
   2   2  -2 1239.08   76.99
   2   2  -2 1212.38   77.29
   2   2  -2 1146.19   76.89
   2   2  -2 1203.48   76.99
  -2  -1   2  388.06   25.20
   2   1  -2  379.36   25.30
  -2   0   2    5.50    2.80
   2   0  -2    3.10    2.30
   2   0  -2    3.60    2.40
  -2   1   2   37.00    4.50
  -2   1   2   37.10    4.00
   2  -1  -2   42.80    4.20
   2  -1  -2   35.60    3.80
  -2   2   2  395.46   26.10
  -2   2   2  410.26   26.40
  -2   2   2  401.46   26.60
   2  -2  -2  400.36   26.40
   2  -2  -2  408.66   26.20
   2  -2  -2  393.76   26.00
   2  -2  -2  394.56   26.00
  -2   3   2  696.23   43.10
  -2   3   2  702.73   42.70
  -2   3   2  638.74   42.50
  -2   3   2  637.24   42.70
   2  -3  -2  685.23   42.60
   2  -3  -2  650.13   42.90
   2  -3  -2  633.74   42.60
   2  -3  -2  651.03   43.00
   2  -3  -2  643.44   42.60
  -2   4   2  281.17   18.80
  -2   4   2  284.37   19.20
  -2   4   2  281.37   19.50
   2  -4  -2  258.47   19.40
   2  -4  -2  292.27   19.10
   2  -4  -2  271.97   18.80
   2  -4  -2  286.07   19.40
   2  -4  -2  267.97   18.90
  -2   5   2   26.20    4.50
  -2   5   2   22.90    5.30
  -2   5   2   30.10    5.20
   2  -5  -2   27.20    5.50
   2  -5  -2   32.40    5.50
   2  -5  -2   24.40    4.80
   2  -5  -2   33.60    5.10
  -2   6   2  159.88   13.40
  -2   6   2  158.08   13.10
  -2   6   2  164.28   12.40
   2  -6  -2  166.28   13.10
   2  -6  -2  159.08   12.30
   2  -6  -2  173.28   12.60
   2  -6  -2  158.28   13.00
   2  -6  -2  160.68   13.20
  -2   7   2 1137.19   74.99
  -2   7   2 1135.19   74.09
  -2   7   2 1187.28   73.99
   2  -7  -2 1087.49   75.39
   2  -7  -2 1226.98   74.49
   2  -7  -2 1145.59   74.49
   2  -7  -2 1138.49   74.29
   2  -7  -2 1090.39   74.69
  -2   8   2    5.60    5.10
  -2   8   2    1.60    4.70
  -2   8   2    1.20    5.00
  -2   8   2    1.70    4.90
   2  -8  -2    3.70    5.20
   2  -8  -2   -2.80    4.10
   2  -8  -2   -2.80    4.70
   2  -8  -2   -0.10    7.30
   2  -8  -2    6.50    5.20
   2  -8  -2   -2.10    4.30
  -2   9   2   15.30    6.70
  -2   9   2   19.70    6.70
  -2   9   2   23.50    5.60
   2  -9  -2   19.40    5.90
   2  -9  -2   20.80    6.10
   2  -9  -2   21.00    8.80
   2  -9  -2   19.40    6.80
   2  -9  -2   17.20    7.00
  -2  10   2  630.44   40.20
  -2  10   2  589.84   40.00
  -2  10   2  589.64   41.30
   2 -10  -2  596.44   40.40
   2 -10  -2  535.05   41.60
   2 -10  -2  614.24   40.50
  -2  11   2    0.10   10.10
  -2  11   2   -4.00    5.70
   2 -11  -2   13.00    6.80
   2 -11  -2    6.00    7.60
   2 -11  -2    2.30    7.60
   2 -11  -2   -4.50    6.10
  -2  12   2   27.00    9.40
  -2  12   2   24.10    7.00
   2 -12  -2   35.20    9.80
   2 -12  -2   31.70    9.20
   2 -12  -2   16.20    7.80
   2 -12  -2   20.20    7.30
  -2  13   2   14.90    6.80
   2 -13  -2    9.70   10.20
   2 -13  -2   15.60    8.10
   2 -13  -2   15.60    9.20
   2 -13  -2    2.30    6.90
   2 -14  -2   15.20    9.60
   2 -14  -2   22.60    7.80
   2 -14  -2   20.40   11.50
   2 -14  -2   -1.60    8.60
  -1 -14   2    4.90    9.30
  -1 -14   2   -3.60    7.50
   1  14  -2   16.00    7.30
   1  14  -2    0.50    8.40
  -1 -13   2    8.20    7.30
  -1 -13   2   21.20    9.10
   1  13  -2    8.80    6.90
   1  13  -2    9.30    8.10
   1  13  -2   16.00    9.80
  -1 -12   2    7.60   12.20
  -1 -12   2    2.90    6.70
  -1 -12   2  -14.50    7.00
   1  12  -2    3.70    8.20
   1  12  -2  -10.90    6.20
   1  12  -2   12.90    9.30
   1  12  -2   -9.80    6.70
  -1 -11   2    5.70    5.90
  -1 -11   2   14.90    8.00
  -1 -11   2   13.70    6.70
   1  11  -2    3.30    6.10
   1  11  -2   16.10    7.60
   1  11  -2   -0.60    7.00
   1  11  -2   -2.20    6.50
  -1 -10   2    6.30    5.40
  -1 -10   2    0.70    6.00
  -1 -10   2    3.40    9.20
  -1 -10   2    4.50    7.10
   1  10  -2    5.90    5.70
   1  10  -2   -5.40    5.80
   1  10  -2   -3.00    6.50
   1  10  -2    4.40    6.30
  -1  -9   2   -1.20    4.70
  -1  -9   2   -2.70    6.40
  -1  -9   2    6.10    8.10
  -1  -9   2   13.20    5.90
  -1  -9   2   -3.70    5.30
   1   9  -2    8.30    5.20
   1   9  -2   -1.20    5.40
   1   9  -2    3.40    7.90
   1   9  -2    6.50    6.30
   1   9  -2    3.70    5.30
  -1  -8   2   16.40    5.20
  -1  -8   2   16.70    4.70
  -1  -8   2    5.80    7.40
  -1  -8   2    9.80    5.80
  -1  -8   2   17.60    5.10
   1   8  -2   20.20    5.10
   1   8  -2   11.20    4.90
   1   8  -2   15.20    5.00
   1   8  -2   13.50    5.40
   1   8  -2   15.30    7.50
  -1  -7   2   40.80    7.90
  -1  -7   2   37.00    5.80
  -1  -7   2   31.80    5.60
  -1  -7   2   39.00    5.10
  -1  -7   2   40.10    6.30
   1   7  -2   46.10    7.80
   1   7  -2   30.70    5.50
   1   7  -2   40.40    6.00
   1   7  -2   31.50    5.70
   1   7  -2   34.00    5.50
  -1  -6   2   39.00    7.90
  -1  -6   2   56.29    6.60
  -1  -6   2   34.50    5.20
  -1  -6   2   41.50    6.10
  -1  -6   2   41.00    5.90
   1   6  -2   48.00    6.10
   1   6  -2   39.80    6.00
   1   6  -2   49.90    5.90
   1   6  -2   38.00    5.90
   1   6  -2   45.00    8.00
  -1  -5   2   -1.70    3.80
  -1  -5   2   -5.10    4.30
  -1  -5   2   -3.50    4.00
  -1  -5   2   -7.70    6.10
  -1  -5   2    5.90    4.20
   1   5  -2   -1.00    6.70
   1   5  -2   -5.10    3.90
   1   5  -2   -4.00    4.00
   1   5  -2   -1.10    4.10
   1   5  -2   -0.30    4.00
  -1  -4   2  119.99    9.30
  -1  -4   2  111.49   10.90
  -1  -4   2  114.09    9.00
  -1  -4   2  100.19    9.50
   1   4  -2  119.19    9.50
   1   4  -2   97.89   10.80
   1   4  -2  119.19    9.40
   1   4  -2  119.39    9.10
   1   4  -2  117.99    9.20
  -1  -3   2  258.07   17.30
  -1  -3   2  264.37   17.10
  -1  -3   2  242.98   17.10
  -1  -3   2  249.38   17.90
   1   3  -2  259.97   17.20
   1   3  -2  218.58   19.20
   1   3  -2  259.67   17.00
   1   3  -2  248.28   18.10
   1   3  -2  246.98   17.00
  -1  -2   2 7652.33  491.65
  -1  -2   2 7644.24  491.65
   1   2  -2 7847.91  491.65
   1   2  -2 7716.43  491.65
  -1  -1   2   -0.40    3.00
  -1  -1   2   -1.00    2.90
  -1  -1   2    7.00    1.80
  -1  -1   2    3.80    2.70
   1   1  -2   -3.80    2.80
   1   1  -2    6.50    1.80
   1   1  -2    4.40    2.00
   1   1  -2    4.80    3.70
  -1   0   2  846.22   49.90
  -1   0   2  805.32   50.19
   1   0  -2  728.23   49.80
   1   0  -2  732.53   49.90
   1   0  -2  791.32   50.09
  -1   1   2   85.19    6.40
  -1   1   2   94.39    7.30
  -1   1   2   92.09    6.70
   1  -1  -2   90.19    6.50
   1  -1  -2   90.19    7.10
   1  -1  -2   82.29    6.50
   1  -1  -2   95.69    7.20
   1  -1  -2  101.79    7.40
  -1   2   2 2266.67  143.19
  -1   2   2 2335.47  143.29
  -1   2   2 2163.98  142.99
  -1   2   2 2169.98  142.89
  -1   2   2 2332.47  143.09
   1  -2  -2 2277.87  143.09
   1  -2  -2 2225.38  143.19
   1  -2  -2 2237.28  142.99
   1  -2  -2 2141.39  142.99
   1  -2  -2 2245.08  143.09
  -1   3   2   80.59    6.70
  -1   3   2   79.29    7.70
  -1   3   2   72.19    7.90
  -1   3   2   77.19    7.30
  -1   3   2   89.19    7.40
   1  -3  -2   87.79    7.30
   1  -3  -2   81.49    7.00
   1  -3  -2   78.49    7.10
   1  -3  -2   85.89    7.30
   1  -3  -2   86.09    7.70
  -1   4   2  493.25   31.60
  -1   4   2  482.15   32.10
  -1   4   2  473.05   31.70
  -1   4   2  482.85   31.40
   1  -4  -2  481.75   32.00
   1  -4  -2  485.45   31.70
   1  -4  -2  466.95   31.50
   1  -4  -2  476.65   31.50
   1  -4  -2  460.65   31.60
  -1   5   2  105.49   10.50
  -1   5   2  115.89   10.80
  -1   5   2  124.09   10.20
  -1   5   2  116.49    9.90
   1  -5  -2  112.39   10.40
   1  -5  -2  115.19    9.80
   1  -5  -2  110.89   10.10
   1  -5  -2  112.39   10.10
   1  -5  -2  122.79   10.70
  -1   6   2   41.50    5.30
  -1   6   2   42.50    5.90
  -1   6   2   46.60    5.90
  -1   6   2   32.60    6.00
   1  -6  -2   39.50    5.80
   1  -6  -2   57.09    6.80
   1  -6  -2   40.30    5.50
   1  -6  -2   36.80    7.70
   1  -6  -2   41.50    5.90
   1  -6  -2   38.40    5.40
  -1   7   2   87.39   12.80
  -1   7   2  117.89   10.40
  -1   7   2  102.49   10.90
   1  -7  -2  113.79   12.20
   1  -7  -2  116.29   10.10
   1  -7  -2  113.49   10.20
   1  -7  -2  116.29   11.00
   1  -7  -2  109.59   10.70
   1  -7  -2  107.79    9.90
  -1   8   2  107.09   10.60
  -1   8   2   82.79   10.20
  -1   8   2   94.29   10.20
  -1   8   2  119.59   10.10
   1  -8  -2   89.59   12.10
   1  -8  -2   95.29   10.20
   1  -8  -2   96.29   10.40
   1  -8  -2  100.59    9.90
   1  -8  -2  119.99   11.60
   1  -8  -2  114.79   10.50
  -1   9   2   76.59   10.30
  -1   9   2   85.79    9.50
  -1   9   2   87.59    9.00
  -1   9   2   90.89   10.10
   1  -9  -2   89.59   10.40
   1  -9  -2   71.79   11.60
   1  -9  -2   69.79   10.50
   1  -9  -2  100.39    9.30
   1  -9  -2   96.49   10.40
   1  -9  -2   98.79    9.60
  -1  10   2    4.30    7.30
  -1  10   2   14.70    6.00
  -1  10   2    1.80    6.60
   1 -10  -2    6.40    6.20
   1 -10  -2   16.50    6.70
   1 -10  -2    3.70    7.30
   1 -10  -2    8.20    7.80
   1 -10  -2   -3.80    5.70
   1 -10  -2   36.20   10.80
  -1  11   2   53.79    7.90
  -1  11   2   49.20    8.60
   1 -11  -2   52.19   12.40
   1 -11  -2   65.19   10.20
   1 -11  -2   50.09    8.40
   1 -11  -2   37.70    9.30
   1 -11  -2   36.90    7.70
   1 -11  -2   47.60    8.10
  -1  12   2    3.70    6.20
  -1  12   2   -1.00    8.50
  -1  12   2    6.50    7.60
   1 -12  -2    7.90    7.00
   1 -12  -2   -0.80    6.60
   1 -12  -2   -8.00    8.90
   1 -12  -2   -0.30    7.40
   1 -12  -2    4.80    8.10
  -1  13   2   15.30    7.90
  -1  13   2   -3.60    7.90
   1 -13  -2   28.00    7.70
   1 -13  -2   17.20    8.50
   1 -13  -2    8.80    9.00
   1 -13  -2   16.20   11.40
   0 -14   2   -3.00    7.10
   0 -14   2   -2.30    8.70
   0 -14   2    2.70    7.60
   0  14  -2   -4.90    7.60
   0  14  -2    7.30    7.00
   0 -13   2   24.20    7.70
   0 -13   2   20.50    8.90
   0 -13   2    7.00    7.30
   0  13  -2   34.40   10.10
   0  13  -2   26.10   12.80
   0  13  -2   22.70    7.80
   0 -12   2   22.70    7.50
   0 -12   2   33.60    9.20
   0 -12   2   30.50    7.60
   0 -12   2   21.90   11.30
   0  12  -2   23.90    7.20
   0  12  -2   19.40    8.80
   0  12  -2   23.60    8.50
   0  12  -2   21.80    7.20
   0 -11   2   58.69   12.60
   0 -11   2   67.89    8.60
   0 -11   2   40.20    9.50
   0 -11   2   49.99    8.50
   0  11  -2   61.29    9.70
   0  11  -2   57.49    8.30
   0  11  -2   46.40    9.30
   0  11  -2   53.29    8.30
   0 -10   2  101.89   13.60
   0 -10   2  113.29   11.80
   0 -10   2  117.19   12.40
   0 -10   2  105.09   10.40
   0 -10   2  109.89   11.30
   0  10  -2  102.69   11.30
   0  10  -2   81.99   11.10
   0  10  -2  100.19   10.10
   0  10  -2   99.79   11.20
   0  -9   2   -4.30    5.00
   0  -9   2   -1.10    7.50
   0  -9   2    3.60    5.70
   0  -9   2    0.80    4.30
   0   9  -2   -1.40    7.30
   0   9  -2    9.50    5.00
   0   9  -2    3.40    5.00
   0   9  -2    3.40    5.00
   0  -8   2    6.00    3.80
   0  -8   2    1.00    6.70
   0  -8   2   -1.00    4.40
   0  -8   2    0.20    4.70
   0  -8   2   -1.50    4.40
   0   8  -2    0.70    4.40
   0   8  -2    4.40    4.20
   0   8  -2    1.20    4.20
   0   8  -2   -2.20    6.90
   0   8  -2   -1.20    4.60
   0  -7   2    4.30    3.70
   0  -7   2   12.00    4.90
   0  -7   2   19.00    6.70
   0  -7   2   15.60    4.90
   0  -7   2    6.80    4.50
   0   7  -2   11.80    4.60
   0   7  -2    9.00    4.20
   0   7  -2    8.10    4.40
   0   7  -2    6.70    6.70
   0   7  -2    3.20    4.30
   0  -6   2  852.11   54.69
   0  -6   2  854.21   54.59
   0  -6   2  852.11   54.19
   0  -6   2  800.82   55.29
   0   6  -2  827.82   54.69
   0   6  -2  845.22   54.19
   0   6  -2  798.92   54.69
   0   6  -2  839.22   55.39
   0   6  -2  839.02   54.59
   0  -5   2  119.39   13.30
   0  -5   2  138.69   11.30
   0  -5   2  145.99   10.80
   0  -5   2  160.08   11.80
   0   5  -2  153.08   11.50
   0   5  -2  146.79   11.90
   0   5  -2  149.39   11.60
   0   5  -2  156.38   10.90
   0   5  -2  127.09   12.90
   0  -4   2  250.27   18.00
   0  -4   2  253.77   17.10
   0  -4   2  251.87   16.90
   0  -4   2  234.48   16.90
   0   4  -2  240.98   17.80
   0   4  -2  224.98   17.00
   0   4  -2  242.48   16.80
   0   4  -2  242.38   16.90
   0   4  -2  257.77   16.50
   0  -3   2  110.09    8.90
   0  -3   2  124.49    8.80
   0  -3   2  116.49    9.30
   0  -3   2  105.09   10.10
   0   3  -2  121.39    8.80
   0   3  -2  113.39   10.70
   0   3  -2  117.39    9.20
   0  -2   2  444.76   30.00
   0  -2   2  459.35   30.20
   0  -2   2  471.05   29.90
   0   2  -2  457.25   30.20
   0   2  -2  446.26   30.00
   0   2  -2  483.95   29.80
   0   2  -2  462.45   29.90
   0  -1   2  393.06   24.00
   0  -1   2  354.56   23.50
   0  -1   2  360.76   23.50
   0  -1   2  375.46   23.50
   0   1  -2  350.06   23.50
   0   1  -2  347.87   23.50
   0   1  -2  361.56   24.00
   0   1  -2  365.46   23.50
   0   0   2  322.67   22.70
   0   0   2  374.36   22.90
   0   0   2  361.76   22.80
   0   0  -2  379.06   23.30
   0   0  -2  366.96   23.20
   0   0  -2  329.57   22.70
   0   0  -2  343.07   22.70
   0   1   2  686.13   44.70
   0   1   2  699.23   44.80
   0   1   2  726.53   44.90
   0   1   2  664.43   44.50
   0   1   2  660.83   44.60
   0  -1  -2  692.63   44.70
   0  -1  -2  756.32   44.90
   0  -1  -2  683.13   44.50
   0  -1  -2  665.83   44.50
   0  -1  -2  710.63   44.80
   0   2   2 3719.73  230.08
   0   2   2 3473.45  229.68
   0   2   2 3652.33  229.88
   0   2   2 3492.45  229.88
   0   2   2 3654.13  229.88
   0  -2  -2 3411.16  229.78
   0  -2  -2 3689.73  229.98
   0  -2  -2 3590.44  229.88
   0  -2  -2 3596.94  229.78
   0  -2  -2 3744.93  230.18
   0   3   2  578.04   35.20
   0   3   2  497.65   34.80
   0   3   2  513.75   34.80
   0   3   2  553.04   34.80
   0   3   2  518.55   34.50
   0  -3  -2  525.25   34.80
   0  -3  -2  524.65   35.20
   0  -3  -2  499.65   34.70
   0  -3  -2  552.14   34.60
   0  -3  -2  548.95   34.70
   0   4   2  146.69   11.40
   0   4   2  103.79   10.40
   0   4   2  146.59   10.80
   0   4   2  120.09   10.10
   0  -4  -2  116.89   11.50
   0  -4  -2  117.99   10.40
   0  -4  -2  131.09   10.20
   0  -4  -2  105.39   10.30
   0  -4  -2  127.49   10.30
   0   5   2   48.60    5.80
   0   5   2   43.50    6.40
   0   5   2   53.79    6.20
   0   5   2   48.00    6.30
   0  -5  -2   46.80    7.40
   0  -5  -2   42.90    8.10
   0  -5  -2   45.70    6.30
   0  -5  -2   54.69    6.10
   0  -5  -2   47.30    6.00
   0  -5  -2   49.30    6.10
   0   6   2  195.58   14.50
   0   6   2  177.58   14.50
   0   6   2  185.38   14.10
   0   6   2  206.28   13.70
   0  -6  -2  189.98   13.70
   0  -6  -2  189.78   13.90
   0  -6  -2  170.58   13.70
   0  -6  -2  160.88   15.90
   0  -6  -2  162.48   14.20
   0  -6  -2  158.38   15.00
   0   7   2   77.49    7.90
   0   7   2   92.09    8.60
   0   7   2   93.49   10.00
   0  -7  -2   88.99    9.00
   0  -7  -2   83.99    8.80
   0  -7  -2   60.79    9.90
   0  -7  -2   76.69    8.10
   0  -7  -2   89.69    8.90
   0  -7  -2   82.99    9.80
   0   8   2   10.60    5.10
   0   8   2    4.20    5.40
   0   8   2   11.40    5.60
   0   8   2    6.20    5.90
   0  -8  -2    5.70    5.40
   0  -8  -2    4.40    7.80
   0  -8  -2    5.00    5.10
   0  -8  -2    9.20    5.30
   0  -8  -2    2.80    6.50
   0  -8  -2    7.20    5.80
   0   9   2  245.98   18.50
   0   9   2  226.58   17.70
   0   9   2  230.98   19.40
   0  -9  -2  222.08   19.20
   0  -9  -2  201.58   20.90
   0  -9  -2  233.98   19.60
   0  -9  -2  235.28   18.10
   0  -9  -2  222.58   17.70
   0  -9  -2  248.58   18.10
   0  10   2   30.10    8.30
   0  10   2   17.90    6.20
   0  10   2   21.10    7.40
   0 -10  -2   19.80    8.00
   0 -10  -2   17.00    8.10
   0 -10  -2   21.80    6.90
   0 -10  -2   30.00    6.90
   0 -10  -2   21.10    6.90
   0  11   2   -9.10    7.10
   0  11   2   15.40    8.30
   0  11   2   15.10   11.00
   0  11   2   -9.80    5.80
   0 -11  -2   17.80   11.80
   0 -11  -2    1.00    6.60
   0 -11  -2   -0.20    6.30
   0 -11  -2   -5.70    6.60
   0 -11  -2    2.80    7.90
   0 -11  -2    4.60    8.70
   0  12   2   47.30   13.20
   0  12   2   35.00    9.10
   0  12   2   45.40    7.90
   0 -12  -2   38.70    9.50
   0 -12  -2   31.00    7.60
   0 -12  -2   25.80   17.00
   0 -12  -2   30.50    9.60
   0 -12  -2   45.30   13.70
   0  13   2    4.90    6.90
   0  13   2    2.80    8.90
   0 -13  -2   -3.20    8.20
   0 -13  -2   15.10   11.20
   0 -13  -2   16.50    8.60
   0 -13  -2   10.10    7.20
   1 -15   2    2.80   15.70
   1 -15   2   -8.80    7.90
   1 -15   2    3.30    7.50
  -1  15  -2   -0.80    6.90
   1 -14   2   15.40    7.50
   1 -14   2   11.40    8.60
   1 -14   2    8.50    7.50
   1 -14   2    0.50    7.80
  -1  14  -2   10.80    8.20
   1 -13   2    8.50   12.00
   1 -13   2    1.70    7.20
   1 -13   2   12.10    7.30
   1 -13   2    2.50    8.30
   1 -13   2   13.10    6.90
  -1  13  -2    1.60    9.10
  -1  13  -2   -2.80    8.50
  -1  13  -2    5.50    6.70
   1 -12   2    0.60    7.00
   1 -12   2    6.80    6.60
   1 -12   2   -9.60    6.90
  -1  12  -2    1.50    6.10
  -1  12  -2    3.20    8.10
  -1  12  -2    6.60    7.70
   1 -11   2    0.40    5.90
   1 -11   2    4.50    6.70
  -1  11  -2   -1.70    5.70
  -1  11  -2    2.40    7.00
  -1  11  -2    7.30    6.60
   1 -10   2   -0.60    5.30
   1 -10   2    9.40    7.90
   1 -10   2    1.30    5.90
   1 -10   2    2.30    4.40
  -1  10  -2    5.70    5.90
  -1  10  -2    4.40    5.50
  -1  10  -2   -2.20    6.00
   1  -9   2   40.70    8.70
   1  -9   2   42.70    6.40
  -1   9  -2   36.90    9.80
  -1   9  -2   33.60    6.50
  -1   9  -2   42.50    6.30
   1  -8   2   89.19    9.40
   1  -8   2   83.89    8.60
  -1   8  -2   81.59    9.40
  -1   8  -2   98.39    9.30
  -1   8  -2   99.49   11.20
  -1   8  -2   93.89    8.90
  -1   8  -2   95.29    9.00
   1  -7   2    2.60    4.30
   1  -7   2    4.20    4.30
   1  -7   2    5.90    6.30
  -1   7  -2    2.30    4.40
  -1   7  -2    5.20    4.50
  -1   7  -2   10.10    6.80
  -1   7  -2   -0.50    4.40
   1  -6   2  587.74   41.40
   1  -6   2  609.84   40.80
   1  -6   2  657.63   40.80
  -1   6  -2  618.24   41.70
  -1   6  -2  606.44   40.80
  -1   6  -2  619.04   40.70
  -1   6  -2  603.64   40.80
   1  -5   2   64.69    7.60
   1  -5   2   76.99    7.60
   1  -5   2   67.69    7.80
   1  -5   2   89.89    8.70
  -1   5  -2   77.29    7.70
  -1   5  -2   81.39    7.80
  -1   5  -2  104.09    9.10
  -1   5  -2   68.99    7.90
   1  -4   2 1083.69   70.59
   1  -4   2 1074.29   70.69
   1  -4   2 1134.69   70.69
   1  -4   2 1096.79   70.99
  -1   4  -2 1047.60   70.59
  -1   4  -2 1083.79   70.69
  -1   4  -2 1137.29   70.99
  -1   4  -2 1112.89   70.69
   1  -3   2  922.71   58.29
   1  -3   2  916.61   58.29
   1  -3   2  881.01   58.29
   1  -3   2  897.51   58.49
  -1   3  -2  875.71   58.29
  -1   3  -2  923.11   58.19
  -1   3  -2  923.01   58.49
  -1   3  -2  894.01   58.29
   1  -2   2  267.77   17.90
   1  -2   2  259.97   18.60
   1  -2   2  254.37   17.80
   1  -2   2  278.47   17.90
   1  -2   2  273.97   18.00
  -1   2  -2  284.67   17.90
  -1   2  -2  270.97   18.10
  -1   2  -2  265.57   17.90
   1  -1   2 1794.62  118.59
   1  -1   2 2027.00  118.89
   1  -1   2 1787.72  118.49
   1  -1   2 1703.73  118.59
  -1   1  -2 1766.22  118.49
  -1   1  -2 2009.60  118.69
  -1   1  -2 1859.31  118.89
  -1   1  -2 1918.61  118.69
   1   0   2   15.00    3.20
   1   0   2   12.80    4.10
   1   0   2   14.40    2.30
   1   0   2   12.20    2.10
  -1   0  -2   17.40    2.10
  -1   0  -2   14.10    3.10
  -1   0  -2    9.10    2.10
  -1   0  -2   12.50    5.20
   1   1   2  353.56   22.30
   1   1   2  333.77   22.30
   1   1   2  342.77   22.00
   1   1   2  327.27   21.80
   1   1   2  316.87   21.80
  -1  -1  -2  330.67   21.80
  -1  -1  -2  310.97   21.80
  -1  -1  -2  347.77   22.30
  -1  -1  -2  342.77   22.30
   1   2   2  796.42   54.79
   1   2   2  829.12   54.69
   1   2   2  848.12   54.99
   1   2   2  887.11   55.29
   1   2   2  850.81   54.79
  -1  -2  -2  836.62   54.99
  -1  -2  -2  883.21   54.79
  -1  -2  -2  908.21   55.19
  -1  -2  -2  873.61   54.69
  -1  -2  -2  792.82   54.69
   1   3   2   10.20    3.60
   1   3   2    5.50    3.60
   1   3   2    7.50    3.20
   1   3   2    8.90    4.30
   1   3   2   10.50    4.40
  -1  -3  -2   15.90    3.80
  -1  -3  -2   11.60    4.00
  -1  -3  -2   10.90    5.60
  -1  -3  -2   21.50    4.90
  -1  -3  -2    9.50    3.70
  -1  -3  -2    6.70    3.50
   1   4   2  135.69   11.20
   1   4   2  150.08   12.20
   1   4   2  128.09   11.50
   1   4   2  153.68   12.10
   1   4   2  140.49   11.90
  -1  -4  -2  132.19   13.70
  -1  -4  -2  151.68   11.20
  -1  -4  -2  164.08   12.50
  -1  -4  -2  127.89   11.60
  -1  -4  -2  138.79   12.00
  -1  -4  -2  145.89   11.40
   1   5   2  199.98   15.00
   1   5   2  199.98   14.40
   1   5   2  190.68   15.30
   1   5   2  191.98   14.90
  -1  -5  -2  197.38   14.50
  -1  -5  -2  204.78   15.50
  -1  -5  -2  181.38   16.30
  -1  -5  -2  188.18   14.70
  -1  -5  -2  199.48   14.90
   1   6   2  157.18   13.10
   1   6   2  159.38   12.30
   1   6   2  169.28   13.00
   1   6   2  141.69   13.40
  -1  -6  -2  169.28   13.10
  -1  -6  -2  158.48   13.60
  -1  -6  -2  163.98   12.50
  -1  -6  -2  148.99   14.50
  -1  -6  -2  154.88   12.10
  -1  -6  -2  148.79   12.60
   1   7   2   10.00    4.70
   1   7   2    8.90    5.60
   1   7   2   19.80    5.80
  -1  -7  -2   12.40    5.20
  -1  -7  -2   13.90    6.10
  -1  -7  -2   10.20    5.00
  -1  -7  -2   21.40    5.00
  -1  -7  -2    6.60    6.90
  -1  -7  -2   26.60    5.90
   1   8   2   30.20    7.30
   1   8   2   30.40    6.90
   1   8   2   26.50    6.70
   1   8   2   30.50    6.10
  -1  -8  -2   36.70    6.50
  -1  -8  -2   32.20    6.80
  -1  -8  -2   17.90    8.90
  -1  -8  -2   34.50    8.10
  -1  -8  -2   31.90    6.30
  -1  -8  -2   27.10    6.80
   1   9   2  100.59   11.40
   1   9   2  121.99   11.50
   1   9   2  115.29   12.30
  -1  -9  -2  113.99   11.30
  -1  -9  -2  119.29   13.40
  -1  -9  -2  141.89   13.80
  -1  -9  -2   95.09   13.60
  -1  -9  -2  109.39   11.80
  -1  -9  -2  107.89   11.50
   1  10   2   40.70    7.20
   1  10   2   36.10    9.30
   1  10   2   34.10    8.40
  -1 -10  -2   38.30    7.60
  -1 -10  -2   46.20    7.50
  -1 -10  -2   31.10    8.70
  -1 -10  -2   36.10    7.90
  -1 -10  -2   44.80    9.30
   1  11   2    7.80    6.20
   1  11   2   10.20    9.10
   1  11   2   -6.90    7.50
  -1 -11  -2   -1.10    6.80
  -1 -11  -2   -8.00    6.10
  -1 -11  -2    1.30    8.90
  -1 -11  -2   -1.60    8.00
  -1 -11  -2   16.90   13.10
  -1 -11  -2    1.50    7.50
   1  12   2   11.00    8.60
   1  12   2    0.90    6.40
  -1 -12  -2    0.70    7.10
  -1 -12  -2   -5.00    7.80
  -1 -12  -2    1.80    8.90
  -1 -12  -2    9.90    9.70
   2 -15   2   14.10    7.60
   2 -15   2   11.70    8.70
   2 -15   2   25.60    9.30
   2 -15   2    8.10    8.50
  -2  15  -2   -2.50    7.20
   2 -14   2   12.80    7.60
   2 -14   2    9.50    8.30
   2 -14   2   10.20    9.10
   2 -14   2   21.20    7.70
  -2  14  -2   20.10    7.60
   2 -13   2  135.89   14.00
   2 -13   2  128.89   13.60
   2 -13   2  123.99   13.80
   2 -13   2  126.39   13.20
  -2  13  -2  121.59   13.90
  -2  13  -2  122.29   12.50
  -2  13  -2   91.09   14.10
   2 -12   2    7.00    6.50
   2 -12   2   13.70    7.50
   2 -12   2    7.70    5.90
  -2  12  -2    7.90    7.90
  -2  12  -2   13.30    7.90
  -2  12  -2    4.00    6.00
   2 -11   2    2.70    6.30
   2 -11   2    6.60    9.50
   2 -11   2    3.10    5.90
  -2  11  -2    8.10    7.10
  -2  11  -2   -1.20    5.50
  -2  11  -2    7.40    6.60
   2 -10   2    4.10    7.90
   2 -10   2    3.80    5.20
   2 -10   2    2.20    5.40
  -2  10  -2    7.60    5.90
  -2  10  -2    4.60    5.40
  -2  10  -2    2.20    5.60
   2  -9   2   22.40    7.50
   2  -9   2   24.20    5.70
   2  -9   2   22.00    5.30
  -2   9  -2   24.30    5.50
  -2   9  -2   25.50    6.10
  -2   9  -2   11.30    5.40
   2  -8   2    8.20    4.40
   2  -8   2    6.90    4.30
   2  -8   2    2.60    6.00
  -2   8  -2    3.40    6.70
  -2   8  -2    5.80    4.80
  -2   8  -2   -2.00    4.30
  -2   8  -2    7.40    4.50
   2  -7   2   13.40    4.70
   2  -7   2   -1.20    6.20
   2  -7   2    9.90    4.60
   2  -7   2    2.80    4.20
  -2   7  -2   21.80    7.20
  -2   7  -2    9.30    4.80
  -2   7  -2   13.00    4.50
  -2   7  -2    9.10    4.70
   2  -6   2 2481.25  163.28
   2  -6   2 2449.45  163.58
   2  -6   2 2546.05  163.38
  -2   6  -2 2515.25  163.28
  -2   6  -2 2692.63  163.48
  -2   6  -2 2652.43  163.78
  -2   6  -2 2490.15  163.18
   2  -5   2  213.58   15.40
   2  -5   2  201.68   15.50
   2  -5   2  197.48   15.50
   2  -5   2  228.98   16.30
  -2   5  -2  226.68   16.70
  -2   5  -2  225.38   15.60
  -2   5  -2  229.08   15.50
  -2   5  -2  218.88   15.60
   2  -4   2 2532.25  165.48
   2  -4   2 2611.84  165.28
   2  -4   2 2477.25  165.28
   2  -4   2 2665.33  165.48
  -2   4  -2 2610.14  165.38
  -2   4  -2 2479.45  165.28
  -2   4  -2 2626.94  165.48
  -2   4  -2 2677.53  165.38
   2  -3   2  145.49   12.20
   2  -3   2  165.88   11.60
   2  -3   2  166.58   11.70
   2  -3   2  175.18   11.80
  -2   3  -2  159.08   11.70
  -2   3  -2  159.18   11.60
  -2   3  -2  170.08   12.30
   2  -2   2   21.50    2.70
   2  -2   2   20.30    3.10
  -2   2  -2   18.70    2.90
  -2   2  -2   19.80    2.90
   2  -1   2  159.48   11.20
   2  -1   2  168.28   11.00
   2  -1   2  163.18   11.60
   2  -1   2  159.48   13.30
  -2   1  -2  164.68   13.00
  -2   1  -2  162.88   11.10
  -2   1  -2  164.18   11.10
  -2   1  -2  165.68   11.70
   2   0   2 1948.51  117.89
   2   0   2 1838.82  117.49
   2   0   2 1782.12  117.79
   2   0   2 1751.22  117.49
  -2   0  -2 1963.80  117.99
  -2   0  -2 1839.52  117.79
  -2   0  -2 1710.53  117.49
  -2   0  -2 1894.11  117.49
   2   1   2 2057.69  130.19
   2   1   2 1992.80  130.29
   2   1   2 1951.80  130.09
   2   1   2 1991.00  129.99
   2   1   2 2106.19  130.49
  -2  -1  -2 1875.81  130.09
  -2  -1  -2 1995.80  130.39
  -2  -1  -2 2242.58  130.49
  -2  -1  -2 2112.79  129.99
   2   2   2    8.50    3.20
   2   2   2   13.60    3.20
   2   2   2   10.50    4.10
   2   2   2    8.60    3.10
  -2  -2  -2   15.50    3.90
  -2  -2  -2    6.30    2.90
  -2  -2  -2    8.70    3.10
   2   3   2  656.93   43.80
   2   3   2  617.24   44.10
   2   3   2  634.24   43.20
   2   3   2  685.43   43.30
   2   3   2  637.14   43.50
  -2  -3  -2  625.24   43.40
  -2  -3  -2  706.53   43.30
  -2  -3  -2  700.03   43.80
  -2  -3  -2  670.33   44.20
  -2  -3  -2  718.43   44.10
   2   4   2  203.58   14.00
   2   4   2  186.88   14.90
   2   4   2  199.58   14.90
   2   4   2  188.28   14.50
   2   4   2  165.98   13.80
  -2  -4  -2  165.18   14.50
  -2  -4  -2  185.08   14.30
  -2  -4  -2  193.88   15.20
  -2  -4  -2  212.78   14.00
  -2  -4  -2  211.28   15.90
  -2  -4  -2  187.98   14.10
   2   5   2   -4.00    3.60
   2   5   2    1.10    4.80
   2   5   2    7.20    4.50
   2   5   2    0.40    4.30
  -2  -5  -2    0.80    4.10
  -2  -5  -2   -1.10    5.60
  -2  -5  -2    2.70    5.10
  -2  -5  -2    5.10    4.50
  -2  -5  -2   -5.00    3.80
  -2  -5  -2   -2.50    3.90
   2   6   2   13.90    5.40
   2   6   2   17.90    4.60
   2   6   2   20.20    5.40
   2   6   2    9.30    5.50
  -2  -6  -2   24.20    6.40
  -2  -6  -2   23.70    5.00
  -2  -6  -2   17.00    5.10
  -2  -6  -2   12.70    5.10
  -2  -6  -2   20.00    5.10
   2   7   2    9.90    6.00
   2   7   2   12.40    4.90
   2   7   2   17.60    6.40
  -2  -7  -2    8.70    5.70
  -2  -7  -2   22.70    7.10
  -2  -7  -2   17.80    5.50
  -2  -7  -2   23.70    6.20
  -2  -7  -2   16.40    7.90
  -2  -7  -2    9.90    5.10
   2   8   2   10.60    6.70
   2   8   2   10.80    6.80
   2   8   2    9.10    5.30
   2   8   2   -2.10    6.50
  -2  -8  -2    7.00    8.70
  -2  -8  -2   -7.50    5.70
  -2  -8  -2   -2.90    5.60
  -2  -8  -2    9.70    6.20
  -2  -8  -2   -4.50    6.80
  -2  -8  -2    8.10    5.50
   2   9   2    4.10    7.20
   2   9   2   16.40    7.90
   2   9   2    9.70    5.80
  -2  -9  -2   10.80    7.50
  -2  -9  -2    7.20    6.40
  -2  -9  -2   19.00    8.10
  -2  -9  -2   16.60    6.30
  -2  -9  -2   29.70   10.10
   2  10   2   25.80    7.90
   2  10   2   12.40    8.60
   2  10   2   23.60    8.80
   2  10   2   26.60    6.70
  -2 -10  -2   14.90    6.80
  -2 -10  -2   10.50    8.20
  -2 -10  -2   13.90    7.50
  -2 -10  -2   34.50    9.30
  -2 -10  -2   18.00   16.10
   2  11   2   52.29   11.30
   2  11   2   35.70    9.30
   2  11   2   57.89    8.40
  -2 -11  -2   50.99    9.80
  -2 -11  -2   32.30   10.10
  -2 -11  -2   64.09   11.30
  -2 -11  -2   47.60    8.40
   2  12   2   -6.50    8.50
   2  12   2    6.00    6.80
  -2 -12  -2   -2.80    7.00
  -2 -12  -2   -4.50    9.10
   3 -15   2   -0.60    8.60
   3 -15   2   -9.00    7.20
   3 -15   2    9.60    8.10
   3 -15   2    0.20    8.60
  -3  15  -2    5.00    7.20
   3 -14   2   17.20    8.60
   3 -14   2   15.10    7.30
   3 -14   2   11.00    8.20
   3 -14   2    8.20    7.20
  -3  14  -2    3.60    6.90
   3 -13   2    2.50    6.30
   3 -13   2    2.70   12.00
   3 -13   2    2.90    6.60
   3 -13   2   -5.80    7.10
  -3  13  -2    0.80    7.90
  -3  13  -2    2.20    8.10
  -3  13  -2   -0.50    6.10
   3 -12   2  205.38   17.70
   3 -12   2  217.08   17.70
   3 -12   2  213.48   17.80
  -3  12  -2  212.38   17.40
  -3  12  -2  198.98   18.50
  -3  12  -2  189.48   18.80
   3 -11   2   58.79    8.80
   3 -11   2   68.69   11.90
   3 -11   2   72.99    8.80
   3 -11   2   62.69    8.60
  -3  11  -2   70.29    9.30
  -3  11  -2   82.89    9.00
  -3  11  -2   60.09    9.40
   3 -10   2   24.50    6.30
   3 -10   2   24.10    5.70
   3 -10   2   29.60    6.30
   3 -10   2   28.80    8.30
  -3  10  -2   29.90    6.40
  -3  10  -2   31.50    6.80
  -3  10  -2   24.10    5.90
   3  -9   2   -2.80    4.40
   3  -9   2    1.00    4.40
   3  -9   2   -2.10    3.90
  -3   9  -2    3.90    4.80
  -3   9  -2    5.00    4.70
  -3   9  -2   -6.20    4.30
   3  -8   2  195.58   15.40
   3  -8   2  200.48   15.60
   3  -8   2  211.18   16.80
   3  -8   2  220.48   15.80
  -3   8  -2  198.98   15.80
  -3   8  -2  192.38   15.40
  -3   8  -2  216.58   15.70
   3  -7   2  133.09   11.20
   3  -7   2  125.79   12.80
   3  -7   2  139.19   11.50
   3  -7   2  132.49   11.50
  -3   7  -2  130.19   11.70
  -3   7  -2  136.79   11.40
  -3   7  -2  130.39   11.30
   3  -6   2  494.25   33.40
   3  -6   2  495.35   34.10
   3  -6   2  513.95   33.70
   3  -6   2  477.05   33.50
  -3   6  -2  517.55   33.70
  -3   6  -2  485.65   33.50
  -3   6  -2  528.85   34.70
  -3   6  -2  504.75   33.40
   3  -5   2    5.60    3.40
   3  -5   2    7.50    4.70
   3  -5   2    5.60    3.20
   3  -5   2    7.00    3.80
  -3   5  -2    8.20    3.50
  -3   5  -2    5.00    5.30
  -3   5  -2    6.70    3.70
   3  -4   2  166.98   13.10
   3  -4   2  188.08   12.80
   3  -4   2  189.18   13.00
   3  -4   2  165.48   13.30
  -3   4  -2  206.98   13.90
  -3   4  -2  173.08   12.80
  -3   4  -2  183.18   12.90
  -3   4  -2  182.68   13.10
   3  -3   2   21.60    2.80
   3  -3   2   17.10    3.10
  -3   3  -2   12.80    3.00
  -3   3  -2   19.60    3.00
  -3   2  -2 9999.00  637.04
   3  -1   2   56.39    4.50
   3  -1   2   54.09    4.90
  -3   1  -2   59.49    4.90
  -3   1  -2   51.29    4.70
   3   0   2   75.69    6.10
   3   0   2   72.09    6.00
   3   0   2   75.19    7.30
   3   0   2   82.79    8.90
  -3   0  -2   87.19    9.20
  -3   0  -2   74.19    6.10
  -3   0  -2   74.39    7.30
  -3   0  -2   81.39    5.90
   3   1   2   -3.80    2.60
   3   1   2    5.90    4.10
   3   1   2   -2.70    2.50
  -3  -1  -2    0.40    3.80
  -3  -1  -2    1.50    2.40
  -3  -1  -2   -4.90    2.50
   3   2   2  399.06   27.40
   3   2   2  412.56   27.80
   3   2   2  414.86   28.00
   3   2   2  400.36   27.90
  -3  -2  -2  417.06   27.90
  -3  -2  -2  434.66   27.20
  -3  -2  -2  401.26   27.40
   3   3   2    2.70    3.70
   3   3   2   -1.40    4.90
   3   3   2   -1.60    3.90
   3   3   2    3.70    4.90
  -3  -3  -2   -4.40    3.70
  -3  -3  -2   -7.50    3.70
  -3  -3  -2    2.00    5.00
  -3  -3  -2    3.00    4.40
   3   4   2    7.20    5.00
   3   4   2    7.20    4.10
   3   4   2    1.00    3.60
   3   4   2   -2.20    4.40
  -3  -4  -2   -4.10    4.10
  -3  -4  -2   -1.10    3.70
  -3  -4  -2    2.60    3.80
  -3  -4  -2    2.90    5.20
   3   5   2   54.89    7.00
   3   5   2   42.10    6.50
   3   5   2   49.70    6.50
   3   5   2   54.89    5.90
  -3  -5  -2   36.50    7.50
  -3  -5  -2   42.60    6.40
  -3  -5  -2   49.40    6.30
  -3  -5  -2   47.70    5.80
   3   6   2   -2.10    4.20
   3   6   2    4.90    5.10
   3   6   2    3.90    5.20
   3   6   2    9.10    5.90
  -3  -6  -2   -2.10    5.10
  -3  -6  -2    6.60    4.70
  -3  -6  -2    8.90    5.20
  -3  -6  -2    2.50    6.80
   3   7   2   23.10    5.50
   3   7   2   21.20    6.80
   3   7   2   20.40    7.30
   3   7   2   36.80    7.90
  -3  -7  -2    8.00    7.90
  -3  -7  -2   18.30    5.80
  -3  -7  -2   30.30    6.70
  -3  -7  -2   29.40    6.70
   3   8   2   34.50    8.20
   3   8   2   31.60    6.40
   3   8   2   18.90    7.70
   3   8   2   29.30    8.00
  -3  -8  -2   32.40    6.60
  -3  -8  -2   21.50    7.30
  -3  -8  -2   36.10   10.50
  -3  -8  -2   35.20    7.80
   3   9   2   91.19   11.30
   3   9   2   56.19   10.60
   3   9   2   86.69    9.00
   3   9   2   76.19   10.20
  -3  -9  -2   79.89   11.00
  -3  -9  -2   82.49   13.80
  -3  -9  -2   68.49    9.10
  -3  -9  -2   77.29    9.90
   3  10   2    3.60    8.10
   3  10   2    8.80    6.10
   3  10   2   16.60    8.90
  -3 -10  -2   11.40   13.00
  -3 -10  -2   15.40    9.10
  -3 -10  -2   15.50    6.80
  -3 -10  -2   14.40    8.00
   3  11   2   10.20    6.50
   3  11   2    3.70    8.50
   3  11   2    9.70   10.00
  -3 -11  -2    8.40    6.80
   3  12   2   32.60    7.70
   3  12   2    1.50    9.60
  -3 -12  -2   22.60    8.00
   4 -15   2   20.70    8.20
   4 -15   2   13.30    7.40
   4 -15   2   22.30    9.20
   4 -15   2   12.10    9.00
  -4  15  -2   18.10    7.60
   4 -14   2    1.20    8.50
   4 -14   2    8.70    6.80
   4 -14   2   -2.60    7.60
   4 -14   2    8.00    6.80
  -4  14  -2   -0.70    6.50
   4 -13   2   43.50   13.40
   4 -13   2   62.29   10.10
   4 -13   2   81.49   10.10
   4 -13   2   82.99   10.10
  -4  13  -2   88.09   11.20
  -4  13  -2   79.49   11.80
  -4  13  -2   84.99    9.90
   4 -12   2   50.49   11.70
   4 -12   2   52.09    8.60
   4 -12   2   56.99    8.40
   4 -12   2   61.59    8.40
  -4  12  -2   49.10    9.00
  -4  12  -2   35.20    9.30
  -4  12  -2   49.30    7.90
   4 -11   2   50.69    8.30
   4 -11   2   56.49    8.10
   4 -11   2   65.49    8.20
   4 -11   2   82.69   11.40
  -4  11  -2   55.59    8.30
  -4  11  -2   47.00    9.00
  -4  11  -2   61.09    8.00
   4 -10   2    0.80    6.80
   4 -10   2   -4.20    4.70
   4 -10   2    0.20    4.40
   4 -10   2   -2.70    5.10
  -4  10  -2   -0.60    5.10
  -4  10  -2    0.50    5.40
  -4  10  -2    1.40    5.00
   4  -9   2    4.80    6.20
   4  -9   2    2.50    4.80
   4  -9   2   -5.30    3.90
   4  -9   2    0.60    4.40
  -4   9  -2   -0.80    4.70
  -4   9  -2    2.80    4.60
  -4   9  -2    1.60    4.30
   4  -8   2  122.79   12.60
   4  -8   2  119.19   11.10
   4  -8   2  140.59   11.00
   4  -8   2  136.69   11.50
  -4   8  -2  123.29   11.10
  -4   8  -2  130.79   11.60
  -4   8  -2  121.59   11.20
   4  -7   2  141.19   11.50
   4  -7   2  121.59   10.90
   4  -7   2  127.59   10.80
   4  -7   2  118.79   12.40
  -4   7  -2  137.59   10.90
  -4   7  -2  128.69   10.90
  -4   7  -2  121.49   11.30
   4  -6   2   10.50    5.90
   4  -6   2   15.60    4.40
   4  -6   2    8.50    3.90
   4  -6   2   15.70    5.10
  -4   6  -2   14.60    4.50
  -4   6  -2   14.60    4.30
  -4   6  -2   12.50    4.20
   4  -5   2   80.99    7.80
   4  -5   2   85.79    9.10
   4  -5   2   92.39    9.60
  -4   5  -2   78.99    8.00
  -4   5  -2   84.89    8.00
  -4   5  -2   94.69    8.30
   4  -4   2  292.67   20.80
   4  -4   2  330.07   21.30
   4  -4   2  315.87   20.70
  -4   4  -2  306.17   20.80
  -4   4  -2  307.97   20.70
   4  -3   2    4.20    2.20
   4  -3   2    2.20    2.70
  -4   3  -2    2.60    2.30
  -4   3  -2    4.00    2.50
   4  -2   2 4939.11  312.37
   4  -2   2 4967.60  312.57
   4  -2   2 4873.11  312.47
  -4   2  -2 4992.20  312.47
  -4   2  -2 4816.82  312.27
  -4   2  -2 4813.32  312.57
   4  -1   2  920.41   58.99
   4  -1   2  950.10   59.89
   4  -1   2  918.61   59.09
   4  -1   2  897.11   59.49
  -4   1  -2  885.21   59.09
  -4   1  -2  950.60   59.09
  -4   1  -2  931.61   59.59
   4   0   2   11.60    5.60
   4   0   2   13.70    4.20
   4   0   2    2.00    2.50
   4   0   2    9.20    2.70
  -4   0  -2    5.60    6.00
  -4   0  -2    0.40    3.80
  -4   0  -2    5.80    2.40
  -4   0  -2    2.60    2.70
   4   1   2    3.80    4.70
   4   1   2    6.00    3.50
   4   1   2    1.70    3.30
  -4  -1  -2    3.30    3.40
  -4  -1  -2   12.80    4.70
  -4  -1  -2   11.80    3.20
   4   2   2    3.40    4.70
   4   2   2   -4.50    3.70
   4   2   2   -2.60    3.50
   4   2   2    1.30    4.60
  -4  -2  -2   -3.60    4.40
  -4  -2  -2    1.00    3.40
  -4  -2  -2   -1.70    3.60
   4   3   2   57.09    7.00
   4   3   2   59.79    5.80
   4   3   2   51.29    6.90
   4   3   2   57.19    6.00
  -4  -3  -2   43.50    5.80
  -4  -3  -2   64.99    6.30
  -4  -3  -2   49.00    6.50
   4   4   2   18.30    5.40
   4   4   2   18.30    4.60
   4   4   2    7.70    5.20
   4   4   2    9.10    3.70
  -4  -4  -2    3.40    3.90
  -4  -4  -2    7.70    5.60
  -4  -4  -2    9.20    5.20
  -4  -4  -2   14.10    5.00
   4   5   2   79.89    8.50
   4   5   2   83.09    8.50
   4   5   2   98.99   10.20
   4   5   2   81.99    9.30
  -4  -5  -2   82.49    8.50
  -4  -5  -2   75.99    9.80
  -4  -5  -2   73.89    8.90
  -4  -5  -2   91.09    8.70
   4   6   2  112.09   10.60
   4   6   2  106.39   12.00
   4   6   2  130.59   12.80
   4   6   2  110.69   12.10
  -4  -6  -2  137.19   13.10
  -4  -6  -2  106.09   11.10
  -4  -6  -2  114.79   10.90
  -4  -6  -2  115.29   12.00
   4   7   2    6.00    5.20
   4   7   2    3.60    6.90
   4   7   2    8.80    6.70
   4   7   2    4.50    6.60
  -4  -7  -2    9.20    6.20
  -4  -7  -2    3.70    6.20
  -4  -7  -2   -4.20    8.70
  -4  -7  -2    2.70    5.50
   4   8   2   78.89    9.90
   4   8   2   52.99    7.50
   4   8   2   65.39    9.90
  -4  -8  -2   55.69    8.90
  -4  -8  -2   20.80   11.20
  -4  -8  -2   61.69    8.00
  -4  -8  -2   53.69    8.80
   4   9   2   44.90   10.40
   4   9   2   73.99   10.90
   4   9   2   60.99    8.10
   4   9   2   72.29   10.30
  -4  -9  -2   58.29    8.60
  -4  -9  -2   57.29   10.00
  -4  -9  -2   60.89   10.50
   4  10   2   18.80    9.90
   4  10   2   -0.20    6.00
   4  10   2    8.50    8.60
  -4 -10  -2    5.80    6.70
  -4 -10  -2   14.70   13.00
   4  11   2   -2.80    8.80
   4  11   2    4.10    6.50
   4  11   2   13.00   11.00
  -4 -11  -2   -5.30    6.90
   5 -16   2    1.60    8.70
   5 -16   2   27.80   10.20
   5 -16   2   10.20    8.10
   5 -16   2   24.80    8.90
  -5  16  -2   12.80    7.40
   5 -15   2    6.90    7.20
   5 -15   2    8.50    9.10
   5 -15   2   11.00    7.60
   5 -15   2   -5.90    7.10
  -5  15  -2   20.70    7.40
   5 -14   2   10.40    6.70
   5 -14   2    5.80    7.00
   5 -14   2   -1.70    6.40
  -5  14  -2   -1.50    6.50
   5 -13   2   17.10    7.50
   5 -13   2   12.20    6.60
   5 -13   2   14.70    7.30
   5 -13   2    0.80   10.90
  -5  13  -2   11.10    6.50
  -5  13  -2   21.60    8.00
  -5  13  -2    3.50    7.60
   5 -12   2   -0.10    6.10
   5 -12   2    3.40    9.50
   5 -12   2   -1.90    5.30
  -5  12  -2   12.70    6.50
  -5  12  -2    8.20    6.20
  -5  12  -2   11.80    7.20
   5 -11   2   13.60    8.50
   5 -11   2    5.40    5.40
   5 -11   2    4.70    5.30
   5 -11   2    9.80    6.10
  -5  11  -2    4.80    6.20
  -5  11  -2    2.10    5.70
  -5  11  -2    2.90    5.50
   5 -10   2   32.40    8.10
   5 -10   2   34.50    6.10
   5 -10   2   33.20    6.10
   5 -10   2   33.10    6.90
  -5  10  -2   33.20    6.30
  -5  10  -2   32.00    6.90
  -5  10  -2   24.00    6.10
   5  -9   2  219.08   16.20
   5  -9   2  210.28   16.00
   5  -9   2  205.08   16.50
  -5   9  -2  218.38   16.10
  -5   9  -2  209.18   16.70
  -5   9  -2  196.78   15.90
   5  -8   2   47.20    7.60
   5  -8   2   31.80    5.40
   5  -8   2   43.40    6.50
   5  -8   2   50.49    5.90
  -5   8  -2   36.70    7.00
  -5   8  -2   60.19    6.10
  -5   8  -2   41.10    8.00
   5  -7   2  152.78   12.00
   5  -7   2  122.19   11.10
   5  -7   2  147.69   11.20
   5  -7   2  137.69   12.40
  -5   7  -2  138.79   11.00
  -5   7  -2  125.09   11.00
  -5   7  -2  129.09   11.40
   5  -6   2   23.30    4.50
   5  -6   2   33.90    4.70
   5  -6   2   34.80    6.30
   5  -6   2   27.80    5.70
  -5   6  -2   34.20    4.70
   5  -5   2   20.00    4.10
   5  -5   2   16.30    3.70
   5  -5   2   12.20    4.70
  -5   5  -2   15.10    3.80
  -5   5  -2   17.70    3.90
   5  -4   2   59.39    6.20
  -5   4  -2   71.59    6.30
   5  -3   2 1098.19   69.99
   5  -3   2 1077.99   70.19
  -5   3  -2 1098.09   69.89
   5  -2   2  162.68   14.90
   5  -2   2  178.78   11.70
   5  -2   2  176.28   12.70
   5  -2   2  180.38   12.20
  -5   2  -2  172.08   11.80
  -5   2  -2  164.28   12.60
   5  -1   2   65.99    5.90
   5  -1   2   81.09    8.70
   5  -1   2   62.49    6.40
   5  -1   2   56.89    5.30
  -5   1  -2   66.09    6.40
  -5   1  -2   49.10    5.60
  -5   1  -2   62.39    5.70
   5   0   2   52.89    5.60
   5   0   2   49.99    6.50
   5   0   2   55.69    5.00
  -5   0  -2   42.40    4.80
  -5   0  -2   46.80    6.30
  -5   0  -2   53.69    5.20
   5   1   2   -1.00    3.30
   5   1   2   -1.90    3.30
   5   1   2   -0.50    4.70
  -5  -1  -2    2.40    2.90
  -5  -1  -2    0.80    3.30
  -5  -1  -2    2.70    4.50
   5   2   2   44.50    6.60
   5   2   2   53.39    5.20
   5   2   2   41.20    6.50
   5   2   2   41.30    5.40
  -5  -2  -2   50.69    5.50
  -5  -2  -2   50.99    5.00
  -5  -2  -2   47.80    6.60
   5   3   2  388.56   24.20
   5   3   2  337.17   24.60
   5   3   2  318.67   25.90
   5   3   2  386.36   25.30
  -5  -3  -2  369.86   25.60
  -5  -3  -2  349.77   25.10
   5   4   2    2.70    3.90
   5   4   2   -3.60    5.10
   5   4   2   -1.90    5.30
   5   4   2   -3.80    4.30
  -5  -4  -2    3.80    4.20
  -5  -4  -2   -0.90    3.70
  -5  -4  -2   -6.70    4.80
   5   5   2   -4.10    6.20
   5   5   2   -3.40    4.20
   5   5   2   -6.90    5.60
   5   5   2    6.70    5.30
  -5  -5  -2   -0.60    5.00
  -5  -5  -2    0.90    4.60
  -5  -5  -2    0.40    7.30
  -5  -5  -2    3.30    5.50
   5   6   2    3.70    5.80
   5   6   2   10.10    7.10
   5   6   2   16.20    6.50
   5   6   2   -2.00    4.80
  -5  -6  -2    9.70    6.30
  -5  -6  -2    2.40    5.20
  -5  -6  -2    8.50    5.90
  -5  -6  -2   -0.90    8.20
   5   7   2    3.20    6.50
   5   7   2    4.30    6.80
   5   7   2    6.50    7.50
   5   7   2    7.40    5.40
  -5  -7  -2    1.70    6.40
  -5  -7  -2  -12.90    5.30
  -5  -7  -2   -4.10    6.60
  -5  -7  -2    7.70    9.50
   5   8   2   10.50    8.10
   5   8   2   32.50    6.30
   5   8   2   23.70    8.60
   5   8   2   45.30    8.80
  -5  -8  -2   20.60    8.20
  -5  -8  -2   21.10   11.30
  -5  -8  -2   28.90    6.70
  -5  -8  -2   33.80    8.40
   5   9   2   37.90    9.10
   5   9   2   30.60    6.90
   5   9   2   51.99   10.30
  -5  -9  -2   28.30    7.30
   5  10   2    2.80    6.30
   5  10   2    1.60   10.10
   5  10   2  -12.80    8.30
  -5 -10  -2    2.20    6.80
   6 -16   2   12.80    8.20
   6 -16   2   11.40    9.20
   6 -16   2    8.20    9.70
   6 -16   2    3.30    7.50
  -6  16  -2   10.70    7.20
   6 -15   2    6.30    7.00
   6 -15   2    4.50    6.80
   6 -15   2   -4.10    7.20
  -6  15  -2   12.70    7.10
   6 -14   2   17.40   13.70
   6 -14   2   -6.40    6.20
   6 -14   2   -1.60    6.40
   6 -14   2   -8.90    6.70
  -6  14  -2   -1.70    6.30
   6 -13   2   12.20    6.80
   6 -13   2    0.30    6.10
   6 -13   2   10.00    6.10
  -6  13  -2    9.60    7.70
  -6  13  -2    9.40    6.20
  -6  13  -2   -2.60    6.80
   6 -12   2   35.50    7.80
   6 -12   2   29.30    6.80
   6 -12   2   38.00   10.30
   6 -12   2   36.20    6.90
  -6  12  -2   36.50    7.00
   6 -11   2   70.19    8.20
   6 -11   2   62.19    9.00
   6 -11   2   61.89    8.10
   6 -11   2   49.70   10.80
  -6  11  -2   76.29    8.30
  -6  11  -2   51.09    7.90
  -6  11  -2   57.19    9.10
   6 -10   2  125.99   12.30
   6 -10   2  131.39   11.70
   6 -10   2  118.69   11.70
   6 -10   2  121.99   13.30
  -6  10  -2  116.79   11.60
  -6  10  -2  126.69   11.70
  -6  10  -2  115.69   12.30
   6  -9   2  285.37   21.00
   6  -9   2  262.47   21.50
   6  -9   2  308.47   20.40
   6  -9   2  281.57   20.30
  -6   9  -2  273.87   20.20
  -6   9  -2  272.67   20.10
  -6   9  -2  284.57   20.80
   6  -8   2   80.29    8.40
   6  -8   2   95.39    9.70
   6  -8   2   80.79    8.80
   6  -8   2   85.49    8.30
  -6   8  -2   83.99    8.30
  -6   8  -2   72.89    7.60
  -6   8  -2   81.09    8.70
   6  -7   2  134.99   11.10
   6  -7   2  142.89   12.00
   6  -7   2  134.19   10.90
   6  -7   2  132.79   12.10
  -6   7  -2  139.29   10.90
  -6   7  -2  134.89   10.80
   6  -6   2  249.08   18.40
   6  -6   2  235.08   17.50
   6  -6   2  253.37   17.40
  -6   6  -2  257.97   17.30
   6  -5   2    8.10    3.10
   6  -5   2   10.30    4.50
   6  -5   2    6.80    3.50
   6  -4   2  526.75   35.70
   6  -4   2  564.24   35.50
   6  -3   2   81.59   61.19
   6  -3   2  111.49   33.70
  -6   3  -2  180.28   74.19
  -6   3  -2  106.59   38.20
   6  -2   2   22.80    4.70
   6  -2   2   18.20    3.30
   6  -2   2    8.10    7.10
   6  -2   2   10.80    2.50
  -6   2  -2   18.80    4.60
   6  -1   2   13.10    3.10
   6  -1   2    7.60    7.20
   6  -1   2   10.60    4.80
   6  -1   2    6.90    2.60
  -6   1  -2    5.90    3.00
  -6   1  -2   18.70    4.70
   6   0   2    1.40    4.40
   6   0   2   -0.10    2.90
   6   0   2   -1.70    2.90
  -6   0  -2    1.20    2.60
  -6   0  -2   -3.60    2.90
  -6   0  -2   -0.70    4.30
   6   1   2   41.90    6.10
   6   1   2   40.90    5.00
   6   1   2   52.39    4.90
  -6  -1  -2   45.00    4.50
  -6  -1  -2   48.80    5.20
  -6  -1  -2   41.60    6.20
   6   2   2    2.60    4.80
   6   2   2    2.20    4.90
   6   2   2   -0.10    3.30
   6   2   2   -1.80    3.60
  -6  -2  -2    4.70    3.50
  -6  -2  -2    0.90    3.10
  -6  -2  -2    0.90    4.70
   6   3   2   53.69    6.70
   6   3   2   79.59    8.40
   6   3   2   69.79    6.40
   6   3   2   59.99    8.10
  -6  -3  -2   62.29    6.80
  -6  -3  -2   57.49    6.60
  -6  -3  -2   64.99    7.80
   6   4   2    1.20    5.90
   6   4   2    0.90    4.10
   6   4   2   -2.70    4.80
   6   4   2   -2.60    5.90
  -6  -4  -2   10.60    4.80
  -6  -4  -2    6.00    4.10
  -6  -4  -2   -5.60    5.00
   6   5   2  265.37   19.90
   6   5   2  258.77   19.00
   6   5   2  197.58   19.50
   6   5   2  244.38   17.70
  -6  -5  -2  265.57   19.40
  -6  -5  -2  225.48   19.30
  -6  -5  -2  238.38   18.80
   6   6   2   24.70    7.50
   6   6   2   26.60    7.40
   6   6   2   39.80    8.50
  -6  -6  -2   24.70    7.40
  -6  -6  -2   40.20    7.30
  -6  -6  -2   37.90    6.20
   6   7   2   67.99    9.90
   6   7   2   41.50    9.20
   6   7   2   52.79    7.20
   6   7   2   58.29    9.30
  -6  -7  -2   58.39    9.20
  -6  -7  -2   55.99    7.60
  -6  -7  -2   44.10    9.10
  -6  -7  -2   46.90   11.40
   6   8   2    1.90    5.50
   6   8   2    5.80    7.90
   6   8   2   -2.20    8.20
  -6  -8  -2    2.60   11.00
  -6  -8  -2    6.90    5.90
   6   9   2   13.00    9.30
   6   9   2    6.70    8.70
   6   9   2   22.10    6.60
  -6  -9  -2   21.40   12.10
  -6  -9  -2    9.20    6.70
   6  10   2   27.60   15.60
   6  10   2   27.70    7.20
   6  10   2   44.10   13.90
  -6 -10  -2   29.50    7.60
   7 -16   2   -7.50    7.30
   7 -16   2    0.40    7.70
   7 -16   2   13.00   10.00
   7 -16   2   10.50   11.40
  -7  16  -2   17.70    7.30
   7 -15   2   11.90    7.80
   7 -15   2   14.70    7.30
   7 -15   2   12.40    6.90
  -7  15  -2   11.30    6.90
   7 -14   2    4.30    6.80
   7 -14   2   10.30   12.40
   7 -14   2    7.50    6.60
   7 -14   2    4.00    6.10
  -7  14  -2    4.10    6.80
   7 -13   2   18.90    6.70
   7 -13   2   12.80    6.30
   7 -13   2    7.50    6.80
   7 -13   2    9.30   13.20
  -7  13  -2   15.90    6.30
   7 -12   2    4.30    6.80
   7 -12   2   10.30    5.40
   7 -12   2   -2.00    5.30
   7 -12   2  -12.90    8.90
  -7  12  -2   -2.20    5.40
   7 -11   2   53.09    7.90
   7 -11   2   71.89    9.30
   7 -11   2   72.89    8.20
   7 -11   2   66.29   11.20
  -7  11  -2   39.20   10.00
  -7  11  -2   62.39    8.10
   7 -10   2  161.18   15.10
   7 -10   2  193.68   14.40
   7 -10   2  174.48   16.60
   7 -10   2  176.18   14.20
  -7  10  -2  176.48   14.10
  -7  10  -2  160.48   13.90
  -7  10  -2  153.38   14.50
   7  -9   2  100.99   11.50
   7  -9   2  115.09   12.70
   7  -9   2  113.49   10.70
   7  -9   2  122.29   10.70
  -7   9  -2  107.39   10.60
  -7   9  -2  135.49   10.80
  -7   9  -2  121.49   11.50
   7  -8   2    4.60    3.60
   7  -8   2   -2.60    4.50
   7  -8   2   -3.40    5.30
   7  -8   2    4.50    3.80
  -7   8  -2   -0.60    3.60
  -7   8  -2   -2.90    3.50
   7  -7   2  201.48   14.70
   7  -7   2  202.68   14.50
   7  -7   2  208.88   15.70
  -7   7  -2  184.68   14.80
   7  -6   2   48.90    6.60
   7  -6   2   44.20    5.20
   7  -5   2   36.90    5.80
   7  -4   2   15.40   17.70
   7  -4   2   -5.60   68.29
  -7   4  -2   53.49   48.70
  -7   4  -2   48.60   27.00
   7  -3   2  599.04   65.89
   7  -3   2  660.23  146.79
  -7   3  -2  713.23   72.69
  -7   3  -2  841.32  162.18
   7  -2   2  305.37   19.40
   7  -2   2  306.17   19.80
   7  -2   2  286.87   20.60
   7  -2   2  291.97   21.90
  -7   2  -2  278.67   20.50
   7  -1   2   77.39    6.60
   7  -1   2   82.19    7.80
   7  -1   2   74.09    6.80
  -7   1  -2   82.89    7.80
   7   0   2  120.89    9.00
   7   0   2  112.99   10.50
   7   0   2  113.69    8.80
  -7   0  -2  111.49    9.60
  -7   0  -2  104.19   10.60
  -7   0  -2  119.99    8.70
   7   1   2   56.59    7.10
   7   1   2   56.59    6.20
   7   1   2   66.19    6.20
  -7  -1  -2   55.49    5.70
  -7  -1  -2   59.19    6.00
  -7  -1  -2   62.69    7.30
   7   2   2  152.18   12.20
   7   2   2  142.39   13.50
   7   2   2  139.99   11.50
   7   2   2  156.08   13.50
  -7  -2  -2  150.28   12.10
  -7  -2  -2  164.38   13.40
  -7  -2  -2  163.18   11.30
   7   3   2   -5.40    5.40
   7   3   2    2.80    5.80
   7   3   2    0.80    4.70
   7   3   2   10.10    4.10
  -7  -3  -2   -5.10    3.80
  -7  -3  -2    6.60    5.40
  -7  -3  -2   -5.70    3.90
   7   4   2  287.57   20.30
   7   4   2  291.97   21.40
   7   4   2  308.97   22.30
   7   4   2  256.27   22.20
  -7  -4  -2  301.27   20.20
  -7  -4  -2  290.07   21.30
  -7  -4  -2  279.37   21.80
   7   5   2   36.50    7.90
   7   5   2   29.50    8.40
   7   5   2   40.60    7.40
   7   5   2   35.20    6.40
  -7  -5  -2   39.20    7.20
  -7  -5  -2   29.60    7.40
   7   6   2   14.00    7.00
   7   6   2    5.70    7.50
   7   6   2    3.10    7.20
   7   6   2    9.90    5.30
  -7  -6  -2    4.40    5.30
  -7  -6  -2   -4.50    7.00
  -7  -6  -2    1.50    6.50
   7   7   2   32.60    8.80
   7   7   2    9.70    9.60
   7   7   2   30.00    6.30
   7   7   2   32.90    9.40
  -7  -7  -2   25.90    6.50
  -7  -7  -2   41.60   12.40
  -7  -7  -2   40.60   10.50
   7   8   2    7.00    5.80
   7   8   2    5.20    8.70
   7   8   2   -1.80    8.30
  -7  -8  -2    1.60    5.80
   7   9   2   31.60    7.20
   7   9   2   51.29   11.20
   7   9   2   13.20    9.80
  -7  -9  -2   52.39   12.90
  -7  -9  -2   28.90    7.30
   8 -16   2   10.00    7.80
   8 -16   2    2.80    6.70
   8 -16   2    5.30    8.10
  -8  16  -2    9.10    7.00
   8 -15   2    7.60    6.50
   8 -15   2    8.60    7.70
   8 -15   2    8.00    6.90
  -8  15  -2    4.80    9.60
   8 -14   2   -3.40    6.90
   8 -14   2    3.00   12.40
   8 -14   2    8.40    6.40
   8 -14   2    2.30    6.40
  -8  14  -2   19.20    6.50
   8 -13   2   12.50    7.40
   8 -13   2   14.20    6.20
   8 -13   2   12.20   10.60
   8 -13   2    4.50    5.90
  -8  13  -2   17.10    6.20
   8 -12   2   26.40    7.40
   8 -12   2   39.10   11.00
   8 -12   2   25.80    6.40
   8 -12   2   20.90    6.20
  -8  12  -2   27.60    6.50
   8 -11   2  107.19   13.10
   8 -11   2   95.29   12.20
   8 -11   2   78.89    8.80
   8 -11   2   94.89   15.30
  -8  11  -2   62.99    8.70
  -8  11  -2   88.49    9.10
   8 -10   2   92.79   11.30
   8 -10   2   86.99    9.40
   8 -10   2   69.49    9.70
   8 -10   2   77.89    8.60
  -8  10  -2   77.69    8.40
  -8  10  -2   94.99    8.90
   8  -9   2   37.40    7.30
   8  -9   2   41.40    5.70
   8  -9   2   36.10    5.80
   8  -9   2   43.80    8.00
  -8   9  -2   53.69    7.50
  -8   9  -2   30.70    5.40
   8  -8   2   69.09    9.00
   8  -8   2   89.89    8.20
   8  -8   2   85.69    8.10
   8  -7   2  342.97   24.10
   8  -7   2  370.76   25.40
   8  -7   2  349.87   23.80
   8  -6   2   78.79    8.60
   8  -5   2   36.20   21.60
   8  -5   2  -91.79   61.99
  -8   5  -2   39.00   28.70
  -8   5  -2  -66.39   47.50
   8  -4   2  324.47   45.80
   8  -4   2  156.98   85.79
  -8   4  -2  353.66   63.29
  -8   4  -2  442.96  124.89
   8  -3   2   52.79   67.69
  -8   3  -2   83.19   78.99
  -8   3  -2   -1.70   24.60
   8  -2   2  138.59   11.70
   8  -2   2  111.99    8.80
   8  -2   2  110.59   10.20
  -8   2  -2  102.89   10.10
   8  -1   2  228.48   15.50
   8  -1   2  215.08   16.80
   8  -1   2  237.18   15.60
  -8   1  -2  210.18   16.70
   8   0   2   15.60    3.50
   8   0   2   10.90    3.50
   8   0   2   13.80    5.20
  -8   0  -2   18.80    5.30
  -8   0  -2   14.50    3.30
  -8   0  -2    9.70    3.80
   8   1   2   56.59    6.10
   8   1   2   48.70    5.40
   8   1   2   67.19    7.90
  -8  -1  -2   51.99    7.40
  -8  -1  -2   56.19    5.90
  -8  -1  -2   54.99    6.00
   8   2   2    7.50    4.60
   8   2   2   12.90    6.20
   8   2   2   19.60    6.40
   8   2   2    9.50    4.30
  -8  -2  -2    3.70    5.80
  -8  -2  -2   12.40    3.70
  -8  -2  -2    9.30    4.30
   8   3   2    3.50    4.50
   8   3   2    5.80    6.30
   8   3   2    6.10    6.60
   8   3   2    2.50    5.10
  -8  -3  -2   11.10    7.10
  -8  -3  -2   13.00    6.30
  -8  -3  -2    4.70    4.10
   8   4   2   -0.40    5.40
   8   4   2   -1.80    4.40
   8   4   2    3.60    6.70
   8   4   2    4.10    7.10
  -8  -4  -2   -4.40    4.20
   8   5   2    8.30    4.90
   8   5   2    3.70    6.40
   8   5   2    4.80    7.90
   8   5   2   10.80    7.10
  -8  -5  -2    2.90    4.90
   8   6   2   -3.50    5.20
   8   6   2  -12.90    7.10
   8   6   2   13.40    7.30
   8   6   2   -5.80    7.90
  -8  -6  -2    5.40    5.40
   8   7   2   38.50    9.30
   8   7   2   12.90    8.90
   8   7   2   19.30    6.40
  -8  -7  -2   42.40    6.60
   8   8   2    2.90    6.20
   8   8   2    2.80    9.30
   8   8   2   -3.00    8.40
  -8  -8  -2    4.40    5.90
   9 -15   2   34.90    7.70
   9 -15   2   20.60    7.40
   9 -15   2   15.00    7.80
  -9  15  -2   25.90    7.30
   9 -14   2    4.00    6.30
   9 -14   2    6.90    6.10
   9 -14   2    6.70    7.40
   9 -14   2   26.00   13.30
  -9  14  -2   14.80    6.30
   9 -13   2    1.60    5.50
   9 -13   2    7.00   11.00
   9 -13   2    5.50    6.60
   9 -13   2    2.20    5.70
  -9  13  -2    4.00    5.70
  -9  13  -2  -11.60    5.80
  -9  13  -2   -1.60    5.20
   9 -12   2    5.30    9.40
   9 -12   2   -1.50    6.30
   9 -12   2    5.40    5.50
   9 -12   2    5.70    5.00
  -9  12  -2    4.50    5.30
   9 -11   2    8.10    8.30
   9 -11   2   11.20    5.10
   9 -11   2   11.00    6.60
   9 -11   2    4.20    5.00
  -9  11  -2    6.40    5.00
  -9  11  -2    5.50    5.20
   9 -10   2   67.29    9.20
   9 -10   2   65.39    7.60
   9 -10   2   64.89   10.10
   9 -10   2   78.59    7.70
  -9  10  -2   50.29    7.00
   9  -9   2   -1.00    3.50
   9  -9   2   -7.60    5.40
   9  -9   2   -0.40    4.30
   9  -8   2   82.49    9.80
   9  -7   2    1.70    5.10
   9  -6   2   16.40    5.50
   9  -3   2  126.49   10.60
  -9   3  -2  113.39   10.60
   9  -2   2    5.60    7.60
   9  -2   2    4.70    4.90
  -9   2  -2    1.40    4.70
   9  -1   2   15.30    5.60
   9  -1   2    9.30    3.50
   9  -1   2   12.70    3.50
  -9   1  -2    2.20    5.20
   9   0   2    4.00    5.70
   9   0   2   -2.10    3.70
   9   0   2    8.50    3.50
  -9   0  -2    2.10    5.60
  -9   0  -2    2.20    3.70
   9   1   2  508.25   35.20
   9   1   2  562.74   36.90
   9   1   2  559.84   35.80
  -9  -1  -2  505.05   36.70
  -9  -1  -2  542.15   35.80
   9   2   2   33.80    7.60
   9   2   2   28.70    5.80
   9   2   2   33.10    7.70
   9   2   2   33.90    5.10
  -9  -2  -2   37.70    7.90
  -9  -2  -2   37.90    4.80
  -9  -2  -2   34.20    5.90
   9   3   2   20.90    5.80
   9   3   2   15.20    4.80
   9   3   2   13.20    7.40
   9   3   2   13.80    7.40
  -9  -3  -2    9.30    4.30
   9   4   2   28.00    8.10
   9   4   2   27.90    5.50
   9   4   2   27.80    7.10
   9   4   2   15.40    8.10
  -9  -4  -2   19.60    5.00
  -9  -4  -2    1.20    6.90
   9   5   2   26.60    9.20
   9   5   2   34.80    8.30
   9   5   2   19.20    7.40
   9   5   2   20.50    5.60
  -9  -5  -2   14.60    5.20
   9   6   2   22.50    9.60
   9   6   2   21.30    6.00
   9   6   2   44.20    9.20
  -9  -6  -2   21.50    5.90
   9   7   2   32.70   10.30
   9   7   2   64.09   10.40
   9   7   2   27.20    6.60
  -9  -7  -2   28.10    6.60
  10 -15   2   13.40    8.60
  10 -15   2    0.70    6.40
  10 -15   2   23.30    7.30
 -10  15  -2   17.60    6.30
  10 -14   2    7.50   12.90
  10 -14   2    7.80    6.40
  10 -14   2   10.40    7.50
  10 -14   2    9.40    6.10
 -10  14  -2   15.60    6.10
  10 -13   2    6.70    7.10
  10 -13   2    7.40    5.70
  10 -13   2    0.00    5.40
  10 -13   2   19.60   11.50
 -10  13  -2   12.50    5.60
  10 -12   2  154.78   14.00
  10 -12   2  148.29   13.80
  10 -12   2  159.58   15.90
  10 -12   2  177.38   17.30
  10 -11   2   78.59    8.30
  10 -11   2   74.99   11.50
  10 -11   2   67.39    8.40
  10 -11   2   77.09   10.30
  10 -10   2  209.28   15.90
  10 -10   2  211.28   18.90
  10  -9   2  114.09   12.40
  10  -8   2  101.79   11.10
  10  -7   2   70.49    9.20
  10  -6   2  107.59   11.40
  10  -3   2   20.00    5.70
  10  -3   2   25.10    9.20
 -10   3  -2   19.50    5.70
  10  -2   2  130.99   12.60
  10  -2   2  149.88   15.40
 -10   2  -2  147.79   13.00
  10  -1   2   12.40    3.90
  10  -1   2   12.10    3.80
  10  -1   2   14.40    5.90
 -10   1  -2    9.80    6.00
  10   0   2  128.09   10.40
  10   0   2  149.29   13.30
  10   0   2  122.29   10.80
 -10   0  -2  119.09   12.10
  10   1   2   56.09    6.20
  10   1   2   74.99    9.00
  10   1   2   52.69    6.80
 -10  -1  -2   63.19    9.00
 -10  -1  -2   53.49    6.80
 -10  -1  -2   53.49    6.10
  10   2   2   62.89   10.20
  10   2   2   72.49    7.90
  10   2   2   74.19    7.70
  10   2   2   68.49    9.80
 -10  -2  -2   55.09    6.40
  10   3   2    5.80    4.40
  10   3   2    6.30    5.90
  10   3   2   -8.40    7.20
  10   3   2   -2.90    7.40
 -10  -3  -2    4.20    4.10
 -10  -3  -2    7.20    7.80
 -10  -3  -2    8.40    5.80
  10   4   2  118.79   15.00
  10   4   2  159.88   14.90
  10   4   2  121.69   13.00
  10   4   2  111.49   10.60
 -10  -4  -2   91.59    9.90
  10   5   2   37.90    8.40
  10   5   2   13.30    5.50
  10   5   2   28.80    9.90
 -10  -5  -2   18.60    5.30
  10   6   2   -9.80    9.60
  10   6   2    0.60    5.80
 -10  -6  -2   -2.70    5.10
  11 -15   2   -5.60    6.00
  11 -15   2    6.60    7.30
  11 -15   2    7.80    8.40
 -11  15  -2    8.50    7.00
  11 -14   2   52.09    7.90
  11 -14   2   32.00    9.00
  11 -14   2   42.10    7.70
  11 -14   2   66.59   14.50
  11 -13   2   11.90   11.20
  11 -13   2    0.40    6.90
  11 -13   2    5.30    5.50
  11 -13   2    0.50    5.10
  11 -12   2   17.60    5.30
  11 -12   2   21.80    6.00
  11 -12   2   18.10    7.70
  11 -11   2    7.30    6.70
  11 -11   2   -5.70    4.60
  11 -11   2   10.10    4.50
  11 -10   2   54.69    9.10
  11  -9   2   20.30    7.10
  11  -8   2    9.10    6.20
  11  -7   2   24.20    7.10
  11  -6   2   20.00    6.50
  11  -3   2  104.69   10.60
 -11   3  -2  116.19   10.90
  11  -2   2  314.97   22.80
 -11   2  -2  303.67   22.90
  11  -1   2   44.80    8.10
 -11   1  -2   59.99    8.60
  11   0   2  424.26   31.90
  11   0   2  509.35   32.40
  11   0   2  488.15   33.90
 -11   0  -2  518.25   34.00
  11   1   2   37.90    8.00
  11   1   2   26.20    5.10
  11   1   2   35.50    5.90
  11   2   2   -3.50    4.40
  11   2   2   -3.20    7.80
  11   2   2    5.80    5.40
  11   2   2    1.30    7.60
 -11  -2  -2    1.40    5.50
 -11  -2  -2   -0.30    7.50
 -11  -2  -2   -8.80    3.90
  11   3   2   18.00    8.70
  11   3   2   13.60    5.00
  11   3   2   25.90    6.90
 -11  -3  -2    8.40    4.50
  11   4   2   -0.80    5.00
  11   4   2   25.70    9.00
  11   4   2   10.90    7.10
 -11  -4  -2   -1.50    4.30
  11   5   2   14.20   16.80
  11   5   2   -0.70    9.30
  11   5   2   24.80    8.20
 -11  -5  -2   -2.10    4.70
  12 -14   2   66.39   15.30
  12 -14   2   52.79   10.00
  12 -14   2   42.60    7.60
  12 -14   2   42.10    7.70
  12 -13   2   41.70    7.00
  12 -13   2   62.19    8.00
  12 -13   2   53.49    9.90
  12 -13   2   40.70   12.80
  12 -12   2    2.00    5.10
  12 -12   2    7.90    7.00
  12 -11   2   -6.80    6.30
  12 -10   2   17.10    7.30
  12  -9   2   11.40    7.00
  12  -8   2   -1.30    5.90
  12  -7   2  151.48   14.60
  12  -4   2  155.68   14.20
  12  -4   2  184.58   18.20
  12  -3   2   88.89    9.90
 -12   3  -2   90.89    9.90
  12  -2   2    8.40    6.50
 -12   2  -2   -3.50    6.40
  12  -1   2   -1.20    3.90
 -12   1  -2    2.30    7.40
  12   0   2    5.20    4.70
  12   0   2    3.50    6.80
  12   0   2    0.10    4.10
  12   1   2   13.90    4.90
  12   1   2   40.00    8.80
  12   1   2   20.60    6.20
 -12  -1  -2   35.30    8.90
  12   2   2   15.10    5.20
  12   2   2   37.30    9.30
  12   2   2   29.60    6.80
  12   3   2   44.30    7.80
  12   3   2   14.70    5.40
  12   3   2   29.50    9.80
 -12  -3  -2   14.10    5.10
  12   4   2    7.90    5.50
  12   4   2   16.60    7.70
 -12  -4  -2   -2.70    4.70
  13 -14   2   24.20   14.10
  13 -14   2   29.50    9.40
  13 -13   2    1.20    7.50
  13 -13   2    3.10    4.60
  13 -12   2   48.30    9.60
  13 -11   2   50.79   10.00
  13 -10   2    6.30    6.90
  13  -9   2   20.20    7.70
  13  -8   2   56.59    9.40
  13  -7   2    0.50    6.10
  13  -5   2   15.60   11.30
  13  -4   2   43.60    7.30
 -13   4  -2   54.39    8.40
  13  -3   2    1.90    6.30
 -13   3  -2   -5.80    6.50
  13  -2   2    4.00    7.00
 -13   2  -2    5.30    7.20
  13  -1   2    5.40    4.60
  13  -1   2    1.90    7.40
 -13   1  -2    4.00   10.10
  13   0   2  122.69   13.90
  13   0   2  145.99   12.60
 -13   0  -2  137.79   14.30
  13   1   2   29.60    5.80
  13   1   2   44.70    9.50
  13   2   2   40.90    6.80
  13   2   2   72.49    8.70
  13   2   2   53.69   10.50
  13   3   2   10.80    7.20
  13   3   2   -0.70    8.90
  13   3   2   -5.60    5.10
  14 -12   2   16.60    8.20
  14 -11   2    1.40    7.00
  14 -10   2    9.70    7.60
  14  -9   2  160.88   16.30
  14  -8   2   44.00    8.80
  14  -7   2   23.70    7.70
  14  -6   2   36.50   12.90
  14  -5   2   66.99   13.50
  14  -4   2   19.90    6.90
 -14   4  -2   16.00    7.40
  14  -3   2   10.80    7.00
 -14   3  -2    8.30    8.10
  14  -2   2   21.30    7.60
 -14   2  -2   25.40    8.80
  14  -1   2   -4.00    7.60
  14   0   2   27.30    6.20
  14   0   2    4.80    8.10
  14   1   2   -7.10    8.40
  14   1   2   -9.50    6.00
  14   1   2   23.70    7.00
  15 -12   2   30.90    9.70
  15 -11   2    3.80    7.70
  15 -10   2   39.60    9.40
  15  -9   2    4.10    7.40
  15  -8   2    6.60    6.80
  15  -7   2   25.60    8.00
  15  -7   2   48.70   14.90
  15  -6   2   33.90   13.10
  15  -5   2    4.50   11.60
  15  -4   2   54.29    8.70
  15  -3   2   -4.40    6.80
  15  -2   2   28.60    8.40
  15  -1   2   22.60    8.80
  16  -9   2    6.20    7.70
  16  -8   2   44.10    9.50
  16  -7   2   53.19   14.90
  16  -6   2   41.10   14.70
  16  -4   2   -0.70    7.10
  16  -1  -3   22.10    8.10
  16  -2  -3    3.90    6.80
  16  -3  -3    4.20    5.70
  16  -3  -3   15.50    6.40
  16  -4  -3    0.00    5.60
  16  -5  -3    1.30    5.90
  16  -6  -3   11.90    6.80
  16  -6  -3   17.80    6.00
  16  -7  -3   13.70    6.10
  16  -7  -3   -0.70    6.50
  16  -8  -3    6.90    6.90
  16  -8  -3    7.40    6.40
  16  -9  -3   13.40    7.40
  16  -9  -3   17.90    7.50
  15   1  -3   18.10    8.20
  15   0  -3   12.70    7.70
  15  -1  -3   -5.40    6.30
  15  -2  -3    9.80    6.40
  15  -3  -3    6.80    5.70
  15  -3  -3   -8.00    4.80
  15  -4  -3    4.40    5.80
  15  -5  -3    4.00    4.80
  15  -5  -3   -7.20    5.10
  15  -6  -3    6.70    5.40
  15  -6  -3   -1.60    5.80
  15  -7  -3    2.60    6.50
  15  -7  -3    9.00    5.80
  15  -8  -3    1.80    6.20
  15  -8  -3    6.10    6.70
  15  -9  -3   18.90    7.70
  15  -9  -3   24.40    7.90
  15 -10  -3   10.30    7.40
  15 -10  -3   13.30    7.90
  14   3  -3    1.00    8.20
  14   2  -3   20.20    8.30
  14   2  -3    0.80    8.00
  14   1  -3   -3.30    7.00
  14   0  -3   34.60    8.00
  14  -1  -3   -1.40    6.20
  14  -2  -3    4.00    9.10
  14  -3  -3   18.80    7.50
  14  -4  -3   49.40    8.80
  14  -4  -3   55.89    7.20
  14  -5  -3   14.80    6.00
  14  -5  -3    6.20    4.90
  14  -6  -3   29.70    7.20
  14  -6  -3   20.30    6.60
  14  -7  -3   92.39   10.60
  14  -7  -3   73.99   10.60
  14  -8  -3   57.89    9.60
  14  -8  -3   58.09    9.30
  14  -9  -3  139.79   14.60
  14  -9  -3  132.99   14.60
  14 -10  -3   85.89   11.80
  14 -10  -3   85.39   11.90
  14 -11  -3    2.70    7.50
  14 -11  -3   14.80   13.90
  14 -11  -3   -0.40    6.90
  13   5  -3   44.60    8.60
  13   5  -3   33.10   10.10
  13   4  -3   11.50    8.50
  13   4  -3   32.50    9.40
  13   3  -3    6.60    7.40
  13   3  -3   11.50    8.00
  13   2  -3   22.20    8.30
  13   2  -3   23.50    8.80
  13   1  -3   10.80    7.40
  13   0  -3   72.19    9.70
  13  -1  -3   -4.90    5.70
  13  -2  -3    9.10    5.80
  13  -3  -3   70.49    8.70
  13  -3  -3   70.19    8.40
  13  -4  -3   51.79    7.30
  13  -4  -3   58.19    8.20
  13  -5  -3  231.78   18.00
  13  -5  -3  212.78   17.30
  13  -6  -3   78.09    9.70
  13  -6  -3   73.99    9.80
  13  -7  -3    6.70    6.00
  13  -7  -3   13.50    7.50
  13  -8  -3    3.90    6.60
  13  -8  -3    4.90    6.10
  13  -9  -3   20.30    7.30
  13  -9  -3   22.50    7.60
  13 -10  -3   17.40    7.40
  13 -10  -3   11.10    7.50
  13 -11  -3    6.40    7.20
  13 -11  -3    9.30    8.00
  13 -11  -3    2.20   12.70
  13 -12  -3   30.30    8.90
  13 -12  -3    9.10    8.60
  12   6  -3   21.00    8.10
  12   6  -3    8.60    7.00
  12   6  -3    0.80    9.20
  12   5  -3  -16.10    7.70
  12   5  -3    0.70    6.70
  12   5  -3    4.70    4.70
  12   4  -3    5.20    6.10
  12   4  -3   20.10    8.10
  12   4  -3   14.20    8.80
  12   3  -3  105.99   11.90
  12   3  -3   82.69   11.50
  12   2  -3    6.30    7.00
  12   2  -3    0.30    6.40
  12   1  -3   -4.50    6.30
  12   0  -3  121.49   12.20
  12  -1  -3   61.59    8.50
  12  -2  -3    7.70    5.10
  12  -3  -3  173.68   14.00
  12  -3  -3  173.08   14.40
  12  -4  -3   39.80    6.90
  12  -4  -3   44.90    6.90
  12  -5  -3   45.00    7.40
  12  -5  -3   41.60    7.50
  12  -6  -3   -3.00    5.90
  12  -6  -3   -3.60    5.10
  12  -7  -3  125.79   12.90
  12  -7  -3  126.19   13.50
  12  -8  -3    6.20    7.90
  12  -8  -3    0.00    6.30
  12  -9  -3   -6.90    6.50
  12  -9  -3    2.30    6.00
  12 -10  -3    7.70    7.40
  12 -10  -3    3.40    6.60
  12 -11  -3    0.40   12.70
  12 -11  -3    5.50    7.60
  12 -11  -3   -4.10    6.50
  12 -12  -3   50.49   10.70
  12 -12  -3   74.29   10.90
  12 -13  -3   61.99   10.90
  12 -13  -3   62.99   11.10
 -11  -7   3    2.10    4.80
  11   7  -3   -5.10    7.60
  11   6  -3   55.29   10.80
  11   6  -3   57.49    7.40
  11   6  -3   71.69   11.40
  11   6  -3   74.59    9.90
  11   5  -3  160.68   15.40
  11   5  -3  174.38   17.30
  11   5  -3  144.79   16.70
  11   5  -3  105.39   11.20
  11   4  -3   27.40    6.40
  11   4  -3   15.90    4.70
  11   4  -3   31.70    8.10
  11   4  -3   25.00    7.90
  11   3  -3   -1.00    6.60
  11   3  -3    5.10    6.90
  11   2  -3   98.99   11.40
  11   1  -3  338.47   24.90
  11   0  -3  109.79   10.90
  11  -1  -3  152.28   13.30
  11  -2  -3   27.30    5.70
  11  -3  -3   15.30    5.00
  11  -3  -3   13.60    4.90
  11  -4  -3   38.60    6.70
  11  -4  -3   33.30    6.20
  11  -5  -3   90.99    9.80
  11  -5  -3   66.39    9.00
  11  -6  -3   54.09    8.80
  11  -6  -3   50.09    7.70
  11  -7  -3   24.30    6.70
  11  -7  -3   32.70    7.80
  11  -8  -3   73.59    9.80
  11  -9  -3   14.50    7.40
  11  -9  -3    8.50    6.60
  11 -10  -3    4.60    6.40
  11 -10  -3   -3.60    6.90
  11 -11  -3   69.19   15.10
  11 -11  -3   45.00    9.70
  11 -11  -3   57.19   10.00
  11 -12  -3    4.20    7.40
  11 -12  -3   11.40   15.30
  11 -12  -3   15.20    8.30
  11 -12  -3    1.20    5.10
  11 -13  -3    4.30    5.30
  11 -13  -3    7.20    7.50
  11 -13  -3   -1.30    5.50
 -10  -8   3   11.20    5.80
 -10  -8   3   39.90   10.70
  10   8  -3   14.60    8.90
  10   8  -3   31.70   12.30
  10   8  -3   14.40    7.50
  10   8  -3   17.80    9.80
 -10  -7   3   15.70    5.50
 -10  -7   3   35.80   10.70
  10   7  -3    9.90    5.30
  10   7  -3   17.80    8.10
  10   7  -3   20.70    8.10
  10   7  -3    9.20    8.30
  10   7  -3    3.50    9.00
 -10  -6   3    4.40    4.80
  10   6  -3    5.40    6.80
  10   6  -3    6.00    7.80
  10   6  -3   -1.00    7.50
  10   6  -3    1.60    8.40
  10   6  -3    5.50    5.10
  10   5  -3   12.20    7.50
  10   5  -3   11.30    5.20
  10   5  -3   35.70    7.60
  10   5  -3   22.80    7.10
  10   4  -3   16.60    6.90
  10   4  -3   17.40    7.40
  10   4  -3   15.20    5.70
  10   4  -3   17.20    4.70
  10   3  -3  -11.30    5.50
  10   3  -3    6.40    8.00
  10   2  -3   10.70    6.20
  10   1  -3  163.28   14.40
  10   0  -3   -1.90    5.10
  10  -1  -3  297.97   21.30
  10  -2  -3    1.30    3.60
  10  -2  -3    8.80    4.30
  10  -3  -3   34.60    5.70
  10  -3  -3   46.30    6.30
  10  -4  -3   -3.50    4.80
  10  -4  -3    2.70    4.30
  10  -5  -3    0.80    4.50
  10  -5  -3    8.50    5.90
  10  -6  -3    5.00    6.10
  10  -6  -3    6.20    5.00
  10  -7  -3    6.50    6.60
  10  -7  -3    9.80    5.60
  10  -8  -3  165.78   15.50
  10  -8  -3  161.88   14.80
  10  -9  -3   76.29   10.20
  10  -9  -3   81.89   10.10
  10 -10  -3  135.49   14.30
  10 -10  -3  122.59   13.50
 -10  11   3    2.30    6.10
  10 -11  -3   -0.60    6.40
  10 -11  -3    6.40    7.50
  10 -11  -3    6.40   12.40
  10 -12  -3   15.80   14.40
  10 -12  -3    8.70    7.20
  10 -12  -3   16.70    5.60
  10 -12  -3   15.60    8.40
  10 -12  -3    9.40    5.70
  10 -13  -3    6.00    7.40
  10 -13  -3    8.60    5.80
  10 -13  -3    9.60    8.30
  10 -13  -3    2.10    5.70
  -9  -9   3  120.29   15.10
  -9  -9   3   67.49    9.60
   9   9  -3  108.19   13.90
   9   9  -3   82.19   10.50
   9   9  -3  108.99   12.90
   9   9  -3   81.39   13.30
  -9  -8   3   20.10    6.20
   9   8  -3   24.80    8.70
   9   8  -3   12.50    5.80
   9   8  -3   11.30    8.70
   9   8  -3   13.00    9.60
  -9  -7   3    6.50    5.50
  -9  -7   3    4.30    8.70
   9   7  -3    4.00    6.70
   9   7  -3    2.50    8.40
   9   7  -3   -0.80    7.00
   9   7  -3   -6.60    5.00
   9   7  -3    0.60    7.40
  -9  -6   3    6.40    5.20
   9   6  -3    3.60    6.40
   9   6  -3    2.20    8.10
   9   6  -3    4.60    7.30
   9   6  -3   12.50    5.10
   9   6  -3   -6.70    6.30
  -9  -5   3   25.60    8.30
  -9  -5   3    6.00    6.60
   9   5  -3    2.40    4.60
   9   5  -3    6.70    5.70
   9   5  -3   10.20    8.30
   9   5  -3   26.40    7.30
   9   5  -3   18.40    7.20
  -9  -4   3    4.00    6.80
   9   4  -3   -0.60    6.20
   9   4  -3   -0.50    4.20
   9   4  -3    1.80    5.70
   9   4  -3    0.10    4.90
  -9  -3   3   99.69   11.20
   9   3  -3  101.69   10.70
   9   3  -3  109.89   10.80
   9   2  -3   -1.20    5.30
   9   1  -3   23.50    5.70
   9   0  -3   98.59    9.50
   9  -1  -3   91.29    8.70
   9  -2  -3   78.49    7.80
   9  -2  -3   73.99    7.50
   9  -3  -3  725.53   46.40
   9  -3  -3  677.23   46.20
   9  -4  -3   -1.40    4.50
   9  -4  -3    1.40    4.10
   9  -5  -3   15.70    5.00
   9  -5  -3   17.50    5.70
   9  -6  -3   -4.60    4.30
   9  -6  -3   -0.20    5.90
   9  -7  -3   19.30    6.00
   9  -7  -3   26.40    6.90
  -9   8   3   50.09    8.30
   9  -8  -3   69.79    9.30
   9  -8  -3   73.19    9.20
  -9   9   3   12.50    6.10
   9  -9  -3   24.20    9.00
   9  -9  -3   38.80    7.40
  -9  10   3   54.19    8.80
   9 -10  -3   62.79    9.30
   9 -10  -3   50.69    6.70
   9 -10  -3   58.29    9.60
  -9  11   3   23.20    7.70
   9 -11  -3   50.79    6.60
   9 -11  -3   32.90    7.80
   9 -11  -3   66.49   13.90
   9 -11  -3   51.79    9.30
   9 -12  -3   10.00   13.70
   9 -12  -3   14.90    7.30
   9 -12  -3    2.20    7.40
   9 -12  -3   15.10    5.80
  -9  13   3  109.59    9.70
   9 -13  -3   70.49   11.80
   9 -13  -3  108.09   11.20
   9 -13  -3   76.59   11.50
  -9  14   3   78.19    7.90
   9 -14  -3   44.80    9.00
   9 -14  -3   54.79   10.60
   9 -14  -3   61.89    8.80
  -8 -10   3    4.00    6.70
   8  10  -3    4.60    9.30
   8  10  -3    8.40    6.90
   8  10  -3    5.50    9.30
  -8  -9   3    5.10    8.70
  -8  -9   3   44.90   11.50
   8   9  -3    9.30    9.70
   8   9  -3    5.10    8.70
   8   9  -3   -0.20    5.90
   8   9  -3   13.50    8.40
   8   9  -3    1.20    8.20
  -8  -8   3    8.40    9.50
  -8  -8   3    9.90    6.10
   8   8  -3    7.50    9.30
   8   8  -3   10.00    9.90
   8   8  -3    1.80    7.80
   8   8  -3   14.50    7.60
   8   8  -3   10.40    5.70
  -8  -7   3   61.89    8.20
  -8  -7   3   68.89   11.20
   8   7  -3   69.39    9.50
   8   7  -3   81.69    9.80
   8   7  -3   54.99   10.90
   8   7  -3   61.99    7.70
   8   7  -3   67.99   10.00
  -8  -6   3    0.20    5.00
  -8  -6   3    4.80    8.20
   8   6  -3   -7.10    6.00
   8   6  -3    3.20    8.10
   8   6  -3    0.60    5.70
   8   6  -3    1.10    4.70
   8   6  -3    1.90    6.50
  -8  -5   3   12.60    4.90
  -8  -5   3   12.90    7.80
   8   5  -3   14.10    7.90
   8   5  -3   18.70    5.90
   8   5  -3   14.00    4.90
   8   5  -3   11.30    6.70
   8   5  -3   12.60    6.30
  -8  -4   3  129.09   13.70
   8   4  -3  150.18   12.40
   8   4  -3  164.28   13.60
   8   4  -3  129.99   11.50
   8   4  -3  143.59   13.00
   8   3  -3   12.90    5.80
   8   3  -3   11.90    5.20
  -8  -2   3   64.49    7.20
   8   2  -3   65.99    7.70
   8   1  -3   28.10    5.50
   8   0  -3   88.29    8.80
   8  -1  -3  171.38   13.10
   8  -2  -3  268.77   17.80
   8  -2  -3  244.58   17.50
   8  -2  -3  236.58   17.50
   8  -3  -3   17.10    5.00
   8  -3  -3   18.60    4.20
   8  -4  -3   45.00    6.70
   8  -4  -3   39.10    5.80
   8  -5  -3  323.97   22.60
   8  -5  -3  313.17   22.90
   8  -6  -3   73.89    8.70
   8  -6  -3   59.19    7.70
  -8   7   3    2.30    4.70
   8  -7  -3    4.50    5.70
   8  -7  -3    0.20    4.90
  -8   8   3    4.40    5.30
   8  -8  -3    9.40    5.40
   8  -8  -3   14.50    6.50
  -8   9   3   52.19    9.10
   8  -9  -3   77.49    8.50
   8  -9  -3   83.89   10.10
   8  -9  -3   84.39    8.50
   8  -9  -3   80.79   10.40
  -8  10   3   17.50    7.20
   8 -10  -3   25.80    7.40
   8 -10  -3   25.80    8.00
   8 -10  -3   29.00    5.50
   8 -10  -3   26.70    8.50
  -8  11   3   34.20    7.60
  -8  11   3   59.89    6.50
   8 -11  -3   43.90    6.60
   8 -11  -3   30.40    7.90
   8 -11  -3   48.50    8.90
   8 -11  -3   44.40   13.50
   8 -11  -3   62.29    8.80
  -8  12   3   18.40    5.20
   8 -12  -3   15.20   13.60
   8 -12  -3   10.90    7.50
   8 -12  -3   14.50    5.90
   8 -12  -3   10.10    6.90
  -8  13   3    6.50    5.30
   8 -13  -3   -3.20    7.00
   8 -13  -3    0.40    5.70
   8 -13  -3   -1.50    6.70
  -8  14   3    8.50    5.70
   8 -14  -3    4.40    6.80
  -7 -11   3    5.70    7.30
   7  11  -3   20.90   10.50
   7  11  -3   16.50   10.30
   7  11  -3   13.00    9.30
  -7 -10   3    3.80    6.60
  -7 -10   3   16.70   13.00
   7  10  -3    5.40   11.50
   7  10  -3   -6.40    5.70
   7  10  -3  -11.10    9.40
   7  10  -3    6.70    8.80
   7  10  -3    6.00    8.60
  -7  -9   3   37.50    7.50
   7   9  -3   33.30    9.00
   7   9  -3   32.80    9.70
   7   9  -3   38.00    7.00
   7   9  -3   26.00    8.90
   7   9  -3   32.20   10.50
  -7  -8   3   18.10    6.50
  -7  -8   3   36.90   10.10
   7   8  -3    6.60    7.60
   7   8  -3   10.50    9.50
   7   8  -3   18.50    5.90
   7   8  -3   20.20    7.80
   7   8  -3   15.90    7.40
  -7  -7   3   97.09   12.00
  -7  -7   3   97.89   10.00
   7   7  -3   97.19   11.10
   7   7  -3  102.39   10.60
   7   7  -3   96.79   11.40
   7   7  -3  122.59   12.40
   7   7  -3   82.09   12.20
  -7  -6   3   57.59   10.10
  -7  -6   3   66.59    7.50
   7   6  -3   76.19    9.40
   7   6  -3   60.69   10.20
   7   6  -3   58.19    8.00
   7   6  -3   65.59    8.80
   7   6  -3   59.99    7.40
  -7  -5   3   10.50    7.00
  -7  -5   3   10.40    4.80
   7   5  -3   16.90    5.30
   7   5  -3   16.40    7.20
   7   5  -3   22.10    6.20
   7   5  -3   24.10    6.50
   7   5  -3    8.10    4.90
  -7  -4   3  163.38   14.30
  -7  -4   3  178.78   13.10
   7   4  -3  149.49   12.40
   7   4  -3  162.18   14.80
   7   4  -3  151.38   13.70
   7   4  -3  163.88   13.40
   7   4  -3  155.88   13.00
  -7  -3   3   53.89    7.20
   7   3  -3   51.89    6.00
   7   3  -3   53.19    7.10
   7   3  -3   65.49    7.10
   7   3  -3   61.79    8.30
  -7  -2   3    5.40    4.40
   7   2  -3   12.40    5.20
   7   2  -3   -0.50    4.10
   7   1  -3   17.80    4.50
   7   0  -3    8.60    4.20
   7   0  -3    6.60    4.10
   7  -1  -3   29.60    4.40
   7  -1  -3   24.90    4.50
   7  -1  -3   22.60    4.20
   7  -2  -3   -0.90    3.30
   7  -2  -3    1.40    3.30
   7  -2  -3   -4.50    3.50
   7  -2  -3    0.00    3.00
   7  -3  -3   41.90    5.90
   7  -3  -3   35.60    5.30
   7  -4  -3  185.08   14.70
   7  -4  -3  193.88   14.30
  -7   5   3   41.30    6.10
   7  -5  -3   47.00    6.70
   7  -5  -3   41.30    5.90
  -7   6   3  159.48   13.10
   7  -6  -3  154.38   13.50
   7  -6  -3  162.68   13.10
  -7   7   3   41.10    6.80
   7  -7  -3   40.20    7.10
   7  -7  -3   41.30    6.60
  -7   8   3    6.80    6.00
   7  -8  -3   14.70    6.40
   7  -8  -3   20.90    5.40
   7  -8  -3   14.50    4.50
   7  -8  -3   16.70    6.00
  -7   9   3   20.40    6.80
  -7   9   3   18.20    6.10
  -7   9   3   10.30    5.50
   7  -9  -3   21.10    4.80
   7  -9  -3   23.70    6.50
   7  -9  -3   15.30    7.20
  -7  10   3    0.00    5.40
  -7  10   3   -3.90    6.50
  -7  10   3    1.40    4.40
   7 -10  -3   -1.60    4.60
   7 -10  -3   -7.70    5.70
   7 -10  -3   -5.00    6.50
   7 -10  -3   -9.10    9.10
  -7  11   3   31.80    5.80
  -7  11   3   18.70    6.80
   7 -11  -3   22.80    6.10
   7 -11  -3   33.50    7.70
   7 -11  -3   27.10    7.50
   7 -11  -3    9.40   11.50
   7 -11  -3   24.20    8.00
  -7  12   3   34.60   12.40
  -7  12   3   69.29    7.60
   7 -12  -3   52.79    9.30
   7 -12  -3   49.10   17.60
   7 -12  -3   55.69    7.80
   7 -12  -3   45.70    9.50
   7 -12  -3   40.90    8.60
  -7  13   3   -1.00    5.40
   7 -13  -3    4.90    7.60
   7 -13  -3   -6.20    7.10
   7 -13  -3   -5.80    7.90
   7 -13  -3   -1.20    5.80
  -7  14   3    4.30    7.30
   7 -14  -3   11.40    8.70
   7 -14  -3    3.70    8.20
  -6 -11   3   12.40    7.50
   6  11  -3   12.00    9.00
   6  11  -3   12.10    6.70
   6  11  -3   15.90    9.80
  -6 -10   3    6.60    7.00
  -6 -10   3   10.60   11.20
   6  10  -3    3.10    8.10
   6  10  -3   22.80    8.60
   6  10  -3    2.90    5.90
   6  10  -3   12.50    9.80
   6  10  -3    0.70    8.00
  -6  -9   3   10.90   10.30
  -6  -9   3    9.30    6.70
   6   9  -3    5.40    7.40
   6   9  -3   19.50    7.80
   6   9  -3    7.20    9.50
   6   9  -3   15.90    6.40
   6   9  -3   16.40    8.20
  -6  -8   3   39.10    7.30
  -6  -8   3   39.10    9.90
   6   8  -3   19.10    9.40
   6   8  -3   33.50    6.50
   6   8  -3   24.00    7.70
   6   8  -3   40.70    8.00
   6   8  -3   34.20    7.70
  -6  -7   3  -12.30    7.70
  -6  -7   3    0.50    5.50
   6   7  -3   -1.70    5.80
   6   7  -3    3.30    5.20
   6   7  -3    0.00    5.90
   6   7  -3   -0.20    7.90
   6   7  -3    1.30    6.20
  -6  -6   3   19.80    5.50
  -6  -6   3   12.80    7.40
   6   6  -3   22.50    7.90
   6   6  -3   14.10    5.80
   6   6  -3   17.50    5.30
   6   6  -3   12.50    5.50
   6   6  -3   15.10    6.40
  -6  -5   3  196.88   17.30
  -6  -5   3  209.78   15.50
   6   5  -3  212.98   16.20
   6   5  -3  215.88   16.50
   6   5  -3  217.08   15.50
   6   5  -3  209.48   16.10
   6   5  -3  189.68   17.40
  -6  -4   3  626.44   40.50
  -6  -4   3  713.33   41.40
   6   4  -3  592.84   41.10
   6   4  -3  593.94   40.50
   6   4  -3  589.34   40.80
   6   4  -3  589.24   41.00
  -6  -3   3   88.99    9.80
   6   3  -3   87.69    9.10
   6   3  -3   91.89    8.70
   6   3  -3  104.29    8.50
   6   3  -3  112.89   10.30
   6   3  -3  101.29    9.70
  -6  -2   3  240.68   17.50
   6   2  -3  250.17   17.80
  -6  -1   3   -1.00    3.70
   6   1  -3   -3.00    4.60
   6   1  -3   -4.00    4.00
   6   0  -3  331.37   22.50
   6   0  -3  328.17   22.50
   6  -1  -3    8.50    3.90
   6  -1  -3   10.00    3.90
   6  -1  -3   10.40    3.70
   6  -2  -3   24.40    4.60
   6  -2  -3   28.30    5.10
   6  -3  -3    2.40    3.80
   6  -3  -3    1.80    4.50
  -6   4   3  177.48   13.30
   6  -4  -3  160.98   13.80
   6  -4  -3  181.68   13.40
  -6   5   3   43.40    6.40
   6  -5  -3   50.29    6.90
   6  -5  -3   57.49    6.60
  -6   6   3   19.00    5.20
   6  -6  -3   14.60    4.80
   6  -6  -3   16.40    5.20
  -6   7   3   12.10    5.20
   6  -7  -3   12.80    4.60
   6  -7  -3   22.80    6.00
   6  -7  -3   15.20    3.90
   6  -7  -3   12.60    5.10
  -6   8   3    9.70    4.80
  -6   8   3   13.80    6.00
  -6   8   3   12.60    4.10
   6  -8  -3   23.10    6.40
   6  -8  -3   19.00    6.30
   6  -8  -3   10.40    4.20
   6  -8  -3   19.30    5.70
  -6   9   3   32.80    8.10
  -6   9   3   58.19    6.30
  -6   9   3   46.80    7.30
   6  -9  -3   53.19    6.50
   6  -9  -3   51.39    7.60
   6  -9  -3   50.99    8.20
   6  -9  -3   54.09    8.10
  -6  10   3    8.70    4.90
  -6  10   3    8.60    6.90
   6 -10  -3   11.90   12.00
   6 -10  -3    2.10   10.40
   6 -10  -3    7.10    5.00
   6 -10  -3    6.10    6.30
  -6  11   3    7.10    5.30
  -6  11   3   -6.50    7.70
   6 -11  -3    2.40    6.90
   6 -11  -3   -7.50    5.60
   6 -11  -3   -6.40    5.20
   6 -11  -3  -10.70   11.50
   6 -11  -3    0.60    6.90
  -6  12   3   57.09    7.50
   6 -12  -3   36.80    8.90
   6 -12  -3   35.60    8.60
   6 -12  -3   55.79    7.90
   6 -12  -3   63.49   10.10
  -6  13   3  100.99   10.70
   6 -13  -3  104.59   12.70
   6 -13  -3   78.19   11.40
   6 -13  -3   86.69   12.10
   6 -13  -3   94.29   10.50
  -6  14   3   10.90    6.10
   6 -14  -3   13.50    8.90
   6 -14  -3    2.50    9.70
   6 -14  -3   -3.10   13.90
  -5 -12   3   65.69   10.40
   5  12  -3   92.69   13.20
   5  12  -3   67.09    9.70
   5  12  -3   77.49   12.10
  -5 -11   3   40.50   16.30
  -5 -11   3   56.49    9.20
   5  11  -3   46.40   10.60
   5  11  -3   50.89   10.80
   5  11  -3   51.29    8.40
   5  11  -3   44.00   10.10
  -5 -10   3    5.80    6.80
   5  10  -3    2.40    7.70
   5  10  -3   -3.40    5.90
   5  10  -3   -5.40    7.30
   5  10  -3   -7.50    7.50
   5  10  -3    7.70    9.70
  -5  -9   3  102.79   10.80
  -5  -9   3   90.99   13.00
   5   9  -3   99.09   11.70
   5   9  -3   95.89   13.60
   5   9  -3  107.39   11.80
   5   9  -3  107.69   10.70
   5   9  -3  102.69   11.70
  -5  -8   3   24.20    7.60
  -5  -8   3   23.10    9.20
   5   8  -3    6.30    8.60
   5   8  -3   28.40    7.10
   5   8  -3   21.50    6.00
   5   8  -3   13.80    6.80
   5   8  -3   20.40    7.20
  -5  -7   3   20.40    7.90
  -5  -7   3    8.40    5.70
  -5  -7   3   28.80    6.40
   5   7  -3   13.50    7.90
   5   7  -3   24.60    5.60
   5   7  -3   21.30    6.00
   5   7  -3   17.70    6.10
   5   7  -3   29.80    6.60
  -5  -6   3   18.90    7.00
  -5  -6   3   15.40    5.10
   5   6  -3   16.40    5.40
   5   6  -3   25.60    5.80
   5   6  -3   20.80    7.60
   5   6  -3   18.90    5.00
   5   6  -3   11.50    5.20
  -5  -5   3  115.59   11.80
  -5  -5   3  118.39   10.00
   5   5  -3  120.09   12.30
   5   5  -3  106.39   10.20
   5   5  -3  113.29   10.40
   5   5  -3  110.89    9.90
   5   5  -3  108.09   10.60
  -5  -4   3  102.59   11.20
  -5  -4   3  111.99    9.40
   5   4  -3  121.59   10.30
   5   4  -3  104.79    9.80
   5   4  -3   99.59   10.00
   5   4  -3  116.39    9.50
   5   4  -3  108.09   11.60
  -5  -3   3   77.09    7.60
  -5  -3   3   90.79    8.80
   5   3  -3   82.69    8.10
   5   3  -3   86.59    7.90
   5   3  -3   80.39    9.20
   5   3  -3   85.29    7.90
   5   3  -3   80.09    8.00
  -5  -2   3    2.40    4.60
   5   2  -3    5.30    5.30
   5   2  -3    7.30    4.60
  -5  -1   3  987.50   61.29
   5   1  -3  912.21   61.59
   5   0  -3  666.63   43.40
   5  -1  -3   51.29    6.10
   5  -1  -3   73.89    5.80
   5  -1  -3   58.79    6.00
   5  -2  -3  123.59    9.80
   5  -2  -3  109.19    9.20
  -5   3   3  129.79   10.10
   5  -3  -3  118.59   11.40
   5  -3  -3  117.89   10.00
  -5   4   3    8.20    4.50
   5  -4  -3    9.10    5.20
   5  -4  -3   18.30    7.80
  -5   5   3   16.40    4.90
   5  -5  -3   22.80    4.30
   5  -5  -3   22.00    3.80
   5  -5  -3   25.20    5.60
   5  -5  -3   26.90    5.10
  -5   6   3  257.17   19.50
  -5   6   3  243.28   18.90
  -5   6   3  277.17   19.80
   5  -6  -3  288.47   18.70
   5  -6  -3  276.37   19.60
   5  -6  -3  272.87   18.90
   5  -6  -3  279.27   19.70
  -5   7   3   -1.70    3.20
  -5   7   3    1.30    4.80
  -5   7   3   -0.30    4.00
   5  -7  -3   -3.00    3.40
   5  -7  -3   -0.30    4.30
   5  -7  -3   -2.10    5.00
   5  -7  -3    0.20    4.30
  -5   8   3   50.39    5.40
  -5   8   3   32.50    5.90
  -5   8   3   31.80    7.10
   5  -8  -3   31.30    5.40
   5  -8  -3   50.99    6.80
   5  -8  -3   34.20    6.60
   5  -8  -3   39.60    7.00
  -5   9   3   96.59   12.00
  -5   9   3  103.29   11.50
  -5   9   3  122.39   10.60
   5  -9  -3  127.89   12.60
   5  -9  -3  141.09   14.90
   5  -9  -3  124.79   12.30
   5  -9  -3  111.49   10.80
   5  -9  -3  119.49   12.20
  -5  10   3   24.90    5.60
  -5  10   3   16.40    7.20
   5 -10  -3   16.10    6.70
   5 -10  -3   25.10    7.00
   5 -10  -3   21.70   11.10
   5 -10  -3   14.20    6.30
  -5  11   3   -0.50    5.30
  -5  11   3   -4.80    5.20
   5 -11  -3    0.80    6.50
   5 -11  -3    6.80    7.10
   5 -11  -3   -0.60    6.60
   5 -11  -3    2.30   12.00
  -5  12   3   62.19    8.00
   5 -12  -3   50.99    8.20
   5 -12  -3   48.90    9.30
   5 -12  -3   51.89   10.10
   5 -12  -3   49.00    9.10
  -5  13   3   15.10    6.40
   5 -13  -3    9.30    8.00
   5 -13  -3   24.50    9.90
   5 -13  -3   21.60    6.90
   5 -13  -3   13.70    8.60
  -5  14   3   11.30    6.40
   5 -14  -3    2.40   10.10
   5 -14  -3    2.20   10.00
   5 -14  -3  -16.80    8.00
  -4 -13   3   12.90    8.50
   4  13  -3    8.90   10.60
   4  13  -3   -1.40    8.30
   4  13  -3   23.00    7.40
  -4 -12   3   29.90    8.30
   4  12  -3    8.70    8.90
   4  12  -3   19.80    7.50
   4  12  -3   29.70   10.20
  -4 -11   3    6.60   11.30
  -4 -11   3    4.00    8.20
  -4 -11   3    8.70    7.00
   4  11  -3   22.40    8.90
   4  11  -3    9.10    6.70
   4  11  -3   10.50    9.50
   4  11  -3   -3.40    7.60
   4  11  -3   11.70    8.80
  -4 -10   3   12.30   14.50
  -4 -10   3   12.10    6.60
   4  10  -3    4.70    7.40
   4  10  -3    6.30    9.30
   4  10  -3   -5.20    6.20
   4  10  -3   14.90    7.50
   4  10  -3   13.00    7.50
  -4  -9   3   -4.90    8.80
  -4  -9   3   -1.70    6.10
  -4  -9   3   -5.70    7.00
   4   9  -3    4.90    6.10
   4   9  -3  -12.80    8.30
   4   9  -3   -0.30    6.70
   4   9  -3    4.70    6.70
   4   9  -3   -0.30    5.90
  -4  -8   3  115.49   11.70
  -4  -8   3   85.99   12.00
  -4  -8   3  101.99   11.30
   4   8  -3  103.79   11.10
   4   8  -3  105.69   11.10
   4   8  -3  104.99   10.80
   4   8  -3  109.49   13.10
   4   8  -3  120.99   12.10
  -4  -7   3    8.30    6.00
  -4  -7   3   11.00    5.20
  -4  -7   3   10.30    5.10
   4   7  -3    6.10    5.20
   4   7  -3    6.10    7.30
   4   7  -3    6.50    5.50
   4   7  -3   16.70    5.00
   4   7  -3    4.50    9.00
  -4  -6   3   -4.30    6.00
  -4  -6   3   -5.90    4.10
   4   6  -3    5.00    4.40
   4   6  -3   -1.00    3.90
   4   6  -3    1.50    4.10
   4   6  -3   -3.20    6.20
   4   6  -3    1.60    4.60
  -4  -5   3    1.10    4.10
  -4  -5   3   -1.50    5.50
   4   5  -3    4.10    3.90
   4   5  -3    7.30    6.20
   4   5  -3    4.50    3.80
   4   5  -3    7.10    4.10
   4   5  -3    1.70    4.30
  -4  -4   3  153.88   12.00
  -4  -4   3  126.79   13.10
   4   4  -3  155.28   12.50
   4   4  -3  148.69   12.00
   4   4  -3  163.78   14.10
   4   4  -3  168.68   12.00
  -4  -3   3  759.02   50.19
  -4  -3   3  819.42   50.19
  -4  -3   3  760.02   50.69
   4   3  -3  813.12   50.39
   4   3  -3  779.42   50.19
   4   3  -3  756.82   50.49
   4   3  -3  749.13   50.89
   4   3  -3  741.93   50.29
  -4  -2   3  199.08   14.20
   4   2  -3  182.78   14.00
   4   2  -3  191.68   14.50
  -4  -1   3  436.66   27.60
   4   1  -3  399.56   27.80
   4   0  -3  313.77   20.20
   4   0  -3  296.37   20.30
   4  -1  -3  433.86   28.00
   4  -1  -3  419.06   27.90
  -4   2   3  205.28   14.20
   4  -2  -3  204.48   14.10
   4  -2  -3  196.28   14.40
  -4   3   3    7.40    4.00
   4  -3  -3    7.70    4.40
   4  -3  -3    8.60    3.60
  -4   4   3  538.05   34.00
   4  -4  -3  483.55   33.80
   4  -4  -3  496.35   33.20
   4  -4  -3  509.65   33.90
  -4   5   3  810.42   54.69
  -4   5   3  872.21   53.69
  -4   5   3  804.02   54.19
   4  -5  -3  853.61   53.99
   4  -5  -3  815.92   54.49
   4  -5  -3  826.42   54.59
   4  -5  -3  840.42   54.09
  -4   6   3   10.30    4.00
  -4   6   3   15.00    3.50
  -4   6   3   -1.10    4.70
   4  -6  -3   12.10    4.90
   4  -6  -3   12.70    4.40
   4  -6  -3   10.10    3.70
   4  -6  -3    5.60    4.40
  -4   7   3   65.59    6.10
  -4   7   3   56.19    7.90
  -4   7   3   40.80    6.30
   4  -7  -3   68.69    7.10
   4  -7  -3   71.09    7.60
   4  -7  -3   53.99    7.30
   4  -7  -3   57.99    6.20
  -4   8   3    5.70    6.00
  -4   8   3   10.80    5.20
  -4   8   3    7.20    4.30
   4  -8  -3   16.00    5.50
   4  -8  -3    9.80    4.80
   4  -8  -3   -1.60    5.30
   4  -8  -3   19.90    5.70
  -4   9   3   53.79    8.30
  -4   9   3   75.89    7.40
  -4   9   3   45.60    8.80
   4  -9  -3   72.59    9.10
   4  -9  -3   60.09   11.10
   4  -9  -3   65.89    7.60
   4  -9  -3   68.19    8.80
   4  -9  -3   62.09    8.30
  -4  10   3   24.40    5.80
  -4  10   3   21.00    7.00
  -4  10   3    2.50    6.80
   4 -10  -3   13.00    7.80
   4 -10  -3   15.80    7.10
   4 -10  -3   14.10   10.00
   4 -10  -3   12.90    6.70
  -4  11   3    5.00    6.90
  -4  11   3   12.70    7.60
  -4  11   3   18.50    5.90
   4 -11  -3   16.60    7.80
   4 -11  -3   11.50    7.30
   4 -11  -3   17.90    6.30
   4 -11  -3    6.40    7.00
  -4  12   3    9.00    6.10
   4 -12  -3    3.10    8.40
   4 -12  -3   -1.50    7.60
   4 -12  -3    9.80    7.50
   4 -12  -3    5.70    6.10
  -4  13   3    2.40    6.30
   4 -13  -3   22.70    8.90
   4 -13  -3    5.20    6.50
   4 -13  -3   -3.70    8.00
   4 -13  -3    8.20    9.80
  -4  14   3   11.00    6.90
   4 -14  -3   50.59   10.70
   4 -14  -3    7.90    8.60
   4 -14  -3   -6.60   10.40
   4 -14  -3   19.10   11.60
  -3 -13   3    2.10    8.10
  -3 -13   3    1.60    8.90
   3  13  -3   -9.00    8.10
   3  13  -3   12.70    7.10
   3  13  -3    2.00   12.20
  -3 -12   3   16.30    7.70
  -3 -12   3   21.90    7.80
  -3 -12   3    6.30    8.30
   3  12  -3    4.70    7.90
   3  12  -3   10.80    6.80
   3  12  -3   18.30    9.40
   3  12  -3   -2.60    9.10
  -3 -11   3   70.99    9.40
  -3 -11   3   27.50   10.90
  -3 -11   3   64.99   11.00
   3  11  -3   71.09   12.20
   3  11  -3   48.20   10.00
   3  11  -3   69.69    9.00
   3  11  -3   67.49    9.70
   3  11  -3   68.79   10.60
  -3 -10   3    9.00    8.90
  -3 -10   3   -1.70    6.40
  -3 -10   3   -8.40    6.70
   3  10  -3   17.20    7.50
   3  10  -3    2.60    6.70
   3  10  -3  -12.80    6.30
   3  10  -3    0.90    6.20
  -3  -9   3  459.55   31.20
  -3  -9   3  410.56   32.50
  -3  -9   3  428.26   31.50
   3   9  -3  461.25   33.10
   3   9  -3  429.66   31.40
   3   9  -3  453.05   31.00
   3   9  -3  436.96   31.60
   3   9  -3  466.45   31.30
  -3  -8   3  432.46   31.10
  -3  -8   3  405.56   31.90
  -3  -8   3  441.46   30.70
   3   8  -3  431.86   31.10
   3   8  -3  438.06   32.30
   3   8  -3  470.95   30.80
   3   8  -3  480.35   31.00
   3   8  -3  450.95   31.10
  -3  -7   3   22.90    5.40
  -3  -7   3   17.30    7.10
  -3  -7   3   38.00    6.50
   3   7  -3   27.10    5.40
   3   7  -3   32.70    7.90
   3   7  -3   32.70    5.70
   3   7  -3   23.60    5.40
   3   7  -3   19.40    5.50
  -3  -6   3   -0.50    5.60
  -3  -6   3    5.10    4.20
  -3  -6   3    5.10    4.60
   3   6  -3   12.70    4.50
   3   6  -3    1.70    4.20
   3   6  -3   15.00    4.40
   3   6  -3    1.40    6.50
   3   6  -3    4.70    4.00
  -3  -5   3   53.69    6.40
  -3  -5   3   57.99    7.90
  -3  -5   3   66.99    7.20
   3   5  -3   51.19    6.10
   3   5  -3   47.70    6.20
   3   5  -3   55.09    8.40
   3   5  -3   49.70    6.50
   3   5  -3   55.99    6.40
  -3  -4   3    8.10    4.40
  -3  -4   3    5.60    3.60
  -3  -4   3    0.50    5.40
  -3  -4   3    6.60    4.40
   3   4  -3   10.50    4.00
   3   4  -3    8.00    4.20
   3   4  -3   11.50    7.50
   3   4  -3    0.10    4.40
   3   4  -3   -0.60    3.90
  -3  -3   3  127.69    9.80
  -3  -3   3  133.39   10.20
  -3  -3   3  120.79   11.00
   3   3  -3  133.29   10.00
   3   3  -3  124.09   10.20
   3   3  -3  129.79   11.50
   3   3  -3  126.29   10.30
  -3  -2   3   55.69    5.30
  -3  -2   3   54.69    5.80
   3   2  -3   49.30    5.90
   3   2  -3   52.79    5.60
  -3  -1   3  263.87   17.50
   3   1  -3  256.67   17.80
  -3   0   3 1514.25   90.89
   3   0  -3 1332.67   90.69
   3   0  -3 1409.26   90.79
  -3   1   3  998.40   63.59
   3  -1  -3  973.60   63.39
  -3   2   3  170.38   12.10
  -3   2   3  155.58   12.70
   3  -2  -3  172.98   12.00
   3  -2  -3  171.48   12.20
  -3   3   3  429.36   27.90
   3  -3  -3  418.46   27.70
   3  -3  -3  409.36   27.10
   3  -3  -3  410.76   27.20
   3  -3  -3  410.26   27.70
  -3   4   3 2294.97  153.08
  -3   4   3 2510.05  153.58
  -3   4   3 2423.86  152.78
   3  -4  -3 2395.36  153.28
   3  -4  -3 2369.36  152.98
   3  -4  -3 2330.17  153.38
   3  -4  -3 2412.86  152.88
  -3   5   3  103.69    8.50
  -3   5   3  106.19   10.20
  -3   5   3   89.89    9.30
   3  -5  -3   96.19    9.70
   3  -5  -3  102.89    9.60
   3  -5  -3  101.19    9.30
   3  -5  -3  104.59    8.90
  -3   6   3  215.88   16.30
  -3   6   3  223.58   15.60
  -3   6   3  229.98   17.00
   3  -6  -3  214.28   16.30
   3  -6  -3  215.68   16.50
   3  -6  -3  221.78   15.80
   3  -6  -3  223.78   16.20
  -3   7   3   48.70    5.30
  -3   7   3   37.70    6.90
  -3   7   3   34.00    5.90
   3  -7  -3   39.50    6.50
   3  -7  -3   37.50    5.40
   3  -7  -3   41.80    5.50
   3  -7  -3   39.40    6.20
   3  -7  -3   50.29    6.30
  -3   8   3   62.39    6.60
  -3   8   3   49.20    8.20
  -3   8   3   65.59    7.90
   3  -8  -3   53.89    6.90
   3  -8  -3   48.30    7.50
   3  -8  -3   61.69   10.30
   3  -8  -3   71.69    8.00
   3  -8  -3   58.59    8.10
  -3   9   3  194.88   16.00
  -3   9   3  134.59   15.10
   3  -9  -3  175.38   15.40
   3  -9  -3  177.78   14.30
   3  -9  -3  169.78   18.20
   3  -9  -3  156.38   15.10
   3  -9  -3  174.38   14.70
  -3  10   3    4.10    6.60
  -3  10   3    5.50    6.70
  -3  10   3   15.80    5.70
   3 -10  -3   16.80    6.90
   3 -10  -3    6.70    6.90
   3 -10  -3    4.10    7.30
  -3  11   3    3.80    5.80
  -3  11   3    8.40    7.40
  -3  11   3   -0.30    7.70
   3 -11  -3    0.30    6.90
   3 -11  -3   17.10    8.00
   3 -11  -3    0.70    5.90
   3 -11  -3    4.50    7.70
  -3  12   3    3.30    6.10
   3 -12  -3   10.10    6.50
   3 -12  -3   17.50    9.00
   3 -12  -3   28.00    9.00
   3 -12  -3  -13.60    6.90
  -3  13   3    9.80    6.60
   3 -13  -3   16.20    8.60
   3 -13  -3   -1.70    6.70
   3 -13  -3   -7.10    8.10
   3 -13  -3   19.40   10.60
  -2 -14   3    0.80    7.60
  -2 -14   3  -14.30    8.60
   2  14  -3    2.90    7.30
   2  14  -3    1.20   14.30
   2  14  -3   -5.10    8.10
  -2 -13   3    5.80    8.30
  -2 -13   3    0.80    7.90
   2  13  -3    8.30    7.00
   2  13  -3  -18.90    7.30
  -2 -12   3    0.60    6.70
  -2 -12   3    4.70    6.70
  -2 -12   3    9.10   11.50
  -2 -12   3    4.60    8.00
   2  12  -3    7.50    6.80
   2  12  -3  -11.30    7.10
   2  12  -3   -2.40    8.30
   2  12  -3    0.20    8.40
  -2 -11   3   51.29   15.00
  -2 -11   3   48.30    8.50
  -2 -11   3   45.40    8.10
   2  11  -3   59.09    8.80
   2  11  -3   34.00   10.70
   2  11  -3   38.20    7.80
   2  11  -3   47.20    9.10
   2  11  -3   54.89    9.70
  -2 -10   3   84.59    9.50
  -2 -10   3   79.89   10.50
  -2 -10   3   68.99   11.60
   2  10  -3   53.79    9.40
   2  10  -3   68.19   10.00
   2  10  -3   76.59    9.30
   2  10  -3   86.89   12.40
   2  10  -3   63.59    8.70
  -2  -9   3   43.00    9.40
  -2  -9   3   42.40    8.00
  -2  -9   3   47.40    7.40
   2   9  -3   43.70    7.70
   2   9  -3   33.90    7.10
   2   9  -3   43.60    9.80
   2   9  -3   42.50    6.90
   2   9  -3   47.90    7.20
  -2  -8   3    2.60    5.70
  -2  -8   3    1.70    4.80
   2   8  -3    6.90    5.20
   2   8  -3    9.80    4.90
   2   8  -3   -0.70    5.30
  -2  -7   3  236.48   17.20
  -2  -7   3  231.38   17.50
  -2  -7   3  190.38   19.10
   2   7  -3  226.68   17.00
   2   7  -3  232.28   17.30
   2   7  -3  230.58   18.70
   2   7  -3  238.08   16.90
   2   7  -3  230.28   17.00
  -2  -6   3  355.36   23.60
  -2  -6   3  306.47   24.30
  -2  -6   3  355.46   23.80
   2   6  -3  333.57   23.40
   2   6  -3  349.96   25.10
   2   6  -3  330.97   23.70
   2   6  -3  334.77   23.50
   2   6  -3  339.97   23.50
  -2  -5   3  292.27   21.30
  -2  -5   3  275.37   20.10
   2   5  -3  281.67   21.60
   2   5  -3  285.67   20.20
   2   5  -3  295.47   20.20
  -2  -4   3   45.50    5.00
  -2  -4   3   42.60    5.50
  -2  -4   3   47.10    6.90
  -2  -4   3   51.39    5.80
   2   4  -3   43.40    5.50
   2   4  -3   43.20    7.30
   2   4  -3   52.39    5.30
   2   4  -3   45.80    5.40
   2   4  -3   45.00    5.60
  -2  -3   3  664.73   44.10
  -2  -3   3  683.43   44.20
  -2  -3   3  688.53   44.50
   2   3  -3  687.93   44.20
   2   3  -3  688.83   44.70
   2   3  -3  667.33   44.20
  -2  -2   3   36.30    3.90
  -2  -2   3   30.80    4.60
  -2  -2   3   23.90    3.30
   2   2  -3   26.60    3.40
   2   2  -3   27.70    4.90
   2   2  -3   36.80    3.90
  -2  -1   3 1899.21  118.19
  -2  -1   3 1823.02  118.19
   2   1  -3 1701.73  118.29
   2   1  -3 1973.50  118.29
  -2   0   3   25.30    3.80
   2   0  -3   31.10    4.10
  -2   1   3 1271.97   78.39
  -2   1   3 1245.28   77.99
   2  -1  -3 1211.08   78.29
   2  -1  -3 1205.78   77.89
   2  -1  -3 1202.38   78.09
   2  -1  -3 1182.48   77.89
  -2   2   3  438.06   28.50
  -2   2   3  428.96   28.20
  -2   2   3  437.46   28.70
  -2   2   3  416.86   27.90
   2  -2  -3  438.56   28.00
   2  -2  -3  432.36   28.00
   2  -2  -3  421.46   28.40
   2  -2  -3  441.56   28.40
   2  -2  -3  432.06   28.30
  -2   3   3  199.48   13.60
  -2   3   3  180.48   13.20
  -2   3   3  190.28   12.70
  -2   3   3  181.28   13.90
   2  -3  -3  178.78   13.50
   2  -3  -3  183.18   13.20
   2  -3  -3  181.98   13.00
   2  -3  -3  176.78   13.40
   2  -3  -3  189.58   12.90
  -2   4   3  124.39   10.40
  -2   4   3  135.49   10.50
  -2   4   3  122.19    9.60
  -2   4   3  117.89   10.70
   2  -4  -3  108.69    9.80
   2  -4  -3  132.59   10.60
   2  -4  -3  107.29   11.60
   2  -4  -3  123.99   10.20
   2  -4  -3  123.39   10.10
  -2   5   3  184.28   13.60
  -2   5   3  181.28   12.80
  -2   5   3  164.78   13.40
  -2   5   3  183.78   14.00
   2  -5  -3  168.78   13.70
   2  -5  -3  167.18   13.00
   2  -5  -3  178.38   13.10
   2  -5  -3  177.38   13.40
   2  -5  -3  157.68   13.30
  -2   6   3  145.49   13.20
  -2   6   3  150.48   11.80
  -2   6   3  167.38   12.80
  -2   6   3  164.08   12.40
   2  -6  -3  157.08   12.10
   2  -6  -3  162.18   12.50
   2  -6  -3  150.48   12.60
   2  -6  -3  150.68   12.90
   2  -6  -3  157.58   12.20
  -2   7   3   -1.20    4.70
  -2   7   3    5.90    3.90
  -2   7   3    6.10    5.00
   2  -7  -3    7.70    4.90
   2  -7  -3    4.40    4.70
   2  -7  -3    8.90    5.30
   2  -7  -3    5.90    4.30
   2  -7  -3   -4.00    6.50
   2  -7  -3    3.90    4.30
  -2   8   3    4.80    5.60
  -2   8   3    1.40    4.70
  -2   8   3    1.70    5.40
  -2   8   3    6.30    5.80
   2  -8  -3    4.70    8.20
   2  -8  -3    7.80    5.10
   2  -8  -3   14.20    5.50
   2  -8  -3    5.00    5.70
   2  -8  -3   12.50    6.20
   2  -8  -3    9.60    5.00
  -2   9   3  292.97   21.00
  -2   9   3  305.37   21.50
  -2   9   3  265.87   22.40
  -2   9   3  264.17   22.80
   2  -9  -3  320.17   21.80
   2  -9  -3  285.17   22.40
   2  -9  -3  304.57   21.20
   2  -9  -3  276.27   22.70
   2  -9  -3  279.37   24.60
   2  -9  -3  301.17   21.50
  -2  10   3   53.89    9.40
  -2  10   3   71.89    8.70
  -2  10   3   63.09    7.70
   2 -10  -3   64.19    9.70
   2 -10  -3   45.00    9.60
   2 -10  -3   51.49    8.60
   2 -10  -3   70.39    8.20
   2 -10  -3   59.69   12.10
  -2  11   3    8.10    6.90
  -2  11   3   -1.10    5.40
  -2  11   3   16.10    8.20
  -2  11   3   10.50    5.90
   2 -11  -3   -0.60    7.70
   2 -11  -3    8.00    7.50
   2 -11  -3   -0.60   11.10
   2 -11  -3    7.30    8.10
   2 -11  -3   11.20    6.40
   2 -11  -3    3.80    6.20
  -2  12   3   84.49   11.20
  -2  12   3  112.69   11.30
   2 -12  -3   93.29   10.80
   2 -12  -3  118.29   13.80
   2 -12  -3   90.49   11.40
   2 -12  -3   87.19   12.90
   2 -12  -3   96.59   10.80
  -2  13   3    2.30    6.60
   2 -13  -3   -6.60    8.10
   2 -13  -3    1.30    6.70
   2 -13  -3    8.60    8.90
   2 -13  -3   -7.70    7.50
   2 -13  -3    6.60   10.80
  -1 -14   3    2.50    9.10
  -1 -14   3   26.30    8.20
   1  14  -3   18.60   10.80
   1  14  -3   22.40    7.70
   1  14  -3   17.70    8.40
  -1 -13   3    3.30    7.50
  -1 -13   3   -4.00    8.10
  -1 -13   3   11.70    9.70
   1  13  -3    8.40    7.40
   1  13  -3   16.10    7.30
   1  13  -3   15.10   10.60
   1  13  -3    0.40   10.60
  -1 -12   3   21.80    8.40
  -1 -12   3   18.70   12.20
  -1 -12   3    1.80    6.40
  -1 -12   3    1.40    6.80
   1  12  -3   10.80    8.70
   1  12  -3    9.70    6.70
   1  12  -3   10.40    7.30
   1  12  -3    7.10   13.30
  -1 -11   3  129.59   14.10
  -1 -11   3  131.99   13.80
  -1 -11   3  112.59   15.90
  -1 -11   3  125.29   13.70
   1  11  -3  148.99   15.20
   1  11  -3  127.59   13.40
   1  11  -3  122.79   14.10
   1  11  -3  167.38   13.70
   1  11  -3  144.29   16.00
  -1 -10   3   22.90   10.10
  -1 -10   3   35.20    8.20
  -1 -10   3   30.40    7.10
   1  10  -3   39.10    6.90
   1  10  -3   18.90    6.80
   1  10  -3   37.80    8.00
   1  10  -3   25.00    9.50
   1  10  -3   40.90    7.10
  -1  -9   3  232.18   18.70
  -1  -9   3  233.38   18.20
  -1  -9   3  229.38   20.80
   1   9  -3  243.48   20.50
   1   9  -3  238.58   17.70
   1   9  -3  245.78   18.20
   1   9  -3  258.97   19.00
   1   9  -3  211.28   18.20
  -1  -8   3   59.09    7.20
  -1  -8   3   57.49    9.50
  -1  -8   3   52.39    6.90
   1   8  -3   48.90    6.60
   1   8  -3   51.09    7.10
   1   8  -3   40.10    6.40
   1   8  -3   58.59    9.30
   1   8  -3   55.69    6.80
  -1  -7   3   27.30    7.30
  -1  -7   3    9.70    4.30
  -1  -7   3   15.40    5.00
  -1  -7   3   22.70    5.20
   1   7  -3   20.10    4.90
   1   7  -3   12.70    5.10
   1   7  -3   23.50    7.00
   1   7  -3    7.30    4.40
   1   7  -3   19.70    4.70
  -1  -6   3  120.99   10.80
  -1  -6   3  108.79   10.40
  -1  -6   3  105.49   12.10
  -1  -6   3  133.59   11.60
   1   6  -3  118.19   10.10
   1   6  -3  106.39   10.80
   1   6  -3  125.89   10.30
   1   6  -3  122.79   13.20
   1   6  -3  103.79   10.60
  -1  -5   3    2.80    3.90
  -1  -5   3    0.70    3.50
  -1  -5   3   -3.40    4.10
   1   5  -3    1.20    3.90
   1   5  -3   -3.40    4.30
   1   5  -3    2.60    4.20
   1   5  -3   -1.50    3.60
  -1  -4   3  849.91   54.89
  -1  -4   3  824.82   55.19
  -1  -4   3  807.32   54.79
  -1  -4   3  895.01   54.59
   1   4  -3  856.21   55.39
   1   4  -3  829.12   54.89
   1   4  -3  821.32   54.79
   1   4  -3  869.51   54.69
   1   4  -3  852.31   54.69
  -1  -3   3   63.59    5.90
  -1  -3   3   58.49    6.10
  -1  -3   3   61.59    6.40
   1   3  -3   70.49    6.40
   1   3  -3   54.29    6.10
   1   3  -3   73.89    7.00
  -1  -2   3  663.33   39.90
  -1  -2   3  581.24   39.50
  -1  -2   3  604.44   39.40
  -1  -2   3  606.84   39.70
   1   2  -3  580.64   39.50
   1   2  -3  586.84   39.70
   1   2  -3  669.53   39.90
   1   2  -3  590.84   39.40
  -1  -1   3  759.72   49.30
  -1  -1   3  772.82   49.20
  -1  -1   3  737.53   49.30
  -1  -1   3  838.22   49.50
   1   1  -3  752.62   49.40
   1   1  -3  729.33   49.20
   1   1  -3  804.02   49.80
   1   1  -3  743.53   49.20
  -1   0   3  362.66   23.30
  -1   0   3  376.16   23.80
  -1   0   3  350.46   23.50
   1   0  -3  366.86   24.00
   1   0  -3  356.06   23.40
   1   0  -3  357.56   23.30
  -1   1   3  482.75   33.10
  -1   1   3  542.85   33.50
  -1   1   3  516.55   33.20
  -1   1   3  523.45   33.50
   1  -1  -3  532.05   33.50
   1  -1  -3  490.75   33.50
   1  -1  -3  505.95   33.10
   1  -1  -3  500.55   33.10
   1  -1  -3  533.95   33.50
  -1   2   3    4.40    2.80
  -1   2   3    0.10    2.30
  -1   2   3    5.50    3.40
  -1   2   3    1.20    3.50
  -1   2   3    3.60    3.60
   1  -2  -3    2.50    3.40
   1  -2  -3    2.90    2.30
   1  -2  -3   -1.40    2.50
   1  -2  -3    6.90    3.20
   1  -2  -3    6.60    3.10
  -1   3   3    0.10    2.80
  -1   3   3   -3.50    4.10
  -1   3   3    1.00    3.70
  -1   3   3    5.00    4.10
  -1   3   3   -4.70    3.30
   1  -3  -3    5.10    3.80
   1  -3  -3    1.90    4.00
   1  -3  -3   -0.40    3.20
   1  -3  -3    2.90    3.80
   1  -3  -3    2.70    2.90
  -1   4   3   11.80    4.40
  -1   4   3   16.50    5.00
  -1   4   3   15.10    4.10
  -1   4   3   12.40    5.50
  -1   4   3   16.10    4.90
   1  -4  -3   25.10    5.00
   1  -4  -3   28.90    5.30
   1  -4  -3   10.30    4.10
   1  -4  -3   21.30    4.60
   1  -4  -3   18.40    4.80
  -1   5   3  166.48   12.70
  -1   5   3  158.38   13.30
  -1   5   3  161.58   13.70
  -1   5   3  185.68   13.30
   1  -5  -3  165.58   13.00
   1  -5  -3  172.18   12.80
   1  -5  -3  158.38   13.20
   1  -5  -3  190.78   14.00
   1  -5  -3  171.18   13.10
  -1   6   3   84.19    7.60
  -1   6   3   89.19    8.50
  -1   6   3   64.49    7.50
  -1   6   3   84.29   10.10
   1  -6  -3   70.49    8.10
   1  -6  -3   68.99    8.40
   1  -6  -3   67.09    7.20
   1  -6  -3   70.59    7.50
   1  -6  -3   70.39    7.70
  -1   7   3   28.90    5.90
  -1   7   3   34.40    6.10
  -1   7   3   23.20    6.00
  -1   7   3   26.90    4.90
   1  -7  -3   26.80    6.00
   1  -7  -3   29.70    5.70
   1  -7  -3   27.40    8.40
   1  -7  -3   20.90    5.60
   1  -7  -3   22.70    5.10
   1  -7  -3   28.60    6.90
  -1   8   3    1.90    5.40
  -1   8   3    6.90    5.70
  -1   8   3   -5.60    5.50
  -1   8   3   -4.50    4.40
   1  -8  -3   -3.90    5.40
   1  -8  -3   -4.30    4.90
   1  -8  -3   -1.80    5.70
   1  -8  -3   -6.60    5.00
   1  -8  -3  -11.10    5.90
   1  -8  -3  -11.90    7.90
  -1   9   3    1.90    7.40
  -1   9   3    9.90    5.40
  -1   9   3    6.90    6.70
  -1   9   3   21.70    6.90
   1  -9  -3   15.40    6.60
   1  -9  -3   12.80    7.50
   1  -9  -3    5.00    9.30
   1  -9  -3   14.90    5.80
   1  -9  -3   19.40    7.80
   1  -9  -3   11.50    5.90
  -1  10   3   81.79   10.90
  -1  10   3   86.69    9.20
  -1  10   3   85.39   10.00
   1 -10  -3   73.89    9.50
   1 -10  -3   71.79   11.20
   1 -10  -3   88.29   11.30
   1 -10  -3   76.79   11.90
   1 -10  -3   78.19    9.90
  -1  11   3   18.60    6.50
  -1  11   3   18.30    7.80
  -1  11   3    2.00    7.70
  -1  11   3   30.30    9.20
   1 -11  -3   20.20   12.50
   1 -11  -3   19.60    8.90
   1 -11  -3   17.60    8.60
   1 -11  -3   22.90    7.50
   1 -11  -3   21.10    6.70
  -1  12   3    7.20    8.00
  -1  12   3    6.60    6.40
   1 -12  -3   -3.80    6.60
   1 -12  -3   -2.50    7.90
   1 -12  -3   -1.60    8.30
   1 -12  -3    3.00    7.40
   1 -12  -3   13.90    9.70
  -1  13   3   -0.50    8.40
  -1  13   3    9.70    7.00
   1 -13  -3    4.00    8.30
   1 -13  -3    3.30   10.90
   1 -13  -3   11.60    8.60
   1 -13  -3    5.90    7.20
   1 -13  -3   -4.20    8.80
   0 -15   3   14.50    8.50
   0 -15   3   20.50    8.40
   0 -15   3   50.99   11.50
   0  15  -3   18.80    9.10
   0  15  -3   33.40    8.80
   0 -14   3   24.90    8.20
   0 -14   3   15.60    8.80
   0 -14   3   10.10    7.90
   0  14  -3   20.20    7.90
   0  14  -3   25.50   10.40
   0 -13   3   44.50    8.70
   0 -13   3   35.40    9.70
   0 -13   3   32.20    8.40
   0  13  -3   26.00   10.40
   0  13  -3   41.20    8.20
   0  13  -3   36.40   10.90
   0  13  -3   39.00    8.90
   0 -12   3   66.29   10.70
   0 -12   3   61.49    9.30
   0 -12   3   72.59    9.70
   0  12  -3   77.19    9.30
   0  12  -3   56.99   10.90
   0  12  -3   71.69   10.80
   0  12  -3   68.89    9.40
   0 -11   3   13.30    6.50
   0 -11   3    1.70    6.90
   0 -11   3   12.60    6.10
   0  11  -3    9.10    6.00
   0  11  -3    1.20    6.00
   0  11  -3    7.10    7.10
   0  11  -3   18.30    7.30
   0 -10   3   93.39   10.10
   0 -10   3   81.79    9.30
   0 -10   3   72.19   11.70
   0 -10   3   78.59    9.20
   0  10  -3   91.49   10.20
   0  10  -3   84.49   11.90
   0  10  -3   66.29    8.50
   0  10  -3   77.49    9.10
   0  10  -3   84.99    9.90
   0  -9   3   31.70    6.60
   0  -9   3   26.20    6.00
   0  -9   3   19.80    5.90
   0  -9   3   25.40    8.40
   0   9  -3   33.00    6.30
   0   9  -3   28.20    6.20
   0   9  -3   30.80    8.70
   0   9  -3   22.80    6.10
   0   9  -3   26.50    5.50
   0  -8   3   63.99    7.10
   0  -8   3   77.79   10.10
   0  -8   3   61.39    7.40
   0  -8   3   80.19    7.90
   0   8  -3   58.39    7.10
   0   8  -3   53.19    7.40
   0   8  -3   63.49    9.90
   0   8  -3   54.49    7.30
   0   8  -3   64.59    6.70
   0  -7   3  247.48   18.10
   0  -7   3  278.07   19.30
   0  -7   3  251.67   18.00
   0  -7   3  239.78   19.70
   0   7  -3  238.58   18.10
   0   7  -3  238.58   18.30
   0   7  -3  230.48   18.10
   0   7  -3  262.47   18.40
   0   7  -3  252.27   19.80
   0  -6   3  324.07   22.50
   0  -6   3  325.47   22.50
   0  -6   3  336.37   22.80
   0  -6   3  329.47   23.90
   0   6  -3  309.57   22.60
   0   6  -3  312.57   22.80
   0   6  -3  331.27   22.50
   0   6  -3  317.97   24.00
   0   6  -3  322.77   22.00
   0  -5   3    6.10    3.60
   0  -5   3    3.40    3.80
   0  -5   3    0.60    5.10
   0  -5   3    4.50    3.60
   0   5  -3    3.40    3.80
   0   5  -3    3.00    3.50
   0   5  -3    3.30    3.10
   0   5  -3    2.40    5.60
   0   5  -3    1.80    3.80
   0  -4   3   90.59    9.20
   0  -4   3   75.39    7.90
   0  -4   3   98.69    7.60
   0  -4   3  101.19    8.40
   0   4  -3   87.99    8.10
   0   4  -3   92.19    7.70
   0   4  -3  103.09    9.90
   0   4  -3   91.79    8.30
   0  -3   3    4.80    2.70
   0  -3   3    1.30    3.90
   0  -3   3    2.60    3.10
   0  -3   3   -4.10    5.00
   0   3  -3    5.40    3.00
   0   3  -3    1.50    2.40
   0   3  -3    0.80    2.60
   0   3  -3    0.80    4.50
   0  -2   3  796.12   51.99
   0  -2   3  798.22   51.89
   0  -2   3  856.71   52.49
   0  -2   3  772.62   51.99
   0   2  -3  803.32   52.39
   0   2  -3  812.82   51.89
   0   2  -3  813.42   52.09
   0   2  -3  799.52   51.89
   0  -1   3   16.30    5.70
   0  -1   3   16.20    3.00
   0  -1   3   23.70    2.70
   0  -1   3   21.30    3.00
   0   1  -3   24.90    3.00
   0   1  -3   28.90    3.40
   0   1  -3   24.70    2.90
   0   1  -3   26.10    6.00
   0   0   3  118.09    8.50
   0   0   3  133.99    9.80
   0   0   3  128.29    9.10
   0   0   3  109.89    8.80
   0   0  -3  128.09    9.70
   0   0  -3  127.99    8.80
   0   0  -3  125.09    8.50
   0   0  -3  131.39   10.30
   0   1   3   75.99    6.50
   0   1   3   65.89    5.90
   0   1   3   77.39    7.30
   0   1   3   59.49    6.40
   0   1   3   68.69    5.80
   0  -1  -3   76.29    5.60
   0  -1  -3   63.99    6.60
   0  -1  -3   65.69    7.00
   0  -1  -3   70.09    5.80
   0  -1  -3   74.79    6.90
   0   2   3  559.94   37.00
   0   2   3  560.84   36.80
   0   2   3  560.04   37.20
   0   2   3  559.84   37.10
   0   2   3  590.94   37.40
   0  -2  -3  584.54   37.40
   0  -2  -3  562.64   37.20
   0  -2  -3  584.04   37.20
   0  -2  -3  581.04   36.80
   0  -2  -3  547.75   36.90
   0   3   3  268.17   19.10
   0   3   3  264.77   18.40
   0   3   3  270.17   18.80
   0   3   3  265.37   18.90
   0   3   3  281.37   19.00
   0  -3  -3  269.07   18.80
   0  -3  -3  273.37   19.10
   0  -3  -3  279.57   18.50
   0  -3  -3  279.67   19.40
   0  -3  -3  266.17   18.70
   0   4   3    4.50    3.60
   0   4   3    2.40    4.50
   0   4   3    5.30    5.00
   0   4   3   -7.20    4.00
   0   4   3    0.40    4.60
   0  -4  -3   -2.30    3.70
   0  -4  -3    2.10    4.40
   0  -4  -3   -1.40    5.10
   0  -4  -3   -7.80    4.10
   0  -4  -3    2.60    4.50
   0   5   3   77.99    7.90
   0   5   3   74.59    7.80
   0   5   3   79.09    8.60
   0   5   3   94.39    9.00
   0  -5  -3   89.59    9.70
   0  -5  -3   79.99    8.10
   0  -5  -3   70.39    7.60
   0  -5  -3   94.19    8.40
   0  -5  -3   83.29    8.60
   0   6   3  271.47   20.70
   0   6   3  274.67   20.20
   0   6   3  288.07   19.50
   0   6   3  293.37   20.10
   0  -6  -3  278.67   19.60
   0  -6  -3  281.07   19.60
   0  -6  -3  254.47   20.60
   0  -6  -3  281.67   20.00
   0  -6  -3  278.57   20.10
   0   7   3   33.30    6.40
   0   7   3   21.40    5.20
   0   7   3   31.90    6.30
   0   7   3   17.30    6.00
   0  -7  -3   25.90    5.80
   0  -7  -3   34.60    6.80
   0  -7  -3   30.60    5.60
   0  -7  -3   26.20    7.20
   0  -7  -3   25.20    8.50
   0  -7  -3   31.50    6.20
   0   8   3  238.18   19.50
   0   8   3  224.58   19.50
   0   8   3  258.67   19.00
   0   8   3  259.97   17.90
   0  -8  -3  243.58   18.30
   0  -8  -3  204.68   21.10
   0  -8  -3  238.88   18.50
   0  -8  -3  274.17   21.40
   0  -8  -3  232.08   18.10
   0  -8  -3  230.38   19.50
   0   9   3  245.18   20.70
   0   9   3  262.97   18.90
   0   9   3  270.77   20.00
   0  -9  -3  247.78   19.20
   0  -9  -3  263.87   19.60
   0  -9  -3  238.48   22.80
   0  -9  -3  226.68   20.60
   0  -9  -3  245.98   20.40
   0  -9  -3  250.37   19.20
   0  10   3   71.29   10.90
   0  10   3   72.39   10.10
   0  10   3   75.89    8.90
   0 -10  -3   72.99   12.00
   0 -10  -3   92.69   11.30
   0 -10  -3   68.09    9.50
   0 -10  -3   70.89    9.50
   0 -10  -3   73.89   11.10
   0  11   3   79.39   11.10
   0  11   3   87.39   12.70
   0  11   3   97.99   10.10
   0 -11  -3   98.29   11.00
   0 -11  -3   88.49   10.40
   0 -11  -3   92.39   13.10
   0 -11  -3   71.99   11.60
   0 -11  -3   97.99   12.60
   0  12   3    7.00    6.70
   0  12   3   -5.60    8.30
   0 -12  -3   -0.70    8.90
   0 -12  -3   -0.40    7.00
   0 -12  -3   -5.60    7.70
   0 -12  -3   11.60   10.50
   0 -12  -3   -3.50    7.60
   1 -15   3    5.90    8.00
   1 -15   3   17.30    9.40
   1 -15   3   14.70    8.80
   1 -15   3   15.50   10.40
  -1  15  -3   13.50    7.90
   1 -14   3   34.90   10.70
   1 -14   3   35.00    9.80
   1 -14   3   39.20   10.10
   1 -14   3   34.30    8.50
  -1  14  -3   30.70   10.60
   1 -13   3   65.79   10.60
   1 -13   3   58.09    9.20
   1 -13   3   52.79   11.40
   1 -13   3   75.39   10.10
  -1  13  -3   61.69    9.10
  -1  13  -3   54.69   11.30
  -1  13  -3   38.30   10.70
   1 -12   3    6.40    5.80
   1 -12   3    0.80    7.10
   1 -12   3    9.00    6.70
  -1  12  -3    4.40    6.10
  -1  12  -3    9.20    7.80
  -1  12  -3   -0.30    7.50
   1 -11   3   53.19    8.20
   1 -11   3    4.80   13.50
   1 -11   3   58.89    8.40
  -1  11  -3   50.89    7.60
  -1  11  -3   53.39    9.10
  -1  11  -3   56.89    9.20
  -1  11  -3   64.69    8.20
   1 -10   3   52.29    7.70
   1 -10   3   62.79    7.80
   1 -10   3   52.59   10.00
  -1  10  -3   39.40    7.90
  -1  10  -3   58.89   10.40
  -1  10  -3   46.00    7.40
  -1  10  -3   50.99    8.00
   1  -9   3   34.10    6.10
   1  -9   3   38.90    8.60
   1  -9   3   35.70    6.10
   1  -9   3   24.10    5.60
  -1   9  -3   33.10    6.10
  -1   9  -3   30.80    6.20
  -1   9  -3   29.70    8.50
  -1   9  -3   27.40    6.10
  -1   9  -3   34.50    5.30
   1  -8   3   15.40    4.80
   1  -8   3   17.30    7.00
   1  -8   3   16.30    4.40
   1  -8   3   12.40    5.00
  -1   8  -3   15.10    5.20
  -1   8  -3   16.20    5.00
  -1   8  -3   15.70    7.00
  -1   8  -3    9.40    4.40
  -1   8  -3   13.60    4.80
   1  -7   3  227.08   16.10
   1  -7   3  209.78   16.00
   1  -7   3  204.28   16.30
   1  -7   3  205.98   18.00
  -1   7  -3  225.68   16.30
  -1   7  -3  228.28   18.00
  -1   7  -3  212.28   16.30
  -1   7  -3  215.88   16.40
   1  -6   3  151.18   12.70
   1  -6   3  121.29   11.40
   1  -6   3  128.99   11.00
   1  -6   3  125.89   10.90
  -1   6  -3  130.29   11.10
  -1   6  -3  118.19   11.40
  -1   6  -3  155.08   12.90
  -1   6  -3  121.69   11.30
   1  -5   3   19.40    4.30
   1  -5   3   25.00    5.90
   1  -5   3   18.20    3.90
   1  -5   3   20.00    4.00
  -1   5  -3   17.80    5.90
  -1   5  -3   11.70    4.00
  -1   5  -3   14.60    3.90
   1  -4   3  249.58   18.50
   1  -4   3  257.97   18.20
   1  -4   3  281.07   18.00
   1  -4   3  252.17   18.00
  -1   4  -3  262.67   18.10
  -1   4  -3  277.07   18.10
  -1   4  -3  270.47   18.90
  -1   4  -3  254.17   17.90
   1  -3   3  411.46   27.70
   1  -3   3  444.86   28.40
   1  -3   3  426.46   27.40
   1  -3   3  400.76   27.60
   1  -3   3  426.16   27.50
  -1   3  -3  410.96   27.50
  -1   3  -3  417.26   27.50
  -1   3  -3  410.26   27.80
   1  -2   3  198.38   15.40
   1  -2   3  205.38   13.40
   1  -2   3  197.78   13.60
   1  -2   3  196.08   13.60
  -1   2  -3  195.18   13.60
  -1   2  -3  190.28   13.80
  -1   2  -3  200.28   15.50
  -1   2  -3  195.68   13.50
   1  -1   3   34.30    6.40
   1  -1   3   24.00    2.70
   1  -1   3   24.80    3.10
  -1   1  -3   28.60    3.00
  -1   1  -3   26.80    4.10
  -1   1  -3   20.20    2.90
  -1   1  -3   27.10    6.80
  -1   1  -3   20.20    2.90
   1   0   3    5.30    2.30
   1   0   3   -3.90    3.80
   1   0   3   -7.80    3.80
   1   0   3    0.60    2.00
  -1   0  -3   -9.80    5.70
  -1   0  -3   -5.90    3.40
  -1   0  -3    1.60    1.90
  -1   0  -3    0.60    2.20
   1   1   3   55.09    4.90
   1   1   3   49.70    5.20
   1   1   3   48.90    5.50
   1   1   3   53.09    5.80
   1   1   3   47.00    5.20
  -1  -1  -3   57.79    6.10
  -1  -1  -3   44.50    5.30
  -1  -1  -3   48.50    4.50
  -1  -1  -3   49.50    4.70
   1   2   3  124.59    9.30
   1   2   3  121.19    9.70
   1   2   3  123.89   10.30
   1   2   3  110.99    9.50
   1   2   3  101.29   10.60
  -1  -2  -3  137.49   10.30
  -1  -2  -3  118.79   10.40
  -1  -2  -3  131.29    9.30
  -1  -2  -3  144.09   10.50
   1   3   3  240.18   17.20
   1   3   3  236.58   16.70
   1   3   3  228.38   17.00
   1   3   3  237.98   16.30
   1   3   3  234.18   16.50
  -1  -3  -3  228.78   16.30
  -1  -3  -3  235.78   17.30
  -1  -3  -3  228.98   17.10
  -1  -3  -3  241.88   16.70
  -1  -3  -3  207.68   16.40
   1   4   3   11.60    4.60
   1   4   3   -3.40    3.60
   1   4   3   -4.00    4.70
   1   4   3   -1.40    4.20
   1   4   3   -2.30    4.20
  -1  -4  -3    5.30    5.00
  -1  -4  -3    0.00    4.00
  -1  -4  -3    2.50    4.30
  -1  -4  -3    4.10    3.90
   1   5   3   16.60    4.90
   1   5   3   20.60    5.40
   1   5   3   24.40    5.30
   1   5   3   16.70    4.70
   1   5   3   21.40    4.20
  -1  -5  -3   25.70    7.20
  -1  -5  -3   15.90    4.40
  -1  -5  -3   26.60    5.30
  -1  -5  -3   23.20    4.90
  -1  -5  -3   39.60    6.30
  -1  -5  -3   30.70    5.10
   1   6   3   96.79    9.60
   1   6   3  100.29   10.90
   1   6   3  105.59   10.50
   1   6   3  100.09    9.30
  -1  -6  -3  101.39    9.50
  -1  -6  -3  100.89   10.90
  -1  -6  -3   99.19    9.60
  -1  -6  -3  107.69    9.70
  -1  -6  -3   82.19   10.90
   1   7   3  302.77   25.40
   1   7   3  341.87   25.30
   1   7   3  362.36   25.10
   1   7   3  365.86   24.20
  -1  -7  -3  375.66   26.30
  -1  -7  -3  363.46   26.80
  -1  -7  -3  366.06   24.90
  -1  -7  -3  339.67   24.30
  -1  -7  -3  337.07   24.30
  -1  -7  -3  327.27   25.50
   1   8   3   44.00    6.50
   1   8   3   40.90    8.10
   1   8   3   24.40    7.60
  -1  -8  -3   25.40    8.10
  -1  -8  -3   57.59    8.20
  -1  -8  -3   32.40    6.70
  -1  -8  -3   42.90    7.30
  -1  -8  -3   48.80    7.60
  -1  -8  -3   28.80    9.60
   1   9   3   34.20    6.90
   1   9   3   74.19    9.20
   1   9   3   35.10    9.00
  -1  -9  -3   37.20    8.10
  -1  -9  -3   50.99    9.00
  -1  -9  -3   40.80    7.40
  -1  -9  -3   36.40   11.00
  -1  -9  -3   43.80    9.10
  -1  -9  -3   46.30    8.00
   1  10   3   -0.10    5.50
   1  10   3    3.50    8.30
   1  10   3  -11.80    7.40
  -1 -10  -3    3.30    7.10
  -1 -10  -3   -8.80    6.60
  -1 -10  -3   -3.70    7.70
  -1 -10  -3    0.70   11.10
  -1 -10  -3   11.80    8.50
   1  11   3   86.89    9.70
   1  11   3   79.79   11.10
   1  11   3   80.79   12.20
  -1 -11  -3   72.19   10.70
  -1 -11  -3   60.09   10.00
  -1 -11  -3   68.79   11.60
  -1 -11  -3   97.49   15.40
  -1 -11  -3   66.09    9.50
   1  12   3   27.30    7.80
   1  12   3   21.40    9.60
  -1 -12  -3   16.60   11.70
  -1 -12  -3   32.60    8.10
  -1 -12  -3   18.00    9.30
   2 -15   3   75.69   11.20
   2 -15   3   55.69   10.50
   2 -15   3   45.90   11.70
   2 -15   3   49.30    9.60
  -2  15  -3   64.49   10.10
   2 -14   3    8.50    7.20
   2 -14   3    8.90    8.20
   2 -14   3    1.60    6.90
   2 -14   3   -3.30    7.80
  -2  14  -3    1.20    6.70
  -2  14  -3   -1.90    9.10
   2 -13   3    3.70    6.40
   2 -13   3    3.10    6.60
   2 -13   3   19.50    8.00
  -2  13  -3   -8.60    8.60
  -2  13  -3  -13.30    7.90
  -2  13  -3   -0.10    6.30
   2 -12   3    9.00    6.60
   2 -12   3    7.70    6.00
  -2  12  -3   16.10    6.50
  -2  12  -3   23.80    8.00
  -2  12  -3   19.90    7.70
   2 -11   3   49.80    8.10
   2 -11   3   44.20   10.90
   2 -11   3   48.00    7.80
   2 -11   3   52.79    7.60
  -2  11  -3   45.00    7.60
  -2  11  -3   40.60    8.50
  -2  11  -3   55.69    8.70
   2 -10   3   58.09    7.90
   2 -10   3   37.40    9.30
   2 -10   3   53.49    7.30
   2 -10   3   51.99    7.60
  -2  10  -3   60.59    8.00
  -2  10  -3   47.10    7.90
  -2  10  -3   68.29   10.50
  -2  10  -3   58.29    7.70
   2  -9   3   -1.40    4.40
   2  -9   3    0.90    4.50
   2  -9   3    1.10    4.30
   2  -9   3    3.30    7.00
  -2   9  -3    6.00    4.70
  -2   9  -3    6.80    7.20
  -2   9  -3   -2.80    4.70
  -2   9  -3   12.90    8.40
   2  -8   3  673.43   44.60
   2  -8   3  648.44   44.50
   2  -8   3  653.53   45.30
   2  -8   3  698.23   44.60
  -2   8  -3  658.83   44.60
  -2   8  -3  668.43   45.50
  -2   8  -3  674.03   44.70
  -2   8  -3  687.93   44.50
   2  -7   3   16.60    4.80
   2  -7   3   10.30    4.20
   2  -7   3   17.20    5.10
   2  -7   3   17.20    7.40
  -2   7  -3    9.80    4.70
  -2   7  -3   15.60    4.70
  -2   7  -3   15.60    4.80
  -2   7  -3   21.70    7.30
   2  -6   3   48.40    8.00
   2  -6   3   42.40    5.70
   2  -6   3   45.50    6.70
   2  -6   3   44.40    6.00
  -2   6  -3   41.70    5.70
  -2   6  -3   43.20    5.90
  -2   6  -3   41.80    5.80
   2  -5   3   -1.20    3.60
   2  -5   3   -1.90    3.10
   2  -5   3   -2.90    5.20
   2  -5   3    1.70    3.60
  -2   5  -3    4.20    3.50
  -2   5  -3   -5.50    5.10
  -2   5  -3   -0.50    3.30
  -2   5  -3    3.30    3.60
   2  -4   3  531.05   36.50
   2  -4   3  566.04   36.40
   2  -4   3  557.84   36.50
   2  -4   3  585.24   36.50
  -2   4  -3  532.75   36.40
  -2   4  -3  545.75   36.40
  -2   4  -3  566.44   36.80
  -2   4  -3  566.94   36.50
   2  -3   3  443.66   28.40
   2  -3   3  431.56   28.50
   2  -3   3  429.36   29.50
  -2   3  -3  436.36   28.40
  -2   3  -3  425.06   28.50
   2  -2   3 2147.89  140.59
   2  -2   3 2220.18  140.99
   2  -2   3 2225.98  140.59
  -2   2  -3 2320.77  140.59
  -2   2  -3 2232.98  141.09
  -2   2  -3 2076.89  140.49
  -2   2  -3 2177.68  140.59
   2  -1   3  100.79    7.50
   2  -1   3  104.99    8.60
   2  -1   3   97.09   10.70
   2  -1   3  111.69    8.00
  -2   1  -3  110.19    7.80
  -2   1  -3  113.99    8.80
  -2   1  -3   95.39    7.70
  -2   1  -3  132.69   11.30
   2   0   3 1052.09   70.19
   2   0   3 1058.39   69.89
   2   0   3 1115.39   70.39
   2   0   3 1040.10   69.89
  -2   0  -3 1108.39   70.29
  -2   0  -3 1127.59   69.79
  -2   0  -3 1218.58   70.69
  -2   0  -3 1018.20   69.89
   2   1   3   23.10    4.00
   2   1   3   14.10    3.10
   2   1   3   13.20    2.90
   2   1   3   16.10    4.00
  -2  -1  -3    9.90    5.90
  -2  -1  -3   21.50    2.90
  -2  -1  -3   18.60    4.30
  -2  -1  -3    8.20    3.00
   2   2   3  413.16   28.80
   2   2   3  381.26   28.20
   2   2   3  458.35   28.00
   2   2   3  395.06   28.10
   2   2   3  440.66   28.70
  -2  -2  -3  446.66   28.70
  -2  -2  -3  470.55   28.90
  -2  -2  -3  403.96   28.10
   2   3   3   59.19    6.50
   2   3   3   57.19    7.60
   2   3   3   65.79    6.40
   2   3   3   70.19    7.40
   2   3   3   59.69    7.30
  -2  -3  -3   65.29    7.10
  -2  -3  -3   71.39    7.30
  -2  -3  -3   65.59    7.50
  -2  -3  -3   70.19    8.60
  -2  -3  -3   58.39    6.40
   2   4   3  357.96   22.90
   2   4   3  349.27   23.60
   2   4   3  302.27   22.90
   2   4   3  336.07   23.40
   2   4   3  356.96   23.80
  -2  -4  -3  358.66   22.90
  -2  -4  -3  342.87   23.70
  -2  -4  -3  320.17   23.20
  -2  -4  -3  324.87   24.50
  -2  -4  -3  323.87   23.90
   2   5   3    7.50    3.80
   2   5   3    6.70    4.30
   2   5   3   13.00    4.70
   2   5   3   13.70    5.00
   2   5   3   15.90    5.50
  -2  -5  -3   18.70    5.80
  -2  -5  -3   13.00    4.70
  -2  -5  -3   17.40    8.10
  -2  -5  -3   19.00    4.40
  -2  -5  -3   15.20    5.30
  -2  -5  -3    9.70    6.40
   2   6   3   12.70    5.30
   2   6   3    8.70    5.80
   2   6   3    8.80    4.30
   2   6   3    3.50    5.30
  -2  -6  -3    5.90    5.10
  -2  -6  -3    1.90    5.90
  -2  -6  -3    5.20    5.30
  -2  -6  -3    3.80    5.40
  -2  -6  -3    4.70    4.60
  -2  -6  -3    6.30    6.90
   2   7   3   18.60    6.50
   2   7   3   19.80    5.40
   2   7   3   23.60    6.70
   2   7   3   20.50    6.80
  -2  -7  -3   19.80    6.60
  -2  -7  -3   13.80    8.20
  -2  -7  -3   19.10    6.30
  -2  -7  -3   17.50    6.00
  -2  -7  -3   23.50    5.70
  -2  -7  -3   10.20    7.10
   2   8   3   43.50    8.50
   2   8   3   37.90    6.50
   2   8   3   35.70    8.30
  -2  -8  -3   35.10    9.20
  -2  -8  -3   52.19    7.10
  -2  -8  -3   35.20    8.20
  -2  -8  -3   43.80    8.00
  -2  -8  -3   46.80    8.20
  -2  -8  -3   45.50   11.10
   2   9   3    9.30    7.80
   2   9   3   20.30    5.90
   2   9   3   16.10    8.20
  -2  -9  -3   17.10    6.50
  -2  -9  -3   16.10    8.20
  -2  -9  -3    5.50   13.00
  -2  -9  -3    4.40    7.00
  -2  -9  -3   13.50    7.40
  -2  -9  -3   16.40    8.00
   2  10   3  118.09   18.60
   2  10   3  118.59   12.00
   2  10   3   85.29   11.90
  -2 -10  -3   85.49   12.70
  -2 -10  -3   77.49   15.40
  -2 -10  -3   95.39   11.40
  -2 -10  -3  120.59   12.30
   2  11   3  186.28   19.10
   2  11   3  194.08   15.20
   2  11   3  139.39   15.50
  -2 -11  -3  126.99   16.20
  -2 -11  -3  180.08   18.60
  -2 -11  -3  131.69   14.90
  -2 -11  -3  143.09   16.00
   2  12   3   -5.50    6.70
   2  12   3   -4.80    9.60
  -2 -12  -3    6.00    7.40
   3 -16   3    8.50   10.40
   3 -16   3   25.20   10.00
   3 -16   3   23.50    9.10
   3 -16   3   26.20    8.70
  -3  16  -3   36.90    8.90
   3 -15   3   14.50    8.80
   3 -15   3   12.20    8.70
   3 -15   3    6.10    7.70
   3 -15   3   -0.40    7.30
  -3  15  -3   12.90    7.50
   3 -14   3    8.70    6.90
   3 -14   3   -0.20    6.50
   3 -14   3   12.20    8.30
  -3  14  -3    2.90    6.80
  -3  14  -3    1.80    8.60
   3 -13   3   29.90    7.70
   3 -13   3   19.90   12.20
   3 -13   3   45.90    8.50
   3 -13   3   36.90    8.00
  -3  13  -3   16.40    8.60
  -3  13  -3   24.90   13.60
  -3  13  -3   30.70    7.50
   3 -12   3   11.70    6.50
   3 -12   3    1.00    7.80
   3 -12   3   10.00   10.20
   3 -12   3   13.50    6.10
  -3  12  -3    2.20    6.90
  -3  12  -3    3.90    6.10
  -3  12  -3    1.60    6.90
   3 -11   3  164.58   14.20
   3 -11   3  163.98   14.30
   3 -11   3  129.79   15.70
   3 -11   3  173.68   14.60
  -3  11  -3  146.69   14.00
  -3  11  -3  143.69   14.60
  -3  11  -3  146.49   14.70
   3 -10   3    1.80    5.10
   3 -10   3    5.50    5.20
   3 -10   3    5.00    4.70
   3 -10   3   -4.00    7.30
  -3  10  -3    0.50    5.50
  -3  10  -3    3.10    5.10
  -3  10  -3    5.90    5.40
   3  -9   3   -0.80    4.40
   3  -9   3    6.90    6.70
   3  -9   3    4.30    4.40
   3  -9   3   -5.90    3.70
  -3   9  -3    1.90    6.60
  -3   9  -3   -3.20    4.60
  -3   9  -3   -2.50    4.50
  -3   9  -3    3.40    4.30
   3  -8   3  106.69   10.00
   3  -8   3  115.19   10.40
   3  -8   3  113.99   10.40
   3  -8   3  112.09   11.30
  -3   8  -3  103.29   10.40
  -3   8  -3  126.89   12.10
  -3   8  -3  113.59   10.30
  -3   8  -3  102.39   10.40
   3  -7   3   15.50    4.90
   3  -7   3   11.20    6.40
   3  -7   3   14.70    4.60
   3  -7   3   15.10    4.50
  -3   7  -3   17.00    4.60
  -3   7  -3    7.70    6.90
  -3   7  -3   13.00    4.60
  -3   7  -3    7.40    4.80
   3  -6   3 1285.27   85.79
   3  -6   3 1345.77   85.99
   3  -6   3 1282.37   85.89
   3  -6   3 1279.47   86.19
  -3   6  -3 1359.16   85.79
  -3   6  -3 1378.46   86.29
  -3   6  -3 1371.76   85.99
   3  -5   3    4.50    3.40
   3  -5   3    4.90    5.10
   3  -5   3    3.70    3.90
   3  -5   3    5.60    3.50
  -3   5  -3   -0.80    3.30
  -3   5  -3    1.80    5.20
  -3   5  -3    5.10    3.50
  -3   5  -3    3.80    3.60
   3  -4   3  299.47   21.20
   3  -4   3  318.27   21.40
   3  -4   3  312.07   21.10
  -3   4  -3  327.77   21.20
  -3   4  -3  317.87   21.20
   3  -3   3  236.98   15.80
   3  -3   3  231.18   16.00
   3  -3   3  236.78   17.50
  -3   3  -3  220.78   15.70
  -3   3  -3  241.28   16.00
   3  -2   3  438.36   30.20
   3  -2   3  472.15   29.00
   3  -2   3  447.46   29.20
   3  -2   3  414.86   29.00
  -3   2  -3  447.46   29.00
  -3   2  -3  427.56   28.90
  -3   2  -3  466.65   29.20
   3  -1   3   30.60    3.50
   3  -1   3   35.20    4.60
   3  -1   3   41.30    7.20
   3  -1   3   33.50    3.20
  -3   1  -3   19.60    6.80
  -3   1  -3   38.60    4.10
  -3   1  -3   34.30    4.70
  -3   1  -3   36.70    3.50
   3   0   3    6.60    2.70
   3   0   3   12.10    4.10
   3   0   3    5.10    2.50
  -3   0  -3   13.40    2.50
  -3   0  -3    8.70    3.80
  -3   0  -3    8.80    2.70
   3   1   3   -5.20    4.30
   3   1   3    3.50    3.30
   3   1   3    2.70    4.80
   3   1   3    6.80    4.30
   3   1   3   -3.60    3.10
  -3  -1  -3    2.90    3.00
  -3  -1  -3   -1.10    4.20
  -3  -1  -3   -9.00    7.20
  -3  -1  -3   -2.30    3.40
   3   2   3 1001.10   67.29
   3   2   3 1052.49   67.09
   3   2   3 1000.60   66.69
   3   2   3 1040.40   66.49
   3   2   3 1033.80   66.59
  -3  -2  -3 1022.40   67.09
  -3  -2  -3 1112.79   66.49
  -3  -2  -3 1053.49   67.39
  -3  -2  -3  974.30   66.69
   3   3   3  551.44   37.20
   3   3   3  516.75   37.50
   3   3   3  572.14   36.50
   3   3   3  531.75   36.90
   3   3   3  575.54   36.50
  -3  -3  -3  545.15   36.80
  -3  -3  -3  581.74   37.30
  -3  -3  -3  523.95   37.40
  -3  -3  -3  544.25   37.40
  -3  -3  -3  612.44   36.60
   3   4   3  115.39   10.00
   3   4   3  103.39   11.60
   3   4   3  116.59   10.60
   3   4   3  110.89    9.20
   3   4   3   94.49    9.00
  -3  -4  -3  113.99    9.10
  -3  -4  -3   94.49   10.40
  -3  -4  -3  102.29    9.70
  -3  -4  -3  150.08   15.30
  -3  -4  -3   97.09   11.10
   3   5   3   15.70    5.30
   3   5   3   19.20    6.00
   3   5   3   20.60    4.60
   3   5   3   15.20    5.30
  -3  -5  -3   25.10    5.60
  -3  -5  -3   14.60    5.10
  -3  -5  -3   22.20    6.90
  -3  -5  -3   19.60    4.70
   3   6   3   10.50    4.80
   3   6   3    6.80    5.30
   3   6   3   10.60    5.80
   3   6   3   13.70    6.50
  -3  -6  -3   11.20    7.80
  -3  -6  -3    2.20    4.90
  -3  -6  -3    2.30    5.10
  -3  -6  -3    2.80    5.60
   3   7   3    2.30    6.90
   3   7   3    6.30    6.60
   3   7   3    1.70    4.90
  -3  -7  -3   -5.60    5.20
  -3  -7  -3    8.10    7.20
  -3  -7  -3   -0.50    6.60
  -3  -7  -3   -1.50    6.10
  -3  -7  -3    0.20    8.30
   3   8   3   51.19   11.60
   3   8   3   55.69    7.30
   3   8   3   72.89    9.60
  -3  -8  -3   45.70   11.20
  -3  -8  -3   43.40    8.70
  -3  -8  -3   41.10    7.30
  -3  -8  -3   46.20    9.20
   3   9   3   12.70    8.20
   3   9   3   10.40    6.80
   3   9   3    0.00    7.60
   3   9   3   -4.90    7.50
  -3  -9  -3   13.80    6.40
  -3  -9  -3    3.80    9.70
  -3  -9  -3   10.60    7.80
   3  10   3   -7.00   11.10
   3  10   3   -5.20    8.50
   3  10   3    8.80    6.10
  -3 -10  -3    3.90   12.80
  -3 -10  -3    2.20    9.50
  -3 -10  -3    9.10    8.70
  -3 -10  -3    3.80    8.80
   3  11   3   40.70   10.70
   3  11   3   38.60    7.90
  -3 -11  -3   40.90    7.90
   4 -16   3    2.40   13.60
   4 -16   3    3.40    7.50
   4 -16   3   18.40    9.50
  -4  16  -3    6.00    7.60
   4 -15   3    4.90    7.00
   4 -15   3   -6.00    7.90
   4 -15   3   -5.50    7.00
  -4  15  -3    7.00    7.30
   4 -14   3   10.90   15.70
   4 -14   3   -2.80    6.60
   4 -14   3   -7.00    6.60
   4 -14   3   -3.30    6.80
  -4  14  -3    1.00    8.20
  -4  14  -3    8.00   10.40
  -4  14  -3    6.80    6.90
   4 -13   3    7.40    6.50
   4 -13   3    7.30    6.50
   4 -13   3    0.50    5.90
   4 -13   3   11.40   12.00
  -4  13  -3    4.40    6.40
  -4  13  -3    0.40    7.90
   4 -12   3   28.20    6.80
   4 -12   3   24.40   10.40
   4 -12   3   22.20    6.30
   4 -12   3   22.10    7.90
  -4  12  -3   20.20    6.50
  -4  12  -3   15.20    7.50
  -4  12  -3   17.80    7.20
   4 -11   3   -4.70    4.80
   4 -11   3   -4.90    8.60
   4 -11   3    0.10    5.60
   4 -11   3   -7.10    5.30
  -4  11  -3   -2.60    5.70
  -4  11  -3    1.70    5.60
  -4  11  -3    4.10    5.60
   4 -10   3    3.80    7.60
   4 -10   3    3.00    4.60
   4 -10   3    5.60    5.40
   4 -10   3    7.90    5.10
  -4  10  -3    6.40    5.00
  -4  10  -3   13.70    6.00
  -4  10  -3   13.20    5.10
   4  -9   3   21.80    5.10
   4  -9   3   23.10   11.20
   4  -9   3   26.00    5.20
   4  -9   3   26.10    5.80
  -4   9  -3   16.90    5.60
  -4   9  -3   29.40    5.30
  -4   9  -3   25.10    5.30
   4  -8   3   45.90    6.00
   4  -8   3   47.80    6.40
   4  -8   3   36.60    7.30
   4  -8   3   37.70    5.50
  -4   8  -3   36.10    6.00
  -4   8  -3   35.20    5.50
  -4   8  -3   41.40    5.50
   4  -7   3   33.80    7.20
   4  -7   3   31.30    5.20
   4  -7   3   36.90    5.10
   4  -7   3   32.60    5.80
  -4   7  -3   30.90    7.30
  -4   7  -3   25.40    5.20
  -4   7  -3   38.70    5.20
  -4   7  -3   30.80    5.10
   4  -6   3  543.35   36.30
   4  -6   3  526.35   36.50
   4  -6   3  554.14   36.90
   4  -6   3  518.05   36.80
  -4   6  -3  587.94   37.20
  -4   6  -3  536.45   36.40
  -4   6  -3  568.64   36.70
  -4   6  -3  560.84   36.40
   4  -5   3    5.30    3.90
   4  -5   3    2.80    3.20
  -4   5  -3    5.70    3.60
  -4   5  -3    0.30    3.40
   4  -4   3  236.68   17.40
   4  -4   3  265.37   17.20
  -4   4  -3  256.57   17.20
  -4   4  -3  248.98   17.40
   4  -3   3 1807.32  117.29
   4  -3   3 1798.82  117.89
   4  -3   3 1833.62  117.19
  -4   3  -3 1826.42  117.09
  -4   3  -3 1891.91  117.29
   4  -2   3   42.30    4.10
   4  -2   3   38.80    4.70
   4  -2   3   36.70    4.10
   4  -2   3   43.00    7.30
  -4   2  -3   43.30    4.30
  -4   2  -3   38.20    4.70
  -4   2  -3   35.80    3.70
   4  -1   3    3.80    2.20
   4  -1   3    2.80    2.70
   4  -1   3    6.90    4.00
   4  -1   3   -5.10    6.90
  -4   1  -3    1.20    2.50
  -4   1  -3   -0.60    7.10
  -4   1  -3    3.00    2.50
  -4   1  -3    3.10    4.00
   4   0   3  511.15   33.60
   4   0   3  483.15   33.70
   4   0   3  493.45   32.40
   4   0   3  491.05   32.40
  -4   0  -3  488.35   33.90
  -4   0  -3  540.95   32.30
  -4   0  -3  477.35   33.10
  -4   0  -3  476.85   32.40
   4   1   3  328.17   23.20
   4   1   3  349.67   24.00
   4   1   3  348.47   23.10
  -4  -1  -3  327.57   23.20
  -4  -1  -3  357.56   24.20
  -4  -1  -3  374.26   23.00
  -4  -1  -3  337.07   25.10
   4   2   3   -4.00    4.70
   4   2   3    6.10    4.70
   4   2   3    5.10    3.40
   4   2   3   -0.20    3.70
  -4  -2  -3    7.70    4.70
  -4  -2  -3    2.20    3.10
  -4  -2  -3    0.00    7.00
  -4  -2  -3    3.80    3.60
   4   3   3  149.69   12.00
   4   3   3  150.98   11.40
   4   3   3  181.18   15.00
   4   3   3  171.58   13.20
  -4  -3  -3  137.89   11.90
  -4  -3  -3  128.29   13.80
  -4  -3  -3  165.28   11.40
  -4  -3  -3  130.39   12.80
  -4  -3  -3  167.58   13.50
   4   4   3    3.80    4.00
   4   4   3    7.90    5.30
   4   4   3   12.30    4.70
   4   4   3    6.50    5.50
  -4  -4  -3   -0.20    3.90
  -4  -4  -3   10.50    6.00
  -4  -4  -3    1.00    4.80
  -4  -4  -3    2.70    4.00
   4   5   3   76.69    9.00
   4   5   3   78.19    8.40
   4   5   3   70.19    8.50
  -4  -5  -3   76.99    8.40
  -4  -5  -3   75.19    8.80
  -4  -5  -3   77.39    8.40
  -4  -5  -3   73.09   10.10
   4   6   3   76.49   10.90
   4   6   3   52.49    7.00
   4   6   3   53.49    8.50
   4   6   3   37.60    8.00
  -4  -6  -3   70.29    8.80
  -4  -6  -3   55.99    8.10
  -4  -6  -3   64.49   10.30
  -4  -6  -3   68.89    7.40
   4   7   3   44.30    8.20
   4   7   3   28.30    6.10
  -4  -7  -3   39.40    6.50
  -4  -7  -3   36.10    9.80
  -4  -7  -3   23.40    7.50
  -4  -7  -3   24.10    7.90
   4   8   3   19.90    8.20
   4   8   3   29.20    8.40
   4   8   3   24.10    8.50
   4   8   3   28.80    6.20
  -4  -8  -3   42.00    9.00
  -4  -8  -3   17.40   10.80
  -4  -8  -3   25.70    6.70
  -4  -8  -3   18.30    7.80
   4   9   3   -1.00    7.90
   4   9   3   -3.00    8.20
   4   9   3   11.40    6.00
  -4  -9  -3   -2.20    7.50
  -4  -9  -3    7.50    6.20
  -4  -9  -3    9.20    8.50
  -4  -9  -3   -1.70   16.40
   4  10   3   41.20    7.80
   4  10   3   34.20   10.00
   4  10   3   33.80   10.70
  -4 -10  -3   26.50    8.00
   5 -16   3   34.70   10.00
   5 -16   3   19.10    8.00
   5 -16   3    1.80    7.60
   5 -16   3   -7.70   14.20
  -5  16  -3   20.10    8.00
   5 -15   3   28.50    8.00
   5 -15   3   20.30    7.70
   5 -15   3   16.70    7.90
  -5  15  -3   23.90    7.70
   5 -14   3   63.89   10.60
   5 -14   3   79.69   15.30
   5 -14   3   94.09   10.90
   5 -14   3   85.49   10.70
  -5  14  -3   86.29   12.00
  -5  14  -3   77.59   13.30
  -5  14  -3   90.99   10.60
   5 -13   3   39.20    7.70
   5 -13   3   32.70    8.70
   5 -13   3   -5.30   15.60
   5 -13   3   20.00    7.40
  -5  13  -3   32.10    7.40
  -5  13  -3   30.10    8.30
  -5  13  -3   22.00    8.90
   5 -12   3  131.39   12.80
   5 -12   3  105.59   14.50
   5 -12   3  128.19   12.90
  -5  12  -3  133.59   12.90
  -5  12  -3   93.09   12.30
  -5  12  -3  111.69   11.90
   5 -11   3    0.70    5.00
   5 -11   3    2.80    5.50
   5 -11   3  -11.70    5.50
   5 -11   3   -6.00    8.30
  -5  11  -3    0.00    5.30
  -5  11  -3    5.60    5.70
  -5  11  -3    1.90    6.20
   5 -10   3    6.30    7.60
   5 -10   3   13.30    5.80
   5 -10   3   20.20    5.60
   5 -10   3   21.30    5.30
  -5  10  -3   20.60    6.10
  -5  10  -3   12.60    5.10
  -5  10  -3   20.80    5.50
   5  -9   3   16.10    5.40
   5  -9   3   17.90    6.90
   5  -9   3    8.60    4.70
   5  -9   3   13.70    4.50
  -5   9  -3   14.40    4.70
  -5   9  -3   18.50    5.20
  -5   9  -3    6.80    4.20
   5  -8   3   -1.00    3.80
   5  -8   3   -1.90    4.40
   5  -8   3    9.60    5.70
   5  -8   3   -4.10    3.50
  -5   8  -3   -1.90    3.90
  -5   8  -3    1.00    3.70
  -5   8  -3    1.90    4.30
   5  -7   3   97.09    8.90
   5  -7   3   83.69    9.10
   5  -7   3  101.69    9.80
   5  -7   3   97.69    9.70
  -5   7  -3  100.09    9.00
   5  -6   3  153.38   13.00
   5  -6   3  162.28   12.40
   5  -6   3  164.78   12.10
  -5   6  -3  160.28   12.20
  -5   6  -3  150.58   12.30
   5  -5   3  205.28   15.70
   5  -5   3  213.28   15.20
   5  -5   3  203.68   14.80
  -5   5  -3  209.98   15.10
  -5   5  -3  209.28   14.80
   5  -4   3    7.40    3.00
   5  -4   3    4.20    3.50
  -5   4  -3   11.40    3.50
  -5   4  -3    6.10    3.10
   5  -3   3   22.90    3.80
   5  -3   3    1.10    7.30
   5  -3   3   16.40    2.90
  -5   3  -3   12.00    3.70
  -5   3  -3   22.50    3.10
   5  -2   3   71.89    6.80
   5  -2   3   72.09    6.90
   5  -2   3   80.79    9.50
   5  -2   3   65.89    5.80
  -5   2  -3   71.59    6.90
  -5   2  -3   66.29    6.20
  -5   2  -3   72.59    6.90
   5  -1   3   30.40    4.00
   5  -1   3   28.40    3.90
   5  -1   3   26.20    5.80
  -5   1  -3   28.10    5.30
  -5   1  -3   24.20    3.70
  -5   1  -3   22.50    3.70
   5   0   3   -2.00    3.00
   5   0   3    3.50    3.30
   5   0   3   -3.30    6.60
   5   0   3   -7.60    4.70
  -5   0  -3  -10.90    3.10
  -5   0  -3    7.30    4.60
  -5   0  -3   -4.60    7.20
  -5   0  -3    0.10    2.80
   5   1   3   70.59    6.60
   5   1   3   73.39    7.00
   5   1   3   66.39    7.60
  -5  -1  -3   65.89    7.40
  -5  -1  -3   43.70    8.60
  -5  -1  -3   71.59    6.90
   5   2   3   76.49    9.20
   5   2   3   60.19    5.70
   5   2   3   62.39    7.20
   5   2   3   51.79    5.90
  -5  -2  -3   54.29    6.00
  -5  -2  -3   42.10    7.40
  -5  -2  -3   54.79    5.90
   5   3   3   -0.90    4.70
   5   3   3   -1.00    3.60
   5   3   3   -1.50    5.00
   5   3   3    2.10    4.00
  -5  -3  -3   -1.30    3.70
  -5  -3  -3    3.10    3.50
  -5  -3  -3   -3.10    4.50
   5   4   3   23.10    6.70
   5   4   3   24.80    6.70
   5   4   3   22.80    5.70
   5   4   3   33.50    5.00
  -5  -4  -3   19.00    5.20
  -5  -4  -3   17.00    6.10
  -5  -4  -3   31.60    7.60
   5   5   3  115.79   13.30
   5   5   3  132.49   11.30
   5   5   3  138.89   12.80
   5   5   3  154.58   13.90
  -5  -5  -3  116.29   12.30
  -5  -5  -3  125.19   12.50
  -5  -5  -3  127.19   11.10
   5   6   3   23.60    5.60
   5   6   3   22.60    7.10
  -5  -6  -3   27.10    5.80
  -5  -6  -3   22.50    6.80
  -5  -6  -3   16.80    7.20
   5   7   3   -7.70    7.30
   5   7   3   -8.90    6.60
   5   7   3    2.70    5.40
   5   7   3    7.60    7.20
  -5  -7  -3    0.00    5.50
  -5  -7  -3  -17.30    9.60
  -5  -7  -3    0.30    7.50
  -5  -7  -3    8.00    7.30
   5   8   3   57.99    8.00
   5   8   3   59.29   10.10
   5   8   3   75.09   10.80
  -5  -8  -3   83.49   10.70
  -5  -8  -3   52.29    8.10
  -5  -8  -3   67.59   10.30
  -5  -8  -3   48.90   12.30
   5   9   3   28.30    9.80
   5   9   3    7.10    8.70
   5   9   3   10.90    6.30
  -5  -9  -3    3.70    6.30
  -5  -9  -3   19.50   13.00
   5  10   3  -13.20    9.20
   5  10   3    7.00    6.40
   5  10   3   14.90   10.70
  -5 -10  -3    9.40    6.70
   6 -16   3   11.10    8.00
   6 -16   3   16.00    7.60
  -6  16  -3   24.40    8.00
   6 -15   3    2.80    6.80
   6 -15   3    5.00    6.80
   6 -15   3   11.00    7.40
  -6  15  -3    3.10    6.70
   6 -14   3    8.50   12.40
   6 -14   3    2.30    6.40
   6 -14   3   12.40    6.60
   6 -14   3    9.10    7.00
  -6  14  -3    8.60    6.90
  -6  14  -3    3.70   11.40
   6 -13   3   -7.90    5.80
   6 -13   3   -8.70    5.50
   6 -13   3    5.80   11.40
   6 -13   3    3.10    6.10
  -6  13  -3    6.60    7.50
  -6  13  -3   -4.70    6.90
  -6  13  -3    2.50    6.10
   6 -12   3   15.50    6.00
   6 -12   3   14.60   10.00
   6 -12   3    4.90    7.10
  -6  12  -3   10.10    6.50
  -6  12  -3   18.40    6.40
  -6  12  -3   12.50    7.10
   6 -11   3  105.19   10.40
   6 -11   3  109.89   11.40
   6 -11   3  111.99   13.20
   6 -11   3  104.59   10.50
  -6  11  -3  108.49   11.40
  -6  11  -3  107.09   11.40
  -6  11  -3   78.69   10.50
   6 -10   3   80.19    9.70
   6 -10   3   85.69    8.70
   6 -10   3   79.09    8.80
   6 -10   3  105.09   11.60
  -6  10  -3   80.29    8.60
  -6  10  -3   90.09    8.80
  -6  10  -3   67.79    9.00
   6  -9   3  107.69   10.50
   6  -9   3  118.99   10.40
   6  -9   3  119.49   11.30
   6  -9   3  110.89   12.10
  -6   9  -3  104.49   10.30
  -6   9  -3  106.19   10.60
  -6   9  -3  107.29   10.30
   6  -8   3   37.00    5.80
   6  -8   3   50.69    7.60
   6  -8   3   38.90    6.60
   6  -8   3   56.69    5.90
  -6   8  -3   47.60    5.70
  -6   8  -3   48.10    6.00
   6  -7   3 1218.18   79.79
   6  -7   3 1181.28   79.79
   6  -7   3 1265.17   80.29
   6  -7   3 1290.87   79.79
  -6   7  -3 1203.58   79.49
   6  -6   3 1067.49   68.59
   6  -6   3 1021.70   68.79
   6  -6   3 1102.49   69.39
  -6   6  -3 1063.29   68.69
  -6   6  -3 1053.49   68.49
   6  -5   3  201.38   14.10
   6  -5   3  203.38   14.60
  -6   5  -3  191.68   14.40
  -6   5  -3  204.38   14.10
   6  -4   3  141.09   11.00
   6  -4   3  149.39   10.40
  -6   4  -3  136.29   10.90
  -6   4  -3  145.59   10.50
   6  -3   3   16.60    2.70
   6  -3   3   18.40    3.70
   6  -3   3   21.00    7.90
   6  -3   3   17.50    4.20
  -6   3  -3    9.10    3.60
  -6   3  -3   17.80    3.10
   6  -2   3  895.71   58.19
   6  -2   3  922.31   58.49
   6  -2   3  933.51   59.69
   6  -2   3  875.81   59.09
  -6   2  -3  898.31   58.29
  -6   2  -3  923.41   58.49
  -6   2  -3  895.31   58.89
   6  -1   3    5.50    3.10
   6  -1   3   -7.40    4.50
  -6   1  -3    7.70    3.00
  -6   1  -3    4.70    4.20
   6   0   3  491.15   34.10
   6   0   3  490.25   33.30
   6   0   3  524.15   33.30
  -6   0  -3  469.85   34.00
  -6   0  -3  559.14   33.10
  -6   0  -3  497.85   33.30
   6   1   3    7.20    3.20
   6   1   3   -0.30    3.40
   6   1   3    9.30    5.00
  -6  -1  -3    1.00    3.40
  -6  -1  -3   -5.50    6.90
  -6  -1  -3    7.70    3.00
   6   2   3   44.60    5.10
   6   2   3   38.40    5.40
   6   2   3   40.80    6.90
   6   2   3   33.50    6.70
  -6  -2  -3   42.00    6.60
  -6  -2  -3   44.00    5.50
  -6  -2  -3   45.60    4.80
   6   3   3    7.20    4.80
   6   3   3    2.80    4.10
   6   3   3    8.00    5.70
   6   3   3    6.90    6.00
  -6  -3  -3   19.20    5.80
  -6  -3  -3   17.60    4.60
  -6  -3  -3   13.30    4.00
   6   4   3   -9.40    4.30
   6   4   3    5.90    5.20
   6   4   3    6.00    6.60
   6   4   3   -1.40    6.40
  -6  -4  -3   -4.20    4.80
  -6  -4  -3    3.20    7.00
  -6  -4  -3   -2.70    5.70
   6   5   3    0.90    5.90
   6   5   3   -0.70    4.90
   6   5   3   10.80    6.30
  -6  -5  -3    4.30    4.90
  -6  -5  -3    6.20    5.90
  -6  -5  -3   -0.40    6.60
   6   6   3   26.70    8.10
   6   6   3   31.60    6.00
   6   6   3   43.80    7.90
   6   6   3   33.50    8.20
  -6  -6  -3   40.00    9.40
  -6  -6  -3   29.40    6.20
  -6  -6  -3   23.80    8.50
   6   7   3   45.20    9.90
   6   7   3   45.50    9.40
   6   7   3   81.29    8.20
   6   7   3   86.89   10.50
  -6  -7  -3   66.89   10.40
  -6  -7  -3   63.09    8.20
  -6  -7  -3   72.79   10.10
  -6  -7  -3   53.29   12.20
   6   8   3   15.70    6.00
   6   8   3    7.50    8.70
   6   8   3   12.30    8.70
  -6  -8  -3   16.80    6.40
   6   9   3   15.20    6.60
   6   9   3    5.50    9.10
   6   9   3   12.60    9.90
  -6  -9  -3    5.50    6.40
  -6  -9  -3    8.00   12.80
   7 -16   3   20.50    8.50
   7 -16   3   31.80    8.80
  -7  16  -3   54.69    8.80
   7 -15   3    7.50    7.50
   7 -15   3   14.30    7.10
   7 -15   3    0.90    6.80
  -7  15  -3   10.80    6.70
   7 -14   3   21.60    7.80
   7 -14   3   20.20    6.90
   7 -14   3    6.10   12.50
   7 -14   3   25.30    7.10
  -7  14  -3   33.80    7.50
   7 -13   3   49.20    9.00
   7 -13   3   33.50   12.30
   7 -13   3   51.79    8.00
   7 -13   3   49.99    7.90
  -7  13  -3   58.89    8.30
  -7  13  -3   36.40    9.00
   7 -12   3   22.80    7.30
   7 -12   3   22.10    6.40
   7 -12   3   33.50    6.80
   7 -12   3   33.00   10.40
  -7  12  -3   20.30    7.00
  -7  12  -3   26.20    6.60
   7 -11   3  210.28   16.70
   7 -11   3  201.28   18.70
   7 -11   3  191.68   17.40
   7 -11   3  217.48   16.50
  -7  11  -3  214.08   16.50
  -7  11  -3  196.28   18.30
  -7  11  -3  186.98   17.10
   7 -10   3  468.25   31.50
   7 -10   3  463.35   32.40
   7 -10   3  472.45   32.70
   7 -10   3  454.35   31.60
  -7  10  -3  460.15   31.40
  -7  10  -3  436.86   32.10
  -7  10  -3  446.16   31.30
   7  -9   3  185.58   16.30
   7  -9   3  184.78   14.90
   7  -9   3  202.18   15.90
   7  -9   3  194.78   14.70
  -7   9  -3  197.08   14.70
  -7   9  -3  178.18   14.70
   7  -8   3  265.67   20.70
   7  -8   3  309.37   20.00
   7  -8   3  268.77   20.10
   7  -8   3  299.67   21.10
  -7   8  -3  274.87   20.00
  -7   8  -3  282.17   19.90
   7  -7   3   32.80    4.50
   7  -7   3   30.40    4.70
   7  -7   3   37.70    6.20
  -7   7  -3   28.10    4.70
  -7   7  -3   28.20    4.80
   7  -6   3    1.30    3.30
   7  -6   3    2.80    4.40
   7  -6   3    0.00    2.70
  -7   6  -3    5.70    3.00
  -7   6  -3    1.90    4.30
   7  -5   3   69.49    6.20
   7  -5   3   68.19    7.00
  -7   5  -3   67.59    6.20
   7  -4   3  461.75   30.90
   7  -4   3  471.35   30.40
   7  -3   3    5.50    2.10
   7  -3   3    6.00    4.00
   7  -3   3   -0.40    3.00
   7  -3   3    8.60    6.70
  -7   3  -3    5.80    2.50
  -7   3  -3    3.80    3.90
   7  -2   3 2261.87  144.99
   7  -2   3 2209.38  145.59
   7  -2   3 2233.48  145.19
   7  -2   3 2354.26  146.09
  -7   2  -3 2376.86  145.29
  -7   2  -3 2229.68  145.69
  -7   2  -3 2219.78  145.09
   7  -1   3   63.69    7.10
   7  -1   3   57.29    6.10
  -7   1  -3   60.59    6.20
  -7   1  -3   57.09    6.00
  -7   1  -3   57.49    6.90
   7   0   3   29.00    6.00
   7   0   3   32.30    4.20
   7   0   3   21.50    4.00
  -7   0  -3   33.30    4.30
  -7   0  -3   34.70    3.90
   7   1   3   15.70    5.80
   7   1   3   14.30    4.10
   7   1   3   12.00    3.80
  -7  -1  -3   16.40    3.50
  -7  -1  -3    8.70    5.40
  -7  -1  -3   12.70    3.80
   7   2   3   -2.30    5.50
   7   2   3    8.40    5.90
   7   2   3    1.20    4.30
   7   2   3   -0.50    3.90
  -7  -2  -3    0.10    3.40
  -7  -2  -3    5.80    4.00
  -7  -2  -3    3.10    5.60
   7   3   3   14.50    6.80
   7   3   3   20.10    4.90
   7   3   3   15.00    5.70
   7   3   3   15.80    6.70
  -7  -3  -3   11.50    5.10
  -7  -3  -3   13.70    4.40
  -7  -3  -3   27.00    6.80
   7   4   3   13.00    6.20
   7   4   3   10.40    4.90
   7   4   3    7.70    6.90
  -7  -4  -3   10.40    4.90
  -7  -4  -3   20.30    5.90
   7   5   3   41.60   14.20
   7   5   3   42.00    8.60
   7   5   3   20.70    5.80
   7   5   3   36.30    7.40
  -7  -5  -3   27.10    5.90
   7   6   3   -8.00    7.00
   7   6   3   -8.40    7.00
   7   6   3    2.60    7.10
   7   6   3    1.70    5.30
  -7  -6  -3    1.10    7.40
  -7  -6  -3    3.10    6.90
  -7  -6  -3    0.90    5.40
   7   7   3   17.70    8.10
   7   7   3   10.30    8.40
   7   7   3    2.30    5.70
  -7  -7  -3    0.40    5.70
   7   8   3   -9.80    8.50
   7   8   3   -8.90    5.80
   7   8   3    9.90    9.30
  -7  -8  -3    5.00    6.00
   8 -16   3   41.50    9.30
   8 -16   3   54.29   14.10
  -8  16  -3   46.60    8.60
   8 -15   3   85.49   12.00
   8 -15   3   93.69   11.10
   8 -15   3   91.99   11.40
  -8  15  -3  108.89   11.80
   8 -14   3    7.00    6.20
   8 -14   3   -7.30   12.30
   8 -14   3    9.90    7.30
   8 -14   3    2.30    6.10
  -8  14  -3    7.70    6.30
   8 -13   3    8.90    6.10
   8 -13   3   -3.30    6.40
   8 -13   3    5.80   11.50
   8 -13   3    0.60    5.80
  -8  13  -3    0.30    7.00
  -8  13  -3    6.90    6.30
   8 -12   3   38.50    8.40
   8 -12   3   48.20    7.60
   8 -12   3   41.60    7.10
  -8  12  -3   52.69    8.00
   8 -11   3   -1.00    4.70
   8 -11   3    1.10    5.20
   8 -11   3   14.10    8.50
   8 -11   3   -1.90    6.20
  -8  11  -3   -4.60    5.00
  -8  11  -3    2.80    5.20
   8 -10   3  264.87   20.30
   8 -10   3  316.37   22.80
   8 -10   3  257.17   19.00
   8 -10   3  270.97   19.40
  -8  10  -3  228.18   18.90
  -8  10  -3  239.48   19.00
   8  -9   3  261.77   19.20
   8  -9   3  281.17   18.90
   8  -9   3  224.68   20.10
   8  -9   3  278.27   20.40
  -8   9  -3  267.77   19.00
  -8   9  -3  251.57   18.70
   8  -8   3   70.69    9.20
   8  -8   3   78.69    8.00
   8  -8   3   81.29    8.00
  -8   8  -3   84.39    8.10
   8  -7   3    7.50    5.20
   8  -7   3    6.20    3.80
   8  -7   3   10.70    3.40
  -8   7  -3    7.80    3.50
   8  -6   3   51.89    5.40
[truncated: 1,010,800 more chars]
