# Supplementary material for: Triple energy transfer-enabled dearomative cycloaddition/rearrangement cascade of bicyclic azaarenes to structurally complex products
Source: Nat Catal. 2026 Jul 9;9(7):750–60. doi: 10.1038/s41929-026-01566-z (PMC13395622; doi:10.1038/s41929-026-01566-z)
Supplement: Supplementary file 9 — Cif file for structure 5ao. [file 41929_2026_1566_MOESM9_ESM.cif]

#==============================================================================

# 1. SUBMISSION DETAILS

data_global

_publ_contact_author
;
        Constantin G. Daniliuc
        Organisch-Chemisches Institut 
        Universit\"at M\"unster
        48149 M\"unster
        Germany
;
_publ_contact_author_phone        '049 251 83-36522'
_publ_contact_author_fax          '049 251 83-39772'
_publ_contact_author_email        'constantin.daniliuc@uni-muenster.de' 
_publ_requested_journal           '.'

#==============================================================================

# 3. TITLE AND AUTHOR LIST

_publ_section_title
;
Triple Energy Transfer-Enabled Cascade Dearomative Cycloaddition of Bicyclic 
Azaarenes
;

loop_
 _publ_author_name
 _publ_author_address
     'Chahar, Preeti'
;     Organisch-Chemisches Institut
      Universit\"at M\"unster
      Corrensstrasse 36
      48149 M\"unster
      Germany
;     
     'Kundu, Utpal'
;     Organisch-Chemisches Institut
      Universit\"at M\"unster
      Corrensstrasse 36
      48149 M\"unster
      Germany
;     
     'Dutta, Subhabrata'
;     Organisch-Chemisches Institut
      Universit\"at M\"unster
      Corrensstrasse 36
      48149 M\"unster
      Germany
;     
     'H\"olter, Niklas'
;     Organisch-Chemisches Institut
      Universit\"at M\"unster
      Corrensstrasse 36
      48149 M\"unster
      Germany
;     
     'Boser, Florian'
;     Organisch-Chemisches Institut
      Universit\"at M\"unster
      Corrensstrasse 36
      48149 M\"unster
      Germany
;     
     'Hugel, Fabian'
;     Organisch-Chemisches Institut
      Universit\"at M\"unster
      Corrensstrasse 36
      48149 M\"unster
      Germany
;     
     'Stadtmann, Luca'
;     Organisch-Chemisches Institut
      Universit\"at M\"unster
      Corrensstrasse 36
      48149 M\"unster
      Germany
;     
     'Daniliuc, Constantin G.'
;     Organisch-Chemisches Institut
      Universit\"at M\"unster
      Corrensstrasse 36
      48149 M\"unster
      Germany
;     
     'Glorius, Frank'
;     Organisch-Chemisches Institut
      Universit\"at M\"unster
      Corrensstrasse 36
      48149 M\"unster
      Germany
;     


#=============================================================================
#  cif data for "glo10846" (compound 5ao)
#============================================================================= 

data_glo10846_5ao

_audit_creation_method
;
FinalCif 2024.9-0 by Daniel Kratzert, Freiburg 2025, 
https://dkratzert.de/finalcif.html
;
_publ_section_references          ?
_shelx_SHELXL_version_number      '2019/3'
_chemical_name_systematic         ?
_chemical_name_common             ?
_chemical_formula_sum             'C26 H24 Cl F3 N2 O2'
_chemical_formula_moiety          'C26 H24 F3 N2 O2, Cl'
_chemical_formula_weight          488.92
_chemical_melting_point           ?
_chemical_absolute_configuration  ad
_space_group_crystal_system       orthorhombic
_space_group_IT_number            19
_space_group_name_H-M_alt         'P 21 21 21'
_space_group_name_Hall            'P 2ac 2ab'
_shelx_space_group_comment
;
The symmetry employed for this shelxl refinement is uniquely defined
by the following loop, which should always be used as a source of
symmetry information in preference to the above space-group names.
They are only intended as comments.
;

loop_
_space_group_symop_operation_xyz
'x, y, z'
'-x+1/2, -y, z+1/2'
'-x, y+1/2, -z+1/2'
'x+1/2, -y+1/2, -z'

_cell_length_a                    8.8611(7)
_cell_length_b                    14.1211(9)
_cell_length_c                    17.7054(13)
_cell_angle_alpha                 90
_cell_angle_beta                  90
_cell_angle_gamma                 90
_cell_volume                      2215.5(3)
_cell_formula_units_Z             4
_cell_measurement_temperature     100(2)
_cell_measurement_reflns_used     6204
_cell_measurement_theta_min       2.3006
_cell_measurement_theta_max       26.8103
_cell_measurement_wavelength      0.71073
_exptl_crystal_description        plate
_exptl_crystal_colour             colourless
_exptl_crystal_recrystallization_method 'The crystals were crystallised from DCM and pentane.'
_exptl_crystal_density_meas       ?
_exptl_crystal_density_method     ?
_exptl_crystal_density_diffrn     1.466
_exptl_crystal_F_000              1016
_exptl_crystal_size_max           0.299
_exptl_crystal_size_mid           0.285
_exptl_crystal_size_min           0.044
_exptl_absorpt_coefficient_mu     0.226
_exptl_absorpt_correction_type    Multi-Scan
_exptl_absorpt_correction_T_min   0.936
_exptl_absorpt_correction_T_max   0.99
_exptl_absorpt_process_details
;Krause, L., Herbst-Irmer, R., Sheldrick, G. M., Stalke, D. (2015).
"Comparison of silver and molybdenum microfocus X-ray sources for single-crystal
 structure determination"
J. Appl. Cryst. 48, 3-10.
doi:10.1107/S1600576714022985
;
_exptl_absorpt_special_details    ?
_exptl_bruker_absorpt_correction_T_ratio 0.7611
_shelx_estimated_absorpt_T_min    0.936
_shelx_estimated_absorpt_T_max    0.990
_exptl_transmission_factor_min    ?
_exptl_transmission_factor_max    ?
_exptl_special_details            ?
_diffrn_ambient_temperature       100(2)
_diffrn_radiation_type            'Mo K\a'
_diffrn_radiation_wavelength      0.71073
_diffrn_radiation_monochromator   'multilayer mirror'
_diffrn_radiation_probe           x-ray
_diffrn_source                    'microfocus sealed tube'
_diffrn_source_type               'INCOATEC I\mS 1.0'
_diffrn_source_target             Mo
_diffrn_source_voltage            50
_diffrn_source_current            1.0
_diffrn_detector                  CPAD
_diffrn_detector_type             'Bruker PHOTON III'
_diffrn_detector_area_resol_mean  7.391
_diffrn_measurement_device        'KAPPA diffractometer'
_diffrn_measurement_device_type   'Bruker D8 VENTURE'
_diffrn_measurement_method        '\w and \f scans'
_diffrn_measurement_specimen_support 'MiTeGen micromount'
_diffrn_measurement_details
;<Phi   scan: start=   0.0; len= 180.0; end= 180.0 at [Counterclockwise Eulerian 
angles: dx= 41.00 mm theta=   0.000 deg omega= 360.000 deg chi=  54.740 deg] 
measure for 3.0 seconds; frame angle 1.00 degrees, wavelength=0.71073>
<Phi   scan: start= 180.0; len= 180.0; end= 360.0 at [Counterclockwise Eulerian 
angles: dx= 41.00 mm theta=   0.000 deg omega= 360.000 deg chi=  54.740 deg] 
measure for 3.0 seconds; frame angle 1.00 degrees, wavelength=0.71073>
<Omega scan: start=   3.7; len= 107.2; end= 110.9 at [Counterclockwise Eulerian 
angles: dx= 41.00 mm theta=   2.709 deg phi=   0.000 deg chi= -44.500 deg] 
measure for 20.0 seconds; frame angle 0.80 degrees, wavelength=0.71073>
<Phi   scan: start= 280.5; len= 142.4; end= 422.9 at [Counterclockwise Eulerian 
angles: dx= 41.00 mm theta=   2.709 deg omega=   2.744 deg chi= -44.500 deg] 
measure for 20.0 seconds; frame angle 0.80 degrees, wavelength=0.71073>
<Omega scan: start=   3.7; len= 107.2; end= 110.9 at [Counterclockwise Eulerian 
angles: dx= 41.00 mm theta=   2.709 deg phi=  72.000 deg chi= -44.500 deg] 
measure for 20.0 seconds; frame angle 0.80 degrees, wavelength=0.71073>
;
_diffrn_measurement_bruker_total_exposure_time 10000.0
_diffrn_reflns_number             29999
_diffrn_reflns_av_unetI/netI      0.0532
_diffrn_reflns_av_R_equivalents   0.0802
_diffrn_reflns_theta_min          2.57
_diffrn_reflns_theta_max          27.517
_diffrn_reflns_theta_full         25.242
_diffrn_reflns_limit_h_min        -11
_diffrn_reflns_limit_h_max        11
_diffrn_reflns_limit_k_min        -18
_diffrn_reflns_limit_k_max        17
_diffrn_reflns_limit_l_min        -23
_diffrn_reflns_limit_l_max        22
_diffrn_reflns_reduction_process  narrow-frame
_diffrn_measured_fraction_theta_max 0.998
_diffrn_measured_fraction_theta_full 0.999
_diffrn_reflns_Laue_measured_fraction_max 0.998
_diffrn_reflns_Laue_measured_fraction_full 0.999
_diffrn_reflns_point_group_measured_fraction_max 0.998
_diffrn_reflns_point_group_measured_fraction_full 1.000
_diffrn_reflns_bruker_av_norm_I   234.297
_diffrn_reflns_bruker_number_gt   25712
_reflns_number_total              5106
_reflns_number_gt                 4293
_reflns_threshold_expression      'I > 2\s(I)'
_reflns_Friedel_coverage          0.765
_reflns_Friedel_fraction_max      0.998
_reflns_Friedel_fraction_full     1.000
_reflns_special_details
;
 Reflections were merged by SHELXL according to the crystal
 class for the calculation of statistics and refinement.
 
 _reflns_Friedel_fraction is defined as the number of unique
 Friedel pairs measured divided by the number that would be
 possible theoretically, ignoring centric projections and
 systematic absences.
;
_computing_data_collection        'Bruker Instrument Service v6.2.12'
_computing_cell_refinement        'SAINT V8.41 (Bruker AXS LLC)'
_computing_data_reduction         'SAINT V8.41 (Bruker AXS LLC)'
_computing_structure_solution     'SHELXT 2018/2 (Sheldrick, 2018)'
_computing_structure_refinement   'SHELXL-2019/2 (Sheldrick, 2019)'
_computing_molecular_graphics     'shelXle (C.B. Huebschle, rev 1503)'
_computing_publication_material   ?
_computing_bruker_data_scaling    'SADABS-2016/2 - Bruker AXS area detector scaling and absorption correction'
_refine_special_details
;The hydrogen at N1 atom was refined freely but with N-H distance restraint 
(DFIX).
;
_refine_ls_structure_factor_coef  Fsqd
_refine_ls_matrix_type            full
_refine_ls_weighting_scheme       calc
_refine_ls_weighting_details      'w=1/[\s^2^(Fo^2^)+(0.0440P)^2^+0.6423P] where P=(Fo^2^+2Fc^2^)/3'
_atom_sites_solution_primary      'Intrinsic Phasing'
_atom_sites_solution_secondary    ?
_atom_sites_solution_hydrogens    mixed
_refine_ls_hydrogen_treatment     mixed
_refine_ls_number_reflns          5106
_refine_ls_number_parameters      313
_refine_ls_number_restraints      1
_refine_ls_R_factor_all           0.0545
_refine_ls_R_factor_gt            0.0413
_refine_ls_wR_factor_ref          0.1012
_refine_ls_wR_factor_gt           0.0936
_refine_ls_goodness_of_fit_ref    1.027
_refine_ls_restrained_S_all       1.027
_refine_ls_shift/su_max           0.000
_refine_ls_shift/su_mean          0.000
_refine_diff_density_max          0.237
_refine_diff_density_min          -0.416
_refine_diff_density_rms          0.053
_refine_ls_extinction_method      none
_refine_ls_extinction_coef        .
_refine_ls_abs_structure_Flack    -0.06(4)
_refine_ls_abs_structure_details
;
 Flack x determined using 1676 quotients [(I+)-(I-)]/[(I+)+(I-)]
 (Parsons, Flack and Wagner, Acta Cryst. B69 (2013) 249-259).
;

loop_
_atom_type_symbol
_atom_type_description
_atom_type_scat_dispersion_real
_atom_type_scat_dispersion_imag
_atom_type_scat_source
'C'  'C'  0.0033 0.0016 'International Tables Vol C Tables 4.2.6.8 and 6.1.1.4'
'H'  'H'  0.0000 0.0000 'International Tables Vol C Tables 4.2.6.8 and 6.1.1.4'
'Cl' 'Cl' 0.1484 0.1585 'International Tables Vol C Tables 4.2.6.8 and 6.1.1.4'
'F'  'F'  0.0171 0.0103 'International Tables Vol C Tables 4.2.6.8 and 6.1.1.4'
'N'  'N'  0.0061 0.0033 'International Tables Vol C Tables 4.2.6.8 and 6.1.1.4'
'O'  'O'  0.0106 0.0060 'International Tables Vol C Tables 4.2.6.8 and 6.1.1.4'

_geom_details
; All esds (except the esd in the dihedral angle between two l.s. planes)
 are estimated using the full covariance matrix.  The cell esds are taken
 into account individually in the estimation of esds in distances, angles
 and torsion angles; correlations between esds in cell parameters are only
 used when they are defined by crystal symmetry.  An approximate (isotropic)
 treatment of cell esds is used for estimating esds involving l.s. planes.
;
_geom_special_details
;
 All esds (except the esd in the dihedral angle between two l.s. planes)
 are estimated using the full covariance matrix.  The cell esds are taken
 into account individually in the estimation of esds in distances, angles
 and torsion angles; correlations between esds in cell parameters are only
 used when they are defined by crystal symmetry.  An approximate (isotropic)
 treatment of cell esds is used for estimating esds involving l.s. planes.
;

loop_
_bruker_diffrn_runs_axis
_bruker_diffrn_runs_distance
_bruker_diffrn_runs_theta
_bruker_diffrn_runs_omega
_bruker_diffrn_runs_phi
_bruker_diffrn_runs_chi
_bruker_diffrn_runs_width
_bruker_diffrn_runs_images
_bruker_diffrn_runs_time
_bruker_diffrn_runs_wavelength
_bruker_diffrn_runs_voltage
_bruker_diffrn_runs_current
_bruker_diffrn_runs_temperature
Phi   41.0 0.0   0.0             0.0     54.74 1.0 180 3.0  0.71073 50.0 1.0 99.99999999999997
Phi   41.0 0.0   0.0             180.0   54.74 1.0 180 3.0  0.71073 50.0 1.0 99.99999999999997
Omega 41.0 2.709 3.7139999999999995 0.0     -44.5 0.8 134 20.0 0.71073 50.0 1.0 99.99999999999997
Phi   41.0 2.709 2.744181719718265 -79.485 -44.5 0.8 178 20.0 0.71073 50.0 1.0 99.99999999999997
Omega 41.0 2.709 3.7139999999999995 72.0    -44.5 0.8 134 20.0 0.71073 50.0 1.0 99.99999999999997

loop_
_atom_site_label
_atom_site_type_symbol
_atom_site_fract_x
_atom_site_fract_y
_atom_site_fract_z
_atom_site_U_iso_or_equiv
_atom_site_adp_type
_atom_site_occupancy
_atom_site_site_symmetry_order
_atom_site_calc_flag
_atom_site_refinement_flags_posn
_atom_site_refinement_flags_adp
_atom_site_refinement_flags_occupancy
_atom_site_disorder_assembly
_atom_site_disorder_group
Cl1  Cl 0.41339(9) 0.60197(6)  0.23747(5)  0.02815(19) Uani 1 1 d    . . . . .
F1   F  0.8646(2)  0.93636(14) 0.45786(11) 0.0295(5)   Uani 1 1 d    . . . . .
F2   F  1.1008(2)  0.94589(13) 0.48543(12) 0.0308(5)   Uani 1 1 d    . . . . .
F3   F  0.9409(3)  0.90475(14) 0.57066(10) 0.0315(5)   Uani 1 1 d    . . . . .
O1   O  0.6458(3)  0.37151(18) 0.18508(13) 0.0276(5)   Uani 1 1 d    . . . . .
O2   O  0.4393(2)  0.36034(15) 0.25879(12) 0.0236(5)   Uani 1 1 d    . . . . .
N1   N  0.7406(3)  0.56032(19) 0.21638(15) 0.0217(6)   Uani 1 1 d    D . . . .
H1   H  0.646(3)   0.566(3)    0.2212(19)  0.021(9)    Uiso 1 1 d    D . . . .
N2   N  0.5293(3)  0.3290(2)   0.44205(17) 0.0311(7)   Uani 1 1 d    . . . . .
C1   C  0.7967(4)  0.5981(2)   0.15268(17) 0.0216(6)   Uani 1 1 d    . . . . .
C2   C  0.9494(4)  0.5910(2)   0.13891(18) 0.0233(7)   Uani 1 1 d    . . . . .
H2   H  0.991020   0.616109    0.093704    0.028       Uiso 1 1 calc R U . . .
C3   C  1.0419(4)  0.5469(2)   0.19149(17) 0.0206(6)   Uani 1 1 d    . . . . .
H3   H  1.147502   0.543441    0.182639    0.025       Uiso 1 1 calc R U . . .
C4   C  0.9813(3)  0.5074(2)   0.25748(18) 0.0198(6)   Uani 1 1 d    . . . . .
C5   C  1.0790(4)  0.4754(2)   0.32159(17) 0.0199(6)   Uani 1 1 d    . . . . .
H5   H  1.183183   0.501320    0.315101    0.024       Uiso 1 1 calc R U . . .
C6   C  1.0169(3)  0.5039(2)   0.40018(17) 0.0198(6)   Uani 1 1 d    . . . . .
C7   C  0.8653(4)  0.4488(2)   0.39967(18) 0.0208(6)   Uani 1 1 d    . . . . .
H7   H  0.817034   0.448785    0.450733    0.025       Uiso 1 1 calc R U . . .
C8   C  0.7491(4)  0.4739(2)   0.33665(18) 0.0212(6)   Uani 1 1 d    . . . . .
H8   H  0.670294   0.518317    0.356154    0.025       Uiso 1 1 calc R U . . .
C9   C  0.8256(3)  0.5142(2)   0.26839(17) 0.0187(6)   Uani 1 1 d    . . . . .
C10  C  0.6884(4)  0.6479(3)   0.10123(19) 0.0285(7)   Uani 1 1 d    . . . . .
H10A H  0.742352   0.670842    0.056513    0.043       Uiso 1 1 calc R U . . .
H10B H  0.643054   0.701697    0.127888    0.043       Uiso 1 1 calc R U . . .
H10C H  0.608825   0.603840    0.085638    0.043       Uiso 1 1 calc R U . . .
C11  C  1.1287(4)  0.4287(2)   0.43250(18) 0.0232(7)   Uani 1 1 d    . . . . .
H11A H  1.235074   0.449878    0.435552    0.028       Uiso 1 1 calc R U . . .
H11B H  1.095207   0.397852    0.479816    0.028       Uiso 1 1 calc R U . . .
C12  C  1.0874(4)  0.3742(2)   0.35902(17) 0.0227(6)   Uani 1 1 d    . . . . .
H12  H  1.157645   0.325238    0.338320    0.027       Uiso 1 1 calc R U . . .
C13  C  0.9232(4)  0.3480(2)   0.37779(17) 0.0212(6)   Uani 1 1 d    . . . . .
H13  H  0.919571   0.304865    0.422527    0.025       Uiso 1 1 calc R U . . .
C14  C  0.8218(4)  0.3104(2)   0.31462(19) 0.0230(7)   Uani 1 1 d    . . . . .
H14A H  0.796393   0.242939    0.323057    0.028       Uiso 1 1 calc R U . . .
H14B H  0.871536   0.316884    0.264815    0.028       Uiso 1 1 calc R U . . .
C15  C  0.6790(4)  0.3732(2)   0.31919(17) 0.0214(7)   Uani 1 1 d    . . . . .
C16  C  0.5887(4)  0.3468(2)   0.38639(18) 0.0237(7)   Uani 1 1 d    . . . . .
C17  C  0.5859(4)  0.3676(2)   0.24624(17) 0.0222(6)   Uani 1 1 d    . . . . .
C18  C  0.3433(4)  0.3573(2)   0.19090(18) 0.0248(7)   Uani 1 1 d    . . . . .
H18A H  0.395749   0.388933    0.148442    0.030       Uiso 1 1 calc R U . . .
H18B H  0.248060   0.391898    0.200685    0.030       Uiso 1 1 calc R U . . .
C19  C  0.3087(4)  0.2570(2)   0.1700(2)   0.0283(7)   Uani 1 1 d    . . . . .
H19A H  0.258975   0.255484    0.120593    0.042       Uiso 1 1 calc R U . . .
H19B H  0.241720   0.229211    0.208092    0.042       Uiso 1 1 calc R U . . .
H19C H  0.402704   0.220563    0.167707    0.042       Uiso 1 1 calc R U . . .
C21  C  1.0133(3)  0.6051(2)   0.42651(17) 0.0200(6)   Uani 1 1 d    . . . . .
C22  C  1.0787(4)  0.6775(2)   0.38388(17) 0.0221(6)   Uani 1 1 d    . . . . .
H22  H  1.130064   0.662728    0.338274    0.027       Uiso 1 1 calc R U . . .
C23  C  1.0691(4)  0.7709(2)   0.40782(18) 0.0234(7)   Uani 1 1 d    . . . . .
H23  H  1.112727   0.819959    0.378280    0.028       Uiso 1 1 calc R U . . .
C24  C  0.9956(4)  0.7928(2)   0.47504(17) 0.0205(7)   Uani 1 1 d    . . . . .
C25  C  0.9344(4)  0.7208(2)   0.51937(17) 0.0222(6)   Uani 1 1 d    . . . . .
H25  H  0.887144   0.735223    0.566138    0.027       Uiso 1 1 calc R U . . .
C26  C  0.9432(4)  0.6278(2)   0.49443(18) 0.0233(7)   Uani 1 1 d    . . . . .
H26  H  0.900631   0.578760    0.524311    0.028       Uiso 1 1 calc R U . . .
C27  C  0.9757(4)  0.8937(2)   0.49765(18) 0.0230(6)   Uani 1 1 d    . . . . .

loop_
_atom_site_aniso_label
_atom_site_aniso_U_11
_atom_site_aniso_U_22
_atom_site_aniso_U_33
_atom_site_aniso_U_23
_atom_site_aniso_U_13
_atom_site_aniso_U_12
Cl1 0.0195(4)  0.0282(4)  0.0368(4)  0.0001(3)   -0.0017(3)  -0.0001(3)
F1  0.0298(11) 0.0265(10) 0.0323(10) 0.0015(8)   -0.0042(9)  0.0065(8)
F2  0.0277(11) 0.0204(9)  0.0444(12) -0.0019(8)  0.0005(9)   -0.0050(9)
F3  0.0447(13) 0.0250(10) 0.0248(10) -0.0032(8)  0.0029(9)   0.0016(9)
O1  0.0236(12) 0.0349(14) 0.0245(12) -0.0057(10) 0.0001(10)  -0.0043(10)
O2  0.0189(11) 0.0267(11) 0.0252(11) -0.0014(9)  -0.0014(9)  0.0005(9)
N1  0.0167(14) 0.0208(13) 0.0276(14) -0.0015(11) -0.0025(11) 0.0017(12)
N2  0.0289(16) 0.0348(17) 0.0296(16) -0.0034(12) 0.0008(13)  -0.0082(13)
C1  0.0244(16) 0.0178(14) 0.0226(16) -0.0022(12) -0.0026(13) 0.0012(13)
C2  0.0260(18) 0.0201(15) 0.0240(15) -0.0018(12) 0.0007(13)  -0.0010(13)
C3  0.0186(16) 0.0176(15) 0.0255(16) -0.0022(12) 0.0010(12)  0.0006(12)
C4  0.0191(15) 0.0163(14) 0.0240(15) -0.0033(12) 0.0003(12)  0.0011(11)
C5  0.0163(14) 0.0198(14) 0.0236(15) -0.0007(11) 0.0002(13)  -0.0016(13)
C6  0.0166(15) 0.0206(16) 0.0222(15) -0.0011(12) -0.0010(12) 0.0004(12)
C7  0.0204(15) 0.0198(15) 0.0221(15) -0.0016(12) -0.0005(13) 0.0004(12)
C8  0.0165(15) 0.0228(15) 0.0242(15) -0.0020(12) 0.0023(13)  -0.0001(12)
C9  0.0180(15) 0.0169(14) 0.0210(14) -0.0018(11) -0.0023(12) 0.0002(11)
C10 0.0280(18) 0.0306(19) 0.0270(17) 0.0016(14)  -0.0024(15) 0.0049(15)
C11 0.0198(16) 0.0237(16) 0.0262(16) 0.0013(12)  -0.0019(13) 0.0005(13)
C12 0.0209(15) 0.0213(15) 0.0259(16) -0.0003(11) -0.0020(13) 0.0022(13)
C13 0.0211(16) 0.0194(15) 0.0231(15) 0.0000(11)  -0.0006(13) 0.0015(13)
C14 0.0211(16) 0.0200(16) 0.0278(16) -0.0026(12) -0.0004(13) -0.0018(12)
C15 0.0188(15) 0.0229(16) 0.0225(16) -0.0033(12) 0.0010(12)  -0.0026(12)
C16 0.0201(15) 0.0252(16) 0.0259(16) -0.0037(12) -0.0017(14) -0.0040(14)
C17 0.0198(14) 0.0199(14) 0.0268(17) -0.0035(12) 0.0003(13)  -0.0022(13)
C18 0.0208(16) 0.0263(17) 0.0275(17) 0.0001(13)  -0.0055(13) 0.0012(13)
C19 0.0278(18) 0.0271(18) 0.0298(18) 0.0001(14)  -0.0088(15) 0.0013(14)
C21 0.0169(15) 0.0222(15) 0.0210(15) 0.0002(12)  -0.0027(12) -0.0009(13)
C22 0.0215(16) 0.0244(16) 0.0204(15) -0.0006(11) 0.0012(14)  -0.0009(14)
C23 0.0245(17) 0.0221(15) 0.0236(15) 0.0020(12)  0.0001(13)  -0.0034(14)
C24 0.0180(16) 0.0208(16) 0.0228(16) -0.0011(12) -0.0017(12) -0.0028(12)
C25 0.0212(16) 0.0230(15) 0.0223(15) 0.0008(12)  0.0001(13)  -0.0014(13)
C26 0.0243(17) 0.0214(16) 0.0243(16) 0.0020(12)  0.0013(13)  -0.0027(13)
C27 0.0214(15) 0.0225(15) 0.0251(16) 0.0011(13)  -0.0009(13) -0.0007(13)

loop_
_geom_bond_atom_site_label_1
_geom_bond_atom_site_label_2
_geom_bond_distance
_geom_bond_site_symmetry_2
_geom_bond_publ_flag
F1  C27  1.352(4) . ?
F2  C27  1.348(4) . ?
F3  C27  1.338(4) . ?
O1  C17  1.207(4) . ?
O2  C17  1.322(4) . ?
O2  C18  1.473(4) . ?
N1  C1   1.343(4) . ?
N1  C9   1.356(4) . ?
N1  H1   0.85(2)  . ?
N2  C16  1.145(4) . ?
C1  C2   1.379(5) . ?
C1  C10  1.499(4) . ?
C2  C3   1.388(4) . ?
C2  H2   0.9500   . ?
C3  C4   1.402(4) . ?
C3  H3   0.9500   . ?
C4  C9   1.397(4) . ?
C4  C5   1.497(4) . ?
C5  C6   1.549(4) . ?
C5  C12  1.577(4) . ?
C5  H5   1.0000   . ?
C6  C21  1.504(4) . ?
C6  C7   1.552(4) . ?
C6  C11  1.561(4) . ?
C7  C8   1.559(4) . ?
C7  C13  1.561(4) . ?
C7  H7   1.0000   . ?
C8  C9   1.498(4) . ?
C8  C15  1.582(4) . ?
C8  H8   1.0000   . ?
C10 H10A 0.9800   . ?
C10 H10B 0.9800   . ?
C10 H10C 0.9800   . ?
C11 C12  1.556(4) . ?
C11 H11A 0.9900   . ?
C11 H11B 0.9900   . ?
C12 C13  1.537(5) . ?
C12 H12  1.0000   . ?
C13 C14  1.530(4) . ?
C13 H13  1.0000   . ?
C14 C15  1.548(4) . ?
C14 H14A 0.9900   . ?
C14 H14B 0.9900   . ?
C15 C16  1.481(5) . ?
C15 C17  1.534(4) . ?
C18 C19  1.496(5) . ?
C18 H18A 0.9900   . ?
C18 H18B 0.9900   . ?
C19 H19A 0.9800   . ?
C19 H19B 0.9800   . ?
C19 H19C 0.9800   . ?
C21 C26  1.391(4) . ?
C21 C22  1.397(4) . ?
C22 C23  1.388(4) . ?
C22 H22  0.9500   . ?
C23 C24  1.392(4) . ?
C23 H23  0.9500   . ?
C24 C25  1.395(4) . ?
C24 C27  1.490(5) . ?
C25 C26  1.387(4) . ?
C25 H25  0.9500   . ?
C26 H26  0.9500   . ?

loop_
_geom_angle_atom_site_label_1
_geom_angle_atom_site_label_2
_geom_angle_atom_site_label_3
_geom_angle
_geom_angle_site_symmetry_1
_geom_angle_site_symmetry_3
_geom_angle_publ_flag
C17  O2  C18  115.6(2) . . ?
C1   N1  C9   123.8(3) . . ?
C1   N1  H1   115(2)   . . ?
C9   N1  H1   122(2)   . . ?
N1   C1  C2   118.9(3) . . ?
N1   C1  C10  117.4(3) . . ?
C2   C1  C10  123.7(3) . . ?
C1   C2  C3   119.6(3) . . ?
C1   C2  H2   120.2    . . ?
C3   C2  H2   120.2    . . ?
C2   C3  C4   120.8(3) . . ?
C2   C3  H3   119.6    . . ?
C4   C3  H3   119.6    . . ?
C9   C4  C3   117.8(3) . . ?
C9   C4  C5   119.1(3) . . ?
C3   C4  C5   122.1(3) . . ?
C4   C5  C6   113.4(3) . . ?
C4   C5  C12  128.3(3) . . ?
C6   C5  C12  82.8(2)  . . ?
C4   C5  H5   109.6    . . ?
C6   C5  H5   109.6    . . ?
C12  C5  H5   109.6    . . ?
C21  C6  C5   122.2(3) . . ?
C21  C6  C7   117.4(3) . . ?
C5   C6  C7   99.9(2)  . . ?
C21  C6  C11  123.1(3) . . ?
C5   C6  C11  85.8(2)  . . ?
C7   C6  C11  102.2(2) . . ?
C6   C7  C8   117.5(3) . . ?
C6   C7  C13  100.0(2) . . ?
C8   C7  C13  104.3(2) . . ?
C6   C7  H7   111.4    . . ?
C8   C7  H7   111.4    . . ?
C13  C7  H7   111.4    . . ?
C9   C8  C7   111.4(3) . . ?
C9   C8  C15  111.2(3) . . ?
C7   C8  C15  101.2(2) . . ?
C9   C8  H8   110.9    . . ?
C7   C8  H8   110.9    . . ?
C15  C8  H8   110.9    . . ?
N1   C9  C4   119.2(3) . . ?
N1   C9  C8   118.6(3) . . ?
C4   C9  C8   122.2(3) . . ?
C1   C10 H10A 109.5    . . ?
C1   C10 H10B 109.5    . . ?
H10A C10 H10B 109.5    . . ?
C1   C10 H10C 109.5    . . ?
H10A C10 H10C 109.5    . . ?
H10B C10 H10C 109.5    . . ?
C12  C11 C6   83.1(2)  . . ?
C12  C11 H11A 114.8    . . ?
C6   C11 H11A 114.8    . . ?
C12  C11 H11B 114.8    . . ?
C6   C11 H11B 114.8    . . ?
H11A C11 H11B 111.9    . . ?
C13  C12 C11  99.3(3)  . . ?
C13  C12 C5   105.3(3) . . ?
C11  C12 C5   85.1(2)  . . ?
C13  C12 H12  120.1    . . ?
C11  C12 H12  120.1    . . ?
C5   C12 H12  120.1    . . ?
C14  C13 C12  118.8(3) . . ?
C14  C13 C7   107.8(3) . . ?
C12  C13 C7   98.4(2)  . . ?
C14  C13 H13  110.4    . . ?
C12  C13 H13  110.4    . . ?
C7   C13 H13  110.4    . . ?
C13  C14 C15  104.1(2) . . ?
C13  C14 H14A 110.9    . . ?
C15  C14 H14A 110.9    . . ?
C13  C14 H14B 110.9    . . ?
C15  C14 H14B 110.9    . . ?
H14A C14 H14B 109.0    . . ?
C16  C15 C17  111.9(3) . . ?
C16  C15 C14  109.8(3) . . ?
C17  C15 C14  111.5(2) . . ?
C16  C15 C8   106.3(2) . . ?
C17  C15 C8   114.9(3) . . ?
C14  C15 C8   101.8(2) . . ?
N2   C16 C15  174.1(3) . . ?
O1   C17 O2   125.9(3) . . ?
O1   C17 C15  121.1(3) . . ?
O2   C17 C15  113.0(3) . . ?
O2   C18 C19  110.3(3) . . ?
O2   C18 H18A 109.6    . . ?
C19  C18 H18A 109.6    . . ?
O2   C18 H18B 109.6    . . ?
C19  C18 H18B 109.6    . . ?
H18A C18 H18B 108.1    . . ?
C18  C19 H19A 109.5    . . ?
C18  C19 H19B 109.5    . . ?
H19A C19 H19B 109.5    . . ?
C18  C19 H19C 109.5    . . ?
H19A C19 H19C 109.5    . . ?
H19B C19 H19C 109.5    . . ?
C26  C21 C22  118.9(3) . . ?
C26  C21 C6   119.8(3) . . ?
C22  C21 C6   121.3(3) . . ?
C23  C22 C21  120.3(3) . . ?
C23  C22 H22  119.8    . . ?
C21  C22 H22  119.8    . . ?
C22  C23 C24  120.1(3) . . ?
C22  C23 H23  120.0    . . ?
C24  C23 H23  120.0    . . ?
C23  C24 C25  120.1(3) . . ?
C23  C24 C27  119.8(3) . . ?
C25  C24 C27  120.0(3) . . ?
C26  C25 C24  119.3(3) . . ?
C26  C25 H25  120.4    . . ?
C24  C25 H25  120.4    . . ?
C25  C26 C21  121.2(3) . . ?
C25  C26 H26  119.4    . . ?
C21  C26 H26  119.4    . . ?
F3   C27 F2   106.3(3) . . ?
F3   C27 F1   106.5(3) . . ?
F2   C27 F1   105.8(2) . . ?
F3   C27 C24  113.5(3) . . ?
F2   C27 C24  112.5(3) . . ?
F1   C27 C24  111.8(3) . . ?

loop_
_geom_torsion_atom_site_label_1
_geom_torsion_atom_site_label_2
_geom_torsion_atom_site_label_3
_geom_torsion_atom_site_label_4
_geom_torsion
_geom_torsion_site_symmetry_1
_geom_torsion_site_symmetry_2
_geom_torsion_site_symmetry_3
_geom_torsion_site_symmetry_4
_geom_torsion_publ_flag
C9  N1  C1  C2  -0.7(5)   . . . . ?
C9  N1  C1  C10 -179.3(3) . . . . ?
N1  C1  C2  C3  -1.3(5)   . . . . ?
C10 C1  C2  C3  177.3(3)  . . . . ?
C1  C2  C3  C4  1.6(5)    . . . . ?
C2  C3  C4  C9  -0.1(5)   . . . . ?
C2  C3  C4  C5  -168.6(3) . . . . ?
C9  C4  C5  C6  -31.1(4)  . . . . ?
C3  C4  C5  C6  137.2(3)  . . . . ?
C9  C4  C5  C12 68.5(4)   . . . . ?
C3  C4  C5  C12 -123.1(4) . . . . ?
C4  C5  C6  C21 -69.2(4)  . . . . ?
C12 C5  C6  C21 162.1(3)  . . . . ?
C4  C5  C6  C7  62.2(3)   . . . . ?
C12 C5  C6  C7  -66.5(2)  . . . . ?
C4  C5  C6  C11 163.9(3)  . . . . ?
C12 C5  C6  C11 35.1(2)   . . . . ?
C21 C6  C7  C8  73.7(3)   . . . . ?
C5  C6  C7  C8  -60.6(3)  . . . . ?
C11 C6  C7  C8  -148.5(3) . . . . ?
C21 C6  C7  C13 -174.3(3) . . . . ?
C5  C6  C7  C13 51.3(3)   . . . . ?
C11 C6  C7  C13 -36.5(3)  . . . . ?
C6  C7  C8  C9  25.5(4)   . . . . ?
C13 C7  C8  C9  -84.1(3)  . . . . ?
C6  C7  C8  C15 143.7(3)  . . . . ?
C13 C7  C8  C15 34.2(3)   . . . . ?
C1  N1  C9  C4  2.2(5)    . . . . ?
C1  N1  C9  C8  -179.1(3) . . . . ?
C3  C4  C9  N1  -1.7(4)   . . . . ?
C5  C4  C9  N1  167.1(3)  . . . . ?
C3  C4  C9  C8  179.6(3)  . . . . ?
C5  C4  C9  C8  -11.6(5)  . . . . ?
C7  C8  C9  N1  -164.4(3) . . . . ?
C15 C8  C9  N1  83.5(3)   . . . . ?
C7  C8  C9  C4  14.3(4)   . . . . ?
C15 C8  C9  C4  -97.8(3)  . . . . ?
C21 C6  C11 C12 -161.8(3) . . . . ?
C5  C6  C11 C12 -35.6(2)  . . . . ?
C7  C6  C11 C12 63.6(3)   . . . . ?
C6  C11 C12 C13 -69.8(2)  . . . . ?
C6  C11 C12 C5  35.0(2)   . . . . ?
C4  C5  C12 C13 -51.3(4)  . . . . ?
C6  C5  C12 C13 63.0(3)   . . . . ?
C4  C5  C12 C11 -149.5(3) . . . . ?
C6  C5  C12 C11 -35.3(2)  . . . . ?
C11 C12 C13 C14 167.4(3)  . . . . ?
C5  C12 C13 C14 80.0(3)   . . . . ?
C11 C12 C13 C7  51.7(3)   . . . . ?
C5  C12 C13 C7  -35.6(3)  . . . . ?
C6  C7  C13 C14 -132.5(3) . . . . ?
C8  C7  C13 C14 -10.6(3)  . . . . ?
C6  C7  C13 C12 -8.6(3)   . . . . ?
C8  C7  C13 C12 113.3(3)  . . . . ?
C12 C13 C14 C15 -128.6(3) . . . . ?
C7  C13 C14 C15 -18.1(3)  . . . . ?
C13 C14 C15 C16 -73.1(3)  . . . . ?
C13 C14 C15 C17 162.3(3)  . . . . ?
C13 C14 C15 C8  39.3(3)   . . . . ?
C9  C8  C15 C16 -172.1(3) . . . . ?
C7  C8  C15 C16 69.5(3)   . . . . ?
C9  C8  C15 C17 -47.7(4)  . . . . ?
C7  C8  C15 C17 -166.1(3) . . . . ?
C9  C8  C15 C14 72.9(3)   . . . . ?
C7  C8  C15 C14 -45.5(3)  . . . . ?
C18 O2  C17 O1  -0.3(4)   . . . . ?
C18 O2  C17 C15 178.4(2)  . . . . ?
C16 C15 C17 O1  -167.8(3) . . . . ?
C14 C15 C17 O1  -44.4(4)  . . . . ?
C8  C15 C17 O1  70.7(4)   . . . . ?
C16 C15 C17 O2  13.4(4)   . . . . ?
C14 C15 C17 O2  136.8(3)  . . . . ?
C8  C15 C17 O2  -108.0(3) . . . . ?
C17 O2  C18 C19 95.6(3)   . . . . ?
C5  C6  C21 C26 173.8(3)  . . . . ?
C7  C6  C21 C26 50.1(4)   . . . . ?
C11 C6  C21 C26 -78.2(4)  . . . . ?
C5  C6  C21 C22 -6.0(5)   . . . . ?
C7  C6  C21 C22 -129.6(3) . . . . ?
C11 C6  C21 C22 102.0(4)  . . . . ?
C26 C21 C22 C23 -2.2(5)   . . . . ?
C6  C21 C22 C23 177.5(3)  . . . . ?
C21 C22 C23 C24 0.8(5)    . . . . ?
C22 C23 C24 C25 1.5(5)    . . . . ?
C22 C23 C24 C27 -175.5(3) . . . . ?
C23 C24 C25 C26 -2.2(5)   . . . . ?
C27 C24 C25 C26 174.8(3)  . . . . ?
C24 C25 C26 C21 0.7(5)    . . . . ?
C22 C21 C26 C25 1.5(5)    . . . . ?
C6  C21 C26 C25 -178.3(3) . . . . ?
C23 C24 C27 F3  -163.3(3) . . . . ?
C25 C24 C27 F3  19.7(4)   . . . . ?
C23 C24 C27 F2  -42.5(4)  . . . . ?
C25 C24 C27 F2  140.5(3)  . . . . ?
C23 C24 C27 F1  76.3(4)   . . . . ?
C25 C24 C27 F1  -100.7(3) . . . . ?

loop_
_geom_hbond_atom_site_label_D
_geom_hbond_atom_site_label_H
_geom_hbond_atom_site_label_A
_geom_hbond_distance_DH
_geom_hbond_distance_HA
_geom_hbond_distance_DA
_geom_hbond_angle_DHA
_geom_hbond_site_symmetry_A
_geom_hbond_publ_flag
N1 H1 Cl1 0.85(2) 2.14(2) 2.982(3) 171(3) . yes

loop_
_exptl_crystal_face_index_h
_exptl_crystal_face_index_k
_exptl_crystal_face_index_l
_exptl_crystal_face_perp_dist
-3 -3 -1 0.145
-2 2  1  0.074
0  -1 0  0.085
0  0  1  0.022
0  0  -1 0.016
3  3  -1 0.106
3  2  0  0.095

_shelx_res_file
;
TITL glo10846.res in P2(1)2(1)2(1)
    glo10846.res
    created by SHELXL-2019/3 at 13:27:51 on 29-Oct-2025
REM Old TITL glo10846 in P2(1)2(1)2(1)
REM SHELXT solution in P2(1)2(1)2(1): R1 0.087, Rweak 0.016, Alpha 0.001
REM <I/s>   0.849 for   25 systematic absences,  Orientation as input
REM Flack x = -0.055 ( 0.042 ) from  1585 Parsons' quotients
REM Formula found by SHELXT:  C26 Cl F3 N2 O2
CELL  0.71073   8.8611  14.1211  17.7054   90.000   90.000   90.000
ZERR    4.000   0.0007   0.0009   0.0013    0.000    0.000    0.000
LATT -1
SYMM 1/2-X, -Y, 1/2+Z
SYMM -X, 1/2+Y, 1/2-Z
SYMM 1/2+X, 1/2-Y, -Z
SFAC C H CL F N O
UNIT 104 96 4 12 8 8
TEMP -173.150
SIZE 0.044 0.285 0.299

ACTA
CONF

L.S. 40
BOND $H

LIST 4

HTAB

HTAB N1 Cl1

OMIT     0   1   1
OMIT     0   0   2

DFIX 0.86 N1 H1

FMAP 2
PLAN 10

WGHT    0.044000    0.642300
FVAR       0.60759
CL1   3    0.413387    0.601974    0.237471    11.00000    0.01949    0.02818 =
         0.03677    0.00006   -0.00167   -0.00012
F1    4    0.864616    0.936365    0.457861    11.00000    0.02980    0.02648 =
         0.03231    0.00149   -0.00421    0.00650
F2    4    1.100806    0.945890    0.485434    11.00000    0.02772    0.02043 =
         0.04436   -0.00189    0.00050   -0.00501
F3    4    0.940882    0.904752    0.570664    11.00000    0.04471    0.02498 =
         0.02480   -0.00318    0.00286    0.00162
O1    6    0.645755    0.371507    0.185079    11.00000    0.02356    0.03486 =
         0.02451   -0.00569    0.00013   -0.00433
O2    6    0.439315    0.360344    0.258786    11.00000    0.01893    0.02670 =
         0.02520   -0.00136   -0.00141    0.00054
N1    5    0.740646    0.560319    0.216379    11.00000    0.01674    0.02084 =
         0.02757   -0.00152   -0.00249    0.00169
H1    2    0.645665    0.565519    0.221210    11.00000    0.02100
N2    5    0.529296    0.328978    0.442045    11.00000    0.02888    0.03482 =
         0.02959   -0.00336    0.00075   -0.00825
C1    1    0.796684    0.598084    0.152684    11.00000    0.02443    0.01777 =
         0.02256   -0.00221   -0.00257    0.00122
C2    1    0.949380    0.590984    0.138905    11.00000    0.02601    0.02005 =
         0.02396   -0.00178    0.00074   -0.00100
AFIX  43
H2    2    0.991020    0.616109    0.093704    11.00000   -1.20000
AFIX   0
C3    1    1.041903    0.546897    0.191485    11.00000    0.01863    0.01760 =
         0.02551   -0.00225    0.00097    0.00058
AFIX  43
H3    2    1.147502    0.543441    0.182639    11.00000   -1.20000
AFIX   0
C4    1    0.981325    0.507418    0.257485    11.00000    0.01915    0.01635 =
         0.02400   -0.00325    0.00033    0.00106
C5    1    1.078959    0.475411    0.321592    11.00000    0.01630    0.01982 =
         0.02361   -0.00070    0.00020   -0.00156
AFIX  13
H5    2    1.183183    0.501320    0.315101    11.00000   -1.20000
AFIX   0
C6    1    1.016876    0.503903    0.400180    11.00000    0.01661    0.02060 =
         0.02219   -0.00114   -0.00097    0.00042
C7    1    0.865278    0.448794    0.399674    11.00000    0.02043    0.01977 =
         0.02210   -0.00160   -0.00046    0.00035
AFIX  13
H7    2    0.817034    0.448785    0.450733    11.00000   -1.20000
AFIX   0
C8    1    0.749098    0.473914    0.336651    11.00000    0.01651    0.02282 =
         0.02421   -0.00200    0.00230   -0.00014
AFIX  13
H8    2    0.670294    0.518317    0.356154    11.00000   -1.20000
AFIX   0
C9    1    0.825608    0.514187    0.268392    11.00000    0.01801    0.01692 =
         0.02102   -0.00182   -0.00226    0.00021
C10   1    0.688352    0.647930    0.101227    11.00000    0.02800    0.03059 =
         0.02696    0.00163   -0.00244    0.00492
AFIX 137
H10A  2    0.742352    0.670842    0.056513    11.00000   -1.50000
H10B  2    0.643054    0.701697    0.127888    11.00000   -1.50000
H10C  2    0.608825    0.603840    0.085638    11.00000   -1.50000
AFIX   0
C11   1    1.128731    0.428724    0.432501    11.00000    0.01980    0.02372 =
         0.02620    0.00128   -0.00186    0.00047
AFIX  23
H11A  2    1.235074    0.449878    0.435552    11.00000   -1.20000
H11B  2    1.095207    0.397852    0.479816    11.00000   -1.20000
AFIX   0
C12   1    1.087387    0.374204    0.359018    11.00000    0.02089    0.02132 =
         0.02593   -0.00032   -0.00198    0.00220
AFIX  13
H12   2    1.157645    0.325238    0.338320    11.00000   -1.20000
AFIX   0
C13   1    0.923210    0.348031    0.377790    11.00000    0.02106    0.01945 =
         0.02309    0.00002   -0.00059    0.00149
AFIX  13
H13   2    0.919571    0.304865    0.422527    11.00000   -1.20000
AFIX   0
C14   1    0.821806    0.310383    0.314617    11.00000    0.02113    0.01999 =
         0.02784   -0.00256   -0.00044   -0.00185
AFIX  23
H14A  2    0.796393    0.242939    0.323057    11.00000   -1.20000
H14B  2    0.871536    0.316884    0.264815    11.00000   -1.20000
AFIX   0
C15   1    0.678951    0.373215    0.319195    11.00000    0.01878    0.02295 =
         0.02246   -0.00326    0.00100   -0.00257
C16   1    0.588695    0.346830    0.386389    11.00000    0.02007    0.02515 =
         0.02585   -0.00372   -0.00175   -0.00395
C17   1    0.585915    0.367616    0.246239    11.00000    0.01985    0.01991 =
         0.02678   -0.00354    0.00030   -0.00216
C18   1    0.343287    0.357347    0.190898    11.00000    0.02077    0.02628 =
         0.02747    0.00013   -0.00549    0.00119
AFIX  23
H18A  2    0.395749    0.388933    0.148442    11.00000   -1.20000
H18B  2    0.248060    0.391898    0.200685    11.00000   -1.20000
AFIX   0
C19   1    0.308687    0.256995    0.170022    11.00000    0.02784    0.02707 =
         0.02985    0.00008   -0.00882    0.00134
AFIX 137
H19A  2    0.258975    0.255484    0.120593    11.00000   -1.50000
H19B  2    0.241720    0.229211    0.208092    11.00000   -1.50000
H19C  2    0.402704    0.220563    0.167707    11.00000   -1.50000
AFIX   0
C21   1    1.013255    0.605126    0.426511    11.00000    0.01686    0.02222 =
         0.02104    0.00021   -0.00274   -0.00085
C22   1    1.078708    0.677500    0.383876    11.00000    0.02151    0.02443 =
         0.02043   -0.00056    0.00116   -0.00090
AFIX  43
H22   2    1.130064    0.662728    0.338274    11.00000   -1.20000
AFIX   0
C23   1    1.069080    0.770929    0.407820    11.00000    0.02449    0.02212 =
         0.02360    0.00195    0.00006   -0.00343
AFIX  43
H23   2    1.112727    0.819959    0.378280    11.00000   -1.20000
AFIX   0
C24   1    0.995565    0.792833    0.475040    11.00000    0.01798    0.02085 =
         0.02276   -0.00111   -0.00168   -0.00283
C25   1    0.934377    0.720790    0.519366    11.00000    0.02119    0.02298 =
         0.02232    0.00075    0.00013   -0.00141
AFIX  43
H25   2    0.887144    0.735223    0.566138    11.00000   -1.20000
AFIX   0
C26   1    0.943218    0.627833    0.494431    11.00000    0.02429    0.02144 =
         0.02431    0.00198    0.00132   -0.00270
AFIX  43
H26   2    0.900631    0.578760    0.524311    11.00000   -1.20000
AFIX   0
C27   1    0.975735    0.893723    0.497651    11.00000    0.02141    0.02246 =
         0.02505    0.00107   -0.00095   -0.00073
HKLF 4


REM  glo10846.res in P2(1)2(1)2(1)
REM wR2 = 0.1012, GooF = S = 1.027, Restrained GooF = 1.027 for all data
REM R1 = 0.0413 for 4293 Fo > 4sig(Fo) and 0.0545 for all 5106 data
REM 313 parameters refined using 1 restraints

END

WGHT      0.0440      0.6423

REM Instructions for potential hydrogen bonds
HTAB N1 Cl1
EQIV $1 -x+1, y+1/2, -z+1/2
HTAB C10 N2_$1
EQIV $2 -x+1, y-1/2, -z+1/2
HTAB C19 Cl1_$2

REM Highest difference peak  0.237,  deepest hole -0.416,  1-sigma level  0.053
Q1    1   0.6283  0.3769  0.2797  11.00000  0.05    0.24
Q2    1   0.8954  0.3999  0.3919  11.00000  0.05    0.22
Q3    1   0.7772  0.9021  0.5509  11.00000  0.05    0.21
Q4    1   0.2639  0.6011  0.2570  11.00000  0.05    0.19
Q5    1   1.3602  0.4788  0.3207  11.00000  0.05    0.19
Q6    1   0.3120  0.6408  0.1863  11.00000  0.05    0.19
Q7    1   0.5022  0.4746  0.2600  11.00000  0.05    0.19
Q8    1   0.4148  0.6013  0.2933  11.00000  0.05    0.19
Q9    1   0.5568  0.6050  0.2328  11.00000  0.05    0.18
Q10   1   0.4243  0.5448  0.3012  11.00000  0.05    0.17
;
_shelx_res_checksum               127
_shelx_hkl_file
;
   1   0   0    3.60    2.40
   1   0   0   -1.40    1.80
  -1   0   0    0.60    2.20
  -2   0   0 9215.28  604.74
  -2   0   0 9461.15  606.54
   2   0   0 9173.28  604.74
   2   0   0 9493.65  604.74
   3   0   0    2.60    5.40
   3   0   0   -7.60    5.50
  -3   0   0   -1.50    5.20
  -3   0   0    5.90    6.60
   4   0   0 1056.99   72.39
   4   0   0 1091.69   72.29
  -4   0   0  925.71   71.59
  -4   0   0 1044.60   72.49
   5   0   0    7.20    8.80
   5   0   0    8.30    7.90
  -5   0   0   -6.90    6.30
  -5   0   0    1.80    7.10
  -6   0   0  897.61   67.09
  -6   0   0  871.51   66.49
   6   0   0  948.51   67.29
   6   0   0  904.51   65.99
  -7   0   0    8.30    9.40
   7   0   0    3.20    8.70
   7   0   0   11.90   10.40
  -7   0   0    2.50    8.90
  -8   0   0  302.47   33.50
  -8   0   0  326.57   34.60
  -8   0   0  328.87   33.40
   8   0   0  365.26   34.20
   8   0   0  316.97   32.90
  -9   0   0    2.40    9.70
   9   0   0    6.20   11.10
  -9   0   0   -5.10    9.60
  -9   0   0   -8.90   12.10
 -10   0   0   -1.20   14.40
  10   0   0   10.40   12.00
 -10   0   0   16.00   14.20
 -10   0   0   -1.40   13.90
  11   0   0  -10.90   10.10
 -11   0   0   -3.60   13.80
   0  -1   0    0.10    0.50
  -1   1   0 1976.70  129.49
   1  -1   0 1844.12  129.59
   1   1   0 2101.19  129.19
  -1  -1   0 2079.19  129.49
   1  -1   0 1889.81  129.89
  -1  -1   0 2066.89  129.29
  -1   1   0 1948.51  130.19
  -2  -1   0  438.86   33.20
  -2   1   0  422.36   35.60
  -2  -1   0  503.15   33.30
   2  -1   0  442.56   33.50
  -2   1   0  495.75   34.30
   2   1   0  494.05   33.20
   2   1   0  467.15   33.30
   2  -1   0  480.65   34.20
   3  -1   0 3226.48  217.48
  -3   1   0 3379.26  217.48
   3   1   0 3483.25  217.38
   3  -1   0 3216.68  217.28
  -3   1   0 3291.97  217.68
  -3  -1   0 3364.46  216.98
   3   1   0 3375.26  216.68
  -3  -1   0 3118.69  216.88
   4   1   0 1086.29   74.59
   4  -1   0 1054.59   74.89
  -4  -1   0 1025.70   74.49
  -4   1   0 1107.99   75.19
   4  -1   0 1039.60   74.99
  -4  -1   0 1147.29   74.99
  -4   1   0 1127.69   75.69
   4   1   0  937.01   80.29
  -5  -1   0  119.89   16.80
  -5   1   0  122.39   17.00
   5   1   0  144.09   17.30
   5  -1   0  134.69   17.40
   5  -1   0  148.89   17.90
   5   1   0  131.79   16.60
  -5   1   0  124.29   16.60
  -5  -1   0  111.89   16.00
   6  -1   0   17.30    9.70
   6   1   0   16.30   10.10
  -6  -1   0    3.90    7.70
  -6   1   0    3.50    8.20
   6   1   0   23.00    9.10
   6  -1   0   17.20   10.00
  -6   1   0   15.90    9.00
  -6  -1   0   13.20    9.30
   7   1   0    2.40    9.10
  -7  -1   0   -5.60    7.50
   7   1   0   11.50    9.50
  -7   1   0  -10.50    7.00
  -7  -1   0    4.80   10.10
  -7   1   0   -2.70    9.90
  -7   1   0  -10.00    7.50
   7  -1   0   14.90   10.50
   7  -1   0   -0.30    9.60
  -8  -1   0    4.00   10.00
   8  -1   0    9.20   10.90
  -8   1   0   -2.00   10.80
  -8   1   0   -6.40    9.00
  -8  -1   0   15.50   13.30
   8   1   0   18.10   10.60
  -8   1   0    0.70   11.90
   8  -1   0    7.30   10.90
   8   1   0   24.50   12.30
   9  -1   0   24.20   11.40
  -9  -1   0    9.30   11.50
  -9   1   0    2.30   12.60
  -9   1   0    2.50   11.90
  -9  -1   0   10.10   13.70
   9   1   0   11.80   10.90
  -9   1   0   16.50   13.50
 -10   1   0    6.40   13.60
  10   1   0   10.00   10.80
  10  -1   0    4.90   13.60
 -10  -1   0   13.40   14.40
 -10   1   0  -10.80   11.80
 -10  -1   0   -0.50   14.80
 -10   1   0  -15.60   12.00
 -10  -1   0   -8.50   11.10
  11  -1   0  -12.90   13.50
  11   1   0   -4.10   12.50
 -11  -1   0  -15.70   12.30
 -11   1   0    5.50   15.80
   0  -2   0 4654.13  301.37
   1  -2   0   19.00    5.30
  -1   2   0   19.00    4.40
   1  -2   0   14.80    3.40
  -1   2   0   21.80    5.70
   1  -2   0   22.30    4.60
  -1  -2   0   28.50    4.10
   2  -2   0   -3.50    4.90
  -2  -2   0    0.30    4.10
   2   2   0    3.10    3.00
  -2   2   0   -1.90    4.70
  -2   2   0    1.40    5.40
  -2   2   0    4.10    4.20
  -2  -2   0    1.90    4.00
   2  -2   0    9.80    5.50
   3  -2   0  511.95   36.60
  -3  -2   0  468.15   35.50
  -3   2   0  503.05   35.50
  -3   2   0  470.95   36.80
  -3  -2   0  515.85   35.50
   3  -2   0  480.95   37.10
   3   2   0  521.15   35.20
  -3   2   0  429.86   35.60
   3   2   0  477.95   35.60
  -4   2   0    9.20    8.10
  -4  -2   0    9.20    7.50
   4   2   0   12.60    7.40
  -4   2   0   16.20    8.90
  -4   2   0    5.50    8.30
   4   2   0    4.80    8.10
  -4  -2   0   18.80    8.20
   4  -2   0    5.60    7.90
   4  -2   0   14.20   10.30
  -5  -2   0 1076.79   75.99
   5  -2   0 1049.59   76.69
   5   2   0 1067.49   76.09
   5   2   0 1130.09   75.39
  -5  -2   0 1029.90   75.89
  -5   2   0  957.00   75.89
  -5   2   0 1104.89   77.69
  -5   2   0 1130.49   76.19
   5  -2   0 1145.19   77.59
  -6   2   0    8.00    7.90
   6   2   0   21.20    9.10
  -6   2   0    9.60    9.10
   6  -2   0    7.30    9.40
  -6  -2   0   11.60    8.30
  -6  -2   0   13.90    8.40
   6  -2   0   15.50    9.30
  -6   2   0   10.90    8.90
   6   2   0   21.90    9.60
  -7  -2   0   31.00   11.30
   7   2   0   42.00   11.10
  -7   2   0   32.60   12.50
  -7   2   0   29.80   12.00
  -7  -2   0   38.80   17.40
  -7   2   0   44.30   13.50
   7  -2   0   49.99   13.60
   7   2   0   36.40   12.30
   7  -2   0   20.70   11.40
  -8   2   0  398.86   38.00
  -8   2   0  380.66   38.80
   8   2   0  399.26   35.30
  -8  -2   0  421.66   38.40
   8  -2   0  377.16   38.70
  -8   2   0  358.26   36.50
  -8  -2   0  360.26   35.80
   8   2   0  454.15   38.00
  -9   2   0  243.98   33.90
  -9   2   0  250.97   31.70
   9  -2   0  264.97   34.80
  -9  -2   0  253.77   32.00
  -9   2   0  245.78   31.30
   9   2   0  181.38   35.90
  -9  -2   0  226.18   30.20
 -10   2   0   15.90   13.80
 -10   2   0   14.40   16.10
  10   2   0    9.20   11.90
 -10   2   0   15.90   14.30
  10  -2   0    3.60   15.10
 -10  -2   0   19.00   12.90
  11  -2   0  111.79   26.00
 -11  -2   0   47.60   19.70
 -11   2   0   91.39   23.80
   0   3   0   -3.60    1.90
   0  -3   0    0.40    3.30
   0   3   0   -0.20    3.50
   0  -3   0    2.50    3.90
   0   3   0    0.80    1.50
   1   3   0  159.18   11.90
   1  -3   0  151.78   14.90
   1  -3   0  173.58   13.20
   1  -3   0  164.08   12.20
  -1  -3   0  160.98   11.90
  -1   3   0  173.68   12.50
  -1   3   0  138.39   14.50
  -1   3   0  153.28   12.80
  -2   3   0 6581.64  427.76
  -2  -3   0 6717.63  426.26
  -2  -3   0 6533.35  425.76
   2  -3   0 6524.15  426.86
  -2   3   0 6722.73  425.76
  -2   3   0 6365.66  426.76
   2  -3   0 6555.14  427.96
  -3   3   0  276.57   20.90
   3   3   0  272.77   21.30
  -3   3   0  255.57   23.50
   3  -3   0  258.07   22.60
   3  -3   0  264.27   23.70
  -3  -3   0  252.07   21.10
  -3   3   0  220.28   21.40
  -3  -3   0  257.97   20.80
   4   3   0  263.47   23.10
  -4  -3   0  256.77   22.60
   4  -3   0  247.28   24.40
  -4   3   0  240.48   23.50
  -4   3   0  261.97   22.60
  -4  -3   0  264.17   23.10
  -4   3   0  283.47   25.90
   4  -3   0  262.97   25.90
   5   3   0   23.40    8.80
  -5   3   0   29.30    9.90
  -5   3   0   23.60    8.80
  -5   3   0   22.30    9.10
   5  -3   0   26.30    9.40
   5  -3   0   21.10   10.10
  -5  -3   0   15.80    8.30
   5   3   0   37.90    9.00
  -5  -3   0   35.60    9.30
  -6   3   0   32.10   10.90
   6  -3   0   28.20   11.30
   6   3   0   28.60    9.40
  -6   3   0   13.90    8.80
   6  -3   0   20.20   10.90
  -6  -3   0   30.70    9.70
  -6  -3   0   20.90    8.80
   6   3   0   38.10   11.30
  -6   3   0   35.40   10.30
  -7  -3   0  225.28   26.00
  -7  -3   0  161.08   22.70
  -7   3   0  171.48   27.00
  -7   3   0  197.68   27.40
   7  -3   0  175.68   24.10
   7  -3   0  163.28   22.80
   7   3   0  198.08   21.60
   7   3   0  228.18   23.30
   8   3   0  110.09   16.90
   8   3   0  121.79   19.60
  -8   3   0  153.18   25.90
  -8   3   0  115.49   20.70
  -8  -3   0  148.69   23.00
   8  -3   0  119.59   21.60
  -8  -3   0   96.39   18.70
  -8   3   0   86.09   18.30
  -9  -3   0   21.20   13.60
  -9   3   0   18.10   24.80
  -9  -3   0   22.80   12.50
  -9   3   0   16.00   13.20
  -9   3   0   20.30   14.80
   9  -3   0   20.50   14.20
 -10  -3   0  245.28   30.70
 -10   3   0  175.38   28.40
 -10  -3   0  214.88   31.20
  10  -3   0  146.69   27.00
 -10   3   0  183.58   29.10
 -11  -3   0    2.00   14.10
 -11   3   0   -4.00   14.70
   0  -4   0 8777.62  579.44
   0   4   0 9024.70  578.24
   0   4   0 9085.29  580.74
   0  -4   0 8941.21  580.14
   1  -4   0 3096.79  218.68
  -1   4   0 3451.95  216.78
  -1   4   0 3219.08  217.18
   1   4   0 3489.75  216.38
  -1  -4   0 3336.57  216.28
  -1   4   0 3356.86  218.68
   1  -4   0 3415.66  216.88
   2  -4   0 1374.56   94.29
   2  -4   0 1268.77   92.99
  -2   4   0 1327.87   94.09
  -2   4   0 1511.65   93.19
   2  -4   0 1440.86   96.19
  -2  -4   0 1472.25   93.49
   2   4   0 1498.05   93.49
  -2   4   0 1420.56   95.79
  -3   4   0  465.95   35.90
   3  -4   0  459.75   36.00
  -3   4   0  471.55   34.10
  -3   4   0  516.65   37.90
  -3  -4   0  472.75   34.30
   3  -4   0  479.05   38.20
  -3  -4   0  480.35   34.80
  -4  -4   0 1101.29   78.99
  -4   4   0 1134.89   81.99
  -4   4   0 1156.18   78.69
   4  -4   0 1173.68   80.99
  -4   4   0 1146.99   80.59
   4  -4   0 1183.08   82.39
  -4  -4   0 1159.18   79.69
   4   4   0 1216.98   79.69
   5   4   0 2390.26  158.98
  -5   4   0 2426.16  161.58
  -5  -4   0 2254.57  158.38
  -5   4   0 2392.26  158.18
   5  -4   0 2471.65  160.58
  -5   4   0 2420.56  160.28
   5  -4   0 2275.47  161.08
  -5  -4   0 2364.66  159.18
  -6   4   0  397.26   36.60
  -6   4   0  337.17   33.80
  -6   4   0  391.46   32.90
   6  -4   0  402.86   35.50
   6   4   0  441.36   34.20
  -6  -4   0  413.66   33.90
  -6  -4   0  383.26   34.10
  -7  -4   0   66.89   14.20
  -7  -4   0   70.19   14.20
   7  -4   0   53.49   15.10
  -7   4   0   69.39   15.10
   7   4   0   69.79   14.50
  -7   4   0   61.79   15.50
  -8  -4   0  264.57   28.10
  -8   4   0  290.97   33.20
   8  -4   0  309.37   32.60
  -8  -4   0  246.18   28.80
  -8   4   0  237.38   34.10
  -8   4   0  218.68   29.70
   9  -4   0   33.10   14.30
  -9  -4   0   11.10   10.50
  -9  -4   0   50.59   17.10
  -9   4   0   27.70   13.20
  -9   4   0   19.00   13.40
  -9   4   0   15.50   15.20
 -10  -4   0   19.80   13.40
 -10   4   0   11.50   15.40
  10  -4   0   19.10   16.20
 -10  -4   0   13.60   15.60
  11  -4   0   -3.20   13.80
 -11  -4   0    8.80   14.50
 -11  -4   0   -2.40   17.60
   0  -5   0   14.80    4.50
   0  -5   0    9.50    4.90
  -1   5   0  803.42   53.09
   1  -5   0  753.12   55.49
  -1  -5   0  832.12   51.89
  -1   5   0  769.42   53.09
   1  -5   0  778.92   52.99
  -1   5   0  817.82   55.19
   2  -5   0   94.39   10.30
   2   5   0  109.19   10.20
  -2  -5   0  113.69   10.10
  -2   5   0  113.99   15.20
  -2   5   0  114.69   10.90
  -2   5   0   84.09   11.10
   3   5   0 1682.53  107.69
  -3   5   0 1610.04  108.89
  -3   5   0 1673.03  107.09
  -3  -5   0 1656.23  107.79
   3  -5   0 1573.24  110.99
  -3   5   0 1617.24  110.69
  -3  -5   0 1500.35  107.09
   3  -5   0 1622.34  109.09
  -4  -5   0   47.70    8.70
   4  -5   0   33.30    9.70
  -4  -5   0   42.60    8.30
  -4   5   0   31.00    7.40
  -4   5   0   34.00   11.00
  -4   5   0   16.50    8.30
   4  -5   0   23.80    8.90
  -5   5   0  212.18   20.30
  -5  -5   0  231.78   21.00
  -5   5   0  199.28   22.00
   5  -5   0  231.38   22.90
   5   5   0  230.38   21.30
   5  -5   0  223.88   24.60
  -5  -5   0  249.48   21.40
  -5   5   0  215.58   24.00
   6   5   0   -0.70    6.80
  -6   5   0   -0.90    8.60
   6  -5   0   23.70   11.30
  -6   5   0    5.10    7.40
  -6  -5   0    8.60    8.10
  -6  -5   0    1.70    6.10
  -6   5   0    3.70    9.50
  -7   5   0    6.40   10.90
   7  -5   0   15.90   11.60
  -7  -5   0   22.80    9.80
  -7  -5   0   13.60   10.10
  -7   5   0   12.70   10.60
  -7   5   0    3.60    9.00
   7   5   0   18.90    9.60
  -8   5   0   31.60   12.60
   8  -5   0   27.40   15.20
  -8   5   0   33.30   16.80
  -8  -5   0   22.60   10.70
  -8   5   0   46.10   13.80
  -8  -5   0   19.40   11.70
  -9   5   0   17.70   13.00
   9  -5   0    0.10   12.50
  -9  -5   0   -2.10    9.10
  -9   5   0   23.00   13.10
  -9   5   0   -1.40   12.80
  -9  -5   0   15.10   12.90
 -10  -5   0    5.90   11.70
 -10   5   0   47.00   17.70
 -10  -5   0   31.40   17.50
  10  -5   0    5.20   14.20
 -11  -5   0   12.20   19.20
 -11  -5   0   -1.90   13.10
  11  -5   0  -15.10   14.70
   0  -6   0  465.55   34.90
   0  -6   0  478.95   33.70
   1  -6   0 1287.87   85.49
   1  -6   0 1254.17   88.39
  -1  -6   0 1341.47   86.59
  -1   6   0 1285.87   85.29
  -1   6   0 1289.77   87.69
  -2   6   0   -2.30    6.40
  -2   6   0    5.00    5.40
  -2   6   0   -4.90    4.70
   2  -6   0   13.80    8.50
   2  -6   0    7.00    4.30
   2   6   0   -0.10    4.00
  -2  -6   0    8.70    3.70
  -3   6   0 1003.10   70.79
   3  -6   0  887.31   72.79
  -3  -6   0 1009.60   69.29
  -3   6   0 1050.39   73.09
   3   6   0 1092.79   69.49
  -3   6   0 1082.29   69.19
  -4   6   0  175.18   16.10
  -4   6   0  193.28   21.20
  -4  -6   0  184.58   16.80
  -4   6   0  177.98   18.30
   4   6   0  179.28   16.80
  -4  -6   0  180.18   16.70
   4  -6   0  146.79   19.70
  -5   6   0    7.10    8.30
  -5   6   0    1.60    7.70
   5   6   0   -0.70    3.30
  -5  -6   0   -5.10    4.50
  -5  -6   0   -2.70    5.40
   5  -6   0   -4.20    6.80
  -5   6   0   -2.50    5.20
  -6  -6   0  286.67   26.60
   6   6   0  320.87   27.30
  -6   6   0  293.27   26.10
  -6  -6   0  318.47   27.40
   6  -6   0  252.07   30.10
  -6   6   0  304.97   29.10
  -6   6   0  286.77   30.90
   7  -6   0  222.08   29.50
  -7  -6   0  267.87   26.50
  -7   6   0  239.68   24.60
  -7  -6   0  277.17   25.40
  -7   6   0  205.88   27.50
   8  -6   0    7.90   13.90
  -8  -6   0   14.30   11.10
  -8   6   0   -9.40    9.10
  -8  -6   0   16.40    9.00
  -8   6   0    8.60   11.10
  -9   6   0    8.50   11.10
  -9   6   0    1.90   13.40
  -9   6   0   -9.50   10.70
  -9  -6   0   -3.10   11.20
   9  -6   0   15.20   14.40
  -9  -6   0    0.50    9.10
 -10  -6   0   -2.30    9.90
  10  -6   0    5.50   15.90
 -10  -6   0    9.90   15.90
   0  -7   0   19.60    5.90
   0  -7   0   30.50    8.10
   1  -7   0  146.69   17.70
  -1   7   0  168.08   17.10
  -1   7   0  170.38   13.00
  -1  -7   0  151.48   15.10
   1  -7   0  143.09   13.80
  -2   7   0 3225.88  205.48
   2  -7   0 3117.79  204.08
   2  -7   0 2836.42  207.98
  -2   7   0 3136.99  207.48
  -2   7   0 3128.59  205.08
  -2  -7   0 3296.67  203.38
  -3  -7   0   20.20    5.20
   3   7   0   22.10    5.70
  -3   7   0   19.70    8.40
  -3   7   0   15.40    6.50
   3  -7   0   10.20    8.20
   3  -7   0   20.80    5.80
  -3   7   0   31.20    6.50
   4  -7   0  604.74   52.19
  -4  -7   0  696.73   47.80
  -4   7   0  661.23   47.10
  -4   7   0  662.93   49.60
  -4  -7   0  698.53   47.90
  -4   7   0  636.54   51.79
   4   7   0  727.43   48.00
  -5   7   0  175.68   21.50
   5   7   0  209.18   19.30
  -5  -7   0  225.48   19.50
   5  -7   0  156.58   23.10
  -5   7   0  195.38   18.50
  -5  -7   0  222.18   19.70
  -5   7   0  177.88   24.50
  -6   7   0   12.90    9.40
  -6  -7   0   20.20    9.30
  -6   7   0   -2.60    9.70
   6  -7   0   -1.80    9.80
  -6  -7   0    5.60    6.50
  -6   7   0   -0.60    7.40
   7  -7   0    3.40   11.30
  -7   7   0   16.80   10.60
  -7  -7   0   14.30    9.10
  -7   7   0   15.20    9.30
  -7  -7   0   39.20   10.60
  -8  -7   0  192.48   23.90
  -8  -7   0  141.79   21.10
  -8   7   0  122.19   18.70
   8  -7   0  124.29   23.00
  -9   7   0  -15.00    9.70
  -9   7   0    9.50   11.10
  -9  -7   0   12.40   10.20
   9  -7   0   -2.60   13.50
  -9  -7   0   -7.10   11.50
  10  -7   0  105.69   34.80
 -10  -7   0   57.49   17.10
 -10  -7   0   63.69   20.50
   0  -8   0  780.82   54.09
   1  -8   0 1386.56  102.29
  -1   8   0 1492.55  101.39
  -1   8   0 1534.55   98.19
  -1   8   0 1520.55   97.79
  -1  -8   0 1557.64  100.89
   1  -8   0 1454.05   99.09
  -2   8   0  284.47   25.70
  -2   8   0  276.47   21.80
  -2  -8   0  294.17   20.00
   2  -8   0  285.67   27.00
   2  -8   0  290.37   21.90
  -2   8   0  292.67   22.50
  -2  -8   0  306.57   22.90
   3  -8   0  172.58   15.90
  -3   8   0  193.88   15.70
  -3   8   0  158.88   16.80
  -3   8   0  186.88   20.60
  -3  -8   0  199.88   15.00
   3  -8   0  191.68   21.90
   4  -8   0   69.29   13.90
  -4  -8   0  114.89   12.20
  -4   8   0   56.09   13.30
  -4  -8   0  106.19   12.60
  -4   8   0   58.69   11.80
  -4   8   0  104.99   11.90
  -5  -8   0  162.88   16.20
  -5  -8   0  175.88   17.60
  -5   8   0  152.38   16.30
  -5   8   0  150.08   23.40
   5  -8   0  133.19   21.20
  -5   8   0  149.79   19.10
  -6   8   0    2.70    8.70
   6  -8   0   15.50   12.20
  -6   8   0   -8.80    8.60
  -6   8   0   -3.00    7.10
  -6  -8   0    7.70    6.70
  -6  -8   0    9.50    7.80
  -7   8   0   -8.70    7.00
  -7   8   0   -2.80    8.50
  -7  -8   0    9.20    9.40
   7  -8   0  -12.00    8.40
  -7  -8   0   -4.10    5.80
  -8   8   0  400.06   36.90
  -8  -8   0  422.16   35.60
  -8  -8   0  364.96   32.80
  -8   8   0  307.57   31.60
   8  -8   0  314.27   38.30
  -9  -8   0    3.30   12.00
   9  -8   0    4.40   14.60
  -9  -8   0   -4.20    8.20
  -9   8   0   11.80   11.30
 -10  -8   0   75.59   21.90
  10  -8   0   17.40   16.60
 -10  -8   0   36.10   13.40
 -10   8   0   35.80   15.60
   0  -9   0   -2.40    5.20
   0  -9   0    8.50    4.90
  -1   9   0   58.99   10.30
   1  -9   0   72.09    9.40
  -1   9   0   44.70    5.60
  -1   9   0   52.19    6.10
   1  -9   0   50.29   11.10
  -1  -9   0   80.89   11.00
  -2   9   0  157.98   14.00
   2  -9   0  135.29   18.70
   2  -9   0  157.28   14.00
  -2   9   0  160.08   18.30
  -2  -9   0  161.88   15.30
  -3   9   0  140.49   15.60
   3  -9   0  158.08   14.80
  -3   9   0  163.68   14.30
   3  -9   0  157.38   21.60
  -3   9   0  153.78   19.60
  -3  -9   0  171.48   12.90
  -4  -9   0  122.09   13.70
  -4   9   0  110.69   12.70
  -4   9   0   89.59   13.70
  -4   9   0   85.19   17.00
  -4  -9   0  116.79   11.30
   4  -9   0   65.79   17.20
  -5  -9   0  242.58   20.90
   5  -9   0  192.48   27.80
  -5   9   0  238.58   27.50
  -5   9   0  242.48   21.40
  -5   9   0  257.47   24.20
  -5  -9   0  265.27   22.60
  -6   9   0   72.59   19.00
  -6   9   0   85.59   13.20
  -6  -9   0   83.89   13.60
  -6  -9   0  111.49   15.30
   6  -9   0   67.09   18.50
  -7  -9   0  208.28   22.50
   7  -9   0  158.08   27.10
  -7   9   0  184.78   20.40
  -7  -9   0  202.08   22.80
  -8   9   0  -13.90    9.90
  -8  -9   0    1.60    6.70
  -8  -9   0   -5.30   10.50
  -8   9   0   -1.40   10.50
  -8   9   0    8.90   15.50
   8  -9   0   11.10   13.30
   9  -9   0   33.60   16.60
  -9  -9   0   42.00   12.60
  -9   9   0   13.00   12.10
  -9  -9   0   41.50   15.80
 -10  -9   0   36.80   18.40
 -10   9   0    4.80   12.70
 -10  -9   0    0.00   10.20
  10  -9   0   28.70   18.40
   0 -10   0   -4.30    5.50
   1 -10   0  215.48   22.60
   1 -10   0  212.38   18.10
  -1  10   0  201.88   14.80
  -1 -10   0  196.68   19.20
  -1  10   0  215.88   14.70
  -1 -10   0  209.78   20.10
  -2  10   0  652.83   47.40
   2 -10   0  602.94   50.79
  -2  10   0  609.24   48.90
   2 -10   0  663.43   45.30
  -2 -10   0  700.73   47.50
  -3 -10   0  622.04   38.40
  -3  10   0  558.44   41.30
   3 -10   0  483.45   46.30
  -3  10   0  513.95   44.60
  -3 -10   0  592.34   47.50
   3 -10   0  570.54   40.20
   4 -10   0  407.76   39.00
  -4  10   0  352.36   36.00
  -4 -10   0  417.26   33.30
  -4  10   0  404.06   32.90
  -4  10   0  446.36   30.60
  -5  10   0   49.60    9.20
  -5 -10   0   53.99   10.80
  -5  10   0   35.50   12.50
  -5 -10   0   32.90    7.30
   5 -10   0   27.20   12.80
  -6  10   0   36.80   10.10
  -6 -10   0   50.99    9.60
   6 -10   0   13.20   12.20
  -6 -10   0   49.60   11.40
  -7 -10   0  158.38   18.40
  -7 -10   0  165.98   20.40
   7 -10   0   86.69   20.80
  -7  10   0   89.99   20.30
  -7  10   0  123.39   16.00
  -7  10   0   94.59   18.30
  -8  10   0    9.00   10.40
   8 -10   0    2.30   13.60
  -8 -10   0    0.60    7.20
   9 -10   0   24.30   16.20
  -9  10   0   23.40   12.00
  -9 -10   0   17.60   13.10
  -9 -10   0   37.60   11.90
   0 -11   0   21.50    7.00
   0 -11   0   16.90    8.60
   1 -11   0  252.27   19.90
  -1 -11   0  219.88   20.90
   1 -11   0  198.28   23.40
  -1 -11   0  229.98   22.10
   2 -11   0  789.62   52.29
  -2 -11   0  691.73   54.89
  -2 -11   0  852.31   55.09
  -2  11   0  758.32   51.49
  -2  11   0  697.33   56.39
   2 -11   0  765.62   59.09
  -2  11   0  720.33   50.89
  -3  11   0  662.33   45.70
  -3  11   0  587.04   49.70
   3 -11   0  644.34   44.60
   3 -11   0  607.44   52.29
  -3 -11   0  643.74   46.00
  -4  11   0  127.59   16.20
  -4  11   0  116.69   21.20
  -4 -11   0  156.48   12.20
   4 -11   0  110.39   20.50
  -4  11   0  141.99   14.40
  -5 -11   0   99.49   14.10
   5 -11   0   52.59   15.80
  -5  11   0   71.09   10.90
  -5  11   0   44.40   13.80
  -5 -11   0  102.49   11.20
  -6 -11   0  156.98   18.40
  -6  11   0  170.38   17.40
   6 -11   0  113.89   23.40
  -6 -11   0  153.78   16.00
  -7 -11   0  223.58   22.80
   7 -11   0  219.18   33.80
  -7 -11   0  290.67   26.10
  -7  11   0  257.07   23.70
  -7  11   0  257.57   35.80
  -8 -11   0  123.99   17.60
   8 -11   0   91.49   22.40
  -8 -11   0  114.19   23.30
  -8  11   0   96.09   15.40
  -9 -11   0   79.19   18.10
  -9  11   0   53.69   14.10
  -9 -11   0   69.79   14.90
   9 -11   0   31.60   18.80
   0 -12   0   62.89   13.20
   0 -12   0   67.39   10.90
   1 -12   0   94.59   14.60
  -1 -12   0   85.09   14.10
   1 -12   0   64.39   14.60
  -1 -12   0   65.49   12.00
  -2 -12   0   -1.90    5.90
   2 -12   0    3.50    5.50
  -2  12   0    1.90    8.70
  -2  12   0    0.20    3.90
  -2 -12   0    4.90    6.30
  -2  12   0    1.10    3.80
   2 -12   0    3.00   11.40
   3 -12   0   29.30   13.60
  -3 -12   0   70.49   11.50
  -3  12   0   60.99    9.30
  -3  12   0   46.40   14.20
  -4  12   0   59.09   11.10
  -4  12   0   57.19   15.80
  -4 -12   0   75.09    7.50
  -4 -12   0   71.29   11.50
   4 -12   0   84.89   24.50
   5 -12   0  155.98   27.80
  -5 -12   0  189.68   18.40
  -5 -12   0  168.58   14.90
  -6 -12   0   14.40    5.90
  -6  12   0   17.20    7.90
  -6  12   0    5.10   11.70
  -6  12   0   16.80    9.40
  -6 -12   0   16.60    8.40
   6 -12   0   17.90   12.70
  -7 -12   0  202.98   20.20
  -7 -12   0  218.88   22.80
   7 -12   0  169.98   30.00
  -7  12   0  200.58   20.60
   8 -12   0  -11.50   14.40
  -8 -12   0   -0.40    7.70
  -8  12   0    5.60    8.40
  -8 -12   0    2.50   10.30
   0 -13   0    4.50    7.70
   0 -13   0    3.40    6.20
   1 -13   0   10.30    7.00
  -1 -13   0   -5.50    5.10
  -1 -13   0    4.80    7.30
   1 -13   0    3.50    9.30
  -2 -13   0  205.78   21.70
   2 -13   0  213.18   28.70
  -2 -13   0  255.67   22.80
   2 -13   0  215.98   19.10
  -3  13   0  253.47   19.60
   3 -13   0  236.98   31.50
  -3  13   0  206.98   18.60
  -3 -13   0  262.77   24.90
  -3  13   0  202.48   25.10
  -3 -13   0  245.38   22.20
  -4  13   0  174.38   25.50
  -4 -13   0  185.58   18.50
   4 -13   0  233.88   32.40
   5 -13   0  425.06   42.90
  -5 -13   0  408.86   28.10
  -5 -13   0  430.96   32.00
  -5  13   0  352.56   32.60
  -5 -13   0  369.36   30.70
  -6  13   0   58.39   17.00
  -6 -13   0   91.79   11.40
  -6 -13   0  107.09   15.70
   6 -13   0   63.89   20.40
  -7 -13   0   13.80    9.70
   7 -13   0    2.20   13.40
  -7 -13   0    3.50    5.90
  -8  13   0   11.20    9.10
  -8 -13   0   12.30   10.20
   8 -13   0   16.90   17.90
  -8 -13   0    8.00    7.30
   0 -14   0    5.20    8.10
   0 -14   0    5.80    6.30
  -1 -14   0    3.50    7.30
  -1 -14   0    3.10    6.10
   1 -14   0    0.00    8.80
   1 -14   0   -6.80    5.20
  -2 -14   0   -1.30    6.70
   2 -14   0   -0.10    5.50
   2 -14   0   14.40   11.00
  -2 -14   0    0.00    5.80
  -3  14   0   25.30    6.20
  -3 -14   0   52.19   12.90
   3 -14   0   48.40   15.40
  -3 -14   0   52.69   11.10
  -4  14   0    9.10    6.60
   4 -14   0   -3.40   10.20
  -4 -14   0    9.20    8.50
  -4 -14   0   17.60    7.00
  -5 -14   0   97.99   13.60
  -5  14   0   43.40   15.90
   5 -14   0   70.89   19.60
  -5 -14   0  100.79   13.90
   6 -14   0   81.19   24.50
  -6 -14   0  109.69   14.20
  -6 -14   0   94.29   14.80
  -7 -14   0  155.88   19.30
   7 -14   0  111.69   29.10
  -7 -14   0  106.09   17.10
  -7 -14   0  125.49   15.80
   0 -15   0    3.30    8.60
   0 -15   0   -3.60    5.30
  -1 -15   0   50.99   11.40
   1 -15   0   50.29    9.90
  -1 -15   0   41.70   12.00
   1 -15   0   34.40   12.60
   2 -15   0   96.49   31.90
  -2 -15   0   75.09   14.10
  -2 -15   0   72.49   13.60
  -3 -15   0   94.49   14.80
   3 -15   0   96.29   21.50
  -3 -15   0   95.79   16.00
  -3  15   0   62.29    7.50
  -4  15   0   -4.10    5.10
   4 -15   0   -5.10   11.00
  -4 -15   0    8.60    6.50
  -4 -15   0   -5.40    6.90
  -4  15   0   -5.10    9.00
  -4  15   0    1.10    5.40
   5 -15   0   13.60   14.40
  -5 -15   0   24.70    8.50
  -5 -15   0   23.10    8.10
  -6 -15   0   -7.10    6.50
   6 -15   0   -1.00   14.40
  -6 -15   0   12.00    6.60
   0 -16   0    6.10    7.10
   0 -16   0    8.40    9.90
  -1 -16   0   78.39   13.70
   1 -16   0   96.99   13.90
   1 -16   0   74.49   17.90
   2 -16   0   80.89   20.80
  -2 -16   0  100.89   16.60
  -2 -16   0   89.19   15.70
  -3 -16   0   25.10    9.60
  -3 -16   0   29.90   11.90
   3 -16   0   19.50   14.10
  -4 -16   0   36.70   12.30
   4 -16   0   36.00   19.00
  -4  16   0   14.90    6.00
  -4 -16   0   40.50   10.70
  -5 -16   0  101.09   20.90
  -5 -16   0  149.99   17.30
  -5 -16   0  155.28   17.90
   5 -16   0   90.39   26.00
   0 -17   0    9.80    9.70
   0 -17   0   -1.00    6.90
  -1 -17   0    2.40    8.90
   1 -17   0   -5.50    9.30
   1 -17   0    3.30    7.50
  -2 -17   0    7.40    7.90
  -2 -17   0   -5.10    8.60
   2 -17   0    0.80   10.80
   3 -17   0   26.70   16.10
  -3 -17   0   17.40    9.40
  -3 -17   0    9.80    8.80
  -4 -17   0   10.30    8.40
  -4 -17   0    4.80    8.90
   4 -17   0    4.20   13.50
   0 -18   0   58.99   16.50
   0 -18   0   56.79   12.50
  -1 -18   0  123.39   21.50
   1 -18   0  121.69   23.10
  -1 -18   0  138.59   19.10
  -2 -18   0  193.48   26.70
  -2 -18   0  158.98   23.10
   2 -18   0  102.19   23.30
  -1   0   1   74.79    6.80
   1   0  -1   63.39    6.60
   1   0  -1   68.79    7.00
   1   0  -1   71.79    6.60
   1   0   1   79.39    7.10
  -1   0   1   65.89    6.60
  -2   0   1    6.50    6.20
   2   0  -1   10.40    5.50
   2   0   1   15.00    6.00
  -2   0  -1   17.70    5.60
  -2   0  -1   11.70    5.10
   2   0  -1    9.60    5.60
   2   0   1   17.80    6.30
  -2   0   1    2.90    5.20
  -3   0   1  775.82   55.89
   3   0   1  791.62   55.89
   3   0   1  828.02   56.09
   3   0  -1  854.81   55.99
   3   0  -1  765.52   55.79
  -3   0   1  782.62   55.89
  -3   0  -1  810.32   56.09
  -3   0  -1  806.42   56.19
  -4   0  -1  131.69   17.80
   4   0  -1  136.09   15.90
   4   0   1  127.69   16.80
  -4   0  -1  109.39   15.00
  -4   0   1  141.89   16.00
  -4   0   1  106.09   14.80
   4   0   1  108.49   15.40
   4   0  -1  131.59   16.00
  -5   0   1  575.74   43.30
  -5   0  -1  544.45   42.80
   5   0  -1  576.64   42.70
  -5   0   1  502.45   42.10
   5   0  -1  562.94   43.40
   5   0   1  525.15   42.50
   5   0   1  535.65   42.60
  -5   0  -1  582.04   43.80
  -6   0   1   -4.20    6.60
  -6   0  -1    1.30    7.90
   6   0   1    7.20    9.30
   6   0  -1    6.10    8.50
  -6   0  -1   -0.80    8.30
   6   0  -1   -3.30    8.90
   6   0   1   -7.20    7.80
  -6   0   1    7.30    8.30
   7   0  -1  251.67   28.40
  -7   0   1  223.38   26.60
  -7   0  -1  219.18   26.50
   7   0   1  217.58   36.70
  -7   0  -1  233.48   27.20
   7   0  -1  240.28   25.80
  -7   0   1  253.47   25.90
  -7   0   1  229.98   26.80
  -8   0  -1  240.78   28.90
  -8   0  -1  246.98   31.60
   8   0   1  205.18   25.70
  -8   0   1  206.18   27.50
   8   0  -1  198.08   27.70
  -8   0   1  198.08   26.60
   8   0  -1  246.58   29.50
  -8   0   1  204.68   26.60
  -9   0  -1   -9.70   12.80
   9   0  -1   -3.90   10.10
   9   0   1    6.00   10.10
  -9   0  -1    0.50   10.90
  -9   0   1    1.10   12.50
   9   0  -1    0.90   12.30
  -9   0   1   14.30   12.10
 -10   0   1    4.90   12.90
 -10   0  -1   13.00   16.80
  10   0   1   -1.40   11.10
  10   0  -1  -19.00   10.30
 -10   0  -1   10.50   13.60
 -10   0   1   -8.40   11.50
 -10   0  -1   -6.60   13.90
 -10   0   1    2.00   14.10
 -11   0  -1   45.60   18.60
  11   0   1   18.50   14.70
  11   0  -1   26.50   15.90
 -11   0   1    1.80   16.30
   0  -1  -1   -0.10    0.60
   0  -1  -1    3.10    1.20
   0   1  -1   -0.60    0.70
  -1   1   1  116.69   10.60
  -1   1   1  114.69   10.00
   1   1  -1  113.49    9.60
   1   1  -1  127.99    9.10
  -1   1   1  126.19   10.20
   1  -1   1  122.19   10.70
  -1  -1   1  129.99    9.20
   1  -1  -1  108.89    9.80
   1  -1  -1  107.39   10.50
  -1  -1   1  125.69    9.70
   1  -1  -1  118.29   10.00
  -1   1  -1  123.79   10.70
   2   1  -1 1478.25  100.19
  -2   1   1 1434.46  101.39
  -2  -1  -1 1635.34  100.49
  -2   1   1 1488.85  100.09
  -2  -1  -1 1435.36  100.09
  -2   1   1 1448.85  100.59
   2   1  -1 1629.64   99.79
   2  -1   1 1527.65  100.79
   2   1   1 1478.85   95.79
  -2   1  -1 1259.17   98.79
   2  -1  -1 1450.55   96.09
  -2  -1   1 1410.36   95.29
  -2  -1   1 1414.06   95.79
   2  -1  -1 1409.76   96.29
   2   1   1 1600.64   95.79
  -2   1  -1 1480.85   96.59
   3  -1   1 2100.79  135.69
   3   1  -1 2082.69  135.29
   3  -1   1 2068.09  135.49
   3   1  -1 2065.09  134.49
  -3  -1  -1 2115.39  135.19
  -3   1   1 2023.80  135.39
  -3   1   1 1897.21  135.39
  -3  -1  -1 1872.31  134.89
  -3   1   1 2084.69  135.19
  -3   1  -1 2064.19  136.69
  -3   1  -1 1994.50  136.99
  -3  -1   1 2068.79  136.09
   3   1   1 2190.58  136.29
   3  -1  -1 2060.49  136.79
  -3  -1   1 1934.21  136.19
   3   1   1 2123.79  136.39
   3  -1  -1 1988.60  136.59
   4   1  -1  103.29   15.70
  -4  -1  -1  134.19   16.30
  -4   1   1  174.38   18.50
  -4   1   1  148.49   17.20
   4  -1   1  140.59   17.30
   4  -1   1  141.99   17.00
  -4  -1  -1  163.08   17.80
   4   1  -1  158.78   17.20
  -4   1   1  154.98   18.40
  -4  -1   1  137.79   16.40
   4   1   1  149.19   16.70
  -4   1  -1  128.19   16.50
   4   1   1  158.48   18.10
   4  -1  -1  143.89   17.50
  -4   1  -1  158.28   18.20
  -4  -1   1  143.19   16.60
   4  -1  -1  164.78   18.50
  -5   1   1    6.70    8.10
   5   1  -1   34.70    9.40
  -5   1   1   23.30    9.50
   5   1  -1   16.30    7.90
   5  -1   1   16.80    8.80
  -5  -1  -1   12.60    8.20
  -5  -1  -1   10.30    7.90
  -5   1   1   24.10    9.00
   5  -1   1   22.20    9.00
   5   1   1   29.30    9.00
  -5  -1   1   10.20    7.60
   5  -1  -1   22.70    9.00
   5  -1  -1    7.30    8.80
  -5  -1   1   17.60    8.10
  -5   1  -1   13.10    9.60
  -5   1  -1   -2.50    7.40
   5   1   1   21.00    8.50
   6   1  -1   45.50   12.10
  -6  -1  -1   41.10   11.90
  -6   1   1   44.40   11.50
  -6   1   1   49.00   11.70
  -6   1   1   48.40   13.20
   6   1  -1   50.09   18.90
   6  -1   1   56.59   12.70
  -6  -1  -1   32.70   10.70
   6  -1   1   44.70   11.20
   6   1   1   49.90   11.90
   6  -1  -1   50.19   12.80
  -6   1  -1   28.30   11.40
  -6  -1   1   32.10   10.90
  -6  -1   1   46.50   11.10
   6  -1  -1   54.89   13.10
  -6   1  -1   36.50   11.30
   6   1   1   50.69   11.70
   7   1  -1   80.39   15.60
  -7  -1  -1   65.29   14.20
  -7  -1  -1   70.79   16.10
   7  -1   1   75.89   16.70
  -7   1   1   52.99   14.10
  -7   1   1   38.20   13.80
   7   1  -1   33.80   11.20
  -7   1   1   44.20   13.60
   7   1   1   74.89   14.60
   7  -1  -1   46.50   14.60
  -7  -1   1   48.50   13.80
  -7   1  -1   58.99   14.00
   7  -1  -1   71.59   22.30
  -7   1  -1   42.50   13.50
  -8   1   1   34.40   14.30
  -8  -1  -1   38.70   14.00
  -8  -1  -1   18.50   12.00
  -8   1   1   34.80   15.00
  -8   1   1   25.50   19.40
   8   1  -1    4.70   10.90
   8  -1   1   22.90   12.40
   8   1  -1   40.20   13.80
  -8  -1   1   21.30   12.20
   8   1   1   19.50   13.30
  -8  -1   1    8.60   11.80
   8  -1  -1   15.00   12.90
  -8  -1   1   25.50   13.30
  -8   1  -1   32.20   13.70
   8  -1  -1   21.90   12.10
  -8   1  -1   28.50   15.10
  -9   1   1   58.49   17.70
  -9  -1  -1   83.49   19.60
   9   1  -1  107.99   19.80
  -9   1   1   53.29   16.50
   9  -1   1   72.09   17.40
   9   1  -1   89.69   19.10
  -9  -1  -1  113.59   20.20
  -9   1  -1   67.29   17.60
   9  -1  -1   80.59   18.70
  -9  -1   1   99.09   19.20
  -9   1  -1   86.89   18.80
  -9  -1   1   74.99   18.30
  -9   1  -1   65.29   18.20
   9  -1  -1   86.59   20.00
   9   1   1   77.29   16.30
 -10  -1  -1   49.50   18.60
 -10  -1  -1   63.79   18.70
 -10   1   1   40.40   16.10
  10  -1   1  101.49   22.90
 -10   1   1   71.99   20.50
 -10   1   1   82.29   20.00
 -10  -1  -1   78.09   22.60
  10   1  -1   91.89   19.80
 -10  -1   1   67.19   19.20
  10   1   1   77.79   17.70
 -10   1  -1   75.59   18.70
 -10   1  -1   31.40   19.50
 -10  -1   1   40.80   18.30
  10  -1  -1   43.80   15.90
 -10   1  -1   61.69   20.80
 -10  -1   1   60.89   25.00
  11  -1   1    6.10   13.40
 -11   1   1   16.40   18.40
  11   1  -1    8.60   12.10
 -11  -1  -1   28.40   16.90
  11   1   1    5.60   11.70
  11  -1  -1   -5.50   12.40
 -11   1  -1    4.10   16.10
 -11  -1   1    0.90   15.00
   0  -2   1  926.81   64.79
   0  -2  -1  996.70   64.19
   0   2  -1  948.01   64.79
   0   2   1 1004.30   64.09
   0  -2   1 1058.49   64.49
   0  -2  -1 1029.60   65.19
   0   2   1  953.80   65.09
  -1   2   1 3046.30  208.78
  -1   2   1 3476.05  208.78
   1  -2   1 3083.49  209.38
  -1   2   1 3210.28  209.58
  -1  -2  -1 3238.58  208.38
   1  -2  -1 3241.88  215.48
   1  -2  -1 3261.77  214.48
  -1   2  -1 3219.28  215.28
  -1  -2   1 3564.24  214.38
  -1  -2   1 3215.98  213.58
   1  -2  -1 3319.57  214.68
  -2   2   1   84.69    9.70
   2   2  -1   70.39    8.20
  -2   2   1   65.19    8.80
   2   2  -1   89.59    9.40
  -2   2   1   59.89    9.60
   2  -2   1   64.59    9.20
  -2  -2  -1   74.69    8.60
  -2  -2  -1   65.99    8.40
  -2  -2   1   77.09    7.70
   2  -2  -1   52.79    8.80
   2  -2  -1   59.99    7.80
  -2   2  -1   58.69    8.60
  -2   2  -1   61.39    9.20
  -2  -2   1   73.29    8.20
   2  -2  -1   60.29    8.40
  -3   2   1    1.20    5.90
   3   2  -1   -2.60    5.10
  -3   2   1    0.80    5.60
   3  -2   1    2.00    5.80
  -3  -2  -1    5.50    5.30
   3  -2   1    3.30    6.30
   3   2  -1    5.50    5.00
  -3   2   1    2.10    5.20
  -3  -2  -1    3.30    5.40
  -3   2  -1   -1.00    6.10
  -3  -2   1   10.10    5.20
  -3  -2   1   14.50    5.60
   3  -2  -1   10.00    6.80
   3  -2  -1   -4.10    6.50
   3   2   1   14.00    5.70
  -3   2  -1    7.90    6.00
  -4  -2  -1 1012.30   67.99
   4  -2   1 1006.10   71.19
   4   2  -1 1008.80   68.19
  -4   2   1  991.70   69.19
  -4   2   1  967.80   67.49
   4   2  -1  985.40   66.79
  -4   2   1  884.11   67.79
  -4  -2  -1  879.91   67.39
   4  -2   1  962.10   69.09
   4  -2  -1  975.30   70.19
  -4   2  -1 1039.30   70.79
   4  -2  -1  973.80   69.59
  -4  -2   1 1030.00   68.69
   4   2   1  996.10   68.79
  -4   2  -1  918.71   69.29
   4   2   1 1019.30   70.59
  -4  -2   1  912.41   68.59
  -5   2   1  329.47   29.60
  -5   2   1  343.57   29.40
  -5   2   1  336.67   30.90
   5  -2   1  361.26   30.70
   5   2  -1  360.16   29.90
  -5  -2  -1  328.37   29.00
   5  -2   1  374.86   31.40
  -5  -2  -1  348.67   29.50
   5   2  -1  336.57   28.50
  -5  -2   1  322.27   29.10
   5   2   1  376.06   29.50
   5  -2  -1  331.27   30.30
  -5   2  -1  349.47   30.40
  -5  -2   1  326.17   29.50
   5   2   1  376.46   30.10
  -5   2  -1  362.86   31.80
   5  -2  -1  351.96   31.00
   6   2  -1  236.78   22.80
  -6   2   1  213.18   22.80
   6   2  -1  210.58   21.70
   6  -2   1  203.08   23.40
  -6   2   1  192.28   23.80
  -6   2   1  235.58   24.70
  -6  -2  -1  216.58   22.50
  -6  -2  -1  201.28   22.60
  -6  -2   1  223.28   22.70
  -6   2  -1  158.18   26.80
   6  -2  -1  227.08   25.10
  -6  -2   1  201.98   21.90
  -6   2  -1  158.98   22.10
   6  -2  -1  205.78   23.70
   6   2   1  236.48   22.70
   6   2   1  218.58   21.70
   7   2  -1  346.07   33.00
  -7   2   1  358.06   34.10
  -7   2   1  409.76   36.30
  -7   2   1  344.27   33.10
  -7  -2  -1  361.56   34.30
   7   2  -1  342.37   31.90
   7  -2   1  381.96   34.70
  -7  -2  -1  351.26   33.00
  -7  -2   1  329.17   32.70
   7   2   1  339.77   31.80
   7  -2  -1  368.16   34.40
  -7  -2   1  376.36   33.70
   7  -2  -1  359.16   34.10
  -7   2  -1  388.66   36.90
  -7   2  -1  378.96   35.60
  -7   2  -1  307.07   33.00
  -8   2   1   37.40   13.70
   8   2  -1   44.90   14.00
  -8   2   1   35.20   13.40
  -8  -2  -1   26.40   13.60
   8  -2   1   34.20   23.20
   8   2  -1   22.10   10.60
  -8  -2  -1   34.20   12.50
  -8   2   1   40.50   14.60
  -8   2  -1   32.40   13.30
   8  -2  -1   48.80   15.00
  -8   2  -1   32.90   14.40
  -8   2  -1   34.30   15.60
  -8  -2   1   38.50   12.90
   8   2   1   31.00   12.50
  -8  -2   1   27.70   12.60
   8  -2  -1   54.29   15.00
   9  -2   1    9.60   13.10
   9   2  -1   22.50   12.00
  -9  -2  -1   30.90   13.40
  -9   2   1   11.60   12.20
  -9   2   1   17.20   12.80
  -9  -2  -1   44.20   15.50
   9   2  -1   31.30   13.20
  -9   2   1   22.80   15.20
  -9   2  -1   47.80   18.90
   9  -2  -1   38.40   15.00
  -9  -2   1   27.80   13.00
  -9   2  -1   19.40   13.50
  -9   2  -1   57.49   17.00
  -9  -2   1   18.40   13.70
   9  -2  -1   47.60   16.40
   9   2   1   26.00   12.30
 -10  -2  -1   89.29   20.40
 -10  -2  -1  123.09   25.80
  10   2  -1   54.09   14.50
 -10   2   1   66.99   20.90
  10  -2   1   66.79   20.50
 -10   2   1   65.39   19.40
 -10   2   1   51.99   18.60
 -10   2  -1   74.19   19.60
  10  -2  -1   49.90   18.10
 -10   2  -1   62.09   19.40
 -10   2  -1   84.39   23.90
 -10  -2   1   78.69   18.60
 -10  -2   1   82.69   22.10
  11  -2   1   -4.40   12.10
 -11   2   1   22.90   17.80
  11   2  -1   22.00   14.10
 -11  -2  -1    4.90   13.40
  11  -2  -1   10.80   14.20
 -11  -2   1   21.90   16.40
 -11   2  -1   -1.70   14.60
   0  -3   1  214.08   14.30
   0  -3  -1  209.58   13.80
   0  -3  -1  211.98   16.20
   0   3  -1  193.68   15.20
   0  -3   1  190.78   15.40
   0   3   1  196.88   15.90
   0   3  -1  216.78   14.20
   0  -3  -1  175.58   15.60
  -1   3   1   17.70    4.20
   1   3  -1   27.70    5.20
  -1   3   1   16.30    5.80
   1  -3   1   17.00    6.10
  -1  -3  -1   15.50    3.50
  -1   3   1   19.80    5.20
  -1  -3   1   24.70    3.80
   1  -3  -1   17.60    4.50
   1  -3  -1   14.30    4.60
  -1   3  -1   15.40    6.30
   1  -3  -1   23.40    6.00
  -2   3   1  302.47   26.90
   2  -3   1  423.36   29.30
  -2   3   1  375.86   27.60
  -2  -3  -1  419.16   26.70
  -2   3   1  332.67   28.20
   2  -3  -1  327.37   25.70
   2  -3  -1  337.67   27.20
  -2   3  -1  412.96   27.50
   2  -3  -1  321.57   24.90
  -2   3  -1  384.06   26.10
  -2  -3   1  323.37   24.00
  -2  -3   1  324.07   24.80
  -3   3   1 1511.95  105.09
  -3  -3  -1 1560.24  103.29
  -3   3   1 1619.34  103.19
   3  -3   1 1545.75  105.29
  -3  -3  -1 1564.54  103.59
   3   3  -1 1569.54  103.59
  -3   3   1 1446.96  103.89
   3  -3  -1 1449.85  100.89
  -3   3  -1 1476.95  100.89
   3  -3  -1 1547.55  102.29
  -3   3  -1 1453.75   99.79
  -3   3  -1 1524.05   98.39
  -3  -3   1 1432.16   98.99
  -3  -3   1 1473.55   98.39
   4  -3   1  335.07   31.30
  -4   3   1  379.16   31.30
  -4  -3  -1  345.07   29.00
  -4  -3  -1  345.07   28.80
  -4   3   1  386.46   30.50
   4   3  -1  323.07   28.80
  -4   3   1  365.96   28.90
   4   3  -1  380.86   28.00
  -4   3  -1  316.87   29.40
   4  -3  -1  362.96   30.40
   4   3   1  320.27   27.10
   4  -3  -1  363.66   29.40
  -4   3  -1  315.77   27.10
  -4  -3   1  334.47   27.40
  -4   3  -1  323.47   28.60
  -4  -3   1  337.57   26.80
  -5   3   1  354.06   30.70
  -5   3   1  342.47   29.60
   5   3  -1  360.46   28.70
  -5   3   1  373.86   32.30
  -5  -3  -1  358.06   30.20
  -5  -3  -1  371.26   30.20
   5  -3   1  337.47   31.70
   5   3  -1  379.16   30.60
  -5   3  -1  339.37   29.80
  -5   3  -1  310.97   30.50
   5  -3  -1  332.67   30.80
   5  -3  -1  361.76   30.70
  -5  -3   1  327.77   28.20
   5   3   1  366.16   28.90
  -5  -3   1  336.27   36.20
  -5   3  -1  329.57   28.50
  -6   3   1  146.19   20.80
  -6  -3  -1  110.89   17.80
   6  -3   1  126.59   18.30
  -6   3   1  130.79   18.00
   6   3  -1  165.68   18.70
  -6  -3  -1  153.08   19.00
   6   3  -1  124.39   17.60
  -6   3   1  121.09   17.80
   6  -3  -1  161.38   20.50
  -6   3  -1  125.89   18.30
   6  -3  -1  114.29   19.20
   6   3   1  132.49   17.60
  -6   3  -1  116.49   16.70
  -6  -3   1  152.58   18.30
  -6   3  -1   94.29   16.60
  -6  -3   1  160.88   19.30
  -7   3   1  104.39   17.10
   7   3  -1  115.09   16.10
   7  -3   1   94.79   17.40
  -7   3   1   75.99   16.90
   7   3  -1  126.59   18.70
  -7   3   1  121.19   20.00
  -7  -3  -1  126.99   18.80
  -7   3  -1   99.09   18.60
   7  -3  -1  120.89   19.60
   7  -3  -1  142.69   20.90
  -7  -3   1  125.29   19.00
  -7  -3   1  133.09   20.00
  -7   3  -1  115.69   20.70
  -7   3  -1  136.59   29.30
   8   3  -1   83.69   16.70
  -8   3   1   94.39   17.50
  -8   3   1   87.29   17.80
   8  -3   1   82.29   17.60
   8   3  -1   64.59   13.80
  -8  -3  -1   56.19   16.00
  -8  -3  -1   55.59   15.10
  -8   3   1   62.89   18.00
  -8   3  -1   48.00   16.60
  -8   3  -1   70.39   16.40
   8  -3  -1   80.69   17.70
  -8  -3   1   57.19   14.80
  -8  -3   1   66.69   15.20
   8  -3  -1   61.09   18.20
  -8   3  -1   48.70   15.40
  -9  -3  -1   88.39   20.00
  -9   3   1   87.89   19.80
   9   3  -1   92.69   18.90
  -9  -3  -1   81.79   18.30
   9  -3   1   80.19   19.40
  -9   3   1   91.09   18.50
   9   3  -1   86.69   15.70
  -9   3  -1  106.19   23.40
  -9  -3   1  108.99   20.50
  -9   3  -1  104.69   21.00
  -9  -3   1  100.79   20.90
  -9   3  -1   87.29   18.90
   9  -3  -1  110.59   22.60
 -10   3   1   -9.70   12.20
 -10  -3  -1   16.20   13.20
  10  -3   1   17.30   15.40
 -10   3   1   36.50   16.00
 -10   3  -1   12.90   14.40
 -10  -3   1   33.50   14.90
 -10  -3   1   28.80   17.60
  10  -3  -1    7.30   12.40
 -11   3   1    5.90   17.20
  11  -3   1   16.30   22.70
 -11  -3  -1   -8.70   11.70
 -11   3  -1  -11.30   14.20
  11  -3  -1   -5.00   16.30
 -11  -3   1   15.20   19.00
 -11  -3   1   -3.60   14.00
   0  -4  -1 4948.71  327.17
   0  -4   1 4804.52  326.67
   0   4  -1 5433.96  325.47
   0   4  -1 4930.61  326.37
  -1   4   1 6336.77  395.36
  -1  -4  -1 6226.58  394.46
  -1   4   1 6164.78  396.76
   1  -4   1 5671.13  396.66
   1  -4  -1 6475.45  410.66
  -1   4  -1 6433.16  411.86
   1  -4  -1 6392.56  412.46
   1  -4  -1 6150.68  410.66
  -1   4  -1 6239.68  410.76
   2   4  -1  439.86   30.00
  -2   4   1  415.46   32.10
  -2   4   1  447.96   30.00
  -2  -4  -1  388.16   29.20
   2  -4   1  419.26   32.30
  -2   4   1  389.86   30.20
   2  -4  -1  403.16   31.60
   2  -4  -1  385.16   29.60
  -2  -4   1  427.16   28.50
  -2   4  -1  408.76   27.60
  -2   4  -1  407.16   31.10
  -2   4  -1  400.46   29.60
   2  -4  -1  375.36   28.50
  -3  -4  -1  215.58   18.80
  -3   4   1  194.98   19.50
  -3   4   1  201.98   18.30
   3  -4   1  236.48   22.90
  -3   4   1  227.08   22.20
  -3  -4  -1  224.68   18.60
   3  -4  -1  195.08   18.70
  -3   4  -1  222.88   22.10
   3  -4  -1  202.18   20.00
  -3  -4   1  216.98   17.60
  -3   4  -1  207.88   17.20
  -3  -4   1  208.08   18.00
  -3   4  -1  211.18   19.80
   3  -4  -1  230.98   22.60
  -4  -4  -1  202.18   17.40
  -4   4   1  140.19   17.60
   4  -4   1  175.88   20.30
   4   4  -1  153.18   16.40
  -4   4   1  112.69   17.10
  -4   4   1  169.18   16.70
  -4  -4  -1  189.38   17.50
   4  -4  -1  153.08   20.60
  -4  -4   1  188.38   17.50
  -4   4  -1  209.58   19.80
  -4  -4   1  168.28   17.00
  -4   4  -1  180.78   17.00
   4   4   1  172.58   17.00
   4  -4  -1  166.38   19.80
  -4   4  -1  185.38   20.80
   5   4  -1  189.58   19.40
  -5  -4  -1  181.28   19.10
  -5  -4  -1  214.08   19.60
   5  -4   1  201.68   22.00
  -5   4   1  162.68   20.40
  -5   4   1  186.68   18.90
  -5   4   1  174.58   22.60
  -5  -4   1  161.98   18.40
   5  -4  -1  178.88   21.40
  -5   4  -1  211.18   22.50
  -5  -4   1  197.58   18.90
   5  -4  -1  178.08   23.30
   5   4   1  182.68   18.80
  -5   4  -1  184.28   20.10
  -5   4  -1  195.98   18.60
  -6   4   1  109.29   16.30
  -6  -4  -1  108.49   16.20
  -6   4   1   97.09   17.40
   6   4  -1  111.69   16.20
   6  -4   1  120.29   28.00
  -6   4   1  103.49   16.60
  -6   4  -1   99.59   16.10
  -6  -4   1  109.39   15.50
  -6   4  -1  124.29   15.70
   6  -4  -1   62.19   14.90
  -6   4  -1   77.59   15.40
  -6  -4   1   89.19   15.00
   7   4  -1   47.10   12.10
  -7  -4  -1   55.09   13.10
  -7   4   1   56.89   21.80
  -7  -4  -1   42.10   12.70
  -7   4   1   24.50   11.70
  -7   4   1   16.70   12.20
   7  -4   1   30.20   13.40
  -7  -4   1   45.90   12.80
  -7   4  -1   41.90   12.10
  -7   4  -1   51.29   14.30
  -7  -4   1   51.09   12.70
   7  -4  -1   24.80   12.10
  -7   4  -1   35.40   14.30
   7  -4  -1   45.40   15.40
   8   4  -1  164.28   23.20
  -8  -4  -1  189.08   26.10
   8  -4   1  164.78   24.40
  -8   4   1  188.68   25.00
  -8   4   1  166.18   27.40
  -8   4   1  145.39   23.80
  -8  -4  -1  144.99   22.20
  -8   4  -1  161.38   23.60
  -8   4  -1  163.58   26.90
   8  -4  -1  140.39   23.10
  -8  -4   1  136.09   21.10
  -8  -4   1  134.69   20.80
   8  -4  -1  122.69   21.60
  -8   4  -1  140.39   21.90
   9   4  -1  202.98   26.10
   9  -4   1  148.99   25.60
  -9  -4  -1  170.98   26.00
  -9  -4  -1  132.59   23.10
  -9   4   1  149.49   25.20
  -9   4   1  145.79   24.90
  -9   4   1  174.18   27.00
  -9   4  -1  143.09   25.90
  -9  -4   1  212.48   28.00
  -9   4  -1  180.28   28.50
   9  -4  -1  154.18   25.00
  -9   4  -1  158.88   24.40
  -9  -4   1  211.48   27.50
 -10   4   1   -5.80   13.10
 -10  -4  -1    1.60   17.60
 -10  -4  -1    7.20   12.30
 -10   4   1   -8.00   12.40
  10  -4   1   -6.00   13.30
 -10   4  -1   20.20   15.80
  10  -4  -1    0.80   14.00
 -10  -4   1   20.30   16.30
 -10  -4   1   -0.40   11.60
 -11  -4  -1   74.49   31.10
  11  -4   1   87.19   22.80
  11  -4  -1  113.09   23.90
 -11  -4   1   92.49   22.50
 -11  -4   1  151.38   29.00
   0   5  -1 1780.32  109.49
   0  -5   1 1571.04  111.29
   0  -5  -1 1614.04  111.89
   0  -5  -1 1724.03  111.29
   0   5  -1 1715.33  111.09
  -1   5   1  788.02   52.49
  -1   5   1  802.32   54.79
   1   5  -1  845.92   51.99
   1  -5   1  695.53   54.59
   1  -5   1  783.22   51.89
  -1   5  -1  775.52   55.09
  -1   5  -1  790.82   53.49
   1  -5  -1  760.62   53.69
  -1  -5   1  852.41   52.39
   1  -5  -1  727.03   55.59
  -1  -5   1  813.32   53.39
   1  -5  -1  822.62   53.39
   2  -5   1  301.47   29.50
  -2   5   1  322.17   27.30
  -2  -5  -1  343.57   23.80
  -2   5   1  285.37   24.60
  -2   5   1  338.37   24.70
   2   5  -1  360.46   24.10
  -2   5  -1  369.56   29.10
  -2   5  -1  377.26   24.70
   2  -5  -1  357.76   26.10
  -2   5  -1  327.97   26.80
   2  -5  -1  347.87   29.70
  -2  -5   1  345.27   25.20
   2  -5  -1  334.27   26.80
  -3   5   1   24.10    7.50
   3   5  -1   29.80    9.40
  -3   5   1   19.00    8.50
  -3  -5  -1   29.70    6.80
   3  -5   1    6.40    9.50
  -3   5   1   45.60    8.00
   3  -5  -1   39.20   11.60
  -3  -5   1   27.00    6.70
   3  -5  -1   31.80    9.20
  -3   5  -1   15.50    8.40
  -3   5  -1   33.50    7.40
   3  -5  -1   33.90    7.70
  -3  -5   1   29.60    6.90
  -4  -5  -1 1503.15  100.59
  -4   5   1 1507.35  101.99
  -4   5   1 1515.15  103.79
   4  -5   1 1377.26  103.49
  -4  -5  -1 1534.05  100.99
  -4   5   1 1496.75  100.09
  -4  -5   1 1550.74   99.19
  -4   5  -1 1444.66  101.79
  -4   5  -1 1443.26  100.19
  -4  -5   1 1501.05   98.19
   4  -5  -1 1499.25  100.59
   4  -5  -1 1258.37  101.19
  -4   5  -1 1507.05   97.69
   5   5  -1   55.79   10.80
  -5   5   1   32.10    8.90
  -5   5   1   52.89   13.00
  -5   5   1   58.29   11.40
  -5  -5  -1   62.49   10.90
  -5  -5  -1   77.39   12.40
   5  -5   1   30.70   11.80
  -5   5  -1   45.10   11.20
  -5  -5   1   60.69   10.40
   5  -5  -1   31.50   11.00
   5  -5  -1   31.00   10.30
  -5  -5   1   46.30    9.90
  -5   5  -1   62.99   12.80
  -5   5  -1   34.00    8.40
  -6  -5  -1   84.29   13.90
  -6   5   1   96.99   14.50
  -6   5   1   67.19   16.20
  -6   5   1   60.49   14.00
   6   5  -1  101.49   15.10
   6  -5   1   81.79   16.40
  -6  -5  -1   98.09   15.60
  -6   5  -1   89.49   16.50
  -6   5  -1   95.79   14.20
   6  -5  -1   69.79   16.10
  -6  -5   1  109.39   15.40
  -6  -5   1   87.99   14.40
   6  -5  -1   96.79   17.20
  -6   5  -1  105.09   16.60
  -7   5   1  120.89   23.70
   7  -5   1  126.79   21.70
  -7   5   1  132.59   23.70
  -7  -5  -1  174.08   22.20
   7   5  -1  145.79   20.00
  -7  -5  -1  160.48   21.00
  -7   5   1  118.99   19.60
  -7  -5   1  150.58   20.20
  -7  -5   1  143.59   19.90
  -7   5  -1  145.79   21.20
  -7   5  -1  134.09   22.00
  -7   5  -1  141.79   19.40
   7  -5  -1  121.59   20.50
   7  -5  -1   94.89   19.50
  -8   5   1  370.36   35.80
  -8  -5  -1  362.06   34.30
  -8   5   1  342.77   32.50
   8  -5   1  350.26   36.60
   8   5  -1  382.76   33.80
  -8   5   1  246.38   35.60
  -8  -5  -1  317.07   32.40
  -8  -5   1  318.37   31.60
  -8   5  -1  250.77   34.70
  -8   5  -1  295.57   32.40
   8  -5  -1  327.27   35.50
  -8   5  -1  296.07   30.30
  -8  -5   1  330.77   31.00
  -9   5   1   91.99   20.20
   9  -5   1  101.69   20.70
  -9   5   1   79.29   19.10
  -9  -5  -1  107.19   21.40
  -9  -5  -1   91.89   18.50
  -9   5   1  103.49   24.00
  -9  -5   1  145.19   23.20
  -9   5  -1  110.99   22.10
  -9   5  -1   97.89   22.20
  -9   5  -1   83.99   18.30
  -9  -5   1   80.39   17.60
   9  -5  -1   77.19   20.20
 -10  -5  -1  141.09   26.70
  10  -5   1  113.29   23.60
 -10   5   1  123.49   24.30
 -10  -5  -1  141.09   24.00
 -10  -5   1  176.98   27.70
 -10  -5   1  131.99   23.50
  10  -5  -1  129.89   27.80
 -10   5  -1  119.59   24.40
 -11  -5  -1   24.70   26.40
 -11  -5  -1   10.00   14.10
  11  -5   1    5.20   15.40
 -11   5  -1  -12.30   25.60
 -11  -5   1   -1.40   17.30
 -11  -5   1   -3.90   12.50
  11  -5  -1    2.30   15.40
   0   6  -1  233.48   15.70
   0  -6  -1  232.28   20.10
   0  -6   1  209.68   19.20
   0   6  -1  220.48   18.30
   0  -6  -1  219.88   18.70
   0  -6   1  220.48   17.80
  -1   6   1  388.66   27.80
  -1   6   1  410.16   31.20
   1   6  -1  423.26   27.20
   1  -6   1  379.66   31.50
   1  -6   1  379.06   27.60
  -1   6   1  417.76   29.30
  -1   6  -1  421.66   31.10
  -1   6  -1  406.46   28.80
   1  -6  -1  409.96   29.30
  -1  -6   1  420.36   27.20
   1  -6  -1  342.37   33.30
  -1  -6   1  388.56   29.20
  -2   6   1   56.89   11.50
  -2  -6  -1   78.79    7.90
  -2   6   1   76.69    9.80
   2  -6   1   64.09   11.70
  -2   6   1   49.70    8.60
   2   6  -1   78.39   10.40
  -2  -6   1   68.39    7.50
  -2   6  -1   66.19   11.40
  -2   6  -1   49.99    9.10
   2  -6  -1   56.69    8.40
   2  -6  -1   59.59    9.10
   2  -6  -1   65.69   13.30
  -3   6   1  247.58   23.60
   3  -6   1  177.88   22.80
  -3   6   1  244.08   20.70
   3   6  -1  258.97   19.60
  -3   6   1  242.88   20.00
  -3  -6  -1  236.08   19.10
  -3  -6   1  220.98   18.00
   3  -6  -1  208.28   19.00
   3  -6  -1  242.58   21.00
  -3  -6   1  254.97   18.50
   3  -6  -1  190.98   22.60
  -3   6  -1  239.18   20.70
  -3   6  -1  221.78   22.90
   4   6  -1  239.88   22.90
  -4   6   1  217.38   19.90
   4  -6   1  219.98   24.40
  -4  -6  -1  265.87   20.50
  -4  -6  -1  252.37   20.70
  -4   6   1  215.48   21.50
  -4   6   1  222.28   24.00
   4  -6  -1  221.88   24.50
  -4   6  -1  235.38   24.40
  -4  -6   1  234.18   20.10
  -4  -6   1  221.18   19.60
   4  -6  -1  234.48   22.50
  -4   6  -1  261.67   19.40
  -4   6  -1  238.18   22.10
  -5  -6  -1  214.48   18.70
  -5   6   1  144.19   20.40
   5  -6   1  143.19   21.60
  -5   6   1  172.18   20.60
  -5   6   1  182.78   17.90
  -5  -6  -1  194.98   18.80
   5  -6  -1  146.49   19.30
  -5   6  -1  176.98   23.30
  -5   6  -1  198.28   22.60
   5  -6  -1  115.69   20.40
  -5   6  -1  176.98   16.60
  -5  -6   1  170.58   17.20
  -5  -6   1  182.88   17.40
  -6   6   1   44.30   12.50
  -6  -6  -1   58.19   11.70
  -6  -6  -1   57.29   11.60
   6   6  -1   62.99   12.50
  -6   6   1   19.10   10.40
  -6   6   1   40.50   10.30
  -6   6  -1   36.30    9.80
  -6   6  -1   47.50   12.70
   6  -6  -1   46.80   14.60
  -6  -6   1   63.79   12.50
  -6  -6   1   37.10   10.00
   6  -6  -1   30.80   11.20
  -6   6  -1   46.40   13.00
  -7  -6  -1  110.99   17.70
  -7   6   1   74.89   16.10
  -7  -6  -1  102.29   16.90
   7  -6   1   75.79   18.90
   7   6  -1  127.39   17.40
  -7   6   1   87.39   15.60
  -7   6  -1  119.89   17.60
  -7  -6   1  112.29   17.40
  -7  -6   1  100.89   17.10
   7  -6  -1  121.79   19.80
   7  -6  -1  105.49   20.70
  -7   6  -1   92.49   17.90
  -8   6   1   19.00   13.00
   8   6  -1   74.29   15.60
  -8   6   1   65.29   20.40
  -8  -6  -1   64.69   14.50
  -8   6   1   43.00   13.00
  -8  -6  -1   61.19   15.90
   8  -6   1   67.79   16.90
   8  -6  -1   41.50   16.00
  -8   6  -1   71.59   15.10
  -8   6  -1   54.49   15.80
  -8  -6   1   76.09   18.80
  -8  -6   1   44.20   12.80
  -9   6   1   54.79   15.70
  -9   6   1   41.60   16.50
  -9  -6  -1   91.89   19.90
   9  -6   1   29.90   14.90
  -9   6   1   36.70   16.30
  -9  -6  -1   69.79   15.20
   9  -6  -1   62.69   18.40
  -9  -6   1   51.89   14.70
  -9  -6   1   72.19   17.90
  -9   6  -1   57.99   23.90
  -9   6  -1   40.30   15.90
  -9   6  -1   55.09   15.20
 -10  -6  -1  100.09   23.60
 -10  -6  -1   52.49   16.20
  10  -6   1  118.29   25.80
  10  -6  -1   56.79   20.00
 -10  -6   1  110.79   23.00
 -10  -6   1   54.89   16.70
   0  -7  -1 1122.49   74.19
   0  -7   1 1050.19   74.69
   0  -7   1 1079.09   73.19
   0   7  -1 1141.29   71.19
   0  -7  -1 1051.89   75.19
   0   7  -1 1083.19   71.59
  -1  -7  -1 1167.98   81.89
  -1  -7  -1 1173.78   79.99
  -1   7   1 1215.78   77.59
   1   7  -1 1247.58   76.89
   1  -7   1 1051.09   77.59
  -1   7   1 1203.08   80.79
  -1   7  -1 1197.28   82.69
   1  -7  -1 1173.08   84.09
  -1  -7   1 1261.47   81.69
  -1   7  -1 1215.18   80.59
  -1  -7   1 1276.37   79.29
   1  -7  -1 1133.39   81.19
  -2  -7  -1  453.15   27.60
  -2   7   1  382.66   29.40
   2  -7   1  396.06   33.40
  -2   7   1  384.46   29.30
  -2   7   1  383.56   32.30
   2   7  -1  388.06   28.00
  -2   7  -1  417.16   32.10
   2  -7  -1  366.56   28.40
  -2   7  -1  430.06   29.40
   2  -7  -1  357.76   32.50
  -2  -7   1  377.86   26.80
  -3  -7  -1  349.87   25.10
  -3   7   1  347.57   25.90
  -3   7   1  330.77   29.30
  -3   7   1  327.87   26.60
   3  -7   1  324.57   30.10
  -3  -7   1  370.76   25.70
  -3   7  -1  393.56   28.30
   3  -7  -1  310.37   27.30
  -3   7  -1  329.87   27.50
   3  -7  -1  335.77   26.40
  -3   7  -1  347.27   30.20
   3  -7  -1  337.77   31.20
  -4  -7  -1  317.27   23.30
   4   7  -1  305.97   23.40
  -4   7   1  271.57   23.00
  -4   7   1  270.37   27.30
  -4   7   1  247.78   24.40
   4  -7   1  289.07   28.60
  -4  -7  -1  274.87   23.40
  -4  -7   1  305.17   23.40
  -4  -7   1  299.07   23.10
  -4   7  -1  290.67   22.40
   4  -7  -1  273.37   28.40
  -4   7  -1  303.07   28.30
   4  -7  -1  229.18   24.60
  -4   7  -1  335.77   26.30
  -5   7   1   -4.90    5.70
  -5   7   1   -3.00    6.80
   5   7  -1   14.50    7.60
   5  -7   1    1.20    8.50
  -5   7   1   -4.70    6.90
  -5  -7  -1   -0.10    5.20
  -5  -7  -1   -5.90    5.90
  -5  -7   1   -0.80    4.70
   5  -7  -1    8.00    9.60
  -5   7  -1  -10.30    7.10
  -5   7  -1   -5.10    6.70
  -5  -7   1    5.10    5.90
  -5   7  -1    3.00    5.90
   5  -7  -1    3.30    7.80
  -6  -7  -1   19.10    8.00
  -6   7   1   12.00    9.80
  -6   7   1   15.20    8.60
  -6  -7  -1   15.00    9.20
  -6   7   1   11.70   10.70
   6  -7   1   24.00   12.90
  -6  -7   1   13.60    8.80
  -6  -7   1   27.90    8.70
  -6   7  -1    3.80    9.10
  -6   7  -1   15.90    8.30
   6  -7  -1   22.30   11.20
  -6   7  -1   16.70   11.30
   7  -7   1   56.39   15.90
  -7  -7  -1   89.59   16.00
  -7  -7  -1   59.59   13.00
  -7   7   1   57.29   14.10
   7   7  -1   60.99   13.40
  -7   7   1   72.99   13.50
  -7  -7   1   85.99   15.40
   7  -7  -1   64.29   17.50
  -7  -7   1   99.79   15.70
  -7   7  -1   81.19   14.00
  -7   7  -1   68.59   15.90
  -8  -7  -1  108.69   19.50
  -8   7   1   87.39   17.60
  -8   7   1   58.99   14.40
   8  -7   1   68.89   19.10
  -8  -7  -1   80.19   15.20
  -8  -7   1   57.79   13.90
  -8   7  -1   64.69   17.20
   8  -7  -1   91.49   20.10
  -8  -7   1   92.69   21.50
  -8   7  -1   81.99   15.40
  -9  -7  -1   99.89   20.80
  -9   7   1   77.99   17.90
  -9   7   1   77.99   19.30
   9  -7   1   64.29   19.40
  -9  -7  -1   98.39   18.40
  -9   7  -1   97.69   20.90
  -9   7  -1   56.59   15.40
   9  -7  -1   82.79   21.10
  -9  -7   1   45.50   13.50
  -9  -7   1  105.59   20.40
  10  -7   1   60.39   21.70
 -10  -7  -1  136.19   25.10
 -10  -7  -1   59.79   16.70
 -10   7  -1   65.79   18.00
  10  -7  -1  109.19   33.90
 -10  -7   1   68.09   16.70
 -10  -7   1   75.89   20.80
   0  -8  -1 2304.87  147.29
   0  -8   1 2200.98  148.09
   0  -8  -1 2146.69  148.59
   0  -8   1 2227.58  146.29
  -1   8   1  577.44   43.30
  -1  -8  -1  592.14   42.90
   1  -8   1  607.34   44.60
  -1   8   1  592.34   39.30
   1  -8   1  568.14   40.20
  -1   8  -1  599.94   40.60
  -1   8  -1  571.34   43.30
  -1   8  -1  610.64   39.90
   1  -8  -1  553.74   44.80
   1  -8  -1  594.94   41.90
  -1  -8   1  598.44   42.50
   2   8  -1  244.58   17.60
  -2   8   1  216.58   19.50
  -2   8   1  236.48   19.10
  -2  -8  -1  258.17   17.20
  -2   8   1  261.47   23.30
   2  -8   1  230.98   23.60
  -2   8  -1  245.18   22.80
   2  -8  -1  242.98   19.70
  -2   8  -1  223.58   19.60
   2  -8  -1  216.48   23.80
  -2  -8   1  254.97   17.40
  -2  -8   1  249.48   19.50
  -3   8   1  653.23   51.79
   3   8  -1  749.23   47.50
  -3   8   1  712.13   48.00
   3  -8   1  622.54   52.49
  -3   8   1  680.03   48.90
  -3  -8  -1  675.13   46.80
   3  -8  -1  675.93   53.59
   3  -8  -1  677.23   48.30
  -3   8  -1  696.93   47.90
  -3   8  -1  652.53   51.99
  -3   8  -1  675.13   49.40
  -3  -8   1  741.33   47.30
   4  -8   1  306.97   30.50
  -4   8   1  284.17   24.70
  -4  -8  -1  362.46   24.70
  -4   8   1  260.67   25.60
   4   8  -1  350.66   25.10
  -4   8   1  271.07   28.70
  -4   8  -1  300.87   34.50
  -4  -8   1  285.47   23.90
  -4   8  -1  337.87   23.80
   4  -8  -1  289.37   30.40
  -4  -8   1  298.87   24.10
  -4   8  -1  330.77   27.00
   5   8  -1  204.98   18.90
  -5  -8  -1  193.58   19.40
  -5   8   1  156.38   20.20
  -5   8   1  179.48   18.50
  -5   8   1  166.38   24.50
  -5  -8  -1  206.48   18.30
   5  -8   1  161.48   25.30
  -5   8  -1  192.98   17.20
  -5  -8   1  174.78   17.40
   5  -8  -1  174.08   24.90
  -5  -8   1  196.68   18.30
  -5   8  -1  151.88   22.10
  -5   8  -1  176.08   21.10
   6  -8   1  585.54   54.09
  -6  -8  -1  652.33   48.60
  -6   8   1  583.94   52.59
  -6  -8  -1  652.03   48.00
   6   8  -1  714.83   48.60
  -6   8   1  653.53   50.49
  -6   8   1  600.64   47.00
  -6   8  -1  619.54   47.00
  -6  -8   1  699.03   48.80
  -6  -8   1  624.04   48.40
   6  -8  -1  626.54   67.69
  -6   8  -1  669.53   51.59
  -7   8   1   66.59   13.20
  -7  -8  -1   79.39   14.50
  -7   8   1   74.29   16.30
  -7  -8  -1  102.99   16.90
   7  -8   1   55.79   16.50
  -7   8  -1   81.09   13.80
  -7  -8   1   74.89   14.00
  -7  -8   1   86.59   15.10
   7  -8  -1   72.19   19.30
  -7   8  -1   81.99   17.10
  -8   8   1   20.30   11.10
   8  -8   1    4.60   12.00
  -8  -8  -1   37.10   14.00
  -8  -8  -1   39.10   11.80
  -8   8   1   39.40   14.10
  -8  -8   1   60.09   13.30
  -8   8  -1    7.90   11.80
  -8  -8   1   45.40   13.60
   8  -8  -1   25.80   14.70
  -9   8   1   65.99   15.30
  -9  -8  -1  102.09   20.40
  -9  -8  -1   95.39   18.40
   9  -8   1   63.69   19.90
   9  -8  -1   94.19   23.50
  -9  -8   1  102.79   20.10
  -9  -8   1   88.49   17.10
  -9   8  -1   78.29   16.00
  10  -8   1   24.80   18.10
 -10  -8  -1   -8.70   14.60
 -10  -8  -1   -3.50    9.20
 -10  -8   1  -11.10    9.00
 -10   8  -1   -1.30   12.30
  10  -8  -1    7.50   15.90
 -10  -8   1   21.30   16.40
   0  -9  -1  144.99   16.40
   0  -9   1  134.99   13.40
   0  -9   1  126.69   15.30
  -1  -9  -1  211.28   18.40
   1  -9   1  196.28   20.30
  -1   9   1  180.98   13.60
  -1  -9  -1  192.18   18.40
   1  -9   1  188.18   15.70
   1  -9  -1  177.88   20.20
  -1   9  -1  203.18   18.60
  -1   9  -1  181.68   13.90
  -1   9  -1  195.28   14.70
   1  -9  -1  173.08   16.60
  -1  -9   1  179.08   17.40
  -2   9   1  322.47   24.10
  -2   9   1  318.87   28.10
  -2  -9  -1  326.97   25.80
  -2   9   1  313.77   24.80
   2  -9   1  334.27   29.80
  -2   9  -1  311.27   28.80
  -2  -9   1  372.16   26.60
  -2   9  -1  326.37   25.90
   2  -9  -1  306.97   30.40
   2  -9  -1  371.46   26.50
   3   9  -1  183.28   14.20
  -3   9   1  184.18   16.50
  -3   9   1  172.28   15.90
   3  -9   1  129.99   20.00
  -3   9   1  156.98   20.20
  -3  -9   1  179.88   13.80
  -3   9  -1  157.18   16.50
   3  -9  -1  173.38   16.10
   3  -9  -1  142.49   20.70
  -3   9  -1  190.08   20.70
   4   9  -1  217.68   17.40
  -4  -9  -1  224.58   16.90
  -4   9   1  167.68   18.50
   4  -9   1  171.18   34.00
  -4   9   1  151.28   22.70
  -4   9   1  177.28   17.90
  -4   9  -1  195.08   16.80
   4  -9  -1  229.78   26.80
  -4   9  -1  195.58   20.00
  -4  -9   1  206.58   17.20
   4  -9  -1  240.68   26.60
  -4   9  -1  205.88   23.70
  -4  -9   1  190.48   17.60
  -5   9   1   59.29   12.70
  -5   9   1   66.59   11.70
  -5  -9  -1  104.49   12.80
   5   9  -1   98.59   12.70
   5  -9   1   69.29   16.50
  -5  -9  -1  100.29   13.60
  -5   9   1   54.79   15.00
  -5   9  -1   59.59   12.60
   5  -9  -1   48.10   13.80
  -5   9  -1   56.89   15.70
  -5   9  -1   70.89   10.40
  -5  -9   1   96.79   12.00
  -6   9   1  100.99   15.20
  -6  -9  -1  140.29   17.00
  -6  -9  -1  153.58   18.80
   6  -9   1   92.89   21.70
  -6   9   1   87.89   18.80
  -6   9  -1  102.69   19.00
   6  -9  -1  107.49   22.60
  -6  -9   1  163.08   18.30
  -6   9  -1  108.19   18.20
  -6  -9   1  157.48   17.80
  -6   9  -1  118.29   15.00
  -7  -9  -1   58.49   11.90
  -7   9   1   63.99   12.40
  -7  -9  -1   64.49   14.30
   7  -9   1   50.69   16.20
  -7   9   1   28.30   21.40
  -7  -9   1   72.49   13.50
  -7   9  -1   67.19   12.20
  -7  -9   1   70.19   13.70
   7  -9  -1   41.10   15.40
   8  -9   1   55.09   19.60
  -8  -9  -1   74.19   16.20
  -8   9   1   73.59   17.40
  -8   9   1   72.19   14.80
  -8  -9  -1   77.99   14.70
  -8   9  -1   44.20   20.70
  -8  -9   1   84.09   14.70
  -8  -9   1   86.89   16.20
  -8   9  -1   51.19   15.60
   8  -9  -1   40.40   16.30
  -8   9  -1   67.19   13.80
  -9   9   1  175.18   24.30
  -9  -9  -1  202.78   27.30
   9  -9   1  117.29   27.30
  -9  -9  -1  162.98   23.80
  -9   9  -1  123.09   19.70
   9  -9  -1  112.09   25.50
  -9  -9   1  158.58   23.40
  -9  -9   1  109.59   19.20
 -10  -9  -1    5.10   11.20
  10  -9   1   19.60   18.20
 -10  -9  -1    9.70   17.10
 -10   9   1    6.70   16.40
  10  -9  -1   21.30   19.80
 -10  -9   1   13.20   11.60
 -10   9  -1   13.80   13.10
 -10  -9   1   22.70   16.40
   0 -10  -1  553.14   42.50
   0 -10  -1  563.14   40.20
   0 -10   1  522.15   38.90
   0 -10   1  540.45   41.70
   1 -10   1  132.79   17.70
  -1 -10  -1  120.59   15.70
   1 -10   1  107.29   12.00
  -1 -10  -1  145.39   17.40
  -1 -10   1  147.39   15.40
   1 -10  -1  116.29   13.20
  -1  10  -1   96.39    9.50
  -1  10  -1  108.59   15.10
  -1  10  -1   99.49    9.00
   1 -10  -1  101.79   16.80
  -2  10   1    4.90    6.50
  -2 -10  -1    5.80    5.70
  -2 -10  -1    7.60    7.10
   2 -10   1    6.10    7.90
  -2  10  -1   -0.40    4.50
  -2 -10   1   10.50    5.70
  -2  10  -1    5.70    4.50
   2 -10  -1    0.30    5.10
   2 -10  -1    3.10    8.10
  -2  10  -1   -0.80    6.90
  -3 -10  -1  541.85   34.90
  -3  10   1  499.35   37.80
  -3  10   1  527.25   37.60
   3 -10   1  496.55   43.90
  -3  10   1  487.65   41.90
  -3 -10   1  524.25   37.00
   3 -10  -1  437.96   43.80
  -3  10  -1  507.55   44.80
  -3  10  -1  529.35   38.00
  -3 -10   1  516.65   34.80
   3 -10  -1  498.85   37.20
  -4  10   1   34.60   13.00
   4 -10   1   68.59   17.30
  -4 -10  -1  105.19   13.90
  -4  10   1   44.20   10.30
  -4  10   1   76.19   10.90
  -4 -10   1   81.49    9.70
   4 -10  -1   74.99   16.20
  -4 -10   1  102.39   12.20
  -4  10  -1   72.39   16.60
  -4  10  -1   55.59   11.80
   4 -10  -1   83.19   17.70
  -5  10   1  829.72   69.19
  -5 -10  -1  911.81   64.79
   5 -10   1  870.61   71.39
  -5 -10  -1  955.10   63.29
  -5  10   1  947.41   63.99
  -5 -10   1  935.41   62.39
  -5  10  -1  885.41   60.59
   5 -10  -1  974.70   87.39
  -5 -10   1  895.31   61.69
  -5  10  -1  773.72   67.59
  -6 -10  -1  283.27   24.70
  -6 -10  -1  235.68   21.50
  -6  10   1  240.38   22.80
   6 -10   1  175.08   27.40
  -6  10  -1  237.58   22.20
   6 -10  -1  191.58   31.70
  -6 -10   1  295.77   24.20
  -6 -10   1  267.87   22.80
  -7 -10  -1   68.59   15.10
  -7 -10  -1   56.49   11.60
  -7  10   1   68.59   13.40
   7 -10   1   49.70   18.40
  -7  10   1   52.79   14.00
  -7  10   1   52.39   17.80
  -7  10  -1   62.59   16.60
  -7  10  -1   59.29   11.60
  -7  10  -1   47.90   13.90
   7 -10  -1   54.19   20.10
  -7 -10   1   60.49   12.00
  -7 -10   1   61.19   12.90
  -8  10   1   21.70   11.00
   8 -10   1   22.20   15.30
  -8 -10  -1   14.60    9.00
  -8 -10  -1   34.90   13.70
  -8  10  -1   32.20   10.90
   8 -10  -1   21.70   15.30
  -8 -10   1   11.50    8.30
  -8 -10   1   32.00   11.80
  -9  10   1   28.00   12.60
   9 -10   1   16.50   15.60
  -9 -10  -1   20.70   10.90
  -9 -10  -1   25.20   15.30
  -9 -10   1   29.50   13.50
  -9 -10   1   15.20    9.80
  -9  10  -1   38.00   12.50
   9 -10  -1   15.10   16.00
   0 -11   1   91.59   15.10
   0 -11   1  105.99   14.50
   0 -11  -1  102.79   16.50
   0 -11  -1  103.79   13.80
  -1 -11  -1  229.78   21.60
  -1 -11  -1  226.28   22.50
   1 -11   1  226.08   19.20
   1 -11   1  258.27   25.00
  -1  11  -1  217.18   15.80
   1 -11  -1  216.58   20.30
   1 -11  -1  236.88   24.70
  -1 -11   1  240.68   22.00
  -1 -11   1  213.38   20.30
  -1  11  -1  234.08   16.30
  -2 -11  -1  717.63   51.89
  -2 -11  -1  726.73   50.89
   2 -11   1  733.53   55.09
  -2  11   1  681.73   53.59
  -2  11   1  631.44   46.70
   2 -11  -1  651.73   53.79
  -2  11  -1  661.33   46.10
  -2  11  -1  672.13   51.29
   2 -11  -1  639.34   48.10
  -2  11  -1  745.53   47.30
   3 -11   1   21.50   13.10
  -3 -11  -1   22.80    7.80
  -3  11   1   19.90   10.00
  -3  11   1   10.50    6.30
  -3  11  -1   18.60    6.90
   3 -11  -1   17.60   12.70
   3 -11  -1   18.40    7.00
  -3  11  -1   15.60    9.60
  -3 -11   1   19.20    4.00
  -3 -11   1   22.90    7.20
  -4  11   1  173.28   18.10
  -4  11   1  158.38   23.00
  -4 -11  -1  191.78   14.50
  -4  11   1  197.98   17.70
   4 -11   1  130.99   24.50
   4 -11  -1  183.88   28.20
  -4 -11   1  181.68   16.70
  -4 -11   1  190.08   16.50
  -4  11  -1  176.98   20.00
  -4 -11   1  168.88   14.50
  -4  11  -1  171.58   23.10
  -5  11   1   12.20   12.10
  -5  11   1    9.30    7.60
   5 -11   1    3.00   10.80
  -5  11   1    5.10    6.20
  -5 -11  -1   16.70    5.40
  -5 -11  -1   14.90    7.60
   5 -11  -1   -2.60    9.50
  -5 -11   1   11.50    7.10
  -5  11  -1   15.90   11.50
  -6 -11  -1   84.29   14.70
  -6 -11  -1   77.99   13.90
  -6  11   1   15.10   21.20
  -6  11   1   64.69   12.10
   6 -11   1   44.60   16.60
   6 -11  -1   49.90   18.10
  -6  11  -1   81.09   11.00
  -6 -11   1   92.59   13.70
  -6 -11   1   76.09   11.60
   7 -11   1    9.20   12.30
  -7  11   1   17.10   13.80
  -7 -11  -1   61.59   13.60
  -7 -11  -1   31.70    8.90
  -7  11   1   38.10   10.20
  -7 -11   1   48.30   11.60
  -7  11  -1   35.90   16.00
  -7  11  -1   46.20   10.00
  -7 -11   1   48.80   10.70
   7 -11  -1   53.49   19.60
  -8 -11  -1   23.50    9.50
  -8  11   1   34.30   14.30
   8 -11   1   -5.10   13.90
  -8 -11  -1   33.80   13.50
  -8 -11   1   35.30   10.10
  -8  11  -1   39.40   10.30
   8 -11  -1   22.80   15.80
  -8 -11   1   37.60   12.10
  -9  11   1   37.20   13.10
  -9 -11  -1   83.19   16.30
  -9 -11  -1   45.30   15.80
   9 -11   1   12.30   17.00
  -9 -11   1   62.69   14.30
   9 -11  -1   36.70   17.90
   0 -12   1 1149.29   81.39
   0 -12   1 1133.69   77.99
   0 -12  -1 1159.48   79.09
   0 -12  -1 1101.79   81.79
   1 -12   1   52.79    9.00
  -1 -12  -1   51.09   11.90
  -1 -12  -1   31.00    9.20
   1 -12   1   42.20   12.10
  -1 -12   1   38.40    9.10
   1 -12  -1   52.39    9.80
   1 -12  -1   54.59   12.90
  -1 -12   1   48.90   10.70
  -2 -12  -1  521.75   36.90
  -2  12   1  423.76   31.10
   2 -12   1  462.25   40.40
  -2 -12  -1  437.36   36.60
  -2  12  -1  480.05   31.90
  -2 -12   1  429.26   35.50
  -2  12  -1  428.96   31.00
  -2 -12   1  454.95   34.90
   2 -12  -1  428.36   40.00
  -2  12  -1  427.36   36.80
  -3 -12  -1  132.39   16.40
  -3 -12  -1  161.18   21.30
  -3  12   1   79.39   15.40
   3 -12   1   85.39   18.90
  -3  12   1  115.29   12.30
  -3  12  -1   80.59   16.10
  -3  12  -1  104.39   12.90
   3 -12  -1  126.89   21.20
   3 -12  -1  123.49   14.50
  -3  12  -1   99.49   11.70
   4 -12   1  288.27   32.40
  -4  12   1  258.97   28.90
  -4 -12  -1  261.87   18.90
  -4 -12  -1  304.27   24.00
  -4  12   1  248.88   23.30
  -4 -12   1  293.67   20.40
   4 -12  -1  295.47   37.60
  -4  12  -1  235.18   28.00
  -4 -12   1  261.67   28.30
   5 -12   1  188.68   31.10
  -5 -12  -1  259.47   23.40
  -5  12   1  252.27   22.00
  -5 -12  -1  256.67   19.50
  -5 -12   1  235.18   18.80
   5 -12  -1  230.28   32.60
  -5 -12   1  237.88   20.90
  -5  12  -1  216.08   29.60
  -6  12   1   33.80   11.90
  -6  12   1   73.09   12.20
  -6  12   1   48.70   17.60
   6 -12   1   65.39   18.20
  -6 -12  -1   77.59   10.70
  -6 -12  -1   90.29   15.10
  -6  12  -1   38.50   12.00
  -6  12  -1   52.19   17.30
  -6 -12   1   76.19   10.30
   6 -12  -1   30.90   15.80
  -7 -12  -1   40.00   12.50
  -7 -12  -1   42.80    9.50
  -7  12   1   14.30    8.90
   7 -12   1   21.10   15.10
   7 -12  -1   22.90   16.30
  -7 -12   1   29.10   10.00
  -8  12   1   97.89   21.80
  -8 -12  -1  175.98   23.00
   8 -12   1   34.70   25.10
   8 -12  -1   78.09   23.80
  -8 -12   1  130.39   17.60
  -8  12  -1  115.89   15.30
  -8 -12   1  128.49   18.20
   0 -13  -1   49.80   10.20
   0 -13  -1   44.00   11.90
   0 -13   1   49.00   12.50
   0 -13   1   59.89   10.40
   1 -13   1    3.80    8.80
   1 -13   1    2.10    5.40
  -1 -13  -1   -1.80    6.60
  -1 -13  -1   19.00    7.60
  -1 -13   1   -8.50    5.90
  -1 -13   1    5.70    5.70
   1 -13  -1    6.10    7.40
  -2 -13  -1    4.40    6.50
  -2 -13  -1    9.20    7.20
   2 -13   1    8.10    9.60
  -2  13  -1    8.00    3.90
   2 -13  -1    8.90   11.50
  -2 -13   1    1.90    6.80
  -2  13  -1    8.40    4.00
  -2 -13   1    9.00    7.20
   2 -13  -1    5.60    6.30
  -3  13   1   45.40    7.60
  -3  13   1   37.90   12.60
  -3 -13  -1   68.79   14.90
   3 -13   1   19.20   12.60
  -3 -13  -1   65.19   11.90
  -3  13  -1   40.70   13.00
  -3  13  -1   60.29    9.10
  -3 -13   1   55.09   10.10
   3 -13  -1   54.89   14.20
   3 -13  -1   30.00   13.50
  -3  13  -1   30.80    7.20
   4 -13   1   42.20   15.80
  -4 -13  -1   53.39   10.80
   4 -13  -1   24.00   15.30
  -4  13  -1   17.10   11.20
  -5  13   1  157.88   19.00
  -5  13   1  149.39   26.30
  -5 -13  -1  146.79   12.70
   5 -13   1  140.49   24.40
  -5 -13  -1  183.28   17.30
  -5 -13  -1  161.58   18.00
   5 -13  -1  153.68   28.40
  -5 -13   1  165.78   16.00
  -5 -13   1  149.29   13.10
  -5  13  -1  134.79   18.70
  -6  13   1   43.10   10.20
  -6 -13  -1   48.40    8.20
   6 -13   1   49.60   19.50
  -6 -13  -1   59.59   12.80
  -6 -13   1   39.40    7.60
   6 -13  -1    8.70   13.40
  -6  13  -1   19.00   12.50
  -6 -13   1   70.09   11.60
  -7 -13  -1  158.28   16.80
   7 -13   1  119.79   28.40
  -7  13   1  175.88   19.40
  -7 -13  -1  195.98   23.70
  -7 -13   1  161.18   17.70
  -7 -13   1  159.48   16.10
   7 -13  -1  103.09   24.40
  -8 -13  -1    8.90   12.00
  -8  13   1   39.30   11.30
  -8 -13  -1   24.00    9.00
   8 -13   1    8.70   17.90
  -8 -13   1   31.20   11.10
   8 -13  -1    7.50   18.60
  -8 -13   1   22.60    8.70
   0 -14   1  304.17   29.40
   0 -14  -1  292.67   26.10
   0 -14   1  294.07   24.80
   1 -14   1   36.00    8.10
  -1 -14  -1   37.90    9.80
  -1 -14  -1   12.20    9.10
   1 -14  -1   18.20   10.80
   1 -14  -1   16.10    8.10
  -1 -14   1   28.50    8.50
  -1 -14   1   38.40   10.90
  -2 -14  -1   28.70   10.40
  -2 -14  -1   15.00    8.50
   2 -14   1   39.40   14.20
   2 -14  -1   26.00    8.00
   2 -14  -1   27.00   13.10
  -2 -14   1   37.00    9.90
  -2 -14   1   26.60    8.80
  -3  14   1   49.40    7.40
  -3  14   1   57.19    7.80
  -3 -14  -1   97.09   16.90
  -3 -14  -1  101.59   14.80
  -3  14  -1   62.09    8.70
  -3 -14   1   82.69   15.10
  -3  14  -1   69.29   16.60
   3 -14  -1   53.49   17.40
  -3 -14   1  103.79   14.30
  -4  14   1   81.89   11.30
   4 -14   1   73.39   18.70
   4 -14  -1  110.59   23.10
  -4  14  -1  113.19   14.40
  -4  14  -1   85.39   12.10
  -5 -14  -1  185.78   20.50
   5 -14   1  140.79   26.00
  -5 -14  -1  141.49   18.10
  -5 -14   1  143.09   11.90
   5 -14  -1  152.08   29.80
  -5  14  -1  134.09   24.90
  -6 -14  -1   97.69   14.70
  -6 -14  -1   85.89   15.30
  -6 -14  -1   80.29    9.60
   6 -14  -1   70.79   20.10
   7 -14   1    4.30   19.60
  -7 -14  -1   -4.00    8.60
  -7 -14   1    1.90    5.20
   7 -14  -1   -3.90   16.50
   0 -15   1   31.50   11.50
   0 -15  -1   38.10   13.00
   0 -15  -1   30.10    9.50
   0 -15   1   38.10    9.30
   1 -15   1  156.28   18.30
  -1 -15  -1  153.48   20.40
   1 -15   1  151.58   23.00
  -1 -15   1  127.79   18.90
   1 -15  -1  112.99   15.50
  -1 -15   1  132.29   17.20
   1 -15  -1  114.99   21.00
  -2 -15  -1  189.78   21.90
  -2 -15  -1  230.08   22.30
   2 -15   1  160.78   25.40
   2 -15  -1  228.08   30.80
  -2 -15   1  217.18   22.60
   2 -15  -1  216.98   20.40
  -3 -15  -1  116.39   16.70
  -3 -15  -1   89.29   17.50
   3 -15   1   51.79   15.80
  -3  15  -1   76.89   10.20
  -3 -15   1  117.99   15.50
   3 -15  -1   84.79   20.80
  -3 -15   1   92.39   15.60
  -4 -15  -1   24.50    8.50
  -4  15   1   27.60    7.20
  -4 -15  -1   15.10   10.00
   4 -15   1   12.60   12.50
  -4  15   1   20.10    6.60
  -4 -15   1   26.50   11.50
  -4  15  -1   12.80    6.30
  -4  15  -1   34.50    8.40
  -4 -15   1   38.40    9.90
  -4  15  -1   23.60   12.40
   4 -15  -1   20.20   14.10
  -5 -15  -1   31.90    9.70
  -5 -15  -1   23.90    8.80
  -5 -15  -1   20.80   11.90
   5 -15   1   19.50   15.00
   5 -15  -1   25.50   16.60
  -5  15  -1   11.20    7.70
   6 -15   1   35.80   19.50
  -6 -15  -1   48.70   12.50
  -6 -15  -1   51.19   10.90
   6 -15  -1   24.80   17.30
   0 -16   1  236.28   26.70
   0 -16   1  225.68   21.70
   0 -16  -1  239.48   23.10
   0 -16  -1  248.38   27.30
   1 -16   1   32.00   12.50
  -1 -16  -1   20.60   10.50
   1 -16  -1   26.20   13.80
  -1 -16   1   38.20    9.80
   1 -16  -1   18.40    8.50
  -1 -16   1   31.40   11.00
   2 -16   1   25.30   13.60
  -2 -16  -1   48.50   12.00
   2 -16  -1   49.40   10.10
  -2 -16   1   22.00    8.90
  -2 -16   1   19.40    9.80
   2 -16  -1   22.60   12.90
  -3 -16  -1   15.20    9.10
   3 -16   1    3.60   11.20
  -3 -16  -1    9.70    7.80
   3 -16  -1    1.90   12.70
  -3 -16   1   -0.90    7.30
  -3 -16   1    0.40    6.70
  -4 -16  -1   25.40   11.10
  -4 -16  -1   34.60    9.80
   4 -16   1   18.60   15.60
  -4  16   1    9.40    5.40
  -4  16  -1   21.20    6.50
  -4 -16   1   28.80   11.60
  -4 -16   1   52.59   11.30
   4 -16  -1   11.60   14.80
  -5 -16  -1   18.80   11.70
  -5 -16  -1   24.90    9.00
   5 -16   1   26.10   16.20
  -5 -16  -1   35.10   10.40
  -5 -16   1   31.90   13.10
   5 -16  -1   14.90   14.70
  -5  16  -1   20.20    8.40
   0 -17  -1    4.40   11.90
   0 -17  -1   10.70    8.60
   0 -17   1    6.80    7.40
   0 -17   1    9.30   10.50
   1 -17   1   25.30   15.50
  -1 -17  -1   35.00   13.10
  -1 -17  -1   48.60   12.00
   1 -17  -1   57.49   12.30
   1 -17  -1   43.70   15.30
  -1 -17   1   51.39   11.30
  -2 -17  -1   63.59   15.10
   2 -17   1   40.80   16.50
  -2 -17  -1   73.59   15.60
  -2 -17   1   42.50   11.90
  -2 -17   1   51.19   12.50
   2 -17  -1   73.69   20.00
   3 -17   1  277.17   37.60
  -3 -17  -1  314.37   30.20
   3 -17  -1  330.57   42.70
  -3 -17   1  329.47   31.30
  -3 -17   1  341.87   29.60
   4 -17   1    2.20   13.00
  -4 -17  -1    8.10    9.10
  -4 -17  -1   15.30    9.20
  -4 -17   1   11.70    9.70
   4 -17  -1    0.60   15.70
  -4  17  -1    6.10    6.90
   0 -18  -1  150.48   25.10
   0 -18   1  218.18   27.50
   0 -18   1  172.08   19.10
   0 -18  -1  162.68   21.20
  -1 -18  -1   40.60   11.40
   1 -18   1   43.10   15.80
   1 -18  -1   29.20   14.50
  -1 -18   1   36.80   12.90
   1 -18  -1   35.00   10.70
  -1 -18   1   46.40   11.20
  -2 -18  -1    5.20    8.70
   2 -18   1    3.30   12.50
  -2 -18  -1   10.60   10.90
   2 -18  -1    2.70   12.40
  -2 -18   1    7.60    9.50
  -2 -18   1    0.20    7.50
   0   0  -2  889.91   58.29
   1   0  -2   -0.50    3.20
  -1   0   2   -0.70    3.30
  -1   0   2    0.30    3.60
   1   0  -2    1.40    3.10
   1   0  -2    4.70    3.60
  -1   0  -2    2.90    4.20
  -1   0   2    0.80    3.40
  -2   0   2 4058.69  255.87
   2   0   2 4079.09  255.97
   2   0  -2 3773.52  255.77
   2   0  -2 3893.91  255.47
  -2   0  -2 3855.21  255.87
  -2   0   2 3868.91  255.77
  -3   0   2  943.91   69.29
  -3   0  -2  986.40   69.59
  -3   0   2 1005.80   69.79
   3   0   2 1099.19   70.09
   3   0  -2 1045.80   69.49
  -3   0   2 1021.70   69.49
   3   0  -2  958.60   69.49
  -3   0  -2 1040.00   69.99
  -4   0  -2   48.20   10.90
  -4   0   2   63.89   11.90
   4   0   2   65.59   12.10
   4   0  -2   50.39   10.90
  -4   0   2   58.99   10.80
  -4   0  -2   44.50   11.00
  -4   0   2   71.89   13.10
  -5   0  -2  520.95   39.50
   5   0  -2  474.65   39.90
  -5   0  -2  581.34   40.90
   5   0  -2  488.65   38.90
  -5   0   2  479.35   39.10
  -5   0   2  435.46   38.30
  -5   0   2  486.55   39.60
  -6   0   2  204.28   22.00
  -6   0  -2  158.08   22.60
   6   0  -2  204.48   21.90
  -6   0   2  164.98   21.10
   6   0   2  204.48   22.50
  -6   0  -2  152.78   21.10
  -6   0   2  212.18   22.60
   6   0  -2  208.18   23.80
  -7   0  -2    1.70    9.00
  -7   0   2   -0.90    9.20
  -7   0   2    3.70    9.70
  -7   0   2    4.30    8.70
   7   0  -2  -10.60    8.10
  -7   0  -2    0.00    8.80
   7   0   2   -1.90    9.30
   7   0  -2   -9.50    8.20
   8   0   2  308.17   33.20
  -8   0   2  325.27   33.30
   8   0  -2  342.67   33.30
  -8   0  -2  337.57   35.50
  -8   0   2  342.67   35.10
   8   0  -2  407.06   35.90
  -8   0  -2  276.97   32.20
  -8   0   2  335.77   34.30
  -9   0   2    4.10   10.50
   9   0   2   29.80   12.40
   9   0  -2    4.20   12.40
  -9   0  -2    9.80   13.50
  -9   0  -2    6.50   12.90
   9   0  -2   19.60   13.00
  -9   0   2   11.50   14.20
 -10   0  -2   -1.00   13.20
 -10   0   2    3.80   14.50
 -10   0  -2   16.70   16.70
  10   0  -2   -4.70    9.90
  10   0  -2   -6.80   13.20
 -10   0  -2  -10.80   11.30
 -10   0   2   -2.30   11.90
 -10   0   2    8.90   14.20
  10   0   2  -10.00   10.30
 -11   0   2    6.10   16.30
  11   0  -2   -4.30   11.20
 -11   0  -2   12.70   15.90
  11   0   2   -3.70   11.60
   0   1  -2 2282.47  143.49
   0  -1   2 2052.59  143.49
   0  -1  -2 2235.98  143.39
   0  -1  -2 2227.88  143.89
   0  -1   2 2280.27  143.49
   0   1  -2 2175.08  143.49
  -1   1   2  426.36   28.50
   1   1  -2  419.56   28.70
   1   1  -2  407.56   28.00
  -1   1   2  403.66   28.00
  -1   1   2  395.76   28.50
   1  -1   2  384.46   28.60
   1   1  -2  400.96   27.20
  -1  -1   2  424.76   28.40
  -1   1  -2  397.36   28.50
   1  -1  -2  412.26   28.30
   1  -1  -2  398.76   28.40
   1  -1  -2  366.36   27.80
  -1  -1   2  406.96   27.00
  -1  -1   2  408.36   27.80
  -2   1   2  819.12   59.09
  -2   1   2  831.52   59.39
  -2  -1  -2  893.31   59.29
   2   1  -2  872.71   59.19
   2  -1   2  924.91   59.89
   2   1  -2  881.81   58.49
  -2   1   2  875.61   59.19
   2  -1  -2  858.81   59.39
   2  -1  -2  884.81   59.39
  -2  -1   2  897.71   59.69
  -2  -1   2  867.31   58.89
  -2  -1   2  858.91   58.29
   2  -1  -2  849.02   59.09
  -3  -1  -2 2793.72  192.18
  -3   1   2 2930.31  192.68
   3  -1   2 2842.42  192.68
  -3   1   2 2951.40  192.28
  -3   1   2 2990.60  192.58
  -3  -1  -2 2889.51  192.28
   3   1  -2 2984.00  192.48
   3   1  -2 2976.70  191.58
   3  -1  -2 2943.81  192.78
   3  -1  -2 2956.50  192.68
  -3  -1   2 3040.60  191.98
  -3  -1   2 2692.03  192.08
   3   1   2 2985.00  192.18
  -3   1  -2 2958.50  192.78
  -3   1  -2 2864.41  192.98
  -4  -1  -2   63.19   11.00
  -4   1   2   42.70   10.20
  -4   1   2   31.60    9.40
   4   1  -2   49.70   10.90
   4  -1   2   77.59   14.10
  -4  -1  -2   78.99   13.10
  -4   1   2   47.40   11.00
   4   1  -2   57.19   10.80
  -4   1  -2   55.59   11.50
  -4   1  -2   74.69   12.40
   4  -1  -2   27.40    9.80
   4   1   2   59.89   11.20
  -4  -1   2   55.99   10.40
  -4  -1   2   41.70   10.50
   4  -1  -2   49.50   12.10
  -5   1   2  280.87   26.80
  -5  -1  -2  340.57   27.40
   5  -1   2  272.87   26.90
  -5   1   2  271.37   25.70
  -5  -1  -2  282.67   25.60
   5   1  -2  270.87   25.80
   5   1  -2  291.67   25.50
  -5   1   2  280.57   26.30
  -5  -1   2  275.07   25.40
   5  -1  -2  289.37   26.30
  -5   1  -2  295.07   26.10
   5  -1  -2  270.37   26.10
  -5  -1   2  265.07   24.90
  -5   1  -2  286.57   27.10
   5   1   2  272.37   25.50
  -6  -1  -2  345.47   30.90
   6   1  -2  345.57   30.20
  -6  -1  -2  396.26   32.80
   6   1  -2  340.77   31.80
   6  -1   2  340.57   31.80
  -6   1   2  362.96   31.60
  -6   1   2  326.57   30.70
  -6   1   2  345.57   32.00
   6  -1  -2  360.26   32.70
  -6  -1   2  333.97   30.80
   6   1   2  346.37   31.10
  -6   1  -2  376.66   32.20
  -6   1  -2  369.06   33.10
  -6  -1   2  341.07   31.00
  -6  -1   2  290.37   45.40
   6  -1  -2  375.46   32.10
  -7   1   2  135.19   19.70
  -7  -1  -2  160.78   24.00
   7  -1   2  145.89   21.80
  -7   1   2  131.99   21.40
   7   1  -2  167.58   21.30
  -7   1   2   98.49   18.70
   7   1  -2  160.58   21.40
  -7  -1  -2  147.79   20.80
  -7   1  -2  109.29   20.90
  -7   1  -2  141.59   21.10
  -7  -1   2  150.48   20.50
   7  -1  -2  123.79   19.90
  -7  -1   2  161.38   24.80
  -7  -1   2  124.09   19.70
   8  -1   2  303.67   34.10
  -8  -1  -2  252.17   32.70
   8   1  -2  310.07   31.30
  -8   1   2  349.27   45.00
   8   1  -2  357.16   34.40
  -8   1   2  313.47   32.80
  -8   1   2  357.36   35.20
  -8  -1  -2  332.37   34.50
   8  -1  -2  362.36   34.60
  -8  -1   2  289.07   30.90
   8   1   2  290.37   31.20
  -8   1  -2  274.67   33.60
  -8  -1   2  326.47   33.80
  -8  -1   2  292.47   32.60
  -8   1  -2  321.27   34.30
   8  -1  -2  349.07   33.20
  -9   1   2  576.44   50.19
  -9  -1  -2  526.25   49.40
  -9   1   2  585.24   52.09
   9  -1   2  530.55   49.60
   9   1  -2  640.04   51.39
  -9  -1  -2  594.74   52.49
   9   1   2  465.65   46.20
  -9  -1   2  570.34   50.09
  -9  -1   2  601.14   56.99
  -9   1  -2  487.45   48.70
   9  -1  -2  619.44   50.79
  -9   1  -2  646.24   52.89
   9  -1  -2  524.85   47.90
 -10  -1  -2   29.10   15.40
 -10   1   2   23.30   16.00
 -10   1   2   66.79   21.30
  10   1  -2   34.60   13.60
 -10   1   2   11.70   14.30
 -10  -1  -2   43.20   18.40
  10   1  -2   81.99   19.40
  10  -1   2   30.80   15.80
 -10   1  -2   65.89   21.10
 -10   1  -2   57.89   18.80
  10   1   2   34.80   16.00
 -10  -1   2   54.19   18.10
 -10   1  -2   42.10   17.70
  10  -1  -2   15.80   12.90
  10  -1  -2   52.29   17.80
 -11  -1  -2   75.59   22.10
  11  -1   2   36.40   18.00
  11   1  -2   20.50   13.60
 -11   1   2   61.29   26.70
 -11   1  -2   42.10   20.30
  11  -1  -2   66.79   21.00
 -11  -1   2   36.00   18.90
   0  -2   2 1062.19   68.99
   0  -2  -2 1062.69   68.59
   0   2   2 1053.89   69.69
   0   2   2 1072.09   68.59
   0  -2   2 1042.30   68.59
   0  -2   2 1009.90   68.79
   0   2  -2 1012.90   68.79
   0   2  -2 1047.90   68.69
   0  -2  -2 1091.09   69.79
  -1   2   2 1213.68   76.29
   1  -2   2 1119.19   76.49
  -1   2   2 1134.09   76.59
  -1   2   2 1123.89   75.69
   1  -2  -2 1174.28   76.39
   1  -2  -2 1093.89   75.99
  -1   2  -2 1185.48   76.79
   1  -2  -2 1127.29   76.99
  -1  -2   2 1171.78   75.79
   2  -2   2  494.25   37.10
   2   2  -2  536.65   34.90
  -2   2   2  512.55   36.30
  -2   2   2  518.45   36.20
  -2  -2  -2  494.05   35.80
   2   2  -2  495.65   36.00
  -2   2   2  527.15   37.20
   2  -2  -2  518.65   36.50
  -2  -2   2  508.95   34.90
  -2   2  -2  510.15   36.40
   2  -2  -2  508.25   35.50
   2  -2  -2  458.85   35.00
  -2  -2   2  483.15   33.80
  -3   2   2  690.63   50.39
  -3   2   2  678.13   49.70
  -3  -2  -2  671.93   49.30
   3   2  -2  712.23   49.60
  -3  -2  -2  750.22   49.60
  -3   2   2  683.93   49.20
   3   2  -2  713.43   48.30
   3  -2  -2  617.14   46.90
   3  -2  -2  560.94   46.20
  -3  -2   2  652.03   46.50
  -3   2  -2  723.43   47.70
   3  -2  -2  708.53   48.10
  -3   2  -2  713.93   48.40
  -3  -2   2  646.14   45.70
  -4   2   2 1038.00   74.29
  -4   2   2 1064.29   73.79
  -4  -2  -2 1004.70   73.69
   4  -2   2 1079.39   75.29
   4   2  -2 1115.79   74.29
  -4  -2  -2 1075.79   74.09
  -4   2   2 1029.20   74.89
   4   2  -2 1080.69   72.69
  -4   2  -2 1082.09   73.99
  -4  -2   2  974.40   71.99
   4  -2  -2 1108.49   74.49
   4  -2  -2 1023.10   73.59
  -4   2  -2 1061.19   74.59
  -5   2   2   70.89   14.20
   5  -2   2   79.29   13.30
   5   2  -2   92.79   14.30
  -5  -2  -2   81.99   13.40
   5   2  -2   87.09   13.10
  -5  -2  -2  113.29   14.80
  -5   2   2   67.89   12.80
  -5   2   2   87.09   13.60
  -5   2  -2   92.99   14.60
   5  -2  -2   94.79   14.70
  -5   2  -2   85.49   15.00
   5  -2  -2   87.29   15.20
  -5  -2   2   70.79   12.70
   5   2   2  116.49   15.30
  -5  -2   2   93.59   13.30
  -6   2   2   89.79   16.80
  -6  -2  -2   56.69   12.60
   6  -2   2   56.49   13.30
   6   2  -2   74.99   13.40
  -6  -2  -2   52.99   12.10
  -6   2   2   63.19   12.70
  -6   2   2   57.79   12.60
   6   2  -2   88.59   13.90
   6  -2  -2  108.99   16.50
  -6  -2   2   64.29   12.50
  -6   2  -2   65.99   13.70
  -6   2  -2   55.39   15.10
   6  -2  -2   70.19   14.80
   6   2   2   74.19   14.60
  -6  -2   2   60.59   12.50
  -7  -2  -2  312.37   30.80
  -7   2   2  272.97   30.90
  -7  -2  -2  362.46   33.20
  -7   2   2  306.97   31.20
   7   2  -2  351.36   30.00
   7  -2   2  328.27   32.60
  -7   2   2  326.87   33.10
   7   2  -2  347.67   31.90
  -7  -2   2  318.87   31.10
  -7  -2   2  315.37   30.80
   7  -2  -2  303.17   31.80
   7  -2  -2  334.47   32.80
   7   2   2  310.27   30.60
  -7   2  -2  324.37   32.20
  -7   2  -2  351.16   34.20
  -8   2   2   37.30   14.80
   8  -2   2   19.50   13.80
   8   2  -2   15.60   12.50
   8   2  -2   19.10   11.30
  -8   2   2   15.70   13.70
  -8  -2  -2   31.10   13.40
  -8  -2  -2   21.40   11.10
  -8   2   2   49.20   13.60
  -8   2  -2   21.80   14.50
   8  -2  -2   32.10   23.30
   8   2   2   31.50   11.90
  -8  -2   2   24.50   13.00
  -8  -2   2   29.50   11.80
  -8   2  -2   33.20   13.00
   8  -2  -2   42.10   14.50
  -8  -2   2   17.00   13.20
  -9   2   2   18.00   13.00
  -9  -2  -2   23.30   12.90
   9   2  -2   58.39   15.70
  -9   2   2   -0.10    9.40
  -9  -2  -2   -4.70   11.70
   9   2  -2    7.80   10.20
  -9   2   2   16.40   15.70
   9  -2   2   37.50   13.80
   9  -2  -2   15.00   12.20
   9  -2  -2   62.39   16.60
  -9   2  -2   35.80   15.60
  -9  -2   2   17.90   11.90
  -9  -2   2   23.50   14.20
  -9   2  -2   44.10   16.00
 -10  -2  -2   -0.80   14.10
 -10   2   2   18.00   14.40
 -10   2   2   -0.20   14.90
  10  -2   2    1.90   12.60
  10   2  -2   -1.30   12.10
 -10   2   2    6.00   15.20
  10   2  -2    1.80   11.00
 -10  -2  -2    4.30   12.30
 -10  -2   2   23.20   12.90
 -10   2  -2    7.70   13.90
 -10   2  -2   15.30   14.80
  10  -2  -2    5.80   13.40
 -10  -2   2  -17.20   12.80
  10  -2  -2   -6.10   10.80
  11   2  -2   78.79   17.20
 -11  -2  -2   96.59   23.00
  11  -2   2  121.69   31.30
 -11   2   2   59.69   20.70
 -11   2  -2   74.39   23.10
 -11  -2   2   99.59   23.50
  11  -2  -2  108.69   25.60
 -11  -2   2  184.38   32.70
   0   3   2    4.60    2.40
   0  -3  -2    4.30    2.40
   0   3  -2    2.60    3.70
   0  -3   2    3.80    3.30
   0  -3   2    5.60    3.20
   0  -3  -2    4.60    4.40
  -1   3   2 1844.22  117.59
   1  -3   2 1700.03  118.59
  -1   3   2 1848.32  119.09
   1  -3  -2 1853.61  122.59
  -1   3  -2 1927.41  123.69
  -1  -3   2 1905.91  122.09
   1  -3  -2 1848.42  123.89
   1  -3  -2 1816.52  122.89
  -2   3   2 1715.83  107.09
  -2   3   2 1557.84  108.09
  -2   3   2 1537.55  106.99
   2  -3   2 1658.43  108.39
  -2  -3  -2 1599.04  106.59
  -2   3  -2 1619.04  102.59
   2  -3  -2 1522.35  101.39
   2  -3  -2 1589.44  102.79
  -2  -3   2 1540.35  100.59
   2  -3  -2 1406.56  100.79
  -2  -3   2 1475.05   99.39
  -3  -3  -2  132.59   13.60
  -3  -3  -2  141.79   13.90
  -3   3   2   72.09   13.20
   3  -3   2  125.39   14.60
  -3   3   2  122.29   13.20
   3   3  -2   97.69   11.30
  -3   3   2   89.29   12.70
   3   3  -2  105.09   12.80
  -3  -3   2  109.69   12.70
   3  -3  -2   83.89   12.90
  -3   3  -2  155.48   17.40
   3  -3  -2  103.39   12.50
   3  -3  -2   88.79   13.60
  -3   3  -2  144.29   14.50
  -4   3   2   51.99   11.00
  -4  -3  -2   88.29   13.00
   4   3  -2   72.79   10.50
   4   3  -2   55.79   10.80
  -4   3   2   66.79   11.60
  -4  -3  -2   79.29   11.70
   4  -3   2   64.29   13.40
  -4   3   2   47.00   11.40
   4  -3  -2   43.20   11.00
  -4  -3   2   78.49   10.70
  -4   3  -2   58.09   12.00
   4  -3  -2   58.59   12.10
  -4   3  -2   50.69   12.20
  -4  -3   2   70.29   11.30
  -5  -3  -2  500.05   40.00
   5   3  -2  568.14   40.70
   5   3  -2  534.95   38.50
  -5  -3  -2  528.35   40.10
   5  -3   2  510.35   41.90
  -5   3   2  550.54   42.40
  -5   3   2  459.05   39.90
  -5   3   2  486.95   39.50
  -5  -3   2  530.95   40.00
  -5   3  -2  501.85   40.60
   5  -3  -2  523.65   42.10
  -5   3  -2  508.85   42.10
  -5  -3   2  514.35   39.10
   5  -3  -2  499.25   41.00
  -6  -3  -2  220.28   24.70
  -6   3   2  232.58   24.80
  -6  -3  -2  269.27   25.20
  -6   3   2  245.58   24.90
   6  -3   2  269.97   26.90
  -6   3   2  295.77   28.80
   6   3  -2  226.38   24.50
   6   3  -2  272.87   23.60
   6  -3  -2  307.27   28.10
   6  -3  -2  275.37   27.80
  -6   3  -2  258.27   27.80
  -6  -3   2  265.87   24.90
  -6  -3   2  253.57   24.90
  -6   3  -2  212.48   26.70
  -7   3   2   56.49   15.70
   7   3  -2   49.90   13.00
   7  -3   2   54.69   14.60
  -7  -3  -2   50.79   13.30
  -7  -3  -2   88.99   15.90
  -7   3   2   44.80   13.90
   7   3  -2   52.99   11.80
  -7   3   2   30.80   12.20
   7  -3  -2   61.69   14.90
  -7   3  -2   73.89   14.80
   7  -3  -2   66.79   16.10
  -7  -3   2   29.10   11.80
  -7   3  -2  107.79   26.30
  -7   3  -2   31.80   12.40
  -7  -3   2   35.00   11.40
   8  -3   2  540.65   46.80
  -8  -3  -2  493.15   44.30
   8   3  -2  591.84   45.90
  -8   3   2  482.95   46.70
  -8  -3  -2  531.75   46.10
   8   3  -2  472.55   51.59
  -8   3   2  494.65   45.00
  -8   3   2  498.45   44.00
  -8   3  -2  522.05   44.00
   8  -3  -2  496.15   49.80
  -8   3  -2  513.55   46.80
  -8  -3   2  533.55   43.80
   8  -3  -2  540.55   46.60
  -8   3  -2  417.76   43.60
  -8  -3   2  517.75   44.10
   9   3  -2   39.90   14.50
  -9  -3  -2   30.50   15.90
  -9  -3  -2   31.50   14.20
  -9   3   2   20.80   14.60
   9  -3   2   23.90   13.50
   9   3  -2   47.40   13.30
  -9   3   2   32.10   22.20
  -9   3   2   29.20   14.00
  -9   3  -2   44.20   16.40
  -9   3  -2   21.70   14.30
   9  -3  -2   28.30   15.10
  -9  -3   2   26.30   15.20
  -9   3  -2   34.90   16.30
   9  -3  -2   56.29   17.40
  -9  -3   2   30.90   14.30
  -9  -3   2   50.39   15.20
  10   3  -2  276.07   34.60
 -10  -3  -2  263.37   34.50
  10  -3   2  187.78   32.20
  10   3  -2  259.87   31.00
 -10  -3  -2  254.37   33.60
 -10   3   2  240.78   33.60
 -10   3   2  172.38   27.80
 -10  -3   2  263.17   34.20
 -10  -3   2  248.08   32.00
  10  -3  -2  212.78   30.40
 -10   3  -2  186.08   31.70
 -11   3   2   63.99   22.80
 -11  -3  -2   72.29   19.80
  11  -3   2   46.70   18.10
 -11   3  -2   81.99   23.70
  11  -3  -2   70.19   22.80
 -11  -3   2   85.19   22.10
 -11  -3   2  149.49   28.30
   0  -4  -2  359.36   26.60
   0   4   2  348.47   26.20
   0   4  -2  348.37   25.00
   0  -4  -2  354.66   26.10
   0  -4   2  333.07   24.40
   0   4  -2  371.66   24.40
   0  -4   2  318.07   25.10
   0   4   2  373.36   23.50
   0  -4  -2  366.46   23.80
  -1   4   2 1813.22  122.19
  -1   4   2 1847.72  121.19
   1   4  -2 1887.81  120.29
  -1   4   2 1811.12  120.29
   1  -4  -2 1863.81  123.59
  -1  -4   2 1844.62  120.99
   1  -4  -2 1870.21  122.19
   1  -4  -2 1950.01  121.69
  -1   4  -2 1740.33  122.59
  -2   4   2    7.00    5.40
  -2   4   2    9.20    6.30
  -2   4   2    8.60    5.20
   2  -4   2    8.90    6.80
  -2  -4  -2   13.70    4.50
  -2   4  -2   12.80    6.20
   2  -4  -2   12.40    5.40
  -2  -4   2    6.70    4.10
  -2   4  -2   12.30    5.40
   2  -4  -2    5.60    6.90
   2  -4  -2    2.50    5.70
  -3   4   2  473.95   36.40
  -3  -4  -2  426.26   33.10
  -3   4   2  433.96   34.00
   3  -4   2  451.85   36.40
  -3   4   2  472.35   33.70
  -3   4  -2  446.36   34.40
   3  -4  -2  452.45   36.40
  -3  -4   2  471.85   32.90
   3  -4  -2  427.86   33.30
  -3  -4   2  436.16   31.50
   3  -4  -2  425.66   34.10
  -3   4  -2  456.05   35.90
  -4  -4  -2 1482.95   96.69
   4   4  -2 1519.75   96.89
  -4   4   2 1466.35   98.89
   4  -4   2 1322.97   98.39
  -4   4   2 1419.66   97.39
  -4   4   2 1405.36   96.19
  -4  -4  -2 1330.27   96.19
   4  -4  -2 1480.75   98.39
   4  -4  -2 1472.75   99.89
  -4   4  -2 1405.46   95.69
  -4   4  -2 1345.07   97.89
  -4  -4   2 1467.45   95.89
  -4  -4   2 1384.06   96.79
  -5   4   2    8.80    7.80
  -5  -4  -2   17.30    7.90
  -5   4   2   23.90    8.00
   5  -4   2   20.50    9.20
  -5  -4  -2   15.60    7.90
  -5   4   2   17.50    9.00
   5   4  -2   27.10    9.30
   5   4  -2   32.00    8.70
   5  -4  -2   26.60   10.60
  -5   4  -2   17.80    7.50
  -5   4  -2   16.40    8.30
  -5  -4   2   29.60    8.20
  -5  -4   2   26.80    8.10
  -5   4  -2   15.50    8.20
   5  -4  -2   16.30   10.40
   6  -4   2  437.06   41.50
  -6  -4  -2  394.96   46.30
   6   4  -2  514.85   37.50
  -6   4   2  510.85   42.70
  -6   4   2  565.54   44.10
  -6   4   2  481.35   39.10
  -6  -4  -2  456.55   39.50
   6   4  -2  542.25   40.50
   6  -4  -2  601.74   44.70
  -6   4  -2  509.75   44.40
  -6  -4   2  536.05   41.30
  -6  -4   2  557.04   42.00
  -6   4  -2  480.65   42.60
  -6   4  -2  486.15   40.60
  -7   4   2   89.19   16.70
  -7  -4  -2  107.69   17.50
   7   4  -2  123.09   18.10
  -7   4   2   86.39   15.30
   7  -4   2   80.79   17.10
   7   4  -2   98.49   14.60
  -7  -4  -2   82.29   16.30
  -7   4   2   91.89   17.50
  -7  -4   2   79.89   15.30
  -7   4  -2   76.49   15.00
  -7   4  -2   89.49   17.40
  -7  -4   2  109.19   16.90
  -7   4  -2   88.19   19.20
   7  -4  -2   98.29   18.40
   7  -4  -2  105.89   18.20
  -8  -4  -2   71.09   17.30
  -8   4   2   34.10   12.80
   8  -4   2   50.19   15.60
  -8  -4  -2   56.19   14.60
  -8   4   2   63.49   16.30
   8   4  -2   86.89   16.90
  -8   4   2   77.59   19.70
  -8   4  -2   41.30   15.70
  -8   4  -2   75.99   16.60
  -8  -4   2   51.79   14.00
  -8   4  -2   40.40   15.00
  -8  -4   2   62.49   14.60
   8  -4  -2   63.29   17.30
   8  -4  -2   96.09   18.70
  -9   4   2   15.30   13.00
  -9  -4  -2   38.20   13.80
  -9   4   2   48.40   16.10
  -9   4   2   42.10   16.70
  -9  -4  -2   45.30   16.80
   9   4  -2   54.09   15.40
   9  -4   2   24.80   17.00
  -9   4  -2    6.10   13.20
  -9  -4   2   46.80   15.30
  -9  -4   2   22.80   11.70
  -9  -4   2   31.10   14.90
   9  -4  -2   14.70   12.40
  -9   4  -2   30.80   14.40
  -9   4  -2   33.80   16.40
   9  -4  -2   40.00   14.90
  10   4  -2   31.40   14.10
 -10  -4  -2   38.70   15.00
 -10   4   2   40.70   17.70
 -10  -4  -2   54.59   20.50
 -10   4   2    9.30   14.30
  10  -4   2   47.30   17.30
  10  -4  -2   26.90   15.40
 -10   4  -2   28.40   17.50
 -10  -4   2   16.30   13.10
 -10  -4   2   83.89   20.80
  11  -4   2   49.60   20.30
  11  -4  -2   66.19   22.80
 -11  -4   2   56.29   19.30
 -11  -4   2   72.09   22.10
   0  -5  -2 1269.27   81.89
   0  -5  -2 1140.19   79.29
   0  -5  -2 1148.09   82.09
   0   5  -2 1265.37   79.89
   0   5  -2 1359.96   81.39
   0  -5   2 1131.29   80.99
  -1   5   2  330.07   25.20
  -1  -5  -2  317.87   21.30
   1  -5   2  301.27   25.10
  -1   5   2  322.87   24.20
   1   5  -2  330.97   22.40
  -1  -5  -2  278.87   24.80
  -1   5   2  329.77   22.50
   1  -5  -2  300.47   24.70
   1  -5  -2  319.47   23.70
  -1   5  -2  328.87   25.70
  -1  -5   2  327.47   23.20
  -1   5  -2  326.97   24.70
   1  -5  -2  363.46   27.20
  -1  -5   2  347.57   23.10
   2   5  -2  172.08   13.70
  -2   5   2  132.89   14.90
   2  -5   2  108.49   17.10
  -2  -5  -2  158.68   13.00
  -2   5   2  145.19   16.80
  -2   5   2  150.08   14.20
   2  -5  -2  144.19   18.20
  -2   5  -2  165.88   18.10
   2  -5  -2  137.09   14.50
  -2  -5   2  166.58   13.30
  -2   5  -2  165.98   15.40
   2  -5  -2  146.59   15.00
   3  -5   2   14.50    8.60
  -3   5   2   21.70    7.60
  -3   5   2   17.70    7.50
  -3  -5  -2   18.10    6.80
  -3   5   2    7.70    6.80
  -3  -5   2   18.20    5.30
  -3  -5   2   21.80    5.90
   3  -5  -2   16.00    8.90
  -3   5  -2   28.10    8.20
   3  -5  -2   11.00    7.40
  -3   5  -2   10.90    8.00
  -3   5  -2   16.30    4.80
   3  -5  -2   17.80    6.70
  -4   5   2  384.26   30.40
  -4  -5  -2  356.36   29.40
  -4  -5  -2  397.16   29.50
   4  -5   2  352.46   32.30
  -4   5   2  360.56   32.20
  -4   5   2  380.36   29.40
   4  -5  -2  357.86   30.60
  -4  -5   2  374.46   27.60
  -4   5  -2  355.76   27.10
  -4   5  -2  335.37   29.70
   4  -5  -2  345.07   31.90
  -4  -5   2  392.46   28.70
  -4   5  -2  383.36   32.10
   4  -5  -2  348.27   29.20
  -5  -5  -2   82.59   12.20
  -5   5   2   59.69   15.90
  -5   5   2   59.89   12.00
  -5   5   2   76.79   12.10
   5   5  -2   82.09   12.80
   5  -5   2   45.30   11.70
  -5  -5  -2   89.69   14.10
  -5   5  -2   73.69   11.30
  -5  -5   2   92.79   12.80
   5  -5  -2   75.99   15.00
  -5  -5   2   90.69   12.10
  -5   5  -2   66.49   13.50
   5  -5  -2   54.69   13.10
  -5   5  -2   66.89   13.60
  -6   5   2   28.50    9.50
  -6   5   2   29.60   12.00
   6   5  -2   45.40   11.70
  -6  -5  -2   27.70   10.30
  -6   5   2   47.30   11.90
   6  -5   2   24.70   11.00
  -6  -5  -2   60.59   11.90
   6  -5  -2   26.10   11.30
  -6   5  -2   50.49   13.00
   6  -5  -2   44.40   13.50
  -6   5  -2   28.90   11.80
  -6  -5   2   35.50    9.70
  -6  -5   2   46.00   10.30
  -6   5  -2   34.20    9.50
  -7  -5  -2   95.89   16.00
  -7   5   2   86.59   16.10
  -7   5   2   60.49   16.50
  -7  -5  -2   78.39   15.90
   7   5  -2   79.39   16.20
  -7   5   2   66.09   14.90
   7  -5   2   69.69   17.30
  -7   5  -2   85.69   17.30
   7  -5  -2  109.89   19.40
  -7   5  -2   65.59   14.00
  -7  -5   2   69.39   13.70
   7  -5  -2  103.59   17.90
  -7  -5   2   67.39   13.90
  -7   5  -2   28.70   13.10
  -8   5   2    9.00   11.40
  -8   5   2    1.80   10.30
   8  -5   2  -11.20   10.50
   8   5  -2   -4.90    8.80
  -8   5   2   -3.80    9.90
  -8  -5  -2  -15.20    6.50
  -8  -5  -2    1.20   11.20
  -8  -5   2   13.80    9.10
   8  -5  -2   20.60   19.40
  -8   5  -2   -2.70   10.60
  -8   5  -2   -3.90    8.60
   8  -5  -2   -0.80   12.60
   9   5  -2  117.99   24.70
  -9   5   2  131.09   24.70
  -9  -5  -2  132.99   22.00
  -9  -5  -2  155.68   24.20
  -9   5   2  104.39   19.90
   9  -5   2  130.79   24.50
  -9   5   2  138.89   23.90
   9  -5  -2  134.49   24.50
  -9   5  -2  140.09   22.30
  -9   5  -2  139.59   25.10
  -9   5  -2  164.38   29.70
  -9  -5   2  210.28   35.70
  -9  -5   2  141.89   22.80
  -9  -5   2  177.48   25.30
   9  -5  -2  141.49   24.60
 -10  -5  -2    7.10   18.90
 -10   5   2   49.60   18.00
 -10  -5  -2   18.60   13.50
  10  -5   2    1.60   14.10
 -10   5   2   20.10   14.80
 -10  -5   2   13.00   12.20
 -10  -5   2   23.50   15.60
  10  -5  -2   19.20   16.10
 -10   5  -2    0.50   14.00
 -10   5  -2   -7.70   11.30
 -11  -5  -2   10.90   14.30
  11  -5   2   -8.70   16.00
 -11  -5   2   10.20   18.70
 -11   5  -2  -12.70   14.50
  11  -5  -2  -13.70   14.10
 -11  -5   2    1.20   13.60
   0   6  -2 1101.99   74.99
   0  -6  -2 1117.29   76.09
   0  -6  -2 1090.09   76.79
   0   6  -2 1178.98   73.69
   0  -6   2 1097.79   75.59
   1  -6   2  268.27   24.40
  -1   6   2  309.57   24.70
   1   6  -2  292.37   20.80
  -1   6   2  285.27   23.00
  -1  -6  -2  270.37   24.00
  -1   6   2  298.57   20.70
  -1  -6   2  286.37   21.20
   1  -6  -2  242.38   20.60
   1  -6  -2  271.77   24.90
  -1  -6   2  314.67   20.10
  -1   6  -2  248.48   23.40
   1  -6  -2  288.57   22.60
  -1   6  -2  292.37   20.80
  -2   6   2  208.98   17.20
  -2   6   2  197.68   18.10
  -2   6   2  200.88   20.60
   2   6  -2  221.48   16.50
  -2  -6  -2  194.98   15.80
   2  -6   2  182.98   20.70
   2  -6  -2  202.18   18.10
   2  -6  -2  210.98   18.30
  -2  -6   2  220.98   16.20
  -2   6  -2  198.58   18.20
  -2   6  -2  196.68   20.60
   2  -6  -2  204.28   21.80
   3  -6   2  221.48   23.00
  -3   6   2  214.88   19.50
   3   6  -2  222.88   18.90
  -3   6   2  218.28   19.80
  -3   6   2  212.08   22.50
  -3  -6  -2  250.47   18.80
  -3   6  -2  234.08   22.50
   3  -6  -2  217.28   18.90
   3  -6  -2  188.28   19.40
  -3  -6   2  227.18   17.80
  -3   6  -2  226.18   19.90
   3  -6  -2  174.18   21.80
  -3  -6   2  217.28   16.70
  -4   6   2  237.78   21.50
  -4  -6  -2  243.48   20.20
  -4  -6  -2  248.28   20.90
  -4   6   2  229.88   23.70
  -4   6   2  222.58   20.50
   4  -6   2  211.98   24.00
   4  -6  -2  190.88   23.80
  -4  -6   2  281.87   21.00
  -4   6  -2  242.18   19.10
  -4   6  -2  262.57   22.80
  -4  -6   2  244.98   19.60
   4  -6  -2  218.18   22.30
  -4   6  -2  253.17   25.00
   4  -6  -2  235.08   21.70
  -5  -6  -2  379.26   28.50
  -5   6   2  299.87   27.30
   5  -6   2  328.87   31.80
  -5  -6  -2  342.57   28.40
  -5   6   2  339.17   29.10
  -5   6   2  311.07   31.30
   5  -6  -2  327.87   32.40
   5  -6  -2  308.17   29.90
  -5  -6   2  364.66   27.60
  -5   6  -2  350.06   32.50
  -5  -6   2  332.17   27.90
  -5   6  -2  335.77   30.50
  -5   6  -2  343.47   26.60
  -6  -6  -2  240.48   24.00
   6  -6   2  183.88   26.60
  -6   6   2  225.58   24.40
  -6   6   2  251.97   27.20
   6   6  -2  283.67   24.20
  -6  -6  -2  217.28   22.70
  -6   6   2  213.98   22.60
   6  -6  -2  282.57   29.90
  -6   6  -2  206.28   26.80
  -6   6  -2  258.77   23.30
  -6  -6   2  259.47   24.20
  -6   6  -2  240.68   28.50
  -6  -6   2  287.47   24.50
   6  -6  -2  263.57   27.20
  -7  -6  -2   17.80   10.90
  -7   6   2   17.60   12.30
   7   6  -2    6.10    8.60
  -7   6   2   18.50   10.60
  -7  -6  -2   18.20    9.30
  -7   6   2   12.20   10.20
   7  -6   2   16.70   12.20
   7  -6  -2   11.40   11.30
  -7   6  -2   12.50   11.20
  -7  -6   2   19.80    8.80
  -7  -6   2   13.40    9.30
  -7   6  -2   20.60   10.10
   7  -6  -2    6.80   11.60
  -7   6  -2    0.90   12.70
   8  -6   2    5.20   11.30
  -8   6   2   11.70   11.10
   8   6  -2   -2.80    9.10
  -8  -6  -2   14.70   12.10
  -8  -6  -2   15.40    9.30
  -8   6   2    5.70   11.80
  -8   6   2   18.30   11.30
  -8   6  -2   16.50   12.10
  -8  -6   2   16.20    9.30
  -8  -6   2    7.00   10.20
  -8   6  -2   11.30    9.90
   8  -6  -2   -0.10   11.30
   8  -6  -2   20.80   13.60
   9   6  -2  148.89   22.10
  -9   6   2  116.49   21.90
  -9   6   2   96.69   19.00
  -9  -6  -2  110.09   20.30
  -9   6   2  110.19   25.60
  -9  -6  -2  125.59   23.40
   9  -6   2  167.48   28.00
  -9  -6   2  190.88   24.90
   9  -6  -2  140.89   25.10
  -9  -6   2  119.09   20.60
  -9   6  -2  112.09   19.60
  -9   6  -2  102.49   23.00
 -10  -6  -2   57.69   16.60
 -10   6   2   30.50   16.60
  10  -6   2   64.49   20.60
 -10   6  -2   33.80   15.70
  10  -6  -2   69.59   20.20
 -10  -6   2   56.49   18.30
 -10  -6   2   35.80   14.20
   0  -7  -2 1307.67   90.69
   0   7  -2 1332.27   88.69
   0  -7   2 1340.07   89.69
   0   7  -2 1396.46   86.89
   0  -7  -2 1236.88   89.39
   1  -7   2  222.88   20.30
   1   7  -2  192.98   15.20
  -1   7   2  205.28   18.20
  -1  -7  -2  219.38   19.60
  -1   7   2  204.58   15.20
   1  -7  -2  162.58   15.00
  -1   7  -2  216.68   15.30
   1  -7  -2  207.28   17.60
  -1  -7   2  188.68   14.30
  -1   7  -2  204.38   18.70
   1  -7  -2  185.38   20.30
  -1  -7   2  181.68   16.30
   2  -7   2  528.95   42.80
  -2   7   2  539.85   40.00
  -2   7   2  542.85   39.30
  -2   7   2  586.94   42.90
  -2  -7  -2  588.64   38.00
   2   7  -2  569.24   38.80
   2  -7  -2  475.85   42.70
  -2   7  -2  555.54   41.90
  -2   7  -2  542.95   39.70
  -2  -7   2  580.24   37.90
  -2  -7   2  576.44   38.10
   2  -7  -2  548.65   39.60
  -3   7   2   65.19   10.30
   3   7  -2   90.29   10.00
  -3  -7  -2   65.89    8.60
  -3   7   2   68.19   12.70
  -3   7   2   49.50    9.20
   3  -7   2   29.30   11.10
   3  -7  -2   56.79    9.80
  -3  -7   2   73.49    8.00
   3  -7  -2   49.80   11.30
   3  -7  -2   68.99    9.70
  -3   7  -2   41.60    9.30
  -3   7  -2   42.30   11.60
  -3  -7   2   75.89    8.80
   4   7  -2  144.49   14.60
   4  -7   2   71.29   14.90
  -4   7   2   91.99   14.90
  -4  -7  -2  141.69   14.30
  -4   7   2   98.49   13.30
  -4   7  -2  104.09   16.30
  -4   7  -2   94.09   10.50
   4  -7  -2   88.79   13.40
  -4  -7   2  121.19   12.90
  -4  -7   2  108.69   11.30
  -4   7  -2   80.09   17.00
   4  -7  -2   86.49   17.00
   4  -7  -2  100.49   13.40
  -5  -7  -2   10.90    7.00
   5  -7   2   -3.80    8.80
  -5   7   2    1.50    7.30
  -5   7   2    3.40    9.20
  -5   7   2   11.90    7.30
  -5  -7  -2    9.10    6.80
  -5   7  -2    3.40    7.40
  -5   7  -2    8.70    5.60
  -5  -7   2   11.00    6.10
   5  -7  -2    6.10    8.00
  -5   7  -2   13.70   10.80
  -5  -7   2   -0.50    5.00
   5  -7  -2    1.10    8.80
  -6  -7  -2  265.57   25.20
  -6   7   2  226.78   27.70
  -6   7   2  268.97   26.60
   6  -7   2  267.47   29.60
  -6   7   2  234.88   23.90
  -6  -7  -2  243.28   23.60
  -6   7  -2  238.88   26.20
   6  -7  -2  196.58   25.50
   6  -7  -2  272.17   29.90
  -6   7  -2  276.57   29.70
  -6  -7   2  252.97   23.10
  -6   7  -2  225.08   21.90
  -6  -7   2  267.97   23.70
   7  -7   2   25.30   11.90
  -7  -7  -2   44.00   13.20
  -7  -7  -2   48.30   11.70
  -7   7   2   24.50   10.80
   7   7  -2   49.20   12.10
  -7  -7   2   53.99   12.30
   7  -7  -2   37.10   14.40
  -7   7  -2   32.70   12.80
  -7   7  -2   51.49   11.90
  -7  -7   2   61.49   12.70
   8  -7   2   55.69   17.50
  -8  -7  -2   52.49   15.70
  -8  -7  -2   62.49   14.60
  -8   7   2   68.39   18.40
  -8   7   2   48.60   17.20
   8   7  -2   93.89   16.60
  -8   7   2   36.50   12.90
  -8  -7   2   55.99   21.40
  -8  -7   2   58.69   14.10
   8  -7  -2   49.10   18.40
  -8   7  -2   94.09   19.70
  -9  -7  -2   44.40   13.50
  -9   7   2   47.80   14.60
  -9  -7  -2   78.39   18.90
   9  -7   2   43.00   17.20
  -9   7   2   48.00   16.90
   9   7  -2   43.60   13.50
   9  -7  -2   71.59   21.20
  -9  -7   2   52.89   15.00
  -9   7  -2   40.00   13.50
  -9  -7   2   72.59   17.00
  -9   7  -2   52.89   18.20
  10  -7   2   32.20   19.00
 -10  -7  -2   24.60   12.40
  10  -7  -2   31.50   19.60
 -10  -7   2   40.60   17.30
 -10  -7   2   19.80   12.20
 -10   7  -2    6.80   12.80
   0  -8   2 2480.85  164.58
   0   8  -2 2591.04  161.38
   0   8  -2 2567.84  163.58
   0  -8   2 2468.05  162.68
   0  -8  -2 2273.67  165.38
  -1   8   2  242.88   17.50
  -1  -8  -2  252.97   22.00
   1   8  -2  235.18   17.70
  -1  -8  -2  288.87   22.30
   1  -8   2  241.98   22.90
  -1  -8   2  264.47   21.00
   1  -8  -2  263.67   21.50
  -1   8  -2  286.07   20.20
  -1  -8   2  240.18   18.30
  -1   8  -2  261.17   18.90
   1  -8  -2  246.68   24.20
  -1   8  -2  241.98   22.20
  -2   8   2   87.99   11.20
   2  -8   2   73.49   12.90
   2   8  -2   75.19    8.40
  -2   8   2   79.79   13.00
  -2   8   2   83.29    9.50
  -2   8  -2   90.39   13.80
   2  -8  -2   51.99    8.60
  -2  -8   2   79.79    7.70
   2  -8  -2   72.39   13.90
  -2   8  -2   89.39   10.70
   2  -8  -2   74.39   10.60
  -2  -8   2   84.39    9.40
  -3   8   2  330.87   26.40
   3  -8   2  315.57   30.30
  -3   8   2  342.87   29.90
  -3   8   2  320.17   26.20
   3   8  -2  337.67   25.20
  -3  -8  -2  355.06   24.60
  -3  -8   2  359.26   23.50
  -3   8  -2  340.17   26.00
   3  -8  -2  280.87   29.20
   3  -8  -2  290.37   26.20
   3  -8  -2  283.97   25.30
  -3   8  -2  292.47   28.10
  -4  -8  -2  891.51   59.39
  -4   8   2  852.41   59.89
  -4   8   2  819.92   63.69
   4  -8   2  777.32   64.29
   4   8  -2  918.51   63.29
  -4   8   2  850.71   60.79
   4  -8  -2  700.53   62.39
  -4   8  -2  672.83   71.39
  -4  -8   2  870.91   56.59
  -4   8  -2  846.82   58.89
   4  -8  -2  807.52   57.59
  -4  -8   2  917.21   55.89
   4  -8  -2  681.23   62.29
   5   8  -2  271.27   23.70
  -5  -8  -2  231.98   23.70
  -5   8   2  263.57   24.30
   5  -8   2  286.47   29.90
  -5  -8  -2  296.57   23.70
  -5   8   2  273.07   28.10
  -5   8   2  243.28   24.20
  -5   8  -2  274.27   22.20
   5  -8  -2  209.78   29.00
  -5   8  -2  305.67   30.00
  -5  -8   2  310.97   23.60
  -5  -8   2  282.37   23.70
  -5   8  -2  285.57   26.90
   5  -8  -2  252.07   26.20
  -6  -8  -2   64.19   12.40
   6  -8   2   52.89   16.50
  -6   8   2   41.80   13.20
  -6   8   2   49.80   11.50
  -6   8   2   64.39   13.20
  -6  -8  -2   51.29   12.20
   6   8  -2  126.79   21.90
  -6   8  -2   41.00    9.30
  -6   8  -2   12.20   12.20
  -6   8  -2   49.60   12.90
   6  -8  -2   83.39   17.40
  -6  -8   2   69.59   11.60
  -7   8   2   80.19   17.10
   7  -8   2  106.19   21.20
  -7  -8  -2  125.49   17.70
  -7  -8  -2  157.68   20.90
  -7   8  -2  117.99   15.70
  -7  -8   2  115.99   17.40
  -7   8  -2  108.29   19.60
   7  -8  -2   83.59   19.60
  -7  -8   2  145.99   18.10
  -8   8   2   -2.00   12.10
  -8   8   2   19.60   12.20
   8  -8   2   -2.50   11.10
  -8  -8  -2    3.10   11.00
  -8  -8  -2   16.10    9.00
  -8   8   2    1.50    9.70
   8   8  -2   -3.10    7.20
  -8   8  -2    7.80   11.40
  -8  -8   2    1.70    7.60
  -8  -8   2    5.30   10.00
  -8   8  -2   22.50   15.40
  -8   8  -2    6.60    9.60
   8  -8  -2   17.30   14.80
  -9  -8  -2   31.90   12.10
  -9   8   2   56.79   15.50
   9  -8   2   10.40   14.90
  -9  -8  -2   48.90   17.20
  -9   8  -2   39.20   12.90
  -9  -8   2   15.50   12.50
   9  -8  -2   36.70   18.10
  10  -8   2   18.30   18.40
 -10  -8  -2   19.90   12.40
 -10  -8  -2   57.69   24.80
 -10   8  -2   10.10   12.60
 -10  -8   2   48.00   17.70
  10  -8  -2   63.29   21.60
 -10  -8   2   53.89   16.10
   0  -9  -2   71.69   10.90
   0  -9   2   36.90    9.20
   0   9  -2   59.39    5.80
   0  -9  -2   53.79   11.30
   0  -9   2   62.09    8.60
  -1  -9  -2   34.70    8.30
   1   9  -2   35.10    4.40
  -1  -9  -2   27.40    8.00
  -1   9   2   25.70    3.50
   1  -9   2   21.90    8.40
  -1  -9   2   38.60    7.90
  -1   9  -2   15.70    4.40
   1  -9  -2   28.50    8.80
  -1   9  -2   23.90    8.40
  -1   9  -2   18.50    5.30
  -2   9   2   92.69   12.00
  -2  -9  -2   89.89   14.00
   2   9  -2   76.29    7.90
  -2   9   2   56.29   11.40
  -2   9   2   76.09    8.90
   2  -9   2   77.49   13.60
   2  -9  -2   86.69   15.30
  -2   9  -2   81.69   12.90
  -2   9  -2   68.09    9.90
  -2  -9   2   76.09    7.70
   2  -9  -2   88.39   13.50
  -2  -9   2   81.99   10.30
   3  -9   2   -2.20    7.50
  -3   9   2    0.80    9.70
  -3   9   2    5.70    5.60
  -3   9   2    1.10    5.80
   3   9  -2    6.30    4.60
  -3  -9   2    7.20    4.00
  -3   9  -2   -3.50    5.50
  -3  -9   2    7.80    4.10
   3  -9  -2    7.30   10.70
  -3   9  -2   18.00    9.10
   3  -9  -2   12.90    8.60
  -4   9   2  257.07   22.50
  -4   9   2  203.98   25.10
  -4   9   2  226.68   21.70
  -4  -9  -2  255.67   20.00
   4   9  -2  256.77   20.80
   4  -9  -2  253.57   27.80
  -4  -9   2  230.58   18.90
  -4  -9   2  241.68   19.30
   4  -9  -2  220.28   21.40
  -4   9  -2  232.98   25.40
  -4   9  -2  233.38   22.20
  -5   9   2   27.80   10.40
  -5   9   2   61.09   15.00
  -5  -9  -2   75.09   12.50
   5   9  -2  111.59   13.90
  -5   9   2   61.79   11.60
  -5  -9  -2   75.69   11.40
   5  -9   2   55.79   16.50
  -5   9  -2   78.49   10.00
  -5   9  -2   52.09   11.90
   5  -9  -2   50.19   14.60
  -5   9  -2   56.09   16.10
  -5  -9   2   72.19   10.50
  -5  -9   2   85.69   11.50
  -6  -9  -2   96.49   15.80
   6  -9   2   60.09   17.70
  -6  -9  -2   86.69   13.70
   6   9  -2  108.59   15.60
  -6   9   2   96.19   15.20
   6  -9  -2   60.19   16.10
  -6   9  -2   65.09   14.60
  -6   9  -2   76.19   11.20
  -6  -9   2   97.39   13.40
  -6   9  -2   53.29   17.90
  -7   9   2  238.88   32.00
   7   9  -2  309.37   28.40
   7  -9   2  295.97   34.80
  -7  -9  -2  373.16   31.20
  -7   9   2  267.17   37.00
  -7  -9  -2  316.47   28.00
  -7  -9   2  267.77   26.40
  -7  -9   2  343.77   27.80
   7  -9  -2  266.67   36.60
  -7   9  -2  295.17   25.80
  -8  -9  -2   37.30   11.90
  -8   9   2   36.50   12.30
   8  -9   2   36.00   17.30
  -8   9   2   33.80   14.80
  -8  -9  -2   33.20   14.00
  -8  -9   2   43.10   11.30
  -8   9  -2   53.89   15.80
   8  -9  -2   49.50   17.90
  -8  -9   2   50.79   13.50
  -8   9  -2   43.70   12.40
   9  -9   2   71.29   22.30
  -9  -9  -2  106.79   19.70
  -9  -9  -2  135.09   23.60
  -9   9   2  101.19   18.70
   9  -9  -2  102.19   23.90
  -9   9  -2  113.39   18.10
  -9  -9   2  145.99   31.20
  -9  -9   2  120.09   19.60
   0 -10   2   99.59   13.70
   0  10  -2   62.99    6.90
   0 -10  -2   69.19   13.30
   0  10  -2   68.49    6.40
   0 -10  -2   88.09   12.30
   0 -10   2   84.89   10.20
   1 -10   2  160.68   19.70
  -1 -10  -2  152.58   16.80
  -1 -10  -2  142.99   16.80
  -1  10  -2  149.09   13.80
   1 -10  -2  184.78   17.10
  -1  10  -2  152.78   13.00
   1 -10  -2  177.08   20.30
  -1  10  -2  147.69   17.10
  -1 -10   2  194.98   17.10
  -2  10   2  170.48   19.60
   2 -10   2  145.99   20.10
  -2  10   2  168.68   18.80
  -2 -10  -2  155.28   18.20
  -2 -10  -2  180.68   17.40
  -2  10  -2  172.18   14.90
   2 -10  -2  148.79   17.20
  -2  10  -2  168.78   15.90
   2 -10  -2  152.08   21.80
  -2 -10   2  185.68   13.40
  -2  10  -2  191.68   19.90
  -2 -10   2  191.38   16.60
  -3  10   2  260.17   22.50
   3 -10   2  263.37   28.00
   3  10  -2  266.97   20.10
  -3  10   2  247.28   26.10
  -3  10   2  271.27   21.90
  -3 -10  -2  265.57   18.50
  -3 -10   2  277.67   22.20
  -3  10  -2  282.17   23.90
   3 -10  -2  260.37   23.60
   3 -10  -2  292.27   32.20
  -3 -10   2  290.37   22.00
  -4  10   2  578.14   44.20
  -4 -10  -2  610.14   42.20
  -4  10   2  540.65   48.30
  -4  10   2  602.24   45.10
   4 -10   2  613.64   51.09
   4  10  -2  673.23   43.50
  -4 -10   2  571.54   40.90
   4 -10  -2  602.94   43.60
  -4  10  -2  570.04   44.30
   4 -10  -2  564.84   49.99
  -4  10  -2  549.45   47.70
  -4 -10   2  616.74   41.10
  -5  10   2  215.48   29.10
  -5 -10  -2  258.97   21.10
  -5 -10  -2  287.37   23.80
  -5  10   2  232.08   22.90
   5  10  -2  266.87   22.10
   5 -10   2  180.98   27.20
   5 -10  -2  220.48   41.70
  -5 -10   2  233.58   20.80
  -5 -10   2  263.77   21.20
  -5  10  -2  260.57   29.00
  -6  10   2  103.49   16.40
   6  10  -2  183.38   19.00
  -6 -10  -2  129.59   16.60
   6 -10   2  102.19   20.80
  -6 -10  -2  167.18   20.30
   6 -10  -2   87.99   20.10
  -6 -10   2  154.58   16.90
  -6  10  -2  124.69   14.50
  -6 -10   2  149.69   17.10
   7 -10   2   60.49   18.30
  -7 -10  -2   60.89   14.50
  -7  10   2   55.29   14.30
  -7  10   2   28.30   13.30
  -7  10   2   43.50   13.20
  -7 -10  -2   48.00   11.30
  -7  10  -2   52.29   16.20
  -7  10  -2   58.99   10.80
  -7  10  -2   42.40   13.80
   7 -10  -2   31.10   15.80
  -7 -10   2   57.99   11.70
  -7 -10   2   54.39   11.50
  -8  10   2   28.20   12.70
  -8 -10  -2   23.30    9.30
   8 -10   2   23.40   15.10
  -8 -10  -2   20.00   12.80
  -8 -10   2   69.79   14.00
  -8 -10   2   16.40    9.10
  -8  10  -2   34.40   10.60
   8 -10  -2   29.70   17.80
  -9 -10  -2    8.50    9.20
   9 -10   2    1.50   14.80
  -9 -10  -2   13.70   15.10
  -9  10   2    8.60   11.20
  -9 -10   2   19.00   10.50
  -9  10  -2   41.20   22.30
   9 -10  -2   24.30   18.70
  -9 -10   2   25.30   12.20
   0 -11   2  297.07   27.30
   0 -11  -2  300.47   26.00
   0 -11   2  315.17   24.10
   0 -11  -2  301.77   28.20
   1 -11   2   85.99   15.70
  -1 -11  -2   91.79   15.20
  -1 -11  -2   81.69   13.40
   1 -11  -2   62.09   10.80
  -1 -11   2   76.29   15.50
  -1  11  -2   50.59    7.30
  -1 -11   2   59.49   10.50
   1 -11  -2   53.89   12.90
  -1  11  -2   74.09   12.30
  -1  11  -2   66.59    7.00
   2 -11   2  483.95   40.50
  -2  11   2  466.45   32.70
  -2 -11  -2  450.15   37.70
  -2 -11  -2  496.35   37.30
  -2  11  -2  524.15   40.20
   2 -11  -2  502.95   37.50
  -2  11  -2  518.25   36.00
  -2  11  -2  440.66   34.50
  -2 -11   2  529.15   37.10
   2 -11  -2  453.55   42.50
  -3  11   2  100.49   16.70
  -3  11   2  137.89   15.40
  -3  11   2  110.99   12.80
   3 -11   2  113.79   30.20
  -3  11  -2  110.99   18.00
  -3  11  -2  121.19   15.10
  -3 -11   2  145.09   13.80
   3 -11  -2  108.59   19.50
   3 -11  -2  157.28   15.90
  -3 -11   2  127.59   11.20
  -4  11   2    8.20    9.90
  -4  11   2    7.10    7.80
  -4  11   2   12.60    7.20
  -4 -11  -2   20.00    4.50
   4 -11   2   12.20   12.30
  -4  11  -2   11.80    9.90
   4 -11  -2    7.40   11.10
  -4 -11   2   11.80    5.40
  -4  11  -2   11.60    7.70
   4 -11  -2   10.30    7.60
  -4 -11   2   19.40    5.00
  -5  11   2  111.09   15.10
  -5 -11  -2  133.29   13.90
   5 -11   2   80.89   19.50
  -5 -11  -2  156.48   18.70
  -5  11  -2   97.29   19.10
  -5 -11   2  125.39   13.70
   5 -11  -2   94.59   22.80
  -6  11   2   60.29   12.10
   6 -11   2   44.40   16.50
  -6  11   2   78.09   18.40
  -6 -11  -2   80.99   14.00
   6 -11  -2   50.49   17.10
  -6 -11   2   93.49   12.80
  -6 -11   2   92.09   12.60
  -7 -11  -2  367.56   30.60
   7 -11   2  186.88   32.50
  -7 -11  -2  285.37   25.70
  -7  11   2  285.27   27.50
  -7 -11   2  244.48   24.40
   7 -11  -2  264.57   37.10
  -7  11  -2  268.17   36.40
  -7 -11   2  316.07   25.10
   8 -11   2  -12.30   12.50
  -8 -11  -2   -2.40   10.90
  -8 -11  -2    9.50    8.40
  -8  11   2   21.10   10.50
  -8 -11   2    6.00    7.60
  -8 -11   2    0.90    8.30
  -8  11  -2   16.30    8.40
   8 -11  -2   13.60   15.00
   9 -11   2   22.20   17.90
  -9 -11  -2   -5.80    7.90
  -9 -11  -2   25.50   16.20
  -9  11   2   11.90   11.20
  -9 -11   2    8.30   10.20
  -9  11  -2   22.30   10.40
  -9 -11   2    5.90    8.90
   9 -11  -2    1.20   16.10
   0 -12   2    3.90    5.60
   0 -12   2   -7.70    6.30
   0 -12  -2    3.20    6.50
   0 -12  -2    9.50    8.30
  -1 -12  -2  496.15   41.80
   1 -12   2  544.15   43.60
  -1 -12  -2  543.85   41.20
  -1 -12   2  464.05   37.90
  -1  12  -2  533.85   34.80
   1 -12  -2  504.35   39.00
   1 -12  -2  490.25   43.10
  -1  12  -2  497.05   34.20
  -1 -12   2  567.34   40.20
  -2 -12  -2   92.39   14.10
  -2  12   2   46.20    6.10
  -2 -12  -2   82.29   14.40
   2 -12   2   67.19   15.30
  -2  12  -2   71.19    8.60
  -2 -12   2   71.49   11.90
  -2  12  -2   59.09    8.90
   2 -12  -2   53.09   14.30
  -2  12  -2   57.69   24.50
   2 -12  -2   68.59   12.00
  -3 -12  -2  137.39   15.60
   3 -12   2   97.79   20.30
  -3  12   2  128.69   20.90
  -3 -12  -2  149.39   19.70
  -3  12   2  122.69   12.70
  -3  12  -2  113.99   14.90
   3 -12  -2  139.19   16.00
  -3 -12   2  149.69   14.50
   3 -12  -2  116.49   22.10
  -3 -12   2  143.09   10.80
  -3  12  -2  112.99   13.60
  -3  12  -2  151.88   22.70
  -4  12   2   19.60   10.10
  -4  12   2   16.30    7.10
  -4  12   2   44.30   10.10
   4 -12   2   40.00   14.60
   4 -12  -2   28.90    9.10
   4 -12  -2   17.10   13.60
  -4  12  -2   37.50   13.90
  -4 -12   2   51.49    6.90
  -5  12   2  356.66   29.90
   5 -12   2  381.96   38.80
  -5 -12  -2  358.46   30.40
  -5 -12  -2  357.86   26.50
  -5  12   2  360.86   36.30
   5 -12  -2  313.67   38.40
  -5  12  -2  383.26   33.00
  -5 -12   2  385.96   27.90
  -6  12   2   60.09   18.30
  -6 -12  -2   59.19    9.60
  -6  12   2   58.59   11.90
  -6 -12  -2   52.89   13.20
  -6  12   2   51.79   12.70
   6 -12   2   53.09   18.10
  -6  12  -2   25.30   14.40
  -6  12  -2   51.79   12.90
   6 -12  -2   56.19   18.40
  -6 -12   2   82.29   11.10
   7 -12   2   27.00   18.00
  -7  12   2   46.70   12.20
  -7 -12  -2   67.29   14.80
  -7 -12  -2   63.19   11.20
   7 -12  -2   26.60   19.00
  -7 -12   2   46.50   12.70
  -8 -12  -2   -2.70   10.60
  -8  12   2   10.60    9.50
   8 -12   2   -8.60   18.60
  -8 -12  -2    2.00   10.10
  -8 -12   2    7.20    7.50
   8 -12  -2    7.20   15.70
   0 -13   2   14.10    8.80
   0 -13  -2   27.00    8.70
   0 -13  -2   24.80   10.40
   1 -13   2    5.60    8.50
  -1 -13  -2    1.30    6.80
  -1 -13  -2    1.30    5.90
   1 -13  -2    8.50    7.20
  -1 -13   2   -3.70    7.00
   1 -13  -2    0.20    8.50
  -1 -13   2   11.30    5.90
  -2 -13  -2  181.98   20.20
   2 -13   2  233.38   33.00
   2 -13  -2  163.48   24.00
  -2  13  -2  177.58   14.50
   2 -13  -2  202.88   19.60
  -2  13  -2  175.48   15.30
  -2 -13   2  189.88   18.70
  -2  13  -2  156.88   20.90
  -2 -13   2  170.88   18.60
  -3 -13  -2   53.39   11.30
   3 -13   2   61.69   17.40
  -3  13   2   66.69    8.60
  -3 -13  -2   64.59   13.40
   3 -13  -2   64.79   11.20
   3 -13  -2   62.59   24.90
  -3 -13   2   77.69   10.80
  -3  13  -2   45.70    9.10
  -3  13  -2   33.40   11.20
  -3  13  -2   41.10    8.00
   4 -13   2   63.09   18.40
  -4 -13  -2   73.79   12.70
  -4 -13  -2   82.59   17.90
  -4  13  -2   44.40    9.50
  -4 -13   2   73.79    7.40
   4 -13  -2   55.19   17.40
  -4  13  -2   47.40   13.30
   4 -13  -2   72.59   12.10
   5 -13   2   33.80   15.00
  -5  13   2   21.00   13.60
  -5 -13  -2   53.99    8.80
  -5  13   2   39.30   10.30
  -5 -13  -2   39.70   10.50
  -5  13   2   57.39   11.20
  -5 -13   2   52.19    7.50
  -5  13  -2   35.90   11.00
   5 -13  -2   41.60   16.50
   6 -13   2    2.20   12.10
  -6 -13  -2    8.30    4.70
  -6  13   2   12.30    9.00
  -6 -13   2   18.60    5.80
   6 -13  -2    5.10   12.70
  -6  13  -2    6.50   12.00
  -7  13   2   84.69   14.50
  -7 -13  -2  111.19   14.00
   7 -13   2   70.39   21.90
  -7 -13  -2  119.59   18.80
  -7 -13   2   99.29   13.10
   7 -13  -2   59.49   20.10
  -8 -13  -2   17.40    8.30
  -8  13   2   15.30   12.20
   8 -13   2    9.40   16.80
  -8 -13  -2   26.30   13.40
   8 -13  -2   10.60   16.30
  -8 -13   2   18.90    8.70
   0 -14  -2   57.89   11.50
   0 -14   2   42.40   12.30
   0 -14  -2   38.90   12.70
   0 -14   2   34.30    8.10
  -1 -14  -2  148.89   19.50
  -1 -14  -2  134.29   22.30
   1 -14   2  122.19   20.30
  -1 -14   2  163.78   19.90
  -1 -14   2  132.09   15.80
   1 -14  -2  152.08   23.30
   1 -14  -2  141.59   18.20
   2 -14   2    8.50   10.80
  -2 -14  -2   16.80    8.80
  -2 -14  -2   30.50   10.10
  -2 -14   2   29.30    9.30
  -2 -14   2   17.10    8.00
   2 -14  -2   20.00   13.40
  -2  14  -2   14.30    4.40
   2 -14  -2   21.30    8.70
  -3 -14  -2   42.50   12.00
  -3  14   2   35.80    6.10
  -3  14   2   38.70    8.00
  -3 -14  -2   48.40   10.90
   3 -14   2   24.30   14.10
  -3  14  -2   24.60    6.60
  -3  14  -2   23.00   11.90
   3 -14  -2   24.00   12.70
  -3 -14   2   62.49   12.80
   3 -14  -2   45.00   10.00
  -4  14   2   92.09   12.30
   4 -14   2  106.29   21.20
  -4 -14  -2  138.89   17.60
   4 -14  -2  103.69   14.50
   4 -14  -2  118.29   23.00
  -4  14  -2   96.29   12.50
  -4  14  -2  111.39   14.50
  -5 -14  -2  115.59   26.90
  -5 -14  -2  163.38   17.80
  -5 -14  -2  190.78   26.10
   5 -14   2  144.29   25.60
   5 -14  -2  135.89   25.20
  -5  14  -2  154.78   17.50
  -5  14  -2   89.69   20.10
  -6 -14  -2   76.19    8.70
   6 -14   2   50.79   20.80
  -6 -14  -2   90.59   16.00
  -6  14   2   87.49   13.90
  -6 -14   2   88.99   10.50
   6 -14  -2   56.19   19.30
  -7 -14  -2   -9.10    8.90
   7 -14   2   -7.20   24.40
  -7 -14  -2   -0.20    7.60
  -7  14   2   -5.60    9.30
  -7 -14   2    4.90    5.50
   7 -14  -2   -4.30   14.90
   0 -15   2    3.10    5.50
   0 -15  -2   -1.20    6.50
   0 -15   2   -8.20    7.40
   0 -15  -2   -3.60    7.00
  -1 -15  -2  132.09   20.70
   1 -15   2  155.78   22.30
  -1 -15  -2  139.99   22.70
   1 -15  -2  123.49   22.20
  -1 -15   2  159.88   20.10
  -1 -15   2  135.29   16.00
   1 -15  -2  144.79   18.40
  -2 -15  -2   15.20    8.10
   2 -15   2    4.40   10.50
  -2 -15  -2    3.50    9.10
  -2 -15   2    9.90    7.50
  -2 -15   2    9.40    6.60
   2 -15  -2   12.00    8.10
   2 -15  -2   10.40   13.60
   3 -15   2   87.09   20.00
  -3 -15  -2  125.79   17.80
  -3 -15  -2  109.19   18.80
   3 -15  -2   81.49   12.50
  -3  15  -2   73.69   10.40
   3 -15  -2  116.29   22.60
  -3  15  -2   41.50   13.20
  -3 -15   2  130.99   18.20
  -4  15   2   23.80    6.60
   4 -15   2   15.70   13.40
  -4 -15  -2   21.70    8.30
  -4 -15  -2   37.60   13.10
   4 -15  -2   44.70   18.70
  -4  15  -2   30.10    9.60
  -4  15  -2   27.30    7.20
  -5 -15  -2   57.59   15.70
  -5 -15  -2   25.10    9.20
   5 -15   2   25.60   17.20
  -5 -15  -2   23.70   10.00
   5 -15  -2   37.50   18.10
  -5  15  -2   20.20   12.60
  -5  15  -2   14.10    7.80
  -6 -15  -2   71.39   19.50
  -6 -15  -2   82.89   16.00
  -6 -15  -2   86.89   15.60
   6 -15   2   36.50   18.20
  -6 -15   2   69.99   10.00
  -6  15  -2   68.29   13.50
   0 -16   2    1.50    6.30
   0 -16  -2    7.00    7.20
   0 -16   2    8.90   10.40
   0 -16  -2   -1.90    8.60
   1 -16   2  123.19   20.10
  -1 -16  -2  118.39   17.90
  -1 -16  -2  108.19   19.20
   1 -16  -2  117.09   21.50
   1 -16  -2  108.79   16.60
  -1 -16   2  126.19   16.40
  -1 -16   2  138.19   19.70
   2 -16   2   17.60   13.90
  -2 -16  -2   31.00   10.30
  -2 -16  -2   26.80   10.40
  -2 -16   2   18.00    8.50
   2 -16  -2   25.30   13.50
   2 -16  -2   22.80    8.70
  -3 -16  -2   13.40    9.30
   3 -16   2    4.90   12.50
  -3 -16  -2   12.00    8.20
  -3 -16   2    8.10    8.00
   3 -16  -2   -4.90   12.20
   3 -16  -2   -3.20    7.60
  -4 -16  -2  136.59   21.60
  -4  16   2   53.39   11.30
  -4  16   2   68.19    8.60
   4 -16   2   97.89   23.10
   4 -16  -2   81.79   21.20
  -4 -16   2  114.09   18.80
  -4  16  -2   46.60   14.20
  -4  16  -2   63.19   11.90
  -5 -16  -2   12.10   10.70
   5 -16   2   -8.60   13.00
  -5 -16  -2    5.30    8.10
  -5  16  -2    0.30    6.90
   5 -16  -2   12.70   15.50
   0 -17   2    7.20    7.40
   0 -17  -2   -0.60    8.50
   0 -17   2   -0.60    9.00
   1 -17   2    8.20   10.80
  -1 -17  -2   24.30    9.70
  -1 -17  -2    7.20   16.20
   1 -17  -2    4.80   10.60
   1 -17  -2   13.30    9.10
  -1 -17   2   32.00   11.60
  -1 -17   2   15.60    8.20
  -2 -17  -2   29.40   11.50
   2 -17   2   72.49   18.60
  -2 -17  -2   30.40   11.10
  -2 -17   2   39.40   11.30
  -2 -17   2   39.00   10.60
   2 -17  -2   29.60    9.90
   2 -17  -2   42.60   17.30
  -3 -17  -2    1.90    8.70
  -3 -17  -2   -0.40    7.80
   3 -17   2    6.90   12.90
   3 -17  -2   12.00   12.70
  -4 -17  -2    5.60    8.20
  -4 -17  -2   11.00   10.60
   4 -17   2    2.50   13.80
  -4 -17   2    2.90    8.60
  -4  17  -2    3.00    4.90
   4 -17  -2   -1.90   13.50
   0 -18   2  123.09   21.10
   0 -18  -2  164.08   26.10
   0 -18  -2  138.09   20.20
   1 -18   2    2.30   12.10
  -1 -18  -2   10.20   10.90
  -1 -18  -2    6.00    8.60
  -1 -18   2    8.30   11.00
   1 -18  -2   13.60   12.70
  -1 -18   2   16.80    8.80
   1 -18  -2   13.80   10.00
   0   0  -3    0.40    3.70
   0   0   3    3.60    3.30
   0   0   3    0.80    4.20
   0   0  -3    6.10    3.50
   1   0  -3 6698.93  460.05
   1   0  -3 7190.68  459.95
  -1   0  -3 7162.98  460.05
  -1   0   3 6947.40  460.05
  -1   0  -3 7517.65  460.25
  -2   0  -3 1708.43  112.79
  -2   0   3 1707.13  112.19
   2   0  -3 1734.43  112.29
  -2   0   3 1732.53  112.79
   2   0  -3 1651.03  112.69
   2   0  -3 1650.23  112.59
  -3   0  -3  110.89   13.20
  -3   0   3  120.69   13.70
  -3   0   3  121.69   13.70
  -3   0   3  120.19   15.10
  -3   0  -3  127.19   14.60
   3   0   3  114.89   13.90
   3   0  -3  112.69   13.30
   3   0  -3  115.19   13.30
  -4   0   3  427.86   32.30
  -4   0   3  436.86   33.00
  -4   0  -3  364.66   32.60
  -4   0  -3  351.06   31.90
  -4   0   3  368.96   31.40
   4   0  -3  409.46   32.90
   4   0   3  397.66   33.00
   4   0  -3  411.46   34.30
  -5   0  -3 1637.44  113.39
   5   0  -3 1783.02  116.39
  -5   0   3 1574.04  112.29
  -5   0   3 1576.94  112.29
  -5   0   3 1654.33  112.99
   5   0   3 1669.03  112.89
  -5   0  -3 1626.84  112.99
   5   0  -3 1642.24  112.29
  -6   0  -3  290.97   29.30
  -6   0   3  298.07   28.20
  -6   0   3  333.67   28.90
   6   0  -3  325.67   29.70
  -6   0  -3  255.57   27.90
   6   0  -3  331.07   28.60
  -6   0   3  311.77   41.60
   6   0   3  274.07   28.50
  -7   0  -3   40.80   13.70
   7   0  -3   50.39   14.20
  -7   0   3   48.20   13.10
  -7   0   3   61.29   15.90
  -7   0  -3   62.49   14.40
   7   0   3   34.60   12.40
  -7   0   3   52.49   14.50
   7   0  -3   60.69   14.10
  -8   0  -3   45.50   14.20
  -8   0   3    9.90   10.60
   8   0  -3   26.70   13.10
  -8   0   3   17.20   11.30
  -8   0  -3   38.20   14.80
   8   0  -3   48.40   15.70
  -8   0   3   15.70   11.60
   8   0   3   36.40   12.70
   9   0   3   69.79   16.80
  -9   0  -3   90.69   19.40
   9   0  -3   52.09   23.80
  -9   0   3   91.79   19.90
  -9   0   3   86.59   19.60
   9   0  -3   79.79   17.80
  -9   0  -3   74.19   19.20
  10   0   3   63.39   18.80
  10   0  -3  129.79   24.10
 -10   0   3   88.19   19.70
  10   0  -3   69.29   16.60
 -10   0  -3   73.59   22.80
 -10   0   3   70.29   20.80
 -10   0  -3   51.99   18.20
  11   0  -3    9.80   14.80
 -11   0  -3    9.20   16.60
  11   0  -3    3.80   13.40
 -11   0   3   29.70   18.30
   0   1  -3 4831.32  336.87
   0  -1  -3 4933.91  336.77
   0   1  -3 5293.87  336.97
   0   1   3 4916.21  336.67
   0  -1  -3 5286.57  337.47
   0  -1   3 5390.76  337.07
   0  -1   3 5576.74  337.07
   0   1   3 5381.06  337.57
  -1  -1  -3 2256.57  147.99
   1   1  -3 2251.97  147.49
   1   1  -3 2273.97  148.59
  -1   1   3 2425.96  148.99
   1   1  -3 2153.68  148.09
  -1  -1  -3 2252.37  148.69
  -1   1  -3 2050.09  139.79
   1  -1  -3 2032.90  139.79
   1  -1  -3 2192.88  140.29
  -1   1  -3 2079.79  139.29
   1  -1  -3 2232.18  140.39
  -1  -1   3 2239.58  139.79
  -2   1   3 2226.78  145.19
  -2   1   3 2199.38  145.29
  -2   1   3 2142.69  145.29
  -2  -1  -3 2204.68  145.29
   2  -1   3 2167.08  145.59
   2   1  -3 2236.88  145.19
   2   1  -3 2252.87  144.39
  -2  -1   3 2235.18  146.89
  -2  -1   3 2311.57  148.29
   2  -1  -3 2220.68  147.99
   2  -1  -3 2282.17  148.09
  -2  -1   3 2166.18  147.59
  -2   1  -3 2194.08  148.29
   2  -1  -3 2307.27  148.09
  -3   1   3  846.82   59.79
   3   1  -3  845.92   59.89
   3   1  -3  865.91   58.99
  -3  -1  -3  850.71   59.79
  -3  -1  -3  910.81   60.19
  -3   1   3  848.62   60.09
  -3   1   3  844.42   59.79
  -3  -1   3  840.72   59.29
   3  -1  -3  848.72   60.49
  -3  -1   3  843.02   60.09
  -3   1  -3  877.81   60.39
  -3  -1   3  897.51   60.79
   3  -1  -3  907.11   60.79
   3  -1  -3  837.32   60.39
   4   1  -3   92.39   13.00
  -4   1   3   86.99   14.00
   4  -1   3  113.59   16.10
  -4  -1  -3  100.49   14.80
  -4   1   3  105.39   13.90
  -4   1   3   81.79   13.20
  -4  -1  -3  104.49   14.00
   4   1  -3  105.19   14.50
  -4  -1   3   96.29   13.10
  -4  -1   3   85.89   13.40
   4  -1  -3   79.89   13.30
   4  -1  -3   94.29   14.40
  -4   1  -3   97.29   15.60
  -4   1  -3   95.59   14.10
  -4  -1   3  115.79   16.40
   4   1   3  115.29   14.60
   5   1  -3 1129.49   79.29
   5   1  -3 1168.88   78.19
   5  -1   3 1125.49   79.49
  -5   1   3 1137.39   79.09
  -5  -1  -3 1105.89   78.99
  -5   1   3 1059.09   78.69
  -5  -1  -3 1085.49   79.19
  -5   1   3 1116.89   79.29
   5   1   3 1163.68   79.39
  -5  -1   3 1120.79   80.19
  -5   1  -3 1158.08   80.89
   5  -1  -3 1180.88   80.39
   5  -1  -3 1188.08   80.19
  -5  -1   3 1117.09   79.39
  -5  -1   3 1079.39   78.69
  -5   1  -3 1005.90   79.29
  -6  -1  -3  105.29   17.40
  -6   1   3  116.99   17.30
  -6  -1  -3  122.09   17.50
   6   1  -3  142.89   17.90
   6  -1   3   93.19   16.00
  -6   1   3  117.99   18.10
  -6   1   3  103.89   16.50
   6   1  -3  182.28   21.00
   6  -1  -3  132.89   18.80
  -6  -1   3  145.69   18.70
  -6  -1   3  131.39   20.30
   6  -1  -3  151.48   20.80
   6   1   3  115.99   17.90
  -6  -1   3  111.99   16.90
  -6   1  -3  131.09   28.20
  -6   1  -3  113.99   18.50
   7   1  -3   86.09   17.60
   7  -1   3  112.59   18.10
  -7  -1  -3  118.39   18.50
  -7   1   3   99.69   17.70
  -7  -1  -3  103.29   18.80
   7   1  -3  103.59   17.70
  -7   1   3  105.99   18.40
  -7   1   3  130.29   21.70
  -7   1  -3  122.29   19.60
  -7   1  -3  144.79   23.20
  -7  -1   3  116.09   17.80
   7   1   3  120.89   18.40
   7  -1  -3  110.09   20.00
  -7  -1   3  105.69   18.20
  -7  -1   3  107.19   18.60
   8   1  -3   66.09   15.00
  -8  -1  -3   47.40   16.60
   8   1  -3   73.39   17.40
  -8   1   3   45.00   14.90
   8  -1   3   41.30   23.40
  -8   1   3   59.99   17.70
  -8   1   3   60.49   15.50
  -8  -1  -3   55.09   15.00
  -8  -1   3   66.19   16.00
   8   1   3   87.99   18.10
  -8  -1   3   49.20   15.20
   8  -1  -3   70.49   17.00
  -8  -1   3   62.39   15.60
  -8   1  -3   63.89   16.90
  -8   1  -3   41.90   16.20
   8  -1  -3   81.09   17.50
  -9   1   3   77.19   18.30
  -9  -1  -3   96.99   21.50
   9   1  -3   72.69   17.90
   9   1  -3   74.49   17.80
  -9  -1  -3   43.20   15.50
   9  -1   3   70.49   19.40
  -9   1   3   42.30   17.20
   9  -1  -3   72.89   18.80
  -9  -1   3   55.89   18.00
  -9  -1   3   67.49   19.30
  -9   1  -3   64.79   17.70
  -9   1  -3  107.39   34.00
   9  -1  -3   81.99   20.10
   9   1   3   57.29   15.80
 -10   1   3    9.20   14.50
 -10  -1  -3   30.40   19.00
 -10   1   3    0.90   14.10
 -10  -1  -3   29.10   15.70
  10   1  -3   26.30   13.20
 -10   1   3   19.60   15.20
  10  -1   3   20.70   14.20
  10   1  -3   42.20   16.20
 -10   1  -3    2.90   15.20
  10  -1  -3   33.70   16.50
 -10  -1   3   18.50   16.60
 -10   1  -3   15.00   14.30
 -10  -1   3   23.10   14.70
  10  -1  -3   47.90   18.20
 -11   1   3   51.39   32.30
  11  -1   3   48.90   19.60
  11   1  -3   52.39   19.40
  11   1  -3   65.99   19.60
 -11  -1  -3   66.39   21.30
  11  -1  -3   45.50   18.30
 -11  -1   3   62.09   19.60
 -11   1  -3   41.10   20.30
  11  -1  -3   34.50   16.00
   0   2  -3  204.98   15.50
   0  -2   3  198.38   15.20
   0  -2  -3  216.78   17.10
   0  -2   3  195.78   15.50
   0   2  -3  221.58   15.40
   0   2  -3  203.58   15.40
   0   2   3  202.28   15.00
   0  -2  -3  200.48   15.00
   0   2   3  214.38   17.00
   1  -2   3 1295.57   94.29
  -1  -2  -3 1403.06   94.89
  -1   2   3 1364.76   93.79
   1   2  -3 1451.25   93.89
  -1   2   3 1561.24   94.89
   1   2  -3 1495.75   94.59
  -1  -2  -3 1417.46   93.59
   1  -2  -3 1455.75   92.59
   1  -2  -3 1438.06   93.49
   1  -2  -3 1516.95   93.29
  -1   2  -3 1310.77   92.39
  -1   2  -3 1347.17   91.49
  -1   2  -3 1392.86   94.19
  -1  -2   3 1364.36   92.29
   2  -2   3  131.49   13.70
  -2   2   3  121.49   12.90
   2   2  -3  124.19   11.90
  -2   2   3   99.09   11.20
   2   2  -3  110.09   10.20
  -2   2   3  117.09   12.40
  -2   2  -3   89.89   12.00
   2  -2  -3  113.09   13.00
   2  -2  -3  109.19   11.70
  -2  -2   3  114.29   12.50
  -2  -2   3  101.49    9.30
  -2  -2   3  106.39   10.70
   2  -2  -3  104.89   11.80
   3   2  -3  503.05   33.80
   3  -2   3  472.35   36.40
  -3   2   3  468.25   35.30
  -3  -2  -3  479.75   35.40
  -3  -2  -3  443.96   34.70
  -3   2   3  442.26   35.10
   3   2  -3  470.65   35.10
  -3   2   3  486.05   36.30
  -3   2  -3  472.65   34.00
  -3  -2   3  445.76   32.00
   3  -2  -3  459.05   34.30
  -3   2  -3  457.95   34.80
  -3  -2   3  408.56   32.80
  -3  -2   3  502.55   35.10
   3  -2  -3  380.76   33.10
   4   2  -3  573.14   43.40
  -4  -2  -3  568.04   43.40
  -4   2   3  569.54   43.40
  -4   2   3  576.94   43.60
   4  -2   3  643.74   45.60
  -4   2   3  563.44   44.30
  -4  -2  -3  600.74   44.00
   4   2  -3  570.74   42.10
   4  -2  -3  612.44   44.50
  -4  -2   3  615.04   45.00
  -4  -2   3  582.64   43.00
   4  -2  -3  565.34   44.50
  -4   2  -3  569.34   43.80
  -4  -2   3  563.44   42.00
  -4   2  -3  540.55   44.50
   5   2  -3   49.00   11.00
  -5   2   3   31.70   10.10
  -5  -2  -3   64.19   11.80
   5  -2   3   43.90   11.40
  -5   2   3   42.70   10.30
  -5  -2  -3   57.99   12.50
  -5   2   3   25.60   10.50
   5   2  -3   49.10    9.80
  -5   2  -3   49.40   11.30
  -5  -2   3   49.60   10.60
   5  -2  -3   39.20   11.30
  -5  -2   3   50.49   10.00
  -5   2  -3   40.30   12.30
   5  -2  -3   48.00   11.20
  -5  -2   3   37.20   10.30
   6   2  -3  352.96   31.20
  -6  -2  -3  311.37   30.90
  -6   2   3  352.76   32.40
  -6   2   3  313.87   30.50
  -6   2   3  329.17   30.40
   6   2  -3  357.96   29.50
   6  -2   3  348.47   31.70
  -6  -2  -3  373.36   30.90
  -6  -2   3  327.17   30.30
   6  -2  -3  355.06   32.50
  -6   2  -3  363.76   31.70
  -6   2  -3  337.87   32.80
   6  -2  -3  358.76   32.50
  -6  -2   3  328.57   32.30
  -6  -2   3  350.46   30.40
   7   2  -3   95.89   16.70
  -7  -2  -3   59.39   14.10
  -7   2   3   63.89   14.30
  -7   2   3   84.59   16.10
  -7  -2  -3   67.59   15.40
  -7   2   3   71.39   17.00
   7  -2   3   51.59   14.10
   7   2  -3   90.79   15.30
  -7   2  -3   62.59   15.50
   7  -2  -3   71.29   15.10
   7  -2  -3   81.19   17.00
  -7   2  -3   49.50   14.10
  -7  -2   3   82.89   15.90
  -7  -2   3   62.89   14.90
  -7  -2   3   39.80   12.60
  -8  -2  -3  164.98   24.70
  -8  -2  -3  175.68   25.40
  -8   2   3  175.18   25.10
   8  -2   3  147.69   25.50
   8   2  -3  189.38   25.50
  -8   2   3  242.28   29.80
   8   2  -3  152.18   22.30
  -8   2   3  161.78   25.40
  -8  -2   3  163.78   23.50
   8  -2  -3  152.18   23.50
  -8   2  -3  155.08   23.90
  -8   2  -3  153.08   25.20
   8  -2  -3  197.58   27.30
  -8  -2   3  193.78   25.90
  -8  -2   3  172.08   26.60
   9  -2   3  160.68   25.40
  -9   2   3  213.68   30.00
   9   2  -3  224.68   28.70
  -9   2   3  161.88   25.60
   9   2  -3  153.38   22.70
  -9  -2  -3  140.59   24.60
  -9  -2  -3  218.38   29.90
   9  -2  -3  177.48   26.30
  -9   2  -3  125.79   23.90
  -9  -2   3  185.88   25.90
  -9  -2   3  143.49   27.30
  -9  -2   3  148.79   23.70
   9  -2  -3  162.88   24.00
  -9   2  -3  140.19   27.90
 -10   2   3   41.50   19.50
  10   2  -3   31.70   16.40
 -10  -2  -3   45.40   18.50
 -10   2   3   40.90   17.00
  10   2  -3   41.50   13.80
  10  -2   3   49.70   16.90
 -10   2   3   28.60   17.70
 -10  -2  -3   51.69   21.10
 -10  -2   3   54.29   17.50
 -10   2  -3   22.50   15.40
 -10   2  -3   43.40   20.60
 -10  -2   3   44.50   17.40
  10  -2  -3   20.80   13.40
  10  -2  -3   21.60   16.00
 -11   2   3   13.30   15.90
  11   2  -3   14.40   12.50
  11   2  -3   31.30   16.10
 -11  -2  -3   38.80   18.20
  11  -2   3   24.50   21.10
 -11  -2   3   32.60   18.60
 -11   2  -3    0.90   15.80
  11  -2  -3    7.90   13.30
 -11  -2   3   14.30   16.40
   0  -3   3 8437.86  594.24
   0  -3   3 8545.65  594.04
   0   3   3 9290.07  593.84
   0  -3  -3 9999.00  595.54
   0   3   3 9315.67  595.34
   0  -3  -3 9584.04  593.94
   0   3  -3 9159.88  594.24
   1  -3   3  439.66   34.10
  -1   3   3  443.86   33.00
  -1  -3  -3  539.15   32.80
  -1  -3  -3  498.35   35.00
  -1   3   3  486.75   34.40
   1  -3  -3  489.85   34.60
  -1  -3   3  474.25   32.50
   1  -3  -3  442.86   33.60
   1  -3  -3  472.85   32.80
  -1   3  -3  470.45   32.80
  -1  -3   3  490.05   33.60
  -1   3  -3  465.85   33.80
   2   3  -3  532.05   37.70
   2  -3   3  545.05   39.50
  -2   3   3  533.45   39.20
  -2   3   3  509.15   37.80
  -2   3   3  570.24   38.60
  -2  -3   3  593.44   37.50
  -2   3  -3  550.44   39.20
   2  -3  -3  465.85   37.60
   2  -3  -3  531.85   39.50
   2  -3  -3  522.15   38.00
   3  -3   3 1200.78   82.69
  -3   3   3 1207.18   81.09
  -3   3   3 1176.48   81.39
  -3  -3  -3 1174.48   81.09
  -3   3   3 1195.58   82.39
   3   3  -3 1221.18   81.19
   3   3  -3 1239.38   79.09
  -3  -3  -3 1102.09   80.59
  -3   3  -3 1138.49   79.59
   3  -3  -3 1146.49   78.59
   3  -3  -3 1061.99   77.79
   3  -3  -3 1232.28   80.09
  -3  -3   3 1171.68   77.69
  -3   3  -3 1122.09   78.49
  -3  -3   3 1130.29   76.09
  -4  -3  -3  177.38   18.00
   4  -3   3  198.08   21.00
  -4  -3  -3  192.88   19.00
   4   3  -3  179.28   18.40
  -4   3   3  183.38   18.50
  -4   3   3  142.29   18.70
  -4   3   3  150.28   18.30
   4   3  -3  175.78   16.30
  -4   3  -3  209.18   19.80
   4  -3  -3  133.79   17.80
   4  -3  -3  212.38   21.30
   4  -3  -3  166.58   18.30
  -4  -3   3  176.88   17.40
  -4   3  -3  138.29   18.50
  -4  -3   3  157.48   16.00
  -5  -3  -3  163.28   19.80
  -5  -3  -3  126.69   16.80
  -5   3   3  160.38   17.60
   5  -3   3  144.99   19.30
   5   3  -3  158.88   18.40
  -5   3   3  132.39   17.40
  -5   3   3  132.19   18.10
  -5  -3   3  158.78   16.50
   5  -3  -3  157.68   20.00
  -5   3  -3  126.29   17.90
  -5  -3   3  174.98   17.50
   5  -3  -3  155.98   19.30
  -5   3  -3  127.19   19.00
  -6  -3  -3  401.46   33.30
  -6   3   3  397.96   35.40
  -6   3   3  372.36   33.10
  -6  -3  -3  399.86   34.00
   6   3  -3  384.26   31.00
  -6   3   3  374.86   33.30
   6   3  -3  368.16   33.30
   6  -3  -3  398.36   35.30
  -6   3  -3  344.47   34.60
   6  -3  -3  418.46   35.20
  -6   3  -3  328.47   32.70
  -6  -3   3  414.56   33.00
  -6  -3   3  374.36   31.90
   7   3  -3  294.57   26.90
   7   3  -3  226.48   23.00
  -7   3   3  192.18   25.20
  -7   3   3  207.88   26.00
  -7  -3  -3  243.78   27.40
  -7   3   3  183.78   25.60
   7  -3   3  237.68   27.30
  -7  -3  -3  236.98   26.30
  -7   3  -3  167.68   25.00
  -7   3  -3  200.08   27.30
  -7  -3   3  276.07   33.60
  -7  -3   3  244.08   24.90
   7  -3  -3  206.08   26.40
   7  -3  -3  185.38   24.80
  -7  -3   3  255.27   25.20
  -8  -3  -3  132.19   20.80
  -8   3   3   72.69   16.30
  -8  -3  -3  146.49   22.50
   8   3  -3  139.09   21.60
   8  -3   3  117.69   22.20
  -8   3   3  108.39   20.40
  -8   3   3   95.09   21.00
   8   3  -3  109.59   17.10
  -8   3  -3   93.49   19.80
  -8  -3   3   99.39   17.70
  -8   3  -3   93.19   19.20
   8  -3  -3   84.99   20.00
   8  -3  -3   78.09   18.50
  -8  -3   3  107.79   18.60
  -9  -3  -3  180.88   27.90
  -9   3   3  206.58   28.50
  -9   3   3  218.28   40.10
  -9  -3  -3  235.28   29.40
   9   3  -3  186.38   25.10
   9   3  -3  204.78   28.30
   9  -3   3  255.37   32.20
  -9   3  -3  235.18   35.40
   9  -3  -3  230.58   45.60
   9  -3  -3  220.38   30.30
  -9  -3   3  255.07   36.50
  -9   3  -3  210.98   28.10
  -9  -3   3  219.08   28.00
  -9   3  -3  161.78   27.20
  -9  -3   3  197.28   27.80
 -10   3   3   -5.50   16.10
 -10  -3  -3   47.60   20.30
  10   3  -3   26.20   13.90
  10   3  -3    3.80    9.60
 -10  -3  -3   25.20   13.20
  10  -3   3   17.60   16.90
 -10   3   3    4.60   12.90
 -10   3  -3   36.50   17.30
  10  -3  -3    5.90   14.00
 -10  -3   3    8.70   14.40
  10  -3  -3   10.00   14.60
  11  -3   3   -7.70   13.50
  11   3  -3    5.10   13.50
 -11  -3  -3    1.90   13.30
 -11   3  -3   -2.60   15.70
 -11  -3   3   -2.10   13.00
  11  -3  -3   -4.30   15.90
 -11  -3   3    3.20   15.40
   0  -4  -3 2015.60  122.99
   0   4  -3 1890.91  123.59
   0   4   3 1923.61  124.89
   0  -4   3 1789.12  123.49
   0  -4  -3 1863.61  124.89
   0   4   3 2035.40  122.79
   0  -4   3 1818.22  123.49
   0  -4   3 1755.12  122.99
   1  -4   3 1878.61  141.19
  -1  -4  -3 2343.97  139.59
  -1   4   3 2071.49  139.99
  -1  -4  -3 2303.27  142.19
  -1   4   3 2119.19  141.29
  -1  -4   3 2086.59  136.69
   1  -4  -3 2038.90  136.99
  -1   4  -3 2103.29  138.09
   1  -4  -3 2165.48  139.19
   1  -4  -3 2061.49  137.99
  -2   4   3 1411.36   92.99
  -2   4   3 1310.67   90.99
   2  -4   3 1254.37   92.39
  -2   4   3 1485.65   91.99
   2  -4  -3 1433.86   93.29
   2  -4  -3 1242.98   92.69
  -2  -4   3 1406.56   92.19
   2  -4  -3 1448.76   95.29
  -2   4  -3 1426.36   94.49
  -3   4   3  496.05   35.10
  -3  -4  -3  463.05   34.20
   3   4  -3  478.25   34.60
  -3   4   3  462.75   35.00
   3  -4   3  421.06   36.60
  -3   4   3  448.06   36.60
  -3   4  -3  455.85   36.90
   3  -4  -3  447.06   35.10
  -3   4  -3  449.36   35.20
  -3  -4   3  459.05   33.70
  -3  -4   3  452.15   31.90
   3  -4  -3  441.56   34.60
   3  -4  -3  500.75   37.60
   4   4  -3  965.40   63.09
   4   4  -3  934.51   65.49
  -4   4   3  914.51   65.29
  -4   4   3  938.41   67.69
  -4  -4  -3  972.50   65.79
  -4  -4  -3  970.80   65.59
  -4   4   3  931.11   66.09
   4  -4   3  823.12   66.89
  -4  -4   3  918.41   65.49
  -4  -4   3  978.50   67.19
   4  -4  -3  987.80   70.09
   4  -4  -3  998.10   68.69
  -4   4  -3  927.51   68.49
  -4   4  -3  984.80   70.09
   5  -4   3  272.77   26.40
  -5   4   3  242.38   23.70
  -5  -4  -3  263.27   24.30
   5   4  -3  274.07   24.20
  -5   4   3  271.97   24.90
   5   4  -3  257.17   21.70
  -5  -4  -3  283.97   24.50
  -5   4   3  256.37   26.40
  -5  -4   3  283.47   23.90
   5  -4  -3  284.07   28.20
   5  -4  -3  293.07   27.10
  -5  -4   3  284.47   24.90
  -5   4  -3  273.47   26.40
  -5   4  -3  275.87   28.10
   6  -4   3   62.59   15.70
  -6   4   3   94.59   16.40
  -6  -4  -3   61.49   20.50
  -6  -4  -3   70.39   14.60
   6   4  -3   93.49   14.60
  -6   4   3   54.19   12.60
   6   4  -3  107.49   13.30
  -6   4   3   75.49   18.00
  -6   4  -3   86.49   15.90
   6  -4  -3   86.29   16.30
   6  -4  -3   58.69   16.20
  -6   4  -3   60.59   16.10
  -6  -4   3   83.39   13.10
  -6  -4   3   94.89   14.80
   7  -4   3  234.18   30.60
  -7  -4  -3  235.38   27.50
   7   4  -3  246.38   23.00
   7   4  -3  245.78   26.10
  -7  -4  -3  251.57   27.20
  -7   4   3  221.48   30.60
  -7   4   3  236.08   26.00
  -7   4   3  215.88   26.70
  -7  -4   3  231.98   26.30
  -7   4  -3  237.08   25.20
  -7   4  -3  202.18   26.40
   7  -4  -3  228.98   29.50
  -7  -4   3  235.38   24.40
   7  -4  -3  225.88   27.50
  -7   4  -3  189.68   27.20
  -8   4   3   24.00   13.40
   8  -4   3   34.80   14.80
   8   4  -3   10.80   13.20
  -8   4   3   43.90   14.40
   8   4  -3   32.10   10.40
  -8  -4  -3   42.00   14.50
  -8   4   3   27.40   12.60
  -8  -4  -3   32.20   11.70
   8  -4  -3   55.49   17.00
  -8   4  -3   39.80   14.40
   8  -4  -3   15.30   13.00
  -8  -4   3   44.10   23.20
  -8  -4   3   39.30   13.00
  -8   4  -3    1.50   10.50
  -8   4  -3   35.80   13.90
   9   4  -3   57.49   12.80
  -9  -4  -3   60.89   16.80
  -9   4   3   77.19   18.40
  -9  -4  -3   45.40   16.80
   9   4  -3   45.30   15.20
  -9   4   3   56.19   18.20
   9  -4   3   54.49   18.30
  -9   4  -3   52.59   17.50
  -9   4  -3   44.90   15.20
  -9   4  -3   44.00   19.90
  -9  -4   3   41.70   13.30
   9  -4  -3   53.89   17.00
  -9  -4   3   75.29   18.20
   9  -4  -3   62.39   18.80
  -9  -4   3   87.49   24.00
  10   4  -3   24.50   13.10
 -10   4   3   11.20   15.50
 -10  -4  -3   -4.80   14.10
 -10  -4  -3    0.10   11.30
  10  -4   3   -4.30   13.70
 -10   4   3    1.80   14.30
  10  -4  -3   12.50   14.00
 -10   4  -3   -6.20   13.20
  10  -4  -3   14.60   15.20
 -10  -4   3   -8.70   12.30
 -10  -4   3    2.60   11.60
  11  -4   3  114.59   27.40
 -11  -4   3  118.29   25.90
 -11  -4   3   90.49   21.90
  11  -4  -3   73.09   22.70
 -11   4  -3   42.00   22.90
   0  -5  -3 1288.47   88.39
   0   5   3 1427.16   85.69
   0  -5   3 1283.37   87.19
   0  -5   3 1334.77   86.79
   0  -5  -3 1197.58   85.89
   0   5  -3 1388.86   86.59
   0  -5  -3 1241.68   88.79
   0   5   3 1328.27   88.49
   0   5  -3 1318.77   86.99
   1  -5   3  240.38   22.00
  -1  -5  -3  268.27   22.60
   1   5  -3  308.47   20.20
  -1   5   3  284.17   22.10
  -1   5   3  252.67   19.50
  -1  -5  -3  270.87   18.80
   1  -5  -3  270.27   22.90
   1  -5  -3  290.87   22.30
  -1   5  -3  284.17   23.30
   1  -5  -3  298.67   31.50
  -1  -5   3  296.97   20.90
   2  -5   3   26.90   14.50
  -2   5   3   39.80    9.40
  -2   5   3   29.80    6.70
  -2  -5  -3   38.10    6.70
  -2   5   3   26.60    8.80
   2  -5  -3   26.50    7.90
   2  -5  -3   19.30    7.30
  -2   5  -3   17.80    8.60
  -2  -5   3   37.10    6.10
   2  -5  -3   24.40    9.80
   3  -5   3  320.97   28.50
  -3   5   3  309.87   25.60
  -3   5   3  325.17   25.50
  -3   5   3  283.47   27.30
  -3  -5  -3  327.37   24.70
  -3  -5   3  348.67   24.50
   3  -5  -3  306.67   28.50
  -3   5  -3  300.67   22.10
  -3   5  -3  310.77   25.80
  -3   5  -3  292.37   27.30
   3  -5  -3  290.87   25.70
  -4  -5  -3  143.89   15.50
  -4   5   3  182.88   19.10
  -4   5   3  167.68   16.80
   4  -5   3  129.19   18.40
   4   5  -3  168.18   16.00
  -4   5   3  146.59   16.10
  -4  -5  -3  137.39   16.20
   4  -5  -3  153.18   18.70
  -4   5  -3  151.18   18.10
  -4   5  -3  158.68   20.70
  -4   5  -3  154.98   14.50
   4  -5  -3  130.99   18.50
  -4  -5   3  171.38   14.60
  -4  -5   3  174.98   16.10
   4  -5  -3  171.58   17.40
  -5  -5  -3  453.35   36.80
  -5   5   3  520.35   38.10
   5   5  -3  484.25   36.80
  -5  -5  -3  469.45   36.40
  -5   5   3  438.76   36.20
   5  -5   3  442.76   39.10
  -5  -5   3  489.75   36.20
   5  -5  -3  457.55   40.70
   5  -5  -3  528.55   40.30
  -5   5  -3  470.05   36.10
  -5  -5   3  522.55   37.90
  -5   5  -3  449.86   39.10
  -6   5   3  300.57   28.80
  -6   5   3  345.47   32.50
   6   5  -3  325.37   29.30
   6  -5   3  292.67   31.70
  -6  -5  -3  356.26   30.20
  -6  -5  -3  310.07   28.60
  -6   5   3  338.67   30.60
  -6  -5   3  346.77   27.90
  -6   5  -3  279.57   31.30
  -6   5  -3  324.07   30.70
   6  -5  -3  288.57   31.70
  -6  -5   3  337.37   32.30
  -6   5  -3  324.67   27.60
   6  -5  -3  293.57   44.60
  -7  -5  -3   19.50   10.30
   7   5  -3   39.30   11.90
  -7   5   3   19.80   12.30
   7  -5   3   19.90   15.00
  -7   5   3    3.40    8.80
  -7  -5  -3   11.00   10.90
  -7   5   3    1.90    9.20
  -7  -5   3    8.10    9.00
   7  -5  -3   18.00   13.20
   7  -5  -3   24.60   11.80
  -7   5  -3   -0.50    5.90
  -7   5  -3    3.40    9.20
  -7  -5   3   15.60    8.80
  -7   5  -3   13.80   10.60
   8   5  -3  586.74   45.30
  -8   5   3  444.46   43.00
   8  -5   3  481.15   46.40
  -8   5   3  583.64   46.60
  -8  -5  -3  538.45   45.60
  -8   5   3  513.35   47.50
  -8  -5  -3  485.45   43.60
   8  -5  -3  617.74   55.69
   8  -5  -3  564.14   49.20
  -8   5  -3  472.75   43.40
  -8  -5   3  563.74   45.10
  -8  -5   3  494.75   44.20
  -8   5  -3  560.54   47.80
  -9  -5  -3   16.60   14.40
   9  -5   3   17.80   16.10
  -9  -5  -3   29.90   12.60
  -9   5   3    4.40   11.20
  -9   5   3   11.30   13.50
  -9   5   3   22.80   15.60
   9   5  -3   25.00   12.90
  -9   5  -3   52.69   21.40
  -9  -5   3   19.30   11.20
  -9   5  -3   21.30   13.90
   9  -5  -3   11.40   13.70
  -9  -5   3   25.80   14.00
   9  -5  -3   11.10   13.10
  -9   5  -3   32.60   14.70
  -9  -5   3   32.40   16.50
 -10  -5  -3   90.49   20.70
 -10   5   3   97.19   21.40
  10  -5   3   70.59   21.00
 -10  -5  -3  147.79   27.50
 -10   5   3  166.48   27.20
  10   5  -3  132.59   22.50
 -10   5  -3  137.99   27.30
  10  -5  -3  157.98   26.80
 -10  -5   3  177.58   26.20
  10  -5  -3  107.39   24.90
 -10  -5   3  123.29   23.20
   0   6   3 4168.98  267.87
   0  -6   3 3999.20  266.87
   0  -6  -3 3728.93  265.17
   0  -6  -3 3639.14  268.27
   0  -6  -3 4167.48  268.07
   0   6  -3 4200.78  266.57
   0   6  -3 4390.46  265.87
   0   6   3 4420.46  264.77
  -1   6   3  744.13   54.89
  -1   6   3  804.92   52.69
  -1  -6  -3  784.82   51.89
  -1  -6  -3  780.22   55.89
   1  -6   3  789.62   55.79
   1   6  -3  824.02   53.09
   1  -6  -3  756.82   57.49
  -1   6  -3  822.22   54.09
  -1  -6   3  800.62   53.49
  -1  -6   3  838.92   53.79
  -1   6  -3  841.92   56.19
   1  -6  -3  770.72   54.09
   1  -6  -3  752.72   55.69
   2   6  -3  181.38   15.10
  -2   6   3  181.18   15.30
   2  -6   3  156.58   18.80
  -2   6   3  190.68   17.40
  -2  -6  -3  158.28   14.20
  -2   6   3  169.88   18.80
   2  -6  -3  223.38   22.10
  -2   6  -3  202.98   20.30
   2  -6  -3  176.08   17.70
  -2  -6   3  206.38   16.10
   2  -6  -3  194.58   18.00
  -3  -6  -3  314.07   24.50
  -3   6   3  313.57   27.80
  -3   6   3  312.37   26.10
   3  -6   3  301.67   28.30
  -3   6   3  348.97   25.90
   3   6  -3  329.37   25.30
  -3  -6   3  362.56   24.40
   3  -6  -3  287.67   25.50
   3  -6  -3  253.87   26.50
  -3   6  -3  342.67   28.50
  -3   6  -3  345.47   26.60
   3  -6  -3  281.07   28.20
  -4   6   3   29.40    8.20
  -4   6   3   31.90    9.30
  -4  -6  -3   48.60    8.60
   4  -6   3   33.70   11.60
  -4   6   3   25.60    8.30
  -4   6  -3   20.50    9.70
  -4  -6   3   40.90    8.30
   4  -6  -3   27.70   10.00
   4  -6  -3   36.50    9.30
   4  -6  -3   39.60    8.90
  -4   6  -3   49.80    7.00
  -4   6  -3   27.30    8.50
   5  -6   3   10.00    9.00
  -5  -6  -3    1.60    6.20
  -5   6   3   -2.90    6.70
  -5   6   3   15.70    8.80
  -5   6   3    1.30    6.50
   5   6  -3    6.80    6.40
  -5  -6  -3   14.90    7.70
  -5   6  -3   12.60    8.20
   5  -6  -3   -3.50   13.00
  -5  -6   3   13.70    6.20
  -5   6  -3    7.20    6.00
  -5  -6   3   10.20    6.80
   5  -6  -3   -0.70    7.80
  -5   6  -3   -1.70    8.20
  -6   6   3  331.87   33.10
  -6   6   3  349.96   31.40
  -6   6   3  297.97   29.40
   6   6  -3  359.86   30.20
  -6  -6  -3  375.56   31.10
   6  -6   3  309.67   33.40
  -6  -6  -3  346.67   29.90
   6  -6  -3  313.27   30.30
  -6   6  -3  302.87   32.30
  -6  -6   3  333.57   26.90
   6  -6  -3  293.27   32.10
  -6   6  -3  285.47   26.10
  -6  -6   3  344.97   27.90
  -6   6  -3  286.77   29.70
   7   6  -3  255.37   25.10
  -7   6   3  203.08   24.00
  -7  -6  -3  224.08   23.30
  -7  -6  -3  229.28   25.30
   7  -6   3  194.38   28.20
  -7   6   3  164.08   25.50
  -7   6   3  251.27   25.70
  -7  -6   3  263.97   25.90
   7  -6  -3  275.77   30.10
  -7  -6   3  221.98   23.40
  -7   6  -3  227.08   28.20
  -7   6  -3  198.48   22.70
   7  -6  -3  192.38   28.20
  -8   6   3   18.50   11.70
  -8  -6  -3   31.80   11.10
   8  -6   3   33.60   14.20
  -8  -6  -3   47.90   14.90
   8   6  -3   32.40   12.90
  -8   6   3   42.60   14.50
  -8   6  -3   15.00   12.80
   8  -6  -3   62.39   18.00
  -8   6  -3   19.30   13.50
  -8  -6   3   14.80   10.50
   8  -6  -3   33.60   15.00
  -8  -6   3   11.90    9.10
   9  -6   3   69.99   21.00
  -9  -6  -3   47.30   15.30
  -9   6   3   44.70   15.30
  -9   6   3   37.20   18.50
  -9   6   3   42.90   16.90
   9   6  -3   67.39   15.90
  -9  -6  -3   69.49   19.70
   9  -6  -3   54.09   17.00
  -9  -6   3   25.80   12.00
  -9   6  -3   39.60   16.20
   9  -6  -3   69.49   19.60
  -9  -6   3   60.49   15.60
  -9   6  -3   56.09   15.30
  10   6  -3  119.09   22.80
  10  -6   3   66.39   28.10
 -10  -6  -3   92.19   19.60
 -10  -6  -3   95.39   23.70
 -10   6   3  123.19   24.20
 -10  -6   3  147.59   23.60
 -10  -6   3   63.59   17.50
  10  -6  -3  104.09   24.30
 -10   6  -3   92.49   19.50
   0   7  -3   82.79    9.80
   0  -7  -3   53.79   10.40
   0  -7  -3   56.09    6.30
   0   7  -3   77.89    7.80
   0  -7  -3   83.19   13.00
   0  -7   3   68.39   10.20
  -1  -7  -3  488.65   37.00
  -1   7   3  502.55   33.10
   1  -7   3  486.65   37.10
  -1   7   3  463.05   35.90
  -1  -7   3  540.05   34.30
  -1   7  -3  524.25   37.20
  -1   7  -3  519.45   34.60
  -1  -7   3  494.55   34.70
   1  -7  -3  449.06   34.40
   1  -7  -3  479.15   38.80
   1  -7  -3  452.75   36.70
   2  -7   3  389.26   35.20
  -2   7   3  468.35   32.10
  -2   7   3  459.65   33.70
  -2   7   3  458.45   35.50
  -2  -7  -3  437.86   30.40
  -2  -7  -3  455.65   31.00
   2   7  -3  471.95   31.90
  -2  -7  -3  420.56   34.90
   2  -7  -3  421.46   36.50
   2  -7  -3  412.16   32.60
   2  -7  -3  447.06   35.40
  -2  -7   3  485.65   31.60
  -2   7  -3  452.95   35.40
  -3   7   3  508.15   40.80
  -3   7   3  519.45   37.80
  -3   7   3  492.85   38.00
   3  -7   3  464.25   40.60
   3   7  -3  576.94   37.70
  -3  -7  -3  520.85   36.70
  -3   7  -3  511.25   39.50
   3  -7  -3  499.75   40.70
  -3  -7   3  526.95   35.30
   3  -7  -3  489.95   36.70
  -3   7  -3  501.85   37.50
   3  -7  -3  417.06   36.30
  -4   7   3  171.38   16.30
   4  -7   3  104.09   18.20
  -4  -7  -3  145.19   14.50
   4   7  -3  150.88   15.30
  -4   7   3  130.19   26.50
  -4   7   3  129.69   16.30
   4  -7  -3  154.08   16.60
  -4   7  -3  149.09   19.20
   4  -7  -3  114.49   18.40
   4  -7  -3  112.29   15.90
  -4   7  -3  123.29   19.40
  -4  -7   3  159.78   14.40
  -5   7   3    2.90    7.40
  -5   7   3   16.90    8.70
  -5  -7  -3   21.10    8.40
  -5   7   3    6.70    8.50
  -5  -7  -3   18.90    7.50
   5  -7   3    0.00    8.90
   5  -7  -3   17.10   12.10
  -5   7  -3   23.30   11.10
  -5   7  -3   26.20    6.80
  -5  -7   3   16.90    6.80
  -5   7  -3    3.90    7.80
   5  -7  -3   10.30    7.70
  -5  -7   3   17.50    6.40
   6  -7   3  323.77   36.40
  -6   7   3  393.46   33.40
  -6  -7  -3  418.06   34.50
  -6  -7  -3  383.46   32.80
  -6   7   3  389.36   36.90
  -6   7   3  407.86   34.90
   6   7  -3  445.26   33.70
   6  -7  -3  389.76   35.60
  -6   7  -3  381.66   38.10
   6  -7  -3  388.66   38.30
  -6   7  -3  411.86   36.10
  -6  -7   3  439.56   32.10
  -6  -7   3  413.76   32.90
  -6   7  -3  365.26   30.80
  -7  -7  -3  194.98   22.60
  -7   7   3  132.69   19.10
  -7   7   3  170.78   22.50
   7   7  -3  155.58   20.90
   7  -7   3  144.19   23.50
  -7  -7  -3  187.38   23.60
  -7  -7   3  182.38   19.80
  -7  -7   3  173.18   21.70
  -7   7  -3  173.08   24.30
   7  -7  -3  130.89   24.40
   7  -7  -3  201.28   26.10
  -7   7  -3  173.38   20.00
  -8   7   3   65.39   17.40
  -8  -7  -3   83.29   16.20
  -8   7   3   87.49   16.70
   8   7  -3  135.89   19.80
  -8  -7  -3  105.89   19.60
   8  -7   3  101.99   22.60
   8  -7  -3  129.79   25.40
  -8  -7   3  116.59   17.70
  -8   7  -3   49.20   17.60
  -8  -7   3  114.89   18.40
   8  -7  -3  149.39   23.70
  -8   7  -3   97.09   16.10
  -9   7   3  131.29   22.40
   9   7  -3  156.18   22.10
  -9   7   3  159.58   25.70
  -9  -7  -3  129.49   24.10
   9  -7   3  129.69   24.10
  -9  -7  -3  186.08   25.00
   9  -7  -3  208.38   28.60
   9  -7  -3  165.68   27.80
  -9  -7   3  184.08   24.30
  -9  -7   3  145.79   23.00
  -9   7  -3  125.79   20.50
  -9   7  -3  151.28   26.20
  10   7  -3   -1.50    9.90
 -10   7   3    4.90   13.90
  10  -7   3  -14.40   11.80
 -10  -7  -3   27.60   17.60
 -10  -7  -3    3.30   10.40
  10  -7  -3    8.10   17.90
 -10  -7   3    3.50   12.80
 -10   7  -3   -3.30   13.30
 -10  -7   3   19.00   13.20
   0  -8  -3   29.00    8.50
   0  -8  -3   18.30    8.10
   0  -8   3   25.60    6.90
   0   8  -3   19.40    6.40
   0   8  -3   17.10    4.30
  -1   8   3  123.39    9.90
   1  -8   3  149.99   17.20
  -1  -8  -3  136.09   15.80
   1   8  -3  114.29   10.60
  -1   8   3  125.39   14.60
  -1  -8  -3  126.69   14.50
  -1   8  -3  137.69   15.40
   1  -8  -3  137.49   18.50
   1  -8  -3  142.39   14.70
  -1  -8   3  130.09   12.60
  -1  -8   3  132.59   11.00
  -1   8  -3  112.79   11.30
   1  -8  -3  115.39   11.20
  -2  -8  -3  428.56   34.40
   2  -8   3  433.96   35.30
  -2   8   3  439.36   30.80
  -2  -8  -3  423.56   28.80
  -2   8   3  445.26   34.80
  -2   8   3  419.56   32.60
   2   8  -3  444.56   30.70
  -2  -8  -3  418.06   29.50
  -2   8  -3  441.66   32.00
  -2   8  -3  422.96   34.00
  -2   8  -3  420.16   30.80
   2  -8  -3  399.26   31.30
   2  -8  -3  403.56   35.60
  -2  -8   3  451.95   30.10
   2  -8  -3  419.36   32.40
   3   8  -3  383.76   27.50
   3  -8   3  313.07   30.80
  -3   8   3  351.16   30.90
  -3   8   3  336.97   27.90
  -3  -8  -3  351.16   25.80
  -3   8   3  355.46   27.60
  -3   8  -3  338.07   30.80
  -3  -8   3  392.26   26.40
   3  -8  -3  310.57   27.80
   3  -8  -3  372.06   28.50
   3  -8  -3  338.57   32.30
  -4   8   3  244.08   22.60
  -4   8   3  262.57   26.20
   4   8  -3  287.67   22.30
   4  -8   3  225.38   26.10
  -4  -8  -3  246.88   21.10
  -4   8   3  248.88   22.90
  -4   8  -3  225.18   22.80
   4  -8  -3  217.48   31.20
   4  -8  -3  239.38   22.30
   4  -8  -3  236.08   23.10
  -4  -8   3  279.47   20.80
  -5   8   3   15.20   10.40
  -5  -8  -3   -0.80    5.30
  -5   8   3    2.00    7.30
   5   8  -3    6.20    6.60
  -5   8   3    9.10    8.40
   5  -8   3   10.10   11.70
  -5  -8  -3    0.00    6.90
  -5  -8   3    9.30    5.90
   5  -8  -3    6.20    9.60
   5  -8  -3   14.10    8.90
  -5   8  -3   11.60    5.50
  -5   8  -3    3.40    9.30
  -5   8  -3    4.10    7.90
  -5  -8   3   13.20    5.90
  -6  -8  -3  329.97   29.50
  -6   8   3  324.27   28.60
   6  -8   3  273.17   45.20
  -6  -8  -3  319.97   28.10
  -6   8   3  309.57   29.80
  -6   8  -3  316.47   26.30
  -6   8  -3  332.57   31.60
  -6  -8   3  373.16   27.50
   6  -8  -3  297.07   34.80
  -6  -8   3  339.57   28.40
  -6   8  -3  302.87   34.20
  -7  -8  -3  260.77   26.20
  -7   8   3  226.68   27.50
   7  -8   3  196.18   29.80
  -7  -8  -3  240.18   23.50
  -7   8   3  190.78   23.40
   7  -8  -3  173.58   27.00
   7  -8  -3  232.88   27.80
  -7   8  -3  215.38   27.90
  -7  -8   3  265.07   23.00
  -7   8  -3  206.98   21.20
  -7  -8   3  238.78   23.10
  -8   8   3   28.40   13.80
   8  -8   3   15.50   13.10
  -8  -8  -3   50.99   15.60
  -8   8   3   19.80   12.40
  -8   8   3   46.80   14.40
  -8  -8  -3   26.90   10.80
   8   8  -3   36.90   12.10
  -8   8  -3   42.50   11.90
  -8   8  -3   39.10   17.40
   8  -8  -3   29.80   13.30
  -8   8  -3   26.60   14.10
  -8  -8   3   39.90   11.70
   8  -8  -3   30.20   16.70
  -8  -8   3   22.90    9.40
  -9   8   3   33.60   13.90
   9  -8   3   15.50   14.80
  -9  -8  -3   33.00   16.20
  -9  -8  -3   11.00   10.30
   9   8  -3   29.80   11.90
  -9  -8   3   25.30   19.90
  -9   8  -3    4.20   10.70
  -9  -8   3    8.40   10.10
   9  -8  -3   30.70   16.50
 -10   8   3   23.60   15.70
 -10  -8  -3   20.00   17.90
  10  -8   3   -2.40   14.40
 -10  -8  -3   38.00   14.70
 -10   8  -3   19.50   13.50
 -10  -8   3   40.30   14.20
 -10  -8   3   40.30   15.10
  10  -8  -3   34.50   18.80
   0   9  -3   72.49    9.90
   0  -9  -3   67.49   11.20
   0  -9  -3   58.29   12.20
   0  -9   3   53.59   10.10
   0   9  -3   71.39    7.50
   0  -9   3   77.39    8.90
  -1   9   3  137.29   10.00
   1  -9   3  137.69   17.10
   1   9  -3  128.39   11.00
  -1  -9  -3  109.69   15.40
  -1  -9  -3  145.39   17.40
  -1   9  -3  124.39   11.60
  -1   9  -3  133.09   16.00
  -1  -9   3  147.09   11.50
   1  -9  -3  131.79   17.80
  -1  -9   3  124.99   13.40
   1  -9  -3  130.09   15.20
   2   9  -3   91.79    9.30
  -2   9   3   66.09    8.40
  -2   9   3   69.49   11.50
   2  -9   3   67.39   12.90
  -2  -9  -3   82.59   13.40
   2  -9  -3   83.69   12.00
  -2   9  -3   75.19   13.10
  -2   9  -3   79.99   16.50
  -2  -9   3   82.39    8.20
   2  -9  -3   85.69   10.30
  -2   9  -3   66.39    8.90
   2  -9  -3   43.50   11.50
  -3   9   3  319.27   26.80
  -3   9   3  337.87   25.70
  -3   9   3  308.37   29.70
   3  -9   3  301.77   30.40
   3   9  -3  352.66   25.30
  -3   9  -3  333.87   30.80
  -3   9  -3  318.37   28.10
   3  -9  -3  341.17   28.30
  -3  -9   3  376.86   25.70
   3  -9  -3  344.77   33.10
  -4   9   3   34.10    8.90
  -4   9   3   38.90   10.40
   4   9  -3   36.80    8.30
  -4   9   3   25.50   11.00
   4  -9  -3   17.40   10.80
  -4  -9   3   27.20    6.70
   4  -9  -3   26.70    8.90
  -4   9  -3   58.39   14.70
   4  -9  -3   31.70    9.00
  -4   9  -3   47.20   10.80
   5  -9   3   17.40   11.50
  -5   9   3   29.30   12.50
  -5   9   3   41.30   10.50
  -5  -9  -3   33.10    8.70
  -5  -9  -3   44.70   11.00
   5   9  -3   61.09   14.80
  -5   9   3   22.60    9.10
  -5  -9   3   39.10    8.10
  -5   9  -3   24.80    9.80
  -5   9  -3   14.50   10.10
   5  -9  -3   17.40   12.00
   5  -9  -3   44.20   11.40
   5  -9  -3   40.10   11.40
  -6  -9  -3  423.16   34.30
  -6   9   3  385.56   34.80
  -6  -9  -3  470.05   40.40
   6  -9   3  408.26   40.80
   6   9  -3  436.06   34.90
  -6   9  -3  439.06   31.70
  -6   9  -3  434.26   38.00
  -6  -9   3  419.36   32.20
  -6  -9   3  418.76   33.90
   6  -9  -3  399.16   41.20
   6  -9  -3  429.36   37.80
   7   9  -3   41.10   15.30
  -7   9   3   29.60   12.90
  -7   9   3   20.50   10.30
  -7  -9  -3   46.60   13.60
  -7  -9  -3   35.00    9.90
   7  -9   3   58.49   18.60
  -7  -9   3   28.70    9.40
  -7   9  -3   33.10   14.50
  -7   9  -3   33.30    9.70
  -7  -9   3   37.00    9.90
   7  -9  -3   59.39   15.50
   7  -9  -3   14.90   13.50
  -7   9  -3   49.99   19.70
   8  -9   3   10.20   13.20
  -8  -9  -3   21.20   13.70
  -8  -9  -3   22.30    9.60
  -8   9   3    7.80   14.60
   8   9  -3   -0.80    6.50
  -8   9   3   21.20   11.80
   8  -9  -3   10.10   13.60
  -8  -9   3   19.20    9.80
  -8   9  -3   31.00   15.20
  -8   9  -3   15.00    9.00
  -8  -9   3   10.90    8.30
  -9  -9  -3   25.00   16.10
  -9   9   3    8.80   12.00
   9  -9   3   -6.90   13.30
  -9  -9  -3   -2.60    9.30
  -9   9  -3   14.90   11.50
  -9  -9   3   13.40   10.30
  -9  -9   3    9.70   10.90
   9  -9  -3    3.40   15.30
   0 -10  -3   81.39   14.60
   0 -10   3   80.69   14.50
   0 -10  -3   79.59   12.40
   0 -10   3   86.69   10.10
   0  10  -3   78.89    7.90
  -1 -10  -3   19.40    7.90
  -1 -10  -3   12.00    7.20
   1 -10   3    7.80    8.00
   1  10  -3   11.50    3.70
  -1  10  -3   -2.70    5.80
  -1 -10   3    9.00    5.90
   1 -10  -3    1.00    7.10
   1 -10  -3   -0.20    5.90
  -1  10  -3   14.50    4.60
  -2  10   3  144.89   16.60
   2  10  -3  153.68   12.80
  -2 -10  -3  172.38   20.50
   2 -10   3  140.79   19.40
  -2  10   3  146.69   12.70
  -2 -10   3  146.49   12.10
   2 -10  -3  137.89   21.10
  -2 -10   3  149.19   13.70
  -2  10  -3  119.79   17.10
  -2  10  -3  140.19   13.20
  -2  10  -3  138.19   14.60
   2 -10  -3  151.08   16.30
  -3  10   3  238.88   20.40
  -3 -10  -3  262.97   17.50
  -3 -10  -3  235.68   17.60
  -3  10   3  219.98   24.60
   3  10  -3  265.37   19.90
  -3  10   3  238.38   22.30
  -3 -10  -3  231.28   24.40
   3 -10   3  268.17   27.60
  -3 -10   3  276.47   19.40
  -3  10  -3  242.18   22.30
  -3  10  -3  262.97   27.00
   3 -10  -3  222.48   22.30
   3 -10  -3  204.98   28.70
   4  10  -3  426.86   29.90
  -4  10   3  403.06   31.60
  -4  10   3  403.46   31.10
  -4  10   3  334.07   34.60
  -4 -10  -3  355.96   28.20
   4 -10   3  388.06   37.10
   4 -10  -3  389.16   31.90
  -4 -10   3  426.46   29.20
   4 -10  -3  367.46   37.90
  -4  10  -3  319.67   34.70
  -4  10  -3  415.76   32.70
   4 -10  -3  382.96   32.10
  -5  10   3   -5.60    9.20
  -5  10   3   -4.30    7.20
   5 -10   3  -12.60   10.90
  -5 -10  -3    7.60    5.60
   5  10  -3    8.20    6.70
  -5 -10  -3    7.40    7.90
   5 -10  -3    9.00    8.40
   5 -10  -3    9.70   11.60
  -5  10  -3    1.30   10.60
  -5 -10   3    1.00    4.80
   5 -10  -3   -6.30    6.20
   6  10  -3  130.49   16.50
  -6  10   3   86.19   14.90
  -6 -10  -3  106.69   19.20
  -6 -10  -3   91.19   13.60
   6 -10   3   62.89   17.60
  -6 -10   3   95.29   13.60
   6 -10  -3   77.99   20.10
  -7  10   3   43.20   13.30
  -7  10   3   16.00   11.60
  -7 -10  -3   46.60   13.80
   7  10  -3   48.20   12.20
  -7  10   3   34.80   12.00
  -7 -10  -3   45.20   10.50
   7 -10   3   15.60   13.90
  -7 -10   3   53.39   11.00
  -7  10  -3   56.19   10.10
  -7  10  -3   37.90   13.50
  -7  10  -3   48.10   15.40
  -7 -10   3   38.40    9.20
   7 -10  -3   19.80   13.80
  -8  10   3   71.49   15.90
  -8 -10  -3  121.09   18.10
  -8 -10  -3  101.39   20.80
   8  10  -3   90.59   16.50
   8 -10   3   88.69   22.70
  -8  10  -3  110.19   14.90
  -8 -10   3   98.89   14.50
  -8 -10   3   84.29   15.60
   8 -10  -3   60.89   19.80
  -9 -10  -3   77.49   20.20
  -9  10   3   35.30   14.10
   9 -10   3   17.50   15.50
  -9 -10  -3   54.49   14.10
  -9 -10   3   69.89   13.60
   9 -10  -3   33.80   18.10
  -9 -10   3   44.90   12.90
  -9  10  -3   57.89   13.20
   0 -11  -3  153.18   21.30
   0 -11   3  197.38   20.30
   0 -11  -3  214.88   20.30
   0 -11   3  190.08   16.60
   0  11  -3  193.48   14.40
   1 -11   3   38.30   11.20
  -1 -11  -3   67.39   12.80
  -1 -11  -3   38.00   10.10
   1 -11  -3   66.89   11.30
  -1  11  -3   50.99    7.00
  -1 -11   3   69.09   11.30
  -1  11  -3   60.79   12.80
  -1  11  -3   53.49    8.10
   1 -11  -3   40.60   12.60
  -2 -11  -3  235.98   24.80
  -2  11   3  261.97   19.60
   2 -11   3  255.87   27.20
  -2 -11  -3  260.07   24.20
   2  11  -3  291.67   19.40
  -2  11  -3  254.77   21.60
  -2  11  -3  250.27   26.10
   2 -11  -3  276.87   29.60
   2 -11  -3  290.87   25.20
  -2  11  -3  265.37   22.90
  -2 -11   3  310.67   20.90
  -2 -11   3  315.47   23.20
  -3  11   3  276.47   29.50
  -3  11   3  309.77   24.10
   3  11  -3  343.07   23.40
  -3  11   3  312.67   26.60
  -3 -11  -3  289.97   28.60
   3 -11   3  279.17   31.80
  -3  11  -3  277.17   24.20
  -3  11  -3  241.58   27.00
  -3  11  -3  260.47   22.60
   3 -11  -3  281.97   25.00
   3 -11  -3  288.67   31.30
  -3 -11   3  315.57   21.30
  -4  11   3  214.68   28.50
   4 -11   3  130.99   24.90
  -4  11   3  223.68   21.20
  -4 -11  -3  189.18   15.90
  -4  11   3  209.18   19.50
   4  11  -3  250.67   18.60
  -4  11  -3  188.78   26.20
   4 -11  -3  224.18   21.40
   4 -11  -3  231.88   37.80
  -4  11  -3  180.18   21.40
  -5  11   3  108.19   15.90
  -5 -11  -3  132.09   12.70
   5 -11   3   88.89   19.30
  -5  11  -3   80.49   17.50
   5 -11  -3  136.59   22.70
   5 -11  -3  127.19   17.40
  -5 -11   3  125.49   13.90
   6 -11   3    0.90   10.50
   6  11  -3    9.60    7.70
  -6  11   3    0.90    8.90
  -6 -11  -3    6.90    8.60
  -6  11   3   -1.10   10.70
   6 -11  -3   31.50   16.40
  -6 -11   3    8.90    5.80
  -7  11   3  134.79   19.00
  -7 -11  -3  145.09   18.50
  -7 -11  -3  156.58   22.20
   7  11  -3  150.18   18.90
   7 -11   3   93.89   22.00
  -7  11  -3   76.09   19.10
   7 -11  -3   88.99   22.70
  -7 -11   3  140.59   16.80
  -8  11   3   21.60   11.40
   8 -11   3   29.20   16.00
  -8 -11  -3   18.10    9.10
  -8 -11  -3   13.10   12.90
  -8 -11   3   36.70   10.90
   8 -11  -3   12.40   15.30
  -9  11   3  118.79   20.40
   9 -11   3  101.59   26.30
  -9 -11  -3  177.78   26.90
  -9 -11  -3  120.69   20.20
  -9 -11   3  126.39   17.10
   9 -11  -3  153.98   31.20
  -9 -11   3  121.19   19.90
  -9  11  -3  147.69   17.50
   0 -12   3  102.49   11.60
   0 -12   3   87.19   14.10
   0 -12  -3   81.09   15.50
   0 -12  -3  100.59   15.10
  -1 -12  -3  176.38   20.90
  -1 -12  -3  133.79   19.80
   1 -12   3  155.68   20.90
   1 -12  -3  158.98   18.10
  -1 -12   3  163.08   22.10
  -1  12  -3  141.39   12.40
  -1 -12   3  152.78   16.00
  -1  12  -3  139.29   13.30
  -1  12  -3  155.58   17.70
   1 -12  -3  209.18   27.00
  -2  12   3   20.00    4.20
   2 -12   3   25.30   11.00
  -2 -12  -3   34.10   11.40
  -2 -12  -3   31.30    9.30
  -2  12  -3   38.10   11.10
  -2  12  -3   27.10    7.30
   2 -12  -3   16.70   11.30
  -2  12  -3   37.10    6.80
  -2 -12   3   37.70    8.50
   2 -12  -3   35.80    9.60
  -3 -12  -3  237.28   22.10
  -3  12   3  216.68   18.60
  -3  12   3  260.67   22.70
   3 -12   3  204.58   27.30
  -3 -12  -3  210.98   23.90
  -3  12  -3  249.68   21.50
  -3  12  -3  182.38   24.30
  -3 -12   3  247.78   17.50
   3 -12  -3  242.48   32.00
   3 -12  -3  233.48   22.20
  -3  12  -3  205.08   19.20
  -4  12   3    7.00    5.30
  -4  12   3   24.90    9.00
  -4  12   3   11.50   10.80
   4 -12   3   -0.40   10.80
  -4 -12  -3   11.50   10.30
   4 -12  -3    3.80   11.20
  -4  12  -3    8.50    7.80
  -4 -12   3   14.20    4.80
   4 -12  -3    9.00    8.20
  -4  12  -3    3.20    5.30
  -4  12  -3   -0.40    9.60
  -5  12   3   23.80    9.30
   5 -12   3    1.10   11.40
  -5 -12  -3   19.40    5.20
  -5  12   3   10.50    7.80
   5 -12  -3   34.70   10.90
   5 -12  -3   22.80   13.20
  -5  12  -3    9.70    8.90
  -5 -12   3   24.20    6.40
  -6 -12  -3   -5.70    7.40
  -6  12   3   -1.50    8.50
  -6 -12  -3    1.60    4.60
   6 -12   3  -14.00   11.70
  -6  12   3   -8.70    7.70
  -6  12   3   10.90   13.00
  -6  12  -3    2.00   11.40
   6 -12  -3   -9.20   10.80
  -6  12  -3   -5.20   10.30
  -7  12   3   11.10   10.30
  -7 -12  -3   12.10    7.20
   7 -12   3   12.50   13.80
  -7 -12  -3   12.60   10.80
  -7 -12   3    2.40    6.10
   7 -12  -3    8.90   14.30
  -8  12   3   52.49   13.60
  -8 -12  -3   77.89   18.00
   8 -12   3   34.90   25.10
  -8 -12  -3   54.49   12.70
   8 -12  -3   30.10   18.20
  -8 -12   3   49.80   11.50
   0 -13  -3   89.09   16.70
   0 -13   3   81.79   15.00
   0 -13   3  102.79   11.90
   0 -13  -3   98.99   15.50
  -1 -13  -3   23.40    9.30
   1 -13   3   15.30    9.60
  -1 -13  -3   27.30    9.90
  -1 -13   3   19.50    8.90
  -1  13  -3   28.10    4.90
  -1  13  -3   18.60    4.30
  -1 -13   3   33.50    8.70
   1 -13  -3   30.50   12.30
   1 -13  -3   22.90    9.60
   2 -13   3   50.59   16.30
  -2 -13  -3   92.59   15.50
  -2 -13  -3   53.89   12.30
  -2  13  -3   52.69    7.80
  -2  13  -3   64.59    9.30
  -2 -13   3   59.19   10.10
  -2  13  -3   53.59   12.70
   2 -13  -3   50.29   14.20
   2 -13  -3   57.69   12.30
  -3 -13  -3    8.20    8.20
  -3 -13  -3    7.40    6.60
  -3  13   3    3.40    4.20
   3 -13   3  -10.00    8.70
  -3  13  -3    6.00    5.00
  -3  13  -3   -2.20    8.00
   3 -13  -3    2.40    7.30
  -3  13  -3   -8.40    4.50
   3 -13  -3    8.00   11.00
  -4  13   3   70.09   13.70
  -4 -13  -3   62.19   14.70
  -4 -13  -3   67.79   12.40
   4 -13   3   35.00   13.90
   4 -13  -3   40.30   14.70
   4 -13  -3   47.00   11.20
  -4  13  -3   72.49   13.20
  -4 -13   3   77.29    8.30
  -4  13  -3   42.70   12.70
  -4  13  -3   48.10    9.70
  -5  13   3   78.89   12.90
  -5  13   3   60.59   13.30
   5 -13   3   67.09   19.60
  -5  13   3   48.20   16.40
  -5 -13  -3   77.59    7.80
  -5 -13  -3  133.69   21.70
  -5 -13   3   68.29    9.10
   5 -13  -3   68.69   20.10
  -5  13  -3   52.99   12.90
  -6 -13  -3   -0.60    3.80
  -6 -13  -3    1.00    8.10
   6 -13   3    8.90   14.20
  -6  13   3   -5.70    8.20
  -6 -13   3   -0.20    4.20
  -6  13  -3   -8.30   10.10
   6 -13  -3  -11.10   10.80
  -7 -13  -3  132.89   21.00
  -7 -13  -3  125.59   15.10
  -7  13   3  106.29   21.20
   7 -13   3   85.69   22.90
  -7 -13   3  117.39   14.70
   7 -13  -3   60.29   22.20
   0 -14   3   23.90    9.80
   0 -14   3    8.10    5.90
   0 -14  -3    4.50    8.10
   0 -14  -3   22.80    8.60
  -1 -14  -3   -0.10    6.20
   1 -14   3    1.90    8.80
  -1 -14  -3    9.10    8.70
   1 -14  -3    4.30    7.30
   1 -14  -3   18.50   10.70
  -1 -14   3    7.30    6.10
  -1 -14   3    1.30    7.20
   2 -14   3    6.30   10.20
  -2 -14  -3   24.80   10.40
  -2 -14  -3   23.90    9.40
  -2  14  -3   13.80    4.70
   2 -14  -3    8.40   10.10
  -2  14  -3   18.30    9.40
  -2 -14   3   18.00    8.30
  -2  14  -3   20.80    5.70
  -2 -14   3    6.60   11.60
   2 -14  -3   23.20    9.00
  -3  14   3   -3.50    3.30
   3 -14   3    0.60   10.90
  -3  14  -3   -9.70    7.60
   3 -14  -3   -7.00    6.40
  -3  14  -3   -3.20    5.00
   3 -14  -3    0.60    9.40
   4 -14   3    6.90   12.20
  -4  14   3    8.10    5.80
  -4 -14  -3   11.40    9.40
   4 -14  -3   14.60    8.40
   4 -14  -3   -2.30   12.60
  -4  14  -3   12.80    6.60
  -4  14  -3    9.30   10.30
  -4  14  -3    7.40    7.50
   5 -14   3   10.60   14.00
  -5  14   3    6.00   14.30
  -5 -14  -3    3.80    6.20
  -5  14   3    9.30    9.20
  -5 -14  -3   -4.90    9.00
   5 -14  -3   12.70   14.10
  -5  14  -3   12.30   11.20
  -5  14  -3   23.80    8.60
  -5 -14   3    7.70    4.30
  -6 -14  -3   15.60    4.90
  -6 -14  -3   39.10   14.50
   6 -14   3   -1.40   13.80
  -6 -14  -3   15.90    4.30
  -6 -14  -3    6.10    9.30
  -6  14   3    7.10   10.20
  -6 -14   3   20.10    6.10
   6 -14  -3    5.70   13.90
  -7 -14  -3   27.30   13.90
  -7 -14  -3   26.40    7.10
   7 -14   3   21.90   31.30
   7 -14  -3   27.80   17.50
  -7 -14   3   23.40    7.40
   0 -15   3    5.00    7.90
   0 -15  -3   -3.70    7.80
   0 -15  -3   10.50    8.70
   1 -15   3   12.60   17.00
  -1 -15  -3   22.50    9.40
  -1 -15  -3   14.70    9.80
   1 -15  -3   23.20    9.60
   1 -15  -3    0.30    9.90
  -1 -15   3   18.10    7.20
  -1 -15   3   13.50    7.90
   2 -15   3   -2.80   10.20
  -2 -15  -3    1.30    7.20
  -2 -15  -3   -3.20    6.20
  -2 -15   3    3.30    6.40
   2 -15  -3    4.70   10.10
   2 -15  -3    3.60    7.50
  -2 -15   3    9.30   12.90
   3 -15   3   82.49   19.10
  -3 -15  -3  163.38   22.70
  -3 -15  -3  106.89   17.70
  -3  15  -3   65.49   10.00
   3 -15  -3  120.59   22.20
  -3  15  -3   89.49   11.50
  -3 -15   3  143.19   18.30
   3 -15  -3  114.19   15.50
  -3  15  -3   99.39   18.80
   4 -15   3   13.60   13.40
  -4 -15  -3   40.00   11.30
  -4 -15  -3   49.30   13.70
   4 -15  -3   11.20   13.30
  -4  15  -3   11.20    6.50
   4 -15  -3   15.00    9.00
   5 -15   3   12.70   15.50
  -5 -15  -3   27.00    9.40
  -5 -15  -3   50.39   15.80
   5 -15  -3   19.10   15.70
  -5 -15   3   33.80    6.20
  -5  15  -3   22.70    8.60
  -5  15  -3   27.20   15.80
  -6 -15  -3   51.19   11.80
   6 -15   3   28.70   17.70
  -6 -15  -3   46.20   16.20
  -6 -15  -3   37.60   12.20
   6 -15  -3   41.40   20.90
  -6 -15   3   58.39    8.40
   0 -16  -3  105.29   19.50
   0 -16   3   76.39   16.10
   0 -16  -3  113.79   16.90
  -1 -16  -3    7.50    8.50
   1 -16   3   15.10   10.80
  -1 -16  -3   16.80    8.20
  -1 -16   3    3.60    7.70
  -1 -16   3   10.50    6.60
   1 -16  -3   14.10    8.00
   1 -16  -3    2.90    9.50
   2 -16   3   30.30   14.00
  -2 -16  -3   48.90   13.30
  -2 -16  -3   34.00   12.50
  -2 -16   3   45.30   10.40
   2 -16  -3    7.90   11.80
  -2 -16   3   31.60    9.40
   2 -16  -3   19.40    9.90
  -3 -16  -3   24.60    9.60
   3 -16   3    0.50   11.50
  -3 -16  -3   29.10   11.30
  -3  16  -3   23.10    5.90
   3 -16  -3    4.80    8.80
  -3 -16   3   29.00   10.10
  -3  16  -3   12.00    4.90
   3 -16  -3   18.20   13.70
  -4 -16  -3   26.00    9.10
  -4  16   3   22.40    5.40
  -4  16   3   14.00    7.60
   4 -16   3   26.50   15.50
  -4 -16  -3   33.30   12.10
   4 -16  -3   32.70   16.30
   4 -16  -3   32.00   10.90
  -4 -16   3   31.20   11.40
  -4  16  -3   25.90   13.40
  -5 -16  -3   14.80    8.80
   5 -16   3   -0.70   13.50
  -5 -16  -3   12.80   10.80
   5 -16  -3   20.80   21.70
  -5  16  -3   12.70    7.60
   0 -17  -3   93.99   19.70
   0 -17   3   97.49   26.10
   0 -17  -3  108.99   17.60
  -1 -17  -3    5.20    9.30
  -1 -17  -3   14.40    9.40
   1 -17   3    6.20   10.90
  -1 -17   3   11.90    9.00
   1 -17  -3    1.70   10.70
   1 -17  -3    8.40   14.70
  -1 -17   3    1.70    6.00
   2 -17   3   27.10   13.60
  -2 -17  -3   16.10   12.80
  -2 -17  -3   14.10    9.30
   2 -17  -3   26.60   15.00
  -2 -17   3   22.20    9.00
   2 -17  -3    9.50    9.00
  -3 -17  -3   18.00   10.20
  -3 -17  -3    9.10    8.80
   3 -17   3    8.10   13.40
   3 -17  -3   14.90   15.50
   3 -17  -3   10.60    9.10
  -3 -17   3   10.10    8.20
  -4 -17  -3   26.50   12.60
  -4 -17  -3   26.30   10.80
   4 -17   3   23.40   17.20
   4 -17  -3   32.20   16.30
  -4 -17   3   17.60   10.30
  -4  17  -3   11.50    5.80
   0 -18  -3   -2.60    9.30
   0 -18  -3   -3.50    8.70
   0 -18   3   -9.50    9.10
  -1 -18  -3   11.50   11.00
  -1 -18  -3   15.70    9.70
   1 -18   3   16.50   20.30
   1 -18  -3   12.80   13.00
   1 -18  -3   16.70   13.00
  -1 -18   3   20.40    8.20
  -1 -18   3   16.70   10.40
   0   0  -4  826.62   60.89
   0   0   4  998.80   62.69
   0   0  -4  908.41   61.59
   0   0   4  939.11   61.09
  -1   0  -4 1428.36   88.69
  -1   0   4 1369.16   89.09
  -1   0   4 1219.78   89.29
   1   0   4 1453.85   88.99
   1   0  -4 1368.56   89.09
  -1   0  -4 1336.47   88.39
   1   0  -4 1172.88   88.29
   2   0  -4 1299.27   84.99
   2   0  -4 1188.48   84.99
  -2   0   4 1240.38   84.69
   2   0  -4 1292.87   85.69
  -2   0   4 1224.58   84.99
  -2   0  -4 1312.27   85.59
  -2   0   4 1327.27   85.69
  -3   0   4   38.10    7.60
   3   0  -4   30.40    8.40
  -3   0   4   30.60    7.90
  -3   0  -4   31.20    8.70
  -3   0   4   29.50    8.10
   3   0  -4   27.30    8.30
   3   0  -4   28.50    8.20
   4   0   4   13.30    9.60
  -4   0   4    0.90    6.50
  -4   0   4    1.30    7.00
   4   0  -4   14.20    8.90
  -4   0  -4    2.40    9.40
  -4   0  -4    6.30    7.50
  -4   0   4    5.10    7.10
   4   0  -4   -3.20    7.80
   5   0  -4  170.48   18.50
   5   0  -4  159.88   19.30
  -5   0   4  170.48   18.80
  -5   0  -4  111.79   16.20
  -5   0  -4  119.99   17.40
  -5   0   4  153.78   17.40
   5   0   4  136.19   17.90
  -5   0   4  140.89   17.80
   6   0  -4  119.29   17.40
   6   0  -4  117.19   17.50
  -6   0  -4   90.59   16.20
  -6   0   4  126.39   17.40
  -6   0   4  101.39   16.00
   6   0   4  108.19   17.90
  -6   0   4   89.99   16.00
  -6   0  -4  135.19   19.30
   7   0  -4  208.68   24.60
  -7   0   4  148.19   21.10
  -7   0  -4  205.48   25.00
   7   0   4  160.88   22.30
  -7   0  -4  134.39   21.80
  -7   0   4  185.98   23.20
   7   0  -4  205.88   23.60
  -7   0   4  184.08   23.20
   8   0  -4   -2.10   10.50
  -8   0   4    2.10    9.70
  -8   0   4   16.40   12.20
   8   0  -4    3.10    9.70
  -8   0   4   20.70   13.60
  -8   0  -4   12.00   11.30
   8   0   4  -14.70   10.50
  -8   0  -4   12.50   11.80
  -9   0  -4  144.59   37.90
   9   0  -4   99.49   23.50
  -9   0   4   81.89   19.30
  -9   0   4   91.39   19.70
   9   0  -4   89.49   17.70
   9   0   4   56.79   17.00
  -9   0  -4   75.39   18.40
 -10   0   4   11.80   15.60
  10   0  -4   15.90   12.70
 -10   0  -4  -11.60   11.00
  10   0  -4    5.90   12.60
 -10   0   4    5.10   13.30
 -11   0   4    1.80   15.20
 -11   0  -4    1.10   16.10
  11   0  -4   16.00   14.80
  11   0  -4   10.00   13.20
   0   1   4 1675.83  107.99
   0  -1   4 1531.45  107.19
   0   1  -4 1533.05  107.19
   0  -1   4 1763.52  107.59
   0  -1  -4 1590.34  107.09
   0   1   4 1508.05  106.99
   0  -1  -4 1755.82  108.09
   0   1  -4 1708.43  107.49
  -1  -1  -4 2036.30  130.19
   1   1  -4 1820.42  129.49
  -1   1   4 1972.70  130.29
   1   1  -4 2046.10  130.19
  -1   1   4 1887.41  129.39
  -1  -1  -4 2028.20  129.49
   1  -1   4 2032.50  129.59
   1  -1  -4 1895.71  126.69
  -1   1  -4 1827.22  126.59
  -1  -1   4 1824.82  126.49
  -1  -1   4 1983.00  127.09
   1  -1  -4 1960.40  127.39
   1   1   4 2083.09  127.59
  -1   1  -4 1957.50  126.39
  -1   1  -4 1901.91  126.99
  -2   1   4 2108.39  141.99
  -2   1   4 2105.19  142.39
  -2   1   4 2178.08  142.29
   2   1  -4 2060.89  141.99
   2   1  -4 2217.48  141.29
   2   1  -4 2186.38  142.69
   2  -1   4 2214.68  142.69
  -2  -1   4 2112.49  138.29
   2  -1  -4 2114.29  139.49
   2  -1  -4 2033.80  139.19
   2  -1  -4 2171.08  139.49
  -2   1  -4 2069.49  139.59
  -2  -1   4 2170.08  139.69
  -2  -1   4 2074.49  138.99
  -3   1   4  226.88   20.80
   3  -1   4  267.97   22.40
  -3   1   4  215.98   20.80
  -3   1   4  220.28   20.40
  -3  -1  -4  214.98   21.00
   3   1  -4  244.58   19.80
   3   1  -4  218.78   20.30
   3  -1  -4  255.07   22.30
   3  -1  -4  258.67   22.40
  -3  -1   4  248.18   22.40
  -3   1  -4  237.48   22.60
  -3  -1   4  229.68   20.20
  -3  -1   4  256.67   21.10
   3  -1  -4  252.87   22.20
  -4  -1  -4  455.65   36.10
   4  -1   4  478.55   37.40
   4   1  -4  436.86   36.50
  -4   1   4  456.85   36.30
  -4   1   4  436.46   35.70
  -4  -1  -4  473.45   36.70
  -4   1   4  471.05   36.50
   4   1  -4  464.15   35.30
  -4   1  -4  428.76   34.70
  -4  -1   4  399.16   32.10
   4  -1  -4  432.26   34.40
   4  -1  -4  426.36   33.90
  -4  -1   4  439.06   34.40
  -4  -1   4  403.26   32.70
  -4   1  -4  385.26   33.00
  -5   1   4  306.67   28.20
   5   1  -4  306.17   26.90
   5   1  -4  323.47   28.70
  -5  -1  -4  343.07   29.30
  -5   1   4  333.47   28.50
   5  -1   4  312.77   28.90
  -5   1   4  287.17   27.20
  -5  -1  -4  325.17   28.30
  -5   1  -4  343.87   29.70
  -5  -1   4  311.37   28.70
  -5   1  -4  283.47   27.80
   5  -1  -4  319.87   28.80
   5  -1  -4  337.97   29.30
  -5  -1   4  311.27   27.80
  -5  -1   4  313.77   27.20
   6   1  -4   26.20    9.60
  -6  -1  -4   33.90   10.50
   6  -1   4   13.00    9.20
  -6   1   4   14.00   14.90
  -6   1   4    9.20    8.50
  -6   1   4   22.90    9.50
   6   1  -4    4.50    8.50
  -6  -1   4   15.70    8.20
  -6   1  -4    8.80    9.10
   6  -1  -4   10.50    9.30
  -6   1  -4   19.20    9.80
  -6  -1   4    8.80    7.80
  -6  -1   4    9.00    8.50
   6  -1  -4   17.50   10.50
  -7   1   4   85.79   16.20
  -7  -1  -4  100.19   18.30
   7   1  -4  100.59   17.00
   7  -1   4   90.19   16.20
   7   1  -4   72.69   16.00
  -7  -1  -4   97.49   16.70
  -7   1   4   63.29   16.20
  -7   1   4  100.19   17.80
   7  -1  -4   72.79   16.50
  -7  -1   4   86.59   16.00
  -7   1  -4   87.19   17.50
  -7  -1   4   79.29   15.90
  -7  -1   4   60.29   15.80
  -7   1  -4  100.29   19.60
  -8   1   4   25.50   12.80
   8   1  -4   33.10   12.30
  -8  -1  -4   30.30   12.40
   8   1  -4   39.60   13.30
  -8  -1  -4   45.00   14.60
  -8   1   4   20.80   11.10
  -8   1   4   14.00   14.10
   8  -1   4   48.30   15.40
  -8   1  -4   41.30   17.80
  -8   1  -4   27.00   14.60
  -8  -1   4   34.80   12.80
  -8  -1   4   55.89   14.50
  -8  -1   4   35.00   13.50
   8  -1  -4   46.90   15.90
   8  -1  -4   41.00   13.50
   9   1  -4    9.80   10.80
  -9  -1  -4   24.10   16.20
   9  -1   4   22.20   13.90
  -9  -1  -4   18.40   12.80
  -9   1   4   16.70   12.40
   9   1  -4   26.70   13.60
  -9   1   4   30.40   15.40
  -9   1  -4   33.00   14.90
  -9   1  -4   24.10   16.00
  -9  -1   4    8.90   13.00
   9  -1  -4   39.60   16.00
   9  -1  -4   10.70   13.40
  -9  -1   4    8.30   12.10
  -9  -1   4    4.60   13.90
  10   1  -4   92.69   20.90
 -10  -1  -4   57.69   18.30
 -10   1   4  101.99   22.30
 -10  -1  -4   74.29   23.30
  10   1  -4   70.39   19.90
  10  -1   4   93.39   20.10
 -10   1   4   66.99   19.60
 -10  -1   4   88.79   20.70
  10  -1  -4  133.29   36.40
 -10   1  -4   81.69   20.70
  10  -1  -4   59.99   17.10
 -10  -1   4   81.29   21.80
  11   1  -4   16.30   13.50
 -11  -1  -4   -7.00   15.00
 -11   1   4   49.80   19.30
  11  -1  -4    4.80   12.80
 -11  -1   4   18.20   16.80
 -11   1  -4   12.50   18.30
  11  -1  -4   22.30   17.10
   0   2   4 1186.78   80.49
   0  -2  -4 1147.69   80.49
   0   2  -4 1291.87   80.79
   0   2   4 1227.58   81.79
   0  -2   4 1239.38   80.69
   0   2  -4 1263.57   80.99
   0  -2   4 1156.98   80.89
   0  -2  -4 1259.97   81.89
   1  -2   4  599.04   46.70
  -1  -2  -4  686.93   46.00
  -1  -2  -4  716.03   47.60
   1   2  -4  716.43   46.50
  -1   2   4  761.02   47.80
   1   2  -4  733.63   47.20
  -1   2   4  681.33   46.20
   1  -2   4  594.54   45.60
  -1   2  -4  648.44   46.10
  -1  -2   4  729.13   46.20
   1  -2  -4  683.73   46.70
   1  -2  -4  684.03   45.70
  -1   2  -4  644.34   45.60
  -1   2  -4  671.33   44.80
   1  -2  -4  679.53   46.70
   1   2   4  692.03   46.90
  -1  -2   4  588.74   45.30
   2  -2   4  458.75   33.00
  -2   2   4  431.56   32.60
   2   2  -4  410.46   31.60
  -2   2   4  417.36   31.60
  -2   2   4  453.15   32.60
   2   2  -4  448.76   30.30
   2  -2  -4  439.26   31.50
  -2   2  -4  419.76   31.80
   2  -2  -4  448.26   32.10
   2  -2  -4  399.46   30.80
  -2   2  -4  398.06   29.50
  -2  -2   4  391.26   30.20
  -2  -2   4  449.56   31.70
  -3  -2  -4   51.49   10.20
   3   2  -4   51.89    9.70
  -3   2   4   40.70    9.10
   3   2  -4   66.09    8.80
   3  -2   4   58.39   11.20
  -3   2   4   35.00    9.00
  -3   2   4   56.49    9.50
   3  -2  -4   44.10    9.40
   3  -2  -4   43.70   10.10
  -3  -2   4   41.50    7.40
  -3  -2   4   71.89   12.60
  -3   2  -4   56.29   10.20
  -3  -2   4   36.90    8.20
  -4   2   4  635.34   47.10
  -4   2   4  613.84   46.30
   4   2  -4  649.93   46.60
   4  -2   4  600.14   47.40
  -4  -2  -4  548.65   45.60
   4   2  -4  660.63   45.00
  -4   2   4  650.03   46.50
  -4  -2  -4  633.34   46.80
   4  -2  -4  610.34   46.70
  -4   2  -4  571.94   46.60
  -4  -2   4  637.64   45.30
  -4  -2   4  679.63   47.10
   4  -2  -4  592.84   45.90
   4  -2  -4  624.84   46.50
  -4  -2   4  581.54   43.90
  -4   2  -4  603.64   46.20
   5   2  -4  166.58   20.20
  -5   2   4  148.79   20.50
  -5   2   4  184.18   19.90
  -5  -2  -4  207.78   20.10
   5  -2   4  197.18   21.60
  -5  -2  -4  192.98   20.50
   5   2  -4  181.18   18.30
  -5   2   4  178.08   19.20
   5  -2  -4  136.89   18.30
  -5  -2   4  135.29   18.40
  -5   2  -4  127.79   18.60
   5  -2  -4  181.98   20.10
  -5  -2   4  148.39   17.70
  -5  -2   4  140.99   16.30
  -5   2  -4  140.99   18.00
  -6  -2  -4  102.09   16.60
   6   2  -4  136.79   18.80
  -6   2   4  124.99   18.00
   6   2  -4  132.19   16.70
  -6   2   4  119.19   19.10
   6  -2   4   98.49   23.20
  -6  -2  -4   87.39   18.20
   6  -2  -4  131.39   18.90
  -6  -2   4  124.19   16.40
  -6   2  -4   91.59   16.70
   6  -2  -4  100.59   16.60
  -6   2  -4   78.69   16.50
  -6  -2   4  137.09   20.60
  -6  -2   4  142.59   17.90
   7  -2   4    0.10   10.10
   7   2  -4   26.20   11.20
  -7  -2  -4   -2.90    8.00
   7   2  -4   13.70   10.50
  -7  -2  -4   11.70   10.00
  -7   2   4    6.30   10.20
  -7   2   4   19.70   10.60
  -7   2  -4   10.80   10.60
  -7  -2   4    9.50    9.80
   7  -2  -4    2.10   10.40
   7  -2  -4   18.70   11.00
  -7  -2   4   14.60    9.30
  -7   2  -4    2.10   12.00
  -7  -2   4   14.70   12.10
  -8  -2  -4   76.59   16.50
  -8  -2  -4   44.40   15.80
   8   2  -4   84.39   26.90
   8   2  -4   54.99   15.60
   8  -2   4   42.50   14.80
  -8   2   4   40.00   14.00
  -8   2   4   71.19   18.40
  -8   2   4   40.80   14.60
  -8   2  -4   65.69   16.50
   8  -2  -4   39.40   15.00
  -8   2  -4   76.39   20.50
  -8  -2   4   59.89   15.80
  -8  -2   4   15.80   12.40
  -8  -2   4   56.89   14.40
   8  -2  -4   37.40   14.40
  -9  -2  -4  323.97   35.40
   9   2  -4  312.47   32.10
  -9   2   4  217.48   30.80
   9   2  -4  248.88   28.30
   9  -2   4  281.27   36.30
  -9  -2  -4  294.97   35.00
  -9   2   4  269.97   33.30
  -9  -2   4  339.07   34.20
   9  -2  -4  353.76   36.00
  -9   2  -4  309.47   40.70
  -9  -2   4  266.97   37.20
  -9  -2   4  349.07   34.20
  -9   2  -4  242.98   34.20
   9  -2  -4  277.97   33.20
 -10  -2  -4   32.10   16.40
  10   2  -4   29.20   25.90
  10   2  -4   51.19   15.10
  10  -2   4   23.20   14.60
 -10   2   4   34.40   17.10
 -10   2   4   59.39   20.10
 -10   2   4   30.60   18.20
 -10  -2  -4   55.79   19.80
 -10  -2   4   40.60   15.80
  10  -2  -4   54.79   18.90
 -10   2  -4   24.90   15.60
 -10   2  -4   42.80   20.40
  10  -2  -4   44.50   17.10
 -10  -2   4   44.20   17.20
 -11  -2  -4   37.70   18.40
  11   2  -4   54.59   16.30
 -11   2   4   62.39   21.20
  11  -2   4   76.29   21.20
  11   2  -4   81.19   21.50
  11  -2  -4   37.00   16.20
 -11   2  -4   79.89   23.00
 -11  -2   4   89.69   23.00
  11  -2  -4   88.19   23.50
 -11  -2   4   92.29   23.10
   0  -3  -4  434.76   29.60
   0   3  -4  409.66   27.50
   0   3  -4  400.46   27.40
   0   3   4  396.46   29.20
   0  -3  -4  388.36   27.20
   0   3   4  379.96   27.00
   0  -3   4  369.96   27.20
   0   3  -4  380.56   27.60
   0  -3   4  376.16   27.70
   1  -3   4  433.76   33.90
   1  -3   4  453.95   32.10
  -1   3   4  505.65   34.80
  -1   3   4  430.96   32.80
   1   3  -4  483.05   33.30
  -1  -3  -4  540.75   35.30
  -1  -3  -4  512.55   32.80
  -1  -3   4  457.15   33.50
  -1   3  -4  510.75   34.90
  -1   3  -4  482.35   33.90
  -1   3  -4  503.05   32.60
   1  -3  -4  444.56   33.60
   1  -3  -4  486.05   35.10
  -1  -3   4  500.35   34.40
   1  -3  -4  473.95   35.60
  -2   3   4   83.89    9.70
  -2   3   4   64.49    9.50
  -2   3   4   77.79   11.20
   2   3  -4   91.09   10.10
   2  -3   4   49.20    9.80
   2  -3  -4   91.79   10.90
   2  -3  -4   79.89   10.50
   2  -3  -4   93.09   15.10
  -2   3  -4   58.39   10.20
  -2  -3   4   83.69    9.80
  -2  -3   4   98.29   11.50
  -2   3  -4   74.39    8.40
   3   3  -4  248.98   20.80
   3  -3   4  205.48   22.50
   3   3  -4  245.98   18.10
  -3   3   4  218.28   21.00
  -3   3   4  195.38   19.70
  -3   3   4  235.58   22.00
  -3  -3   4  256.87   20.90
  -3  -3   4  228.68   22.80
  -3  -3   4  229.78   18.50
  -3   3  -4  243.68   23.50
   3  -3  -4  237.58   23.80
   3  -3  -4  260.77   22.30
   3  -3  -4  230.48   21.50
  -4  -3  -4  148.69   16.70
  -4   3   4  123.69   15.90
  -4  -3  -4  153.28   15.60
  -4   3   4  108.39   16.20
   4   3  -4  123.39   15.80
   4   3  -4  128.79   13.50
  -4   3   4  125.89   16.80
   4  -3   4  134.49   17.20
   4  -3  -4  113.19   16.20
   4  -3  -4  103.89   15.00
  -4  -3   4  112.09   14.90
  -4  -3   4  104.79   16.30
  -4   3  -4  130.49   16.20
   4  -3  -4  103.49   15.40
  -4  -3   4  102.49   12.30
  -4   3  -4  145.79   19.10
  -5  -3  -4   54.59   11.20
   5  -3   4   62.09   12.70
  -5   3   4   48.40   11.60
  -5   3   4   65.29   12.00
   5   3  -4   85.39   13.20
  -5  -3  -4   75.79   13.60
   5   3  -4   94.19   13.70
  -5   3   4   72.19   12.70
  -5   3  -4   41.70   10.70
  -5  -3   4   73.99   11.00
  -5  -3   4   59.29   10.90
   5  -3  -4   49.60   11.70
  -5  -3   4   75.89   13.80
  -5   3  -4   46.20   11.60
   5  -3  -4   61.99   13.40
  -6   3   4  179.88   22.40
   6   3  -4  217.78   22.50
  -6  -3  -4  202.88   23.30
   6   3  -4  198.38   19.40
  -6   3   4  205.48   23.80
   6  -3   4  189.58   25.70
  -6   3   4  204.48   25.80
  -6  -3  -4  163.38   21.90
  -6   3  -4  164.98   23.00
  -6  -3   4  213.28   21.10
  -6   3  -4  155.48   22.10
   6  -3  -4  175.08   22.70
  -6  -3   4  179.98   19.70
   6  -3  -4  168.58   22.50
  -6  -3   4  199.88   25.60
  -7  -3  -4  171.88   23.30
  -7   3   4  185.98   24.50
  -7   3   4  221.68   24.50
  -7  -3  -4  214.68   27.00
  -7   3   4  216.58   25.50
   7   3  -4  195.08   25.40
   7   3  -4  187.98   20.80
   7  -3   4  185.68   26.80
  -7   3  -4  203.48   27.80
  -7  -3   4  171.48   22.70
  -7   3  -4  168.18   24.20
   7  -3  -4  216.38   31.10
   7  -3  -4  175.98   24.10
  -7  -3   4  185.18   22.40
  -7  -3   4  160.08   22.20
   8   3  -4   31.70   13.60
  -8  -3  -4   16.20   11.30
   8  -3   4    5.30   11.60
  -8   3   4   19.10   12.80
  -8   3   4   12.10   13.20
  -8  -3  -4   28.60   14.50
   8   3  -4   19.40   10.20
  -8   3   4   25.50   12.80
   8  -3  -4   -2.10   11.40
  -8  -3   4   14.70   10.70
  -8   3  -4    5.70   10.60
  -8  -3   4    6.00   10.60
   8  -3  -4    5.20   11.70
  -8   3  -4   20.20   13.30
   9   3  -4   23.90   13.60
   9  -3   4    1.50   15.00
  -9  -3  -4   50.79   15.80
  -9   3   4   19.40   13.10
   9   3  -4   17.60   10.60
  -9  -3  -4   42.30   17.50
   9  -3  -4   19.70   16.60
  -9  -3   4   32.10   14.80
   9  -3  -4   38.90   16.50
  -9   3  -4   34.50   15.40
  -9  -3   4   16.40   12.90
  -9  -3   4   32.90   14.00
  -9   3  -4   43.90   18.90
  -9   3  -4   31.80   15.30
 -10   3   4   -8.00   19.10
  10  -3   4    4.80   14.60
 -10   3   4   -4.50   13.60
 -10  -3  -4   18.00   16.20
  10   3  -4   15.60   13.70
 -10  -3  -4   17.60   13.40
  10   3  -4    7.40    9.40
 -10  -3   4   35.50   16.50
  10  -3  -4   15.40   14.70
 -10   3  -4   -3.60   13.60
  10  -3  -4    6.00   12.20
 -10  -3   4    6.30   12.60
  11  -3   4   18.70   19.10
  11   3  -4   45.40   14.50
 -11  -3  -4    0.40   13.60
  11   3  -4   48.50   17.70
 -11  -3   4   38.60   18.40
 -11  -3   4   27.50   16.50
 -11   3  -4   28.90   18.90
  11  -3  -4   37.30   19.40
  11  -3  -4   39.70   21.20
   0  -4   4   83.99    8.60
   0   4   4   94.89    8.20
   0   4  -4   88.79    9.40
   0  -4  -4   90.29    8.20
   0  -4  -4  101.49   12.00
   0  -4   4   83.39    8.80
   0  -4   4   85.49    9.10
   0   4   4   65.79    9.80
  -1   4   4 1302.27   89.29
   1  -4   4 1216.78   88.79
  -1   4   4 1242.28   87.49
  -1  -4  -4 1428.16   90.09
  -1  -4  -4 1453.25   87.39
  -1  -4   4 1239.78   88.29
  -1   4  -4 1361.96   89.59
  -1  -4   4 1347.17   89.09
  -1   4  -4 1362.96   88.69
   1  -4  -4 1347.37   88.89
   1  -4  -4 1234.08   89.69
   1  -4  -4 1474.15   92.39
  -2  -4  -4  325.77   26.80
   2  -4   4  299.47   26.30
  -2   4   4  306.67   26.20
   2   4  -4  309.67   23.80
  -2   4   4  324.57   24.30
  -2   4   4  323.67   25.90
   2  -4  -4  296.37   25.60
  -2   4  -4  336.47   27.30
   2  -4  -4  320.37   27.90
  -2  -4   4  317.67   24.30
  -2  -4   4  360.26   27.00
   2  -4  -4  318.97   25.30
  -3   4   4   40.70    9.00
   3  -4   4   32.30   11.20
  -3   4   4   63.59   11.90
  -3   4   4   64.19   11.10
   3   4  -4   70.99    9.90
   3  -4  -4   58.79   11.90
   3  -4  -4   56.09   10.10
   3  -4  -4   80.49   12.30
  -3  -4   4   67.69   13.90
  -3   4  -4   58.19   13.20
  -3  -4   4   63.49   10.00
   4  -4   4   59.79   13.50
  -4   4   4   52.29   11.30
   4   4  -4   94.69    9.70
  -4  -4  -4   79.59   11.80
  -4  -4  -4   68.99   11.10
  -4   4   4   87.69   12.40
  -4   4   4   44.80   10.20
   4   4  -4   65.49   11.40
  -4   4  -4   64.09   11.80
   4  -4  -4   62.49   12.10
  -4  -4   4   86.79   15.10
  -4   4  -4   56.89   12.20
  -4  -4   4   78.29   11.40
  -4  -4   4   77.59    9.70
   4  -4  -4   63.09   12.50
   4  -4  -4   51.49   12.60
   5  -4   4  145.69   20.00
  -5   4   4  177.88   20.80
   5   4  -4  184.98   19.50
  -5  -4  -4  191.68   19.90
   5   4  -4  204.68   16.90
  -5  -4  -4  194.68   19.30
  -5   4   4  175.58   19.40
  -5   4   4  174.98   19.30
  -5   4  -4  214.48   23.00
   5  -4  -4  190.78   22.50
  -5  -4   4  171.48   17.70
  -5   4  -4  181.38   21.70
   5  -4  -4  227.48   22.10
  -5  -4   4  167.18   21.20
  -5  -4   4  191.38   19.50
  -6   4   4  291.37   28.30
   6   4  -4  307.47   27.70
   6   4  -4  278.17   24.40
  -6  -4  -4  300.47   29.20
   6  -4   4  268.97   29.50
  -6   4   4  281.57   27.40
  -6   4   4  297.47   29.90
  -6  -4   4  272.17   31.20
  -6   4  -4  320.57   32.10
   6  -4  -4  323.97   31.70
  -6  -4   4  325.47   27.50
  -6   4  -4  326.97   33.40
   6  -4  -4  298.57   30.80
  -6  -4   4  315.57   28.40
  -7   4   4  212.18   26.70
   7   4  -4  223.08   22.00
  -7   4   4  215.88   24.90
  -7  -4  -4  214.28   25.90
   7  -4   4  228.48   29.60
  -7  -4  -4  246.58   27.00
   7   4  -4  265.47   26.10
  -7   4   4  194.68   27.30
  -7  -4   4  142.09   23.70
  -7  -4   4  238.18   23.80
  -7   4  -4  150.88   25.20
  -7   4  -4  211.68   26.70
  -7  -4   4  224.58   22.90
   7  -4  -4  221.18   28.30
   7  -4  -4  264.87   28.50
  -8  -4  -4   76.89   17.80
  -8   4   4   60.19   16.60
  -8   4   4   82.19   19.00
  -8   4   4  108.09   19.50
   8   4  -4  131.49   20.30
   8   4  -4  101.29   15.10
  -8  -4  -4   70.59   15.90
   8  -4   4   53.79   16.40
  -8  -4   4   81.89   16.70
   8  -4  -4   88.49   18.60
  -8   4  -4   84.09   18.50
  -8   4  -4   78.09   17.50
   8  -4  -4  116.59   21.50
  -8  -4   4  118.29   19.10
   9  -4   4   28.00   16.40
  -9  -4  -4   14.90   14.90
  -9  -4  -4   32.40   13.60
   9   4  -4   10.70   11.60
   9   4  -4   32.70   11.40
  -9   4   4   16.70   14.10
  -9   4   4   12.80   12.60
  -9  -4   4   39.20   14.70
  -9  -4   4   23.50   16.00
  -9   4  -4   23.90   15.10
   9  -4  -4   24.30   14.00
  -9   4  -4   21.30   16.20
   9  -4  -4   20.30   14.40
  -9   4  -4    0.60   11.80
  -9  -4   4    9.40   11.50
 -10  -4  -4   10.90   12.50
  10   4  -4   26.80   13.90
  10  -4   4   28.50   15.60
 -10   4   4   11.90   15.20
 -10   4   4   -1.80   13.50
 -10  -4  -4   36.00   19.60
 -10   4  -4   12.00   15.20
 -10  -4   4    0.20   10.80
  10  -4  -4  -18.40   12.90
  10  -4  -4    4.50   14.60
 -10  -4   4   16.50   14.10
  11  -4   4   -3.40   14.00
  11   4  -4    1.40   11.80
  11  -4  -4   -4.10   13.80
 -11  -4   4    0.60   13.00
  11  -4  -4   12.30   14.50
 -11  -4   4   14.60   16.70
 -11   4  -4  -18.70   16.20
   0   5   4 4218.68  252.87
   0  -5  -4 3653.83  255.17
   0   5  -4 4007.80  253.77
   0  -5   4 3758.02  253.57
   0  -5  -4 3864.81  253.17
   0  -5   4 3702.13  253.07
   0  -5   4 3942.51  253.87
   0   5   4 4029.70  255.57
  -1   5   4  522.85   34.20
  -1  -5  -4  462.35   37.10
  -1  -5  -4  480.25   33.60
  -1   5   4  535.35   37.00
   1  -5   4  475.65   36.40
   1  -5  -4  521.85   39.60
  -1   5  -4  512.95   37.90
  -1  -5   4  476.65   36.90
   1  -5  -4  484.75   38.00
  -1  -5   4  559.94   36.30
   1  -5  -4  541.75   36.50
  -2   5   4   22.50    8.20
  -2   5   4   31.90    6.80
  -2  -5  -4   25.90   10.10
   2  -5   4   19.70    9.80
  -2   5   4   29.10    9.00
  -2  -5   4   34.90   10.00
   2  -5  -4   22.80    9.60
   2  -5  -4   19.80    7.40
  -2  -5   4   30.40    6.30
  -2   5  -4   39.30   10.20
  -3   5   4  669.33   47.80
  -3   5   4  655.73   49.20
  -3   5   4  636.54   46.90
  -3  -5  -4  711.63   46.70
   3  -5   4  605.84   49.10
   3  -5  -4  723.43   52.79
   3  -5  -4  650.73   49.99
   3  -5  -4  650.63   49.50
  -3  -5   4  720.93   48.70
  -3   5  -4  711.13   51.89
  -4  -5  -4   62.19   10.10
  -4   5   4   34.10   10.60
   4   5  -4   55.49   10.10
  -4  -5  -4   50.19   10.50
   4  -5   4   39.10   10.90
  -4   5   4   47.60   10.00
  -4   5   4   43.30    9.50
  -4   5  -4   33.40    9.70
   4  -5  -4   35.50    9.20
  -4   5  -4   38.60   10.70
   4  -5  -4   27.20    9.30
   4  -5  -4   36.00   10.30
  -4  -5   4   50.79    8.80
  -4  -5   4   44.80    8.30
   5  -5   4   76.99   15.00
   5   5  -4   99.09   14.60
  -5   5   4   84.29   17.60
  -5  -5  -4  118.59   15.60
  -5  -5  -4  137.99   15.90
  -5   5   4   74.69   15.90
  -5   5   4   97.29   14.50
  -5   5  -4  122.09   18.10
   5  -5  -4  113.49   16.00
   5  -5  -4   70.59   14.20
  -5  -5   4  104.29   14.20
   5  -5  -4   79.09   15.00
  -5  -5   4  113.79   12.80
  -5   5  -4  112.09   16.70
  -6   5   4   55.59   13.00
  -6   5   4   84.29   15.00
   6  -5   4   50.89   14.30
  -6   5   4   55.19   12.90
  -6  -5  -4   41.60   13.70
   6   5  -4   69.99   13.00
  -6  -5  -4   67.99   13.10
  -6  -5   4   76.39   12.00
  -6   5  -4   41.50   12.60
  -6   5  -4   41.10   12.70
   6  -5  -4   62.59   14.70
  -6  -5   4   67.39   16.00
  -6  -5   4   59.29   11.80
  -6   5  -4   51.79   11.90
   6  -5  -4   59.49   14.70
   7   5  -4  158.18   20.70
  -7   5   4  116.99   21.10
  -7   5   4  147.79   21.00
  -7  -5  -4  132.99   20.90
   7  -5   4  124.19   22.40
  -7  -5  -4  167.48   21.60
  -7   5   4  136.59   20.60
   7  -5  -4  141.99   24.30
   7  -5  -4  141.19   22.80
  -7  -5   4  149.99   20.50
  -7   5  -4  138.99   21.60
  -7  -5   4  173.08   20.10
  -7  -5   4  130.19   21.70
  -7   5  -4  148.69   20.10
  -8   5   4  105.19   20.10
  -8  -5  -4   39.30   13.10
   8  -5   4   37.50   14.10
  -8   5   4   79.59   18.20
   8   5  -4   82.79   16.50
  -8   5   4   71.89   16.70
  -8  -5  -4   85.59   19.60
   8  -5  -4   99.99   20.50
   8  -5  -4   69.39   18.40
  -8   5  -4   87.29   16.60
  -8   5  -4   58.69   17.30
  -8  -5   4   72.29   15.30
  -8  -5   4   84.19   16.50
  -9   5   4   -4.50   16.60
   9   5  -4   49.70   15.70
  -9   5   4   32.20   16.60
  -9  -5  -4   46.30   18.10
  -9  -5  -4   40.70   13.80
   9  -5   4   60.19   18.40
  -9   5  -4   58.59   21.60
  -9   5  -4   19.50   14.50
  -9  -5   4   58.19   23.20
  -9  -5   4   44.40   13.80
  -9   5  -4   34.00   13.90
   9  -5  -4   12.80   14.30
   9  -5  -4   59.29   18.00
  -9  -5   4   63.39   15.30
  10  -5   4  -16.60   12.60
 -10  -5  -4   -5.80   14.40
 -10   5   4   -9.70   13.40
  10   5  -4   11.60   12.20
 -10  -5  -4    6.90   10.60
 -10  -5   4    5.60   13.10
 -10   5  -4    7.80   14.00
  10  -5  -4    0.20   12.80
 -10   5  -4   -5.00   12.50
 -10  -5   4    4.90   11.90
  10  -5  -4   17.50   15.50
   0   6   4  713.43   45.40
   0   6   4  616.44   48.80
   0  -6   4  695.93   46.90
   0  -6   4  657.33   47.00
   0  -6  -4  692.93   49.20
   0   6  -4  684.03   47.00
   0   6  -4  732.03   46.60
   0  -6   4  673.83   46.20
   0  -6  -4  693.63   49.80
   0  -6  -4  646.94   45.70
   1   6  -4   82.19    9.20
  -1  -6  -4   85.09   13.40
  -1   6   4   76.39    8.00
   1  -6   4   79.09   11.60
  -1   6   4   66.09   11.40
  -1  -6  -4   70.99    7.50
  -1  -6   4   81.59    8.90
   1  -6  -4   59.39   11.10
  -1  -6   4   73.09   10.70
   1  -6  -4   59.99    8.40
  -1   6  -4   78.79   11.20
   1  -6  -4   62.99   11.90
  -2   6   4  474.25   35.70
  -2   6   4  489.35   38.90
  -2  -6  -4  507.35   39.00
  -2   6   4  506.75   37.80
   2   6  -4  544.05   36.20
   2  -6   4  500.45   38.90
  -2  -6  -4  504.25   34.60
   2  -6  -4  493.55   37.60
   2  -6  -4  477.15   36.70
  -2   6  -4  490.75   38.50
  -2  -6   4  549.65   35.80
   2  -6  -4  494.95   40.20
  -3   6   4 1037.90   71.99
   3  -6   4 1001.00   73.69
  -3   6   4  988.40   70.89
  -3  -6  -4 1069.59   70.69
  -3   6   4 1086.89   74.09
   3  -6  -4 1028.50   75.29
  -3  -6   4 1141.09   71.19
   3  -6  -4  953.30   71.99
  -3   6  -4 1090.49   74.49
   3  -6  -4  991.90   72.09
   4  -6   4  311.77   30.80
  -4  -6  -4  330.97   27.60
  -4   6   4  365.36   28.90
  -4   6   4  373.96   29.10
  -4   6   4  372.66   31.40
  -4   6  -4  343.97   30.00
  -4  -6   4  421.86   28.70
   4  -6  -4  351.66   29.80
   4  -6  -4  314.27   31.80
  -4   6  -4  344.57   27.00
  -4   6  -4  360.76   32.00
   4  -6  -4  348.67   29.10
   5   6  -4  269.87   23.50
  -5   6   4  273.17   24.50
  -5  -6  -4  256.17   24.10
  -5   6   4  240.18   23.80
  -5  -6  -4  270.37   23.30
   5  -6   4  203.98   30.10
  -5   6   4  234.58   25.80
   5  -6  -4  247.48   28.30
  -5   6  -4  245.88   21.60
  -5  -6   4  270.17   23.40
  -5   6  -4  282.27   26.10
  -5   6  -4  271.87   27.80
  -5  -6   4  291.47   21.50
   5  -6  -4  240.08   32.60
   5  -6  -4  228.48   24.70
  -6   6   4  500.65   40.20
  -6  -6  -4  458.45   38.60
  -6   6   4  440.56   38.80
  -6   6   4  485.75   42.20
   6   6  -4  514.65   39.50
   6  -6   4  477.55   42.60
   6  -6  -4  509.85   44.00
  -6   6  -4  386.66   41.20
   6  -6  -4  498.95   41.20
  -6  -6   4  534.75   36.80
  -6  -6   4  477.95   38.30
  -6   6  -4  483.65   40.80
  -6   6  -4  438.06   36.30
   7   6  -4    6.00    8.30
   7  -6   4    4.50   10.00
  -7   6   4   23.60   11.20
  -7  -6  -4    2.80    9.60
  -7  -6  -4   -3.50    6.60
  -7   6   4   12.30   11.00
  -7   6   4   11.90   10.20
  -7   6  -4   21.00   11.30
  -7  -6   4   18.50    9.10
  -7   6  -4   15.40    9.80
  -7  -6   4   11.20    8.70
  -7  -6   4   -3.30   12.80
   7  -6  -4   11.10   13.10
  -7   6  -4    8.40    8.20
   7  -6  -4   27.60   14.00
   8   6  -4   12.30   10.70
  -8  -6  -4    2.70    8.70
  -8   6   4    8.80   10.00
  -8   6   4   23.60   13.30
  -8  -6  -4   10.70   13.20
   8  -6   4    1.80   10.60
  -8   6  -4    7.30   12.10
   8  -6  -4   25.20   14.20
  -8  -6   4   -2.50    8.10
  -8  -6   4   11.70   13.80
  -8  -6   4    4.90    9.00
  -8   6  -4    4.60   18.60
   8  -6  -4   15.60   12.40
  -9   6   4    3.30   10.60
  -9  -6  -4   35.20   13.00
   9   6  -4   37.70   13.60
  -9   6   4   14.20   15.00
  -9  -6  -4   44.40   17.00
  -9   6   4    9.10   15.70
   9  -6   4   35.60   16.10
  -9   6  -4   27.30   14.50
   9  -6  -4   46.00   16.70
  -9  -6   4   20.10   10.50
   9  -6  -4   34.90   17.00
  -9   6  -4   23.70   13.60
  -9  -6   4   43.00   13.90
  10  -6   4   12.50   25.20
 -10   6   4   34.80   16.50
  10   6  -4   39.40   14.60
 -10  -6  -4   73.19   17.80
 -10  -6  -4   78.49   22.70
 -10   6  -4   47.00   17.30
  10  -6  -4  100.99   22.00
 -10  -6   4   32.40   15.70
  10  -6  -4   48.40   19.60
 -10  -6   4   44.40   15.30
   0   7  -4   16.80    6.20
   0   7   4   17.70    7.70
   0   7  -4   11.60    4.60
   0  -7  -4   12.30    6.70
   0  -7   4   13.60    5.90
   0  -7   4   15.90    5.40
   0  -7  -4   21.10    7.60
   0   7   4   17.70    3.60
   0  -7  -4   14.00    3.90
  -1   7   4  490.55   37.60
  -1   7   4  535.65   34.60
  -1  -7  -4  491.95   33.80
  -1  -7  -4  463.95   38.20
   1  -7   4  487.95   37.90
   1   7  -4  545.55   35.40
  -1   7  -4  497.55   36.50
  -1   7  -4  514.05   38.60
  -1  -7   4  602.44   36.70
   1  -7  -4  491.85   38.90
   1  -7  -4  534.15   41.00
   1  -7  -4  490.25   36.40
  -2   7   4  228.98   18.30
  -2  -7  -4  224.48   16.70
  -2   7   4  228.68   20.90
   2   7  -4  231.98   18.60
  -2  -7  -4  210.58   21.30
   2  -7   4  233.08   22.50
  -2  -7  -4  245.38   17.70
   2  -7  -4  231.88   24.80
   2  -7  -4  233.68   20.80
  -2  -7   4  284.87   20.10
  -2   7  -4  272.57   23.80
   2  -7  -4  256.97   22.50
  -3   7   4  125.29   13.70
  -3   7   4  134.29   16.90
  -3  -7  -4  123.09   12.80
  -3   7   4  164.08   17.80
   3  -7   4   96.99   15.80
   3   7  -4  151.88   13.90
  -3   7  -4  121.09   18.00
  -3  -7   4  146.09   12.70
   3  -7  -4  127.89   15.00
   3  -7  -4  100.99   17.30
  -3   7  -4  124.29   15.30
   3  -7  -4  148.89   15.40
  -4   7   4  469.05   37.40
  -4  -7  -4  512.65   36.20
  -4   7   4  464.55   36.70
  -4   7   4  490.15   40.00
   4  -7   4  466.95   40.10
   4  -7  -4  446.76   40.90
   4  -7  -4  446.56   37.40
  -4  -7   4  533.95   36.40
  -4   7  -4  494.15   38.60
   4  -7  -4  468.15   38.00
  -4   7  -4  528.05   41.20
   5  -7   4  143.79   19.80
  -5  -7  -4  150.38   17.60
  -5  -7  -4  142.69   17.00
  -5   7   4  106.49   17.30
  -5   7   4  114.09   16.50
  -5   7   4  104.79   15.90
   5  -7  -4  101.09   20.20
   5  -7  -4  104.79   16.30
  -5   7  -4  128.89   18.60
  -5  -7   4  138.09   16.20
   5  -7  -4   98.29   15.30
  -5   7  -4  131.69   12.60
  -5   7  -4   97.49   17.70
   6   7  -4  106.59   15.50
  -6  -7  -4   93.29   15.90
  -6   7   4   88.59   15.80
  -6   7   4   79.79   16.30
   6  -7   4   64.89   16.10
  -6  -7  -4  117.79   16.10
  -6   7   4   83.89   16.70
  -6  -7   4  105.29   12.70
  -6   7  -4   71.29   16.30
  -6   7  -4  101.49   12.70
  -6   7  -4   88.89   16.30
   6  -7  -4   80.09   16.10
   6  -7  -4   66.99   17.00
  -6  -7   4  115.19   15.50
   7  -7   4   71.69   17.60
  -7   7   4   92.89   17.30
  -7  -7  -4  111.09   18.50
   7   7  -4  136.59   19.40
  -7  -7  -4   99.29   16.60
  -7   7   4   70.49   14.80
  -7  -7   4  132.19   16.20
  -7   7  -4  112.19   15.70
  -7  -7   4   94.99   16.00
   7  -7  -4   81.09   20.60
  -7   7  -4   76.39   16.80
   7  -7  -4   98.69   19.60
   8  -7   4  130.89   23.50
  -8  -7  -4  176.08   23.30
  -8  -7  -4  190.88   27.60
   8   7  -4  211.18   25.30
  -8   7   4  162.18   24.00
  -8   7   4  147.29   24.30
  -8   7   4  164.88   25.40
  -8   7  -4  130.79   28.10
  -8  -7   4  144.49   27.40
  -8  -7   4  174.58   22.30
  -8   7  -4  161.58   20.90
   8  -7  -4  178.08   26.30
  -8   7  -4  192.48   34.20
  -8  -7   4  175.88   20.30
   8  -7  -4  150.98   27.60
  -9  -7  -4   31.20   12.80
   9  -7   4    7.20   12.80
  -9   7   4   48.30   23.80
   9   7  -4   72.19   16.80
  -9  -7  -4   46.30   17.50
  -9   7  -4   27.40   12.90
   9  -7  -4   61.49   19.00
  -9  -7   4   66.59   16.10
  -9  -7   4   57.99   18.20
  -9   7  -4   22.20   15.80
   9  -7  -4   68.79   20.90
 -10  -7  -4   17.70   13.10
 -10   7   4    1.90   13.80
  10  -7   4   32.80   18.20
 -10  -7  -4    8.40   17.40
  10   7  -4    6.20   10.70
 -10  -7   4    0.50   10.90
 -10  -7   4   18.70   12.90
 -10   7  -4    1.40   12.20
  10  -7  -4    5.80   14.50
   0  -8  -4    5.10    2.70
   0   8  -4   -4.90    4.10
   0  -8   4    1.50    4.90
   0  -8  -4    2.20    6.30
   0   8  -4    4.10    4.80
   0  -8  -4    1.30    5.60
  -1   8   4  957.40   71.29
  -1  -8  -4 1056.89   72.59
  -1  -8  -4 1039.00   67.39
   1  -8   4 1043.00   74.39
  -1   8   4 1023.60   67.99
   1   8  -4 1059.59   69.39
  -1   8  -4 1076.99   68.19
  -1  -8   4 1042.00   67.69
   1  -8  -4  915.01   72.09
  -1   8  -4 1050.29   70.19
   1  -8  -4 1012.70   70.59
  -1  -8   4 1048.90   67.89
   1  -8  -4  913.61   67.59
   2  -8   4  566.04   44.20
  -2  -8  -4  570.64   38.70
  -2  -8  -4  563.64   43.90
  -2  -8  -4  587.24   39.40
  -2   8   4  564.14   42.60
  -2   8   4  603.84   40.30
  -2  -8   4  658.53   41.30
  -2   8  -4  607.84   44.80
   2  -8  -4  594.64   43.60
   2  -8  -4  607.84   47.20
  -2   8  -4  567.44   41.70
   2  -8  -4  510.95   41.60
   3  -8   4   57.19   12.90
  -3  -8  -4   71.99    9.10
  -3   8   4   59.09   10.30
  -3   8   4   57.99   11.10
   3   8  -4   74.49   10.30
  -3  -8  -4   72.69   14.70
  -3  -8   4   65.59    8.60
   3  -8  -4   35.30   11.50
  -3   8  -4   57.99   10.70
  -3   8  -4   57.99   12.00
   3  -8  -4   47.20   10.10
   3  -8  -4   43.90    9.60
  -4  -8  -4  127.69   13.60
   4   8  -4  150.48   15.80
  -4   8   4  139.49   17.50
  -4   8   4  110.09   17.70
   4  -8   4  104.19   18.80
  -4   8   4  114.49   14.90
  -4   8  -4  113.19   19.20
  -4   8  -4   70.09   13.10
   4  -8  -4  117.69   15.10
   4  -8  -4   96.19   13.90
   4  -8  -4   80.89   16.70
   5  -8   4    4.60   10.80
  -5   8   4   38.30   12.10
   5   8  -4   62.99   11.50
  -5   8   4   41.70   11.30
  -5   8   4   21.40    9.00
  -5  -8  -4   39.30   10.10
  -5  -8  -4   11.60    7.30
  -5  -8   4   44.00    9.00
   5  -8  -4   33.80   11.20
  -5   8  -4   15.20    9.90
   5  -8  -4   33.60   14.10
   5  -8  -4   35.70   10.70
  -5   8  -4   29.40   12.00
  -6   8   4   18.30   10.90
  -6  -8  -4   22.10    8.70
  -6   8   4   44.90   11.80
  -6  -8  -4   19.50    9.60
   6  -8  -4   19.30   12.90
  -6   8  -4    9.70   11.30
  -6   8  -4   14.30    6.90
   6  -8  -4   35.30   12.10
  -6  -8   4   29.20    8.40
  -6   8  -4   14.50    9.90
  -6  -8   4   26.60    6.70
  -7   8   4   54.29   14.20
  -7   8   4   32.00   12.00
  -7  -8  -4   58.89   14.20
  -7  -8  -4   40.90   11.20
   7  -8   4   14.80   13.60
   7   8  -4   40.30   11.90
   7  -8  -4   39.30   14.00
  -7   8  -4   63.39   15.70
  -7  -8   4   46.60   11.40
  -7  -8   4   47.90   10.00
  -7   8  -4   39.90    9.80
   7  -8  -4   29.50   14.10
   8  -8   4   86.49   21.80
  -8  -8  -4  107.49   20.30
  -8   8   4   74.19   17.90
  -8   8   4   89.99   17.40
  -8  -8  -4  104.19   17.20
   8   8  -4  103.39   18.10
  -8   8   4   70.29   19.30
   8  -8  -4   69.69   20.00
  -8  -8   4  119.29   24.30
  -8   8  -4   64.09   21.30
  -8   8  -4   96.29   20.50
  -8  -8   4  113.59   15.90
  -8   8  -4   85.29   14.50
   8  -8  -4   61.29   17.80
  -8  -8   4  107.49   17.00
   9  -8   4   12.90   13.80
   9   8  -4   -2.00    8.90
  -9  -8  -4   10.90   10.70
  -9  -8  -4    8.60   15.20
  -9   8   4   -6.00   10.20
   9  -8  -4   12.90   15.90
  -9  -8   4   14.50   10.10
  -9   8  -4   13.30   10.80
   9  -8  -4   -4.60   12.60
  -9  -8   4    5.20    9.60
 -10  -8  -4   58.79   21.20
  10   8  -4   47.80   14.50
 -10   8   4   36.50   17.50
 -10  -8  -4   23.00   13.90
  10  -8   4    6.00   15.50
 -10  -8   4   15.30   12.20
 -10   8  -4   26.00   13.90
 -10  -8   4   39.40   13.80
  10  -8  -4   16.20   17.70
   0  -9   4   -1.70    4.90
   0  -9  -4    0.00    6.30
   0  -9  -4   -9.10    4.80
   0   9  -4   -1.30    3.70
   0   9  -4    5.00    5.20
  -1  -9  -4  242.18   22.40
  -1   9   4  233.18   16.70
   1   9  -4  248.58   18.00
  -1  -9  -4  215.18   21.80
  -1   9   4  222.48   21.60
   1  -9   4  227.88   21.90
   1  -9  -4  207.38   16.50
  -1  -9   4  225.08   16.80
   1  -9  -4  218.48   20.60
   1  -9  -4  167.28   21.10
  -1   9  -4  196.58   19.50
  -1  -9   4  222.08   17.60
  -2   9   4   11.60    6.90
  -2  -9  -4    9.10    2.40
   2   9  -4   10.20    4.90
   2  -9   4    0.20    6.70
  -2   9   4    9.00    4.40
  -2  -9  -4    5.00    6.30
  -2  -9   4    5.30    4.20
   2  -9  -4    2.60    4.50
  -2   9  -4    8.20    5.00
  -2   9  -4    7.20    5.60
   2  -9  -4   14.30    7.50
   2  -9  -4    2.20    8.60
  -2   9  -4    4.50    7.30
  -3   9   4   16.00    8.10
  -3   9   4    6.80    7.10
   3  -9   4    5.70    8.70
   3   9  -4   16.50    6.20
  -3  -9  -4   26.30    4.70
  -3  -9  -4   29.20   10.60
  -3   9   4   18.80    6.40
   3  -9  -4   25.10    8.70
  -3   9  -4   30.80   11.90
   3  -9  -4    2.50    5.90
  -3  -9   4   19.50    5.30
  -3   9  -4   27.80    8.40
  -4   9   4  218.28   21.20
  -4   9   4  247.98   23.50
   4   9  -4  271.97   32.20
  -4  -9  -4  265.67   20.50
  -4   9   4  203.78   27.70
   4  -9  -4  204.68   27.60
   4  -9  -4  207.98   21.40
   4  -9  -4  176.78   21.50
  -4  -9   4  244.08   19.00
  -4   9  -4  222.28   25.20
  -4   9  -4  212.98   21.40
  -5  -9  -4  213.78   21.80
   5   9  -4  215.78   20.30
  -5  -9  -4  185.88   19.10
  -5   9   4  198.48   27.40
  -5   9   4  206.38   23.30
   5  -9   4  194.88   25.80
   5  -9  -4  160.38   27.90
  -5  -9   4  204.98   18.00
   5  -9  -4  176.68   20.80
   5  -9  -4  189.98   30.50
  -5   9  -4  175.48   23.60
  -5   9  -4  172.98   21.60
  -6  -9  -4   63.09   12.60
  -6  -9  -4   71.89   14.50
   6  -9   4   49.90   15.60
   6   9  -4   80.59   13.70
   6  -9  -4   32.30   14.10
   6  -9  -4   49.20   13.20
  -6   9  -4   53.09   13.20
  -6  -9   4   43.60    9.50
  -6   9  -4   36.60   14.00
  -7   9   4  142.29   20.70
  -7  -9  -4  161.88   20.50
  -7   9   4  131.59   20.70
   7  -9   4  136.09   25.70
  -7  -9  -4  195.78   25.10
   7  -9  -4  152.18   23.10
  -7   9  -4  113.09   23.30
  -7  -9   4  161.68   19.20
  -7   9  -4  143.09   15.90
   7  -9  -4  101.39   23.10
  -7   9  -4  135.59   22.10
  -8  -9  -4   21.80   10.00
  -8  -9  -4   69.19   18.40
  -8   9   4   50.79   15.00
   8  -9   4   42.80   16.70
   8  -9  -4   28.60   15.20
  -8  -9   4   35.90   10.00
  -8   9  -4   33.80   22.20
   8  -9  -4   47.40   18.70
  -8  -9   4   26.50    9.80
  -8   9  -4   36.60   10.20
  -9   9   4    2.80   11.80
  -9  -9  -4   29.10   12.30
   9   9  -4   60.89   14.40
  -9  -9  -4   43.60   17.90
   9  -9   4   42.80   28.30
  -9   9  -4   18.90   17.80
  -9  -9   4   58.39   12.80
  -9  -9   4   61.59   14.90
   9  -9  -4   30.80   21.70
   0 -10  -4  170.88   19.50
   0 -10   4  125.79   12.40
   0 -10   4  157.68   17.50
   0 -10  -4  112.39   17.50
   0  10  -4  135.09   11.80
   1  10  -4  604.34   40.80
   1 -10   4  609.74   45.40
  -1 -10  -4  534.95   45.00
  -1 -10  -4  616.94   45.60
  -1  10  -4  567.24   41.00
  -1  10  -4  626.64   44.20
   1 -10  -4  577.04   44.40
   1 -10  -4  548.95   47.00
  -1 -10   4  622.74   42.30
   2 -10   4   92.59   15.90
  -2  10   4  131.39   16.30
  -2 -10  -4  102.39   16.60
  -2  10   4  100.49   10.20
   2  10  -4  117.79   11.20
  -2  10  -4  104.29   13.70
  -2 -10   4  124.19   11.50
   2 -10  -4  136.89   24.90
  -2  10  -4  114.79   16.30
   2 -10  -4  116.69   15.90
  -3 -10  -4  120.69   10.10
   3  10  -4  135.19   13.20
  -3  10   4  116.49   13.10
  -3 -10  -4  131.99   10.90
   3 -10   4  119.59   19.90
  -3 -10  -4  153.68   23.90
  -3  10   4  120.39   16.70
   3 -10  -4  130.29   21.60
   3 -10  -4  151.28   17.60
  -3  10  -4  118.79   14.00
  -3  10  -4  144.89   21.60
  -3 -10   4  129.19   12.50
  -3  10  -4  135.19   16.50
   3 -10  -4  121.09   15.40
  -4  10   4   30.00   11.40
  -4 -10  -4   43.00   12.20
  -4  10   4   34.60   10.30
   4  10  -4   46.80    9.20
  -4  10   4   22.40    7.90
   4 -10   4   33.60   13.60
  -4 -10  -4   42.00    7.80
   4 -10  -4   38.50   13.60
   4 -10  -4   34.40    9.90
  -4 -10   4   32.60    7.00
  -4  10  -4   31.10   11.50
   4 -10  -4   29.30    9.30
  -4  10  -4   49.80   11.40
  -5 -10  -4  150.98   16.00
   5 -10   4  130.69   23.10
  -5  10   4  156.58   22.70
   5  10  -4  184.98   17.80
  -5  10   4  148.79   19.10
   5 -10  -4  130.49   18.10
  -5  10  -4  111.89   19.90
   5 -10  -4  146.19   19.20
   5 -10  -4  134.59   22.70
  -5 -10   4  178.78   15.70
  -6 -10  -4  111.59   17.70
  -6 -10  -4   97.69   14.50
   6 -10   4   86.29   20.10
  -6  10   4   81.69   24.40
  -6 -10   4   54.99    9.80
   6 -10  -4   44.80   12.50
   6 -10  -4   32.80   15.40
   7 -10   4  169.28   28.60
  -7 -10  -4  188.88   21.90
   7  10  -4  240.98   24.70
  -7  10   4  147.99   27.30
  -7 -10  -4  201.88   24.80
  -7  10   4  151.38   22.30
  -7  10   4  144.19   21.60
   7 -10  -4  161.08   27.60
   7 -10  -4  191.68   24.70
  -7  10  -4  154.18   25.50
  -7 -10   4  164.58   19.60
  -7  10  -4  117.49   20.80
  -8  10   4   14.00   11.70
   8 -10   4   12.00   13.80
  -8 -10  -4    1.60    7.50
  -8 -10  -4    7.70   12.40
   8  10  -4   -0.40    8.40
  -8 -10   4   16.70    9.00
  -8  10  -4    3.60    7.40
   8 -10  -4    8.80   13.30
   9 -10   4   36.70   17.40
  -9 -10  -4   39.90   13.20
  -9 -10  -4   63.79   19.90
  -9  10   4   17.40   14.50
   9 -10  -4   13.60   15.20
  -9  10  -4   45.10   11.40
  -9 -10   4   41.00   12.80
  -9 -10   4   47.00   10.80
   0  11  -4  197.08   15.70
   0 -11   4  215.68   20.40
   0 -11   4  199.88   16.50
   0 -11  -4  191.18   20.70
   0 -11  -4  194.58   22.50
   1 -11   4   25.20    9.60
  -1 -11  -4   27.80    9.30
  -1 -11  -4   21.70    9.20
   1  11  -4   28.40    5.30
  -1  11  -4   24.00    5.80
  -1 -11   4   22.80    7.60
   1 -11  -4   38.90   10.20
   1 -11  -4   14.60   11.40
  -1  11  -4   20.60    8.60
  -1  11  -4   24.90    6.60
  -2  11   4  394.86   31.90
  -2  11   4  350.26   26.80
   2 -11   4  376.86   34.10
   2  11  -4  417.06   27.90
  -2 -11  -4  396.76   32.40
  -2 -11  -4  369.56   32.90
  -2  11  -4  355.16   27.80
  -2  11  -4  354.66   32.10
   2 -11  -4  357.16   35.50
   2 -11  -4  399.36   31.80
  -2  11  -4  393.36   29.60
  -2 -11   4  402.56   31.50
  -3  11   4   91.99   11.40
   3 -11   4   77.39   16.40
  -3  11   4   80.59   14.60
  -3 -11  -4  135.89   19.10
   3  11  -4  128.39   12.50
  -3 -11   4   96.99   12.60
   3 -11  -4   45.40   15.00
  -3  11  -4  110.09   14.40
  -3  11  -4  106.29   15.70
  -3  11  -4   86.39   15.30
   3 -11  -4   85.39   13.80
  -4 -11  -4  171.18   14.80
   4  11  -4  220.88   17.70
  -4  11   4  147.99   21.20
  -4 -11  -4  175.58   14.30
  -4  11   4  198.68   18.30
   4 -11   4  144.69   23.20
  -4  11   4  185.58   20.50
  -4 -11  -4  200.68   24.80
  -4  11  -4  167.58   20.50
  -4  11  -4  156.78   17.20
   4 -11  -4  167.38   19.00
   4 -11  -4  171.58   19.70
  -4 -11   4  196.38   15.60
   4 -11  -4  152.28   24.50
  -4  11  -4  146.09   21.70
   5 -11   4   58.89   16.10
  -5 -11  -4   42.60    8.20
  -5  11   4   29.20   10.60
   5  11  -4   62.99   11.00
  -5  11  -4   28.80   13.10
   5 -11  -4   31.60   10.10
  -5 -11   4   39.80    8.00
   5 -11  -4   28.10   10.20
   5 -11  -4   24.10   14.00
  -6 -11  -4  150.88   19.10
   6  11  -4  180.28   19.60
  -6  11   4  114.39   21.60
  -6  11   4  123.79   22.70
  -6 -11  -4  160.58   21.30
   6 -11   4  112.39   21.80
   6 -11  -4  123.29   25.20
  -6 -11   4  163.88   17.90
  -7 -11  -4   98.09   15.40
  -7 -11  -4  120.19   19.30
   7  11  -4  110.99   16.70
  -7  11   4   95.99   16.40
   7 -11   4   78.59   19.90
   7 -11  -4  123.69   25.40
  -7  11  -4   72.59   19.20
  -7 -11   4   99.09   14.60
  -8 -11  -4   13.30   13.20
   8 -11   4    9.60   15.40
  -8  11   4   17.70   11.80
   8  11  -4   16.70   12.70
  -8 -11  -4   15.70    9.20
  -8 -11   4    9.60    8.60
   8 -11  -4   17.50   18.60
   9 -11   4   88.09   25.50
  -9 -11  -4  142.29   32.20
   9 -11  -4  135.59   30.10
   0 -12   4  281.27   26.10
   0  12  -4  288.57   21.00
   0 -12  -4  292.87   26.60
   0 -12  -4  263.87   35.50
   0  12  -4  291.77   21.70
   1 -12   4  481.05   38.40
  -1 -12  -4  447.56   37.30
   1  12  -4  450.35   31.40
  -1 -12  -4  452.25   38.10
   1 -12  -4  451.15   41.20
  -1  12  -4  431.86   32.90
  -1 -12   4  502.05   36.00
  -1  12  -4  495.95   34.30
   1 -12  -4  465.65   37.90
  -1  12  -4  470.25   37.00
  -2  12   4  176.38   15.30
   2 -12   4  225.38   24.60
  -2 -12  -4  222.38   22.20
  -2 -12  -4  218.88   23.10
   2  12  -4  238.58   16.40
  -2  12  -4  209.38   22.30
  -2  12  -4  222.08   19.00
   2 -12  -4  202.78   26.00
   2 -12  -4  214.38   21.60
  -2  12  -4  178.38   16.90
  -3  12   4   72.09    9.60
  -3  12   4   78.49   14.70
  -3 -12  -4   86.19   16.00
   3  12  -4  104.69   10.60
   3 -12   4   70.49   15.80
  -3  12  -4   88.99   17.30
  -3  12  -4   77.39   12.60
  -3  12  -4   72.69   10.90
  -3 -12   4   97.69   10.10
   3 -12  -4   72.99   13.10
  -4  12   4   26.30   10.30
   4 -12   4   31.70   13.50
   4  12  -4   50.89    8.80
  -4 -12  -4   34.90   12.10
  -4  12  -4   11.80    9.80
   4 -12  -4   28.80   10.00
   4 -12  -4   37.40   15.40
  -4 -12   4   34.60    6.70
  -4  12  -4   35.10    9.40
  -5  12   4   62.89   16.30
  -5 -12  -4   98.29   18.40
   5  12  -4   89.59   13.10
   5 -12   4   63.69   18.30
  -5  12   4   48.90   11.70
  -5 -12  -4   91.99   10.40
  -5 -12  -4  115.59   10.80
  -5  12   4   74.39   14.70
   5 -12  -4  100.49   16.50
   5 -12  -4   77.69   20.40
   6 -12   4   32.90   16.40
  -6  12   4   43.80   16.20
  -6 -12  -4   43.70    9.00
  -6 -12  -4   57.19   13.70
  -6  12   4   34.30   12.50
   6  12  -4   70.99   12.10
   6 -12  -4   49.10   18.00
  -6  12  -4   30.30   13.40
  -6 -12   4   65.39   10.60
  -7  12   4  188.28   24.40
   7 -12   4  171.58   30.40
   7  12  -4  255.57   23.70
  -7 -12  -4  244.38   22.30
  -7 -12  -4  255.87   27.30
   7 -12  -4  167.88   30.60
  -7 -12   4  234.28   21.30
   8 -12   4   17.40   17.50
  -8 -12  -4   27.60    9.70
  -8  12   4   28.10   12.20
  -8 -12  -4   31.70   15.40
   8 -12  -4   14.20   15.30
  -8 -12   4   34.10   10.70
   0 -13  -4   -5.50    7.80
   0 -13   4   -1.40    7.70
   0  13  -4    3.70    3.60
   0  13  -4   -2.70    3.00
   0 -13  -4    4.50    6.90
   1 -13   4   32.20   10.40
  -1 -13  -4   18.20    9.10
  -1  13  -4   20.30    5.30
  -1 -13   4   19.60    7.10
   1 -13  -4   31.50   10.40
  -1  13  -4   27.10    6.00
   1 -13  -4   21.10   11.70
  -2 -13  -4  142.09   20.40
  -2 -13  -4  191.88   24.40
   2 -13   4  128.69   20.30
  -2  13  -4  131.89   14.60
   2 -13  -4  149.19   30.50
   2 -13  -4  115.89   17.30
  -2  13  -4  130.19   13.00
  -2  13  -4  141.09   20.10
  -3  13   4   29.80    6.30
   3 -13   4   36.70   13.90
  -3 -13  -4   67.59   14.10
  -3 -13  -4   50.59   13.50
  -3  13  -4   38.10    8.20
   3 -13  -4   47.30   11.20
  -3  13  -4   44.10   12.70
   3 -13  -4   28.50   13.30
  -3 -13   4   49.99    6.80
  -4 -13  -4   67.19   16.50
   4  13  -4   85.59    9.90
  -4  13   4   48.00   12.70
   4 -13   4   48.20   15.80
   4 -13  -4   49.20   12.00
  -4 -13   4   65.59    8.40
  -4  13  -4   71.09   13.00
  -4  13  -4   69.69   10.90
  -4  13  -4   40.00   12.80
   4 -13  -4   32.40   15.10
  -5  13   4   66.99   12.30
  -5  13   4   48.20   16.50
  -5 -13  -4   74.59    7.60
  -5 -13  -4  124.89   20.30
  -5  13   4   91.59   15.40
   5 -13   4   68.09   17.50
   5 -13  -4   75.49   20.90
   5 -13  -4   74.19   14.50
  -5 -13   4   79.89   10.60
  -5  13  -4   78.79   14.30
  -5  13  -4   86.59   15.90
  -6 -13  -4   21.00   12.10
  -6 -13  -4    2.40    8.80
  -6  13   4   10.60   11.20
  -6 -13  -4    4.60    4.50
  -6 -13  -4    4.30    5.00
   6 -13   4   -8.90   11.60
   6 -13  -4   -2.20   11.50
  -6 -13   4   11.60    5.80
  -6  13  -4   -0.30    9.70
   7 -13   4    6.40   14.80
  -7  13   4   26.50   12.00
  -7 -13  -4   13.30    6.80
  -7 -13  -4   35.90   14.00
  -7 -13   4   18.30    7.60
   0 -14   4   20.90    9.30
   0 -14  -4    9.50    9.20
   1 -14   4    9.00    9.40
  -1 -14  -4   39.80   12.40
  -1 -14  -4   26.90   10.10
   1 -14  -4   25.20    9.50
  -1 -14   4   22.30    8.30
  -1 -14   4   25.30    7.40
  -1  14  -4   29.60    5.50
   2 -14   4   21.30   11.80
  -2 -14  -4   38.20   11.80
  -2 -14  -4   50.29   12.10
   2 -14  -4   39.90   11.10
  -2  14  -4   28.00   10.20
   2 -14  -4   16.60   11.90
  -2  14  -4   40.90    7.00
  -3 -14  -4    9.50    7.30
   3 -14   4    5.40   10.70
  -3 -14  -4   -1.10    7.60
  -3  14   4    1.20    3.30
   3 -14  -4    3.10    8.00
  -3  14  -4   -1.90    8.60
  -3  14  -4   -4.40    5.70
   3 -14  -4    0.80   10.50
  -3  14  -4    9.60    5.60
  -4 -14  -4   51.49   11.40
  -4 -14  -4   61.79   14.30
   4 -14   4   14.70   12.70
  -4  14   4   26.30    7.20
   4 -14  -4   48.30   11.60
  -4  14  -4   22.10   11.00
  -4  14  -4   45.50   10.40
  -4 -14   4   41.70    6.40
  -4  14  -4   45.80    9.20
   4 -14  -4    3.50   13.50
  -5 -14  -4   65.09   16.50
   5 -14   4   42.30   17.30
  -5  14   4   70.29   15.50
  -5  14  -4   29.20    9.70
  -5 -14   4   75.09    9.10
   5 -14  -4   56.09   13.60
  -5  14  -4   52.19   16.90
   5 -14  -4   46.40   17.80
  -6 -14  -4   26.70    5.30
  -6 -14  -4   30.10   14.20
  -6 -14  -4   31.50   11.90
  -6 -14  -4   23.40    5.00
   6 -14   4    6.40   14.20
  -6  14   4   15.00   12.10
  -6  14  -4   20.50   13.90
   6 -14  -4    7.40   16.20
  -6 -14   4   30.40    7.20
  -7 -14  -4   45.80    8.90
  -7 -14  -4   48.10   16.10
  -7 -14  -4   45.90   17.20
  -7  14   4   50.69   14.30
  -7 -14  -4   30.50    7.40
   7 -14   4   23.90   27.30
   7 -14  -4   17.40   19.30
  -7 -14   4   24.70    7.80
   0 -15  -4  111.29   17.30
   0 -15  -4   72.99   19.60
   0 -15   4  122.89   17.60
  -1 -15  -4  162.08   23.00
  -1 -15  -4  153.08   20.80
   1 -15   4  139.19   20.70
  -1 -15   4  132.69   15.30
   1 -15  -4  154.58   25.00
   1 -15  -4  134.79   21.60
  -1 -15   4  170.38   18.90
   2 -15   4   15.50   11.20
  -2 -15  -4   42.90   11.80
  -2 -15   4   44.90   10.40
   2 -15  -4   35.60   11.10
   2 -15  -4   55.69   16.70
  -3 -15  -4  117.49   19.30
   3 -15   4  123.39   22.10
  -3 -15  -4  129.99   19.30
  -3  15  -4  120.99   19.20
  -3  15  -4   95.59   13.20
  -3  15  -4   92.59   11.90
   3 -15  -4  151.28   25.30
   3 -15  -4  131.29   18.00
   4 -15   4   18.60   14.70
  -4 -15  -4   15.50    7.80
  -4 -15  -4   28.50   11.10
  -4  15   4    7.90    5.30
   4 -15  -4   19.70   10.50
  -4  15  -4    7.00    6.50
   4 -15  -4   14.50   14.30
  -5 -15  -4  134.09   19.90
   5 -15   4  112.29   23.90
  -5 -15  -4  168.88   27.00
  -5 -15   4  109.69   10.30
  -5  15  -4   64.79   16.90
  -5  15  -4   91.29   13.60
   5 -15  -4   85.49   16.50
   5 -15  -4  116.89   26.90
  -6 -15  -4   23.70   12.60
  -6 -15  -4   31.40   10.40
  -6 -15  -4   27.70   13.10
   6 -15   4   17.50   16.70
  -6  15   4   34.10   16.90
  -6 -15   4   19.70    6.40
  -6  15  -4    2.40    8.40
   6 -15  -4   12.20   16.40
   0 -16  -4   44.20   14.30
   0 -16   4   31.50   11.60
   0 -16  -4   50.49   12.40
  -1 -16  -4  198.78   26.60
   1 -16   4  192.08   25.50
  -1 -16  -4  221.08   23.70
   1 -16  -4  164.58   25.90
  -1 -16   4  178.18   20.30
  -1 -16   4  181.68   17.50
  -1 -16   4  153.58   18.90
   1 -16  -4  195.18   24.10
   2 -16   4   12.20   11.00
  -2 -16  -4    8.40    9.00
  -2 -16   4   13.10    7.50
   2 -16  -4   11.00    9.60
   2 -16  -4    1.50   10.20
  -3 -16  -4   38.80   13.20
   3 -16   4   25.80   14.10
  -3 -16  -4    7.50    8.60
  -3 -16   4    9.10    8.10
  -3  16  -4    5.70    5.10
  -3  16  -4   10.50    9.70
   3 -16  -4    7.40    9.20
   3 -16  -4   16.40   13.80
  -4 -16  -4   30.00   12.90
  -4 -16  -4    9.30    8.00
   4 -16   4   -2.20   13.50
  -4  16  -4    2.60    6.50
   4 -16  -4    0.90   12.80
  -4  16  -4   12.70   11.80
   4 -16  -4    3.00    9.80
   5 -16   4   23.70   15.60
  -5 -16  -4   33.70   13.60
  -5 -16  -4   64.79   21.90
  -5  16  -4   22.90    8.90
   5 -16  -4   39.70   21.40
   0 -17  -4    1.00    9.00
   0 -17  -4    6.70    8.70
   0 -17   4    7.00    9.40
  -1 -17  -4   96.29   17.10
  -1 -17  -4   89.79   18.30
   1 -17   4   76.89   16.70
  -1 -17   4   82.09   14.10
   1 -17  -4   81.49   19.60
   1 -17  -4   92.49   16.60
  -1 -17   4   92.39   15.20
  -1 -17   4   88.89   12.30
  -2 -17  -4   22.70   10.80
   2 -17   4    3.30   12.00
  -2 -17  -4   14.70    9.70
  -2 -17   4   13.00   18.80
   2 -17  -4   34.50   17.20
  -2 -17   4   16.80    7.60
   3 -17   4   65.09   18.90
  -3 -17  -4  115.89   19.70
  -3 -17  -4   97.99   18.10
  -3 -17   4   92.79   21.50
   3 -17  -4   67.19   22.10
   3 -17  -4   47.90   12.90
  -3 -17   4   69.39   13.90
   0 -18  -4   32.70   14.60
   0 -18   4   43.20   17.00
   0   0   5   -2.50    4.20
   0   0  -5    0.10    4.00
   0   0   5   -0.90    4.70
   0   0  -5    6.00    5.20
  -1   0  -5 1931.81  126.69
   1   0  -5 1727.73  126.49
  -1   0   5 1875.41  127.39
  -1   0  -5 2010.00  127.09
   1   0   5 1907.51  126.99
   1   0  -5 1959.10  127.49
  -1   0   5 1910.41  126.69
   1   0   5 2074.39  127.39
   2   0  -5   82.19   11.40
  -2   0   5   69.99    9.00
   2   0  -5   55.39    8.50
  -2   0  -5   46.80    8.50
  -2   0   5   67.79    9.60
   2   0  -5   57.19    8.50
  -2   0  -5   35.10    7.90
   3   0  -5 1153.18   77.89
   3   0  -5 1123.99   78.09
   3   0  -5 1121.79   77.19
  -3   0   5 1154.58   77.09
  -3   0  -5 1090.69   77.99
  -3   0   5 1114.19   77.29
  -4   0   5  498.65   39.90
  -4   0   5  501.35   38.90
   4   0  -5  500.95   39.20
  -4   0  -5  560.74   40.90
  -4   0   5  520.55   39.40
   4   0  -5  506.05   39.90
  -5   0  -5 1001.40   74.89
  -5   0   5 1008.20   74.09
  -5   0   5 1087.99   74.89
  -5   0   5 1090.79   75.59
   5   0  -5 1075.79   75.49
   5   0  -5 1088.69   74.69
  -5   0  -5 1009.10   75.49
  -6   0  -5  374.16   33.20
  -6   0   5  313.57   30.30
  -6   0  -5  379.46   32.40
   6   0   5  376.46   34.50
  -6   0   5  312.97   30.30
   6   0  -5  368.46   32.70
   6   0  -5  337.87   31.00
  -6   0   5  331.07   31.90
   7   0  -5 2573.04  172.28
  -7   0   5 2614.44  171.68
  -7   0   5 2504.55  171.58
  -7   0  -5 2543.45  172.18
  -7   0  -5 2487.35  172.88
   7   0  -5 2480.85  170.48
  -7   0   5 2504.95  172.18
   7   0   5 2379.76  170.98
  -8   0   5  313.77   34.20
  -8   0  -5  336.57   33.40
  -8   0  -5  340.87   36.20
   8   0  -5  311.47   32.20
   8   0  -5  336.27   33.60
  -8   0   5  302.67   32.50
  -8   0   5  312.07   48.20
   9   0  -5  103.19   22.30
   9   0  -5   66.99   17.60
  -9   0   5   74.99   17.90
  -9   0   5   91.89   19.00
  -9   0  -5  104.69   20.40
  -9   0   5   65.29   17.30
  -9   0  -5  109.39   21.60
 -10   0   5   66.39   19.30
  10   0  -5   88.39   18.30
 -10   0   5   68.39   21.20
 -10   0  -5   78.69   21.10
  10   0  -5  126.19   24.60
 -11   0  -5   32.90   18.30
  11   0  -5   13.90   13.70
  11   0  -5   -5.90   15.10
 -11   0   5   27.30   22.80
   0  -1  -5 1123.29   74.59
   0  -1   5 1192.08   74.19
   0   1  -5 1063.19   73.69
   0  -1  -5 1089.59   73.59
   0   1   5 1055.59   73.49
   0   1  -5 1102.99   73.99
   0   1   5 1162.88   74.69
   0  -1   5 1055.29   73.79
  -1  -1  -5  315.37   22.90
   1  -1   5  307.67   21.90
  -1   1   5  274.17   21.40
   1  -1   5  266.07   21.90
  -1   1   5  308.37   23.20
   1   1  -5  248.18   21.40
  -1  -1  -5  279.97   21.40
   1   1  -5  293.97   22.50
   1   1   5  322.07   22.80
   1  -1  -5  290.07   22.50
  -1  -1   5  256.57   21.40
  -1  -1   5  299.27   22.10
  -1   1  -5  278.67   21.20
  -1   1  -5  254.17   20.90
   1  -1  -5  247.98   20.90
   1   1   5  287.87   21.30
   2   1  -5  668.23   47.50
  -2   1   5  658.63   46.50
   2   1  -5  659.93   45.80
  -2  -1  -5  667.63   47.20
   2   1  -5  648.74   46.70
  -2   1   5  692.73   47.60
  -2  -1   5  693.43   45.50
   2  -1  -5  655.13   45.40
   2  -1  -5  636.54   45.00
   2  -1  -5  612.14   44.60
  -2   1  -5  635.04   44.00
  -2   1  -5  601.64   45.10
  -2  -1   5  591.84   44.20
   3  -1   5  725.13   47.00
  -3   1   5  592.94   45.20
   3   1  -5  619.84   46.50
  -3  -1  -5  650.53   46.00
   3   1  -5  586.84   44.20
  -3   1   5  607.34   44.90
   3   1  -5  577.84   45.00
  -3   1   5  617.44   45.70
   3  -1  -5  604.34   45.40
  -3  -1   5  611.34   43.90
  -3   1  -5  635.44   46.40
  -3  -1   5  582.54   44.70
  -3  -1   5  607.14   45.90
   3  -1  -5  650.53   46.20
   3  -1  -5  658.53   48.30
   4   1  -5  793.82   55.79
  -4   1   5  731.83   56.09
  -4   1   5  816.52   57.19
   4  -1   5  808.92   57.59
  -4   1   5  791.32   56.69
   4   1  -5  749.13   56.79
  -4  -1  -5  778.32   57.09
   4  -1  -5  851.21   57.49
   4  -1  -5  786.32   56.69
  -4  -1   5  758.62   54.89
  -4  -1   5  789.42   57.19
  -4   1  -5  831.92   57.79
  -4  -1   5  770.62   55.89
   4  -1  -5  670.73   56.19
  -5   1   5  276.37   25.80
  -5   1   5  286.87   26.70
  -5  -1  -5  308.67   27.30
  -5   1   5  235.88   25.00
   5  -1   5  277.67   27.00
   5   1  -5  312.17   25.70
  -5  -1  -5  316.77   26.50
  -5   1  -5  289.77   26.80
   5  -1  -5  266.57   26.40
  -5  -1   5  321.17   26.10
  -5   1  -5  262.47   27.10
  -5  -1   5  270.47   24.90
  -5  -1   5  319.27   27.70
   5  -1  -5  281.67   27.20
  -6  -1  -5  131.79   18.80
   6   1  -5  162.38   18.70
  -6   1   5  118.39   17.40
  -6   1   5  111.79   16.90
  -6  -1  -5  105.49   18.60
   6   1  -5  141.39   20.00
  -6   1   5  132.69   18.00
  -6  -1   5  105.79   16.20
  -6  -1   5  127.59   18.00
  -6  -1   5  105.79   16.60
   6  -1  -5  134.79   18.90
   6  -1  -5  173.48   20.40
  -6   1  -5  106.39   16.90
  -6   1  -5  150.58   19.90
  -7   1   5  188.58   24.80
   7   1  -5  210.38   23.40
  -7  -1  -5  144.19   22.10
  -7   1   5  164.18   23.20
  -7   1   5  179.18   22.90
  -7  -1  -5  153.08   22.70
   7  -1   5  165.38   22.30
   7   1  -5  243.98   26.50
  -7   1  -5  132.09   22.70
  -7  -1   5  206.98   24.80
  -7  -1   5  182.18   22.40
   7  -1  -5  188.88   24.60
   7  -1  -5  207.38   37.40
  -7   1  -5  132.29   21.30
  -7  -1   5  180.08   23.00
   8   1  -5  151.88   21.20
   8   1  -5  145.79   22.70
   8  -1   5  149.69   22.80
  -8  -1  -5  122.39   21.70
  -8  -1  -5  113.29   20.70
  -8   1   5  150.78   25.30
  -8   1   5  118.29   22.00
  -8   1   5  136.39   21.80
   8  -1  -5  145.29   25.30
  -8   1  -5   96.49   20.70
   8  -1  -5  183.28   25.30
  -8  -1   5  123.89   20.20
  -8  -1   5  153.78   22.20
  -9   1   5  171.18   28.10
   9  -1   5  195.78   27.40
   9   1  -5  169.88   24.30
   9   1  -5  259.17   31.90
  -9  -1  -5  229.48   29.90
  -9  -1  -5  201.28   36.50
  -9   1   5  174.98   27.20
  -9   1   5  221.08   28.70
  -9  -1   5  183.28   26.10
   9  -1  -5  179.28   27.20
  -9  -1   5  240.88   33.40
   9  -1  -5  256.47   31.30
  -9   1  -5  150.18   27.50
  -9  -1   5  183.08   26.90
  -9   1  -5  172.28   27.40
 -10   1   5  248.98   34.70
 -10  -1  -5  263.97   34.90
 -10   1   5  259.27   32.60
  10   1  -5  177.28   25.90
  10   1  -5  274.77   34.20
 -10  -1   5  254.37   33.40
  10  -1  -5  325.07   37.30
 -10  -1   5  254.87   33.30
  10  -1  -5  199.58   29.90
 -10   1  -5  207.78   32.30
  11   1  -5    9.10   15.80
  11   1  -5   -7.30   10.50
 -11   1   5    5.40   16.90
 -11  -1  -5   27.30   18.10
 -11  -1   5   -5.20   14.40
  11  -1  -5   11.40   14.40
  11  -1  -5    8.80   15.60
 -11   1  -5    1.50   17.70
   0  -2   5   67.69    8.40
   0   2   5   56.39    9.20
   0  -2  -5   71.49   10.10
   0   2   5   73.39    8.00
   0   2  -5   65.19    8.30
   0  -2   5   77.49    9.20
   0  -2  -5   83.39    8.50
   0   2  -5   98.29   10.00
  -1   2   5  684.13   47.50
  -1   2   5  615.14   45.80
   1   2  -5  659.93   46.70
  -1  -2  -5  737.03   47.70
  -1  -2  -5  731.43   46.00
   1   2  -5  617.54   46.00
  -1  -2   5  661.73   47.00
  -1   2  -5  635.64   46.50
   1   2   5  731.53   46.70
   1  -2  -5  663.93   47.80
   1   2   5  714.13   48.10
  -1  -2   5  637.74   46.50
  -1   2  -5  713.83   46.10
   1  -2  -5  644.14   46.60
  -1   2  -5  698.43   47.20
   2  -2   5  539.35   39.00
   2   2  -5  525.25   38.80
   2   2  -5  547.55   38.00
  -2   2   5  533.35   38.80
   2   2  -5  548.75   36.40
  -2  -2  -5  468.65   44.30
  -2   2   5  491.95   37.40
   2  -2  -5  536.55   41.00
  -2  -2   5  543.45   38.00
  -2  -2   5  541.45   39.00
   2  -2  -5  554.04   39.50
   2  -2  -5  510.45   38.40
  -2   2  -5  505.15   36.90
  -2   2  -5  540.55   39.30
  -3  -2  -5 3853.91  259.27
  -3   2   5 3746.83  258.77
   3   2  -5 4105.89  257.67
   3  -2   5 3928.21  259.87
  -3   2   5 3992.60  259.67
   3   2  -5 3960.30  259.17
  -3   2   5 4030.90  259.57
  -3  -2   5 3867.61  259.17
   3  -2  -5 3711.83  261.17
   3  -2  -5 4142.89  261.57
  -3   2  -5 3974.30  262.07
  -3  -2   5 4149.98  261.97
  -3  -2   5 3991.20  260.77
   3  -2  -5 4005.10  261.77
  -4   2   5  561.24   42.10
  -4  -2  -5  513.85   41.50
   4   2  -5  568.84   39.80
   4  -2   5  489.95   41.80
  -4   2   5  551.14   41.70
  -4   2   5  563.84   41.40
   4   2  -5  549.25   41.40
  -4  -2   5  503.15   37.60
  -4  -2   5  553.44   39.40
   4  -2  -5  545.25   40.70
  -4   2  -5  507.15   40.90
   4  -2  -5  501.65   40.40
   4  -2  -5  422.96   39.00
  -4  -2   5  585.34   41.30
  -5   2   5  366.96   31.80
  -5  -2  -5  330.97   30.70
   5   2  -5  412.26   30.40
  -5  -2  -5  350.56   31.80
  -5   2   5  379.16   31.80
   5  -2   5  350.66   32.30
  -5   2   5  352.76   31.10
   5   2  -5  425.86   32.60
  -5   2  -5  359.16   33.60
   5  -2  -5  426.46   34.50
   5  -2  -5  421.36   34.90
  -5   2  -5  348.57   34.20
  -5  -2   5  429.26   32.20
  -5  -2   5  403.66   34.60
  -5  -2   5  414.66   33.00
  -6   2   5  190.58   24.70
   6   2  -5  214.98   20.90
  -6   2   5  149.79   25.40
  -6  -2  -5  253.37   24.80
  -6   2   5  162.28   21.90
   6   2  -5  197.28   23.40
   6  -2   5  209.28   23.80
  -6  -2  -5  201.38   23.80
   6  -2  -5  230.08   26.10
  -6  -2   5  200.08   21.40
  -6  -2   5  239.28   24.80
  -6   2  -5  217.08   24.90
   6  -2  -5  231.58   24.90
  -6   2  -5  169.18   23.40
  -6  -2   5  184.88   22.90
  -7   2   5  164.68   23.60
  -7  -2  -5  138.69   23.80
  -7   2   5  130.89   21.30
   7  -2   5  161.58   21.80
  -7   2   5  170.88   24.40
   7   2  -5  167.68   22.80
  -7  -2  -5  156.68   22.10
   7   2  -5  202.48   22.50
  -7   2  -5  139.19   21.60
   7  -2  -5  193.28   25.80
   7  -2  -5  168.68   23.50
  -7   2  -5  169.58   23.20
  -7  -2   5  200.58   23.30
  -7  -2   5  118.19   20.70
  -7  -2   5  164.18   22.60
  -8  -2  -5  149.99   23.80
   8  -2   5  193.38   26.60
  -8   2   5  171.58   25.10
  -8  -2  -5  168.18   24.30
   8   2  -5  187.08   35.70
   8   2  -5  164.78   24.30
  -8   2   5  154.98   23.20
  -8   2   5  180.18   25.00
  -8  -2   5  192.18   24.60
  -8  -2   5  161.48   23.80
   8  -2  -5  184.88   24.90
  -8   2  -5  210.58   31.30
  -8   2  -5  164.68   24.80
   8  -2  -5  187.48   26.90
   9   2  -5  162.08   24.90
  -9   2   5  104.19   21.60
   9   2  -5  114.09   18.40
   9  -2   5  119.49   23.20
  -9  -2  -5  105.79   20.90
  -9   2   5  148.59   23.20
  -9   2  -5   98.79   21.90
  -9  -2   5  133.29   22.40
   9  -2  -5  171.58   26.30
  -9  -2   5  156.68   32.70
  -9  -2   5  106.99   21.80
   9  -2  -5  172.18   27.10
  -9   2  -5  129.59   27.20
 -10   2   5  137.19   25.10
  10   2  -5  130.99   20.70
 -10   2   5  137.29   24.90
  10   2  -5  148.49   26.00
 -10  -2  -5  140.29   24.80
  10  -2   5  124.69   23.80
 -10  -2   5  142.09   24.50
  10  -2  -5  107.59   22.00
  10  -2  -5  180.78   29.40
 -10   2  -5  124.89   26.00
 -10  -2   5  150.48   25.40
  11   2  -5    7.10   11.90
 -11   2   5    9.90   16.80
 -11  -2  -5   20.60   16.00
  11   2  -5   34.20   17.90
 -11  -2   5   20.40   16.80
  11  -2  -5   14.40   16.10
  11  -2  -5   12.50   15.10
 -11   2  -5   16.20   18.00
 -11  -2   5   15.30   15.60
   0   3  -5  152.28   13.30
   0   3  -5  161.68   13.00
   0  -3   5  138.59   13.00
   0  -3  -5  150.98   12.60
   0   3   5  141.59   15.00
   0  -3  -5  138.19   15.00
   0   3   5  149.39   12.50
   0   3  -5  153.78   13.10
  -1   3   5  561.04   39.50
  -1  -3  -5  563.04   39.30
   1   3  -5  563.34   40.40
  -1  -3  -5  601.54   41.80
  -1   3   5  592.14   41.40
   1   3  -5  582.74   39.90
   1  -3   5  557.14   38.90
  -1   3  -5  576.34   41.90
  -1   3  -5  577.84   41.20
   1  -3  -5  673.63   43.20
   1   3   5  594.64   42.90
  -1   3  -5  602.64   40.20
   1  -3  -5  595.14   43.00
  -1  -3   5  570.64   41.10
  -1  -3   5  598.44   41.60
   1  -3  -5  548.35   41.10
  -2  -3  -5   26.20    8.70
  -2  -3  -5   42.30    7.40
   2  -3   5   31.30    8.80
  -2   3   5   36.50    8.80
   2   3  -5   49.30    5.90
   2   3  -5   60.79    8.30
  -2   3   5   43.60    7.80
  -2   3  -5   44.00    6.50
  -2   3  -5   38.00    7.90
  -2  -3   5   50.79    8.00
   2  -3  -5   20.40    8.50
   2  -3  -5   44.70    8.80
  -2  -3   5   53.99    9.40
  -2   3  -5   27.40    8.20
   2  -3  -5   40.50    9.90
   3   3  -5  871.71   60.49
  -3   3   5  833.52   60.99
   3   3  -5  881.21   58.09
   3  -3   5  845.22   61.79
  -3   3   5  847.72   61.59
  -3   3   5  878.71   60.39
  -3   3  -5  926.21   61.99
  -3  -3   5  812.52   59.29
   3  -3  -5  878.91   61.79
   3  -3  -5  740.53   59.89
  -3  -3   5  884.11   61.29
  -3  -3   5  867.11   57.39
   3  -3  -5  869.61   60.69
  -4  -3  -5  849.72   64.69
   4  -3   5  800.52   65.79
  -4  -3  -5  889.21   65.39
   4   3  -5  963.60   65.59
   4   3  -5  977.60   62.99
  -4   3   5  971.60   65.79
  -4   3   5  948.31   65.19
  -4   3   5  949.80   66.49
   4  -3  -5  816.32   66.29
   4  -3  -5  892.61   67.19
   4  -3  -5  979.80   68.49
  -4  -3   5  991.20   64.39
  -4  -3   5 1010.20   66.69
  -4  -3   5 1037.80   68.49
  -4   3  -5  861.51   67.89
  -5   3   5  523.05   44.10
  -5  -3  -5  597.04   45.20
  -5  -3  -5  548.25   51.39
  -5   3   5  576.04   45.50
   5   3  -5  596.14   42.20
   5  -3   5  563.94   45.70
   5   3  -5  658.73   45.40
  -5   3   5  543.65   44.20
  -5  -3   5  594.94   43.30
  -5   3  -5  530.65   46.60
   5  -3  -5  628.74   46.60
  -5  -3   5  621.64   45.10
  -5   3  -5  541.25   45.50
  -5  -3   5  604.64   46.90
   5  -3  -5  607.34   47.20
   6   3  -5  153.48   17.40
   6  -3   5  151.38   21.80
  -6   3   5  155.88   21.60
  -6   3   5  157.08   20.80
   6   3  -5  185.18   22.10
  -6  -3  -5  181.28   23.40
  -6  -3  -5  191.08   21.80
  -6   3   5  139.39   20.90
   6  -3  -5  176.98   22.30
  -6  -3   5  171.28   18.30
  -6  -3   5  154.68   19.30
  -6  -3   5  182.48   23.20
  -6   3  -5  136.29   20.40
  -6   3  -5  105.39   18.80
   6  -3  -5  193.08   23.00
  -7   3   5   67.99   14.10
   7  -3   5   70.79   16.60
  -7   3   5   69.89   15.50
  -7  -3  -5   90.59   16.70
   7   3  -5   99.59   15.10
  -7   3   5   92.09   16.40
   7   3  -5   73.29   15.30
  -7  -3  -5   76.39   15.80
  -7   3  -5   55.99   15.80
   7  -3  -5   56.29   16.00
   7  -3  -5   74.39   18.30
  -7   3  -5   70.69   15.50
  -7  -3   5   92.69   15.00
  -7  -3   5   28.90   13.50
  -7  -3   5   87.09   15.60
   8  -3   5   70.89   18.30
  -8   3   5   94.29   18.70
   8   3  -5  107.59   16.80
  -8   3   5   70.39   17.40
  -8  -3  -5   88.29   18.60
   8   3  -5  106.89   18.80
  -8   3   5   71.69   18.00
  -8  -3  -5   83.29   17.40
  -8   3  -5   91.79   19.20
   8  -3  -5  114.59   22.30
  -8  -3   5  117.99   20.60
  -8  -3   5   80.09   17.40
   8  -3  -5  117.89   21.30
  -9  -3  -5  407.56   38.00
  -9  -3  -5  486.55   57.09
   9   3  -5  328.77   32.80
  -9   3   5  350.56   37.60
   9   3  -5  352.46   37.50
   9  -3  -5  307.47   37.50
  -9  -3   5  398.56   41.00
  -9  -3   5  419.96   37.40
  -9  -3   5  311.57   35.40
  -9   3  -5  380.96   41.90
   9  -3  -5  410.16   40.60
  -9   3  -5  376.76   39.60
 -10  -3  -5   33.90   22.30
  10   3  -5    4.40    9.70
  10  -3   5   20.70   16.00
 -10  -3  -5   36.70   16.20
  10   3  -5   15.80   13.10
 -10   3   5   11.70   14.00
 -10  -3   5   19.70   13.30
  10  -3  -5   25.40   15.70
 -10   3  -5   20.00   17.30
  10  -3  -5   20.30   16.60
 -10  -3   5   26.30   15.10
  11   3  -5   45.20   18.20
 -11  -3  -5   21.50   16.60
  11  -3   5   17.70   16.90
  11   3  -5   40.80   13.80
 -11   3  -5   18.60   21.20
 -11  -3   5   24.20   16.80
  11  -3  -5   26.50   17.80
 -11  -3   5   56.39   19.80
  11  -3  -5   35.80   27.50
   0  -4   5  246.38   18.60
   0   4  -5  224.28   18.00
   0   4  -5  218.28   18.30
   0  -4  -5  224.78   17.70
   0   4  -5  256.67   18.60
   0  -4   5  194.38   18.40
   0   4   5  240.28   20.80
   0   4   5  260.57   17.80
   1  -4   5 2745.53  204.28
   1   4  -5 3156.98  203.98
   1  -4   5 3061.09  202.68
  -1  -4  -5 3238.78  203.38
  -1   4   5 3234.58  205.58
  -1  -4  -5 3369.56  206.08
  -1   4   5 3060.59  203.48
   1  -4  -5 3097.29  207.18
  -1  -4   5 3110.59  207.48
  -1   4  -5 3277.27  205.88
  -1   4  -5 3102.69  207.98
  -1   4  -5 3108.39  207.28
   1   4   5 3264.77  209.18
  -1  -4   5 3127.69  207.18
   1  -4  -5 3270.67  209.48
  -2   4   5  713.43   54.89
  -2  -4  -5  866.11   54.79
   2   4  -5  819.12   55.49
  -2   4   5  767.32   56.79
  -2  -4  -5  843.02   57.69
   2  -4  -5  716.93   55.29
  -2   4  -5  846.12   56.39
  -2  -4   5  842.62   55.89
  -2  -4   5  768.72   53.99
   2  -4  -5  839.42   57.39
   2  -4  -5  753.72   54.79
  -2   4  -5  702.83   54.09
  -2   4  -5  807.72   52.19
  -3   4   5  548.85   42.60
  -3   4   5  593.74   43.90
  -3   4   5  574.14   44.60
   3  -4   5  566.54   44.70
   3   4  -5  668.13   43.50
  -3   4  -5  550.14   43.60
   3  -4  -5  623.54   44.80
   3  -4  -5  547.95   42.40
   3  -4  -5  510.45   41.90
  -3  -4   5  577.94   41.20
  -3  -4   5  629.84   43.80
  -3   4  -5  557.64   39.20
  -4   4   5  502.65   39.90
  -4   4   5  522.85   40.50
   4   4  -5  553.04   37.10
  -4  -4  -5  519.05   39.60
  -4   4   5  487.95   41.30
   4   4  -5  544.65   40.40
   4  -4   5  507.95   41.60
  -4  -4  -5  585.04   41.10
  -4  -4   5  569.54   43.30
  -4   4  -5  559.54   43.90
   4  -4  -5  531.05   42.20
  -4  -4   5  577.94   38.50
   4  -4  -5  471.05   41.10
   4  -4  -5  549.65   43.90
  -4  -4   5  565.84   41.10
  -5   4   5  163.98   20.00
   5   4  -5  175.78   16.40
  -5   4   5  192.88   22.00
  -5  -4  -5  176.48   18.80
   5   4  -5  190.98   19.90
  -5  -4  -5  217.98   20.50
  -5   4   5  169.28   19.80
   5  -4   5  159.98   22.60
   5  -4  -5  193.08   22.20
  -5   4  -5  183.48   22.20
   5  -4  -5  136.89   19.60
  -5  -4   5  183.48   17.00
  -5  -4   5  210.58   19.40
   5  -4  -5  172.58   22.60
   6   4  -5  257.67   25.20
   6   4  -5  260.77   21.80
  -6   4   5  218.18   24.60
  -6  -4  -5  231.88   24.80
   6  -4   5  230.38   27.00
  -6   4   5  232.38   24.90
  -6   4   5  256.67   27.00
  -6  -4  -5  240.38   25.70
   6  -4  -5  259.87   27.60
   6  -4  -5  243.28   28.10
  -6  -4   5  262.67   25.10
  -6  -4   5  274.37   28.50
  -6  -4   5  260.77   23.70
  -6   4  -5  266.17   36.60
  -6   4  -5  245.78   28.40
  -7   4   5  590.64   48.20
   7   4  -5  619.94   48.40
  -7  -4  -5  591.84   49.30
  -7   4   5  579.74   48.10
   7   4  -5  614.84   44.50
  -7   4   5  539.95   49.20
  -7  -4  -5  581.94   47.80
  -7  -4   5  629.24   46.80
  -7   4  -5  571.54   50.19
   7  -4  -5  564.54   50.69
  -7  -4   5  598.04   48.10
   7  -4  -5  632.74   51.19
   8   4  -5   16.90   11.10
  -8   4   5    1.60   11.20
   8  -4   5   12.40   11.80
  -8   4   5   12.00   11.10
  -8  -4  -5   23.30   11.10
  -8  -4  -5   16.70   13.60
   8   4  -5   19.90    9.10
  -8   4   5    8.60   11.20
  -8  -4   5    6.50    9.90
   8  -4  -5   11.90   13.50
  -8  -4   5   11.50   10.30
  -8   4  -5   28.70   13.60
   8  -4  -5   24.20   13.50
   9   4  -5   -4.80   10.20
   9  -4   5  -10.60   11.20
  -9  -4  -5   11.80   15.40
   9   4  -5    3.80    8.40
  -9   4   5   -3.00   10.90
  -9  -4  -5   -6.50    8.60
  -9   4   5    6.40   12.60
  -9  -4   5    2.70   10.60
  -9  -4   5   -1.10   12.00
  -9  -4   5    3.60   10.00
   9  -4  -5  -21.80   10.00
  -9   4  -5   -0.70   12.90
   9  -4  -5   -2.00   13.30
  -9   4  -5  -13.70   11.40
  -9   4  -5   -1.50   11.40
 -10   4   5   41.50   18.00
 -10  -4  -5   51.59   16.70
 -10  -4  -5   44.40   21.80
  10   4  -5   65.79   24.70
  10   4  -5   68.99   19.20
  10  -4   5   46.60   17.70
 -10  -4   5   30.00   14.50
  10  -4  -5   38.30   18.50
  10  -4  -5   50.19   18.90
 -10  -4   5   62.49   17.90
 -10   4  -5   52.59   18.90
   0  -5   5  463.35   35.70
   0  -5   5  512.95   36.20
   0  -5  -5  538.15   35.90
   0   5   5  561.94   35.60
   0   5   5  543.95   39.20
   0  -5   5  509.25   36.70
   0  -5  -5  495.35   38.70
  -1  -5  -5   62.99   10.60
  -1   5   5   54.09    7.50
   1  -5   5   63.79   10.00
  -1   5   5   45.60    9.80
  -1  -5  -5   59.39    7.20
   1  -5  -5   51.09   10.10
  -1   5  -5   52.79    8.30
  -1   5  -5   63.99   10.20
   1  -5  -5   49.80   10.60
  -1  -5   5   78.19    9.00
  -1  -5   5   71.29   10.00
   1  -5  -5   48.10    8.00
  -2   5   5   51.99   10.90
  -2  -5  -5   94.99   14.20
  -2  -5  -5   75.19    8.60
  -2   5   5   60.29    8.80
   2  -5   5   60.79   11.40
  -2  -5   5   58.79    8.60
  -2   5  -5   59.09    9.50
   2  -5  -5   53.09    9.40
  -2   5  -5   90.79   13.50
   2  -5  -5   52.09   10.70
   2  -5  -5   41.60   11.10
  -2  -5   5   72.09   11.60
   3   5  -5  366.36   27.40
   3  -5   5  278.57   28.70
  -3   5   5  363.16   28.90
  -3   5   5  345.27   27.00
  -3   5   5  357.46   29.50
   3  -5  -5  384.36   31.90
  -3  -5   5  380.56   30.30
   3  -5  -5  384.46   29.30
  -3  -5   5  358.16   27.30
   3  -5  -5  286.47   28.10
  -3   5  -5  349.57   30.60
  -4   5   5  681.53   51.09
  -4  -5  -5  646.64   48.40
  -4   5   5  658.83   49.40
   4  -5   5  654.13   51.19
  -4   5   5  662.63   49.00
   4   5  -5  717.33   49.30
  -4   5  -5  620.84   48.60
  -4  -5   5  702.83   47.70
   4  -5  -5  624.74   50.59
  -4   5  -5  637.04   50.39
  -4  -5   5  737.83   50.89
   4  -5  -5  594.54   48.00
   4  -5  -5  653.33   49.00
  -5   5   5  158.18   18.70
  -5  -5  -5  161.88   18.90
   5   5  -5  172.98   19.60
  -5   5   5  116.39   18.30
  -5  -5  -5  178.48   21.60
   5  -5   5  127.89   19.90
  -5   5   5  184.08   21.60
   5  -5  -5  190.08   21.40
   5  -5  -5  126.39   18.00
  -5   5  -5  130.59   19.10
  -5  -5   5  201.68   25.10
  -5   5  -5  135.29   20.50
  -5  -5   5  158.18   15.00
   5  -5  -5  167.78   21.80
  -5  -5   5  178.98   17.90
   6  -5   5   34.20   11.90
  -6  -5  -5   47.30   11.10
  -6  -5  -5   26.60   11.10
   6   5  -5   40.70   11.10
  -6   5   5   25.10   10.20
  -6   5   5   36.40   10.90
  -6   5   5   34.70   12.00
  -6   5  -5   25.50   11.80
  -6  -5   5   58.29   11.80
   6  -5  -5   30.00   11.40
  -6  -5   5   41.10   14.10
  -6   5  -5   35.70   13.10
   6  -5  -5   31.00   13.40
  -6  -5   5   30.50    9.10
   7  -5   5   37.80   13.70
   7   5  -5   74.79   11.40
   7   5  -5   67.49   14.50
  -7   5   5   54.09   14.00
  -7   5   5   29.40   11.50
  -7  -5  -5   75.89   17.00
  -7   5   5   47.00   14.20
  -7  -5  -5   59.99   13.60
  -7  -5   5   69.39   19.70
   7  -5  -5   93.29   19.00
  -7  -5   5   66.69   12.40
  -7   5  -5   30.50   13.70
  -7  -5   5   79.69   14.80
  -8  -5  -5  137.09   22.00
  -8   5   5  120.89   22.50
  -8  -5  -5  129.29   20.40
   8  -5   5   94.79   21.90
  -8   5   5  119.39   21.40
  -8   5   5  122.79   21.80
   8   5  -5  156.58   22.10
  -8  -5   5  114.19   18.20
  -8   5  -5  131.29   20.00
  -8   5  -5   99.49   20.60
   8  -5  -5  138.99   23.60
  -8  -5   5  138.69   20.60
   8  -5  -5  137.79   24.60
  -9  -5  -5  177.08   26.40
  -9   5   5  150.08   28.00
   9  -5   5  190.38   28.80
   9   5  -5  237.88   30.30
  -9   5   5  194.98   28.10
  -9  -5  -5  215.58   34.20
  -9   5  -5  182.48   29.60
   9  -5  -5  219.58   30.80
   9  -5  -5  201.18   32.70
  -9   5  -5  169.28   24.90
  -9  -5   5  189.48   24.60
  -9  -5   5  196.98   25.80
 -10  -5  -5  121.19   23.10
  10  -5   5  220.38   41.70
  10   5  -5  129.09   23.80
 -10   5   5  160.28   39.40
 -10  -5  -5  132.99   30.40
 -10  -5   5  216.08   27.60
  10  -5  -5  186.78   31.60
 -10  -5   5  136.99   24.30
 -10   5  -5  167.78   30.40
 -10   5  -5  155.88   25.80
  10  -5  -5  175.28   29.90
   0  -6  -5 1134.99   79.69
   0   6  -5 1192.98   77.39
   0  -6   5 1169.98   77.29
   0   6   5 1244.48   76.29
   0  -6   5 1173.58   77.69
   0  -6   5 1031.90   77.09
   0   6   5 1187.98   79.89
   0  -6  -5 1097.69   76.49
  -1  -6  -5   92.39   13.70
  -1   6   5   54.99    7.60
  -1   6   5   67.59   12.30
  -1  -6  -5   70.59    7.50
   1  -6   5   74.99   11.00
   1  -6  -5   56.49   10.60
   1  -6  -5   58.49   10.80
  -1  -6   5   59.69    8.50
  -1  -6   5   56.39    9.10
  -1   6  -5   70.89   10.60
   1  -6  -5   44.90    7.60
   2  -6   5  651.03   48.00
  -2  -6  -5  647.34   48.20
  -2  -6  -5  647.64   44.20
  -2   6   5  632.54   47.30
  -2   6   5  664.43   45.30
   2  -6  -5  617.44   47.50
   2  -6  -5  581.54   49.20
  -2  -6   5  674.93   47.70
  -2   6  -5  703.73   48.80
  -2  -6   5  733.53   46.00
  -2   6  -5  665.03   46.10
   2  -6  -5  594.44   46.30
  -3   6   5   40.70    9.20
  -3   6   5   32.90    9.60
   3  -6   5   57.79   11.10
  -3   6   5   40.00    8.10
  -3  -6  -5   55.49   10.90
  -3  -6   5   62.99    8.80
   3  -6  -5   51.89   11.00
  -3  -6   5   64.29   12.10
   3  -6  -5   51.99    9.80
  -3   6  -5   75.39   12.90
   3  -6  -5   36.20   11.10
   4  -6   5  476.65   41.30
   4   6  -5  584.34   39.30
  -4   6   5  469.15   39.30
  -4  -6  -5  521.65   38.30
  -4   6   5  498.45   42.60
  -4  -6   5  554.94   43.30
   4  -6  -5  526.65   41.20
   4  -6  -5  489.85   40.70
   4  -6  -5  518.95   43.60
  -4   6  -5  541.85   41.60
  -4  -6   5  556.64   39.70
  -4   6  -5  536.95   43.40
  -5   6   5   35.80   10.10
   5   6  -5   52.79   11.00
  -5   6   5   33.80   10.70
  -5   6   5   40.60   11.00
  -5  -6  -5   49.90   10.30
  -5  -6  -5   32.00    9.70
   5  -6   5   33.60   13.80
   5  -6  -5   38.40   10.60
   5  -6  -5   62.39   14.70
   5  -6  -5   36.20   11.00
  -5   6  -5   48.40   12.90
  -5   6  -5   48.50    9.00
  -5  -6   5   39.60   13.70
  -5  -6   5   42.70    7.40
  -5  -6   5   44.90    9.80
  -5   6  -5   40.80   11.50
  -6  -6  -5   -0.40    6.60
  -6   6   5    2.90    8.50
   6   6  -5   -0.40    7.60
  -6   6   5    9.00   10.30
  -6  -6  -5   22.90   10.30
   6  -6   5    7.90   10.60
  -6   6   5    7.10    8.60
  -6   6  -5   14.60    8.50
  -6  -6   5    4.10    6.00
   6  -6  -5   -5.00    9.20
  -6  -6   5   15.70   13.60
  -6  -6   5    7.70    7.30
  -6   6  -5    9.40    9.60
  -6   6  -5   21.10   10.60
   6  -6  -5    3.20   10.10
  -7  -6  -5  157.98   20.40
  -7   6   5  107.89   18.70
  -7   6   5   97.79   18.10
  -7   6   5  109.29   21.30
   7   6  -5  152.18   20.40
   7  -6   5  127.09   20.80
  -7  -6  -5  126.79   19.70
  -7   6  -5  125.29   21.70
   7  -6  -5  120.69   22.60
  -7  -6   5  140.59   22.30
   7  -6  -5  115.89   31.80
  -7   6  -5  143.89   18.10
  -7  -6   5  149.49   17.90
  -7  -6   5  127.69   18.50
   8  -6   5   14.80   13.50
   8   6  -5   43.90   13.50
  -8  -6  -5    7.40    9.10
  -8   6   5   35.80   16.10
  -8   6   5    7.50   11.20
  -8   6   5   25.10   13.00
  -8  -6  -5   24.60   13.30
  -8  -6   5   39.50   16.10
   8  -6  -5   26.30   14.70
  -8   6  -5   25.40   14.50
   8  -6  -5   40.20   14.90
  -8  -6   5   26.70   11.10
  -8   6  -5   31.90   13.40
  -8  -6   5   37.00   10.70
   9  -6   5   -5.30   12.70
  -9  -6  -5    1.00    9.40
  -9   6   5  -10.30   11.90
  -9  -6  -5   -8.70   17.70
  -9   6  -5   -8.50   10.40
  -9   6  -5    0.60   12.80
   9  -6  -5    0.90   13.00
  -9  -6   5   -6.80    8.00
   9  -6  -5    9.70   14.20
 -10  -6  -5   16.90   12.80
  10   6  -5   60.69   18.00
  10  -6   5   19.60   14.90
 -10   6   5   34.40   27.70
 -10  -6  -5   59.39   25.30
  10  -6  -5   48.70   19.00
 -10  -6   5   41.30   15.00
 -10  -6   5   31.60   14.90
 -10   6  -5   50.49   16.80
  10  -6  -5    2.80   17.00
   0  -7  -5    1.90    3.30
   0  -7   5    2.60    4.30
   0  -7  -5    5.50    6.90
   0   7  -5    3.90    4.50
   0   7   5    0.50    5.80
   0   7  -5    8.60    5.30
   0  -7   5    9.90    5.40
   0   7   5   -2.60    2.90
   0  -7  -5    6.30    6.00
   1   7  -5 1221.68   75.89
  -1  -7  -5 1088.19   74.39
   1  -7   5 1102.19   77.39
  -1  -7  -5 1063.89   78.49
  -1   7   5 1091.69   77.99
  -1   7   5 1190.28   74.99
   1  -7  -5 1028.00   80.09
   1  -7  -5 1107.39   79.09
   1  -7  -5 1048.00   76.49
  -1  -7   5 1288.77   77.09
  -1  -7   5 1164.18   77.59
  -1   7  -5 1200.18   78.39
  -2  -7  -5  550.94   38.80
  -2  -7  -5  551.44   43.40
  -2   7   5  623.04   40.20
   2  -7   5  530.05   43.00
  -2   7   5  552.24   42.40
   2   7  -5  603.44   40.60
   2  -7  -5  501.25   41.60
  -2   7  -5  586.84   44.00
   2  -7  -5  592.44   46.20
  -2  -7   5  667.43   41.50
   2  -7  -5  536.35   43.20
  -2  -7   5  630.24   43.90
  -3   7   5  430.96   32.80
  -3  -7  -5  427.06   35.90
  -3   7   5  434.36   34.50
  -3   7   5  410.86   35.60
  -3  -7  -5  465.25   31.50
  -3  -7  -5  445.06   32.30
   3  -7   5  444.96   36.40
  -3  -7   5  483.55   33.00
   3  -7  -5  405.26   34.40
   3  -7  -5  408.56   34.00
   3  -7  -5  431.56   37.60
  -3  -7   5  493.05   36.80
  -3   7  -5  435.96   36.30
  -4   7   5  185.68   17.00
   4  -7   5  189.18   21.30
  -4   7   5  129.19   17.60
  -4   7   5  134.99   19.10
  -4   7  -5  225.18   23.70
  -4  -7   5  204.88   18.60
  -4  -7   5  204.88   23.60
   4  -7  -5  181.38   20.60
  -4   7  -5  228.28   21.60
  -5   7   5  317.77   31.50
  -5   7   5  279.27   28.90
  -5  -7  -5  335.87   28.10
   5  -7   5  362.16   33.70
   5   7  -5  375.86   29.00
  -5   7   5  319.07   28.70
  -5  -7  -5  342.47   29.60
  -5   7  -5  353.06   33.10
  -5   7  -5  334.37   30.50
   5  -7  -5  296.47   33.00
  -5  -7   5  350.86   27.90
   5  -7  -5  328.47   30.50
  -5  -7   5  365.46   33.90
  -5   7  -5  327.57   24.80
   5  -7  -5  306.77   29.30
   6  -7   5   21.60   13.50
   6   7  -5   15.30    9.00
  -6   7   5   20.50   10.20
  -6  -7  -5   12.70    9.30
  -6  -7  -5   17.10    8.60
  -6   7   5   21.50   10.50
  -6   7   5   13.00   10.90
  -6   7  -5   23.50   13.70
  -6  -7   5   21.70   13.50
  -6  -7   5    6.40    7.10
   6  -7  -5   23.20   12.00
  -6   7  -5   18.30    7.90
  -6   7  -5   17.80    9.90
  -6  -7   5   17.50    6.30
   7  -7   5  268.97   32.10
   7   7  -5  320.97   29.00
  -7   7   5  262.67   28.40
  -7   7   5  272.57   28.60
  -7  -7  -5  291.37   30.00
  -7   7   5  260.27   31.10
  -7  -7  -5  303.67   27.70
   7  -7  -5  335.47   36.20
   7  -7  -5  306.87   32.30
  -7  -7   5  297.37   30.10
  -7   7  -5  295.97   26.60
  -7  -7   5  323.07   26.00
  -7  -7   5  327.07   36.30
  -7   7  -5  246.18   31.80
  -8  -7  -5   83.39   18.10
  -8   7   5   46.70   14.80
  -8   7   5   55.29   17.00
   8  -7   5   56.49   17.40
  -8   7   5   68.69   17.00
   8   7  -5   70.49   16.10
  -8  -7  -5   81.99   16.00
   8  -7  -5   44.00   17.30
  -8   7  -5   65.49   13.70
  -8  -7   5   64.29   12.40
  -8  -7   5   52.59   13.20
   8  -7  -5   70.59   17.90
  -8   7  -5   50.99   18.00
  -8   7  -5  107.99   32.00
  -8  -7   5   98.09   22.20
  -9  -7  -5  140.49   22.10
   9  -7   5  101.19   24.20
   9   7  -5  175.58   24.60
  -9  -7   5  174.68   21.10
   9  -7  -5  136.39   25.30
  -9   7  -5  138.59   27.20
   9  -7  -5   85.69   21.70
  -9   7  -5  139.39   20.40
  -9  -7   5  121.29   21.20
  10   7  -5   54.89   27.10
  10  -7   5   26.70   16.70
 -10  -7  -5   31.10   13.80
 -10  -7   5   60.39   15.50
  10  -7  -5   59.69   23.40
 -10  -7   5   38.70   14.90
 -10   7  -5   46.20   16.60
  10  -7  -5   42.50   18.50
   0  -8  -5   15.10    3.70
   0   8  -5   20.70    5.50
   0   8  -5   16.50    5.80
   0  -8  -5    6.70    6.30
   0  -8  -5    6.00    6.60
   0  -8   5   16.60    6.10
  -1   8   5  224.08   15.70
  -1  -8  -5  175.28   14.80
  -1   8   5  214.88   20.40
  -1  -8  -5  186.98   20.20
   1   8  -5  242.78   17.10
   1  -8   5  194.98   22.40
  -1   8  -5  186.88   16.90
   1  -8  -5  192.28   16.60
   1  -8  -5  216.98   20.30
  -1  -8   5  224.08   19.00
   1  -8  -5  192.18   21.50
  -1  -8   5  246.58   17.40
  -1   8  -5  193.98   19.20
   2   8  -5  336.47   25.20
  -2   8   5  305.67   27.70
   2  -8   5  352.56   29.00
  -2   8   5  335.17   24.60
  -2  -8  -5  320.47   28.50
  -2  -8  -5  333.17   23.30
   2  -8  -5  332.27   31.00
   2  -8  -5  319.67   27.80
   2  -8  -5  309.47   25.80
  -2  -8   5  337.97   25.30
  -2   8  -5  341.67   28.60
  -2  -8   5  372.46   28.90
  -3  -8  -5  113.29   10.70
   3  -8   5  105.89   16.40
  -3   8   5   96.19   15.50
  -3   8   5  105.19   12.70
  -3   8   5  102.39   16.50
  -3  -8  -5  122.59   17.50
   3   8  -5  141.29   13.50
  -3  -8  -5  131.09   12.20
   3  -8  -5   99.69   13.80
  -3   8  -5  143.49   19.20
  -3  -8   5  119.09   12.30
   3  -8  -5  119.89   15.30
  -3   8  -5  114.69   13.90
   3  -8  -5  110.09   18.90
   4   8  -5  279.27   23.70
  -4   8   5  229.58   26.00
  -4   8   5  266.47   23.30
  -4  -8  -5  288.07   22.90
  -4   8   5  253.67   25.10
   4  -8   5  289.67   28.60
   4  -8  -5  234.38   23.60
   4  -8  -5  197.28   26.90
  -4  -8   5  260.77   21.40
  -4   8  -5  279.87   27.30
  -4   8  -5  294.37   25.20
   4  -8  -5  247.18   23.90
  -5   8   5  625.94   52.09
  -5   8   5  762.42   52.69
  -5  -8  -5  773.42   51.59
  -5   8   5  645.14   55.09
  -5  -8  -5  736.53   61.39
   5  -8   5  653.03   55.69
  -5   8  -5  704.53   59.39
  -5  -8   5  915.41   62.09
  -5  -8   5  829.92   55.09
   5  -8  -5  748.03   57.49
   5  -8  -5  745.23   61.49
  -5   8  -5  646.84   56.59
   5  -8  -5  728.33   56.49
  -6   8   5   49.60   13.70
  -6  -8  -5  102.49   16.40
   6  -8   5   79.69   17.40
  -6   8   5   96.09   15.70
  -6  -8  -5  106.19   15.20
  -6   8  -5  105.49   19.20
  -6   8  -5  104.79   11.80
  -6  -8   5   84.69   13.70
  -6  -8   5   76.89   19.40
  -6   8  -5  101.59   17.50
   6  -8  -5   73.09   15.80
   6  -8  -5   92.69   19.00
  -7   8   5   43.10   12.80
  -7  -8  -5   49.00   13.70
   7  -8   5   49.70   17.60
  -7   8   5   56.59   17.30
  -7  -8  -5   66.19   13.20
   7   8  -5   58.79   13.30
  -7  -8   5   54.29   12.10
  -7  -8   5   71.49   18.90
  -7   8  -5   55.39   10.70
  -7   8  -5   54.39   14.90
   7  -8  -5   73.39   17.80
  -7  -8   5   75.39   10.40
   7  -8  -5   40.50   16.60
   8  -8   5    9.60   13.50
   8   8  -5    4.90    9.40
  -8   8   5    1.70   10.60
  -8   8   5    1.60   12.20
  -8   8   5   16.20   11.00
  -8  -8  -5    8.90    8.60
  -8  -8  -5   13.80   13.70
  -8  -8   5   -2.90   13.90
  -8  -8   5   19.30   13.80
  -8  -8   5   17.50    7.90
  -8   8  -5   15.10    9.70
   8  -8  -5   22.30   14.70
  -8   8  -5    5.60   13.20
   8  -8  -5    9.10   13.20
  -8   8  -5   10.90   12.90
   9   8  -5   54.79   15.60
   9  -8   5   19.30   15.70
  -9  -8  -5   21.80   24.60
  -9  -8  -5   19.00   11.10
   9  -8  -5   62.09   19.60
   9  -8  -5   48.20   18.20
  -9  -8   5   50.39   12.00
  -9   8  -5   25.10   13.50
  -9  -8   5   36.40   12.90
  10   8  -5   57.39   17.00
  10  -8   5   61.79   22.60
 -10  -8  -5   42.90   16.20
 -10  -8   5   59.79   17.10
  10  -8  -5   39.30   21.50
  10  -8  -5   55.09   18.80
 -10  -8   5   60.49   20.40
 -10   8  -5   46.30   15.60
   0  -9   5  426.86   29.90
   0   9  -5  453.45   33.80
   0  -9  -5  372.76   34.00
   0   9  -5  401.96   30.40
   0  -9   5  426.76   31.30
   0  -9  -5  432.56   33.80
   0  -9  -5  391.76   28.50
  -1  -9  -5  533.75   42.70
   1  -9   5  560.84   41.90
   1   9  -5  615.74   39.10
  -1   9   5  561.24   37.60
  -1   9   5  556.44   42.20
  -1  -9  -5  510.35   36.90
  -1   9  -5  521.25   40.50
  -1  -9   5  627.94   40.60
  -1   9  -5  526.25   38.50
   1  -9  -5  488.05   37.90
   1  -9  -5  542.65   44.00
  -1  -9   5  587.54   38.80
   1  -9  -5  539.55   41.80
  -2  -9  -5  468.05   32.10
  -2  -9  -5  433.66   37.00
   2  -9   5  474.35   37.70
  -2   9   5  476.45   32.90
  -2   9   5  446.36   36.30
  -2  -9  -5  446.26   31.30
   2   9  -5  493.15   33.70
  -2   9  -5  463.85   38.60
   2  -9  -5  493.55   38.30
  -2  -9   5  552.84   35.50
  -2   9  -5  457.25   35.30
  -2  -9   5  489.35   38.60
   2  -9  -5  505.35   41.90
   2  -9  -5  473.45   35.90
  -3   9   5  169.58   16.90
  -3  -9  -5  213.28   16.50
  -3   9   5  169.68   20.10
   3  -9   5  225.68   23.20
  -3  -9  -5  192.58   15.00
   3  -9  -5  151.68   18.50
  -3  -9   5  199.08   16.40
   3  -9  -5  181.18   24.90
  -3   9  -5  208.38   22.00
  -3   9  -5  168.58   18.40
   3  -9  -5  184.48   19.80
   4   9  -5  202.48   18.10
   4  -9   5  185.98   32.60
  -4  -9  -5  189.48   17.00
  -4  -9  -5  234.08   26.90
  -4   9   5  173.88   17.60
  -4   9   5  132.19   21.20
  -4   9   5  147.69   19.40
   4  -9  -5  140.79   19.50
  -4  -9   5  198.48   17.00
  -4   9  -5  183.38   24.10
   4  -9  -5  177.38   19.20
   4  -9  -5  170.08   24.40
  -4   9  -5  192.48   21.60
   5  -9   5  741.43   60.69
   5   9  -5  825.72   55.99
  -5   9   5  767.72   60.19
  -5  -9  -5  740.33   54.59
  -5   9   5  724.43   56.59
   5  -9  -5  766.02   59.99
  -5  -9   5  869.51   56.89
  -5   9  -5  803.32   59.99
  -5   9  -5  770.62   62.19
   5  -9  -5  708.73   64.99
   5  -9  -5  781.52   58.99
   6   9  -5   12.30   10.30
  -6  -9  -5   29.90   10.80
  -6   9   5    9.10    9.50
   6  -9   5   17.80   12.50
  -6  -9  -5   17.60    8.30
  -6   9  -5   20.30   10.90
   6  -9  -5   11.00   11.70
  -6  -9   5   14.50   14.70
  -6   9  -5   -0.50   10.00
  -6  -9   5   13.70    7.00
   6  -9  -5    3.40    9.50
   7  -9   5  170.58   28.20
  -7   9   5  195.98   24.90
  -7  -9  -5  241.78   26.30
  -7  -9  -5  200.68   22.20
  -7   9   5  228.58   26.70
   7  -9  -5  247.48   28.90
  -7   9  -5  220.18   19.70
  -7   9  -5  197.58   31.70
   7  -9  -5  197.08   31.20
  -7   9  -5  222.98   28.30
  -7  -9   5  228.38   22.80
  -8  -9  -5   51.79   13.10
  -8   9   5   53.09   15.10
   8  -9   5   33.60   15.60
   8   9  -5   70.29   15.20
  -8  -9  -5   32.10   15.60
  -8   9  -5   39.70   10.20
   8  -9  -5   60.59   18.90
   8  -9  -5   61.29   17.30
  -8  -9   5   57.89   13.10
  -9  -9  -5   70.49   20.70
   9  -9   5   14.30   19.80
   9   9  -5   57.49   14.70
  -9  -9  -5   42.50   13.80
  -9  -9   5   60.89   11.80
  -9   9  -5   72.89   14.30
   9  -9  -5   86.59   20.60
   9  -9  -5   50.19   25.70
  -9  -9   5   50.59   16.00
   0 -10  -5  578.74   47.20
   0 -10  -5  579.64   46.00
   0  10  -5  617.94   42.10
   0 -10   5  634.34   44.30
   0  10  -5  602.84   43.20
  -1 -10  -5  161.38   20.30
  -1  10   5  141.09   18.60
   1  10  -5  154.48   13.60
   1 -10   5  173.78   18.30
  -1  10   5  141.19   11.70
  -1 -10  -5  178.58   21.40
  -1  10  -5  133.99   13.10
  -1  10  -5  137.69   16.00
   1 -10  -5  123.59   12.40
  -1 -10   5  159.28   13.50
   1 -10  -5  114.99   18.60
   1 -10  -5  153.08   17.40
  -1 -10   5  142.09   15.80
  -2 -10  -5   46.80   12.00
   2  10  -5   74.49    9.30
  -2  10   5   47.30   11.40
   2 -10   5   51.49   12.60
  -2  10   5   50.69    7.40
   2 -10  -5   31.30   11.80
  -2  10  -5   40.40   11.20
  -2  10  -5   40.50    7.90
  -2 -10   5   70.79    8.80
   2 -10  -5   40.00    8.20
   2 -10  -5   50.59   11.30
  -3 -10  -5  308.37   22.70
  -3 -10  -5  292.27   29.00
   3 -10   5  293.37   30.20
   3  10  -5  334.87   25.10
  -3  10   5  315.07   24.40
  -3  10   5  301.07   27.80
  -3 -10  -5  319.47   23.10
  -3 -10   5  356.76   24.20
   3 -10  -5  289.67   27.10
  -3  10  -5  287.47   29.20
   3 -10  -5  302.37   32.00
  -3  10  -5  268.37   24.40
  -3  10  -5  314.17   26.80
   3 -10  -5  292.47   25.70
  -4 -10  -5  222.78   25.60
  -4 -10  -5  185.98   15.40
   4 -10   5  167.88   23.50
  -4 -10  -5  166.58   16.40
  -4  10   5  214.08   19.00
   4  10  -5  200.48   18.40
  -4  10   5  181.98   22.00
  -4  10   5  165.88   22.00
   4 -10  -5  164.28   24.70
   4 -10  -5  175.38   20.30
   4 -10  -5  208.38   26.80
  -4  10  -5  170.68   23.60
  -4 -10   5  188.98   16.70
   5  10  -5  288.37   24.00
  -5  10   5  176.68   25.90
   5 -10   5  180.88   27.10
  -5 -10  -5  246.28   26.50
  -5 -10  -5  229.88   20.60
   5 -10  -5  210.18   22.50
  -5 -10   5  220.18   19.60
   5 -10  -5  192.38   28.70
  -5  10  -5  247.98   27.70
   5 -10  -5  206.48   23.30
  -6 -10  -5   18.70    8.50
   6 -10   5   16.80   13.20
  -6  10   5   25.60   11.10
   6  10  -5   16.50    8.80
  -6 -10  -5   21.30   11.20
  -6  10  -5   19.60   11.50
  -6  10  -5    1.00    9.30
  -6 -10   5   23.40    7.80
   6 -10  -5   15.20   10.00
  -6 -10   5   43.00   19.80
   6 -10  -5   18.50   13.50
  -7 -10  -5  206.68   25.20
  -7  10   5  177.78   23.50
  -7 -10  -5  177.68   21.80
   7 -10   5  132.89   25.90
   7  10  -5  197.58   23.10
  -7  10   5  112.89   20.30
  -7 -10   5  144.69   18.80
   7 -10  -5  145.79   28.50
  -7  10  -5  173.98   24.80
   7 -10  -5  130.39   21.90
  -7 -10   5  175.98   29.30
  -7  10  -5  153.18   29.20
  -8  10   5   58.99   15.70
  -8 -10  -5   66.19   14.30
   8 -10   5   60.19   21.30
  -8 -10  -5  124.19   21.90
   8 -10  -5  109.09   21.00
  -8 -10   5  112.29   17.80
   8 -10  -5  124.49   27.60
   9 -10   5   -7.70   13.70
  -9 -10  -5    1.80    9.20
  -9 -10  -5    3.70   16.10
   9  10  -5   -1.70    7.50
   9 -10  -5   -3.40   14.60
  -9 -10   5    2.40    8.70
  -9  10  -5    5.30    8.80
   0 -11  -5  178.88   25.90
   0 -11   5  276.17   30.90
   0  11  -5  215.68   17.10
   0 -11  -5  182.98   21.40
  -1 -11  -5   81.09   14.30
   1 -11   5   71.99   13.40
  -1 -11  -5   73.79   14.00
   1  11  -5   98.29   10.20
   1 -11  -5   68.79   15.10
  -1 -11   5  119.09   14.70
   1 -11  -5  103.59   15.70
  -1  11  -5   78.49   10.20
  -1 -11   5  105.99   11.70
  -1  11  -5   99.89   14.50
   2 -11   5   27.10   10.50
   2  11  -5   21.60    6.20
  -2  11   5   10.90    9.30
  -2  11   5   13.10    4.70
  -2 -11  -5   22.50    8.70
  -2 -11  -5   18.20    9.00
  -2 -11   5   12.50    5.20
   2 -11  -5    9.60   10.10
   2 -11  -5   16.60    8.90
  -2  11  -5   16.10    7.30
  -2  11  -5    8.00    8.00
  -2  11  -5    7.20    5.80
   2 -11  -5   12.80    5.90
  -3  11   5  513.75   42.60
   3 -11   5  536.65   46.00
   3  11  -5  575.74   40.20
  -3 -11  -5  567.94   45.20
  -3  11   5  567.64   39.70
  -3  11  -5  443.66   38.50
   3 -11  -5  520.15   40.10
  -3 -11   5  600.54   38.50
  -3  11  -5  540.05   43.90
   3 -11  -5  585.54   48.50
  -3  11  -5  552.44   41.30
   3 -11  -5  521.05   41.80
  -4 -11  -5  214.98   16.20
   4  11  -5  209.68   19.30
  -4  11   5  179.38   22.80
  -4 -11  -5  238.08   17.70
   4 -11   5  178.18   26.20
  -4  11   5  186.98   19.40
  -4 -11   5  194.48   16.70
   4 -11  -5  191.28   21.20
   4 -11  -5  154.28   19.50
  -4  11  -5  184.88   25.70
   4 -11  -5  185.98   26.20
  -5  11   5   15.50   17.90
   5 -11   5   27.00   13.60
  -5 -11  -5   41.80    7.50
   5  11  -5   33.10    9.10
  -5 -11  -5   47.00   14.00
  -5 -11  -5   28.00    7.70
   5 -11  -5   13.10    9.40
  -5  11  -5   19.10   12.40
   5 -11  -5   28.60   15.20
  -5 -11   5   26.40    6.70
   5 -11  -5   21.90   11.00
  -6  11   5   34.30   12.10
   6 -11   5   27.00   14.70
  -6 -11  -5   28.60   11.70
  -6 -11  -5   25.90    9.80
   6  11  -5   45.40   10.70
  -6  11   5   17.60   12.70
   6 -11  -5   33.60   15.90
  -6 -11   5   28.60    8.50
  -6 -11   5   81.09   22.80
   6 -11  -5   18.20   10.90
  -6  11  -5   33.40   12.10
  -7 -11  -5  120.19   20.40
   7  11  -5  165.48   20.60
   7 -11   5   70.89   20.40
  -7  11   5  127.09   19.10
  -7 -11  -5  135.19   17.70
   7 -11  -5  110.09   24.40
  -7  11  -5  110.79   32.80
   7 -11  -5  111.49   20.70
  -7 -11   5  183.48   31.00
  -7 -11   5  159.38   19.20
  -8  11   5   46.60   15.00
   8 -11   5   33.90   18.60
  -8 -11  -5   73.79   14.10
  -8 -11  -5   48.80   18.10
   8  11  -5   62.09   20.60
   8 -11  -5   43.30   27.50
  -8 -11   5   42.70   11.50
   0 -12  -5  897.81   70.59
   0 -12   5  959.40   67.09
   0 -12  -5  926.41   68.79
   0  12  -5  983.20   63.99
   1  12  -5   15.80    5.20
  -1 -12  -5   25.90   11.00
   1 -12   5   26.20    9.70
  -1  12  -5   24.40    6.10
  -1 -12   5   14.70    6.20
  -1  12  -5   13.80    8.10
   1 -12  -5    7.00    9.20
   1 -12  -5    7.30    8.50
  -1  12  -5   17.70    6.70
  -1 -12   5    7.40    8.00
   2  12  -5  190.08   15.90
  -2 -12  -5  173.18   22.80
  -2 -12  -5  195.28   24.50
   2 -12   5  177.18   23.00
  -2  12  -5  188.08   18.10
  -2 -12   5  172.28   15.20
   2 -12  -5  173.88   20.20
   2 -12  -5  182.68   26.30
  -2  12  -5  209.68   24.20
  -2  12  -5  157.68   15.80
   3 -12   5   14.20   11.00
  -3  12   5   15.10    9.60
   3  12  -5   19.90    6.40
  -3 -12  -5   22.00    9.90
  -3  12   5    7.70    4.90
   3 -12  -5   17.50   12.10
  -3 -12   5   22.40    5.90
  -3  12  -5    9.10    6.60
  -3  12  -5   11.40    7.20
  -3  12  -5   11.40    9.10
   3 -12  -5   23.20    9.30
   4  12  -5  159.18   15.20
  -4 -12  -5  144.79   11.60
  -4 -12  -5  179.08   24.00
  -4 -12  -5  132.09   11.20
  -4  12   5  147.69   20.20
   4 -12   5  122.59   21.30
   4 -12  -5  153.18   18.80
   4 -12  -5  119.99   23.60
  -4  12  -5  109.49   14.80
  -4  12  -5  115.29   18.80
   4 -12  -5  119.89   16.40
   5  12  -5   24.20    8.40
  -5 -12  -5    5.70    9.30
  -5  12   5   23.80    8.30
  -5 -12  -5   12.50    5.40
  -5 -12  -5   13.80    4.80
  -5  12   5   12.50   10.70
   5 -12   5   18.70   13.30
  -5  12   5   19.00   11.10
   5 -12  -5   10.80   12.70
  -5  12  -5    5.30   11.10
   5 -12  -5   10.90    9.50
  -5 -12   5   31.50   16.60
   5 -12  -5   28.10   11.20
  -5 -12   5   28.20    7.00
  -6 -12  -5  181.28   23.50
   6 -12   5  146.19   25.40
  -6  12   5  134.99   20.50
   6  12  -5  157.08   19.20
  -6 -12  -5  154.18   17.20
  -6 -12  -5  120.49   22.10
   6 -12  -5  119.99   24.30
  -6 -12   5   98.99   13.60
  -6  12  -5   89.19   19.10
  -7  12   5    5.40   10.40
   7 -12   5   10.80   15.90
  -7 -12  -5    7.30   11.30
   7  12  -5   -0.20    7.10
  -7 -12  -5   13.50    8.10
  -7 -12  -5   -4.40   11.60
   7 -12  -5   14.60   15.40
  -7 -12   5    1.70    6.40
  -8 -12  -5   -2.90    7.20
  -8 -12  -5   -9.10   13.00
  -8  12   5    8.70   11.10
   8  12  -5   -2.80    7.40
   8 -12   5  -13.00   13.50
  -8 -12   5   -5.40    7.20
   8 -12  -5   -0.30   14.60
   0 -13  -5  532.25   45.30
   0 -13   5  550.54   41.30
   0  13  -5  519.55   36.90
  -1 -13  -5  218.08   25.30
   1 -13   5  192.48   22.60
  -1 -13  -5  137.79   20.80
   1  13  -5  174.18   14.30
   1 -13  -5  187.88   21.00
   1 -13  -5  171.88   25.30
  -1 -13   5  168.78   19.00
  -1 -13   5  162.28   16.50
  -1  13  -5  165.88   14.80
  -1  13  -5  184.68   16.50
  -1 -13   5  167.48   16.60
  -1  13  -5  172.58   18.80
   2 -13   5  226.48   25.60
   2  13  -5  241.68   17.50
  -2 -13  -5  206.58   23.90
  -2 -13  -5  185.28   22.80
   2 -13  -5  250.87   24.30
  -2  13  -5  202.18   18.40
   2 -13  -5  201.18   27.60
  -2 -13   5  236.18   24.90
  -2  13  -5  213.98   23.70
  -3  13   5  122.49   13.50
  -3  13   5  161.28   23.70
  -3 -13  -5  186.58   22.60
   3 -13   5  166.58   24.30
  -3 -13  -5  194.58   25.50
   3  13  -5  178.68   14.40
   3 -13  -5  120.59   24.10
  -3  13  -5  135.59   15.40
  -3  13  -5  185.48   24.10
  -3 -13   5  166.28   14.30
   3 -13  -5  187.98   21.40
  -4  13   5  210.58   33.00
   4 -13   5  198.88   27.80
  -4  13   5  176.98   18.30
   4  13  -5  210.18   18.20
  -4 -13  -5  226.48   25.30
  -4 -13   5  183.38   16.00
  -4 -13   5  270.37   30.70
   4 -13  -5  154.78   25.90
  -4  13  -5  205.78   21.10
  -4  13  -5  150.18   17.40
   4 -13  -5  205.98   22.00
  -4  13  -5  150.88   22.70
  -5 -13  -5   43.30   13.50
   5  13  -5   43.60    9.50
  -5 -13  -5   37.70    5.50
   5 -13   5   24.10   15.30
  -5  13   5   34.00   12.10
  -5  13   5   26.40    9.10
  -5  13  -5   28.30    9.30
   5 -13  -5   19.80   14.50
   5 -13  -5   34.20   18.10
  -5 -13   5   62.39   20.20
  -5 -13   5   42.20    7.90
  -6  13   5   63.49   14.90
  -6 -13  -5   61.29    8.80
   6 -13   5   34.70   16.20
  -6 -13  -5   82.09   16.40
  -6 -13  -5   73.59   10.10
   6  13  -5   61.69   12.20
  -6 -13  -5   62.49   17.20
  -6  13  -5   43.10   17.70
   6 -13  -5   40.50   18.40
  -6 -13   5   94.79   26.70
  -6 -13   5   73.79   11.30
  -7 -13  -5   22.50   19.00
  -7 -13  -5    8.80   12.00
   7 -13   5   16.30   17.40
  -7 -13  -5   15.70    7.50
  -7 -13  -5    9.30    6.30
   7  13  -5   27.10    9.50
  -7  13   5    7.20   10.90
  -7 -13   5   28.70   12.20
   7 -13  -5   -5.30   13.20
   0 -14   5  134.19   17.30
   0  14  -5  129.29   11.50
   0 -14  -5  118.19   17.90
   0 -14  -5  130.89   23.90
   1 -14   5  251.77   24.80
  -1 -14  -5  203.48   23.30
  -1 -14  -5  195.08   26.00
  -1  14  -5  190.08   16.00
  -1 -14   5  196.18   20.60
  -1 -14   5  190.28   20.00
  -1 -14   5  216.38   18.60
  -1  14  -5  187.78   16.80
   1 -14  -5  183.98   27.50
  -2 -14  -5   32.50   10.80
   2 -14   5   51.59   14.10
   2 -14  -5   38.50   15.20
  -2 -14   5   81.49   15.90
  -2  14  -5   37.50    7.60
   2 -14  -5   44.90   12.60
  -2  14  -5   45.20   11.70
  -3 -14  -5   26.70    9.40
  -3 -14  -5   17.30    9.90
   3 -14   5   14.50   11.50
   3 -14  -5   13.80    8.90
  -3  14  -5   27.50    7.30
  -3 -14   5   22.50   13.70
   3 -14  -5   16.60   14.10
  -3  14  -5   10.90    9.80
  -3  14  -5   28.60    8.70
   4 -14   5   27.20   14.20
  -4 -14  -5   47.10   13.80
  -4 -14  -5   30.80   10.10
  -4  14   5   32.20   11.60
  -4  14   5   35.40    7.80
  -4  14  -5   28.90   12.40
  -4  14  -5   37.50   13.10
  -4 -14   5   91.99   20.70
   4 -14  -5   64.29   13.70
  -4  14  -5   55.59   10.00
   4 -14  -5   60.69   20.80
  -4 -14   5   62.09    8.40
  -5 -14  -5   23.40   11.30
   5 -14   5   -8.60   12.10
  -5  14   5   32.70   13.10
   5 -14  -5   40.90   20.80
  -5 -14   5   21.90   18.70
   5 -14  -5   34.90   15.80
  -5  14  -5   14.40    8.30
  -5  14  -5   11.00   10.80
  -5 -14   5   15.40    5.70
  -6 -14  -5   37.50   13.60
   6 -14   5   22.20   16.00
  -6 -14  -5   28.70    6.60
  -6 -14  -5   48.20   16.50
  -6 -14  -5   44.00    6.40
  -6  14   5   39.30   13.20
   6 -14  -5   24.40   22.80
  -6 -14   5   52.89   23.30
  -6 -14   5   30.00    7.60
  -6  14  -5   22.50    9.90
  -7 -14  -5   -0.30    9.20
   7 -14   5   -5.30   17.50
  -7 -14  -5    4.60   12.40
  -7 -14  -5   -3.30    4.70
   7 -14  -5   -0.80   15.80
  -7 -14   5   -2.80    5.60
   0 -15  -5   32.90   13.40
   0 -15   5   27.80   10.00
   0 -15  -5   57.19   13.00
  -1 -15  -5   60.79   15.10
   1 -15   5   49.30   12.90
  -1 -15  -5   36.20   11.70
  -1 -15   5   67.29   10.50
  -1 -15   5   61.49   12.30
   1 -15  -5   71.79   14.90
   1 -15  -5   72.09   18.10
  -1  15  -5   59.09    7.20
  -2 -15  -5   54.79   13.60
   2 -15   5   93.49   17.20
  -2 -15   5   95.89   17.10
  -2  15  -5   50.19    8.60
   2 -15  -5   67.59   16.00
  -2  15  -5   71.79   14.70
  -2  15  -5   48.20    8.80
  -2 -15   5   64.89   12.40
   2 -15  -5   59.49   17.50
   3 -15   5   -4.50   11.60
  -3 -15  -5    9.70    9.40
  -3 -15  -5    0.70   11.30
  -3 -15   5   -4.50   11.80
   3 -15  -5    9.60   11.70
  -3  15  -5   -0.50    8.30
  -3  15  -5   -0.10    5.20
  -3  15  -5   -0.40    6.60
   4 -15   5   39.50   15.40
  -4  15   5   25.00    6.70
  -4 -15  -5   43.60   14.20
  -4  15  -5   27.40    8.30
   4 -15  -5   45.40   18.70
  -4 -15   5   46.70   18.40
   5 -15   5   29.90   16.90
  -5 -15  -5   40.10   13.90
  -5 -15  -5   27.50    9.90
   5 -15  -5   35.60   18.90
  -5  15  -5   26.80    9.10
  -5  15  -5   23.90   13.30
   5 -15  -5    5.30   12.60
  -5 -15   5   27.20   34.10
   6 -15   5   97.59   25.30
  -6 -15  -5  122.49   20.90
  -6  15   5   97.19   18.70
  -6  15  -5   74.79   14.30
   6 -15  -5   62.29   22.10
   0 -16   5    7.90    8.90
   0 -16  -5    8.30    9.60
   0 -16  -5    3.60    7.80
   1 -16   5  198.48   32.70
  -1 -16  -5  234.38   29.80
  -1 -16  -5  199.78   23.70
  -1 -16   5  191.98   20.60
  -1 -16   5  182.88   17.70
  -1 -16   5  202.68   21.30
   1 -16  -5  178.08   28.70
   1 -16  -5  169.28   23.00
  -2 -16  -5   35.70   12.30
  -2 -16  -5   33.60   11.70
   2 -16   5   53.49   14.60
   2 -16  -5   52.39   16.30
  -2 -16   5   44.70   10.00
   2 -16  -5   50.99   13.40
  -2 -16   5   48.60   13.80
  -2  16  -5   39.20    6.40
  -2  16  -5   37.50    6.90
  -3 -16  -5   25.30   10.10
   3 -16   5   35.40   14.80
  -3 -16  -5   18.30   10.70
  -3  16  -5   27.60   12.00
   3 -16  -5   27.10   11.20
   3 -16  -5   32.30   15.20
  -3 -16   5   27.80   10.10
  -3 -16   5   36.40   15.70
  -4 -16  -5   20.60    9.40
  -4 -16  -5    6.90   10.00
   4 -16   5   12.40   14.30
  -4 -16   5    4.20   16.70
   4 -16  -5    3.40   12.80
  -4  16  -5   -4.70    6.10
   4 -16  -5   15.50   16.30
  -4  16  -5   -1.90    9.40
   5 -16   5   -6.80   13.60
  -5 -16  -5   22.70   13.00
  -5 -16  -5    4.70    7.80
   5 -16  -5    8.80   12.10
  -5  16  -5    7.80    7.90
  -5 -16   5    0.60   18.50
   5 -16  -5   -3.30   14.40
   0 -17  -5   -7.20    9.50
   0 -17   5   -2.90    8.50
   0 -17  -5    5.00    9.40
   1 -17   5  125.69   20.30
  -1 -17  -5  154.58   23.50
  -1 -17  -5  146.39   21.60
   1 -17  -5  157.18   21.50
   1 -17  -5  161.28   27.00
   2 -17   5   -5.90   19.10
  -2 -17  -5   -1.20    7.30
  -2 -17  -5    4.10    8.10
   2 -17  -5    6.60   13.10
  -2 -17   5    9.40    7.30
  -2 -17   5    6.00   13.40
   2 -17  -5   22.00   10.80
  -3 -17  -5   32.60   11.80
   3 -17   5   45.60   17.60
  -3 -17  -5   46.60   14.10
  -3 -17   5   50.29   17.30
  -3  17  -5   24.90    6.30
   3 -17  -5   20.30   11.00
  -3 -17   5   29.10   10.20
   3 -17  -5   38.80   17.80
   0   0   6  272.07   21.80
   0   0   6  291.77   21.20
   0   0  -6  291.77   22.30
   0   0  -6  234.58   20.50
   1   0   6  314.37   23.10
   1   0   6  292.37   22.40
  -1   0   6  283.97   23.10
  -1   0   6  256.57   21.70
  -1   0  -6  286.97   21.90
  -1   0  -6  302.57   22.80
   1   0  -6  268.87   22.20
   1   0  -6  276.07   23.10
  -2   0  -6 2522.45  161.98
   2   0  -6 2502.05  161.78
  -2   0   6 2469.35  162.78
   2   0  -6 2495.55  162.28
  -2   0   6 2324.97  161.68
  -2   0  -6 2283.87  161.48
   2   0  -6 2574.94  162.98
   3   0  -6   39.10    9.90
  -3   0   6   60.09   12.20
  -3   0  -6   33.10    9.80
  -3   0  -6   44.00   10.20
  -3   0   6   20.80    8.00
   3   0  -6   51.89   10.20
  -3   0   6   38.30    8.80
   3   0  -6   42.60    9.30
  -4   0   6   -1.90    5.80
   4   0  -6    2.00    6.80
   4   0  -6    3.20    7.00
  -4   0  -6    9.90    8.20
  -4   0   6    4.30    7.30
  -4   0   6    5.40    6.40
   4   0  -6    1.80    7.90
  -5   0   6   30.90   10.80
  -5   0   6   30.70    9.30
   5   0  -6   24.60    9.40
  -5   0   6   22.00    8.30
  -5   0  -6   52.99   12.20
  -5   0  -6   43.80   10.70
   5   0  -6   26.20   10.10
  -6   0   6  292.27   28.00
   6   0  -6  301.47   28.30
   6   0  -6  329.47   30.10
  -6   0   6  262.57   28.30
  -6   0  -6  297.87   29.70
  -6   0   6  282.07   27.00
  -6   0  -6  278.07   28.40
   7   0  -6  510.65   42.80
  -7   0  -6  432.86   42.80
   7   0  -6  537.75   44.30
  -7   0  -6  469.25   44.30
  -7   0   6  517.75   44.40
  -7   0   6  536.85   42.80
  -7   0   6  530.05   43.30
  -8   0   6  -13.10    7.80
  -8   0  -6    9.10   11.50
  -8   0   6   -6.80    8.50
   8   0  -6   -4.00    9.70
  -8   0   6   -8.10    6.70
  -8   0  -6    1.20   11.10
   8   0  -6   -1.00   10.50
  -9   0  -6    6.40   11.80
  -9   0   6   12.30   15.00
   9   0  -6    7.60   11.70
  -9   0   6   10.30   12.30
  -9   0  -6   21.90   16.00
  -9   0   6   10.80   12.70
   9   0  -6   28.50   14.60
  10   0  -6   59.39   17.90
 -10   0  -6   49.70   18.40
 -10   0   6   28.40   15.80
 -10   0   6   73.39   19.30
  10   0  -6  122.89   26.00
  11   0  -6    3.60   11.50
  11   0  -6   20.70   17.20
 -11   0   6   11.30   19.20
 -11   0  -6   25.50   18.70
   0   1   6 1694.83  111.59
   0   1   6 1650.93  110.49
   0   1  -6 1724.83  111.09
   0  -1   6 1646.04  110.89
   0   1  -6 1673.63  110.79
   0  -1  -6 1706.23  111.69
   0  -1  -6 1605.54  110.49
   1   1  -6  677.03   43.60
  -1   1   6  622.14   43.80
   1   1  -6  606.54   42.60
  -1  -1  -6  526.65   41.90
   1  -1   6  622.74   42.70
  -1   1   6  627.74   42.40
  -1  -1  -6  608.94   43.30
   1  -1   6  575.34   42.70
   1   1   6  552.24   41.80
   1  -1  -6  569.84   41.80
   1  -1  -6  656.73   43.50
  -1  -1   6  579.14   41.80
   1   1   6  615.34   43.20
  -1   1  -6  580.44   42.00
  -1  -1   6  633.64   42.80
  -1   1  -6  611.64   41.90
  -2  -1  -6   -1.20    6.50
   2   1  -6   15.00    6.00
  -2   1   6    9.50    7.20
   2   1  -6   18.80    8.30
  -2   1   6   15.20    6.50
   2   1  -6   19.40    7.10
  -2  -1   6    8.90    5.90
   2  -1  -6   15.00    6.50
   2  -1  -6    9.00    6.60
  -2   1  -6   10.90    6.00
   2  -1  -6   11.60    6.80
  -2   1  -6   -7.90    5.30
  -2   1  -6   -7.10    6.30
  -2  -1   6   15.00    8.10
   3   1  -6  716.93   51.59
  -3   1   6  748.73   53.19
  -3   1   6  726.93   52.19
  -3   1   6  718.13   52.19
  -3  -1  -6  724.63   52.99
   3   1  -6  672.43   52.19
   3   1  -6  805.22   53.99
  -3  -1  -6  742.13   52.79
  -3   1  -6  728.33   54.49
  -3   1  -6  740.63   52.69
   3  -1  -6  769.22   54.09
   3  -1  -6  734.63   53.89
   3  -1  -6  806.92   54.79
  -3  -1   6  706.13   52.99
  -4  -1  -6  399.36   32.80
   4   1  -6  407.76   32.70
  -4   1   6  412.76   32.80
  -4   1   6  400.96   32.00
  -4   1   6  345.47   31.00
  -4  -1   6  407.96   33.20
  -4  -1   6  419.06   31.00
  -4  -1   6  389.36   31.70
  -4   1  -6  422.76   33.70
   4  -1  -6  387.86   32.60
   4  -1  -6  424.46   33.10
   4  -1  -6  328.87   32.00
  -5  -1  -6  202.78   21.10
   5  -1   6  196.38   22.20
  -5  -1  -6  219.78   22.60
  -5   1   6  180.28   21.60
  -5   1   6  224.78   21.60
  -5   1   6  190.18   20.60
   5   1  -6  204.68   23.40
   5   1  -6  226.08   21.10
  -5  -1   6  190.08   21.90
  -5  -1   6  211.38   21.00
  -5  -1   6  227.58   20.50
  -5   1  -6  225.58   23.30
   5  -1  -6  218.08   23.10
  -5   1  -6  185.48   22.60
   5  -1  -6  201.18   22.10
  -6   1   6  337.67   31.50
   6   1  -6  389.76   32.00
  -6  -1  -6  343.57   32.20
  -6   1   6  367.06   32.40
  -6   1   6  340.87   32.70
  -6  -1  -6  381.56   34.20
   6  -1   6  343.17   33.20
   6   1  -6  372.06   33.40
  -6  -1   6  430.06   34.90
  -6  -1   6  365.66   31.70
  -6  -1   6  344.67   31.80
  -6   1  -6  328.07   32.60
   6  -1  -6  401.76   34.90
   6  -1  -6  361.56   33.50
  -6   1  -6  361.26   34.50
  -7   1   6   93.39   18.20
  -7   1   6   96.19   17.70
  -7  -1  -6   72.59   15.50
  -7   1   6   85.39   18.60
  -7  -1  -6   39.80   14.10
   7   1  -6   81.29   16.60
   7  -1   6   58.89   15.20
   7   1  -6   92.79   16.00
   7  -1  -6   72.79   15.50
  -7   1  -6   33.90   13.30
  -7   1  -6   62.99   15.90
  -7  -1   6   66.89   14.70
  -7  -1   6   78.29   18.40
   7  -1  -6   87.89   17.00
  -7  -1   6   63.69   14.40
   8   1  -6  238.68   26.60
   8   1  -6  232.58   30.20
  -8  -1  -6  215.88   28.90
  -8   1   6  241.18   27.60
  -8   1   6  216.08   27.90
  -8  -1  -6  275.87   31.50
  -8   1  -6  224.88   30.20
  -8   1  -6  234.48   31.00
  -8  -1   6  230.08   26.40
  -8  -1   6  217.58   28.00
   8  -1  -6  244.28   30.00
   8  -1  -6  272.77   32.30
   9   1  -6   59.49   15.00
  -9  -1  -6   57.59   20.40
  -9   1   6   89.19   19.10
  -9   1   6   74.19   20.30
  -9  -1  -6   56.59   19.60
  -9   1   6   64.19   16.90
   9  -1  -6   97.99   21.10
  -9   1  -6   92.39   19.40
  -9   1  -6   93.59   21.30
   9  -1  -6   62.99   16.90
  -9  -1   6   49.00   16.10
  -9  -1   6   46.30   15.10
  -9  -1   6   43.50   14.90
 -10   1   6   13.10   13.70
  10   1  -6    6.20   12.90
 -10   1   6   16.40   14.10
  10   1  -6    2.10   11.00
 -10  -1  -6   16.00   14.20
  10  -1  -6   -5.60   12.90
 -10   1  -6    3.50   13.80
  10  -1  -6   11.50   12.40
 -10  -1   6   14.50   14.30
 -10  -1   6   15.50   13.50
 -11   1   6    7.10   16.90
 -11  -1  -6   18.00   17.30
  11   1  -6    5.10   12.00
  11   1  -6   18.90   15.70
 -11  -1   6   13.90   22.40
  11  -1  -6    5.40   16.20
 -11  -1   6   15.10   16.10
 -11   1  -6  -14.70   26.80
  11  -1  -6   26.70   17.10
   0   2  -6  292.87   22.90
   0  -2  -6  282.07   22.60
   0   2   6  301.07   24.50
   0   2   6  290.27   22.50
   0  -2   6  291.57   23.20
   0   2  -6  338.07   23.50
   0  -2  -6  327.07   24.90
   0  -2   6  293.07   24.60
   1  -2   6  277.07   21.40
  -1   2   6  275.67   23.40
  -1   2   6  247.08   21.10
   1   2  -6  273.47   21.70
   1   2  -6  300.07   22.70
  -1  -2  -6  288.47   21.50
  -1  -2  -6  288.27   25.20
   1  -2   6  274.37   22.40
   1   2   6  277.17   21.30
  -1  -2   6  264.97   22.10
  -1   2  -6  284.87   21.60
   1   2   6  305.07   23.60
  -1   2  -6  270.87   21.10
  -1  -2   6  258.57   22.60
  -1   2  -6  258.77   21.90
   1  -2  -6  250.87   21.30
  -2  -2  -6   37.80    8.90
   2   2  -6   21.40    9.00
  -2   2   6   25.90    7.70
   2   2  -6   31.40    8.10
  -2   2   6   18.40    7.00
  -2  -2  -6   37.00    7.80
   2   2  -6   28.30    6.30
   2  -2  -6   21.40    7.30
  -2  -2   6   28.10    9.00
  -2  -2   6   41.90    7.90
   2  -2  -6   20.80    8.00
   2  -2  -6   24.10    8.30
  -2   2  -6   39.10    8.20
  -2   2  -6   26.90    8.30
  -2   2  -6   34.10    7.30
   3  -2   6 1524.35  104.59
  -3  -2  -6 1509.45  104.09
  -3   2   6 1550.14  104.39
  -3   2   6 1444.76  103.19
   3   2  -6 1529.55  103.59
  -3   2   6 1528.95  103.99
   3   2  -6 1602.54  102.09
  -3   2  -6 1496.65  103.99
  -3   2  -6 1450.45  106.19
   3  -2  -6 1569.74  105.99
   3  -2  -6 1570.24  106.19
  -3  -2   6 1679.43  106.59
   3  -2  -6 1581.44  106.39
  -3  -2   6 1566.34  105.19
   4   2  -6   27.40    7.60
  -4   2   6   19.00    8.20
  -4   2   6   23.20    8.20
  -4  -2  -6   25.10    8.70
  -4   2   6   28.50    8.00
   4   2  -6   24.90    8.40
   4  -2   6   28.10    9.30
  -4   2  -6   33.30    9.90
   4  -2  -6   25.30    8.40
   4  -2  -6   26.90    9.20
   4  -2  -6   35.70   10.00
  -4  -2   6   22.40    8.70
  -4  -2   6   20.80    8.00
  -4  -2   6   25.80    7.40
  -5   2   6   40.40   10.30
   5   2  -6   79.99   12.00
   5  -2   6   57.59   12.90
   5   2  -6   79.59   12.80
  -5  -2  -6   48.50   11.00
  -5  -2  -6   90.39   14.00
  -5   2   6   41.00   10.30
  -5   2   6   54.09   11.40
  -5   2  -6   57.19   13.50
   5  -2  -6   62.69   12.80
   5  -2  -6   62.19   12.60
  -5  -2   6   52.79   10.10
   5  -2  -6   78.79   13.40
  -5  -2   6   74.09   16.70
  -5   2  -6   57.89   13.10
  -5  -2   6   66.49   12.00
   6  -2   6  686.33   56.19
  -6  -2  -6  712.03   55.89
   6   2  -6  759.32   56.29
   6   2  -6  727.53   53.79
  -6   2   6  719.93   55.39
  -6   2   6  743.73   61.89
  -6  -2  -6  761.52   56.99
  -6  -2   6  796.12   57.89
  -6  -2   6  754.12   55.69
  -6   2  -6  707.13   57.49
  -6  -2   6  739.63   54.19
  -6   2  -6  643.44   55.79
   6  -2  -6  715.23   56.89
   6  -2  -6  764.62   57.29
  -7   2   6   95.59   17.90
   7   2  -6  112.39   19.50
  -7  -2  -6  126.29   21.60
  -7   2   6  100.99   20.60
  -7   2   6  115.49   18.80
   7   2  -6  143.09   18.50
   7  -2   6  109.39   18.80
  -7  -2  -6  104.09   18.30
  -7   2  -6  129.19   20.80
   7  -2  -6  104.19   19.40
  -7  -2   6  116.59   18.90
  -7   2  -6  103.39   18.90
   7  -2  -6  112.09   19.70
  -7  -2   6  110.89   17.30
  -7  -2   6  111.69   21.40
   8   2  -6   33.00   22.70
  -8  -2  -6   52.99   14.90
   8   2  -6   39.90   14.20
  -8  -2  -6   34.00   14.30
  -8   2   6   29.70   13.10
  -8   2   6   22.40   12.80
  -8   2   6   40.40   13.90
   8  -2   6   22.10   14.00
  -8  -2   6   43.10   14.10
   8  -2  -6   53.69   16.40
  -8  -2   6   60.49   14.70
   8  -2  -6   42.80   15.60
  -8   2  -6   44.20   15.10
  -8   2  -6   56.19   19.20
  -9   2   6   36.40   14.50
   9  -2   6   57.69   17.50
  -9  -2  -6   65.59   17.60
  -9  -2  -6   94.19   20.90
  -9   2   6   43.70   15.60
   9   2  -6   49.50   13.10
   9   2  -6   63.69   16.80
  -9   2   6   67.49   17.80
  -9  -2   6   60.19   16.30
  -9   2  -6   38.70   17.10
  -9  -2   6   53.19   15.80
   9  -2  -6   79.89   29.00
   9  -2  -6   66.79   18.50
  -9   2  -6   61.79   17.70
  -9  -2   6   76.19   22.70
 -10  -2  -6   42.90   17.20
  10   2  -6   69.39   17.00
  10   2  -6   30.80   16.60
 -10   2   6   40.30   15.80
 -10   2   6   60.19   25.00
 -10  -2   6   46.60   17.10
 -10   2  -6   24.10   16.10
  10  -2  -6    6.00   14.30
 -10  -2   6   25.00   15.10
  10  -2  -6   38.30   15.80
  11   2  -6   10.60   19.60
 -11  -2  -6    7.80   14.30
  11   2  -6   15.20   13.10
 -11   2  -6   29.10   18.10
 -11  -2   6    5.20   16.10
  11  -2  -6   30.90   18.40
  11  -2  -6   28.60   18.80
 -11  -2   6    9.40   15.80
   0   3   6   32.00    8.90
   0  -3  -6   27.80    6.10
   0  -3   6   21.80    6.10
   0  -3  -6   19.60    7.10
   0   3  -6   34.30    6.70
   0   3   6   28.00    6.00
   0   3  -6   29.50    6.50
   0   3  -6   22.10    5.90
   0  -3   6   17.10    5.90
   1  -3   6  831.12   61.79
  -1   3   6  918.11   62.89
   1  -3   6  841.12   60.49
   1   3  -6  948.21   62.09
   1   3  -6  942.31   61.39
  -1  -3  -6  905.51   60.79
  -1  -3  -6 1001.10   63.39
  -1   3   6  830.82   60.69
  -1  -3   6  964.20   62.79
   1   3   6  904.41   61.89
  -1  -3   6  888.91   62.19
   1  -3  -6  958.90   64.09
  -1   3  -6  896.51   62.29
  -1   3  -6  965.90   61.49
   1   3   6  893.31   63.99
  -1   3  -6  863.51   62.69
   1  -3  -6  870.91   62.09
   2   3  -6  229.08   22.00
   2   3  -6  234.18   20.20
   2  -3   6  182.08   21.00
  -2   3   6  249.28   19.80
   2   3  -6  228.48   17.60
  -2  -3  -6  227.88   19.30
  -2  -3  -6  264.97   22.60
   2  -3  -6  226.38   21.80
  -2   3  -6  232.58   22.20
  -2  -3   6  230.68   19.90
  -2   3  -6  234.58   20.50
   2  -3  -6  243.48   22.90
  -2  -3   6  261.17   22.00
   2  -3  -6  228.38   20.70
  -2   3  -6  227.88   18.70
   3   3  -6  430.36   30.60
  -3  -3  -6  478.85   34.90
  -3   3   6  412.46   32.80
  -3   3   6  404.36   33.70
   3  -3   6  415.46   34.30
  -3   3   6  417.06   33.90
   3   3  -6  415.36   32.80
  -3   3  -6  437.46   31.70
   3  -3  -6  461.15   34.60
  -3  -3   6  412.36   33.30
   3  -3  -6  451.15   35.90
   3  -3  -6  366.06   33.70
  -3   3  -6  440.66   35.40
  -3  -3   6  477.85   35.10
  -4   3   6 1453.25  105.69
  -4   3   6 1631.84  107.39
  -4   3   6 1526.05  106.59
  -4  -3  -6 1609.44  106.69
   4  -3   6 1429.06  106.79
   4   3  -6 1606.24  103.79
   4   3  -6 1613.54  106.49
   4  -3  -6 1628.44  106.69
   4  -3  -6 1412.26  105.59
  -4  -3   6 1564.94  102.89
  -4   3  -6 1581.34  107.39
  -4  -3   6 1635.04  106.99
   4  -3  -6 1610.14  107.19
  -4  -3   6 1382.66  104.49
   5  -3   6  121.39   19.30
   5   3  -6  173.28   16.30
  -5  -3  -6  119.99   18.70
  -5   3   6  164.88   21.00
  -5   3   6  143.49   19.50
  -5   3   6  138.89   18.00
   5   3  -6  148.99   18.80
  -5  -3  -6  203.28   20.90
   5  -3  -6  151.18   19.50
  -5   3  -6   91.09   19.00
   5  -3  -6  143.09   19.10
  -5  -3   6  139.49   14.70
   5  -3  -6  125.09   17.70
  -5  -3   6  145.29   17.10
  -5   3  -6  169.98   19.60
  -6   3   6  320.27   29.80
  -6   3   6  287.47   28.70
   6   3  -6  307.87   25.70
  -6   3   6  331.87   28.80
  -6  -3  -6  286.47   27.90
  -6  -3  -6  281.47   29.00
   6  -3   6  234.18   28.70
   6   3  -6  309.47   28.50
  -6  -3   6  320.77   30.60
  -6   3  -6  237.68   29.40
  -6  -3   6  300.97   26.00
  -6  -3   6  315.77   28.00
  -6   3  -6  259.97   29.80
   6  -3  -6  314.87   30.40
   7   3  -6  222.38   23.10
  -7  -3  -6  253.97   28.40
   7   3  -6  236.38   27.80
  -7  -3  -6  260.47   26.90
  -7   3   6  291.27   27.90
  -7   3   6  171.78   25.70
  -7   3   6  251.67   27.70
  -7  -3   6  229.18   23.30
  -7  -3   6  195.68   24.90
   7  -3  -6  214.18   28.10
  -7   3  -6  213.48   27.70
   7  -3  -6  288.27   29.10
  -8  -3  -6  287.67   30.60
   8   3  -6  276.07   27.10
   8   3  -6  292.47   31.10
   8  -3   6  231.48   31.90
  -8   3   6  310.37   31.30
  -8  -3  -6  323.17   33.80
  -8   3   6  292.87   31.80
  -8   3   6  269.07   30.60
  -8  -3   6  393.06   49.60
  -8  -3   6  287.77   29.60
   8  -3  -6  254.77   32.40
   8  -3  -6  302.37   33.20
  -8   3  -6  249.48   33.40
  -9   3   6   12.50   14.50
  -9   3   6   21.40   14.00
  -9  -3  -6   43.00   17.60
   9   3  -6   29.70   14.00
  -9  -3  -6   52.89   16.50
   9   3  -6   26.00   10.40
   9  -3   6   43.30   15.60
  -9   3   6    7.90   12.20
  -9  -3   6   18.60   16.80
  -9   3  -6   34.80   16.80
   9  -3  -6   14.30   13.50
   9  -3  -6   20.00   15.70
  -9   3  -6   13.90   14.00
  -9  -3   6   44.50   14.70
  -9  -3   6   35.70   13.90
  10   3  -6   63.69   14.60
  10   3  -6  108.99   22.30
 -10   3   6   98.69   21.60
  10  -3   6   64.29   20.50
 -10  -3  -6   73.79   20.40
  10  -3  -6  101.39   22.50
 -10   3  -6   55.19   26.30
 -10  -3   6   78.59   19.60
  10  -3  -6   64.29   19.30
 -10  -3   6   66.69   17.80
   0  -4  -6  443.76   32.20
   0   4  -6  432.36   32.30
   0   4  -6  502.65   33.10
   0  -4   6  449.26   33.00
   0  -4   6  445.06   32.20
   0   4   6  457.55   32.10
   0   4   6  430.16   34.90
   0   4  -6  459.65   32.60
   0  -4  -6  448.96   35.00
  -1  -4  -6  543.95   36.70
  -1   4   6  505.35   36.70
  -1  -4  -6  579.54   40.20
   1  -4   6  478.15   36.00
  -1   4   6  504.65   39.20
   1   4  -6  552.84   38.40
   1   4  -6  518.75   35.50
   1   4  -6  512.55   37.10
   1  -4  -6  513.75   40.00
   1  -4  -6  527.55   40.50
  -1  -4   6  523.15   38.00
  -1   4  -6  569.44   36.80
   1   4   6  570.54   40.80
  -1   4  -6  525.25   38.90
   1  -4  -6  508.15   38.00
  -1   4  -6  523.05   38.00
  -1  -4   6  509.05   38.30
   2   4  -6  329.57   24.80
  -2   4   6  290.27   26.40
   2  -4   6  287.07   26.20
  -2  -4  -6  315.27   27.00
  -2   4   6  304.07   24.00
  -2  -4  -6  313.17   23.60
  -2   4  -6  299.07   26.40
  -2  -4   6  285.87   23.70
  -2  -4   6  352.76   26.10
   2  -4  -6  314.47   25.00
   2  -4  -6  316.47   27.40
  -2   4  -6  297.47   24.30
  -2   4  -6  282.67   22.00
   2  -4  -6  279.77   25.60
  -3   4   6   11.90    6.50
   3  -4   6   -1.70    8.10
  -3   4   6   -4.10    5.60
  -3   4   6    3.30    6.10
   3   4  -6    9.50    6.30
  -3  -4  -6    3.90    7.20
  -3  -4   6    1.00    8.10
  -3  -4   6    9.60    5.80
  -3   4  -6    8.80    8.10
   3  -4  -6   -5.10    7.50
   3  -4  -6    9.10    7.40
  -3   4  -6    2.00    4.90
   3  -4  -6    0.60    6.00
  -4   4   6   10.00    8.30
  -4  -4  -6   25.40    9.40
  -4   4   6   13.10    8.20
   4   4  -6   23.80    5.70
   4   4  -6   13.60    7.40
  -4   4   6   24.30    7.90
   4  -4   6    6.70    7.40
   4  -4  -6   20.00    8.90
  -4   4  -6   19.30    9.00
   4  -4  -6    9.90    8.80
  -4  -4   6   25.30    8.00
   4  -4  -6   17.20    7.80
  -4  -4   6   14.30    8.50
   5   4  -6   13.60    7.70
  -5   4   6   11.60    7.40
   5  -4   6   17.60    9.60
  -5  -4  -6   12.80    7.70
   5   4  -6   15.30    5.90
  -5   4   6    9.00    7.90
  -5  -4  -6   18.50    9.30
  -5   4   6    8.90   10.00
  -5   4  -6   19.40   11.10
   5  -4  -6    6.30    9.70
  -5  -4   6   15.30    7.70
  -5  -4   6   15.00   10.50
   5  -4  -6    3.50    6.90
   5  -4  -6   -1.10    7.90
  -5  -4   6    9.50    5.70
  -5   4  -6   29.20   10.50
  -6   4   6 1072.59   77.79
  -6  -4  -6 1061.59   76.09
  -6   4   6  954.50   75.59
   6   4  -6 1031.30   72.19
   6  -4   6 1053.99   77.89
  -6  -4  -6 1087.79   76.99
  -6   4   6 1050.19   75.89
   6   4  -6 1079.29   76.39
   6  -4  -6 1131.29   82.39
  -6  -4   6 1091.29   76.79
   6  -4  -6 1117.89   85.19
  -6   4  -6 1031.80   80.49
  -6   4  -6 1049.00   82.29
  -6  -4   6 1182.38   79.79
  -6  -4   6 1137.89   82.29
   7   4  -6   32.10    9.30
  -7  -4  -6   10.70    9.50
  -7  -4  -6   46.00   14.00
  -7   4   6   20.10   11.00
   7  -4   6   14.50   11.30
  -7   4   6   16.30   12.70
  -7   4   6    9.00   10.00
   7  -4  -6   34.10   13.20
  -7  -4   6    6.50    8.80
  -7  -4   6   19.50    9.90
   7  -4  -6   25.60   13.40
  -7   4  -6   24.00   12.30
  -7   4  -6   -5.50   10.50
  -7  -4   6   10.70    8.40
   8  -4   6   32.10   14.60
   8   4  -6   62.79   15.50
  -8   4   6   42.90   13.40
  -8  -4  -6   52.79   14.10
  -8   4   6   17.90   12.30
  -8   4   6   58.99   16.00
   8   4  -6   73.29   12.40
  -8  -4  -6   53.29   16.50
  -8  -4   6   41.70   12.60
   8  -4  -6   50.69   20.80
   8  -4  -6   18.80   13.20
  -8   4  -6   40.70   14.70
  -8  -4   6   60.59   14.40
   9  -4   6   45.80   16.90
  -9  -4  -6   36.00   14.80
  -9   4   6   42.40   16.70
   9   4  -6   37.40   16.00
   9   4  -6   46.00   11.40
  -9  -4  -6   18.50   16.50
  -9   4   6   54.79   17.60
  -9   4   6   55.49   16.80
   9  -4  -6   69.19   19.10
  -9   4  -6   41.00   15.90
   9  -4  -6   40.90   15.90
  -9  -4   6   38.50   14.20
  -9  -4   6   54.69   14.40
  10   4  -6   59.09   14.10
  10   4  -6   51.09   17.60
  10  -4   6   27.30   15.70
 -10   4   6   49.30   18.30
 -10  -4  -6   50.09   17.70
  10  -4  -6   65.09   19.30
  10  -4  -6   54.69   20.00
 -10  -4   6   64.19   17.00
 -10  -4   6   75.19   20.00
 -10   4  -6   47.10   19.30
   0  -5  -6   28.20    6.00
   0  -5  -6   18.10    7.80
   0  -5   6   14.00    6.20
   0   5  -6   28.10    6.80
   0   5   6   19.70    5.30
   0   5  -6   13.80    6.10
   0   5   6   18.80    8.80
   0  -5   6   18.10    5.50
  -1   5   6  701.43   54.89
  -1  -5  -6  807.92   52.29
   1  -5   6  697.63   53.59
   1   5  -6  808.62   53.09
  -1   5   6  787.02   52.49
   1  -5   6  770.32   51.39
  -1  -5  -6  800.12   55.79
  -1  -5   6  775.32   52.99
  -1   5  -6  735.13   52.49
   1  -5  -6  811.82   55.89
   1   5   6  716.93   54.89
   1  -5  -6  786.62   52.59
  -1   5  -6  736.73   53.49
  -1  -5   6  792.02   52.69
   1  -5  -6  716.43   54.59
  -1   5  -6  758.82   50.69
  -2  -5  -6  673.83   45.70
  -2  -5  -6  711.63   49.40
  -2   5   6  610.74   46.00
   2   5  -6  671.43   46.80
  -2   5   6  631.44   48.30
   2  -5   6  676.73   48.60
  -2   5  -6  685.43   49.99
  -2   5  -6  684.63   48.10
   2  -5  -6  702.43   48.70
  -2  -5   6  703.13   47.90
   2  -5  -6  610.44   49.30
   2  -5  -6  658.33   51.19
  -2  -5   6  704.63   49.30
   3   5  -6 2205.18  137.29
  -3   5   6 2043.50  136.79
  -3   5   6 2008.00  138.09
   3  -5   6 1999.50  138.69
  -3  -5  -6 2024.40  135.79
  -3  -5  -6 2005.70  138.79
  -3   5   6 2070.09  139.19
  -3  -5   6 2291.57  144.99
   3  -5  -6 2278.27  146.59
  -3   5  -6 2134.59  140.09
   3  -5  -6 2047.70  143.69
  -3   5  -6 2146.09  145.29
   3  -5  -6 1961.70  143.79
  -3  -5   6 2172.88  142.79
  -4   5   6  294.37   27.50
   4   5  -6  323.47   26.80
  -4   5   6  315.17   26.70
  -4  -5  -6  338.27   26.60
   4  -5   6  322.97   29.40
  -4   5   6  312.97   29.00
  -4   5  -6  335.27   30.50
  -4  -5   6  308.07   26.40
   4  -5  -6  315.67   28.50
  -4  -5   6  376.66   30.40
   4  -5  -6  291.77   30.10
   4  -5  -6  277.47   27.40
  -4   5  -6  357.96   24.80
  -5  -5  -6   93.99   14.00
  -5  -5  -6   86.69   17.10
  -5   5   6   72.99   13.00
  -5   5   6   69.69   13.10
  -5   5   6   86.39   15.20
   5   5  -6  101.99   15.20
   5   5  -6   93.39   10.40
   5  -5  -6   65.19   14.40
  -5   5  -6   93.99   19.30
  -5  -5   6  100.69   11.00
   5  -5  -6   88.79   15.40
  -5  -5   6  106.19   14.80
  -5  -5   6  113.49   18.40
  -5   5  -6   79.99   15.40
  -6   5   6   52.79   13.90
   6   5  -6   61.99    9.40
  -6   5   6   49.80   12.50
  -6  -5  -6   53.19   12.60
  -6  -5  -6   44.50   11.30
  -6   5   6   26.90   10.90
   6  -5   6   20.70   11.80
   6   5  -6   54.79   13.00
  -6  -5   6   57.59   12.40
  -6  -5   6   67.29   10.40
  -6   5  -6   38.10   13.80
  -6   5  -6   56.49   14.10
   6  -5  -6   40.90   13.40
   6  -5  -6   54.19   14.60
  -6  -5   6   59.99   15.90
  -7  -5  -6  149.49   20.90
  -7   5   6  167.48   21.80
  -7   5   6  160.08   23.70
   7   5  -6  179.88   22.60
  -7  -5  -6  199.68   26.50
  -7   5   6  110.19   20.20
   7  -5   6  110.69   20.70
   7   5  -6  138.89   16.10
  -7  -5   6  165.78   18.20
  -7  -5   6  184.98   22.50
  -7   5  -6  143.99   23.00
  -7  -5   6  144.69   22.40
   7  -5  -6  155.18   23.50
   7  -5  -6  138.89   25.10
  -8  -5  -6   15.20   13.50
  -8  -5  -6   10.30   10.40
   8  -5   6   10.90   10.60
  -8   5   6    1.50   10.90
   8   5  -6   37.40   12.80
  -8   5   6   18.20   11.70
  -8   5   6    8.50   11.50
   8   5  -6    8.20    7.60
  -8  -5   6   18.40   10.00
   8  -5  -6   24.70   16.20
   8  -5  -6   14.90   13.00
  -8  -5   6    6.50   14.30
  -8  -5   6    4.10    8.30
  -8   5  -6   16.20   12.70
  -9  -5  -6  120.69   21.30
  -9   5   6   98.49   20.70
   9  -5   6  136.69   27.10
  -9   5   6   95.99   20.00
  -9   5   6  109.19   23.20
  -9  -5  -6  135.09   26.70
   9   5  -6  126.99   21.90
  -9  -5   6  108.49   20.30
   9  -5  -6   77.29   20.20
   9  -5  -6  140.49   24.70
  -9   5  -6  137.59   22.30
  -9  -5   6   99.19   17.70
 -10  -5  -6   -6.70    9.70
  10   5  -6   18.70   12.90
  10  -5   6   -8.90   12.70
 -10  -5   6    5.00   12.10
 -10   5  -6  -13.00   12.20
 -10   5  -6    5.60   18.80
 -10  -5   6   -4.90   11.40
  10  -5  -6    2.90   14.70
  10  -5  -6    1.20   14.50
   0  -6   6   18.60    6.40
   0  -6  -6   30.20    9.50
   0   6   6    9.60    7.00
   0   6   6   20.40    5.10
   0  -6   6   23.80    5.80
   0   6  -6   24.20    6.50
   0  -6  -6   15.80    4.70
  -1   6   6  104.09   15.20
   1  -6   6  123.19   14.30
  -1  -6  -6  139.49   10.90
  -1  -6  -6   99.79   14.10
  -1   6   6  111.29   11.30
  -1   6  -6  116.89   11.90
   1  -6  -6   98.99   11.20
  -1   6  -6  113.99   13.70
   1  -6  -6  134.99   16.70
  -1  -6   6  110.49   11.80
   1  -6  -6   81.39   13.70
  -1  -6   6  125.49   13.20
  -2  -6  -6  206.88   19.70
  -2   6   6  182.28   15.90
  -2  -6  -6  191.98   15.10
  -2   6   6  153.28   18.80
   2  -6   6  182.38   19.30
  -2   6  -6  195.58   19.30
   2  -6  -6  155.68   16.50
  -2   6  -6  187.88   16.70
   2  -6  -6  169.28   18.60
  -2  -6   6  210.08   16.60
   2  -6  -6  170.78   20.30
  -2  -6   6  184.08   18.50
  -3  -6  -6  459.75   37.60
   3  -6   6  462.25   37.60
  -3  -6  -6  424.06   33.40
  -3   6   6  486.65   35.00
  -3   6   6  459.95   37.00
   3   6  -6  529.35   35.50
  -3  -6   6  553.74   39.90
  -3   6  -6  489.15   37.40
  -3  -6   6  561.04   37.40
  -3   6  -6  483.45   40.00
   3  -6  -6  456.05   40.80
   3  -6  -6  481.25   38.20
   3  -6  -6  485.25   38.80
  -4   6   6  407.16   34.20
   4  -6   6  364.66   34.90
  -4   6   6  451.95   33.10
  -4   6   6  409.46   35.20
  -4  -6  -6  405.36   32.20
   4   6  -6  436.86   33.00
  -4   6  -6  436.36   36.40
   4  -6  -6  403.16   33.70
   4  -6  -6  384.36   36.10
  -4  -6   6  460.25   32.50
  -4   6  -6  388.06   28.90
  -4  -6   6  492.05   36.40
   4  -6  -6  349.07   33.10
  -5   6   6   11.90    9.10
  -5  -6  -6    1.90    6.00
   5  -6   6    9.60    9.30
   5   6  -6   -9.20    6.00
  -5   6   6    0.10    7.80
  -5   6   6   -3.40    6.50
  -5  -6  -6    2.60    8.00
   5  -6  -6   -2.90    7.50
  -5   6  -6   16.00   10.50
  -5  -6   6  -12.30    9.30
  -5  -6   6   -1.70    5.50
   5  -6  -6   -2.60    8.50
  -5   6  -6   13.00    9.40
   5  -6  -6    2.00    7.60
  -6  -6  -6  272.17   26.70
  -6  -6  -6  240.48   24.20
   6   6  -6  257.97   25.20
  -6   6   6  262.37   25.70
   6  -6   6  210.48   28.10
  -6   6   6  235.28   29.40
  -6   6   6  218.38   25.20
  -6  -6   6  270.37   30.10
   6  -6  -6  279.77   28.50
  -6  -6   6  248.48   24.40
  -6   6  -6  287.57   28.20
  -6   6  -6  209.78   30.90
   6  -6  -6  237.48   26.80
   6  -6  -6  257.27   29.90
  -6  -6   6  257.37   21.10
   7  -6   6   23.90   13.20
  -7  -6  -6   39.50   11.30
  -7   6   6   31.90   12.80
   7   6  -6   53.79   13.40
  -7  -6  -6   59.19   14.60
  -7   6   6   54.69   13.50
  -7   6   6   34.00   12.90
   7  -6  -6   55.99   15.60
  -7  -6   6   70.99   13.90
  -7  -6   6   57.89   10.50
  -7   6  -6   45.00   14.50
   7  -6  -6   43.20   16.50
  -7   6  -6   37.00   11.00
  -7  -6   6   55.09   19.50
  -8  -6  -6   42.80   13.80
   8   6  -6   77.29   16.30
  -8  -6  -6   56.49   16.30
   8  -6   6   41.60   16.60
  -8   6   6   69.49   18.40
  -8   6   6   43.90   14.90
  -8   6   6   59.59   25.20
  -8  -6   6   75.99   18.50
   8  -6  -6   66.89   18.40
   8  -6  -6   63.89   17.70
  -8   6  -6   39.90   15.80
  -8  -6   6   48.40   13.60
  -8   6  -6   82.79   16.50
  -8  -6   6   65.99   12.90
  -8   6  -6   42.80   16.20
  -9   6   6   71.69   18.20
  -9   6   6   77.59   20.00
  -9  -6  -6   32.80   13.10
   9  -6   6   31.30   16.50
  -9  -6  -6   68.39   19.20
   9   6  -6   88.29   18.40
   9  -6  -6  107.59   22.10
  -9   6  -6   60.79   18.40
   9  -6  -6   64.79   22.00
  -9   6  -6   71.19   16.80
  -9  -6   6   69.49   14.80
  -9  -6   6   45.10   14.50
  10   6  -6   19.70   14.10
  10  -6   6   -5.10   11.90
 -10  -6  -6    4.10   11.50
 -10  -6   6    1.70   11.60
  10  -6  -6   22.70   17.00
 -10   6  -6  -11.20   12.50
 -10  -6   6    8.90   11.00
   0  -7   6  116.59   12.30
   0  -7  -6  123.39   11.00
   0   7  -6  101.29   12.10
   0  -7   6  122.09   11.50
   0   7   6  110.09   10.50
   0   7   6  122.29   16.70
   0  -7   6  131.79   12.60
   0  -7  -6  126.19   16.20
  -1  -7  -6  158.28   13.40
  -1   7   6  186.18   14.20
  -1  -7  -6  160.28   18.10
   1  -7   6  175.18   17.00
  -1   7   6  155.28   18.00
  -1   7  -6  182.58   16.90
   1  -7  -6  165.18   18.90
   1  -7  -6  157.98   17.90
  -1  -7   6  176.58   15.00
  -1  -7   6  150.98   15.80
   1  -7  -6  147.19   14.20
   2  -7   6   27.60    8.70
  -2   7   6   16.00    7.80
  -2   7   6   17.10    5.30
  -2  -7  -6   27.40    5.10
  -2  -7  -6   34.60   10.10
  -2  -7   6   26.30    6.10
   2  -7  -6   25.80    6.70
   2  -7  -6   20.30    8.60
  -2   7  -6   31.10    7.00
   2  -7  -6   20.20    8.70
  -2  -7   6   28.20    8.30
  -2   7  -6   22.10    8.30
  -3   7   6  186.48   20.40
  -3  -7  -6  204.48   16.30
  -3   7   6  206.98   19.60
  -3  -7  -6  187.88   20.90
   3  -7   6  181.68   21.10
  -3  -7   6  242.08   18.40
   3  -7  -6  194.48   19.40
   3  -7  -6  200.98   23.20
  -3  -7   6  219.88   21.90
  -3   7  -6  169.68   21.20
   3  -7  -6  200.68   20.50
  -3   7  -6  185.38   18.60
   4  -7   6  106.79   17.70
  -4   7   6   98.89   13.10
  -4   7   6   65.49   13.00
  -4  -7  -6  130.49   19.30
  -4   7   6   66.29   14.40
   4  -7  -6   49.50   11.90
  -4  -7   6  154.78   20.90
  -4  -7   6  105.89   12.80
   4  -7  -6   94.09   15.10
   4  -7  -6   89.69   16.30
  -4   7  -6   83.89   14.00
  -5  -7  -6   21.00    9.30
  -5   7   6   10.80    8.40
   5   7  -6   25.20    8.90
  -5  -7  -6   36.40    9.30
  -5   7   6   37.10   19.20
   5  -7   6   22.60   12.00
  -5   7   6   21.60    9.70
   5  -7  -6   18.90   12.70
   5  -7  -6    5.70    8.80
  -5   7  -6   29.60    6.40
   5  -7  -6   25.60    9.90
  -5   7  -6   18.20   10.20
  -5   7  -6   10.90    8.70
  -5  -7   6   13.60    7.20
  -5  -7   6   10.10   10.50
   6   7  -6  119.59   17.30
  -6   7   6  111.39   17.20
  -6   7   6  107.19   18.80
   6  -7   6   70.79   18.80
  -6   7   6   81.39   15.50
  -6  -7  -6   96.69   17.30
  -6  -7  -6   89.99   15.10
  -6   7  -6   89.79   20.30
  -6  -7   6   81.99   14.10
  -6   7  -6  125.89   13.60
   6  -7  -6  120.49   22.80
   6  -7  -6   74.49   15.60
  -6   7  -6   86.09   17.30
  -6  -7   6  109.49   21.00
   7   7  -6  174.98   22.10
  -7   7   6  124.69   23.20
  -7   7   6  160.48   22.60
  -7  -7  -6  147.99   20.50
  -7  -7  -6  159.98   22.30
  -7   7   6  136.89   20.50
  -7   7  -6  160.68   19.10
  -7  -7   6  204.38   29.30
  -7  -7   6  178.38   16.70
   7  -7  -6  186.98   25.70
   7  -7  -6  144.19   26.60
  -7   7  -6  148.59   23.30
  -7  -7   6  174.28   21.50
   8   7  -6  318.27   30.00
  -8   7   6  293.97   33.70
  -8  -7  -6  324.27   33.50
   8  -7   6  313.87   35.40
  -8  -7  -6  261.77   28.50
  -8   7   6  269.77   32.40
  -8   7   6  210.68   28.80
  -8  -7   6  352.36   38.80
   8  -7  -6  294.57   34.90
   8  -7  -6  254.97   34.70
  -8   7  -6  271.67   34.60
  -8   7  -6  292.07   41.40
  -8  -7   6  273.07   28.50
  -8   7  -6  254.27   27.00
  -8  -7   6  319.27   25.90
   9  -7   6   61.29   19.30
  -9   7   6   71.89   19.00
  -9  -7  -6   47.70   14.40
  -9  -7  -6   75.59   20.30
   9   7  -6   74.59   17.90
  -9   7  -6   76.29   16.30
  -9  -7   6   70.29   16.30
   9  -7  -6   64.09   19.30
   9  -7  -6  114.89   25.50
  -9  -7   6   88.39   15.00
  10   7  -6   50.39   16.40
 -10  -7  -6   48.20   15.80
  10  -7   6   28.70   17.50
  10  -7  -6   71.69   25.50
 -10  -7   6   46.10   15.60
  10  -7  -6   55.39   22.80
 -10  -7   6   41.40   13.40
 -10   7  -6   36.40   15.70
   0   8  -6   51.69    8.30
   0  -8   6   46.30    7.00
   0  -8  -6   35.20    5.90
   0  -8  -6   58.19   11.80
   0  -8   6   43.30    7.70
   0  -8  -6   43.70   10.30
   0   8  -6   46.70    7.60
   0   8   6   43.00    6.00
   0   8   6   26.80    8.90
   1  -8   6 1060.99   74.19
  -1  -8  -6 1014.80   69.99
  -1   8   6 1106.19   70.49
  -1  -8  -6 1001.20   74.59
  -1   8   6  984.30   73.99
   1   8  -6 1147.39   71.69
  -1   8  -6 1097.29   74.99
  -1  -8   6 1170.88   74.49
   1  -8  -6 1055.29   76.49
   1  -8  -6  947.91   73.09
  -1  -8   6 1189.48   73.99
   1  -8  -6 1055.49   77.89
  -2   8   6  575.24   46.10
   2   8  -6  662.23   44.10
  -2  -8  -6  615.64   42.10
  -2   8   6  610.44   47.20
   2  -8   6  661.43   47.10
  -2  -8  -6  574.54   47.00
   2  -8  -6  582.34   46.70
   2  -8  -6  637.64   51.49
  -2  -8   6  733.13   46.70
   2  -8  -6  637.74   49.00
  -2  -8   6  679.33   48.80
  -2   8  -6  667.43   49.10
  -3  -8  -6   91.39   10.90
  -3  -8  -6   82.99    9.00
  -3   8   6   51.29   11.90
   3   8  -6  106.79   13.00
   3  -8   6   66.49   13.70
  -3  -8  -6   86.29   14.60
  -3   8   6   92.19   11.40
   3  -8  -6   61.79   15.20
  -3   8  -6   65.29   10.80
  -3  -8   6   88.29   14.30
  -3   8  -6   51.19   12.20
  -3  -8   6   90.79   11.00
   3  -8  -6   78.09   11.70
   3  -8  -6   69.09   12.20
  -4  -8  -6  116.69   13.00
  -4   8   6  140.19   16.00
  -4   8   6  123.29   17.60
   4  -8   6  108.29   18.60
  -4   8   6  121.59   19.30
  -4  -8  -6  128.59   15.10
  -4  -8  -6  145.79   21.40
   4  -8  -6  126.29   16.60
  -4   8  -6  115.89   16.70
   4  -8  -6  121.39   20.40
  -4   8  -6   98.59   16.70
   4  -8  -6   98.89   15.30
  -4  -8   6  137.89   14.80
  -5  -8  -6  541.65   40.20
  -5   8   6  429.36   44.00
  -5   8   6  570.64   41.30
   5  -8   6  524.65   45.00
   5  -8  -6  492.85   42.40
   5  -8  -6  486.95   42.60
  -5  -8   6  594.54   40.80
  -5   8  -6  550.54   46.10
  -5  -8   6  615.84   47.10
   5  -8  -6  479.25   46.20
  -5   8  -6  476.75   42.80
  -6   8   6   27.60   10.80
  -6  -8  -6   28.50   11.90
   6   8  -6   14.70    8.90
  -6   8   6   15.40   12.10
  -6  -8  -6   25.60    8.60
   6  -8   6   25.70   13.40
   6  -8  -6   25.90   13.80
   6  -8  -6   31.60   12.80
  -6   8  -6   18.50   11.20
  -6  -8   6   26.70    8.50
  -6   8  -6   27.40   12.40
  -6  -8   6   34.80   16.30
   6  -8  -6   26.00   11.70
  -7  -8  -6  633.24   51.19
  -7   8   6  577.04   52.29
   7   8  -6  742.23   53.09
   7  -8   6  684.53   57.09
  -7   8   6  641.34   56.39
  -7   8   6  701.93   54.79
  -7  -8  -6  684.53   54.09
  -7  -8   6  666.23   54.49
  -7   8  -6  756.72   63.49
   7  -8  -6  758.62   62.99
  -7  -8   6  885.01   68.69
  -7   8  -6  653.13   51.09
   7  -8  -6  784.02   59.39
   8  -8   6    8.80   12.20
  -8  -8  -6   13.20    9.20
  -8  -8  -6    7.20   12.10
  -8   8   6    5.40   12.00
  -8   8   6   -5.80   10.90
   8   8  -6    3.70    8.90
  -8   8  -6   26.60   13.80
   8  -8  -6  -13.90   14.20
  -8   8  -6    0.00    8.50
  -8  -8   6  -14.60   15.30
  -8  -8   6   -7.60    7.20
   8  -8  -6   -4.40   11.50
  -9   8   6   11.20   13.50
  -9  -8  -6   18.10   16.10
  -9  -8  -6   20.20   11.60
   9   8  -6   41.20   13.60
   9  -8   6    7.80   14.20
  -9  -8   6    4.60   10.60
  -9  -8   6   18.30    9.20
   9  -8  -6   30.20   16.30
   9  -8  -6   20.00   17.20
   0  -9  -6  325.77   25.00
   0   9  -6  352.86   26.70
   0  -9   6  347.97   27.00
   0  -9  -6  350.96   30.00
   0  -9   6  356.96   25.90
   0  -9  -6  351.46   31.10
   0   9  -6  356.86   26.30
   1  -9   6  166.38   17.70
  -1  -9  -6  158.58   19.30
  -1  -9  -6  136.29   12.30
  -1   9   6  155.48   19.40
   1   9  -6  177.68   14.90
  -1   9   6  176.88   13.30
   1  -9  -6  142.69   19.30
  -1  -9   6  177.38   15.30
  -1   9  -6  164.68   17.30
   1  -9  -6  158.18   14.40
   1  -9  -6  170.78   18.80
  -1   9  -6  157.08   14.90
  -1  -9   6  160.28   16.60
  -2   9   6  243.88   26.50
  -2  -9  -6  296.87   27.90
  -2  -9  -6  301.87   21.50
   2  -9   6  319.07   27.80
   2   9  -6  334.17   24.10
  -2   9   6  300.47   22.70
  -2  -9   6  332.57   24.70
   2  -9  -6  329.67   37.30
   2  -9  -6  272.67   27.30
  -2  -9   6  350.86   27.90
   2  -9  -6  279.17   29.00
  -2   9  -6  313.87   27.90
   3   9  -6   67.69   10.60
  -3  -9  -6   54.09   11.50
   3  -9   6   62.69   13.30
  -3   9   6   46.40    8.50
  -3  -9  -6   58.19    7.40
  -3  -9  -6   62.09    8.80
  -3   9   6   48.40   11.60
   3  -9  -6   44.00    9.70
   3  -9  -6   54.89   15.50
   3  -9  -6   40.90   10.40
  -3   9  -6   68.19   13.80
  -3  -9   6   47.10    8.30
  -3  -9   6   65.19   13.60
   4  -9   6  164.28   23.70
  -4   9   6  188.38   18.80
  -4  -9  -6  204.58   18.40
  -4  -9  -6  185.78   16.50
  -4   9   6  243.68   25.90
  -4  -9  -6  197.08   25.30
   4   9  -6  192.08   19.20
  -4   9  -6  169.78   19.10
   4  -9  -6  191.58   21.30
  -4  -9   6  196.88   17.70
   4  -9  -6  193.18   27.60
  -4   9  -6  185.18   23.30
   4  -9  -6  186.48   20.00
  -4  -9   6  233.18   25.40
  -4   9  -6  182.28   21.60
  -5  -9  -6   44.90   12.90
  -5   9   6   46.20   12.50
  -5  -9  -6   76.39   11.70
   5  -9   6   34.30   13.20
   5   9  -6   62.89   11.90
   5  -9  -6   39.30   14.40
  -5   9  -6   46.70   13.00
   5  -9  -6   44.30   12.20
  -5  -9   6   47.30    9.60
  -5  -9   6   58.49   16.10
   5  -9  -6   47.20   12.00
  -5   9  -6   72.59   17.60
  -6  -9  -6   31.20    9.60
  -6  -9  -6    9.10    9.70
   6  -9   6    0.90   11.00
  -6   9   6   13.20   10.30
  -6  -9   6   30.40   16.70
  -6   9  -6   14.10   10.40
   6  -9  -6   -1.80   10.40
   6  -9  -6    8.30   10.20
  -6  -9   6    7.40    6.60
  -6   9  -6   -2.30    8.40
   6  -9  -6    5.90   10.50
  -7  -9  -6   18.80    9.60
  -7   9   6   37.30   13.10
  -7  -9  -6   20.60   11.70
   7  -9   6   40.20   16.40
  -7   9   6   12.90   10.50
   7   9  -6    2.80    4.90
  -7   9   6   23.40   12.60
  -7  -9   6   14.90   16.00
  -7   9  -6   18.30   12.90
  -7   9  -6    7.00   13.40
   7  -9  -6   16.60   13.80
  -7  -9   6    9.30    7.60
   7  -9  -6   16.80   13.20
  -8  -9  -6    8.90   13.50
   8  -9   6   16.30   15.10
  -8  -9  -6    2.80    8.30
  -8   9   6   -3.30   10.60
   8   9  -6   -0.50    8.20
   8  -9  -6   12.60   14.50
  -8   9  -6    2.10    7.30
  -8  -9   6    4.10    8.40
   8  -9  -6   20.30   13.60
  -9  -9  -6  -11.70   13.90
   9   9  -6   -2.10    9.80
  -9  -9  -6    0.20    8.70
   9  -9   6  -25.50   12.60
  -9   9   6   -3.00   12.00
   9  -9  -6    8.90   16.70
  -9   9  -6   -5.30    9.10
  -9  -9   6   -2.50    8.80
   0 -10  -6  190.68   16.80
   0 -10  -6  239.38   23.50
   0 -10  -6  211.08   23.70
   0 -10   6  261.77   20.60
   0  10  -6  245.78   18.80
   0  10  -6  228.68   19.40
   1 -10   6  180.18   18.10
  -1 -10  -6  146.69   19.70
  -1  10   6  138.99   11.90
  -1  10   6  135.79   19.40
  -1 -10  -6  134.39   11.10
  -1 -10  -6  147.79   18.50
   1  10  -6  155.78   14.00
   1 -10  -6  207.08   23.10
  -1  10  -6  165.98   17.80
  -1  10  -6  161.08   14.80
   1 -10  -6  130.49   20.40
  -1 -10   6  144.99   16.80
  -1 -10   6  149.29   14.80
   1 -10  -6  147.39   19.00
  -2  10   6  206.78   17.00
   2 -10   6  232.58   23.10
  -2 -10  -6  225.78   16.50
  -2 -10  -6  210.88   15.50
  -2 -10  -6  207.58   25.90
  -2  10   6  162.08   22.00
   2  10  -6  229.38   18.70
   2 -10  -6  204.38   26.10
   2 -10  -6  233.58   19.80
  -2 -10   6  251.07   23.10
  -2  10  -6  188.08   22.20
  -2 -10   6  250.77   19.20
   2 -10  -6  201.38   22.50
  -2  10  -6  221.68   19.50
  -3 -10  -6  138.49   13.30
  -3  10   6  120.29   18.20
  -3 -10  -6  145.79   12.20
   3 -10   6  127.29   20.30
  -3 -10  -6  146.89   19.70
   3  10  -6  159.58   15.50
  -3  10   6  152.38   14.60
  -3  10  -6  155.28   24.60
  -3 -10   6  152.88   14.60
   3 -10  -6  170.08   20.10
  -3  10  -6  148.59   18.00
   3 -10  -6  126.39   16.40
   3 -10  -6  126.89   20.90
  -3 -10   6  194.98   23.90
   4 -10   6  271.07   29.40
  -4  10   6  247.08   22.90
   4  10  -6  286.27   26.90
  -4 -10  -6  243.28   20.20
  -4 -10  -6  267.37   25.00
  -4 -10  -6  284.07   28.20
  -4  10   6  283.57   40.70
  -4 -10   6  232.08   20.50
  -4  10  -6  225.18   21.80
  -4 -10   6  275.17   28.70
   4 -10  -6  206.88   29.60
  -4  10  -6  255.07   27.20
   4 -10  -6  235.88   23.50
   4 -10  -6  267.47   25.30
   5  10  -6   54.49   11.20
  -5 -10  -6   60.59   16.70
  -5 -10  -6   73.29   10.00
  -5 -10  -6   67.29   11.10
  -5  10   6   51.89   13.90
   5 -10   6   53.19   20.10
   5 -10  -6   47.30   11.80
  -5 -10   6   97.49   12.70
  -5 -10   6   96.99   20.60
   5 -10  -6   53.99   16.50
  -5  10  -6   66.29   17.30
   6  10  -6   43.00   10.80
  -6  10   6   38.80   12.70
  -6 -10  -6   42.00   12.70
   6 -10   6   28.90   13.90
  -6 -10  -6   45.60   14.90
  -6 -10  -6   47.10   10.70
  -6  10  -6   14.40   10.70
  -6 -10   6   37.60    9.60
  -6 -10   6   28.90   16.60
   6 -10  -6   43.80   12.50
   6 -10  -6   37.50   15.10
   6 -10  -6   23.50   11.90
  -7 -10  -6   64.59   13.40
  -7 -10  -6   56.29   15.70
   7  10  -6   59.79   14.30
  -7  10   6   29.20   12.40
   7 -10   6   31.20   14.80
  -7 -10   6   66.69   23.30
   7 -10  -6   55.79   15.50
  -7  10  -6   54.39   22.80
  -7  10  -6   48.70   16.80
   7 -10  -6   49.00   19.20
  -7 -10   6   49.10   11.40
   8 -10   6   14.90   14.90
  -8 -10  -6   15.30   15.90
  -8  10   6   10.50   11.10
  -8 -10  -6    9.40    8.70
   8 -10  -6   34.90   15.30
  -8 -10   6   22.20    9.40
   8 -10  -6   21.40   15.10
   9 -10   6   57.19   22.50
  -9 -10  -6   68.29   20.90
  -9 -10  -6   55.79   14.50
  -9  10   6   30.40   15.50
   9  10  -6   53.39   15.00
  -9  10  -6   64.99   12.20
   9 -10  -6   88.79   20.70
   9 -10  -6   72.69   23.20
  -9 -10   6   59.29   15.20
   0 -11  -6  520.45   46.10
   0  11  -6  613.34   43.10
   0 -11   6  622.64   45.30
   0 -11  -6  619.24   48.70
   0  11  -6  615.04   42.40
  -1  11   6  109.69    9.60
  -1 -11  -6  109.89   18.30
   1 -11   6  111.09   15.90
   1  11  -6  131.49   12.50
   1 -11  -6  109.69   11.70
   1 -11  -6  100.29   16.70
  -1  11  -6  126.29   16.00
  -1  11  -6  119.99   12.80
   1 -11  -6  103.19   18.10
  -1 -11   6  161.68   17.30
   2  11  -6   17.60    6.50
  -2  11   6   23.70   10.50
  -2 -11  -6   32.50   11.10
   2 -11   6   23.00   10.30
  -2  11   6   23.70    5.60
  -2 -11   6   26.10    6.30
  -2  11  -6   15.70    9.10
   2 -11  -6   19.00    6.60
  -2  11  -6   26.00   10.20
   2 -11  -6   20.10   10.70
   2 -11  -6   22.60    9.70
  -2 -11   6   40.70   10.90
  -3 -11  -6   78.39    8.70
  -3  11   6   80.49   17.40
   3 -11   6   75.29   16.60
  -3 -11  -6  104.99   18.30
  -3  11   6   89.99   10.80
   3  11  -6   78.29   11.60
  -3 -11  -6   81.29    7.70
  -3  11  -6   90.39   12.00
  -3  11  -6   98.99   14.70
  -3 -11   6  104.89   18.00
  -3  11  -6   89.29   16.90
  -3 -11   6   84.69   11.30
   3 -11  -6   71.99   13.90
  -4  11   6   -1.20    4.30
  -4  11   6    7.10   10.00
   4  11  -6    8.70    6.50
  -4 -11  -6   11.40    5.40
  -4 -11  -6    6.20   10.10
   4 -11   6   10.90   11.10
  -4 -11  -6   10.40    5.10
  -4 -11   6   15.10    6.00
   4 -11  -6   11.60    9.20
   4 -11  -6    6.10   10.30
  -4 -11   6   18.70   13.30
   4 -11  -6    8.60    7.70
  -4  11  -6    2.70    9.90
  -5 -11  -6   22.00   10.70
   5 -11   6   20.70   13.70
   5  11  -6   32.10    9.10
  -5 -11  -6   17.50    7.00
  -5  11   6   29.50   13.30
  -5 -11  -6   19.10    5.90
  -5  11   6   19.60   10.80
   5 -11  -6    6.80    8.50
  -5 -11   6   25.40    7.40
   5 -11  -6   11.90   10.00
  -5  11  -6   16.30   12.20
   5 -11  -6   14.60   12.80
  -5  11  -6   12.90    8.60
  -5 -11   6   44.40   16.60
  -6 -11  -6   21.10   10.90
  -6 -11  -6    6.30   10.50
  -6  11   6    1.70   10.40
  -6 -11  -6   14.50    8.10
  -6  11   6    3.80    8.30
   6 -11   6   19.50   14.80
   6  11  -6    9.80    7.80
  -6  11   6   13.80   10.80
   6 -11  -6    9.70   10.70
  -6  11  -6   10.40   19.90
  -6 -11   6   11.60    6.90
   6 -11  -6    4.70    9.90
   6 -11  -6    5.00   12.80
  -6  11  -6    5.50    9.90
  -6 -11   6    9.40   15.30
   7 -11   6   -2.80   12.30
  -7 -11  -6    3.50    7.50
  -7 -11  -6   14.20   11.00
  -7 -11  -6   10.20   11.90
  -7  11   6   31.20   12.10
   7  11  -6   12.80   12.60
   7 -11  -6    3.10   14.00
   7 -11  -6  -23.90    7.30
  -7 -11   6   26.20   19.70
  -7 -11   6   -7.90    6.00
   8 -11   6    1.50   15.50
   8  11  -6   27.50   11.90
  -8 -11  -6    5.80   21.60
  -8 -11  -6   23.20   10.40
  -8  11   6    9.70   12.60
   8 -11  -6   20.40   15.70
   8 -11  -6   21.70   14.40
  -8 -11   6   23.30   10.00
   0 -12  -6  532.75   45.70
   0  12  -6  562.94   39.00
   0 -12   6  541.25   41.30
   1  12  -6   10.20    5.10
  -1 -12  -6    8.20    8.10
   1 -12   6    7.50    8.00
  -1 -12  -6   18.70    9.20
   1 -12  -6   24.30   10.40
  -1  12  -6   25.30    6.70
  -1 -12   6    7.00    7.90
  -1  12  -6   11.80    8.00
   1 -12  -6   -2.60    8.60
   2  12  -6  170.88   16.20
  -2  12   6  189.08   23.50
  -2 -12  -6  180.88   20.60
  -2 -12  -6  229.88   26.90
  -2  12   6  170.58   14.30
   2 -12   6  174.18   22.30
  -2  12  -6  189.98   18.30
  -2  12  -6  163.08   16.10
  -2 -12   6  191.58   19.80
  -2  12  -6  157.08   20.70
  -2 -12   6  205.68   21.40
   2 -12  -6  156.88   20.50
   2 -12  -6  138.59   15.10
   3 -12   6    1.00    9.90
  -3  12   6    3.80    5.00
  -3  12   6   -1.40    8.80
   3  12  -6   10.70    6.20
  -3  12  -6   15.40    9.70
   3 -12  -6    4.70    8.20
   3 -12  -6    4.30    6.10
   3 -12  -6    1.10    9.80
  -3 -12   6   13.90    6.30
  -3 -12   6    1.20   12.10
  -3  12  -6   -8.10    4.90
  -4 -12  -6   11.10    8.90
  -4 -12  -6    3.50    3.20
  -4 -12  -6    8.20    3.90
  -4  12   6   -1.90    9.10
   4 -12   6   -2.90    9.90
   4  12  -6    6.40    6.10
   4 -12  -6   15.30   16.40
  -4 -12   6    8.20    5.30
   4 -12  -6    1.70    7.30
   4 -12  -6   13.40   12.40
  -4 -12   6    9.50   11.80
  -4  12  -6    9.40    9.50
  -4  12  -6    9.10    9.60
  -4  12  -6   -1.80    5.90
  -5 -12  -6  350.26   25.40
   5  12  -6  366.66   29.10
  -5  12   6  306.37   31.30
  -5 -12  -6  345.07   26.70
  -5  12   6  330.67   29.00
   5 -12   6  330.97   36.30
  -5 -12  -6  341.87   34.50
   5 -12  -6  321.77   31.40
  -5 -12   6  428.36   38.40
  -5  12  -6  258.37   37.90
   5 -12  -6  263.37   36.90
   5 -12  -6  342.27   30.50
  -5 -12   6  335.17   26.60
   6 -12   6    5.90   13.30
  -6 -12  -6   14.70   11.10
  -6  12   6   12.10   10.90
  -6 -12  -6   37.80    8.10
  -6 -12  -6   35.90   12.80
   6  12  -6    8.00    7.60
  -6 -12  -6   19.50    7.40
   6 -12  -6   13.10   10.20
  -6  12  -6   31.90   10.60
  -6 -12   6   15.50    6.80
   6 -12  -6    3.20   13.00
  -6  12  -6   11.80   12.30
  -6 -12   6  -11.30   24.10
   6 -12  -6   11.60   11.40
   7  12  -6  205.78   23.80
  -7 -12  -6  169.58   18.10
   7 -12   6  117.79   26.40
  -7 -12  -6  208.58   27.10
  -7 -12  -6  176.88   20.60
  -7  12   6  157.98   23.50
  -7 -12  -6  208.28   30.30
   7 -12  -6  135.29   26.70
   7 -12  -6   90.29   19.70
  -7 -12   6  122.29   16.60
  -8 -12  -6    2.50   13.00
   8  12  -6   -7.70    7.80
  -8 -12  -6   -3.40   13.50
  -8  12   6    5.00   16.70
  -8 -12  -6   -2.60    7.20
   8 -12   6   -8.30   13.60
   8 -12  -6  -11.40   13.80
  -8 -12   6    2.90    8.20
   0 -13   6    1.90    6.80
   0 -13  -6    4.90    8.00
   0  13  -6    6.80    4.70
   0 -13  -6    0.00    8.60
   1  13  -6  114.09   11.10
  -1 -13  -6   96.49   16.60
  -1 -13  -6   64.39   15.20
   1 -13   6   92.59   15.60
   1 -13  -6  108.09   21.60
   1 -13  -6   89.29   17.20
  -1  13  -6   98.19   11.90
  -1 -13   6  140.89   16.50
  -1  13  -6  106.59   15.30
  -1  13  -6  106.29   13.50
  -2 -13  -6  125.89   20.20
   2  13  -6  194.88   15.30
   2 -13   6  148.79   21.10
  -2 -13  -6  148.79   21.20
  -2  13  -6  132.99   14.30
  -2  13  -6  117.49   27.20
   2 -13  -6  158.38   24.00
   3  13  -6   10.20    5.70
  -3 -13  -6    4.30    8.40
   3 -13   6   -0.90    9.70
  -3  13   6    7.70    9.20
  -3 -13  -6    1.50    7.70
  -3  13   6   -0.60    3.20
  -3 -13   6    4.00   11.00
  -3  13  -6    2.00    8.60
  -3  13  -6   -0.20    5.60
  -3  13  -6    3.90    8.00
   3 -13  -6   -6.90   14.60
  -3 -13   6    4.70    4.80
   3 -13  -6    0.50   10.40
  -4  13   6   16.50   11.40
   4 -13   6    6.50   12.80
  -4  13   6   -0.50    5.60
  -4 -13  -6    2.10    8.20
   4  13  -6   11.90    6.40
  -4 -13   6   10.30   13.60
   4 -13  -6    2.80   11.10
  -4  13  -6   -3.40    7.00
   4 -13  -6    6.40    9.00
  -4 -13   6    4.90    4.80
  -4  13  -6    7.20   10.70
  -5 -13  -6   25.30    5.20
  -5  13   6   11.40   11.20
   5  13  -6   34.90    8.90
  -5 -13  -6   19.80   11.40
   5 -13   6   29.10   14.40
   5 -13  -6   16.00   14.10
  -5  13  -6   23.90    8.70
   5 -13  -6    5.40   10.00
  -5 -13   6   21.10    6.90
  -5 -13   6   37.10   18.90
   6 -13   6   16.50   14.70
  -6 -13  -6    5.70    9.90
  -6 -13  -6   19.80    6.10
  -6 -13  -6   16.50   11.00
   6  13  -6   21.30    8.60
  -6  13   6    9.50   11.60
  -6 -13  -6   14.50    5.90
  -6  13  -6    3.30   11.60
  -6 -13   6    6.90    7.70
   6 -13  -6    1.00   13.00
  -6 -13   6   20.50   18.70
   6 -13  -6   32.40   13.30
  -7 -13  -6    5.10    6.40
   7  13  -6   -2.10    7.90
  -7 -13  -6    7.90   15.70
  -7 -13  -6    2.30    6.30
  -7 -13  -6   -1.70   11.80
  -7  13   6   -2.00   10.90
   7 -13   6   -4.70   14.30
  -7 -13   6    4.20    7.50
   7 -13  -6    4.20   15.00
  -7  13  -6    1.10    8.80
   0 -14  -6   19.80   10.10
   0  14  -6   33.40    6.20
   0 -14   6   36.30    9.70
   0  14  -6    6.30    4.70
   0 -14  -6   12.80    9.50
  -1 -14  -6   40.90   12.10
  -1 -14  -6   51.79   17.50
   1  14  -6   41.00    9.70
   1 -14   6   48.20   12.30
  -1  14  -6   61.09    8.40
   1 -14  -6   53.09   16.90
  -1 -14   6   27.20    7.70
  -1 -14   6   41.20   10.10
   1 -14  -6   28.70   11.10
  -2 -14  -6   35.00   12.00
   2 -14   6   14.60   17.70
  -2 -14   6   54.59   13.80
  -2  14  -6   34.90    7.80
  -2  14  -6   34.20    9.40
   2 -14  -6   41.10   12.60
  -2  14  -6   29.00   10.50
   2 -14  -6   34.80   14.90
  -3 -14  -6   79.49   16.60
   3 -14   6   63.49   16.90
  -3 -14   6   78.39   17.30
  -3  14  -6   59.79    9.80
  -3  14  -6   56.99   14.10
   3 -14  -6   67.29   14.30
   3 -14  -6   48.00   16.20
  -3  14  -6   65.99   12.00
  -4 -14  -6   48.60   13.00
  -4  14   6   23.00    7.10
  -4 -14  -6   47.10   14.80
  -4  14   6   44.50   14.00
   4 -14   6   15.80   13.10
   4 -14  -6   35.70   12.00
  -4  14  -6   40.60   13.60
  -4 -14   6   44.20   16.70
  -4  14  -6   25.20    8.10
  -4 -14   6   48.20    8.00
   4 -14  -6   43.00   16.10
  -5  14   6  152.58   22.40
   5  14  -6  211.78   23.20
   5 -14   6  122.09   24.20
  -5 -14  -6  138.59   22.40
   5 -14  -6  163.08   29.60
  -5 -14   6  253.57   34.00
  -5  14  -6  110.69   19.20
  -5  14  -6  126.19   24.50
   5 -14  -6  137.19   20.90
  -5 -14   6  172.68   15.90
  -6 -14  -6   30.50    5.60
  -6  14   6   31.40   13.70
   6  14  -6   28.90    9.60
  -6 -14  -6   18.10    6.50
   6 -14   6   38.80   17.40
  -6 -14  -6   23.70   12.60
  -6 -14  -6   23.80   14.70
  -6  14  -6   14.10    9.50
   6 -14  -6   21.20   13.30
   6 -14  -6   20.80   16.60
  -6 -14   6   11.50   19.20
  -6 -14   6   28.20    8.10
   0  15  -6   50.09    6.50
   0 -15  -6   24.20   10.70
   0 -15   6   56.59   11.50
   0 -15  -6   63.59   16.10
   1 -15   6    6.50    9.10
  -1 -15  -6    2.30    7.90
  -1 -15  -6    6.90    8.70
  -1  15  -6    8.20    6.20
   1 -15  -6    8.10    8.90
   1 -15  -6    0.50   10.50
  -1 -15   6   23.20    8.30
  -1 -15   6   11.00    8.50
  -2 -15  -6   -4.50    7.10
  -2 -15  -6    1.50    8.20
   2 -15   6   -2.90    9.00
  -2  15  -6   -4.60    7.50
   2 -15  -6   -6.90   10.20
  -2 -15   6    5.60    9.90
   2 -15  -6    6.00   10.10
  -2  15  -6   -3.10    4.90
  -2  15  -6    2.50    6.10
  -3 -15  -6   19.60   11.50
   3 -15   6   16.90   19.80
  -3 -15  -6   18.80    8.90
  -3 -15   6   33.20   15.10
   3 -15  -6   15.50    9.70
   3 -15  -6   18.40   13.40
  -3  15  -6    8.20    9.70
  -3  15  -6   20.10    7.00
  -4 -15  -6   29.10   10.50
  -4 -15  -6   64.79   17.10
   4 -15   6   26.70   14.10
  -4 -15   6   61.99   19.20
   4 -15  -6   44.20   18.40
  -4  15  -6   26.60    8.30
   4 -15  -6   19.80   10.60
  -5  15   6   35.60   14.50
  -5 -15  -6   61.79   13.70
  -5 -15  -6   78.49   17.40
   5 -15   6   31.30   16.70
  -5 -15   6   50.79   34.40
  -5  15  -6   61.39   17.40
  -5 -15   6   65.99   11.40
   5 -15  -6   29.80   13.70
  -5  15  -6   34.40   10.20
   0 -16  -6   26.70   11.50
   0 -16  -6   28.20   12.80
   0 -16   6   26.90   10.00
   1 -16   6   66.39   14.60
  -1 -16  -6   76.09   15.80
  -1 -16  -6   78.59   16.80
   1 -16  -6   76.99   16.30
   1 -16  -6   57.39   16.90
  -2 -16  -6    1.00    7.40
  -2 -16  -6   -0.70    7.90
   2 -16   6   -1.20   10.00
  -2 -16   6    0.80    6.30
   2 -16  -6    4.70   11.00
  -2 -16   6   -1.60    9.50
  -2  16  -6   -3.10    4.80
   2 -16  -6    6.10   10.40
  -3 -16  -6   71.89   17.00
  -3 -16  -6   45.60   12.30
   3 -16   6   42.80   15.60
  -3 -16   6   53.19   16.20
  -3  16  -6   31.60   12.60
   3 -16  -6   64.59   21.40
  -3  16  -6   43.20   11.00
   3 -16  -6   29.10   11.70
  -4 -16  -6   43.10   12.20
  -4 -16  -6   97.59   20.50
   4 -16   6   57.89   17.40
  -4  16  -6   60.89   10.70
   4 -16  -6   81.19   23.40
   4 -16  -6   56.39   14.70
  -4  16  -6   35.60   14.10
   0 -17  -6   16.00   12.00
   0 -17   6   34.30    9.90
   0 -17  -6   45.30   13.40
  -1 -17  -6   11.40    9.90
   1 -17   6   14.50   18.40
  -1 -17  -6   11.10   10.30
   1 -17  -6   14.00   11.00
   1 -17  -6    3.50   10.90
  -2 -17  -6   -2.00    7.60
   2 -17   6   -3.20   11.20
  -2 -17  -6    9.20    9.90
   2 -17  -6   17.60   13.50
  -2 -17   6    7.70    7.20
   2 -17  -6   12.30   19.70
  -2 -17   6    4.40   10.50
   3 -17   6   -6.50   11.50
  -3 -17  -6    8.30    9.20
  -3 -17  -6   -2.10    9.30
   3 -17  -6    1.20   21.00
  -3 -17   6    2.70   13.40
   3 -17  -6    9.00   11.20
  -3  17  -6   -1.40    5.60
  -3 -17   6    3.20    7.10
   0   0  -7    0.50    5.80
   0   0   7    4.60    5.20
   0   0   7   -0.80    5.60
   0   0  -7    6.00    5.20
  -1   0  -7  260.97   22.50
   1   0  -7  250.17   22.50
   1   0   7  294.77   24.10
   1   0   7  299.27   23.50
   1   0  -7  325.07   26.40
  -1   0   7  290.67   24.50
  -1   0  -7  301.47   23.80
  -1   0   7  291.27   23.00
   2   0  -7  753.82   52.49
   2   0  -7  689.03   52.39
  -2   0   7  735.03   53.49
   2   0  -7  743.43   53.59
  -2   0   7  791.32   52.59
  -3   0  -7   -1.10    7.10
   3   0  -7    2.20    8.90
  -3   0   7    6.50    7.60
  -3   0   7    5.40    6.60
  -3   0  -7   10.80    8.40
   4   0  -7  177.38   18.10
   4   0  -7  140.69   18.00
   4   0  -7  166.38   17.60
  -4   0   7  163.78   16.50
  -4   0   7  139.39   17.00
  -4   0  -7  123.29   17.60
  -4   0  -7  130.69   17.10
  -4   0   7  166.68   18.50
  -5   0   7  671.63   51.99
  -5   0   7  628.54   62.79
   5   0  -7  727.93   53.89
  -5   0  -7  716.33   58.89
   5   0  -7  739.53   52.99
  -5   0   7  721.73   53.09
   6   0  -7   10.40    9.60
  -6   0   7    3.30    8.30
  -6   0  -7  -12.00    8.10
  -6   0   7    2.50    7.30
   6   0  -7    6.40    9.70
  -6   0   7   12.10    8.70
  -6   0  -7   -0.20    8.10
   7   0  -7  484.25   40.40
  -7   0   7  512.05   38.80
  -7   0   7  463.65   37.70
  -7   0   7  365.46   38.30
  -7   0  -7  330.07   36.80
  -7   0  -7  410.56   39.70
   7   0  -7  403.36   37.40
   8   0  -7   48.10   13.80
  -8   0  -7   33.30   15.60
  -8   0  -7   20.30   12.90
  -8   0   7   25.10   12.70
   8   0  -7   43.60   15.20
  -8   0   7   36.00   13.10
  -9   0   7   30.90   15.10
  -9   0   7   55.39   16.10
  -9   0  -7   50.19   17.20
  -9   0  -7   78.39   21.00
   9   0  -7   41.80   14.30
  -9   0   7   31.50   14.90
   9   0  -7   70.39   18.10
  10   0  -7   21.50   15.30
 -10   0   7    1.60   13.00
  10   0  -7   -2.50   10.70
 -10   0  -7    0.50   13.70
 -10   0   7   13.80   14.60
   0   1  -7  225.48   20.30
   0   1   7  232.98   20.10
   0  -1  -7  258.87   20.70
   0   1   7  272.57   22.20
   0   1  -7  265.77   21.70
   0  -1   7  258.37   21.40
   0  -1   7  274.57   21.10
   1  -1   7  367.16   29.20
   1   1  -7  414.66   32.20
  -1  -1  -7  389.96   31.40
  -1   1   7  395.66   30.50
   1   1  -7  403.06   28.90
  -1  -1  -7  377.56   30.40
   1  -1   7  349.77   29.00
  -1   1   7  367.86   28.50
   1  -1  -7  359.36   28.20
  -1  -1   7  401.76   29.60
  -1  -1   7  369.86   28.20
   1  -1  -7  416.66   30.40
  -1   1  -7  369.96   28.60
   1   1   7  381.76   28.60
   1   1   7  362.86   29.60
  -1   1  -7  336.87   28.00
   2   1  -7 1930.51  125.59
  -2   1   7 1813.42  124.99
  -2  -1  -7 1857.81  125.69
   2   1  -7 1893.41  124.49
  -2  -1  -7 1798.42  124.69
   2   1  -7 1970.90  126.39
   2  -1  -7 1977.40  122.19
  -2  -1   7 1870.61  121.69
   2  -1  -7 1914.11  124.69
  -2   1  -7 1799.72  121.29
  -2   1  -7 1878.51  120.29
   2  -1  -7 1790.02  122.49
  -2  -1   7 1572.44  119.99
  -2   1  -7 1657.13  120.09
  -3   1   7  914.11   66.69
  -3  -1  -7  984.00   66.89
   3   1  -7  925.41   66.89
   3   1  -7  974.20   66.29
  -3  -1  -7  864.21   64.99
  -3  -1  -7  945.21   66.29
   3   1  -7  971.90   65.09
  -3   1   7  930.11   65.79
   3  -1  -7  928.01   66.99
  -3   1  -7  939.61   67.29
  -3  -1   7  956.80   67.19
   3  -1  -7  938.71   66.69
  -3  -1   7  946.81   66.09
   3  -1  -7  901.11   66.39
  -3   1  -7  989.70   65.79
  -4   1   7  167.58   18.50
   4   1  -7  189.88   21.00
   4   1  -7  191.78   18.80
  -4   1   7  186.68   20.00
  -4   1   7  178.78   18.60
  -4  -1  -7  182.38   19.90
  -4  -1  -7  174.18   19.60
   4  -1  -7  184.18   20.50
  -4  -1   7  200.58   18.30
   4  -1  -7  233.78   21.80
  -4  -1   7  211.08   19.70
   4  -1  -7  208.28   21.00
  -4  -1   7  196.48   20.90
  -4   1  -7  195.98   19.50
  -4   1  -7  143.99   19.80
   5   1  -7   98.79   16.20
  -5   1   7  117.29   15.60
   5   1  -7  133.99   16.30
  -5   1   7   88.09   14.80
  -5  -1  -7  109.09   22.60
  -5  -1   7   83.59   17.50
   5  -1  -7   75.29   14.60
  -5  -1   7   94.39   13.60
  -5   1  -7   90.99   16.00
  -5  -1   7  111.59   15.40
   5  -1  -7   82.79   15.40
   5  -1  -7   94.19   15.60
  -6  -1  -7    6.70    8.50
  -6   1   7   13.80    8.80
   6   1  -7   29.50   10.30
   6   1  -7    2.10   10.00
  -6   1   7   15.10    9.10
  -6  -1  -7    9.90   10.40
  -6   1   7   18.30    9.60
  -6   1  -7   13.80    9.90
   6  -1  -7    8.90    9.30
   6  -1  -7   -9.90    9.20
  -6  -1   7   19.10    8.10
  -6   1  -7   11.60   10.90
  -6  -1   7   10.90    7.80
  -6  -1   7    8.20   10.20
   7   1  -7  355.16   31.60
  -7  -1  -7  327.67   34.20
  -7   1   7  283.07   31.50
  -7   1   7  320.67   31.50
   7   1  -7  377.16   33.80
  -7   1   7  336.77   33.50
  -7  -1  -7  326.27   32.70
  -7  -1   7  326.67   31.50
  -7   1  -7  354.26   35.10
  -7  -1   7  316.77   33.40
   7  -1  -7  352.46   33.70
  -7  -1   7  280.27   30.70
  -7   1  -7  339.47   33.70
   7  -1  -7  408.36   35.60
  -8  -1  -7   12.80   11.70
   8   1  -7   16.30   12.90
  -8   1   7    1.80   14.50
  -8   1   7    3.90   10.30
   8   1  -7   10.60   10.90
  -8  -1  -7   19.80   14.10
  -8   1   7   17.90   11.00
  -8  -1   7   23.20   11.20
  -8   1  -7   17.40   13.20
   8  -1  -7   22.40   12.30
  -8   1  -7   51.09   18.00
   8  -1  -7   18.00   12.10
  -9   1   7  198.68   27.90
  -9  -1  -7  180.48   41.50
   9   1  -7  208.78   26.40
   9   1  -7  207.38   29.20
  -9   1   7  195.28   27.00
  -9   1   7  145.19   25.40
  -9  -1  -7  191.78   29.60
   9  -1  -7  264.37   33.00
  -9   1  -7  165.18   27.90
  -9   1  -7  192.68   33.20
  -9  -1   7  237.18   35.00
  -9  -1   7  183.48   27.50
  -9  -1   7  206.18   27.30
   9  -1  -7  208.08   27.70
  10   1  -7   -3.50   12.10
 -10   1   7   -2.80   13.40
 -10   1   7   -1.10   13.30
 -10  -1  -7   17.80   14.60
  10   1  -7    7.80   10.90
  10  -1  -7   24.40   16.50
  10  -1  -7   -2.20   12.30
 -10  -1   7    8.20   13.80
 -10   1  -7    1.10   13.80
 -10  -1   7   11.70   14.20
   0   2   7 2841.72  202.38
   0  -2  -7 3016.00  202.58
   0  -2  -7 3317.27  204.38
   0  -2   7 3283.87  203.08
   0   2  -7 3075.29  202.88
   0  -2   7 3000.30  202.98
   0   2   7 3043.10  203.98
   0   2  -7 3170.38  203.08
   1  -2   7  285.47   24.80
  -1   2   7  291.47   24.00
  -1  -2  -7  309.77   24.10
   1  -2   7  307.67   24.50
  -1  -2  -7  307.27   26.10
  -1   2   7  330.07   26.60
   1   2  -7  342.87   25.70
   1   2  -7  299.07   24.20
   1   2   7  320.47   24.50
   1   2   7  333.97   26.80
  -1  -2   7  310.57   24.70
  -1   2  -7  291.37   25.30
  -1   2  -7  329.27   24.70
   1  -2  -7  279.27   24.10
  -1  -2   7  323.57   25.50
   1  -2  -7  325.47   26.60
  -1   2  -7  290.77   24.40
   2   2  -7  538.35   38.10
   2   2  -7  597.14   41.10
  -2  -2  -7  460.55   38.30
  -2   2   7  539.85   39.20
  -2  -2  -7  560.04   41.00
  -2   2   7  540.35   41.20
   2   2  -7  550.64   39.80
  -2  -2   7  563.54   40.30
   2  -2  -7  546.55   40.70
  -2   2  -7  503.55   40.00
  -2  -2   7  495.25   38.60
  -2   2  -7  525.15   39.00
  -2   2  -7  529.95   38.20
   2  -2  -7  567.04   40.70
   2  -2  -7  524.25   39.40
  -3   2   7  119.49   16.40
  -3  -2  -7  141.29   15.00
   3   2  -7  146.89   17.90
   3   2  -7  125.69   15.20
  -3   2   7  155.58   15.70
  -3  -2  -7  122.39   16.30
   3   2  -7  122.99   14.00
   3  -2  -7  130.19   16.20
   3  -2  -7  119.99   15.70
  -3   2  -7  143.49   15.20
  -3  -2   7  123.59   14.40
  -3   2  -7  104.49   12.80
  -3   2  -7  101.89   14.40
   3  -2  -7  111.49   14.60
  -3  -2   7  126.79   17.00
   4   2  -7  400.96   31.90
  -4   2   7  357.56   31.30
  -4   2   7  423.56   31.80
  -4  -2  -7  341.07   31.40
  -4   2   7  363.06   31.90
  -4  -2  -7  371.56   32.00
   4   2  -7  412.26   30.10
   4  -2  -7  357.46   32.50
   4  -2  -7  427.96   33.40
  -4   2  -7  359.66   30.50
  -4  -2   7  377.06   31.30
  -4  -2   7  450.25   34.00
  -4   2  -7  359.76   33.30
   4  -2  -7  429.96   33.80
  -5   2   7  620.84   49.60
  -5   2   7  595.54   49.70
   5   2  -7  682.83   48.50
   5   2  -7  714.93   52.19
  -5  -2  -7  693.93   54.19
  -5  -2   7  672.03   51.09
  -5  -2   7  643.04   47.60
   5  -2  -7  707.53   51.29
  -5  -2   7  664.13   49.60
  -5   2  -7  661.33   51.59
   5  -2  -7  684.63   50.99
   5  -2  -7  554.14   49.80
  -6  -2  -7  209.98   26.20
   6   2  -7  299.57   24.70
  -6   2   7  260.67   26.30
  -6  -2  -7  226.38   26.30
  -6   2   7  232.28   26.30
   6   2  -7  261.37   26.70
  -6   2   7  271.67   26.50
   6  -2   7  188.98   25.80
  -6   2  -7  252.17   28.40
   6  -2  -7  271.07   28.40
   6  -2  -7  276.47   27.90
  -6  -2   7  251.77   24.50
  -6   2  -7  255.57   27.10
  -6  -2   7  265.57   26.20
  -6  -2   7  281.97   28.30
   7   2  -7  424.66   36.00
   7   2  -7  357.86   32.10
  -7   2   7  307.87   33.80
  -7   2   7  372.56   34.10
  -7  -2  -7  339.27   35.30
   7  -2   7  373.16   38.90
  -7   2   7  369.86   34.60
  -7  -2  -7  335.37   33.90
   7  -2  -7  363.96   38.10
  -7  -2   7  384.26   32.90
  -7  -2   7  383.06   34.10
   7  -2  -7  320.07   34.90
  -8  -2  -7   -2.70    9.40
  -8  -2  -7    2.70   12.40
  -8   2   7    7.50   11.00
  -8   2   7   -5.90    9.00
   8   2  -7  -11.70    9.40
  -8   2   7   28.10   12.70
  -8  -2   7   23.10   11.30
  -8   2  -7   -5.80    8.90
  -8   2  -7    5.60   10.90
  -8  -2   7   12.40   10.30
   8  -2  -7   11.90   12.20
  -9   2   7   64.19   20.40
  -9  -2  -7   40.10   15.70
  -9  -2  -7   92.29   23.40
   9   2  -7   62.59   13.90
   9   2  -7   26.70   14.50
  -9   2   7   38.40   15.30
  -9   2   7   69.99   18.00
   9  -2  -7   77.79   18.00
  -9   2  -7   45.30   16.60
   9  -2  -7   54.09   18.40
  -9   2  -7   57.69   21.60
  -9  -2   7   39.80   15.10
  -9  -2   7   59.89   16.30
  -9  -2   7   65.29   19.90
  10   2  -7   15.20   11.30
  10   2  -7   26.40   14.90
 -10  -2  -7   -4.10   12.00
 -10   2   7    4.50   13.70
 -10   2   7   23.70   16.70
 -10  -2   7   -5.20   12.80
  10  -2  -7   24.30   16.90
 -10  -2   7    0.50   13.50
  10  -2  -7   -3.80   12.80
 -10   2  -7   -1.40   14.10
   0   3  -7   -1.70    5.50
   0   3   7   -3.70    6.00
   0  -3  -7    0.30    7.00
   0   3   7   -1.20    5.40
   0   3  -7    3.00    6.00
   0  -3   7   -8.00    8.40
   0  -3  -7   -2.30    5.10
   0  -3   7    1.70    5.70
  -1  -3  -7  632.34   44.00
   1  -3   7  589.64   42.60
   1  -3   7  569.14   41.20
  -1  -3  -7  577.94   41.10
   1   3  -7  573.54   41.60
  -1   3   7  541.95   41.10
  -1   3   7  555.54   43.30
   1   3  -7  641.14   42.80
  -1   3  -7  569.64   42.80
  -1   3  -7  563.64   42.20
   1   3   7  609.24   42.00
  -1   3  -7  620.64   41.60
   1   3   7  569.34   44.20
   1  -3  -7  584.64   44.10
   1  -3  -7  562.24   42.00
  -1  -3   7  625.74   42.90
   2   3  -7  148.49   15.20
  -2  -3  -7  168.08   18.30
   2   3  -7  163.68   13.50
  -2  -3  -7  149.29   14.50
  -2   3   7  145.59   14.60
  -2   3   7  106.09   15.10
   2   3  -7  168.88   17.70
  -2  -3   7  160.98   17.10
   2  -3  -7  138.69   17.70
   2  -3  -7  169.68   18.10
  -2   3  -7  152.98   17.80
  -2  -3   7  124.49   14.70
  -2   3  -7  149.19   14.50
   2  -3  -7  137.79   15.30
  -2   3  -7  167.78   16.10
  -3  -3  -7  408.76   32.00
  -3  -3  -7  442.06   34.70
   3   3  -7  414.06   33.00
  -3   3   7  437.76   33.00
   3   3  -7  424.36   30.80
  -3   3  -7  426.66   30.30
  -3  -3   7  443.06   33.60
  -3   3  -7  407.46   33.70
  -3  -3   7  399.06   31.40
   3  -3  -7  325.47   31.90
   3  -3  -7  434.16   34.40
   3  -3  -7  403.36   32.50
  -3   3  -7  408.86   31.50
  -4   3   7  284.97   26.90
   4  -3   7  302.57   28.00
  -4  -3  -7  340.37   28.10
  -4   3   7  279.27   27.00
  -4   3   7  336.07   26.90
   4   3  -7  291.47   24.00
   4   3  -7  297.27   26.30
  -4  -3  -7  313.57   27.30
   4  -3  -7  317.27   28.90
  -4   3  -7  333.67   29.30
   4  -3  -7  323.67   28.00
  -4   3  -7  313.17   28.00
  -4  -3   7  324.57   26.60
   4  -3  -7  248.98   26.60
  -4  -3   7  314.47   28.30
  -5   3   7   36.00   11.30
   5   3  -7   58.79   12.40
  -5  -3  -7   43.40   11.10
  -5   3   7   49.00   11.20
  -5  -3  -7   44.60   11.10
   5  -3   7   44.40   12.40
  -5   3   7   96.49   19.70
   5   3  -7   78.99   17.20
   5  -3  -7   65.49   14.30
   5  -3  -7   75.09   14.10
  -5  -3   7   57.59    9.50
  -5   3  -7   47.70   13.20
  -5  -3   7   47.90   11.40
  -5  -3   7   57.89   11.60
   5  -3  -7   39.70   11.10
   6   3  -7  177.68   17.40
  -6  -3  -7  160.98   20.80
  -6   3   7   96.39   17.60
   6  -3   7  132.69   20.70
  -6   3   7  127.19   18.50
  -6  -3  -7  128.19   19.30
   6   3  -7  149.79   20.80
  -6   3   7  112.19   18.90
  -6   3  -7   92.29   17.60
   6  -3  -7  126.69   19.80
  -6  -3   7  138.39   18.90
   6  -3  -7  127.59   20.90
  -6  -3   7  117.49   15.60
  -6  -3   7  157.78   23.10
  -6   3  -7  135.19   22.10
  -7  -3  -7  254.27   29.90
  -7   3   7  325.47   29.90
   7   3  -7  261.67   25.60
   7  -3   7  239.88   29.10
  -7   3   7  276.07   33.70
   7   3  -7  311.97   29.90
  -7   3   7  254.67   28.80
  -7  -3  -7  259.77   30.50
   7  -3  -7  321.87   32.70
  -7  -3   7  289.07   29.00
  -7   3  -7  277.17   30.50
  -7  -3   7  271.67   26.60
   7  -3  -7  277.37   32.20
   8   3  -7   38.10   13.90
  -8  -3  -7   38.40   15.40
  -8   3   7    1.00    9.40
  -8   3   7   38.30   14.80
   8   3  -7   28.60   10.50
   8  -3   7   32.20   13.30
  -8  -3  -7   87.39   17.90
  -8   3   7   23.00   12.80
   8  -3  -7   48.70   16.90
   8  -3  -7   66.69   17.30
  -8  -3   7   46.30   13.60
  -8   3  -7   57.89   16.50
  -9   3   7   24.00   13.80
  -9  -3  -7   44.30   15.30
  -9   3   7   36.10   15.90
  -9   3   7   50.49   16.70
   9   3  -7   62.09   13.80
   9   3  -7   62.19   17.20
  -9  -3  -7   45.50   17.50
   9  -3   7   33.30   16.50
  -9  -3   7   63.59   15.30
  -9  -3   7   47.90   19.40
   9  -3  -7   44.90   16.40
  -9   3  -7   31.10   16.00
   9  -3  -7   30.90   15.60
 -10  -3  -7   -8.10   11.30
 -10   3   7    1.10   13.60
  10   3  -7    2.30   13.90
  10   3  -7   -3.90    8.60
  10  -3  -7   22.40   14.70
  10  -3  -7   22.40   16.40
 -10   3  -7  -16.10   16.10
 -10  -3   7    6.60   13.20
 -10  -3   7   -1.70   11.60
   0  -4   7  232.58   20.30
   0   4   7  246.68   23.00
   0  -4   7  228.28   20.70
   0   4   7  256.47   19.90
   0  -4  -7  231.38   19.80
   0  -4  -7  265.47   23.70
   0   4  -7  242.18   20.70
   0   4  -7  269.17   20.70
   0   4  -7  263.67   20.70
  -1   4   7  820.92   61.69
   1   4  -7  846.22   60.39
   1  -4   7  906.71   61.19
   1   4  -7  886.81   58.39
   1  -4   7  851.61   58.89
  -1  -4  -7  865.51   59.29
  -1  -4  -7  957.80   62.59
  -1   4   7  851.91   59.39
   1   4  -7  854.21   59.89
  -1   4  -7  904.21   58.89
   1  -4  -7  890.61   62.19
   1  -4  -7  869.31   59.99
   1   4   7  906.41   59.69
  -1   4  -7  870.81   60.59
   1   4   7  822.42   61.99
  -1   4  -7  879.21   60.19
  -1  -4   7  826.92   60.09
  -1  -4   7  835.62   59.99
  -2  -4  -7   13.80    7.70
  -2   4   7   14.30    8.00
   2   4  -7   26.30    7.00
   2   4  -7   29.10    5.00
  -2  -4  -7   23.70    5.90
  -2   4   7   16.50    6.40
  -2  -4   7   20.20    7.90
  -2   4  -7   19.90    7.10
   2  -4  -7   17.90    8.10
  -2   4  -7   38.90    6.80
  -2   4  -7   29.50    8.80
  -2  -4   7   15.00    6.40
   2  -4  -7   29.30    7.90
   2  -4  -7   15.60    8.90
  -3   4   7  120.19   14.20
  -3  -4  -7  150.08   13.80
  -3  -4  -7  127.29   16.20
   3   4  -7  151.08   16.00
  -3   4   7  104.89   15.20
   3  -4   7   98.59   15.10
  -3   4  -7  125.39   17.40
   3  -4  -7  125.89   15.80
  -3  -4   7  127.79   16.80
   3  -4  -7  140.59   18.60
   3  -4  -7  128.09   16.70
  -3   4  -7  139.69   13.20
  -3   4  -7  153.98   15.80
   4  -4   7  324.67   30.30
  -4  -4  -7  348.07   30.20
  -4   4   7  338.17   28.50
   4   4  -7  346.87   28.70
  -4   4   7  347.57   29.90
   4   4  -7  336.37   25.10
  -4   4   7  334.27   29.60
  -4  -4   7  337.67   30.50
  -4   4  -7  324.97   30.80
  -4   4  -7  347.97   26.40
   4  -4  -7  378.66   32.20
  -4  -4   7  366.76   28.40
   4  -4  -7  358.86   30.20
   4  -4  -7  283.37   28.80
  -5   4   7   36.20   11.50
  -5   4   7   33.00   11.20
   5   4  -7   61.29    9.40
   5   4  -7   62.39   12.50
  -5   4   7   59.49   11.90
  -5  -4  -7   52.19   12.60
  -5  -4  -7   45.70   10.70
  -5  -4   7   53.29   12.80
   5  -4  -7   61.79   14.10
  -5  -4   7   51.19    8.30
   5  -4  -7   66.19   14.00
  -5   4  -7   26.90   11.40
   5  -4  -7   60.39   12.30
  -5  -4   7   35.70    9.90
  -6   4   7  557.44   46.00
   6   4  -7  518.55   40.30
  -6   4   7  517.75   44.60
  -6  -4  -7  581.34   45.60
   6  -4   7  545.15   46.30
  -6   4   7  546.35   44.50
  -6  -4  -7  532.85   44.00
   6   4  -7  609.04   45.50
  -6  -4   7  588.44   46.20
  -6   4  -7  551.44   47.30
  -6  -4   7  626.34   49.99
   6  -4  -7  582.44   49.50
   6  -4  -7  651.83   49.40
  -6   4  -7  543.55   49.20
  -6  -4   7  561.14   43.00
  -7   4   7  447.46   37.50
  -7  -4  -7  390.76   38.30
   7  -4   7  343.57   37.40
  -7  -4  -7  422.26   36.60
  -7   4   7  389.26   37.30
   7   4  -7  422.86   37.10
   7   4  -7  424.96   33.00
  -7   4   7  414.56   38.60
  -7  -4   7  414.36   41.10
   7  -4  -7  413.96   41.10
  -7  -4   7  447.36   37.90
  -7   4  -7  406.66   38.80
  -7  -4   7  443.46   35.00
   7  -4  -7  392.46   38.90
  -8  -4  -7   37.00   15.30
  -8   4   7   35.30   13.80
  -8  -4  -7   46.30   14.60
   8   4  -7   54.69   11.90
   8   4  -7   74.39   16.60
  -8   4   7   39.80   16.30
   8  -4   7   49.80   15.80
[truncated: 511,159 more chars]
