# Supplementary material for: Triple energy transfer-enabled dearomative cycloaddition/rearrangement cascade of bicyclic azaarenes to structurally complex products
Source: Nat Catal. 2026 Jul 9;9(7):750–60. doi: 10.1038/s41929-026-01566-z (PMC13395622; doi:10.1038/s41929-026-01566-z)
Supplement: Supplementary file 10 — Cif file for structure 5h. [file 41929_2026_1566_MOESM10_ESM.cif]

#==============================================================================

# 1. SUBMISSION DETAILS

data_global

_publ_contact_author
;
        Constantin G. Daniliuc
        Organisch-Chemisches Institut 
        Universit\"at M\"unster
        48149 M\"unster
        Germany
;
_publ_contact_author_phone        '049 251 83-36522'
_publ_contact_author_fax          '049 251 83-39772'
_publ_contact_author_email        'constantin.daniliuc@uni-muenster.de' 
_publ_requested_journal           '.'

#==============================================================================

# 3. TITLE AND AUTHOR LIST

_publ_section_title
;
Triple Energy Transfer-Enabled Cascade Dearomative Cycloaddition of Bicyclic 
Azaarenes
;

loop_
 _publ_author_name
 _publ_author_address
     'Chahar, Preeti'
;     Organisch-Chemisches Institut
      Universit\"at M\"unster
      Corrensstrasse 36
      48149 M\"unster
      Germany
;     
     'Kundu, Utpal'
;     Organisch-Chemisches Institut
      Universit\"at M\"unster
      Corrensstrasse 36
      48149 M\"unster
      Germany
;     
     'Dutta, Subhabrata'
;     Organisch-Chemisches Institut
      Universit\"at M\"unster
      Corrensstrasse 36
      48149 M\"unster
      Germany
;     
     'H\"olter, Niklas'
;     Organisch-Chemisches Institut
      Universit\"at M\"unster
      Corrensstrasse 36
      48149 M\"unster
      Germany
;     
     'Boser, Florian'
;     Organisch-Chemisches Institut
      Universit\"at M\"unster
      Corrensstrasse 36
      48149 M\"unster
      Germany
;     
     'Hugel, Fabian'
;     Organisch-Chemisches Institut
      Universit\"at M\"unster
      Corrensstrasse 36
      48149 M\"unster
      Germany
;     
     'Stadtmann, Luca'
;     Organisch-Chemisches Institut
      Universit\"at M\"unster
      Corrensstrasse 36
      48149 M\"unster
      Germany
;     
     'Daniliuc, Constantin G.'
;     Organisch-Chemisches Institut
      Universit\"at M\"unster
      Corrensstrasse 36
      48149 M\"unster
      Germany
;     
     'Glorius, Frank'
;     Organisch-Chemisches Institut
      Universit\"at M\"unster
      Corrensstrasse 36
      48149 M\"unster
      Germany
;     

#=============================================================================
#  cif data for "glo10775" (compound 5h)
#============================================================================= 

data_glo10775_5h

_audit_creation_method
;
FinalCif 2024.9-0 by Daniel Kratzert, Freiburg 2025, 
https://dkratzert.de/finalcif.html
;
_publ_section_references          ?
_shelx_SHELXL_version_number      '2019/3'
_chemical_name_systematic         ?
_chemical_name_common             ?
_chemical_formula_sum             'C26 H24 F3 N O4'
_chemical_formula_moiety          'C26 H24 F3 N O4'
_chemical_formula_weight          471.46
_chemical_melting_point           ?
_space_group_crystal_system       monoclinic
_space_group_IT_number            15
_space_group_name_H-M_alt         'C 2/c'
_space_group_name_Hall            '-C 2yc'
_shelx_space_group_comment
;
The symmetry employed for this shelxl refinement is uniquely defined
by the following loop, which should always be used as a source of
symmetry information in preference to the above space-group names.
They are only intended as comments.
;

loop_
_space_group_symop_operation_xyz
'x, y, z'
'-x, y, -z+1/2'
'x+1/2, y+1/2, z'
'-x+1/2, y+1/2, -z+1/2'
'-x, -y, -z'
'x, -y, z-1/2'
'-x+1/2, -y+1/2, -z'
'x+1/2, -y+1/2, z-1/2'

_cell_length_a                    20.2516(9)
_cell_length_b                    13.6623(6)
_cell_length_c                    18.2134(8)
_cell_angle_alpha                 90
_cell_angle_beta                  115.736(2)
_cell_angle_gamma                 90
_cell_volume                      4539.5(4)
_cell_formula_units_Z             8
_cell_measurement_temperature     100(2)
_cell_measurement_reflns_used     9619
_cell_measurement_theta_min       4.0425
_cell_measurement_theta_max       71.9627
_cell_measurement_wavelength      1.54178
_exptl_crystal_description        prism
_exptl_crystal_colour             colourless
_exptl_crystal_recrystallization_method 'The crystals were crystallised from DCM and pentane.'
_exptl_crystal_density_meas       ?
_exptl_crystal_density_method     ?
_exptl_crystal_density_diffrn     1.38
_exptl_crystal_F_000              1968
_exptl_crystal_size_max           0.201
_exptl_crystal_size_mid           0.135
_exptl_crystal_size_min           0.101
_exptl_absorpt_coefficient_mu     0.923
_exptl_absorpt_correction_type    Multi-Scan
_exptl_absorpt_correction_T_min   0.836
_exptl_absorpt_correction_T_max   0.913
_exptl_absorpt_process_details
;Krause, L., Herbst-Irmer, R., Sheldrick, G. M., Stalke, D. (2015).
"Comparison of silver and molybdenum microfocus X-ray sources for single-crystal
 structure determination"
J. Appl. Cryst. 48, 3-10.
doi:10.1107/S1600576714022985
;
_exptl_absorpt_special_details    ?
_exptl_bruker_absorpt_correction_T_ratio 0.8988
_shelx_estimated_absorpt_T_min    0.836
_shelx_estimated_absorpt_T_max    0.913
_exptl_transmission_factor_min    ?
_exptl_transmission_factor_max    ?
_exptl_special_details            ?
_diffrn_ambient_temperature       100(2)
_diffrn_radiation_type            CuK\a
_diffrn_radiation_wavelength      1.54178
_diffrn_radiation_monochromator   'multilayer mirror'
_bruker_diffrn_measurement_temperature_device 'Oxford Cryostream 1000'
_diffrn_radiation_probe           ?
_diffrn_source                    'microfocus sealed tube'
_diffrn_source_type               'INCOATEC I\mS Diamant II'
_diffrn_source_target             Cu
_diffrn_source_voltage            50
_diffrn_source_current            1.0
_diffrn_detector                  CPAD
_diffrn_detector_type             'Bruker PHOTON III'
_diffrn_detector_area_resol_mean  7.391
_diffrn_measurement_device        'KAPPA diffractometer'
_diffrn_measurement_device_type   'Bruker D8 VENTURE'
_diffrn_measurement_method        '\w and \f scans'
_diffrn_measurement_specimen_support loop
_diffrn_measurement_details
;<Phi   scan: start=   0.0; len= 180.0; end= 180.0 at [Counterclockwise Eulerian 
angles: dx= 42.20 mm theta=  27.500 deg omega= 360.000 deg chi=  54.740 deg] 
measure for 1.0 seconds; frame angle 1.00 degrees, wavelength=1.54184>
<Phi   scan: start= 180.0; len= 180.0; end= 360.0 at [Counterclockwise Eulerian 
angles: dx= 42.20 mm theta=  27.500 deg omega= 360.000 deg chi=  54.740 deg] 
measure for 1.0 seconds; frame angle 1.00 degrees, wavelength=1.54184>
<Omega scan: start=  95.4; len=  80.0; end= 175.4 at [Counterclockwise Eulerian 
angles: dx= 42.00 mm theta=  46.812 deg phi= 360.000 deg chi= -46.500 deg] 
measure for 15.0 seconds; frame angle 1.00 degrees, wavelength=1.54184>
<Omega scan: start= 351.4; len=  86.0; end= 437.4 at [Counterclockwise Eulerian 
angles: dx= 42.00 mm theta=  54.312 deg phi= 180.000 deg chi=  60.500 deg] 
measure for 20.0 seconds; frame angle 1.00 degrees, wavelength=1.54184>
<Omega scan: start= 351.4; len=  86.0; end= 437.4 at [Counterclockwise Eulerian 
angles: dx= 42.00 mm theta=  54.312 deg phi= 324.000 deg chi=  60.500 deg] 
measure for 20.0 seconds; frame angle 1.00 degrees, wavelength=1.54184>
<Phi   scan: start= 324.0; len= 184.0; end= 508.0 at [Counterclockwise Eulerian 
angles: dx= 42.00 mm theta=  54.312 deg omega=   3.915 deg chi=  38.000 deg] 
measure for 20.0 seconds; frame angle 1.00 degrees, wavelength=1.54184>
<Omega scan: start= 351.4; len=  86.0; end= 437.4 at [Counterclockwise Eulerian 
angles: dx= 42.00 mm theta=  54.312 deg phi= 108.000 deg chi=  60.500 deg] 
measure for 20.0 seconds; frame angle 1.00 degrees, wavelength=1.54184>
<Phi   scan: start= 235.6; len= 272.0; end= 507.6 at [Counterclockwise Eulerian 
angles: dx= 42.00 mm theta= -23.464 deg omega= 311.342 deg chi=  46.500 deg] 
measure for 5.0 seconds; frame angle 1.00 degrees, wavelength=1.54184>
<Omega scan: start= 351.4; len=  86.0; end= 437.4 at [Counterclockwise Eulerian 
angles: dx= 42.00 mm theta=  54.312 deg phi= 252.000 deg chi=  60.500 deg] 
measure for 20.0 seconds; frame angle 1.00 degrees, wavelength=1.54184>
<Omega scan: start= 351.4; len=  86.0; end= 437.4 at [Counterclockwise Eulerian 
angles: dx= 42.00 mm theta=  54.312 deg phi=  36.000 deg chi=  60.500 deg] 
measure for 20.0 seconds; frame angle 1.00 degrees, wavelength=1.54184>
<Omega scan: start= 314.4; len= 103.0; end= 417.4 at [Counterclockwise Eulerian 
angles: dx= 42.00 mm theta= -23.464 deg phi= 120.000 deg chi= -57.500 deg] 
measure for 5.0 seconds; frame angle 1.00 degrees, wavelength=1.54184>
<Omega scan: start= 354.1; len= 113.0; end= 467.1 at [Counterclockwise Eulerian 
angles: dx= 42.00 mm theta=  54.312 deg phi= 160.000 deg chi=  57.500 deg] 
measure for 20.0 seconds; frame angle 1.00 degrees, wavelength=1.54184>
<Omega scan: start= 354.1; len= 113.0; end= 467.1 at [Counterclockwise Eulerian 
angles: dx= 42.00 mm theta=  54.312 deg phi= 224.000 deg chi=  57.500 deg] 
measure for 20.0 seconds; frame angle 1.00 degrees, wavelength=1.54184>
<Omega scan: start= 354.1; len= 113.0; end= 467.1 at [Counterclockwise Eulerian 
angles: dx= 42.00 mm theta=  54.312 deg phi= 360.000 deg chi=  57.500 deg] 
measure for 20.0 seconds; frame angle 1.00 degrees, wavelength=1.54184>
<Omega scan: start=  95.4; len=  80.0; end= 175.4 at [Counterclockwise Eulerian 
angles: dx= 42.00 mm theta=  46.812 deg phi= 180.000 deg chi= -46.500 deg] 
measure for 15.0 seconds; frame angle 1.00 degrees, wavelength=1.54184>
<Omega scan: start= 354.1; len= 113.0; end= 467.1 at [Counterclockwise Eulerian 
angles: dx= 42.00 mm theta=  54.312 deg phi= 288.000 deg chi=  57.500 deg] 
measure for 20.0 seconds; frame angle 1.00 degrees, wavelength=1.54184>
<Omega scan: start=  95.4; len=  80.0; end= 175.4 at [Counterclockwise Eulerian 
angles: dx= 42.00 mm theta=  46.812 deg phi=  90.000 deg chi= -46.500 deg] 
measure for 15.0 seconds; frame angle 1.00 degrees, wavelength=1.54184>
<Omega scan: start= 354.1; len= 113.0; end= 467.1 at [Counterclockwise Eulerian 
angles: dx= 42.00 mm theta=  54.312 deg phi=  64.000 deg chi=  57.500 deg] 
measure for 20.0 seconds; frame angle 1.00 degrees, wavelength=1.54184>
<Omega scan: start= 354.1; len= 113.0; end= 467.1 at [Counterclockwise Eulerian 
angles: dx= 42.00 mm theta=  54.312 deg phi= 256.000 deg chi=  57.500 deg] 
measure for 20.0 seconds; frame angle 1.00 degrees, wavelength=1.54184>
<Omega scan: start= 354.1; len= 113.0; end= 467.1 at [Counterclockwise Eulerian 
angles: dx= 42.00 mm theta=  54.312 deg phi= 320.000 deg chi=  57.500 deg] 
measure for 20.0 seconds; frame angle 1.00 degrees, wavelength=1.54184>
<Omega scan: start= 314.4; len= 103.0; end= 417.4 at [Counterclockwise Eulerian 
angles: dx= 42.00 mm theta= -23.464 deg phi=  40.000 deg chi= -57.500 deg] 
measure for 5.0 seconds; frame angle 1.00 degrees, wavelength=1.54184>
<Omega scan: start= 354.1; len= 113.0; end= 467.1 at [Counterclockwise Eulerian 
angles: dx= 42.00 mm theta=  54.312 deg phi= 128.000 deg chi=  57.500 deg] 
measure for 20.0 seconds; frame angle 1.00 degrees, wavelength=1.54184>
<Phi   scan: start= 260.0; len= 184.0; end= 444.0 at [Counterclockwise Eulerian 
angles: dx= 42.00 mm theta=  54.312 deg omega= 113.273 deg chi= -38.000 deg] 
measure for 20.0 seconds; frame angle 1.00 degrees, wavelength=1.54184>
<Phi   scan: start= 276.0; len= 184.0; end= 460.0 at [Counterclockwise Eulerian 
angles: dx= 42.00 mm theta= -23.464 deg omega= 308.424 deg chi=  38.000 deg] 
measure for 5.0 seconds; frame angle 1.00 degrees, wavelength=1.54184>
<Phi   scan: start= 260.0; len= 184.0; end= 444.0 at [Counterclockwise Eulerian 
angles: dx= 42.00 mm theta=  54.312 deg omega= 110.354 deg chi= -46.500 deg] 
measure for 20.0 seconds; frame angle 1.00 degrees, wavelength=1.54184>
<Omega scan: start= 314.4; len= 103.0; end= 417.4 at [Counterclockwise Eulerian 
angles: dx= 42.00 mm theta= -23.464 deg phi=   0.000 deg chi= -57.500 deg] 
measure for 5.0 seconds; frame angle 1.00 degrees, wavelength=1.54184>
<Omega scan: start= 354.1; len= 113.0; end= 467.1 at [Counterclockwise Eulerian 
angles: dx= 42.00 mm theta=  54.312 deg phi=  32.000 deg chi=  57.500 deg] 
measure for 20.0 seconds; frame angle 1.00 degrees, wavelength=1.54184>
<Phi   scan: start= 360.0; len=   1.0; end= 361.0 at [Counterclockwise Eulerian 
angles: dx= 42.00 mm theta= -31.812 deg omega=  45.605 deg chi= -46.500 deg] 
measure for 7.0 seconds; frame angle 1.00 degrees, wavelength=1.54184>
<Omega scan: start= 354.1; len= 113.0; end= 467.1 at [Counterclockwise Eulerian 
angles: dx= 42.00 mm theta=  54.313 deg phi=  96.000 deg chi=  57.500 deg] 
measure for 20.0 seconds; frame angle 1.00 degrees, wavelength=1.54184>
<Omega scan: start= 354.1; len= 113.0; end= 467.1 at [Counterclockwise Eulerian 
angles: dx= 42.00 mm theta=  54.313 deg phi= 192.000 deg chi=  57.500 deg] 
measure for 20.0 seconds; frame angle 1.00 degrees, wavelength=1.54184>
<Phi   scan: start= 360.0; len=   1.0; end= 361.0 at [Counterclockwise Eulerian 
angles: dx= 42.00 mm theta=  39.312 deg omega=  80.354 deg chi= -46.500 deg] 
measure for 11.0 seconds; frame angle 1.00 degrees, wavelength=1.54184>
<Phi   scan: start= 360.0; len= 360.0; end= 720.0 at [Counterclockwise Eulerian 
angles: dx= 42.00 mm theta= -24.312 deg omega=  60.605 deg chi= -46.500 deg] 
measure for 5.0 seconds; frame angle 1.00 degrees, wavelength=1.54184>
<Phi   scan: start= 276.0; len= 184.0; end= 460.0 at [Counterclockwise Eulerian 
angles: dx= 42.00 mm theta= -23.464 deg omega= 308.424 deg chi=  38.000 deg] 
measure for 5.0 seconds; frame angle 1.00 degrees, wavelength=1.54184>
<Phi   scan: start= 360.0; len=   1.0; end= 361.0 at [Counterclockwise Eulerian 
angles: dx= 42.00 mm theta=  46.812 deg omega=  95.354 deg chi= -46.500 deg] 
measure for 15.0 seconds; frame angle 1.00 degrees, wavelength=1.54184>
;
_diffrn_measurement_bruker_total_exposure_time 66885.0
_diffrn_reflns_number             72720
_diffrn_reflns_av_unetI/netI      0.0201
_diffrn_reflns_av_R_equivalents   0.0355
_diffrn_reflns_theta_min          4.042
_diffrn_reflns_theta_max          72.131
_diffrn_reflns_theta_full         67.679
_diffrn_reflns_limit_h_min        -24
_diffrn_reflns_limit_h_max        24
_diffrn_reflns_limit_k_min        -16
_diffrn_reflns_limit_k_max        16
_diffrn_reflns_limit_l_min        -22
_diffrn_reflns_limit_l_max        22
_diffrn_reflns_reduction_process  narrow-frame
_diffrn_measured_fraction_theta_max 0.993
_diffrn_measured_fraction_theta_full 0.997
_diffrn_reflns_Laue_measured_fraction_max 0.993
_diffrn_reflns_Laue_measured_fraction_full 0.997
_diffrn_reflns_point_group_measured_fraction_max 0.993
_diffrn_reflns_point_group_measured_fraction_full 0.997
_diffrn_reflns_bruker_av_norm_I   47117.937
_diffrn_reflns_bruker_number_gt   71217
_reflns_number_total              4441
_reflns_number_gt                 4309
_reflns_threshold_expression      'I > 2\s(I)'
_reflns_Friedel_coverage          0.000
_reflns_Friedel_fraction_max      .
_reflns_Friedel_fraction_full     .
_reflns_special_details
;
 Reflections were merged by SHELXL according to the crystal
 class for the calculation of statistics and refinement.
 
 _reflns_Friedel_fraction is defined as the number of unique
 Friedel pairs measured divided by the number that would be
 possible theoretically, ignoring centric projections and
 systematic absences.
;
_computing_data_collection        'Bruker Instrument Service v8.5.5.6'
_computing_cell_refinement        'SAINT V8.41 (Bruker AXS LLC)'
_computing_data_reduction         'SAINT V8.41 (Bruker AXS LLC)'
_computing_structure_solution     'SHELXT 2018/2 (Sheldrick, 2018)'
_computing_structure_refinement   'SHELXL-2019/2 (Sheldrick, 2019)'
_computing_molecular_graphics     'shelXle (C.B. Huebschle, rev 1503)'
_computing_publication_material   ?
_computing_bruker_data_scaling    'SADABS-2016/2 - Bruker AXS area detector scaling and absorption correction'
_refine_special_details
;The phenyl ring and the CF3 group are disordered over three positions. Several 
restraints (SADI, SAME, ISOR and SIMU) were used in order to improve refinement 
stability.
;
_refine_ls_structure_factor_coef  Fsqd
_refine_ls_matrix_type            full
_refine_ls_weighting_scheme       calc
_refine_ls_weighting_details      'w=1/[\s^2^(Fo^2^)+(0.0443P)^2^+4.8491P] where P=(Fo^2^+2Fc^2^)/3'
_atom_sites_solution_primary      'Intrinsic Phasing'
_atom_sites_solution_secondary    ?
_atom_sites_solution_hydrogens    geom
_refine_ls_hydrogen_treatment     constr
_refine_ls_number_reflns          4441
_refine_ls_number_parameters      481
_refine_ls_number_restraints      431
_refine_ls_R_factor_all           0.0418
_refine_ls_R_factor_gt            0.0410
_refine_ls_wR_factor_ref          0.1034
_refine_ls_wR_factor_gt           0.1029
_refine_ls_goodness_of_fit_ref    1.061
_refine_ls_restrained_S_all       1.084
_refine_ls_shift/su_max           0.001
_refine_ls_shift/su_mean          0.000
_refine_diff_density_max          0.322
_refine_diff_density_min          -0.208
_refine_diff_density_rms          0.044
_refine_ls_extinction_method      none
_refine_ls_extinction_coef        .

loop_
_atom_type_symbol
_atom_type_description
_atom_type_scat_dispersion_real
_atom_type_scat_dispersion_imag
_atom_type_scat_source
'C' 'C' 0.0181 0.0091 'International Tables Vol C Tables 4.2.6.8 and 6.1.1.4'
'H' 'H' 0.0000 0.0000 'International Tables Vol C Tables 4.2.6.8 and 6.1.1.4'
'F' 'F' 0.0727 0.0534 'International Tables Vol C Tables 4.2.6.8 and 6.1.1.4'
'N' 'N' 0.0311 0.0180 'International Tables Vol C Tables 4.2.6.8 and 6.1.1.4'
'O' 'O' 0.0492 0.0322 'International Tables Vol C Tables 4.2.6.8 and 6.1.1.4'

_geom_details
; All esds (except the esd in the dihedral angle between two l.s. planes)
 are estimated using the full covariance matrix.  The cell esds are taken
 into account individually in the estimation of esds in distances, angles
 and torsion angles; correlations between esds in cell parameters are only
 used when they are defined by crystal symmetry.  An approximate (isotropic)
 treatment of cell esds is used for estimating esds involving l.s. planes.
;
_geom_special_details
;
 All esds (except the esd in the dihedral angle between two l.s. planes)
 are estimated using the full covariance matrix.  The cell esds are taken
 into account individually in the estimation of esds in distances, angles
 and torsion angles; correlations between esds in cell parameters are only
 used when they are defined by crystal symmetry.  An approximate (isotropic)
 treatment of cell esds is used for estimating esds involving l.s. planes.
;

loop_
_bruker_diffrn_runs_axis
_bruker_diffrn_runs_distance
_bruker_diffrn_runs_theta
_bruker_diffrn_runs_omega
_bruker_diffrn_runs_phi
_bruker_diffrn_runs_chi
_bruker_diffrn_runs_width
_bruker_diffrn_runs_images
_bruker_diffrn_runs_time
_bruker_diffrn_runs_wavelength
_bruker_diffrn_runs_voltage
_bruker_diffrn_runs_current
_bruker_diffrn_runs_temperature
Phi   42.2 27.5     0.0             0.0             54.74 1.0 180 1.0  1.54184 50.0 1.0 100.14999999999998
Phi   42.2 27.5     0.0             180.0           54.74 1.0 180 1.0  1.54184 50.0 1.0 100.14999999999998
Omega 42.0 46.8125  95.354          0.0             -46.5 1.0 80  15.0 1.54184 50.0 1.0 100.14999999999998
Omega 42.0 54.3125  -8.634          180.0           60.5  1.0 86  20.0 1.54184 50.0 1.0 100.14999999999998
Omega 42.0 54.3125  -8.634          324.0           60.5  1.0 86  20.0 1.54184 50.0 1.0 100.14999999999998
Phi   42.0 54.3125  3.9149999999999996 -36.0           38.0  1.0 184 20.0 1.54184 50.0 1.0 100.14999999999998
Omega 42.0 54.3125  -8.634          108.0           60.5  1.0 86  20.0 1.54184 50.0 1.0 100.14999999999998
Phi   42.0 -23.464  -48.658         -124.423        46.5  1.0 272 5.0  1.54184 50.0 1.0 100.14999999999998
Omega 42.0 54.3125  -8.634          252.0           60.5  1.0 86  20.0 1.54184 50.0 1.0 100.14999999999998
Omega 42.0 54.3125  -8.634          36.0            60.5  1.0 86  20.0 1.54184 50.0 1.0 100.14999999999998
Omega 42.0 -23.464  -45.567         119.99999999999999 -57.5 1.0 103 5.0  1.54184 50.0 1.0 100.14999999999998
Omega 42.0 54.3125  -5.874          160.0           57.5  1.0 113 20.0 1.54184 50.0 1.0 100.14999999999998
Omega 42.0 54.3125  -5.874          -136.0          57.5  1.0 113 20.0 1.54184 50.0 1.0 100.14999999999998
Omega 42.0 54.3125  -5.874          0.0             57.5  1.0 113 20.0 1.54184 50.0 1.0 100.14999999999998
Omega 42.0 46.8125  95.354          180.0           -46.5 1.0 80  15.0 1.54184 50.0 1.0 100.14999999999998
Omega 42.0 54.3125  -5.874          -72.0           57.5  1.0 113 20.0 1.54184 50.0 1.0 100.14999999999998
Omega 42.0 46.8125  95.354          90.0            -46.5 1.0 80  15.0 1.54184 50.0 1.0 100.14999999999998
Omega 42.0 54.3125  -5.874          64.0            57.5  1.0 113 20.0 1.54184 50.0 1.0 100.14999999999998
Omega 42.0 54.3125  -5.874          -104.0          57.5  1.0 113 20.0 1.54184 50.0 1.0 100.14999999999998
Omega 42.0 54.3125  -5.874          -40.0           57.5  1.0 113 20.0 1.54184 50.0 1.0 100.14999999999998
Omega 42.0 -23.464  -45.567         40.0            -57.5 1.0 103 5.0  1.54184 50.0 1.0 100.14999999999998
Omega 42.0 54.3125  -5.874          128.0           57.5  1.0 113 20.0 1.54184 50.0 1.0 100.14999999999998
Phi   42.0 54.3125  113.273         -100.0          -38.0 1.0 184 20.0 1.54184 50.0 1.0 100.14999999999998
Phi   42.0 -23.464  -51.57619143656933 -84.0           38.0  1.0 184 5.0  1.54184 50.0 1.0 100.14999999999998
Phi   42.0 54.3125  110.35438168836826 -100.0          -46.5 1.0 184 20.0 1.54184 50.0 1.0 100.14999999999998
Omega 42.0 -23.464  -45.567         0.0             -57.5 1.0 103 5.0  1.54184 50.0 1.0 100.14999999999998
Omega 42.0 54.3125  -5.874          32.0            57.5  1.0 113 20.0 1.54184 50.0 1.0 100.14999999999998
Phi   42.0 -31.8125 45.60478168836826 0.0             -46.5 1.0 360 7.0  1.54184 50.0 1.0 100.14999999999998
Omega 42.0 54.3125  -5.874          96.0            57.5  1.0 113 20.0 1.54184 50.0 1.0 100.14999999999998
Omega 42.0 54.3125  -5.874          -168.0          57.5  1.0 113 20.0 1.54184 50.0 1.0 100.14999999999998
Phi   42.0 39.3125  80.35438168836828 0.0             -46.5 1.0 360 11.0 1.54184 50.0 1.0 100.14999999999998
Phi   42.0 -24.3125 60.6047816883683 0.0             -46.5 1.0 360 5.0  1.54184 50.0 1.0 100.14999999999998
Phi   42.0 -23.464  -51.57619143656933 -84.0           38.0  1.0 184 5.0  1.54184 50.0 1.0 100.14999999999998
Phi   42.0 46.8125  95.35438168836826 0.0             -46.5 1.0 360 15.0 1.54184 50.0 1.0 100.14999999999998

loop_
_atom_site_label
_atom_site_type_symbol
_atom_site_fract_x
_atom_site_fract_y
_atom_site_fract_z
_atom_site_U_iso_or_equiv
_atom_site_adp_type
_atom_site_occupancy
_atom_site_site_symmetry_order
_atom_site_calc_flag
_atom_site_refinement_flags_posn
_atom_site_refinement_flags_adp
_atom_site_refinement_flags_occupancy
_atom_site_disorder_assembly
_atom_site_disorder_group
N1   N 0.61620(6) 0.29256(8)   0.34689(6)  0.0205(2)  Uani 1        1 d    . . . . .
O1   O 0.70474(5) 0.11550(7)   0.34785(5)  0.0262(2)  Uani 1        1 d    . . . . .
O2   O 0.58599(5) 0.07323(7)   0.28128(5)  0.0247(2)  Uani 1        1 d    . . . . .
O3   O 0.52995(5) 0.12798(7)   0.08263(6)  0.0297(2)  Uani 1        1 d    . . . . .
O4   O 0.62274(5) 0.02254(7)   0.14685(6)  0.0296(2)  Uani 1        1 d    . . . . .
C1   C 0.65620(7) 0.32552(10)  0.42291(8)  0.0233(3)  Uani 1        1 d    . . . . .
C2   C 0.71291(7) 0.39284(10)  0.44061(8)  0.0260(3)  Uani 1        1 d    . . . . .
H2   H 0.741737   0.413494     0.495107    0.031      Uiso 1        1 calc R U . . .
C3   C 0.72648(7) 0.42900(10)  0.37763(8)  0.0260(3)  Uani 1        1 d    . . . . .
H3   H 0.763379   0.477150     0.388384    0.031      Uiso 1        1 calc R U . . .
C4   C 0.68617(7) 0.39502(10)  0.29836(8)  0.0247(3)  Uani 1        1 d    . . . . .
C5   C 0.63232(7) 0.32482(9)   0.28690(7)  0.0209(3)  Uani 1        1 d    . . . . .
C6   C 0.59226(7) 0.27437(9)   0.20526(7)  0.0209(3)  Uani 1        1 d    . . . . .
H6   H 0.539241   0.264335     0.191413    0.025      Uiso 1        1 calc R U . . .
C7   C 0.63243(7) 0.17479(9)   0.21048(7)  0.0210(3)  Uani 1        1 d    . . . . .
C8   C 0.70332(7) 0.20701(10)  0.20552(8)  0.0262(3)  Uani 1        1 d    . . . . .
H8A  H 0.740468   0.229518     0.259299    0.031      Uiso 1        1 calc R U . . .
H8B  H 0.724168   0.152679     0.186307    0.031      Uiso 1        1 calc R U . . .
C9   C 0.67865(8) 0.29124(11)  0.14388(8)  0.0294(3)  Uani 1        1 d    . . . . .
H9   H 0.674428   0.268600     0.089804    0.035      Uiso 1        1 calc R U . . .
C10  C 0.60253(8) 0.32858(10)  0.13609(8)  0.0259(3)  Uani 1        1 d    . . . . .
H10  H 0.562112   0.313017     0.081376    0.031      Uiso 1        1 calc R U . . .
C12  C 0.69194(8) 0.43871(11)  0.22595(8)  0.0313(3)  Uani 1        1 d    . . . . .
H12  H 0.712272   0.506527     0.239194    0.038      Uiso 1        1 calc R U . . .
C13  C 0.72080(9) 0.38778(12)  0.16822(9)  0.0347(3)  Uani 1        1 d    . . . . .
H13  H 0.774230   0.389538     0.181839    0.042      Uiso 1        1 calc R U . . .
C14  C 0.66659(9) 0.45552(12)  0.10084(9)  0.0390(4)  Uani 1        1 d    . . . . .
H14A H 0.646148   0.427536     0.045202    0.047      Uiso 1        1 calc R U . . .
H14B H 0.684170   0.523389     0.102053    0.047      Uiso 1        1 calc R U . . .
C15  C 0.63587(9) 0.28751(12)  0.48762(9)  0.0351(3)  Uani 1        1 d    . . . . .
H15A H 0.596642   0.328004     0.489383    0.053      Uiso 1        1 calc R U . . .
H15B H 0.678809   0.289988     0.540632    0.053      Uiso 1        1 calc R U . . .
H15C H 0.618877   0.219703     0.475127    0.053      Uiso 1        1 calc R U . . .
C16  C 0.64695(7) 0.11836(9)   0.28838(7)  0.0206(3)  Uani 1        1 d    . . . . .
C17  C 0.59099(9) 0.02434(11)  0.35361(9)  0.0327(3)  Uani 1        1 d    . . . . .
H17A H 0.632384   -0.021374    0.372930    0.049      Uiso 1        1 calc R U . . .
H17B H 0.545526   -0.011785    0.340996    0.049      Uiso 1        1 calc R U . . .
H17C H 0.598461   0.072916     0.396090    0.049      Uiso 1        1 calc R U . . .
C18  C 0.58748(7) 0.10841(9)   0.13870(8)  0.0227(3)  Uani 1        1 d    . . . . .
C19  C 0.58449(9) -0.04996(11) 0.08523(10) 0.0380(4)  Uani 1        1 d    . . . . .
H19A H 0.536311   -0.062587    0.083800    0.057      Uiso 1        1 calc R U . . .
H19B H 0.613006   -0.110745    0.098150    0.057      Uiso 1        1 calc R U . . .
H19C H 0.578205   -0.025754    0.031943    0.057      Uiso 1        1 calc R U . . .
C11  C 0.61808(8) 0.44032(10)  0.14678(8)  0.0307(3)  Uani 1        1 d    D . . . .
C21  C 0.5659(8)  0.5104(9)    0.1379(18)  0.027(3)   Uani 0.405(3) 1 d    D U P A 1
C22  C 0.4977(5)  0.4799(8)    0.1295(5)   0.029(2)   Uani 0.405(3) 1 d    D U P A 1
H22  H 0.486128   0.412099     0.125531    0.035      Uiso 0.405(3) 1 calc R U P A 1
C23  C 0.4466(6)  0.5486(7)    0.1270(6)   0.034(2)   Uani 0.405(3) 1 d    D U P A 1
H23  H 0.399843   0.527826     0.121462    0.041      Uiso 0.405(3) 1 calc R U P A 1
C24  C 0.4631(6)  0.6480(7)    0.1326(9)   0.030(2)   Uani 0.405(3) 1 d    D U P A 1
C25  C 0.5316(4)  0.6779(6)    0.1406(5)   0.0307(16) Uani 0.405(3) 1 d    D U P A 1
H25  H 0.542914   0.745727     0.143542    0.037      Uiso 0.405(3) 1 calc R U P A 1
C26  C 0.5828(5)  0.6100(6)    0.1442(6)   0.0271(15) Uani 0.405(3) 1 d    D U P A 1
H26  H 0.629895   0.630812     0.150972    0.032      Uiso 0.405(3) 1 calc R U P A 1
C27  C 0.4024(5)  0.7183(8)    0.1234(6)   0.0448(12) Uani 0.405(3) 1 d    D U P A 1
F1   F 0.3276(4)  0.6808(6)    0.0793(4)   0.090(2)   Uani 0.405(3) 1 d    D U P A 1
F2   F 0.3974(5)  0.7574(7)    0.1882(5)   0.095(3)   Uani 0.405(3) 1 d    D U P A 1
F3   F 0.3996(5)  0.7959(6)    0.0747(5)   0.078(3)   Uani 0.405(3) 1 d    D U P A 1
C21A C 0.5608(11) 0.5079(11)   0.141(2)    0.021(5)   Uani 0.336(3) 1 d    D U P A 2
C22A C 0.4975(7)  0.4808(10)   0.1492(8)   0.020(3)   Uani 0.336(3) 1 d    D U P A 2
H22A H 0.491927   0.413578     0.158669    0.024      Uiso 0.336(3) 1 calc R U P A 2
C23A C 0.4417(7)  0.5452(8)    0.1444(10)  0.022(3)   Uani 0.336(3) 1 d    D U P A 2
H23A H 0.400834   0.522977     0.152231    0.027      Uiso 0.336(3) 1 calc R U P A 2
C24A C 0.4489(9)  0.6423(10)   0.1276(16)  0.031(5)   Uani 0.336(3) 1 d    D U P A 2
C25A C 0.5106(5)  0.6760(8)    0.1226(7)   0.030(2)   Uani 0.336(3) 1 d    D U P A 2
H25A H 0.516318   0.743777     0.115144    0.036      Uiso 0.336(3) 1 calc R U P A 2
C26A C 0.5639(6)  0.6102(8)    0.1285(9)   0.030(3)   Uani 0.336(3) 1 d    D U P A 2
H26A H 0.605802   0.634653     0.123785    0.036      Uiso 0.336(3) 1 calc R U P A 2
C27A C 0.3973(5)  0.7213(8)    0.1322(8)   0.0448(12) Uani 0.336(3) 1 d    D U P A 2
F1A  F 0.3309(4)  0.6802(5)    0.1170(6)   0.060(2)   Uani 0.336(3) 1 d    D U P A 2
F2A  F 0.4317(8)  0.7864(10)   0.1908(7)   0.095(5)   Uani 0.336(3) 1 d    D U P A 2
F3A  F 0.3773(6)  0.7842(7)    0.0650(5)   0.043(2)   Uani 0.336(3) 1 d    D U P A 2
C21B C 0.5463(9)  0.5118(18)   0.1397(13)  0.016(3)   Uani 0.259(3) 1 d    . U P A 3
C22B C 0.4941(8)  0.4904(12)   0.1668(8)   0.025(3)   Uani 0.259(3) 1 d    . U P A 3
H22B H 0.494026   0.427772     0.189485    0.030      Uiso 0.259(3) 1 calc R U P A 3
C23B C 0.4423(9)  0.5578(11)   0.1617(8)   0.027(3)   Uani 0.259(3) 1 d    . U P A 3
H23B H 0.408013   0.540169     0.181992    0.033      Uiso 0.259(3) 1 calc R U P A 3
C24B C 0.4371(10) 0.6498(15)   0.1287(14)  0.026(3)   Uani 0.259(3) 1 d    . U P A 3
C25B C 0.4869(6)  0.6711(8)    0.0961(6)   0.035(2)   Uani 0.259(3) 1 d    . U P A 3
H25B H 0.482813   0.731426     0.068516    0.042      Uiso 0.259(3) 1 calc R U P A 3
C26B C 0.5420(6)  0.6061(8)    0.1034(6)   0.035(2)   Uani 0.259(3) 1 d    . U P A 3
H26B H 0.577111   0.624121     0.084223    0.043      Uiso 0.259(3) 1 calc R U P A 3
C27B C 0.3744(8)  0.7145(11)   0.1180(9)   0.0448(12) Uani 0.259(3) 1 d    . U P A 3
F1B  F 0.3456(6)  0.6831(9)    0.1562(6)   0.071(3)   Uani 0.259(3) 1 d    . U P A 3
F2B  F 0.4197(7)  0.7782(8)    0.1927(5)   0.0340(17) Uani 0.259(3) 1 d    . U P A 3
F3B  F 0.3568(8)  0.7652(11)   0.0599(10)  0.071(4)   Uani 0.259(3) 1 d    . U P A 3

loop_
_atom_site_aniso_label
_atom_site_aniso_U_11
_atom_site_aniso_U_22
_atom_site_aniso_U_33
_atom_site_aniso_U_23
_atom_site_aniso_U_13
_atom_site_aniso_U_12
N1   0.0211(5) 0.0194(5)  0.0201(5)  -0.0022(4)  0.0080(4)  0.0021(4)
O1   0.0239(5) 0.0295(5)  0.0217(4)  -0.0003(4)  0.0065(4)  0.0051(4)
O2   0.0259(5) 0.0240(5)  0.0246(5)  0.0025(4)   0.0113(4)  -0.0016(4)
O3   0.0281(5) 0.0311(5)  0.0235(5)  -0.0070(4)  0.0051(4)  -0.0031(4)
O4   0.0291(5) 0.0264(5)  0.0291(5)  -0.0103(4)  0.0088(4)  -0.0014(4)
C1   0.0238(6) 0.0250(6)  0.0207(6)  -0.0033(5)  0.0092(5)  0.0033(5)
C2   0.0245(6) 0.0283(7)  0.0207(6)  -0.0069(5)  0.0055(5)  -0.0007(5)
C3   0.0240(6) 0.0234(6)  0.0259(7)  -0.0038(5)  0.0062(5)  -0.0042(5)
C4   0.0266(6) 0.0224(6)  0.0212(6)  -0.0003(5)  0.0067(5)  -0.0033(5)
C5   0.0224(6) 0.0183(6)  0.0184(6)  -0.0002(5)  0.0055(5)  0.0009(5)
C6   0.0232(6) 0.0191(6)  0.0173(6)  -0.0004(5)  0.0059(5)  -0.0032(5)
C7   0.0214(6) 0.0222(6)  0.0180(6)  -0.0030(5)  0.0073(5)  -0.0031(5)
C8   0.0248(6) 0.0299(7)  0.0246(6)  -0.0038(5)  0.0112(5)  -0.0063(5)
C9   0.0324(7) 0.0348(8)  0.0218(6)  -0.0026(5)  0.0124(6)  -0.0105(6)
C10  0.0305(7) 0.0254(7)  0.0171(6)  0.0001(5)   0.0058(5)  -0.0081(5)
C12  0.0365(8) 0.0272(7)  0.0241(7)  -0.0001(5)  0.0076(6)  -0.0137(6)
C13  0.0381(8) 0.0395(8)  0.0267(7)  0.0000(6)   0.0144(6)  -0.0161(7)
C14  0.0492(9) 0.0392(8)  0.0256(7)  0.0025(6)   0.0136(7)  -0.0192(7)
C15  0.0384(8) 0.0459(9)  0.0245(7)  -0.0081(6)  0.0169(6)  -0.0084(7)
C16  0.0239(6) 0.0176(6)  0.0206(6)  -0.0036(5)  0.0100(5)  0.0017(5)
C17  0.0375(8) 0.0322(7)  0.0334(7)  0.0098(6)   0.0201(6)  0.0028(6)
C18  0.0242(6) 0.0248(6)  0.0204(6)  -0.0041(5)  0.0109(5)  -0.0045(5)
C19  0.0361(8) 0.0327(8)  0.0428(9)  -0.0199(7)  0.0151(7)  -0.0058(6)
C11  0.0394(8) 0.0261(7)  0.0204(6)  0.0023(5)   0.0071(6)  -0.0120(6)
C21  0.032(5)  0.030(5)   0.017(4)   0.004(2)    0.009(3)   -0.011(3)
C22  0.031(3)  0.022(2)   0.025(4)   0.003(2)    0.004(2)   -0.0031(19)
C23  0.032(3)  0.032(3)   0.033(4)   0.002(2)    0.010(2)   -0.003(2)
C24  0.032(4)  0.019(3)   0.032(3)   0.002(2)    0.007(3)   0.003(3)
C25  0.039(3)  0.020(2)   0.026(3)   -0.0005(19) 0.008(3)   -0.007(2)
C26  0.032(3)  0.023(2)   0.022(3)   0.0007(18)  0.008(3)   -0.008(2)
C27  0.057(2)  0.0302(11) 0.0448(18) -0.0012(11) 0.0204(18) 0.0078(18)
F1   0.109(4)  0.061(3)   0.110(5)   -0.002(3)   0.056(4)   0.039(2)
F2   0.135(7)  0.102(6)   0.057(3)   -0.008(3)   0.051(4)   0.026(5)
F3   0.099(6)  0.037(3)   0.078(4)   0.012(2)    0.022(3)   0.021(3)
C21A 0.024(7)  0.018(6)   0.018(6)   0.001(3)    0.006(4)   -0.005(5)
C22A 0.023(4)  0.017(3)   0.020(5)   0.005(4)    0.009(3)   0.002(2)
C23A 0.026(4)  0.016(3)   0.024(5)   0.002(3)    0.009(3)   -0.001(2)
C24A 0.030(6)  0.028(6)   0.034(5)   -0.004(3)   0.013(4)   0.000(4)
C25A 0.031(5)  0.018(3)   0.031(5)   0.001(3)    0.005(4)   -0.006(3)
C26A 0.030(5)  0.027(3)   0.031(5)   0.001(3)    0.011(4)   -0.011(3)
C27A 0.057(2)  0.0302(11) 0.0448(18) -0.0012(11) 0.0204(18) 0.0078(18)
F1A  0.069(3)  0.028(2)   0.090(6)   -0.008(4)   0.041(5)   0.012(2)
F2A  0.118(8)  0.070(6)   0.097(6)   -0.019(4)   0.046(4)   0.013(4)
F3A  0.065(7)  0.035(3)   0.019(2)   0.002(2)    0.008(3)   0.014(4)
C21B 0.013(5)  0.018(4)   0.017(4)   0.001(3)    0.007(4)   0.000(4)
C22B 0.027(4)  0.025(4)   0.027(5)   0.002(3)    0.017(3)   -0.004(3)
C23B 0.030(4)  0.028(4)   0.026(5)   -0.003(3)   0.014(3)   0.002(3)
C24B 0.029(5)  0.027(5)   0.026(4)   -0.001(3)   0.016(4)   0.000(4)
C25B 0.035(4)  0.029(3)   0.034(4)   0.009(3)    0.009(3)   0.001(3)
C26B 0.034(4)  0.039(4)   0.037(4)   0.011(3)    0.018(3)   -0.004(3)
C27B 0.057(2)  0.0302(11) 0.0448(18) -0.0012(11) 0.0204(18) 0.0078(18)
F1B  0.087(5)  0.062(4)   0.086(5)   0.010(5)    0.059(5)   0.017(4)
F2B  0.063(4)  0.027(3)   0.017(2)   0.000(2)    0.023(3)   0.011(3)
F3B  0.070(7)  0.086(8)   0.056(5)   0.010(5)    0.026(4)   0.023(5)

loop_
_geom_bond_atom_site_label_1
_geom_bond_atom_site_label_2
_geom_bond_distance
_geom_bond_site_symmetry_2
_geom_bond_publ_flag
N1   C1   1.3422(16) . ?
N1   C5   1.3434(16) . ?
O1   C16  1.2016(16) . ?
O2   C16  1.3350(16) . ?
O2   C17  1.4408(16) . ?
O3   C18  1.1993(16) . ?
O4   C18  1.3478(16) . ?
O4   C19  1.4442(16) . ?
C1   C2   1.3955(19) . ?
C1   C15  1.5000(19) . ?
C2   C3   1.382(2)   . ?
C2   H2   0.9500     . ?
C3   C4   1.3938(18) . ?
C3   H3   0.9500     . ?
C4   C5   1.3982(18) . ?
C4   C12  1.4976(19) . ?
C5   C6   1.5155(16) . ?
C6   C10  1.5512(17) . ?
C6   C7   1.5667(17) . ?
C6   H6   1.0000     . ?
C7   C18  1.5254(17) . ?
C7   C16  1.5269(17) . ?
C7   C8   1.5413(17) . ?
C8   C9   1.5319(19) . ?
C8   H8A  0.9900     . ?
C8   H8B  0.9900     . ?
C9   C13  1.5284(19) . ?
C9   C10  1.571(2)   . ?
C9   H9   1.0000     . ?
C10  C11  1.5539(18) . ?
C10  H10  1.0000     . ?
C12  C11  1.5633(19) . ?
C12  C13  1.570(2)   . ?
C12  H12  1.0000     . ?
C13  C14  1.549(2)   . ?
C13  H13  1.0000     . ?
C14  C11  1.556(2)   . ?
C14  H14A 0.9900     . ?
C14  H14B 0.9900     . ?
C15  H15A 0.9800     . ?
C15  H15B 0.9800     . ?
C15  H15C 0.9800     . ?
C17  H17A 0.9800     . ?
C17  H17B 0.9800     . ?
C17  H17C 0.9800     . ?
C19  H19A 0.9800     . ?
C19  H19B 0.9800     . ?
C19  H19C 0.9800     . ?
C11  C21  1.383(11)  . ?
C11  C21A 1.452(12)  . ?
C11  C21B 1.708(19)  . ?
C21  C22  1.387(11)  . ?
C21  C26  1.395(13)  . ?
C22  C23  1.384(10)  . ?
C22  H22  0.9500     . ?
C23  C24  1.391(11)  . ?
C23  H23  0.9500     . ?
C24  C25  1.392(10)  . ?
C24  C27  1.511(11)  . ?
C25  C26  1.372(9)   . ?
C25  H25  0.9500     . ?
C26  H26  0.9500     . ?
C27  F2   1.339(11)  . ?
C27  F3   1.368(10)  . ?
C27  F1   1.465(10)  . ?
C21A C22A 1.399(12)  . ?
C21A C26A 1.423(15)  . ?
C22A C23A 1.404(12)  . ?
C22A H22A 0.9500     . ?
C23A C24A 1.383(12)  . ?
C23A H23A 0.9500     . ?
C24A C25A 1.372(12)  . ?
C24A C27A 1.529(13)  . ?
C25A C26A 1.373(11)  . ?
C25A H25A 0.9500     . ?
C26A H26A 0.9500     . ?
C27A F2A  1.330(12)  . ?
C27A F1A  1.371(11)  . ?
C27A F3A  1.404(11)  . ?
C21B C22B 1.38(2)    . ?
C21B C26B 1.43(3)    . ?
C22B C23B 1.37(2)    . ?
C22B H22B 0.9500     . ?
C23B C24B 1.38(2)    . ?
C23B H23B 0.9500     . ?
C24B C25B 1.40(2)    . ?
C24B C27B 1.49(2)    . ?
C25B C26B 1.387(15)  . ?
C25B H25B 0.9500     . ?
C26B H26B 0.9500     . ?
C27B F1B  1.166(19)  . ?
C27B F3B  1.18(2)    . ?
C27B F2B  1.538(18)  . ?

loop_
_geom_angle_atom_site_label_1
_geom_angle_atom_site_label_2
_geom_angle_atom_site_label_3
_geom_angle
_geom_angle_site_symmetry_1
_geom_angle_site_symmetry_3
_geom_angle_publ_flag
C1   N1   C5   118.55(11) . . ?
C16  O2   C17  115.51(10) . . ?
C18  O4   C19  115.57(11) . . ?
N1   C1   C2   121.80(12) . . ?
N1   C1   C15  116.47(12) . . ?
C2   C1   C15  121.72(12) . . ?
C3   C2   C1   118.96(12) . . ?
C3   C2   H2   120.5      . . ?
C1   C2   H2   120.5      . . ?
C2   C3   C4   120.18(12) . . ?
C2   C3   H3   119.9      . . ?
C4   C3   H3   119.9      . . ?
C3   C4   C5   116.81(12) . . ?
C3   C4   C12  123.02(12) . . ?
C5   C4   C12  119.73(11) . . ?
N1   C5   C4   123.57(11) . . ?
N1   C5   C6   115.67(11) . . ?
C4   C5   C6   120.60(11) . . ?
C5   C6   C10  112.10(10) . . ?
C5   C6   C7   107.02(10) . . ?
C10  C6   C7   102.40(10) . . ?
C5   C6   H6   111.6      . . ?
C10  C6   H6   111.6      . . ?
C7   C6   H6   111.6      . . ?
C18  C7   C16  107.38(10) . . ?
C18  C7   C8   110.11(10) . . ?
C16  C7   C8   112.97(10) . . ?
C18  C7   C6   111.31(10) . . ?
C16  C7   C6   112.35(10) . . ?
C8   C7   C6   102.75(10) . . ?
C9   C8   C7   104.00(11) . . ?
C9   C8   H8A  111.0      . . ?
C7   C8   H8A  111.0      . . ?
C9   C8   H8B  111.0      . . ?
C7   C8   H8B  111.0      . . ?
H8A  C8   H8B  109.0      . . ?
C13  C9   C8   118.19(11) . . ?
C13  C9   C10  98.54(12)  . . ?
C8   C9   C10  107.77(11) . . ?
C13  C9   H9   110.5      . . ?
C8   C9   H9   110.5      . . ?
C10  C9   H9   110.5      . . ?
C6   C10  C11  117.31(11) . . ?
C6   C10  C9   104.12(10) . . ?
C11  C10  C9   99.80(11)  . . ?
C6   C10  H10  111.6      . . ?
C11  C10  H10  111.6      . . ?
C9   C10  H10  111.6      . . ?
C4   C12  C11  114.12(12) . . ?
C4   C12  C13  127.38(13) . . ?
C11  C12  C13  82.75(11)  . . ?
C4   C12  H12  109.8      . . ?
C11  C12  H12  109.8      . . ?
C13  C12  H12  109.8      . . ?
C9   C13  C14  99.88(11)  . . ?
C9   C13  C12  104.67(11) . . ?
C14  C13  C12  85.64(12)  . . ?
C9   C13  H13  120.0      . . ?
C14  C13  H13  120.0      . . ?
C12  C13  H13  120.0      . . ?
C13  C14  C11  83.68(11)  . . ?
C13  C14  H14A 114.7      . . ?
C11  C14  H14A 114.7      . . ?
C13  C14  H14B 114.7      . . ?
C11  C14  H14B 114.7      . . ?
H14A C14  H14B 111.8      . . ?
C1   C15  H15A 109.5      . . ?
C1   C15  H15B 109.5      . . ?
H15A C15  H15B 109.5      . . ?
C1   C15  H15C 109.5      . . ?
H15A C15  H15C 109.5      . . ?
H15B C15  H15C 109.5      . . ?
O1   C16  O2   124.76(12) . . ?
O1   C16  C7   124.98(12) . . ?
O2   C16  C7   110.26(10) . . ?
O2   C17  H17A 109.5      . . ?
O2   C17  H17B 109.5      . . ?
H17A C17  H17B 109.5      . . ?
O2   C17  H17C 109.5      . . ?
H17A C17  H17C 109.5      . . ?
H17B C17  H17C 109.5      . . ?
O3   C18  O4   124.07(12) . . ?
O3   C18  C7   126.50(12) . . ?
O4   C18  C7   109.43(10) . . ?
O4   C19  H19A 109.5      . . ?
O4   C19  H19B 109.5      . . ?
H19A C19  H19B 109.5      . . ?
O4   C19  H19C 109.5      . . ?
H19A C19  H19C 109.5      . . ?
H19B C19  H19C 109.5      . . ?
C21  C11  C10  124.3(6)   . . ?
C21A C11  C10  120.2(7)   . . ?
C21  C11  C14  118.3(9)   . . ?
C21A C11  C14  123.4(10)  . . ?
C10  C11  C14  101.81(12) . . ?
C21  C11  C12  119.6(11)  . . ?
C21A C11  C12  119.2(14)  . . ?
C10  C11  C12  99.35(11)  . . ?
C14  C11  C12  85.60(11)  . . ?
C10  C11  C21B 115.6(8)   . . ?
C14  C11  C21B 126.7(8)   . . ?
C12  C11  C21B 121.3(7)   . . ?
C11  C21  C22  118.6(10)  . . ?
C11  C21  C26  121.2(9)   . . ?
C22  C21  C26  120.0(9)   . . ?
C23  C22  C21  119.6(10)  . . ?
C23  C22  H22  120.2      . . ?
C21  C22  H22  120.2      . . ?
C22  C23  C24  120.5(9)   . . ?
C22  C23  H23  119.8      . . ?
C24  C23  H23  119.8      . . ?
C23  C24  C25  119.5(8)   . . ?
C23  C24  C27  117.0(8)   . . ?
C25  C24  C27  123.4(8)   . . ?
C26  C25  C24  120.3(8)   . . ?
C26  C25  H25  119.8      . . ?
C24  C25  H25  119.8      . . ?
C25  C26  C21  120.1(8)   . . ?
C25  C26  H26  119.9      . . ?
C21  C26  H26  119.9      . . ?
F2   C27  F3   105.3(8)   . . ?
F2   C27  F1   99.6(7)    . . ?
F3   C27  F1   99.9(7)    . . ?
F2   C27  C24  121.7(10)  . . ?
F3   C27  C24  111.6(9)   . . ?
F1   C27  C24  115.9(8)   . . ?
C22A C21A C26A 112.6(10)  . . ?
C22A C21A C11  124.4(12)  . . ?
C26A C21A C11  123.0(11)  . . ?
C21A C22A C23A 125.1(12)  . . ?
C21A C22A H22A 117.5      . . ?
C23A C22A H22A 117.4      . . ?
C24A C23A C22A 117.2(12)  . . ?
C24A C23A H23A 121.4      . . ?
C22A C23A H23A 121.4      . . ?
C25A C24A C23A 121.5(11)  . . ?
C25A C24A C27A 115.5(10)  . . ?
C23A C24A C27A 121.7(11)  . . ?
C24A C25A C26A 118.9(10)  . . ?
C24A C25A H25A 120.6      . . ?
C26A C25A H25A 120.6      . . ?
C25A C26A C21A 124.5(10)  . . ?
C25A C26A H26A 117.7      . . ?
C21A C26A H26A 117.7      . . ?
F2A  C27A F1A  124.1(10)  . . ?
F2A  C27A F3A  98.2(9)    . . ?
F1A  C27A F3A  100.9(9)   . . ?
F2A  C27A C24A 112.6(12)  . . ?
F1A  C27A C24A 109.5(9)   . . ?
F3A  C27A C24A 109.2(11)  . . ?
C22B C21B C26B 117.0(16)  . . ?
C22B C21B C11  127.7(18)  . . ?
C26B C21B C11  115.3(13)  . . ?
C23B C22B C21B 121.1(17)  . . ?
C23B C22B H22B 119.5      . . ?
C21B C22B H22B 119.5      . . ?
C22B C23B C24B 123.8(17)  . . ?
C22B C23B H23B 118.1      . . ?
C24B C23B H23B 118.1      . . ?
C23B C24B C25B 116.1(17)  . . ?
C23B C24B C27B 119.8(16)  . . ?
C25B C24B C27B 123.4(15)  . . ?
C26B C25B C24B 121.5(12)  . . ?
C26B C25B H25B 119.2      . . ?
C24B C25B H25B 119.2      . . ?
C25B C26B C21B 120.3(11)  . . ?
C25B C26B H26B 119.8      . . ?
C21B C26B H26B 119.8      . . ?
F1B  C27B F3B  135.7(16)  . . ?
F1B  C27B C24B 108.9(14)  . . ?
F3B  C27B C24B 111.8(16)  . . ?
F1B  C27B F2B  86.7(12)   . . ?
F3B  C27B F2B  107.0(14)  . . ?
C24B C27B F2B  94.2(12)   . . ?

loop_
_geom_torsion_atom_site_label_1
_geom_torsion_atom_site_label_2
_geom_torsion_atom_site_label_3
_geom_torsion_atom_site_label_4
_geom_torsion
_geom_torsion_site_symmetry_1
_geom_torsion_site_symmetry_2
_geom_torsion_site_symmetry_3
_geom_torsion_site_symmetry_4
_geom_torsion_publ_flag
C5   N1   C1   C2   0.88(18)    . . . . ?
C5   N1   C1   C15  179.83(12)  . . . . ?
N1   C1   C2   C3   2.3(2)      . . . . ?
C15  C1   C2   C3   -176.62(13) . . . . ?
C1   C2   C3   C4   -2.9(2)     . . . . ?
C2   C3   C4   C5   0.6(2)      . . . . ?
C2   C3   C4   C12  172.91(13)  . . . . ?
C1   N1   C5   C4   -3.49(19)   . . . . ?
C1   N1   C5   C6   171.87(11)  . . . . ?
C3   C4   C5   N1   2.8(2)      . . . . ?
C12  C4   C5   N1   -169.86(12) . . . . ?
C3   C4   C5   C6   -172.38(12) . . . . ?
C12  C4   C5   C6   15.01(19)   . . . . ?
N1   C5   C6   C10  169.05(11)  . . . . ?
C4   C5   C6   C10  -15.45(17)  . . . . ?
N1   C5   C6   C7   -79.45(13)  . . . . ?
C4   C5   C6   C7   96.06(13)   . . . . ?
C5   C6   C7   C18  167.88(10)  . . . . ?
C10  C6   C7   C18  -74.07(12)  . . . . ?
C5   C6   C7   C16  47.42(13)   . . . . ?
C10  C6   C7   C16  165.46(10)  . . . . ?
C5   C6   C7   C8   -74.29(12)  . . . . ?
C10  C6   C7   C8   43.75(11)   . . . . ?
C18  C7   C8   C9   80.65(13)   . . . . ?
C16  C7   C8   C9   -159.30(10) . . . . ?
C6   C7   C8   C9   -38.01(12)  . . . . ?
C7   C8   C9   C13  128.49(13)  . . . . ?
C7   C8   C9   C10  18.09(13)   . . . . ?
C5   C6   C10  C11  -26.72(16)  . . . . ?
C7   C6   C10  C11  -141.10(12) . . . . ?
C5   C6   C10  C9   82.39(12)   . . . . ?
C7   C6   C10  C9   -31.99(12)  . . . . ?
C13  C9   C10  C6   -114.34(11) . . . . ?
C8   C9   C10  C6   9.01(13)    . . . . ?
C13  C9   C10  C11  7.23(12)    . . . . ?
C8   C9   C10  C11  130.58(11)  . . . . ?
C3   C4   C12  C11  -144.55(14) . . . . ?
C5   C4   C12  C11  27.58(19)   . . . . ?
C3   C4   C12  C13  115.77(16)  . . . . ?
C5   C4   C12  C13  -72.10(19)  . . . . ?
C8   C9   C13  C14  -165.87(12) . . . . ?
C10  C9   C13  C14  -50.37(13)  . . . . ?
C8   C9   C13  C12  -77.83(16)  . . . . ?
C10  C9   C13  C12  37.67(13)   . . . . ?
C4   C12  C13  C9   50.43(18)   . . . . ?
C11  C12  C13  C9   -64.48(12)  . . . . ?
C4   C12  C13  C14  149.52(14)  . . . . ?
C11  C12  C13  C14  34.61(10)   . . . . ?
C9   C13  C14  C11  69.45(12)   . . . . ?
C12  C13  C14  C11  -34.71(10)  . . . . ?
C17  O2   C16  O1   4.65(18)    . . . . ?
C17  O2   C16  C7   -174.82(10) . . . . ?
C18  C7   C16  O1   136.50(12)  . . . . ?
C8   C7   C16  O1   14.90(17)   . . . . ?
C6   C7   C16  O1   -100.79(14) . . . . ?
C18  C7   C16  O2   -44.04(13)  . . . . ?
C8   C7   C16  O2   -165.64(10) . . . . ?
C6   C7   C16  O2   78.67(12)   . . . . ?
C19  O4   C18  O3   -3.80(19)   . . . . ?
C19  O4   C18  C7   176.76(11)  . . . . ?
C16  C7   C18  O3   125.90(14)  . . . . ?
C8   C7   C18  O3   -110.72(15) . . . . ?
C6   C7   C18  O3   2.55(18)    . . . . ?
C16  C7   C18  O4   -54.68(13)  . . . . ?
C8   C7   C18  O4   68.69(13)   . . . . ?
C6   C7   C18  O4   -178.03(10) . . . . ?
C6   C10  C11  C21  -74.4(14)   . . . . ?
C9   C10  C11  C21  174.1(14)   . . . . ?
C6   C10  C11  C21A -70.5(17)   . . . . ?
C9   C10  C11  C21A 178.0(17)   . . . . ?
C6   C10  C11  C14  148.93(12)  . . . . ?
C9   C10  C11  C14  37.34(12)   . . . . ?
C6   C10  C11  C12  61.50(15)   . . . . ?
C9   C10  C11  C12  -50.08(12)  . . . . ?
C6   C10  C11  C21B -70.0(8)    . . . . ?
C9   C10  C11  C21B 178.4(8)    . . . . ?
C13  C14  C11  C21  156.3(11)   . . . . ?
C13  C14  C11  C21A 157.3(15)   . . . . ?
C13  C14  C11  C10  -63.77(11)  . . . . ?
C13  C14  C11  C12  34.88(10)   . . . . ?
C13  C14  C11  C21B 161.2(9)    . . . . ?
C4   C12  C11  C21  77.6(8)     . . . . ?
C13  C12  C11  C21  -154.6(8)   . . . . ?
C4   C12  C11  C21A 71.6(9)     . . . . ?
C13  C12  C11  C21A -160.6(9)   . . . . ?
C4   C12  C11  C10  -61.00(15)  . . . . ?
C13  C12  C11  C10  66.86(11)   . . . . ?
C4   C12  C11  C14  -162.26(13) . . . . ?
C13  C12  C11  C14  -34.41(10)  . . . . ?
C4   C12  C11  C21B 66.8(9)     . . . . ?
C13  C12  C11  C21B -165.3(9)   . . . . ?
C10  C11  C21  C22  9(3)        . . . . ?
C14  C11  C21  C22  139.2(16)   . . . . ?
C12  C11  C21  C22  -119.0(18)  . . . . ?
C10  C11  C21  C26  -176.6(14)  . . . . ?
C14  C11  C21  C26  -46(3)      . . . . ?
C12  C11  C21  C26  56(2)       . . . . ?
C11  C21  C22  C23  175.0(15)   . . . . ?
C26  C21  C22  C23  0(3)        . . . . ?
C21  C22  C23  C24  0(2)        . . . . ?
C22  C23  C24  C25  0.1(18)     . . . . ?
C22  C23  C24  C27  175.8(10)   . . . . ?
C23  C24  C25  C26  -1.0(17)    . . . . ?
C27  C24  C25  C26  -176.4(10)  . . . . ?
C24  C25  C26  C21  1.5(19)     . . . . ?
C11  C21  C26  C25  -175.7(15)  . . . . ?
C22  C21  C26  C25  -1(3)       . . . . ?
C23  C24  C27  F2   98.1(13)    . . . . ?
C25  C24  C27  F2   -86.4(15)   . . . . ?
C23  C24  C27  F3   -136.5(11)  . . . . ?
C25  C24  C27  F3   39.0(16)    . . . . ?
C23  C24  C27  F1   -23.1(15)   . . . . ?
C25  C24  C27  F1   152.4(11)   . . . . ?
C10  C11  C21A C22A 19(4)       . . . . ?
C14  C11  C21A C22A 150(2)      . . . . ?
C12  C11  C21A C22A -104(3)     . . . . ?
C10  C11  C21A C26A -163(2)     . . . . ?
C14  C11  C21A C26A -31(4)      . . . . ?
C12  C11  C21A C26A 75(3)       . . . . ?
C26A C21A C22A C23A 1(4)        . . . . ?
C11  C21A C22A C23A 180(2)      . . . . ?
C21A C22A C23A C24A 2(3)        . . . . ?
C22A C23A C24A C25A -5(3)       . . . . ?
C22A C23A C24A C27A -171.5(16)  . . . . ?
C23A C24A C25A C26A 5(3)        . . . . ?
C27A C24A C25A C26A 171.9(14)   . . . . ?
C24A C25A C26A C21A -1(3)       . . . . ?
C22A C21A C26A C25A -1(4)       . . . . ?
C11  C21A C26A C25A 179.6(19)   . . . . ?
C25A C24A C27A F2A  -52(2)      . . . . ?
C23A C24A C27A F2A  115(2)      . . . . ?
C25A C24A C27A F1A  165.4(16)   . . . . ?
C23A C24A C27A F1A  -28(2)      . . . . ?
C25A C24A C27A F3A  56(2)       . . . . ?
C23A C24A C27A F3A  -137.1(19)  . . . . ?
C10  C11  C21B C22B 37(2)       . . . . ?
C14  C11  C21B C22B 166.5(14)   . . . . ?
C12  C11  C21B C22B -84(2)      . . . . ?
C10  C11  C21B C26B -145.5(11)  . . . . ?
C14  C11  C21B C26B -15.7(19)   . . . . ?
C12  C11  C21B C26B 94.3(14)    . . . . ?
C26B C21B C22B C23B -2(2)       . . . . ?
C11  C21B C22B C23B 175.6(14)   . . . . ?
C21B C22B C23B C24B 1(2)        . . . . ?
C22B C23B C24B C25B 3(3)        . . . . ?
C22B C23B C24B C27B 173.8(15)   . . . . ?
C23B C24B C25B C26B -5(2)       . . . . ?
C27B C24B C25B C26B -176.1(14)  . . . . ?
C24B C25B C26B C21B 4(2)        . . . . ?
C22B C21B C26B C25B 0(2)        . . . . ?
C11  C21B C26B C25B -178.6(10)  . . . . ?
C23B C24B C27B F1B  15(2)       . . . . ?
C25B C24B C27B F1B  -174.7(17)  . . . . ?
C23B C24B C27B F3B  -147.1(18)  . . . . ?
C25B C24B C27B F3B  23(3)       . . . . ?
C23B C24B C27B F2B  102.8(19)   . . . . ?
C25B C24B C27B F2B  -87(2)      . . . . ?

loop_
_exptl_crystal_face_index_h
_exptl_crystal_face_index_k
_exptl_crystal_face_index_l
_exptl_crystal_face_perp_dist
-5 1  4  0.057
-4 2  1  0.04
-3 0  4  0.062
-2 -1 1  0.045
-1 2  -3 0.068
0  -3 -4 0.052
2  1  -1 0.034
3  0  -4 0.06
4  -2 -1 0.053
5  -2 -2 0.048

_shelx_res_file
;
TITL glo10775.res in C2/c
    glo10775.res
    created by SHELXL-2019/3 at 09:49:24 on 07-Feb-2025
REM Old TITL glo10775 in C2/c
REM SHELXT solution in C2/c: R1 0.273, Rweak 0.011, Alpha 0.042
REM <I/s>   3.296 for  196 systematic absences,  Orientation as input
REM Formula found by SHELXT:  C26 F6 O2
CELL  1.54178  20.2516  13.6623  18.2134   90.000  115.736   90.000
ZERR    8.000   0.0009   0.0006   0.0008    0.000    0.002    0.000
LATT  7
SYMM -X, Y, 1/2-Z
SFAC C H F N O
UNIT 208 192 24 8 32
SIZE 0.101 0.135 0.201
TEMP -173.150

ACTA
CONF

L.S. 40
BOND $H

LIST 4

FMAP 2
PLAN 10

OMIT    -9   5   3
OMIT   -15   3   4
OMIT     4   2   2
OMIT     1   3   8

HTAB

WGHT    0.044300    4.849100
FVAR       0.19930   0.40495   0.33599   0.25905
N1    4    0.616199    0.292564    0.346895    11.00000    0.02108    0.01944 =
         0.02006   -0.00219    0.00799    0.00214
O1    5    0.704741    0.115500    0.347851    11.00000    0.02391    0.02946 =
         0.02165   -0.00034    0.00653    0.00513
O2    5    0.585992    0.073234    0.281281    11.00000    0.02585    0.02396 =
         0.02459    0.00247    0.01132   -0.00159
O3    5    0.529949    0.127980    0.082631    11.00000    0.02806    0.03114 =
         0.02350   -0.00701    0.00514   -0.00314
O4    5    0.622745    0.022538    0.146851    11.00000    0.02915    0.02639 =
         0.02907   -0.01026    0.00876   -0.00141
C1    1    0.656201    0.325516    0.422906    11.00000    0.02382    0.02496 =
         0.02070   -0.00334    0.00923    0.00335
C2    1    0.712910    0.392844    0.440606    11.00000    0.02446    0.02832 =
         0.02067   -0.00689    0.00546   -0.00067
AFIX  43
H2    2    0.741737    0.413494    0.495107    11.00000   -1.20000
AFIX   0
C3    1    0.726477    0.428999    0.377629    11.00000    0.02395    0.02336 =
         0.02587   -0.00381    0.00617   -0.00416
AFIX  43
H3    2    0.763379    0.477150    0.388384    11.00000   -1.20000
AFIX   0
C4    1    0.686172    0.395022    0.298359    11.00000    0.02659    0.02245 =
         0.02121   -0.00029    0.00674   -0.00330
C5    1    0.632324    0.324823    0.286901    11.00000    0.02237    0.01830 =
         0.01845   -0.00025    0.00555    0.00092
C6    1    0.592257    0.274372    0.205258    11.00000    0.02322    0.01906 =
         0.01733   -0.00037    0.00594   -0.00323
AFIX  13
H6    2    0.539241    0.264335    0.191413    11.00000   -1.20000
AFIX   0
C7    1    0.632427    0.174794    0.210481    11.00000    0.02137    0.02216 =
         0.01799   -0.00296    0.00725   -0.00311
C8    1    0.703317    0.207014    0.205516    11.00000    0.02478    0.02989 =
         0.02456   -0.00381    0.01125   -0.00627
AFIX  23
H8A   2    0.740468    0.229518    0.259299    11.00000   -1.20000
H8B   2    0.724168    0.152679    0.186307    11.00000   -1.20000
AFIX   0
C9    1    0.678652    0.291237    0.143884    11.00000    0.03236    0.03477 =
         0.02177   -0.00259    0.01242   -0.01051
AFIX  13
H9    2    0.674428    0.268600    0.089804    11.00000   -1.20000
AFIX   0
C10   1    0.602529    0.328582    0.136095    11.00000    0.03053    0.02535 =
         0.01707    0.00008    0.00580   -0.00809
AFIX  13
H10   2    0.562112    0.313017    0.081376    11.00000   -1.20000
AFIX   0

C12   1    0.691940    0.438708    0.225950    11.00000    0.03654    0.02721 =
         0.02410   -0.00007    0.00758   -0.01372
AFIX  13
H12   2    0.712272    0.506527    0.239194    11.00000   -1.20000
AFIX   0
C13   1    0.720795    0.387776    0.168219    11.00000    0.03807    0.03948 =
         0.02673   -0.00004    0.01435   -0.01610
AFIX  13
H13   2    0.774230    0.389538    0.181839    11.00000   -1.20000
AFIX   0
C14   1    0.666589    0.455524    0.100838    11.00000    0.04924    0.03918 =
         0.02563    0.00249    0.01361   -0.01923
AFIX  23
H14A  2    0.646148    0.427536    0.045202    11.00000   -1.20000
H14B  2    0.684170    0.523389    0.102053    11.00000   -1.20000
AFIX   0
C15   1    0.635870    0.287509    0.487620    11.00000    0.03842    0.04592 =
         0.02452   -0.00812    0.01685   -0.00835
AFIX 137
H15A  2    0.596642    0.328004    0.489383    11.00000   -1.50000
H15B  2    0.678809    0.289988    0.540632    11.00000   -1.50000
H15C  2    0.618877    0.219703    0.475127    11.00000   -1.50000
AFIX   0
C16   1    0.646946    0.118365    0.288379    11.00000    0.02388    0.01759 =
         0.02060   -0.00358    0.00996    0.00168
C17   1    0.590990    0.024338    0.353608    11.00000    0.03754    0.03219 =
         0.03342    0.00984    0.02006    0.00282
AFIX 137
H17A  2    0.632384   -0.021374    0.372930    11.00000   -1.50000
H17B  2    0.545526   -0.011785    0.340996    11.00000   -1.50000
H17C  2    0.598461    0.072916    0.396090    11.00000   -1.50000
AFIX   0
C18   1    0.587481    0.108414    0.138696    11.00000    0.02423    0.02481 =
         0.02037   -0.00412    0.01090   -0.00447
C19   1    0.584493   -0.049962    0.085235    11.00000    0.03614    0.03272 =
         0.04284   -0.01985    0.01509   -0.00582
AFIX 137
H19A  2    0.536311   -0.062587    0.083800    11.00000   -1.50000
H19B  2    0.613006   -0.110745    0.098150    11.00000   -1.50000
H19C  2    0.578205   -0.025754    0.031943    11.00000   -1.50000
AFIX   0

SIMU 0.04 0.04 0.9 C11 > F3B
SAME C11 C21a c22a c23a c24a c25a c26a c27a f1a f2a f3a
SADI c21 c22 c22 c23 c23 c24 c24 c25 c25 c26
SADI c24 c27
SADI c11 c21
SADI c27 f1 c27 f2 c27 f3
SADI f1 f2 f1 f3 f2 f3
EADP C27B C27
EADP C27B C27A

SUMP 1.0 0.0001 1.0 2 1.0 3 1.0 4

ISOR 0.005 C21 > F3B
C11   1    0.618084    0.440325    0.146782    11.00000    0.03939    0.02605 =
         0.02039    0.00226    0.00707   -0.01203

PART 1 21
C21   1    0.565913    0.510433    0.137946    21.00000    0.03191    0.02982 =
         0.01741    0.00403    0.00930   -0.01135
C22   1    0.497701    0.479862    0.129543    21.00000    0.03135    0.02243 =
         0.02515    0.00271    0.00366   -0.00309
AFIX  43
H22   2    0.486128    0.412099    0.125531    21.00000   -1.20000
AFIX   0
C23   1    0.446553    0.548625    0.127034    21.00000    0.03190    0.03230 =
         0.03279    0.00205    0.00979   -0.00290
AFIX  43
H23   2    0.399843    0.527826    0.121462    21.00000   -1.20000
AFIX   0
C24   1    0.463090    0.647981    0.132617    21.00000    0.03155    0.01883 =
         0.03198    0.00180    0.00719    0.00321
C25   1    0.531589    0.677940    0.140589    21.00000    0.03903    0.02044 =
         0.02626   -0.00050    0.00819   -0.00661
AFIX  43
H25   2    0.542914    0.745727    0.143542    21.00000   -1.20000
AFIX   0
C26   1    0.582827    0.610011    0.144201    21.00000    0.03188    0.02295 =
         0.02241    0.00073    0.00804   -0.00809
AFIX  43
H26   2    0.629895    0.630812    0.150972    21.00000   -1.20000
AFIX   0
C27   1    0.402413    0.718282    0.123431    21.00000    0.05738    0.03022 =
         0.04479   -0.00119    0.02036    0.00784
F1    3    0.327624    0.680826    0.079261    21.00000    0.10877    0.06096 =
         0.10962   -0.00231    0.05616    0.03943
F2    3    0.397407    0.757390    0.188216    21.00000    0.13517    0.10209 =
         0.05691   -0.00776    0.05056    0.02588
F3    3    0.399584    0.795924    0.074694    21.00000    0.09927    0.03682 =
         0.07846    0.01205    0.02151    0.02131
PART 2 31
C21A  1    0.560767    0.507873    0.141321    31.00000    0.02385    0.01828 =
         0.01800    0.00090    0.00619   -0.00501
C22A  1    0.497542    0.480788    0.149243    31.00000    0.02271    0.01651 =
         0.01974    0.00459    0.00879    0.00157
AFIX  43
H22A  2    0.491927    0.413578    0.158669    31.00000   -1.20000
AFIX   0
C23A  1    0.441750    0.545182    0.144351    31.00000    0.02593    0.01561 =
         0.02407    0.00230    0.00933   -0.00142
AFIX  43
H23A  2    0.400834    0.522977    0.152231    31.00000   -1.20000
AFIX   0
C24A  1    0.448858    0.642300    0.127579    31.00000    0.02967    0.02827 =
         0.03441   -0.00446    0.01277    0.00030
C25A  1    0.510571    0.676024    0.122588    31.00000    0.03139    0.01764 =
         0.03096    0.00101    0.00480   -0.00615
AFIX  43
H25A  2    0.516318    0.743777    0.115144    31.00000   -1.20000
AFIX   0
C26A  1    0.563912    0.610200    0.128534    31.00000    0.03046    0.02736 =
         0.03117    0.00097    0.01136   -0.01093
AFIX  43
H26A  2    0.605802    0.634653    0.123785    31.00000   -1.20000
AFIX   0
C27A  1    0.397312    0.721278    0.132221    31.00000    0.05738    0.03022 =
         0.04479   -0.00119    0.02036    0.00784
F1A   3    0.330855    0.680201    0.117017    31.00000    0.06904    0.02799 =
         0.08961   -0.00775    0.04085    0.01220
F2A   3    0.431662    0.786353    0.190838    31.00000    0.11776    0.06968 =
         0.09733   -0.01922    0.04645    0.01251
F3A   3    0.377314    0.784161    0.064978    31.00000    0.06487    0.03524 =
         0.01867    0.00221    0.00830    0.01401

PART 3 41
C21B  1    0.546318    0.511787    0.139674    41.00000    0.01286    0.01813 =
         0.01747    0.00078    0.00694   -0.00036
C22B  1    0.494059    0.490391    0.166825    41.00000    0.02694    0.02529 =
         0.02718    0.00158    0.01693   -0.00443
AFIX  43
H22B  2    0.494026    0.427772    0.189485    41.00000   -1.20000
AFIX   0
C23B  1    0.442350    0.557803    0.161654    41.00000    0.02978    0.02794 =
         0.02627   -0.00289    0.01380    0.00190
AFIX  43
H23B  2    0.408013    0.540169    0.181992    41.00000   -1.20000
AFIX   0
C24B  1    0.437124    0.649826    0.128667    41.00000    0.02950    0.02709 =
         0.02638   -0.00087    0.01639    0.00012
C25B  1    0.486948    0.671107    0.096129    41.00000    0.03534    0.02930 =
         0.03444    0.00897    0.00914    0.00081
AFIX  43
H25B  2    0.482813    0.731426    0.068516    41.00000   -1.20000
AFIX   0
C26B  1    0.542039    0.606076    0.103392    41.00000    0.03382    0.03884 =
         0.03656    0.01140    0.01788   -0.00352
AFIX  43
H26B  2    0.577111    0.624121    0.084223    41.00000   -1.20000
AFIX   0
C27B  1    0.374374    0.714476    0.118035    41.00000    0.05738    0.03022 =
         0.04479   -0.00119    0.02036    0.00784
F1B   3    0.345588    0.683062    0.156188    41.00000    0.08686    0.06250 =
         0.08608    0.01035    0.05898    0.01659
F2B   3    0.419674    0.778177    0.192733    41.00000    0.06308    0.02695 =
         0.01746   -0.00023    0.02265    0.01130
F3B   3    0.356801    0.765170    0.059864    41.00000    0.07049    0.08555 =
         0.05591    0.01030    0.02621    0.02298
PART 0

HKLF 4


REM  glo10775.res in C2/c
REM wR2 = 0.1034, GooF = S = 1.061, Restrained GooF = 1.084 for all data
REM R1 = 0.0410 for 4309 Fo > 4sig(Fo) and 0.0418 for all 4441 data
REM 481 parameters refined using 431 restraints

END

WGHT      0.0443      4.8486

REM Instructions for potential hydrogen bonds
EQIV $1 -x+3/2, -y+1/2, -z+1
HTAB C2 O1_$1

REM Highest difference peak  0.322,  deepest hole -0.208,  1-sigma level  0.044
Q1    1   0.5862  0.2585  0.4699  11.00000  0.05    0.32
Q2    1   0.6092  0.2224  0.2083  11.00000  0.05    0.27
Q3    1   0.6673  0.1851  0.2082  11.00000  0.05    0.23
Q4    1   0.6421  0.1488  0.2460  11.00000  0.05    0.23
Q5    1   0.6082  0.1478  0.1791  11.00000  0.05    0.22
Q6    1   0.7022  0.3382  0.1608  11.00000  0.05    0.20
Q7    1   0.5980  0.3012  0.1743  11.00000  0.05    0.20
Q8    1   0.6650  0.2050  0.5031  11.00000  0.05    0.20
Q9    1   0.6104  0.3031  0.2423  11.00000  0.05    0.19
Q10   1   0.6888  0.2534  0.1787  11.00000  0.05    0.19
;
_shelx_res_checksum               57191
_shelx_hkl_file
;
   2   0   0   77.59    3.10
   2   0   0   76.09    3.10
   2   0   0   71.19    3.20
   4   0   0 5202.68  218.98
   4   0   0 5308.57  218.98
   6   0   0  301.07   12.60
   8   0   0    1.40    0.30
   8   0   0    1.10    0.30
   8   0   0    1.00    0.20
  10   0   0  521.05   22.00
  10   0   0  532.35   22.10
  12   0   0   75.19    3.30
  12   0   0   67.19    3.20
 -12   0   0   70.59    3.20
  12   0   0   78.09    3.20
  14   0   0   18.50    1.10
  14   0   0   19.10    1.00
  14   0   0   20.80    1.20
  14   0   0   19.10    1.10
  14   0   0   17.70    1.00
  14   0   0   18.80    1.20
  14   0   0   19.40    1.00
  14   0   0   17.80    1.20
  14   0   0   22.00    1.00
  14   0   0   21.60    1.10
  14   0   0   20.20    0.90
  14   0   0   20.80    1.00
  14   0   0   20.40    1.00
  16   0   0   14.30    0.80
  16   0   0   14.90    0.80
  16   0   0   13.00    0.80
  16   0   0   15.60    0.90
  16   0   0   14.30    0.90
  16   0   0   13.90    0.90
  16   0   0   14.40    0.70
  16   0   0   14.30    0.80
  16   0   0   15.50    1.10
  16   0   0   15.50    0.90
  18   0   0   14.30    0.90
  18   0   0   14.30    1.00
  18   0   0   15.10    0.90
  18   0   0   15.80    0.80
  18   0   0   15.10    0.80
  18   0   0   14.90    1.00
  18   0   0   14.70    0.90
  18   0   0   17.00    0.90
  18   0   0   17.20    0.90
  20   0   0    1.20    0.90
  20   0   0    0.40    0.30
  20   0   0    0.60    0.40
  20   0   0    0.20    0.50
  20   0   0    0.70    0.30
  20   0   0    0.50    0.40
   1  -1   0  275.57   14.10
   1   1   0  291.07   12.40
  -3  -1   0  156.08    6.60
   3  -1   0  164.98    6.60
  -3  -1   0  161.28    6.60
  -3  -1   0  152.08    6.60
   3   1   0  156.68    6.60
   5  -1   0 2111.59   85.69
   5  -1   0 2065.29   85.79
   5   1   0 1941.71   85.39
   5   1   0 1919.51   83.89
   7  -1   0    2.10    0.30
  -7  -1   0    2.50    0.20
   7  -1   0    3.00    0.30
   7  -1   0    2.90    0.30
   7   1   0    2.90    0.30
   7   1   0    2.50    0.40
   7   1   0    3.20    0.30
  -9  -1   0  116.29    4.90
  -9  -1   0  116.89    4.90
   9  -1   0  114.89    5.00
   9  -1   0  121.39    5.20
   9   1   0  114.59    5.00
  -9   1   0  116.29    4.90
  -9   1   0  115.49    5.00
   9   1   0  116.29    5.00
 -11  -1   0   30.10    1.40
  11  -1   0   29.90    1.50
 -11  -1   0   31.20    1.50
 -11  -1   0   30.50    1.40
 -11   1   0   31.70    1.50
 -11   1   0   31.40    1.40
 -11   1   0   31.40    1.40
  11   1   0   30.20    1.60
  11   1   0   29.40    1.50
  13  -1   0    0.20    0.20
  13  -1   0    0.40    0.30
 -13  -1   0    0.30    0.20
  13  -1   0    0.20    0.30
  13  -1   0    0.20    0.20
 -13  -1   0    0.60    0.30
  13  -1   0    0.20    0.20
  13  -1   0    0.90    0.30
 -13  -1   0    0.00    0.10
  13  -1   0    0.30    0.20
  13  -1   0    0.10    0.20
  13  -1   0   -0.10    0.20
  13   1   0    0.40    0.30
  13   1   0    0.40    0.30
  13   1   0    0.40    0.20
 -13   1   0    0.20    0.20
  13   1   0    0.00    0.30
 -13   1   0    0.70    0.30
 -13   1   0    0.30    0.10
  13   1   0    0.40    0.30
  13   1   0    0.30    0.20
  13   1   0   -0.20    0.20
  13   1   0    0.40    0.20
  13   1   0    0.10    0.20
  13   1   0    0.30    0.20
  15  -1   0    2.30    0.40
  15  -1   0    2.40    0.30
  15  -1   0    2.10    0.30
  15  -1   0    2.10    0.30
  15  -1   0    1.90    0.30
  15  -1   0    2.20    0.40
  15  -1   0    1.70    0.30
  15   1   0    1.90    0.30
  15   1   0    1.90    0.40
  15   1   0    1.50    0.40
  15   1   0    1.80    0.30
  15   1   0    1.90    0.50
  15   1   0    2.10    0.40
  15   1   0    1.70    0.30
  15   1   0    1.80    0.50
  15   1   0    0.80    0.40
  15   1   0    1.60    0.30
  17  -1   0  270.17   11.70
  17  -1   0  277.97   11.60
  17  -1   0  267.87   11.60
  17  -1   0  269.77   11.40
  17  -1   0  273.67   11.50
  17  -1   0  262.97   11.50
  17  -1   0  271.67   11.50
  17  -1   0  254.97   11.40
  17  -1   0  276.97   11.50
  17  -1   0  280.97   11.50
  17   1   0  281.77   11.50
  17   1   0  282.67   11.60
  17   1   0  272.27   11.40
  17   1   0  265.27   11.40
  17   1   0  270.97   11.50
  17   1   0  275.17   11.50
  17   1   0  268.37   11.50
  17   1   0  282.67   11.60
  17   1   0  277.37   11.50
  17   1   0  281.87   11.70
  19  -1   0   51.79    2.50
  19  -1   0   55.49    2.40
  19  -1   0   54.49    2.40
  19  -1   0   57.09    2.60
  19  -1   0   56.79    2.50
  19  -1   0   54.99    2.50
  19  -1   0   52.69    2.60
  19   1   0   55.79    2.50
  19   1   0   56.49    2.40
  19   1   0   55.69    2.50
  19   1   0   55.09    2.40
  19   1   0   54.29    2.40
  19   1   0   53.39    2.40
  19   1   0   54.99    2.40
  19   1   0   50.59    2.70
  21  -1   0    0.30    0.90
  21  -1   0   -0.50    1.10
  21  -1   0    0.10    0.50
  21  -1   0   -0.10    0.80
  21  -1   0   -0.40    1.30
  21   1   0    0.20    0.50
  21   1   0    0.10    0.70
  21   1   0   -0.10    0.40
  21   1   0   -0.10    0.70
   0  -2   0  124.49    5.40
   0   2   0  138.39    5.50
   0   2   0  132.09    5.40
   0   2   0  129.29    5.40
   0   2   0  138.49    5.40
   0   2   0  115.19    5.50
  -2  -2   0  108.09    4.40
   2  -2   0   99.89    4.30
   2  -2   0  109.69    4.30
  -2  -2   0   92.49    4.40
   2   2   0   98.39    4.30
  -2   2   0  103.09    4.30
   2   2   0  106.79    4.30
   2   2   0  113.39    4.40
   2   2   0  107.59    4.40
   2   2   0   96.79    4.40
   2   2   0  101.19    4.30
   4  -2   0 1009.00   44.30
   4  -2   0 1030.10   48.30
   4   2   0 1056.29   44.20
  -6  -2   0  194.38    7.90
  -6  -2   0  204.18    7.90
  -6  -2   0  186.28    7.90
  -6  -2   0  173.38    7.90
  -6   2   0  181.88    7.90
   6   2   0  183.58    7.90
   6   2   0  189.28    7.90
   6   2   0  189.98    7.90
   8  -2   0  168.18    7.50
  -8  -2   0  172.58    7.40
  -8  -2   0  183.38    7.40
  -8  -2   0  176.28    7.30
  -8   2   0  173.08    7.30
   8   2   0  174.78    7.40
  -8   2   0  183.68    7.40
   8   2   0  172.48    7.40
  -8   2   0  159.28    7.40
 -10  -2   0    7.50    0.60
 -10  -2   0    6.80    0.40
 -10  -2   0    7.90    0.60
 -10   2   0    7.70    0.40
  10   2   0    5.90    0.60
 -10   2   0    8.60    0.60
  10   2   0    6.80    0.60
 -10   2   0    8.70    0.60
  12  -2   0   20.40    1.00
 -12  -2   0   22.80    1.00
  12  -2   0   23.10    1.10
  12  -2   0   19.10    1.00
  12  -2   0   19.50    1.00
 -12  -2   0   20.30    1.20
  12  -2   0   21.00    1.00
 -12   2   0   24.30    1.20
  12   2   0   21.30    1.00
  12   2   0   21.90    1.50
 -12   2   0   20.80    1.20
  12   2   0   22.90    1.10
  12   2   0   19.20    1.10
  12   2   0   24.60    1.30
  12   2   0   21.60    1.10
  12   2   0   19.40    1.00
  12   2   0   21.10    1.00
 -12   2   0   23.80    1.00
  12   2   0   22.20    1.10
  12   2   0   19.90    1.20
  14  -2   0   24.30    1.30
  14  -2   0   27.20    1.30
  14  -2   0   25.80    1.20
  14  -2   0   28.00    1.30
 -14  -2   0   29.20    1.50
  14  -2   0   25.80    1.50
  14  -2   0   27.50    1.40
  14  -2   0   28.10    1.30
 -14  -2   0   24.70    1.40
  14  -2   0   26.70    1.30
  14  -2   0   27.50    1.30
  14  -2   0   26.20    1.40
 -14  -2   0   26.80    1.30
  14  -2   0   27.00    1.30
  14   2   0   27.20    1.30
  14   2   0   25.20    1.40
  14   2   0   25.30    1.40
 -14   2   0   25.30    1.40
  14   2   0   28.20    1.30
  14   2   0   28.10    1.40
  14   2   0   27.70    1.30
  14   2   0   27.70    1.30
  14   2   0   29.50    1.40
  14   2   0   26.40    1.50
 -14   2   0   30.80    1.50
  14   2   0   27.20    1.20
 -14   2   0   26.20    1.30
  14   2   0   27.00    1.30
  14   2   0   29.30    1.50
  16  -2   0    5.30    0.40
  16  -2   0    6.20    0.70
  16  -2   0    5.90    0.50
  16  -2   0    6.10    0.60
  16  -2   0    6.50    0.50
  16  -2   0    5.20    0.60
  16  -2   0    6.10    0.60
  16  -2   0    5.90    0.60
  16  -2   0    6.40    0.50
  16  -2   0    6.80    0.80
  16  -2   0    6.10    0.70
  16   2   0    5.60    0.70
  16   2   0    6.60    0.50
  16   2   0    6.70    0.60
  16   2   0    5.50    0.60
  16   2   0    6.60    0.60
  16   2   0    6.10    0.60
  16   2   0    6.30    0.60
  16   2   0    5.90    0.50
  16   2   0    6.30    0.50
  16   2   0    5.60    0.50
  16   2   0    6.00    0.70
  16   2   0    6.00    0.70
  18  -2   0   11.70    1.00
  18  -2   0   10.80    1.10
  18  -2   0   12.30    0.70
  18  -2   0   12.60    0.70
  18  -2   0   12.30    0.80
  18  -2   0   13.90    1.00
  18  -2   0   13.10    0.80
  18  -2   0   12.40    0.90
  18   2   0   11.30    0.70
  18   2   0   12.90    0.80
  18   2   0   10.60    0.70
  18   2   0   11.90    0.70
  18   2   0   11.70    0.80
  18   2   0   13.10    0.80
  18   2   0   10.60    0.80
  18   2   0   11.70    0.70
  20  -2   0    2.10    1.60
  20  -2   0    1.80    0.90
  20  -2   0    1.40    1.20
  20  -2   0    1.00    0.40
  20  -2   0    0.90    0.20
  20   2   0    0.70    0.20
  20   2   0    0.70    0.30
  20   2   0    1.20    0.30
  20   2   0    1.20    0.40
  20   2   0    0.60    0.30
  20   2   0    0.80    0.20
   1  -3   0  545.25   29.90
  -1  -3   0  575.54   31.20
  -1   3   0  528.35   24.80
   1   3   0  570.84   24.70
   3   3   0  701.43   29.30
  -5  -3   0  596.24   25.10
  -7  -3   0   92.69    3.90
  -7  -3   0   87.09    4.00
  -7  -3   0   89.89    4.00
   7  -3   0   91.39    4.00
  -7  -3   0   93.69    4.00
  -7  -3   0   84.99    3.80
  -7   3   0   78.99    4.00
   7   3   0   92.79    3.90
   7   3   0   87.59    3.90
  -7   3   0   88.09    4.00
  -9  -3   0    9.90    0.70
  -9  -3   0   10.70    0.60
  -9  -3   0   12.30    0.80
  -9   3   0    9.10    0.80
   9   3   0   11.10    0.80
  -9   3   0   10.70    0.80
   9   3   0   11.30    0.70
  -9   3   0    8.90    0.60
  -9   3   0    9.40    0.90
  11  -3   0   22.70    1.20
  11  -3   0   18.20    1.20
  11  -3   0   20.10    1.00
  11  -3   0   19.90    1.10
 -11  -3   0   20.00    0.90
 -11  -3   0   20.70    1.00
 -11  -3   0   22.90    1.30
 -11  -3   0   20.30    1.20
  11  -3   0   19.40    1.00
  11   3   0   21.50    1.10
  11   3   0   19.20    1.00
 -11   3   0   20.20    1.20
  11   3   0   22.60    1.00
 -11   3   0   20.30    1.00
  11   3   0   22.40    1.20
 -11   3   0   22.00    1.20
  11   3   0   22.40    1.10
 -11   3   0   20.60    1.00
  11   3   0   21.40    1.20
 -13  -3   0    3.10    0.40
  13  -3   0    2.30    0.30
  13  -3   0    2.60    0.40
  13  -3   0    2.40    0.40
 -13  -3   0    2.60    0.30
  13  -3   0    2.20    0.20
  13  -3   0    2.60    0.30
  13  -3   0    2.40    0.50
  13  -3   0    2.20    0.30
 -13  -3   0    2.10    0.20
  13  -3   0    2.30    0.40
  13  -3   0    1.90    0.50
  13  -3   0    2.40    0.30
 -13  -3   0    2.70    0.50
  13   3   0    2.10    0.20
  13   3   0    2.30    0.30
  13   3   0    2.60    0.40
 -13   3   0    2.70    0.40
 -13   3   0    2.60    0.30
  13   3   0    2.00    0.40
  13   3   0    2.00    0.30
  13   3   0    3.10    0.40
  13   3   0    2.20    0.40
  13   3   0    2.80    0.30
 -13   3   0    2.70    0.50
  13   3   0    2.20    0.30
 -13   3   0    2.60    0.30
  13   3   0    2.60    0.40
  13   3   0    3.10    0.60
  13   3   0    2.80    0.50
 -15  -3   0   69.79    3.50
  15  -3   0   64.69    2.90
  15  -3   0   66.19    2.90
  15  -3   0   66.59    3.00
  15  -3   0   66.39    3.00
  15  -3   0   58.89    3.00
  15  -3   0   67.69    3.10
  15  -3   0   65.89    2.90
  15  -3   0   62.89    3.20
  15  -3   0   67.49    3.00
  15  -3   0   67.09    2.90
  15   3   0   73.49    3.20
  15   3   0   65.59    3.00
  15   3   0   66.99    3.00
  15   3   0   63.99    3.00
  15   3   0   68.79    2.90
  15   3   0   75.09    3.80
  15   3   0   67.69    2.90
 -15   3   0   62.09    3.00
  15   3   0   67.59    3.00
 -15   3   0   63.89    3.30
  15   3   0   64.49    2.90
 -15   3   0   69.99    3.30
  15   3   0   66.89    2.90
  15   3   0   67.89    2.90
  17  -3   0    5.40    0.60
  17  -3   0    4.40    0.40
 -17  -3   0    4.10    0.40
  17  -3   0    5.80    0.60
  17  -3   0    4.10    1.00
  17  -3   0    5.40    0.90
  17  -3   0    4.80    0.50
  17  -3   0    6.20    0.80
  17   3   0    6.50    0.70
  17   3   0    5.30    0.60
  17   3   0    4.80    0.60
  17   3   0    6.30    0.60
  17   3   0    4.60    0.40
 -17   3   0    4.30    0.60
  17   3   0    4.40    0.60
  19  -3   0    6.10    0.40
  19  -3   0    8.00    1.80
  19  -3   0    6.00    0.60
  19  -3   0    4.50    1.00
  19  -3   0    5.20    0.70
  19  -3   0    3.60    1.40
  19   3   0    6.10    0.50
  19   3   0    5.90    0.50
  19   3   0    5.50    0.50
  19   3   0    5.90    0.40
  19   3   0    6.50    0.60
  19   3   0    6.50    0.60
  21  -3   0    2.10    1.70
  21  -3   0    0.40    0.70
  21  -3   0    1.00    0.20
  21  -3   0    0.60    0.40
  21   3   0    1.00    0.20
  21   3   0    1.00    0.40
  21   3   0    1.10    0.30
  21   3   0    1.40    0.40
  21   3   0    1.40    0.30
   0  -4   0    0.20    0.30
   0  -4   0    0.00    0.20
   0  -4   0   -0.10    0.20
   0   4   0    0.10    0.20
   0   4   0    0.30    0.30
   0   4   0    0.10    0.10
   0   4   0    0.10    0.30
   0   4   0    0.00    0.20
  -2  -4   0  459.25   19.30
   2   4   0  411.06   19.20
   2   4   0  471.55   19.10
   2   4   0  487.35   19.30
   4   4   0 1129.99   45.80
   4   4   0 1057.79   45.60
  -6  -4   0   93.49    4.20
  -6  -4   0  105.89    4.40
  -6  -4   0   97.29    4.20
   6  -4   0   97.99    4.30
  -6  -4   0  100.29    4.10
  -6   4   0   91.29    4.30
  -6   4   0   93.69    4.10
   6   4   0   99.09    4.20
  -6   4   0   93.89    4.30
  -6   4   0   87.69    4.10
  -6   4   0   88.09    4.10
   8  -4   0  176.68    7.90
  -8  -4   0  188.78    8.10
  -8  -4   0  183.48    8.20
  -8  -4   0  192.38    8.10
  -8  -4   0  180.88    7.90
  -8  -4   0  193.38    8.00
  -8   4   0  186.58    8.20
  -8   4   0  192.88    8.00
  -8   4   0  199.38    8.20
  -8   4   0  185.18    8.00
  -8   4   0  192.08    8.00
   8   4   0  188.48    8.00
   8   4   0  188.48    8.10
 -10  -4   0   12.90    0.90
 -10  -4   0   15.10    0.80
 -10  -4   0   12.90    0.70
  10   4   0   14.20    0.90
 -10   4   0   15.60    0.80
  10   4   0   14.50    1.00
 -10   4   0   13.00    1.00
  12  -4   0   65.19    2.80
  12  -4   0   61.49    3.10
  12  -4   0   67.09    2.80
  12  -4   0   62.99    2.90
  12  -4   0   63.39    2.90
  12  -4   0   64.79    2.80
 -12  -4   0   66.79    2.90
  12  -4   0   64.79    2.90
 -12  -4   0   67.79    3.10
  12  -4   0   61.99    3.00
  12  -4   0   66.89    2.90
 -12  -4   0   65.19    2.80
 -12  -4   0   68.19    3.30
  12   4   0   66.99    3.10
  12   4   0   60.49    3.10
  12   4   0   66.69    3.00
 -12   4   0   67.99    2.90
  12   4   0   63.39    2.90
 -12   4   0   69.99    2.90
 -12   4   0   69.29    3.30
 -12   4   0   68.19    3.10
  12   4   0   60.79    2.90
  12   4   0   64.99    2.90
  12   4   0   65.99    2.80
  12   4   0   68.19    2.90
  12   4   0   63.49    2.90
  12   4   0   66.19    2.90
  14  -4   0   18.90    1.00
  14  -4   0   19.50    1.00
 -14  -4   0   19.20    0.90
  14  -4   0   15.80    1.40
  14  -4   0   21.10    1.30
  14  -4   0   20.30    1.00
  14  -4   0   20.40    1.30
  14  -4   0   20.00    1.10
 -14  -4   0   21.20    1.40
  14  -4   0   21.70    1.00
  14  -4   0   18.80    1.30
  14   4   0   18.10    1.10
  14   4   0   19.90    1.20
  14   4   0   19.20    0.90
  14   4   0   18.90    1.10
 -14   4   0   19.50    1.00
  14   4   0   19.30    1.10
  14   4   0   19.70    1.30
  14   4   0   18.20    1.40
 -14   4   0   21.20    1.40
  14   4   0   18.00    1.00
  14   4   0   19.80    1.00
 -14   4   0   19.00    1.10
  14   4   0   19.80    1.10
 -14   4   0   19.80    1.20
  16  -4   0  112.19    4.80
 -16  -4   0  116.09    5.20
  16  -4   0  109.69    5.10
  16  -4   0  109.59    4.80
  16  -4   0  109.49    4.70
  16  -4   0  114.89    4.90
  16  -4   0  113.29    4.80
  16  -4   0  112.29    5.10
 -16  -4   0  120.09    4.80
  16  -4   0  115.19    4.80
  16  -4   0  111.39    5.10
  16   4   0  112.89    5.10
 -16   4   0  112.59    5.00
 -16   4   0  112.09    5.20
  16   4   0  113.49    4.80
  16   4   0  105.79    4.80
  16   4   0  105.99    4.90
  16   4   0  109.69    5.20
  16   4   0  112.49    4.80
  16   4   0  115.89    4.80
  16   4   0  108.29    4.90
  16   4   0  114.79    4.90
  16   4   0  111.29    4.80
  16   4   0  111.19    4.90
  18  -4   0   31.40    1.50
  18  -4   0   32.80    1.50
  18  -4   0   33.50    1.50
  18  -4   0   35.20    1.80
  18  -4   0   33.70    2.70
  18  -4   0   33.50    1.60
  18  -4   0   34.20    2.20
  18  -4   0   32.70    3.30
  18   4   0   31.90    1.60
  18   4   0   33.10    1.50
  18   4   0   32.10    1.60
  18   4   0   32.10    1.60
  18   4   0   30.60    1.60
 -18   4   0   34.20    1.70
  18   4   0   32.90    1.50
  18   4   0   34.10    1.50
  18   4   0   34.10    1.60
  20  -4   0    0.60    0.60
  20  -4   0    0.20    1.20
  20  -4   0    0.50    0.20
  20  -4   0    0.30    0.20
  20  -4   0    0.10    0.30
  20   4   0    0.60    0.30
  20   4   0    0.50    0.20
  20   4   0    0.30    0.20
  20   4   0    0.30    0.20
  20   4   0    0.70    0.30
  20   4   0    0.40    0.30
  20   4   0    0.60    0.20
  -1  -5   0  821.32   48.70
   1  -5   0  841.62   46.10
   1   5   0  858.91   38.00
  -1   5   0  839.42   38.10
   3  -5   0    1.30    0.30
  -3  -5   0    0.40    0.40
   3  -5   0    1.20    0.20
  -3  -5   0    1.70    0.40
  -3  -5   0    1.00    0.30
  -3  -5   0    1.30    0.20
  -3   5   0    0.50    0.30
  -3   5   0    1.70    0.30
   3   5   0    1.30    0.30
  -3   5   0    0.90    0.20
   3   5   0    1.60    0.40
   3   5   0    1.00    0.20
  -3   5   0    1.20    0.20
   3   5   0    0.80    0.30
   3   5   0    1.40    0.20
  -3   5   0    0.90    0.20
   3   5   0    0.90    0.20
  -5  -5   0   27.90    1.30
   5  -5   0   28.10    1.20
  -5  -5   0   29.30    1.30
   5   5   0   25.40    1.40
  -5   5   0   25.90    1.30
  -5   5   0   29.20    1.30
  -5   5   0   25.10    1.30
  -5   5   0   28.80    1.40
   5   5   0   30.00    1.40
  -5   5   0   29.30    1.60
  -7  -5   0  403.66   17.10
  -7  -5   0  415.56   17.30
   7   5   0  408.96   17.30
  -7   5   0  408.46   17.20
  -7   5   0  429.46   17.50
   7   5   0  406.16   17.30
  -7   5   0  401.56   17.20
  -7   5   0  407.16   17.20
  -7   5   0  410.76   17.20
  -9  -5   0   86.09    4.00
  -9  -5   0   81.79    3.60
  -9  -5   0   77.49    3.50
  -9  -5   0   78.89    3.80
  -9  -5   0   73.29    3.70
  -9   5   0   82.39    3.80
  -9   5   0   76.09    3.60
  -9   5   0   82.09    3.60
  -9   5   0   88.29    3.90
   9   5   0   81.39    3.60
   9   5   0   80.19    3.70
  -9   5   0   84.59    3.60
  11  -5   0   92.99    3.90
 -11  -5   0   86.59    4.20
  11  -5   0   93.89    4.00
  11  -5   0   92.79    4.00
  11  -5   0   90.19    4.10
 -11  -5   0   97.79    4.50
 -11  -5   0   88.29    4.00
  11  -5   0   95.79    3.90
  11  -5   0   94.89    4.20
  11  -5   0   94.69    4.00
  11  -5   0   96.19    3.90
 -11  -5   0   92.99    3.90
  11   5   0   88.99    4.00
 -11   5   0  100.29    4.40
  11   5   0   80.79    3.90
  11   5   0   91.89    3.90
  11   5   0   93.29    4.00
 -11   5   0   91.39    4.10
 -11   5   0   94.69    4.30
 -11   5   0   88.89    4.00
  11   5   0   90.89    4.20
  11   5   0   90.29    3.90
  11   5   0   94.39    4.10
 -11   5   0   97.29    4.00
  11   5   0   81.39    4.20
  11   5   0   86.79    4.00
  11   5   0   91.59    4.00
  13  -5   0   19.70    1.40
 -13  -5   0   17.70    1.40
  13  -5   0   16.90    0.80
 -13  -5   0   17.90    0.90
  13  -5   0   16.10    1.40
  13  -5   0   16.20    0.90
  13   5   0   17.60    1.00
  13   5   0   16.90    1.20
 -13   5   0   17.90    1.30
 -13   5   0   16.20    0.90
  13   5   0   15.90    0.80
  13   5   0   16.90    0.90
 -13   5   0   16.70    1.00
  13   5   0   18.00    1.10
  13   5   0   16.90    1.10
 -13   5   0   17.90    1.00
  13   5   0   16.00    1.30
 -13   5   0   17.50    1.20
  13   5   0   16.00    1.00
  15  -5   0   28.20    1.30
  15  -5   0   22.80    2.60
 -15  -5   0   27.60    1.80
  15  -5   0   27.40    1.30
  15  -5   0   27.60    1.20
  15  -5   0   27.60    1.80
  15  -5   0   27.60    1.30
  15  -5   0   27.10    1.40
  15  -5   0   28.20    1.60
  15  -5   0   27.80    2.90
  15   5   0   26.00    1.30
  15   5   0   26.90    1.30
 -15   5   0   26.10    1.60
 -15   5   0   26.80    1.30
  15   5   0   25.00    1.30
 -15   5   0   26.30    1.40
  15   5   0   26.70    1.20
 -15   5   0   24.20    1.40
  15   5   0   26.20    1.40
  15   5   0   25.60    1.60
  15   5   0   25.00    1.40
  15   5   0   27.50    1.40
  15   5   0   23.60    1.60
 -15   5   0   29.50    1.80
  15   5   0   26.60    1.40
 -17  -5   0   15.70    0.80
  17  -5   0   14.90    0.80
  17  -5   0   15.30    0.80
  17  -5   0   11.90    1.80
  17  -5   0   13.90    2.30
  17  -5   0   14.40    0.90
  17  -5   0   14.30    0.70
  17  -5   0   14.00    1.10
  17  -5   0   15.10    0.80
  17  -5   0   15.10    1.60
  17   5   0   15.70    0.80
  17   5   0   16.20    0.90
  17   5   0   15.60    0.90
  17   5   0   16.40    0.90
  17   5   0   15.60    0.80
  17   5   0   17.50    1.00
  17   5   0   15.00    0.90
  17   5   0   15.20    0.90
 -17   5   0   14.10    1.00
  19  -5   0    5.90    0.40
  19  -5   0    4.60    1.10
  19  -5   0    5.20    0.40
  19  -5   0    5.40    0.70
  19  -5   0    4.20    2.40
  19  -5   0    5.20    0.70
  19   5   0    5.30    0.50
  19   5   0    5.00    0.40
  19   5   0    5.30    0.50
  19   5   0    5.70    0.60
 -19   5   0    4.70    0.60
  19   5   0    5.50    0.50
  19   5   0    5.50    0.50
  19   5   0    6.20    0.40
  21  -5   0    9.40    1.10
  21  -5   0    8.10    0.90
  21  -5   0    7.70    0.40
  21  -5   0    5.40    1.00
  21   5   0    7.30    0.40
  21   5   0    7.30    0.50
  21   5   0    6.40    0.60
  21   5   0    7.10    0.40
   0  -6   0    0.20    0.30
   0  -6   0    0.10    0.20
   0  -6   0    0.00    0.40
   0  -6   0    0.50    0.20
   0   6   0    0.30    0.30
   0   6   0    0.10    0.30
   0   6   0    0.30    0.40
   0   6   0    0.30    0.20
   0   6   0    0.40    0.20
   0   6   0    0.40    0.20
   0   6   0    0.50    0.20
   2  -6   0  215.88   10.30
   2  -6   0  244.88   10.00
  -2  -6   0  247.38   10.20
  -2  -6   0  227.98   10.30
  -2  -6   0  216.78   10.20
   2   6   0  251.97   10.00
   2   6   0  229.38   10.00
  -2   6   0  238.48    9.90
  -2   6   0  233.68   10.60
  -2   6   0  244.58   10.00
   2   6   0  245.38   10.00
   2   6   0  238.98   10.20
   2   6   0  241.28   10.00
   2   6   0  245.68    9.90
  -2   6   0  238.08    9.90
   2   6   0  214.28   10.20
  -2   6   0  251.67   10.30
   4  -6   0   35.20    1.70
  -4  -6   0   36.80    2.10
   4  -6   0   38.20    1.70
  -4  -6   0   36.30    1.90
  -4  -6   0   37.10    1.80
  -4  -6   0   36.40    1.60
   4   6   0   34.80    1.70
   4   6   0   33.30    1.80
   4   6   0   37.00    1.60
   4   6   0   37.30    1.80
  -4   6   0   36.60    1.60
  -4   6   0   35.80    1.70
  -4   6   0   41.10    2.10
  -4   6   0   38.70    1.80
  -4   6   0   38.40    1.80
   4   6   0   38.20    1.80
  -4   6   0   38.20    2.00
  -4   6   0   37.40    1.70
   6  -6   0  428.16   18.70
  -6  -6   0  422.16   18.60
  -6  -6   0  468.75   18.90
  -6  -6   0  445.06   18.60
  -6  -6   0  457.45   18.80
  -6   6   0  437.66   18.80
   6   6   0  465.45   18.80
  -6   6   0  438.76   18.70
  -6   6   0  461.45   19.00
  -6   6   0  458.65   18.80
  -6   6   0  439.26   18.70
  -6   6   0  433.36   18.70
   6   6   0  450.85   18.80
  -8  -6   0  211.28    8.90
  -8  -6   0  202.68    8.80
  -8  -6   0  196.38    8.50
   8  -6   0  191.38    8.50
  -8  -6   0  198.08    9.00
  -8  -6   0  204.48    8.60
  -8  -6   0  206.58    8.50
  -8   6   0  188.98    8.90
  -8   6   0  211.58    8.70
  -8   6   0  193.38    8.60
  -8   6   0  201.38    8.60
   8   6   0  201.48    8.70
   8   6   0  203.98    8.70
  -8   6   0  203.68    8.60
  -8   6   0  206.78    8.90
 -10  -6   0  179.28    7.90
 -10  -6   0  174.28    7.50
  10  -6   0  176.98    7.50
  10  -6   0  171.18    7.50
  10  -6   0  177.18    7.50
  10  -6   0  158.68    7.70
 -10  -6   0  182.28    7.60
 -10  -6   0  183.78    7.50
  10  -6   0  186.28    7.60
  10  -6   0  171.98    7.90
 -10  -6   0  175.78    8.10
 -10   6   0  177.58    7.70
  10   6   0  166.08    7.60
  10   6   0  186.18    7.60
  10   6   0  178.88    7.50
  10   6   0  173.58    7.50
 -10   6   0  178.68    8.10
 -10   6   0  179.58    7.60
 -10   6   0  182.48    8.00
  10   6   0  184.58    7.70
  10   6   0  174.58    7.50
 -10   6   0  183.18    7.60
  10   6   0  175.98    7.50
  10   6   0  182.88    7.80
  10   6   0  176.98    7.80
  10   6   0  170.38    7.60
  10   6   0  186.28    7.50
 -10   6   0  184.58    7.70
 -12  -6   0    5.80    0.50
  12  -6   0    6.20    0.50
 -12  -6   0    6.30    0.90
  12  -6   0    5.90    0.60
  12  -6   0    7.00    1.10
  12  -6   0    5.70    0.70
  12  -6   0    6.10    0.50
  12  -6   0    5.70    2.10
  12  -6   0    5.60    0.50
  12  -6   0    5.80    0.40
  12  -6   0    7.20    1.60
  12  -6   0    6.20    0.50
 -12  -6   0    6.00    0.50
 -12   6   0    5.90    0.60
  12   6   0    5.90    0.50
  12   6   0    6.30    0.80
 -12   6   0    7.00    0.90
  12   6   0    6.50    0.60
  12   6   0    5.30    0.70
 -12   6   0    5.70    0.70
 -12   6   0    6.50    0.80
  12   6   0    6.40    0.40
 -12   6   0    6.10    0.70
  12   6   0    6.30    0.50
  12   6   0    5.80    0.60
  12   6   0    5.90    0.50
  12   6   0    6.50    0.50
  12   6   0    6.30    0.70
  12   6   0    6.20    0.60
  14  -6   0    0.90    0.30
  14  -6   0    1.50    0.30
  14  -6   0    0.80    0.20
  14  -6   0    1.40    1.60
 -14  -6   0    0.50    0.20
  14  -6   0    2.80    2.40
 -14  -6   0    1.10    0.60
  14  -6   0    1.20    0.40
  14  -6   0    2.70    1.30
  14  -6   0    1.00    0.30
 -14   6   0    0.10    0.40
  14   6   0    0.90    0.30
  14   6   0    0.70    0.40
 -14   6   0    0.60    0.40
 -14   6   0    0.70    0.30
  14   6   0    0.40    0.30
  14   6   0    0.80    0.30
  14   6   0    0.30    0.30
  14   6   0    0.90    0.40
 -14   6   0    0.60    0.40
  14   6   0    0.60    0.20
  14   6   0    0.50    0.20
 -14   6   0    1.50    0.60
  14   6   0    1.00    0.30
  14   6   0    0.50    0.40
  14   6   0    0.90    0.50
  16  -6   0   33.80    3.10
  16  -6   0   29.50    1.50
 -16  -6   0   28.00    1.70
  16  -6   0   31.30    2.60
  16  -6   0   31.40    1.70
  16  -6   0   30.50    1.40
  16  -6   0   31.10    1.40
 -16  -6   0   30.10    1.40
  16  -6   0   30.80    1.40
  16  -6   0   30.30    1.60
  16   6   0   31.00    1.50
  16   6   0   30.20    1.60
 -16   6   0   30.20    1.60
  16   6   0   31.70    1.50
  16   6   0   31.50    1.50
 -16   6   0   30.20    1.70
  16   6   0   29.40    1.50
  16   6   0   29.60    1.40
  16   6   0   30.20    1.40
  16   6   0   30.90    1.50
  18  -6   0   17.20    1.10
  18  -6   0   17.20    0.90
  18  -6   0   15.20    1.50
  18  -6   0   17.30    0.90
  18  -6   0   17.60    1.30
  18  -6   0   16.70    0.80
  18  -6   0   13.50    1.70
  18  -6   0   17.90    0.90
  18   6   0   17.60    1.00
 -18   6   0   15.40    1.00
  18   6   0   17.40    0.90
  18   6   0   16.70    0.90
  18   6   0   17.30    0.90
  18   6   0   18.30    1.00
  18   6   0   16.00    0.90
  18   6   0   17.30    0.80
  20  -6   0    0.50    0.30
  20  -6   0    1.80    0.90
  20  -6   0    0.80    1.00
  20  -6   0    0.40    0.40
  20  -6   0    0.40    0.20
  20   6   0    0.30    0.20
  20   6   0    0.50    0.20
  20   6   0    0.90    0.30
  20   6   0    0.60    0.20
  20   6   0    0.40    0.40
  20   6   0    0.30    0.20
   1  -7   0   15.00    0.80
  -1  -7   0   16.10    0.90
  -1  -7   0   12.90    1.20
   1  -7   0   13.90    0.80
   1  -7   0   16.30    0.90
  -1  -7   0   14.50    0.80
   1  -7   0   14.70    0.70
   1  -7   0   14.00    1.20
  -1  -7   0   14.00    0.70
   1   7   0   12.80    1.10
  -1   7   0   15.60    1.20
   1   7   0   15.20    0.80
   1   7   0   14.40    0.90
   1   7   0   15.60    1.20
  -1   7   0   16.40    0.80
   1   7   0   14.30    0.80
  -1   7   0   15.90    0.80
  -1   7   0   15.00    0.90
   1   7   0   14.80    0.80
   1   7   0   15.10    0.90
  -1   7   0   15.40    1.20
  -1   7   0   16.00    0.90
  -1   7   0   15.30    0.90
   3  -7   0  445.26   19.70
  -3  -7   0  472.25   19.80
  -3  -7   0  483.25   19.70
  -3  -7   0  474.15   19.70
   3   7   0  456.55   19.80
  -3   7   0  480.05   19.80
  -3   7   0  493.35   19.80
   3   7   0  485.35   19.70
  -3   7   0  466.15   19.70
   3   7   0  485.75   19.80
  -3   7   0  446.76   20.20
   3   7   0  456.75   20.00
  -3   7   0  487.65   19.80
   3   7   0  435.66   20.10
  -3   7   0  504.75   20.20
   3   7   0  471.75   19.80
   3   7   0  475.15   19.70
  -3   7   0  473.85   19.70
  -3   7   0  474.25   19.80
   5  -7   0   28.30    1.30
  -5  -7   0   25.90    1.60
  -5  -7   0   28.60    1.30
  -5  -7   0   33.10    1.90
  -5  -7   0   27.90    1.30
  -5  -7   0   27.00    1.50
   5  -7   0   31.40    1.40
   5   7   0   29.70    1.50
  -5   7   0   29.50    1.50
   5   7   0   30.10    1.50
   5   7   0   28.40    1.30
  -5   7   0   28.80    1.80
  -5   7   0   28.10    1.40
  -5   7   0   29.10    1.40
  -5   7   0   29.60    1.30
  -5   7   0   28.10    1.50
  -5   7   0   25.90    1.50
  -7  -7   0  156.08    7.90
   7  -7   0  140.09    6.40
  -7  -7   0  147.69    6.30
   7  -7   0  149.69    6.50
   7  -7   0  148.79    6.40
  -7  -7   0  153.98    6.30
  -7  -7   0  149.09    6.60
  -7  -7   0  144.89    6.50
  -7   7   0  145.89    6.40
   7   7   0  144.39    6.60
   7   7   0  153.98    6.50
   7   7   0  153.38    6.40
  -7   7   0  157.58    6.50
  -7   7   0  145.79    6.50
   7   7   0  147.99    7.00
  -7   7   0  150.28    6.40
   7   7   0  131.79    6.40
  -7   7   0  168.18    7.70
   9  -7   0   26.10    1.30
   9  -7   0   26.40    1.30
   9  -7   0   27.30    2.10
  -9  -7   0   29.90    1.30
  -9  -7   0   27.20    1.90
  -9  -7   0   26.80    1.70
   9  -7   0   26.70    1.30
   9  -7   0   27.80    2.30
   9   7   0   28.30    1.60
   9   7   0   26.60    1.30
   9   7   0   28.80    1.50
   9   7   0   28.20    1.30
  -9   7   0   28.90    1.50
   9   7   0   27.10    1.30
  -9   7   0   26.70    1.50
  -9   7   0   30.20    1.60
   9   7   0   27.40    1.30
  -9   7   0   30.20    1.80
   9   7   0   27.50    1.50
  -9   7   0   27.80    1.50
  -9   7   0   27.10    1.80
   9   7   0   27.90    1.60
   9   7   0   26.30    1.40
  11  -7   0   47.70    2.30
  11  -7   0   56.29    3.30
 -11  -7   0   49.40    2.30
 -11  -7   0   51.59    2.30
  11  -7   0   44.00    2.30
  11  -7   0   44.70    2.40
  11  -7   0   49.10    3.00
  11  -7   0   52.09    2.30
 -11  -7   0   49.99    2.90
  11  -7   0   48.60    2.20
  11  -7   0   48.20    2.20
  11   7   0   55.29    2.40
 -11   7   0   51.89    2.80
 -11   7   0   50.29    2.40
  11   7   0   48.00    2.30
  11   7   0   48.60    2.60
  11   7   0   52.99    2.50
 -11   7   0   51.09    2.90
 -11   7   0   52.59    2.50
  11   7   0   49.99    2.30
  11   7   0   48.20    2.20
  11   7   0   52.89    2.60
  11   7   0   48.90    2.30
  11   7   0   52.29    2.30
 -11   7   0   52.49    2.40
  11   7   0   51.09    2.30
  11   7   0   50.39    2.20
  11   7   0   48.70    2.20
  13  -7   0   65.59    2.90
  13  -7   0   70.69    3.10
  13  -7   0   60.99    3.70
  13  -7   0   67.19    3.00
 -13  -7   0   70.69    3.70
 -13  -7   0   64.09    3.00
  13  -7   0   67.69    2.90
  13  -7   0   66.59    3.20
  13  -7   0   68.89    3.00
  13  -7   0   70.19    4.00
  13  -7   0   69.49    3.00
 -13   7   0   62.59    3.20
 -13   7   0   75.39    3.70
  13   7   0   63.49    3.20
  13   7   0   66.79    3.10
  13   7   0   64.99    3.40
  13   7   0   70.49    3.10
  13   7   0   65.69    2.90
  13   7   0   68.79    3.00
  13   7   0   75.79    3.40
  13   7   0   68.69    3.00
  13   7   0   67.69    3.00
  13   7   0   69.69    3.10
 -13   7   0   62.89    3.40
 -13   7   0   69.19    3.20
  13   7   0   69.19    2.90
 -13   7   0   64.69    3.10
  13   7   0   69.69    3.00
 -15  -7   0   12.50    1.30
  15  -7   0   13.20    0.80
 -15  -7   0   11.10    0.70
  15  -7   0    8.50    1.20
  15  -7   0   14.70    2.60
  15  -7   0   12.40    0.70
 -15  -7   0   10.60    0.70
  15  -7   0   10.30    1.50
  15   7   0   10.40    1.20
 -15   7   0   10.50    0.90
  15   7   0   11.60    0.70
  15   7   0   10.10    1.00
 -15   7   0   10.10    1.00
  15   7   0   12.00    0.80
 -15   7   0   10.80    1.00
 -15   7   0   12.60    1.30
 -15   7   0   10.80    1.60
  15   7   0   12.50    0.80
  15   7   0   13.60    1.20
 -17  -7   0    9.80    0.60
  17  -7   0   10.30    1.20
  17  -7   0    9.20    0.80
  17  -7   0    9.90    0.60
  17  -7   0    9.00    0.50
  17  -7   0    9.80    0.60
  17  -7   0    9.90    0.60
  17  -7   0    9.80    1.30
  17  -7   0    9.70    1.90
  17   7   0    9.70    0.60
  17   7   0   10.40    0.70
  17   7   0   11.10    0.70
  17   7   0   10.90    0.70
  17   7   0    9.60    0.70
  17   7   0   10.40    0.60
  17   7   0    9.70    0.80
 -17   7   0    9.60    0.80
  17   7   0   10.10    0.70
 -17   7   0    9.50    0.90
  19  -7   0   13.20    1.60
  19  -7   0   13.70    0.70
  19  -7   0   13.30    0.60
  19  -7   0   12.80    1.50
  19  -7   0   12.50    0.90
  19   7   0   13.20    0.70
  19   7   0   12.20    0.80
  19   7   0   12.50    0.70
  19   7   0   13.20    0.70
  19   7   0   13.60    0.70
  19   7   0   13.10    0.80
   0  -8   0  118.79    4.90
   0  -8   0   99.09    5.20
   0  -8   0  110.89    4.90
   0  -8   0  101.49    4.70
   0  -8   0  112.09    4.70
   0   8   0  111.29    4.80
   0   8   0  110.79    4.80
   0   8   0  114.29    4.80
   0   8   0  111.29    5.10
   0   8   0  116.39    4.80
   0   8   0   98.89    5.10
   0   8   0  108.59    4.80
  -2  -8   0   39.30    2.00
   2  -8   0   37.20    1.80
  -2  -8   0   35.90    1.70
   2  -8   0   37.90    1.80
   2  -8   0   35.40    2.20
  -2  -8   0   38.40    1.70
  -2  -8   0   38.70    1.70
   2  -8   0   36.40    1.70
  -2  -8   0   39.10    1.80
  -2  -8   0   39.40    2.30
   2   8   0   38.60    1.80
   2   8   0   38.60    1.80
   2   8   0   37.60    1.90
   2   8   0   38.40    2.20
   2   8   0   36.50    2.20
  -2   8   0   37.20    1.80
  -2   8   0   37.80    1.90
  -2   8   0   37.50    1.90
   2   8   0   35.90    1.70
  -2   8   0   36.30    2.20
   2   8   0   40.70    1.90
  -2   8   0   38.50    2.20
  -2   8   0   38.70    1.80
   2   8   0   38.90    1.70
  -2   8   0   36.20    1.90
  -2   8   0   37.70    1.80
  -4  -8   0  422.86   18.60
  -4  -8   0  420.96   18.50
   4  -8   0  434.06   18.30
  -4  -8   0  456.85   18.30
   4  -8   0  426.46   18.30
  -4  -8   0  421.96   19.00
  -4  -8   0  451.55   18.30
  -4   8   0  426.36   18.40
  -4   8   0  455.55   18.50
  -4   8   0  427.66   18.30
  -4   8   0  446.56   18.50
   4   8   0  440.36   18.50
  -4   8   0  426.26   18.90
  -4   8   0  443.66   18.30
  -4   8   0  441.26   18.50
   4   8   0  446.46   18.30
  -4   8   0  447.96   18.80
   4   8   0  441.26   18.50
   6  -8   0   10.00    0.80
  -6  -8   0    9.80    0.60
   6  -8   0   10.00    0.80
   6  -8   0   10.50    0.70
   6  -8   0    9.30    0.60
  -6  -8   0    9.70    0.80
  -6  -8   0   12.00    1.20
  -6  -8   0    9.60    0.90
   6   8   0   10.80    0.80
  -6   8   0   10.60    0.80
   6   8   0   10.90    0.80
   6   8   0    9.70    0.60
   6   8   0   10.20    0.60
   6   8   0    9.70    0.80
  -6   8   0   10.10    1.10
   6   8   0   10.90    0.60
  -6   8   0    9.80    0.90
  -6   8   0    9.50    1.10
  -6   8   0   10.70    0.80
  -6   8   0    9.30    0.70
   8  -8   0   18.20    1.10
   8  -8   0   20.20    1.10
  -8  -8   0   22.10    1.50
  -8  -8   0   18.00    1.60
   8  -8   0   20.50    1.00
   8  -8   0   18.90    1.00
  -8  -8   0   22.70    1.10
  -8  -8   0   23.20    1.10
   8  -8   0   22.60    1.50
  -8  -8   0   20.80    1.30
   8  -8   0   19.20    1.40
  -8   8   0   22.90    1.30
  -8   8   0   24.10    1.60
  -8   8   0   21.80    1.20
   8   8   0   19.10    1.00
  -8   8   0   23.50    1.30
   8   8   0   19.20    1.00
   8   8   0   21.90    1.10
   8   8   0   20.80    1.00
   8   8   0   18.40    1.30
  -8   8   0   24.30    1.40
   8   8   0   18.00    1.10
   8   8   0   21.20    1.30
   8   8   0   17.90    1.10
   8   8   0   19.90    1.30
  -8   8   0   19.50    1.60
  -8   8   0   21.50    1.30
 -10  -8   0    0.30    0.20
 -10  -8   0   -0.10    0.50
 -10  -8   0    0.20    0.50
  10  -8   0    0.30    1.10
  10  -8   0    0.30    0.30
 -10  -8   0    0.10    0.20
  10  -8   0    0.10    0.20
 -10  -8   0   -0.10    0.10
 -10  -8   0    0.40    0.20
  10   8   0    0.20    0.30
  10   8   0    0.30    0.40
 -10   8   0    0.30    0.50
 -10   8   0    0.40    0.50
 -10   8   0    0.10    0.30
 -10   8   0    0.00    0.30
  10   8   0    0.50    0.40
  10   8   0    0.40    0.30
 -10   8   0   -0.20    0.40
  10   8   0    0.10    0.20
  10   8   0    0.10    0.40
 -10   8   0    0.40    0.40
  12  -8   0   16.40    1.10
 -12  -8   0   18.30    1.60
  12  -8   0   16.70    0.90
  12  -8   0   16.20    0.80
  12  -8   0   15.40    0.80
  12  -8   0   16.20    1.10
  12  -8   0   16.80    0.90
  12  -8   0   17.50    1.50
 -12  -8   0   13.80    0.90
 -12  -8   0   14.20    0.70
 -12  -8   0   14.10    0.80
  12  -8   0   15.80    0.80
 -12   8   0   18.40    1.60
  12   8   0   15.80    0.80
  12   8   0   14.90    1.10
  12   8   0   17.90    0.80
 -12   8   0   12.80    1.30
  12   8   0   14.10    0.90
 -12   8   0   14.30    1.20
  12   8   0   16.00    1.10
  12   8   0   15.20    0.90
  12   8   0   15.70    1.20
  12   8   0   17.90    0.90
  12   8   0   17.00    0.90
  12   8   0   16.30    0.80
  12   8   0   17.30    1.00
 -12   8   0   14.50    1.00
  14  -8   0   13.50    1.10
 -14  -8   0   15.90    0.70
 -14  -8   0   15.10    1.50
 -14  -8   0   16.00    0.90
  14  -8   0   14.50    1.60
 -14  -8   0   16.00    0.90
  14  -8   0   16.00    0.90
 -14   8   0   16.10    1.00
 -14   8   0   16.00    1.20
 -14   8   0   15.60    1.20
 -14   8   0   16.30    1.40
  14   8   0   17.10    1.00
  14   8   0   15.90    0.90
  14   8   0   15.80    1.30
 -14   8   0   15.30    1.40
  16  -8   0   17.60    0.80
  16  -8   0   17.20    1.70
  16  -8   0   16.20    0.90
  16  -8   0   16.30    1.60
  16  -8   0   16.40    0.80
 -16  -8   0   15.50    0.90
 -16  -8   0   17.20    1.10
  16  -8   0   16.20    0.80
 -16  -8   0   15.60    0.70
 -16   8   0   15.60    1.10
  16   8   0   15.90    0.80
  16   8   0   15.70    0.80
  16   8   0   15.40    0.90
  16   8   0   14.50    1.00
  16   8   0   15.40    0.90
  16   8   0   15.30    0.80
  16   8   0   15.80    0.90
  16   8   0   15.10    0.90
  18  -8   0    4.90    0.40
  18  -8   0    5.10    0.60
  18  -8   0    2.20    1.00
 -18  -8   0    4.20    0.40
  18  -8   0    4.20    1.10
  18  -8   0    4.40    0.30
  18  -8   0    4.80    0.30
  18  -8   0    3.80    0.30
  18   8   0    4.20    0.40
  18   8   0    4.70    0.40
 -18   8   0    4.40    0.70
  18   8   0    4.00    0.40
 -18   8   0    4.80    0.60
  18   8   0    4.10    0.50
  18   8   0    3.70    0.40
  18   8   0    3.70    0.30
  18   8   0    4.00    0.40
  18   8   0    4.50    0.40
  -1  -9   0   81.39    3.70
   1  -9   0   86.89    4.50
   1  -9   0   88.69    3.80
   1  -9   0   84.89    3.70
   1  -9   0   90.29    3.90
  -1  -9   0   84.19    3.70
  -1  -9   0   89.79    3.80
  -1  -9   0   88.19    4.50
  -1  -9   0   93.59    3.90
   1  -9   0   87.29    3.70
  -1  -9   0   87.39    3.80
   1  -9   0   88.19    3.90
  -1  -9   0   87.69    3.80
  -1   9   0   88.49    4.30
  -1   9   0   86.29    3.90
  -1   9   0   87.99    3.90
  -1   9   0   89.19    3.80
   1   9   0   93.19    4.00
   1   9   0   87.29    4.30
  -1   9   0   89.19    4.40
   1   9   0   90.29    4.90
  -1   9   0   90.09    3.90
  -1   9   0   84.29    3.90
   1   9   0   90.09    3.80
   1   9   0   87.19    3.90
   1   9   0   82.19    3.90
   1   9   0   89.39    3.90
  -3  -9   0   80.79    3.40
  -3  -9   0   81.39    3.60
   3  -9   0   76.89    3.50
   3  -9   0   76.79    3.30
   3  -9   0   80.59    3.50
  -3  -9   0   84.39    4.40
  -3  -9   0   78.09    4.20
  -3  -9   0   72.99    3.40
   3   9   0   78.79    3.40
  -3   9   0   77.89    3.60
  -3   9   0   79.29    3.60
  -3   9   0   80.19    3.60
   3   9   0   81.99    3.40
   3   9   0   70.39    3.40
  -3   9   0   80.59    4.10
  -3   9   0   80.89    3.50
  -3   9   0   83.29    3.60
  -3   9   0   82.99    3.50
   3   9   0   75.29    3.60
  -3   9   0   78.19    4.10
   3   9   0   82.09    3.60
   5  -9   0   28.60    1.40
   5  -9   0   29.70    1.40
  -5  -9   0   30.80    2.10
  -5  -9   0   29.60    1.60
  -5  -9   0   28.30    1.80
   5  -9   0   29.80    1.40
  -5  -9   0   30.50    1.40
   5  -9   0   30.50    1.40
   5  -9   0   25.90    1.30
  -5  -9   0   28.70    1.30
  -5  -9   0   29.80    1.30
   5   9   0   29.00    1.50
   5   9   0   28.60    1.30
  -5   9   0   29.70    1.50
  -5   9   0   28.30    1.50
   5   9   0   30.00    1.60
   5   9   0   29.00    1.60
  -5   9   0   29.40    2.10
  -5   9   0   30.20    1.70
   5   9   0   32.30    1.60
   5   9   0   28.30    1.40
  -5   9   0   31.30    1.60
  -5   9   0   28.90    1.90
   5   9   0   28.10    1.40
   5   9   0   30.40    1.30
  -7  -9   0   45.70    2.10
   7  -9   0   40.80    2.20
  -7  -9   0   46.90    2.30
   7  -9   0   45.50    2.10
   7  -9   0   46.30    2.10
  -7  -9   0   47.20    2.10
   7  -9   0   42.50    2.00
  -7  -9   0   42.00    2.50
  -7  -9   0   44.60    1.90
  -7  -9   0   50.09    2.90
   7  -9   0   44.60    2.00
   7  -9   0   44.40    2.10
  -7  -9   0   45.40    2.00
  -7   9   0   48.30    2.80
   7   9   0   46.60    2.40
   7   9   0   46.80    2.10
   7   9   0   46.60    2.10
   7   9   0   45.80    2.20
   7   9   0   46.00    2.30
   7   9   0   45.00    2.00
  -7   9   0   43.90    2.20
  -7   9   0   47.30    2.70
  -7   9   0   42.50    2.30
  -7   9   0   43.50    2.30
   7   9   0   46.90    2.20
   7   9   0   48.30    2.10
  -7   9   0   42.20    2.20
  -7   9   0   45.10    2.20
   7   9   0   44.90    2.10
  -9  -9   0   14.60    1.70
  -9  -9   0   14.70    1.30
   9  -9   0   14.30    1.10
  -9  -9   0   13.60    0.70
   9  -9   0   12.00    1.10
   9  -9   0   12.60    0.70
   9  -9   0   12.60    0.80
  -9  -9   0   13.70    0.80
   9   9   0   13.00    0.80
  -9   9   0   12.50    0.90
   9   9   0   11.60    0.80
   9   9   0   16.30    1.50
  -9   9   0   13.50    1.10
  -9   9   0   14.60    1.90
  -9   9   0   12.40    0.90
   9   9   0   12.60    0.70
   9   9   0   11.90    0.90
   9   9   0   12.60    1.00
   9   9   0   13.80    1.00
  -9   9   0   14.40    2.00
  -9   9   0   13.80    1.10
   9   9   0   11.30    0.80
  11  -9   0   20.70    1.00
  11  -9   0   20.70    1.30
 -11  -9   0   19.40    1.80
  11  -9   0   20.00    1.00
 -11  -9   0   22.20    1.10
 -11  -9   0   20.00    0.90
  11  -9   0   19.70    1.60
  11  -9   0   20.80    1.00
 -11  -9   0   19.60    0.90
  11  -9   0   19.50    1.50
  11  -9   0   21.10    1.10
  11   9   0   19.80    1.10
 -11   9   0   21.10    1.40
 -11   9   0   19.00    1.60
  11   9   0   21.30    1.30
  11   9   0   19.00    1.10
  11   9   0   18.30    1.40
  11   9   0   19.30    1.30
  11   9   0   20.80    1.10
 -11   9   0   17.80    1.30
  11   9   0   20.90    1.10
  11   9   0   20.10    1.10
 -11   9   0   21.30    1.20
 -11   9   0   20.60    1.40
 -11   9   0   21.40    1.80
  11   9   0   18.80    1.00
  11   9   0   20.50    1.00
  13  -9   0   14.20    0.70
 -13  -9   0   14.30    0.80
  13  -9   0   14.80    0.90
  13  -9   0   13.40    1.60
  13  -9   0   16.50    0.90
  13  -9   0   15.70    1.90
  13  -9   0   16.60    0.80
 -13  -9   0   13.90    0.70
 -13  -9   0   13.50    0.80
 -13  -9   0   12.60    1.50
 -13  -9   0   12.70    0.70
  13  -9   0   16.10    0.90
 -13   9   0   12.10    1.40
  13   9   0   13.00    1.00
  13   9   0   13.80    0.80
  13   9   0   15.40    1.20
  13   9   0   15.60    0.80
  13   9   0   15.30    1.40
  13   9   0   13.80    1.00
 -13   9   0   13.90    1.20
  13   9   0   14.80    1.30
 -13   9   0   13.50    1.00
 -13   9   0   14.80    1.20
 -13   9   0   14.90    1.60
  13   9   0   14.20    0.90
  15  -9   0    0.80    0.20
 -15  -9   0    0.90    0.20
  15  -9   0    0.70    0.20
 -15  -9   0    0.90    0.30
  15  -9   0    0.60    0.20
  15  -9   0    1.70    0.90
  15  -9   0    1.00    0.40
 -15  -9   0    0.80    0.20
  15  -9   0    0.00    1.00
  15  -9   0    0.70    0.20
 -15  -9   0    1.10    0.40
  15   9   0    1.40    0.30
 -15   9   0    0.50    0.50
 -15   9   0    0.20    0.50
  15   9   0    0.50    0.20
  15   9   0    1.00    0.30
  15   9   0    1.10    0.30
  15   9   0    1.40    0.30
  15   9   0    1.20    0.20
  15   9   0    1.10    0.40
  17  -9   0    5.20    0.40
 -17  -9   0    5.80    0.50
  17  -9   0    5.10    0.70
  17  -9   0    3.80    1.00
  17  -9   0    5.30    1.10
 -17  -9   0    6.20    0.60
 -17  -9   0    5.50    0.40
  17  -9   0    5.40    0.30
  17  -9   0    5.40    0.40
  17  -9   0    5.70    0.40
  17   9   0    5.50    0.50
  17   9   0    5.20    0.50
  17   9   0    5.10    0.50
  17   9   0    5.30    0.50
 -17   9   0    5.20    0.90
  17   9   0    5.00    0.40
  17   9   0    4.90    0.30
  17   9   0    5.60    0.40
 -17   9   0    5.40    0.80
  17   9   0    5.80    0.40
  19  -9   0    7.60    0.80
  19  -9   0    8.40    0.50
  19  -9   0    8.80    1.20
  19   9   0    8.80    0.50
  19   9   0    8.00    0.50
  19   9   0    8.40    0.40
  19   9   0    9.70    0.50
  19   9   0    9.20    0.50
   0 -10   0  267.37   11.30
   0 -10   0  260.17   11.10
   0 -10   0  251.77   11.90
   0 -10   0  260.47   11.10
   0 -10   0  272.47   11.00
   0 -10   0  274.97   11.20
   0 -10   0  263.67   11.00
   0  10   0  245.68   11.80
   0  10   0  261.97   11.60
   0  10   0  269.77   11.30
   0  10   0  242.58   11.30
   0  10   0  255.97   11.20
   0  10   0  265.37   11.10
   0  10   0  271.27   11.20
   0  10   0  278.07   11.30
  -2 -10   0   59.39    3.50
  -2 -10   0   56.89    2.90
   2 -10   0   52.39    2.70
  -2 -10   0   60.89    2.60
  -2 -10   0   60.69    2.80
   2 -10   0   57.69    2.50
  -2 -10   0   58.99    2.50
   2 -10   0   59.99    2.70
   2 -10   0   61.19    2.70
   2 -10   0   58.19    2.50
  -2 -10   0   61.79    2.70
   2 -10   0   58.89    2.80
  -2 -10   0   60.59    2.50
   2  10   0   63.79    2.90
  -2  10   0   56.49    3.20
   2  10   0   60.79    2.70
   2  10   0   61.79    2.70
  -2  10   0   60.19    2.70
  -2  10   0   64.59    3.60
  -2  10   0   57.19    2.80
   2  10   0   62.79    2.80
   2  10   0   58.99    2.60
   2  10   0   56.09    2.80
  -2  10   0   58.49    2.80
   2  10   0   60.39    2.80
   2  10   0   55.79    3.10
  -2  10   0   53.99    2.80
   2  10   0   59.29    2.80
  -2  10   0   61.09    2.80
  -2  10   0   60.29    2.70
  -2  10   0   60.29    2.80
   4 -10   0    8.30    0.60
   4 -10   0    9.10    0.60
   4 -10   0    8.40    0.40
   4 -10   0    9.30    0.60
   4 -10   0    9.50    0.70
  -4 -10   0    9.30    0.50
  -4 -10   0    8.80    0.50
   4 -10   0    7.90    0.50
  -4 -10   0   10.20    0.70
  -4 -10   0   10.70    0.60
  -4 -10   0   10.60    0.80
  -4 -10   0    8.40    1.30
  -4 -10   0    9.70    1.00
  -4  10   0   10.70    1.00
   4  10   0    9.90    0.80
  -4  10   0   10.50    1.20
  -4  10   0   10.30    0.80
   4  10   0    9.00    0.80
   4  10   0    7.70    0.60
   4  10   0    9.90    0.60
  -4  10   0    7.10    1.10
   4  10   0    9.50    0.60
  -4  10   0    9.80    0.80
  -4  10   0   10.20    1.00
  -4  10   0    9.50    0.70
   4  10   0   10.40    0.90
   6 -10   0    2.10    0.40
  -6 -10   0    1.10    0.20
  -6 -10   0    1.30    0.30
  -6 -10   0    1.80    0.80
  -6 -10   0    0.40    0.50
   6 -10   0    1.90    0.30
   6 -10   0    2.00    0.30
  -6 -10   0    1.00    0.40
  -6 -10   0    1.30    0.20
   6 -10   0    2.00    0.30
   6  10   0    1.70    0.40
  -6  10   0    1.80    0.60
   6  10   0    1.30    0.50
  -6  10   0    1.90    0.40
  -6  10   0    2.80    0.80
  -6  10   0    1.50    0.40
   6  10   0    2.10    0.40
   6  10   0    1.70    0.20
  -6  10   0    1.30    0.60
  -6  10   0    1.30    0.60
  -6  10   0    1.40    0.40
   6  10   0    1.60    0.30
   6  10   0    1.20    0.50
  -8 -10   0    0.70    0.60
   8 -10   0    0.40    0.30
  -8 -10   0    0.90    0.30
   8 -10   0    0.80    0.20
  -8 -10   0    0.50    0.20
   8 -10   0    0.40    0.30
   8 -10   0    0.70    0.20
  -8 -10   0    0.80    0.50
  -8 -10   0    0.80    0.70
  -8 -10   0    0.70    0.20
   8 -10   0    0.60    0.30
   8  10   0    0.90    0.30
  -8  10   0    0.50    0.60
   8  10   0    0.60    0.30
  -8  10   0    1.00    0.40
  -8  10   0    0.30    0.60
   8  10   0    0.50    0.30
  -8  10   0    0.40    0.60
   8  10   0    0.70    0.40
  -8  10   0    0.40    0.60
   8  10   0    0.30    0.40
   8  10   0    0.50    0.20
   8  10   0    0.50    0.30
  -8  10   0    0.40    0.30
   8  10   0    0.30    0.40
 -10 -10   0   46.60    2.00
  10 -10   0   47.10    2.10
 -10 -10   0   42.20    2.60
 -10 -10   0   45.40    2.10
  10 -10   0   45.80    2.00
  10 -10   0   45.50    2.30
 -10 -10   0   45.50    3.00
  10 -10   0   47.10    2.10
 -10 -10   0   44.70    2.00
  10 -10   0   44.90    2.00
  10  10   0   42.50    2.40
 -10  10   0   42.20    2.70
  10  10   0   47.40    2.10
  10  10   0   45.10    2.10
  10  10   0   44.70    2.10
 -10  10   0   43.70    2.30
  10  10   0   46.20    2.10
  10  10   0   46.00    2.00
  10  10   0   43.50    2.40
 -10  10   0   44.10    2.40
 -10  10   0   40.80    2.30
  10  10   0   46.50    2.30
  10  10   0   45.60    2.10
 -10  10   0   49.30    3.00
  12 -10   0   14.40    0.80
 -12 -10   0   14.90    0.70
  12 -10   0   13.60    0.80
  12 -10   0   14.20    1.10
  12 -10   0   14.10    0.80
 -12 -10   0   15.20    0.90
  12 -10   0   14.70    1.20
  12 -10   0   14.60    0.80
  12 -10   0   13.90    0.90
  12 -10   0   13.90    1.00
 -12 -10   0   15.10    0.90
 -12 -10   0   15.00    0.70
  12  10   0   16.50    1.00
  12  10   0   15.00    0.80
 -12  10   0   13.50    1.30
  12  10   0   16.70    0.70
  12  10   0   17.30    0.90
  12  10   0   17.10    0.90
 -12  10   0   14.30    1.30
  12  10   0   14.40    0.90
  12  10   0   14.80    0.80
  12  10   0   15.00    1.10
  12  10   0   16.30    0.90
  14 -10   0   19.60    1.20
 -14 -10   0   20.00    1.00
  14 -10   0   20.10    0.90
  14 -10   0   20.00    1.00
 -14 -10   0   19.10    0.90
  14 -10   0   20.00    1.00
  14 -10   0   19.70    1.00
  14 -10   0   18.90    1.40
  14 -10   0   18.60    1.40
  14  10   0   20.10    1.10
  14  10   0   20.60    1.00
  14  10   0   19.80    1.10
  14  10   0   19.50    1.00
 -14  10   0   21.00    1.40
  14  10   0   20.70    0.90
 -14  10   0   15.30    1.80
  14  10   0   20.60    1.10
  14  10   0   19.40    1.20
  14  10   0   19.20    1.00
 -16 -10   0    1.10    0.10
  16 -10   0    0.90    0.40
  16 -10   0    0.60    0.70
  16 -10   0    0.90    0.80
  16 -10   0    0.90    0.20
 -16 -10   0    1.10    0.10
  16 -10   0    1.20    0.20
  16 -10   0    1.10    0.20
  16 -10   0    1.30    0.20
 -16 -10   0    1.00    0.30
 -16 -10   0    1.00    0.30
 -16  10   0    1.40    0.60
 -16  10   0    0.90    0.60
  16  10   0    1.10    0.20
  16  10   0    1.30    0.20
  16  10   0    0.90    0.30
  16  10   0    0.90    0.20
  16  10   0    1.20    0.30
  16  10   0    1.50    0.30
  16  10   0    1.20    0.30
  16  10   0    1.20    0.20
  18 -10   0    0.40    0.20
  18 -10   0    0.10    0.60
  18 -10   0    0.10    0.50
  18 -10   0    0.30    0.10
  18  10   0    0.20    0.20
  18  10   0    0.20    0.20
  18  10   0    0.30    0.20
  18  10   0    0.20    0.10
  18  10   0    0.20    0.20
  -1 -11   0   34.40    1.60
  -1 -11   0   37.10    2.10
  -1 -11   0   31.30    2.50
   1 -11   0   33.40    1.80
   1 -11   0   35.20    1.60
  -1 -11   0   34.40    1.90
   1 -11   0   34.80    1.80
  -1 -11   0   33.30    1.60
   1 -11   0   35.60    1.70
   1 -11   0   33.10    1.40
  -1  11   0   32.10    1.70
   1  11   0   33.70    1.60
  -1  11   0   32.30    1.80
   1  11   0   35.20    1.80
   1  11   0   34.30    1.70
   1  11   0   32.40    1.80
  -1  11   0   36.10    1.90
   1  11   0   33.40    1.80
  -1  11   0   33.00    1.80
  -1  11   0   33.70    1.80
  -1  11   0   30.60    2.20
  -1  11   0   33.00    1.70
   1  11   0   33.30    1.60
  -1  11   0   30.00    1.90
  -1  11   0   37.00    1.80
   1  11   0   33.40    1.70
  -3 -11   0   -0.10    0.40
   3 -11   0    0.30    0.20
  -3 -11   0    0.50    0.30
  -3 -11   0    0.20    0.10
   3 -11   0    0.40    0.20
  -3 -11   0    0.40    0.30
  -3 -11   0    0.30    0.10
  -3 -11   0    0.20    0.40
  -3 -11   0    0.00    0.70
   3 -11   0    0.40    0.20
   3 -11   0    0.10    0.20
   3 -11   0    0.50    0.10
  -3 -11   0    0.30    0.30
   3  11   0    0.30    0.40
  -3  11   0    0.70    0.40
  -3  11   0    0.00    0.30
   3  11   0    0.60    0.30
  -3  11   0    0.20    0.50
  -3  11   0    0.10    0.50
  -3  11   0    0.30    0.40
  -3  11   0    0.00    0.60
   3  11   0    0.10    0.40
   3  11   0    0.50    0.30
   3  11   0    0.30    0.50
  -3  11   0    0.20    0.60
   3  11   0    0.30    0.30
  -3  11   0    0.20    0.30
   3  11   0    0.30    0.40
  -5 -11   0   61.79    2.50
  -5 -11   0   61.29    3.80
   5 -11   0   62.79    3.10
  -5 -11   0   63.99    2.90
  -5 -11   0   60.19    2.70
  -5 -11   0   55.59    2.90
  -5 -11   0   59.79    2.60
   5 -11   0   58.99    2.60
   5 -11   0   59.29    2.60
   5  11   0   54.79    2.70
  -5  11   0   60.69    2.90
  -5  11   0   63.59    4.00
  -5  11   0   60.39    3.60
  -5  11   0   67.59    3.30
   5  11   0   62.49    2.80
  -5  11   0   63.39    3.00
   5  11   0   59.49    2.70
   5  11   0   58.19    3.00
   5  11   0   57.79    3.00
  -5  11   0   60.39    3.40
   5  11   0   52.69    2.70
   5  11   0   54.09    2.80
  -5  11   0   59.49    2.80
  -7 -11   0    9.10    0.50
  -7 -11   0    9.40    0.70
  -7 -11   0    8.90    0.50
  -7 -11   0   10.00    0.70
   7 -11   0   10.10    0.70
   7 -11   0    8.50    0.50
   7 -11   0    8.30    0.60
   7 -11   0    8.50    0.50
  -7 -11   0    8.70    0.90
  -7 -11   0   10.00    1.10
  -7  11   0    9.30    0.80
  -7  11   0    9.70    0.90
   7  11   0    7.20    0.60
   7  11   0    7.90    0.90
   7  11   0    8.70    0.60
  -7  11   0    8.40    0.80
  -7  11   0   11.00    1.20
   7  11   0    7.10    0.60
  -7  11   0   10.30    1.10
  -7  11   0    8.80    1.30
   7  11   0    7.10    0.70
   7  11   0    8.40    0.50
   7  11   0    9.70    0.90
   7  11   0    7.80    0.90
  -7  11   0    7.50    1.10
  -9 -11   0    0.70    0.20
  -9 -11   0    0.80    0.30
  -9 -11   0    0.90    0.70
  -9 -11   0    0.80    0.30
  -9 -11   0    0.50    0.20
   9 -11   0    0.90    0.30
   9 -11   0    0.50    0.30
  -9 -11   0    0.20    0.70
  -9 -11   0    0.60    0.70
   9 -11   0    0.60    0.20
   9 -11   0    1.10    0.50
   9 -11   0    0.50    0.20
  -9  11   0    0.60    0.70
   9  11   0    0.90    0.30
  -9  11   0    0.80    0.40
   9  11   0    0.80    0.20
   9  11   0    0.80    0.40
   9  11   0    0.50    0.30
   9  11   0    0.60    0.30
  -9  11   0    1.00    0.80
   9  11   0    0.70    0.30
  -9  11   0    0.00    0.50
   9  11   0    0.80    0.70
   9  11   0    1.30    0.60
  -9  11   0    1.00    0.80
  -9  11   0    0.70    0.70
 -11 -11   0    2.50    0.40
  11 -11   0    2.00    0.30
  11 -11   0    1.90    0.30
 -11 -11   0    1.80    0.20
  11 -11   0    2.10    0.40
  11 -11   0    2.10    0.30
  11 -11   0    1.50    0.20
 -11 -11   0    1.80    0.20
  11 -11   0    1.60    0.20
 -11 -11   0    2.20    0.30
  11 -11   0    1.60    0.40
  11  11   0    2.30    0.30
  11  11   0    1.50    0.30
  11  11   0    2.80    0.40
  11  11   0    2.10    0.30
  11  11   0    1.70    0.30
 -11  11   0    2.80    0.70
  11  11   0    2.20    0.30
  11  11   0    1.80    0.50
 -11  11   0    2.20    0.70
  11  11   0    1.70    0.40
  11  11   0    2.00    0.40
 -13 -11   0    7.40    0.40
  13 -11   0    7.90    0.50
  13 -11   0    6.80    0.60
  13 -11   0    7.70    0.60
 -13 -11   0    7.40    0.40
  13 -11   0    7.80    0.50
  13 -11   0    6.90    0.70
  13 -11   0    7.30    0.50
  13 -11   0    6.30    0.60
  13 -11   0    7.70    0.50
 -13 -11   0    7.10    0.60
  13  11   0    6.90    0.60
  13  11   0    8.10    0.50
 -13  11   0    7.20    1.00
  13  11   0    7.50    0.60
 -13  11   0    7.40    0.90
  13  11   0    7.40    0.50
  13  11   0    7.20    0.70
  13  11   0    7.70    0.60
  13  11   0    7.30    0.60
  13  11   0    6.80    0.70
  15 -11   0    0.00    0.10
  15 -11   0    0.10    0.10
  15 -11   0    0.00    0.40
  15 -11   0   -0.30    0.40
 -15 -11   0    0.20    0.30
  15 -11   0    0.00    0.20
 -15 -11   0    0.00    0.10
  15 -11   0   -0.10    0.50
 -15 -11   0    0.10    0.10
 -15 -11   0    0.20    0.30
 -15 -11   0    0.10    0.20
  15 -11   0    0.10    0.20
 -15  11   0    0.30    0.70
  15  11   0    0.20    0.20
  15  11   0    0.00    0.20
  15  11   0    0.30    0.20
  15  11   0   -0.10    0.10
  15  11   0    0.10    0.30
  15  11   0    0.10    0.20
  15  11   0   -0.10    0.20
  15  11   0    0.10    0.20
 -15  11   0    0.60    0.60
 -17 -11   0    8.20    0.40
  17 -11   0    8.60    0.60
  17 -11   0    8.80    0.40
  17 -11   0    7.80    0.40
  17 -11   0    8.90    0.50
  17 -11   0    8.30    0.40
  17  11   0    8.60    0.50
  17  11   0    8.40    0.50
  17  11   0    8.40    0.40
  17  11   0    7.50    0.50
  17  11   0    7.40    0.40
   0 -12   0  138.49    5.60
   0 -12   0  133.29    5.60
   0 -12   0  133.19    5.90
   0 -12   0  122.49    6.00
   0 -12   0  137.29    6.00
   0  12   0  144.19    6.00
   0  12   0  130.49    5.80
   0  12   0  133.59    6.00
   0  12   0  137.79    5.80
   0  12   0  130.99    5.90
  -2 -12   0    2.80    0.50
   2 -12   0    3.00    0.20
  -2 -12   0    3.40    0.30
   2 -12   0    3.30    0.40
  -2 -12   0    4.00    0.70
  -2 -12   0    3.30    0.30
   2 -12   0    2.70    0.40
  -2 -12   0    2.80    0.40
  -2 -12   0    3.20    0.60
  -2 -12   0    2.90    0.40
  -2  12   0    3.20    0.60
  -2  12   0    2.60    0.60
   2  12   0    3.30    0.40
  -2  12   0    3.50    0.60
   2  12   0    3.70    0.60
   2  12   0    3.30    0.40
  -2  12   0    3.10    0.50
   2  12   0    3.20    0.40
   2  12   0    3.50    0.60
   2  12   0    3.00    0.60
  -2  12   0    3.00    0.50
  -2  12   0    3.30    0.60
  -2  12   0    2.10    0.80
  -2  12   0    3.10    0.50
   4 -12   0   12.70    0.70
  -4 -12   0   11.50    1.00
   4 -12   0   12.30    0.70
  -4 -12   0   12.30    0.60
  -4 -12   0   10.20    1.10
  -4 -12   0   12.40    0.80
  -4 -12   0   12.30    0.60
   4 -12   0   12.60    0.70
  -4 -12   0   11.70    1.70
  -4  12   0   13.20    0.90
  -4  12   0   13.50    1.20
   4  12   0   12.30    0.90
   4  12   0   12.00    0.70
   4  12   0   11.40    1.00
   4  12   0   11.70    1.00
  -4  12   0   14.00    2.30
  -4  12   0   11.70    1.40
  -4  12   0   12.50    1.00
  -4  12   0   12.60    1.00
  -4  12   0   12.30    1.00
  -4  12   0   12.90    1.10
   6 -12   0    3.10    0.40
  -6 -12   0    2.70    0.40
  -6 -12   0    2.10    0.50
  -6 -12   0    2.80    1.60
  -6 -12   0    3.40    0.70
  -6 -12   0    3.10    0.30
   6 -12   0    3.00    0.30
  -6 -12   0    3.20    0.40
  -6 -12   0    2.60    0.20
   6  12   0    3.00    0.40
   6  12   0    3.50    0.40
  -6  12   0    2.60    0.70
   6  12   0    1.70    0.90
  -6  12   0    1.30    1.00
   6  12   0    3.20    0.50
  -6  12   0    2.90    0.50
  -6  12   0    2.70    0.90
   6  12   0    3.10    0.50
  -6  12   0    1.10    0.70
   6  12   0    2.40    0.40
  -6  12   0    3.60    1.50
  -6  12   0    2.40    0.40
  -6  12   0    2.90    0.80
   6  12   0    2.00    0.60
  -8 -12   0   15.10    0.70
  -8 -12   0   14.50    0.90
  -8 -12   0   14.10    1.90
   8 -12   0   14.00    0.70
  -8 -12   0   14.20    0.90
   8 -12   0   14.70    0.80
  -8 -12   0   15.20    0.70
   8 -12   0   13.80    0.80
  -8 -12   0   13.90    1.10
   8  12   0   13.90    0.70
   8  12   0   14.80    0.80
   8  12   0   14.80    1.00
   8  12   0   14.40    0.90
   8  12   0   14.40    0.80
   8  12   0   13.90    0.80
  -8  12   0   15.20    1.00
  -8  12   0   15.70    1.30
  -8  12   0   13.60    1.40
  -8  12   0   14.80    1.20
  10 -12   0    9.50    0.60
 -10 -12   0    9.30    0.50
  10 -12   0    9.20    0.50
  10 -12   0    9.80    0.50
  10 -12   0    9.60    0.60
 -10 -12   0    8.90    0.70
 -10 -12   0    9.40    0.50
  10 -12   0    9.40    0.80
 -10 -12   0    9.00    0.70
  10 -12   0    9.30    0.60
  10  12   0    9.30    0.70
  10  12   0    8.80    0.50
 -10  12   0    9.50    1.20
  10  12   0    9.60    0.70
 -10  12   0    7.80    0.90
 -10  12   0    8.20    1.10
  10  12   0    9.30    0.80
  10  12   0    8.80    0.60
  10  12   0    9.80    0.60
  10  12   0    9.60    0.60
  10  12   0    9.30    0.60
  12 -12   0   12.70    0.70
 -12 -12   0   13.00    0.60
  12 -12   0   14.20    0.80
  12 -12   0   12.40    0.70
  12 -12   0   13.00    0.60
  12 -12   0   12.00    0.80
  12 -12   0   11.70    0.60
  12 -12   0   13.20    0.70
 -12 -12   0   13.20    0.80
 -12  12   0   13.10    1.20
  12  12   0   13.00    0.70
 -12  12   0   11.70    1.10
  12  12   0   15.10    0.80
  12  12   0   13.20    0.80
  12  12   0   13.00    0.70
  12  12   0   13.20    0.90
  12  12   0   13.40    0.80
  12  12   0   13.10    0.80
  12  12   0   13.10    0.70
  14 -12   0    2.90    0.30
 -14 -12   0    3.30    0.40
 -14 -12   0    3.40    0.20
  14 -12   0    2.80    0.50
  14 -12   0    3.60    0.40
 -14 -12   0    3.40    0.40
  14 -12   0    3.10    0.30
  14 -12   0    3.10    0.30
 -14 -12   0    3.60    0.20
  14 -12   0    3.20    0.30
 -14  12   0    3.20    0.60
  14  12   0    3.30    0.40
  14  12   0    3.00    0.30
  14  12   0    3.20    0.40
  14  12   0    3.20    0.50
  14  12   0    3.30    0.30
  14  12   0    4.00    0.30
  -1 -13   0   11.40    0.80
  -1 -13   0   11.90    0.60
   1 -13   0   10.10    0.80
  -1 -13   0    9.50    0.80
   1 -13   0   11.70    0.80
   1  13   0   12.70    1.30
  -1  13   0   12.30    1.00
   1  13   0   12.00    1.00
   1  13   0   12.70    0.80
  -1  13   0   12.00    0.80
  -1  13   0   11.90    0.80
   3 -13   0    2.00    0.30
  -3 -13   0    3.00    0.50
  -3 -13   0    2.60    0.60
  -3 -13   0    2.40    0.70
  -3 -13   0    2.20    0.30
  -3  13   0    2.00    0.50
  -3  13   0    1.60    0.50
  -3  13   0    1.70    0.50
   3  13   0    2.20    0.30
   3  13   0    3.10    0.70
  -3  13   0    2.40    0.40
  -3  13   0    3.30    0.60
  -5 -13   0    1.10    0.20
  -5 -13   0    0.80    0.30
  -5 -13   0    1.00    0.30
   5 -13   0    1.40    0.20
  -5 -13   0    1.10    0.40
  -5 -13   0    0.90    0.20
   5  13   0    0.90    0.30
  -5  13   0    0.90    0.60
  -5  13   0    1.20    0.60
   5  13   0    1.40    0.40
  -5  13   0    1.20    0.40
  -7 -13   0    8.40    0.80
  -7 -13   0    8.40    0.70
   7 -13   0    8.00    0.50
  -7 -13   0    8.60    0.40
  -7 -13   0    9.00    0.50
  -7 -13   0    9.60    0.80
   7 -13   0    8.40    0.50
   7  13   0    8.10    0.60
   7  13   0    8.40    0.60
  -7  13   0    8.90    0.80
   7  13   0    7.40    0.70
  -7  13   0    8.30    1.10
  -7  13   0    8.60    1.40
   9 -13   0   12.50    0.70
   9 -13   0   12.40    0.60
  -9 -13   0   12.90    1.00
  -9 -13   0   11.90    0.80
   9 -13   0   13.50    0.70
  -9 -13   0   12.10    0.60
   9 -13   0   12.80    0.70
  -9 -13   0   11.50    0.70
  -9 -13   0   12.00    0.60
  -9  13   0   11.80    1.20
   9  13   0   11.60    0.60
   9  13   0   12.00    0.80
   9  13   0   11.70    0.70
   9  13   0   12.20    0.70
   9  13   0   11.90    0.70
  -9  13   0   12.20    1.10
  11 -13   0    0.10    0.20
 -11 -13   0    0.10    0.10
  11 -13   0    0.50    0.20
 -11 -13   0    0.30    0.20
 -11 -13   0    0.10    0.30
 -11 -13   0    0.30    0.10
  11 -13   0    0.40    0.20
  11 -13   0    0.30    0.20
  11 -13   0    0.30    0.20
 -11 -13   0    0.50    0.30
  11 -13   0    0.50    0.20
  11  13   0    0.30    0.20
 -11  13   0    0.20    0.80
  11  13   0    0.20    0.20
  11  13   0    0.30    0.20
  11  13   0    0.20    0.20
  11  13   0    0.20    0.20
 -11  13   0    0.40    0.60
  11  13   0    0.10    0.20
  11  13   0    0.30    0.20
 -13 -13   0    1.20    0.10
  13 -13   0    1.40    0.20
 -13 -13   0    1.40    0.10
  13 -13   0    1.30    0.20
  13 -13   0    1.20    0.20
 -13 -13   0    1.20    0.30
  13 -13   0    1.50    0.30
 -13 -13   0    1.00    0.20
  13  13   0    1.30    0.30
  13  13   0    1.20    0.20
  13  13   0    0.80    0.30
  13  13   0    1.20    0.20
  13  13   0    1.10    0.20
  13  13   0    1.10    0.40
 -13  13   0    1.10    0.50
   0 -14   0   22.40    1.00
   0 -14   0   20.60    1.20
   0  14   0   22.50    1.20
   0  14   0   24.60    1.40
  -2 -14   0   10.10    0.50
  -2 -14   0   10.00    0.80
  -2 -14   0   11.30    0.80
  -2 -14   0   11.40    0.50
  -2  14   0    9.90    0.80
  -2  14   0   10.70    1.00
  -2  14   0    9.30    0.70
   2  14   0   11.50    0.90
  -4 -14   0    2.50    0.50
  -4 -14   0    2.90    0.30
  -4 -14   0    3.10    0.20
  -4 -14   0    3.20    0.40
  -4 -14   0    2.90    0.40
   4  14   0    3.10    0.60
  -4  14   0    3.40    0.60
  -4  14   0    4.30    0.50
  -4  14   0    3.60    0.50
  -6 -14   0   37.50    2.00
  -6 -14   0   42.10    1.70
  -6 -14   0   40.10    1.80
  -6 -14   0   43.20    1.80
  -6 -14   0   40.70    2.10
   6  14   0   41.60    2.00
  -6  14   0   39.30    2.00
   6  14   0   42.40    1.80
  -6  14   0   38.80    2.00
  -6  14   0   39.30    1.90
   8 -14   0    0.20    0.20
  -8 -14   0    0.30    0.10
  -8 -14   0    0.30    0.20
  -8 -14   0    0.20    0.30
   8 -14   0    0.20    0.20
   8 -14   0    0.20    0.20
  -8 -14   0    0.30    0.10
   8  14   0    0.40    0.20
   8  14   0    0.10    0.20
   8  14   0    0.20    0.30
  -8  14   0    0.30    0.40
  10 -14   0    2.80    0.20
 -10 -14   0    2.60    0.30
  10 -14   0    2.40    0.20
 -10 -14   0    3.00    0.20
  10 -14   0    3.00    0.30
 -10 -14   0    2.90    0.20
 -10 -14   0    2.90    0.50
  10  14   0    2.70    0.30
 -10  14   0    3.10    0.40
  10  14   0    3.50    0.40
  10  14   0    3.00    0.30
 -10  14   0    2.50    0.50
  10  14   0    2.80    0.30
  12 -14   0    1.10    0.20
 -12 -14   0    1.10    0.10
 -12 -14   0    1.00    0.10
 -12  14   0    0.90    0.30
  12  14   0    1.40    0.20
  -1 -15   0    9.90    0.50
   1  15   0   11.30    0.90
  -1  15   0   11.00    0.80
  -3 -15   0    2.30    0.20
  -3 -15   0    2.10    0.40
  -3  15   0    2.30    0.50
   3  15   0    1.90    0.50
  -5 -15   0   10.20    0.70
  -5 -15   0    9.30    0.40
   5 -15   0    9.10    0.50
   5 -15   0    9.60    0.60
  -5 -15   0    9.70    0.50
   5  15   0   10.60    0.70
  -5  15   0    8.80    0.60
   7 -15   0    3.50    0.30
  -7 -15   0    3.70    0.20
  -7 -15   0    3.40    0.20
  -7 -15   0    3.60    0.50
   7 -15   0    3.60    0.30
  -7  15   0    3.10    0.50
   7  15   0    3.20    0.30
   7  15   0    3.40    0.40
  -9 -15   0    1.10    0.10
  -9 -15   0    0.60    0.40
   9 -15   0    0.70    0.10
   9 -15   0    0.80    0.20
  -9 -15   0    1.10    0.10
   9  15   0    1.00    0.20
   9  15   0    1.00    0.20
   0 -16   0    5.40    0.40
   0  16   0    5.60    0.60
   2 -16   0    1.70    0.20
   2 -16   0    1.70    0.30
   2  16   0    2.20    0.40
  -2  16   0    1.50    0.30
   4 -16   0    8.60    0.60
   4 -16   0    8.60    0.40
   4  16   0    8.70    0.50
   4  16   0    8.90    0.60
   6 -16   0    6.60    0.40
  -6 -16   0    6.30    0.30
   6 -16   0    6.40    0.30
   6  16   0    6.70    0.40
   6  16   0    6.20    0.40
  22   0  -1    0.80    0.80
  22   0  -1    0.70    0.70
  22   0  -1    0.80    0.60
  22   0  -1    0.80    1.00
  20   0  -1    0.10    0.50
  20   0  -1   -0.20    0.20
  20   0  -1    0.00    0.30
  20   0  -1   -0.30    0.30
  20   0  -1    0.00    0.30
  20   0  -1    0.20    0.30
  20   0  -1    0.10    0.30
  20   0  -1    0.00    0.20
  18   0  -1    0.00    0.40
  18   0  -1   -0.20    0.40
  18   0  -1   -0.20    0.20
  18   0  -1   -0.10    0.20
  16   0  -1    0.00    0.30
  16   0  -1    0.10    0.20
  16   0  -1   -0.30    0.30
  16   0  -1    0.00    0.30
  16   0  -1    0.10    0.30
  16   0  -1    0.00    0.20
  16   0  -1    0.30    0.20
  16   0  -1   -0.10    0.20
  16   0  -1   -0.10    0.30
 -16   0   1    0.20    0.30
 -14   0   1    0.10    0.20
  14   0  -1    0.30    0.20
  14   0  -1    0.70    0.30
  14   0  -1    0.20    0.20
 -14   0   1    0.10    0.20
  14   0  -1    0.00    0.20
  14   0  -1    0.30    0.20
  14   0  -1    0.40    0.20
  14   0  -1    0.10    0.20
  14   0  -1    0.40    0.30
  14   0  -1   -0.30    0.30
  14   0  -1    0.50    0.30
  14   0  -1    0.60    0.20
 -14   0   1    0.20    0.30
  14   0  -1    0.40    0.30
  12   0  -1    0.20    0.30
 -12   0   1    0.60    0.20
 -12   0   1    0.10    0.20
 -12   0   1    0.10    0.10
 -10   0   1    2.50    0.20
  10   0  -1    2.10    0.30
  -8   0   1    0.40    0.10
   8   0  -1    0.30    0.20
  -8   0   1    0.30    0.20
   8   0  -1    0.30    0.20
   6   0  -1    1.20    0.20
  -6   0   1    1.70    0.10
  -4   0   1    1.70    0.10
   4   0  -1    1.20    0.10
   4   0  -1    1.20    0.20
  -2   0   1    0.40    0.10
  -2   0   1    0.50    0.10
  -2   0   1    0.40    0.10
   0   0   1    0.10    0.10
   0   0  -1    0.20    0.10
   0   0  -1    0.10    0.10
   0   0  -1    0.20    0.10
   0   0   1    0.20    0.10
   0   0   1    0.00    0.10
   0   0  -1    0.10    0.10
   2   0   1    0.10    0.10
   2   0   1    0.20    0.20
   2   0   1    0.00    0.10
   4   0   1    0.90    0.30
   4   0   1    0.20    0.20
   4   0   1    0.60    0.20
   6   0   1    0.30    0.20
   6   0   1    0.10    0.20
   6   0   1    0.30    0.20
   8   0   1    0.50    0.30
   8   0   1    0.10    0.30
   8   0   1    0.20    0.20
  10   0   1    0.80    0.30
  10   0   1    0.20    0.30
  12   0   1    0.00    0.30
  12   0   1   -0.20    0.20
  12   0   1    0.20    0.20
  12   0   1    0.20    0.20
  12   0   1    0.00    0.30
  12   0   1   -0.20    0.20
  12   0   1    0.20    0.20
  12   0   1   -0.10    0.20
  12   0   1   -0.30    0.20
  14   0   1    0.00    0.20
  14   0   1    0.10    0.30
  14   0   1    0.20    0.20
  14   0   1    0.00    0.20
  14   0   1    0.20    0.30
  14   0   1    0.00    0.20
  14   0   1    0.00    0.30
  14   0   1    0.30    0.20
  14   0   1    0.20    0.30
  14   0   1    0.00    0.20
  14   0   1   -0.20    0.20
  14   0   1    0.40    0.30
  14   0   1   -0.30    0.20
  16   0   1    0.20    0.30
  16   0   1    0.50    0.30
  16   0   1    1.10    0.40
  16   0   1    0.80    0.30
  16   0   1    0.40    0.20
  16   0   1   -0.10    0.30
  16   0   1    0.40    0.20
  16   0   1    0.40    0.30
  16   0   1    0.40    0.20
  18   0   1    0.30    0.30
  18   0   1    0.30    0.20
  18   0   1    0.40    0.30
  18   0   1    0.60    0.40
  18   0   1    0.40    0.30
  18   0   1    0.90    0.40
  18   0   1    0.40    0.30
  18   0   1    0.30    0.20
  20   0   1   -0.60    0.90
  20   0   1   -0.90    0.60
  20   0   1    0.00    0.70
  21  -1  -1    9.80    1.30
  21  -1  -1    6.60    1.70
  21  -1  -1   10.20    0.90
  21  -1  -1   10.00    0.70
  21  -1  -1    8.50    0.50
  21  -1  -1    9.30    0.60
  21  -1  -1    9.80    1.00
  21   1  -1    7.50    0.60
  21   1  -1    9.10    0.60
  21   1  -1    8.90    0.60
  21   1  -1    9.50    0.60
  21   1  -1    9.00    0.70
  21   1  -1    9.10    0.70
  19  -1  -1    5.60    0.50
  19  -1  -1    5.80    0.40
  19  -1  -1    5.80    0.60
  19  -1  -1    5.70    0.60
  19  -1  -1    6.20    0.70
  19  -1  -1    5.10    0.50
  19   1  -1    5.40    0.50
  19   1  -1    5.30    0.60
  19   1  -1    5.70    0.60
  19   1  -1    5.10    0.60
  19   1  -1    5.70    0.50
  19   1  -1    5.40    0.60
  19   1  -1    5.10    0.50
  19   1  -1    5.80    0.50
  17  -1  -1   16.20    0.90
  17  -1  -1   16.50    0.90
  17  -1  -1   15.60    0.80
  17  -1  -1   15.90    1.00
  17  -1  -1   14.90    0.80
  17  -1  -1   15.50    0.80
  17  -1  -1   15.20    0.90
  17  -1  -1   16.70    0.90
  17   1  -1   15.90    1.00
  17   1  -1   15.40    1.00
  17   1  -1   15.30    1.00
  17   1  -1   12.60    0.80
  17   1  -1   12.90    0.80
  17   1  -1   14.70    0.90
  17   1  -1   15.90    0.90
  17   1  -1   14.40    0.80
  17   1  -1   14.10    1.00
  15  -1  -1   56.19    2.50
  15  -1  -1   55.09    2.40
 -15  -1   1   49.60    2.50
  15  -1  -1   52.39    2.40
  15  -1  -1   55.09    2.50
  15  -1  -1   54.29    2.50
  15  -1  -1   52.79    2.50
 -15  -1   1   60.39    2.70
  15  -1  -1   54.59    2.40
  15  -1  -1   54.39    2.50
  15  -1  -1   53.29    2.70
 -15  -1   1   54.19    2.40
  15   1  -1   51.29    2.60
  15   1  -1   56.59    2.70
 -15   1   1   54.99    2.40
 -15   1   1   60.69    2.70
  15   1  -1   52.89    2.50
  15   1  -1   55.99    2.40
  15   1  -1   56.79    2.40
  15   1  -1   55.69    2.40
  15   1  -1   57.79    2.70
  15   1  -1   56.89    2.50
  15   1  -1   59.19    2.60
 -15   1   1   49.20    2.50
  15   1  -1   57.79    2.50
  15   1  -1   56.09    2.50
  13  -1  -1  233.18    9.70
  13  -1  -1  215.08    9.70
  13  -1  -1  219.98    9.60
  13  -1  -1  222.98    9.70
 -13  -1   1  239.58    9.60
  13  -1  -1  243.48    9.70
  13  -1  -1  212.08    9.70
 -13  -1   1  233.88    9.80
  13   1  -1  214.28    9.80
  13   1  -1  252.57    9.90
  13   1  -1  224.28    9.70
  13   1  -1  234.88    9.70
  13   1  -1  230.88    9.80
  13   1  -1  214.78    9.60
  13   1  -1  213.88    9.80
 -13   1   1  235.08    9.80
 -13   1   1  239.08   10.00
  13   1  -1  223.78    9.70
  13   1  -1  221.58    9.70
  13   1  -1  243.28    9.80
 -13   1   1  243.48    9.60
 -11  -1   1    4.20    0.40
 -11  -1   1    5.30    0.30
  11  -1  -1    4.90    0.50
  11   1  -1    5.90    0.40
 -11   1   1    4.20    0.40
  11   1  -1    4.40    0.50
 -11   1   1    5.40    0.30
  -9  -1   1  527.65   21.90
   9  -1  -1  527.55   21.90
   9   1  -1  516.15   21.90
  -7  -1   1   49.20    2.00
  -7  -1   1   41.80    2.10
   7  -1  -1   48.60    2.10
   7   1  -1   49.40    2.10
   7   1  -1   47.60    2.10
  -7   1   1   48.70    2.00
  -5  -1   1   45.10    2.00
  -5  -1   1   51.89    2.00
   5  -1  -1   52.09    2.10
  -5  -1   1   42.40    2.00
   5  -1  -1   45.40    2.00
  -5   1   1   44.80    2.00
  -5   1   1   42.60    2.00
   5   1  -1   45.90    2.00
   5   1  -1   48.80    2.00
  -5   1   1   48.30    2.00
   3  -1  -1 5022.80  215.18
   3   1  -1 5195.88  212.98
   1  -1  -1  227.68   12.40
   1   1  -1  224.48   10.10
   1  -1   1  990.50   43.10
   1   1   1  961.80   41.10
   3  -1   1  847.62   36.20
   3  -1   1  809.42   34.50
   3   1   1  797.02   34.40
   5  -1   1  171.68    7.20
   5  -1   1  169.88    7.20
   5  -1   1  166.38    7.30
   5   1   1  168.98    7.20
   5   1   1  173.18    7.20
   5   1   1  171.38    7.20
   7  -1   1    2.00    0.30
   7  -1   1    2.70    0.30
   7  -1   1    2.80    0.50
   7   1   1    2.40    0.40
   7   1   1    2.40    0.40
   7   1   1    2.10    0.30
   9  -1   1  201.68    8.60
   9  -1   1  205.08    8.50
   9  -1   1  203.48    8.60
   9   1   1  197.08    8.50
   9   1   1  203.98    8.50
   9   1   1  189.28    8.60
  11  -1   1    1.70    0.30
  11   1   1    1.70    0.30
  11   1   1    1.70    0.40
  13  -1   1   11.00    0.60
  13  -1   1    9.70    0.70
  13  -1   1   10.30    0.70
  13  -1   1   10.80    0.60
  13  -1   1   10.50    0.70
  13  -1   1   11.20    0.70
  13  -1   1   10.20    0.60
  13  -1   1   10.70    0.60
  13  -1   1   10.70    0.60
  13  -1   1   12.30    0.90
  13  -1   1   10.60    0.60
  13   1   1   10.10    0.60
  13   1   1   10.20    0.60
  13   1   1   10.20    0.60
  13   1   1    9.90    0.80
  13   1   1    9.50    0.60
  13   1   1   11.20    0.70
  13   1   1    9.40    0.80
  13   1   1   10.50    0.70
  13   1   1   10.60    0.60
  13   1   1   10.00    0.70
  13   1   1   10.70    0.80
  13   1   1   10.20    0.60
  13   1   1   10.80    0.70
  15  -1   1    1.40    0.30
  15  -1   1    1.50    0.30
  15  -1   1    2.00    0.50
  15  -1   1    1.30    0.30
  15  -1   1    1.70    0.30
  15  -1   1    1.40    0.30
  15  -1   1    1.90    0.30
  15  -1   1    1.60    0.30
  15  -1   1    1.50    0.30
  15  -1   1    1.70    0.40
  15  -1   1    2.10    0.40
  15  -1   1    1.60    0.30
  15   1   1    2.20    0.40
  15   1   1    1.70    0.50
  15   1   1    1.90    0.40
  15   1   1    1.70    0.40
  15   1   1    1.60    0.30
  15   1   1    0.40    0.60
  15   1   1    1.30    0.20
  15   1   1    0.90    0.30
  15   1   1    1.20    0.40
  15   1   1    2.00    0.40
  15   1   1    1.70    0.30
  15   1   1    1.20    0.30
  15   1   1    1.80    0.30
  17  -1   1   46.80    2.00
  17  -1   1   41.80    1.90
  17  -1   1   39.00    1.90
  17  -1   1   38.50    2.00
  17  -1   1   43.50    2.00
  17  -1   1   42.30    2.10
  17   1   1   45.90    2.30
  17   1   1   44.30    2.10
  17   1   1   41.50    1.90
  17   1   1   43.90    2.40
  17   1   1   38.80    2.10
  17   1   1   37.80    1.90
  17   1   1   41.50    1.90
  17   1   1   37.70    2.20
  17   1   1   42.60    2.00
  19  -1   1    4.30    0.80
  19  -1   1    6.40    0.90
  19  -1   1    5.10    0.90
  19  -1   1    5.70    0.40
  19  -1   1    5.10    0.70
  19  -1   1    6.60    0.60
  19   1   1    5.30    0.60
  19   1   1    6.00    0.70
  19   1   1    4.90    0.40
  19   1   1    6.30    0.60
  19   1   1    5.50    0.50
  21   1   1    1.10    1.00
  22  -2  -1    1.50    1.00
  22  -2  -1    0.20    1.00
  22  -2  -1    1.10    0.50
  22  -2  -1    0.90    0.60
  22   2  -1    0.80    0.40
  22   2  -1    0.80    0.40
  22   2  -1    0.60    0.40
  22   2  -1    0.40    0.30
  20  -2  -1   24.40    1.80
  20  -2  -1   27.40    1.40
  20  -2  -1   26.20    1.50
  20  -2  -1   28.30    1.80
  20  -2  -1   22.80    2.00
  20  -2  -1   28.30    1.30
  20   2  -1   29.00    1.40
  20   2  -1   26.80    1.30
  20   2  -1   28.80    1.40
  20   2  -1   27.10    1.30
  20   2  -1   28.10    1.30
  20   2  -1   26.50    1.30
  18  -2  -1   77.59    3.40
  18  -2  -1   75.29    3.30
  18  -2  -1   82.89    3.40
  18  -2  -1   75.69    3.50
  18  -2  -1   79.29    3.40
  18  -2  -1   78.39    3.40
 -18  -2   1   75.79    3.40
  18  -2  -1   79.39    3.60
  18  -2  -1   73.29    3.60
  18   2  -1   80.89    3.40
  18   2  -1   79.99    3.40
  18   2  -1   77.69    3.30
  18   2  -1   79.89    3.50
 -18   2   1   79.49    3.50
  18   2  -1   72.59    3.60
  18   2  -1   80.09    3.50
  18   2  -1   74.49    3.40
  18   2  -1   75.79    3.40
  18   2  -1   80.99    3.50
  16  -2  -1   62.89    2.80
  16  -2  -1   64.99    3.00
  16  -2  -1   61.29    2.80
  16  -2  -1   59.59    3.10
 -16  -2   1   71.39    3.20
 -16  -2   1   60.09    2.80
  16  -2  -1   58.69    2.90
  16  -2  -1   63.69    2.90
  16  -2  -1   62.19    2.80
  16  -2  -1   65.79    2.90
  16  -2  -1   59.09    2.90
  16   2  -1   64.69    2.90
  16   2  -1   66.79    2.80
 -16   2   1   61.39    2.90
  16   2  -1   67.29    3.00
 -16   2   1   59.89    3.10
  16   2  -1   67.59    2.90
 -16   2   1   62.09    2.90
  16   2  -1   58.89    3.10
  16   2  -1   65.29    2.80
  16   2  -1   67.59    2.80
 -16   2   1   72.99    3.20
  16   2  -1   64.89    2.90
  16   2  -1   72.49    3.00
  14  -2  -1   17.30    1.00
  14  -2  -1   17.50    1.00
  14  -2  -1   17.20    0.90
 -14  -2   1   15.50    0.80
  14  -2  -1   17.30    0.80
 -14  -2   1   14.70    1.00
  14  -2  -1   17.40    0.80
  14  -2  -1   16.60    0.90
  14  -2  -1   16.80    0.90
  14  -2  -1   16.60    0.90
 -14  -2   1   16.70    1.10
  14   2  -1   13.70    0.90
  14   2  -1   16.50    1.00
  14   2  -1   15.90    1.10
  14   2  -1   16.10    0.90
  14   2  -1   15.40    0.80
  14   2  -1   15.10    0.90
  14   2  -1   15.20    0.80
  14   2  -1   15.80    0.80
 -14   2   1   17.30    1.10
  14   2  -1   15.20    0.90
 -14   2   1   16.30    0.80
  14   2  -1   16.80    0.90
 -14   2   1   16.00    1.00
 -14   2   1   16.50    0.80
 -12  -2   1    5.70    0.60
  12  -2  -1    5.30    0.50
 -12  -2   1    5.90    0.40
  12  -2  -1    4.40    0.50
 -12  -2   1    5.30    0.50
  12  -2  -1    5.00    0.60
  12  -2  -1    5.20    0.40
  12  -2  -1    5.00    0.40
 -12   2   1    4.80    0.30
  12   2  -1    5.10    0.40
 -12   2   1    6.00    0.60
  12   2  -1    4.90    0.60
  12   2  -1    5.60    0.50
 -12   2   1    5.10    0.50
  12   2  -1    5.30    0.50
  12   2  -1    5.20    0.40
 -12   2   1    5.40    0.40
  12   2  -1    5.50    0.50
  12   2  -1    5.30    0.50
  12   2  -1    6.10    0.60
 -10  -2   1  485.65   20.80
  10   2  -1  500.75   20.70
  -8  -2   1  175.58    7.30
  -8  -2   1  160.78    7.50
  -8  -2   1  181.08    7.40
  -8   2   1  168.08    7.60
  -8   2   1  182.38    7.40
   8   2  -1  173.18    7.40
  -8   2   1  178.88    7.30
  -6  -2   1   28.30    1.20
  -6  -2   1   27.10    1.30
  -6  -2   1   28.20    1.30
  -6   2   1   24.00    1.30
  -6   2   1   24.70    1.20
   6   2  -1   27.60    1.30
  -6   2   1   24.30    1.20
   6   2  -1   28.00    1.20
  -6   2   1   26.30    1.30
  -4  -2   1   24.10    1.20
  -4  -2   1   25.70    1.20
  -4  -2   1   25.10    1.10
  -4  -2   1   25.40    1.20
  -4  -2   1   24.10    1.10
  -4   2   1   23.20    1.10
  -4   2   1   21.60    1.20
   4   2  -1   23.90    1.10
  -4   2   1   22.20    1.10
  -4   2   1   23.80    1.20
   4   2  -1   23.90    1.10
   2  -2  -1  828.02   39.70
   2   2  -1  859.81   36.30
   0  -2  -1  153.88    6.20
   0  -2   1  135.59    6.20
   0   2   1  152.48    6.20
   0   2   1  138.09    6.20
   0   2   1  151.98    6.10
   0   2   1  147.49    6.10
   0   2   1  146.29    6.10
   0   2  -1  149.29    6.10
   0   2  -1  139.19    6.20
   0   2   1  145.89    6.10
   2  -2   1  919.51   40.30
   2   2   1  808.52   36.60
  -4  -2  -1   34.20    1.70
  -4  -2  -1   35.00    1.60
  -4  -2  -1   39.80    1.70
  -4  -2  -1   37.50    1.60
  -4  -2  -1   37.40    1.70
  -4  -2  -1   37.00    1.70
  -4   2  -1   41.00    1.70
   4   2   1   37.40    1.70
   4   2   1   36.90    1.70
   4   2   1   37.10    1.70
  -6  -2  -1    8.00    0.50
  -6  -2  -1    8.00    0.50
  -6  -2  -1    7.90    0.40
  -6  -2  -1    8.00    0.50
  -6  -2  -1    8.30    0.50
  -6  -2  -1    7.80    0.40
   6   2   1    7.40    0.50
   6   2   1    7.60    0.60
   6   2   1    7.90    0.60
  -8  -2  -1   16.60    1.20
   8  -2   1   19.70    1.10
  -8  -2  -1   17.90    0.90
  -8  -2  -1   15.90    0.90
  -8  -2  -1   15.90    0.80
   8   2   1   17.40    0.90
   8   2   1   16.40    1.00
   8   2   1   16.70    0.90
 -10  -2  -1   41.00    1.80
  10  -2   1   39.60    2.10
 -10  -2  -1   38.10    1.90
 -10  -2  -1   43.10    1.90
 -10  -2  -1   40.60    1.70
 -10   2  -1   39.50    1.90
 -10   2  -1   38.00    1.90
  10   2   1   40.50    2.00
 -10   2  -1   37.40    1.90
 -10   2  -1   40.30    1.80
  10   2   1   40.80    1.90
  12  -2   1    3.00    0.40
  12  -2   1    3.50    0.50
  12  -2   1    4.30    0.60
  12  -2   1    3.40    0.30
 -12  -2  -1    3.90    0.30
 -12  -2  -1    3.70    0.40
  12  -2   1    3.70    0.40
  12  -2   1    3.80    0.50
  12  -2   1    4.10    0.40
  12  -2   1    3.20    0.40
  12   2   1    3.80    0.30
 -12   2  -1    3.90    0.30
  12   2   1    3.80    0.40
  12   2   1    4.10    0.40
  12   2   1    4.10    0.50
  12   2   1    3.70    0.50
  12   2   1    3.70    0.50
  12   2   1    3.70    0.40
 -12   2  -1    4.00    0.50
 -12   2  -1    4.30    0.40
  12   2   1    2.50    0.70
  14  -2   1   48.90    2.30
  14  -2   1   50.19    2.20
  14  -2   1   46.30    2.30
  14  -2   1   56.59    2.40
  14  -2   1   49.80    2.50
  14  -2   1   55.89    2.40
  14  -2   1   49.50    2.30
  14  -2   1   51.89    2.20
  14  -2   1   48.90    2.20
  14   2   1   45.80    2.40
  14   2   1   47.70    2.20
  14   2   1   51.59    2.50
  14   2   1   51.39    2.30
 -14   2  -1   52.89    2.40
  14   2   1   55.69    2.30
  14   2   1   48.90    2.20
  14   2   1   45.80    2.50
  14   2   1   48.70    2.40
  14   2   1   50.99    2.30
  14   2   1   49.60    2.30
  14   2   1   51.29    2.30
  16  -2   1    3.80    0.50
  16  -2   1    4.50    0.50
  16  -2   1    4.20    0.50
  16  -2   1    3.60    0.40
  16  -2   1    3.90    0.30
  16  -2   1    4.10    0.60
  16  -2   1    4.50    0.40
  16  -2   1    4.40    0.60
  16  -2   1    3.70    0.40
  16  -2   1    3.40    0.40
  16   2   1    4.40    0.70
  16   2   1    4.30    0.50
  16   2   1    4.10    0.80
  16   2   1    4.80    0.60
  16   2   1    4.00    0.40
  16   2   1    4.10    0.50
  16   2   1    4.30    0.50
  16   2   1    4.10    0.40
  16   2   1    3.60    0.50
  16   2   1    4.10    0.60
  16   2   1    5.10    0.70
  16   2   1    4.10    0.50
  18  -2   1   32.90    1.90
  18  -2   1   34.30    1.60
  18  -2   1   34.10    2.10
  18  -2   1   32.20    1.80
  18  -2   1   35.60    1.80
  18  -2   1   35.10    1.60
  18  -2   1   33.60    1.50
  18   2   1   33.10    1.70
  18   2   1   35.50    1.60
  18   2   1   37.00    1.60
  18   2   1   35.40    1.50
  18   2   1   34.80    1.60
  18   2   1   33.70    1.70
  18   2   1   36.60    1.60
  18   2   1   33.70    1.60
  20  -2   1    4.20    0.40
  20  -2   1    4.00    1.50
  20  -2   1    5.30    0.80
  20  -2   1    5.10    0.70
  20  -2   1    3.20    1.00
  20  -2   1    3.60    1.20
  20   2   1    4.30    0.50
  20   2   1    4.00    0.40
  20   2   1    3.70    0.50
  20   2   1    4.60    0.60
  20   2   1    4.20    0.50
  21  -3  -1    0.30    0.40
  21  -3  -1    0.50    1.20
  21  -3  -1    0.40    0.30
  21  -3  -1   -0.10    1.50
  21  -3  -1    0.90    1.10
  21  -3  -1    0.20    0.20
  21   3  -1    0.30    0.30
  21   3  -1    0.20    0.30
  21   3  -1    0.10    0.20
  21   3  -1    0.30    0.20
  21   3  -1    0.20    0.20
  21   3  -1    0.40    0.30
  19  -3  -1   21.60    1.10
  19  -3  -1   17.10    1.90
  19  -3  -1   20.90    1.00
  19  -3  -1   21.40    1.80
  19  -3  -1   22.00    1.30
  19  -3  -1   22.70    1.30
  19  -3  -1   21.30    1.00
  19   3  -1   20.70    1.10
 -19   3   1   19.50    1.20
  19   3  -1   20.60    1.00
  19   3  -1   19.70    1.00
  19   3  -1   21.20    1.10
  19   3  -1   20.60    1.10
  19   3  -1   21.10    1.10
  19   3  -1   20.40    1.10
  19   3  -1   21.00    1.00
 -17  -3   1   38.90    2.40
  17  -3  -1   38.40    1.90
  17  -3  -1   39.90    1.80
  17  -3  -1   39.50    1.80
  17  -3  -1   39.10    1.80
  17  -3  -1   39.40    1.90
  17  -3  -1   37.00    1.80
  17  -3  -1   39.10    2.00
  17  -3  -1   40.50    2.10
 -17  -3   1   39.70    1.80
  17  -3  -1   36.50    2.10
  17   3  -1   36.20    1.80
  17   3  -1   37.30    1.90
  17   3  -1   40.50    1.80
  17   3  -1   38.20    1.80
  17   3  -1   39.60    1.80
  17   3  -1   38.20    1.70
  17   3  -1   36.20    1.80
 -17   3   1   38.90    2.30
 -17   3   1   38.80    1.90
  17   3  -1   38.50    1.90
  17   3  -1   39.50    1.90
 -15  -3   1   30.40    1.80
 -15  -3   1   29.00    1.40
  15  -3  -1   26.10    1.50
  15  -3  -1   24.90    1.60
  15  -3  -1   29.50    1.40
 -15  -3   1   29.20    1.30
 -15  -3   1   29.60    1.60
  15  -3  -1   25.40    1.40
  15  -3  -1   29.40    1.40
  15  -3  -1   28.10    1.40
  15  -3  -1   25.20    1.30
  15  -3  -1   25.50    1.40
  15  -3  -1   27.20    1.40
 -15   3   1   31.60    1.70
  15   3  -1   30.80    1.40
 -15   3   1   28.70    1.40
 -15   3   1   27.70    1.40
  15   3  -1   29.90    1.40
 -15   3   1   29.70    1.60
  15   3  -1   30.40    1.70
  15   3  -1   28.90    1.50
  15   3  -1   31.60    1.40
  15   3  -1   31.60    1.50
  15   3  -1   31.10    1.30
  15   3  -1   31.60    1.50
  15   3  -1   30.60    1.50
  13  -3  -1   23.70    1.20
  13  -3  -1   22.80    1.10
  13  -3  -1   22.60    1.30
  13  -3  -1   23.60    1.20
 -13  -3   1   24.40    1.30
  13  -3  -1   23.50    1.10
  13  -3  -1   20.70    1.20
 -13  -3   1   23.50    1.50
  13  -3  -1   22.70    1.20
 -13  -3   1   23.40    1.20
  13  -3  -1   22.70    1.10
  13  -3  -1   22.60    1.20
  13  -3  -1   21.60    1.30
 -13  -3   1   23.60    1.10
  13  -3  -1   22.80    1.20
  13   3  -1   22.90    1.10
 -13   3   1   24.20    1.30
  13   3  -1   25.00    1.20
  13   3  -1   24.00    1.20
  13   3  -1   24.00    1.10
  13   3  -1   24.60    1.20
  13   3  -1   24.20    1.20
  13   3  -1   23.50    1.20
 -13   3   1   23.10    1.20
  13   3  -1   25.80    1.40
 -13   3   1   25.40    1.40
 -13   3   1   25.00    1.20
  13   3  -1   24.90    1.40
  13   3  -1   24.00    1.20
 -11  -3   1   41.10    2.00
 -11  -3   1   37.00    1.90
 -11  -3   1   38.50    1.70
 -11  -3   1   35.70    1.60
 -11   3   1   36.90    1.70
 -11   3   1   39.30    2.00
  11   3  -1   36.70    1.90
  11   3  -1   40.10    1.80
 -11   3   1   36.10    1.90
 -11   3   1   34.90    1.70
  -9  -3   1   26.20    1.20
  -9  -3   1   24.30    1.40
  -9  -3   1   23.10    1.40
  -9  -3   1   25.50    1.30
  -9   3   1   21.10    1.80
  -9   3   1   25.60    1.20
   9   3  -1   26.20    1.30
  -9   3   1   24.40    1.10
  -9   3   1   24.40    1.20
  -9   3   1   23.60    1.30
  -9   3   1   24.50    1.30
   9   3  -1   25.50    1.20
  -7  -3   1  165.38    7.10
  -7  -3   1  181.08    7.20
  -7  -3   1  168.18    7.00
  -7  -3   1  174.58    7.20
  -7  -3   1  158.58    7.00
  -7   3   1  155.48    7.10
   7   3  -1  171.18    7.00
  -7   3   1  163.68    7.50
  -7   3   1  157.68    7.00
   7   3  -1  168.08    7.10
  -7   3   1  158.98    7.20
  -5  -3   1  258.07   10.80
   5   3  -1  254.07   10.80
   5   3  -1  259.57   10.80
  -5   3   1  255.07   10.70
   3  -3  -1  985.90   48.00
   3   3  -1 1001.40   43.00
  -1  -3   1 2114.89   97.69
   1  -3  -1 2267.97   97.69
  -1   3   1 2199.68   92.49
   1   3  -1 2154.88   92.39
   1  -3   1   35.80    1.70
   1  -3   1   37.60    1.60
   1  -3   1   38.00    1.60
  -1  -3  -1   33.80    1.70
   1  -3   1   35.50    1.60
  -1  -3  -1   37.30    1.60
   1   3   1   35.60    1.60
   1   3   1   32.90    1.70
   1   3   1   34.10    1.50
   1   3   1   34.30    1.60
   1   3   1   35.20    1.60
  -1   3  -1   37.60    1.70
   1   3   1   34.90    1.60
   1   3   1   36.20    1.70
  -1   3  -1   36.50    1.60
   3   3   1  370.16   16.80
   3   3   1  375.96   16.80
   3   3   1  425.06   16.70
  -3   3  -1  436.76   16.80
  -5  -3  -1    1.20    0.30
   5  -3   1    0.60    0.30
  -5  -3  -1    0.60    0.30
  -5  -3  -1    0.20    0.20
  -5  -3  -1    0.50    0.20
  -5  -3  -1    0.30    0.20
   5   3   1    0.60    0.20
  -5   3  -1    0.60    0.30
   5   3   1    0.50    0.20
  -5   3  -1    0.60    0.30
  -5   3  -1    0.40    0.20
   5   3   1    0.60    0.30
  -7  -3  -1    0.50    0.30
   7  -3   1    0.80    0.30
  -7  -3  -1    0.80    0.30
  -7  -3  -1    0.70    0.20
  -7  -3  -1    1.10    0.30
   7   3   1    0.80    0.30
  -7   3  -1    0.90    0.30
   7   3   1    0.50    0.30
   7   3   1    0.60    0.20
  -7   3  -1    1.00    0.30
  -9  -3  -1  803.42   33.90
  -9   3  -1  834.52   33.60
  -9   3  -1  783.62   34.10
  11  -3   1   29.80    1.40
  11  -3   1   30.40    1.30
  11  -3   1   30.70    1.40
 -11  -3  -1   28.00    1.30
 -11  -3  -1   26.80    1.50
 -11  -3  -1   31.90    1.60
  11  -3   1   29.10    1.40
  11  -3   1   29.60    1.30
  11   3   1   25.30    1.40
  11   3   1   25.30    1.50
  11   3   1   27.50    1.30
  11   3   1   24.60    2.00
  11   3   1   26.60    1.40
 -11   3  -1   28.60    1.50
  11   3   1   27.50    1.30
  11   3   1   30.60    1.60
 -11   3  -1   29.90    1.30
  11   3   1   30.90    1.40
  11   3   1   28.60    1.50
 -11   3  -1   27.10    1.30
  13  -3   1    8.80    0.60
  13  -3   1    8.50    0.70
  13  -3   1    8.30    0.60
  13  -3   1    8.20    0.70
  13  -3   1   10.10    0.60
  13  -3   1   10.40    0.70
  13  -3   1    9.80    0.50
  13  -3   1    8.90    0.60
 -13  -3  -1    9.30    0.80
  13  -3   1    8.10    0.80
  13  -3   1    9.80    0.60
 -13   3  -1   10.40    0.60
 -13   3  -1   10.00    0.60
 -13   3  -1   10.20    0.70
  13   3   1   10.30    0.60
  13   3   1    8.90    0.50
  13   3   1    9.90    0.90
  13   3   1   10.10    0.50
  13   3   1    9.40    0.60
  13   3   1    8.70    0.70
  13   3   1    9.20    0.70
 -13   3  -1    9.10    0.80
  13   3   1    9.20    0.60
  13   3   1   10.30    0.90
  13   3   1   11.00    0.80
  13   3   1    9.60    0.60
  13   3   1   10.90    0.70
  13   3   1   10.10    0.70
  15  -3   1   30.20    1.60
  15  -3   1   28.00    1.40
  15  -3   1   29.20    1.30
  15  -3   1   29.10    1.40
  15  -3   1   29.10    1.30
  15  -3   1   27.60    1.30
  15  -3   1   29.60    1.40
  15  -3   1   27.60    1.40
  15   3   1   25.90    1.60
  15   3   1   26.60    1.30
  15   3   1   27.50    1.30
  15   3   1   28.00    1.40
  15   3   1   28.60    1.40
  15   3   1   26.60    1.40
  15   3   1   27.80    1.40
 -15   3  -1   26.70    1.40
  15   3   1   28.90    1.40
  15   3   1   26.70    1.40
 -15   3  -1   30.60    1.60
  15   3   1   26.70    1.60
  15   3   1   28.60    1.40
  17  -3   1   18.70    1.90
  17  -3   1   16.70    0.90
  17  -3   1   18.50    1.00
  17  -3   1   19.50    1.80
  17  -3   1   18.10    0.90
  17  -3   1   20.10    1.30
  17  -3   1   17.20    1.20
  17  -3   1   18.80    0.90
  17  -3   1   18.30    0.90
  17   3   1   19.20    1.00
  17   3   1   18.80    1.10
  17   3   1   18.70    1.00
  17   3   1   19.50    0.90
  17   3   1   16.50    1.00
  17   3   1   18.60    1.00
  17   3   1   20.80    1.10
  17   3   1   19.50    1.10
  19  -3   1    0.60    0.60
  19  -3   1    0.70    2.20
  19  -3   1    0.80    0.40
  19  -3   1    0.40    0.20
  19  -3   1    4.10    2.90
  19  -3   1    1.70    1.20
  19  -3   1    0.30    0.30
  19   3   1    0.60    0.30
  19   3   1    0.50    0.20
  19   3   1    0.40    0.20
  19   3   1    0.50    0.40
  19   3   1    0.50    0.20
  19   3   1    0.50    0.30
  19   3   1    0.40    0.30
  21  -3   1   -0.30    0.80
  21  -3   1    0.10    0.70
  21   3   1    0.10    0.40
  22  -4  -1    0.40    0.40
  22  -4  -1    0.30    0.20
  22  -4  -1   -0.10    0.80
  22  -4  -1    0.40    0.70
  22   4  -1    0.20    0.20
  22   4  -1    0.30    0.50
  22   4  -1    0.00    0.40
  22   4  -1    0.10    0.30
  20  -4  -1    0.60    0.20
  20  -4  -1    0.70    2.30
  20  -4  -1    0.80    1.60
  20  -4  -1    1.00    0.20
  20  -4  -1    0.40    1.30
  20  -4  -1    1.20    0.70
  20  -4  -1    0.60    0.50
  20   4  -1    0.90    0.30
  20   4  -1    1.10    0.20
  20   4  -1    1.10    0.20
  20   4  -1    1.00    0.30
  20   4  -1    0.60    0.30
  20   4  -1    0.60    0.40
  20   4  -1    0.80    0.40
  18  -4  -1    3.20    0.70
  18  -4  -1    4.10    0.40
  18  -4  -1    3.70    0.40
  18  -4  -1    3.30    0.40
  18  -4  -1    3.60    1.50
  18  -4  -1    5.30    1.50
  18  -4  -1    4.00    0.70
  18  -4  -1    4.20    0.40
 -18  -4   1    3.30    0.40
  18   4  -1    4.30    0.40
  18   4  -1    4.10    0.50
  18   4  -1    4.00    0.50
  18   4  -1    3.90    0.50
  18   4  -1    4.60    0.60
 -18   4   1    3.60    0.50
  18   4  -1    4.10    0.40
  18   4  -1    3.90    0.50
  18   4  -1    4.40    0.60
  18   4  -1    4.10    0.40
  16  -4  -1    8.70    0.60
  16  -4  -1    8.00    0.60
  16  -4  -1    8.90    0.70
  16  -4  -1    7.90    0.80
 -16  -4   1    9.10    1.00
  16  -4  -1    8.80    0.60
  16  -4  -1    8.00    1.10
  16  -4  -1    9.50    1.00
  16  -4  -1    8.90    0.50
  16  -4  -1    5.60    1.30
 -16  -4   1    7.50    0.50
 -16   4   1    8.50    0.60
  16   4  -1    8.20    0.90
  16   4  -1    7.50    0.60
  16   4  -1    8.10    0.50
  16   4  -1    7.80    0.70
  16   4  -1    8.10    0.50
  16   4  -1    9.60    0.70
  16   4  -1    7.30    0.70
  16   4  -1    7.80    0.60
  16   4  -1    7.30    0.60
 -16   4   1    7.40    0.70
 -16   4   1    9.60    0.90
 -16   4   1    6.20    0.80
  14  -4  -1   15.50    0.90
  14  -4  -1   14.70    0.70
 -14  -4   1   15.00    0.90
  14  -4  -1   15.30    1.20
  14  -4  -1   14.90    0.80
 -14  -4   1   13.60    1.20
  14  -4  -1   14.20    1.00
  14  -4  -1   11.70    1.20
  14  -4  -1   16.80    1.00
  14  -4  -1   13.30    0.90
  14   4  -1   16.10    0.90
 -14   4   1   15.60    0.80
  14   4  -1   13.50    0.80
  14   4  -1   16.90    1.10
  14   4  -1   14.30    0.90
 -14   4   1   17.10    0.90
 -14   4   1   14.30    1.10
  14   4  -1   12.60    1.10
  14   4  -1   17.10    0.90
  14   4  -1   17.70    1.20
  14   4  -1   13.80    0.80
  14   4  -1   15.20    0.80
  14   4  -1   14.80    0.80
  14   4  -1   13.90    0.90
 -12  -4   1   17.00    0.90
  12  -4  -1   18.50    0.90
  12  -4  -1   17.70    1.00
 -12  -4   1   17.30    0.90
  12  -4  -1   17.60    0.90
  12  -4  -1   18.20    1.00
  12  -4  -1   18.20    0.90
 -12  -4   1   16.40    1.10
  12  -4  -1   19.30    0.90
  12  -4  -1   19.70    0.90
 -12  -4   1   18.50    1.30
  12   4  -1   16.00    1.00
  12   4  -1   16.50    0.80
  12   4  -1   16.90    0.90
  12   4  -1   16.00    0.90
  12   4  -1   17.10    1.00
 -12   4   1   20.20    1.30
 -12   4   1   17.70    1.20
  12   4  -1   16.30    1.00
 -12   4   1   17.90    1.00
  12   4  -1   18.60    1.00
  12   4  -1   18.90    1.20
  12   4  -1   16.80    0.90
 -12   4   1   19.00    1.00
  12   4  -1   18.20    1.00
 -10  -4   1   13.80    0.80
 -10  -4   1   13.40    1.00
 -10   4   1   14.40    1.00
 -10   4   1   15.40    0.80
  10   4  -1   14.60    1.00
  10   4  -1   14.70    0.90
  -8  -4   1    3.40    0.60
   8  -4  -1    3.60    0.40
  -8  -4   1    3.80    0.30
  -8  -4   1    4.10    0.50
  -8  -4   1    4.30    0.40
  -8  -4   1    4.40    0.50
  -8   4   1    2.90    0.50
  -8   4   1    3.20    0.30
   8   4  -1    3.60    0.40
  -8   4   1    4.10    0.50
  -8   4   1    3.20    0.40
  -8   4   1    3.30    0.50
   6  -4  -1 1885.51   94.49
   6  -4  -1 2111.19   90.69
   6   4  -1 1947.11  108.49
   6   4  -1 1874.21   83.29
  -4  -4   1  448.06   19.60
  -4  -4   1  473.45   19.50
   4   4  -1  477.65   19.50
  -4   4   1  450.75   19.50
  -4   4   1  472.05   19.50
   4   4  -1  488.05   19.70
  -4   4   1  466.25   19.60
   2  -4  -1 2425.76  103.39
  -2  -4   1 2268.77  103.89
   2   4  -1 2122.89   95.89
  -2   4   1 2236.08   96.29
   0  -4   1   21.00    1.00
   0  -4   1   16.90    0.90
   0  -4   1   16.10    1.10
   0  -4   1   20.30    0.90
   0  -4  -1   16.80    1.10
   0  -4  -1   19.00    0.90
   0   4  -1   20.30    0.90
   0   4   1   18.80    0.90
   0   4   1   20.40    0.90
   0   4   1   20.20    0.90
   0   4   1   17.90    0.90
   0   4   1   21.20    1.10
   0   4  -1   19.30    0.90
  -2  -4  -1   24.10    1.10
  -2  -4  -1   24.20    1.20
   2  -4   1   24.50    1.20
  -2  -4  -1   22.20    1.30
   2  -4   1   20.70    1.30
  -2  -4  -1   25.10    1.20
   2  -4   1   24.20    1.10
  -2   4  -1   23.90    1.10
   2   4   1   23.70    1.10
   2   4   1   26.80    1.10
  -2   4  -1   25.40    1.20
   2   4   1   23.40    1.10
  -2   4  -1   21.50    1.30
   2   4   1   22.90    1.10
   2   4   1   25.50    1.20
   2   4   1   25.30    1.20
   4  -4   1 1559.44   67.69
   4   4   1 1362.56   60.29
   4   4   1 1294.87   69.79
  -6  -4  -1  202.68    8.30
  -6  -4  -1  190.48    8.00
  -6  -4  -1  192.08    8.10
   6  -4   1  188.28    8.20
  -6  -4  -1  188.78    8.20
  -6   4  -1  184.88    8.20
  -6   4  -1  181.98    8.00
   6   4   1  191.48    8.10
   6   4   1  193.18    8.10
  -8  -4  -1    3.20    0.50
   8  -4   1    4.50    0.60
  -8  -4  -1    3.70    0.30
  -8  -4  -1    3.90    0.40
  -8   4  -1    2.60    0.40
  -8   4  -1    3.00    0.30
   8   4   1    4.20    0.50
   8   4   1    3.80    0.40
  -8   4  -1    4.50    0.60
  -8   4  -1    2.80    0.50
  10  -4   1    2.60    0.30
  10  -4   1    3.20    0.30
 -10  -4  -1    3.50    0.50
  10  -4   1    2.80    0.50
  10  -4   1    3.00    0.40
 -10  -4  -1    3.50    0.30
 -10  -4  -1    3.50    0.60
  10  -4   1    3.20    0.50
  10  -4   1    2.80    0.40
  10   4   1    3.40    0.40
  10   4   1    2.80    0.30
  10   4   1    3.20    0.40
 -10   4  -1    2.80    0.40
 -10   4  -1    3.40    0.60
 -10   4  -1    3.10    0.50
 -10   4  -1    3.20    0.30
  10   4   1    3.60    0.50
  10   4   1    2.60    0.50
  10   4   1    2.70    0.30
  10   4   1    3.50    0.40
  10   4   1    2.70    0.50
  12  -4   1   47.70    2.10
  12  -4   1   45.90    2.10
  12  -4   1   44.10    2.20
 -12  -4  -1   44.80    2.40
  12  -4   1   46.90    2.20
 -12  -4  -1   46.00    2.00
  12  -4   1   48.10    2.00
  12  -4   1   45.60    2.10
  12  -4   1   48.40    2.10
  12  -4   1   45.70    2.10
  12  -4   1   45.30    2.30
  12  -4   1   44.30    2.10
  12   4   1   48.90    2.20
  12   4   1   42.80    2.30
  12   4   1   45.50    2.10
  12   4   1   46.10    2.30
  12   4   1   46.80    2.10
  12   4   1   43.60    2.10
  12   4   1   44.10    2.10
  12   4   1   45.60    2.00
  12   4   1   45.70    2.40
 -12   4  -1   48.40    2.10
  12   4   1   47.70    2.10
  12   4   1   44.00    2.10
 -12   4  -1   48.30    2.30
 -12   4  -1   49.50    2.40
 -12   4  -1   48.60    2.10
  12   4   1   47.20    2.10
  14  -4   1    2.10    0.80
  14  -4   1    0.40    0.20
 -14  -4  -1    0.70    0.50
  14  -4   1    0.70    0.30
  14  -4   1    0.60    0.20
  14  -4   1    0.50    0.20
 -14  -4  -1    0.30    0.20
  14  -4   1    0.80    0.30
  14  -4   1    0.70    0.40
  14   4   1    0.50    0.30
  14   4   1    1.20    0.30
 -14   4  -1    0.20    0.30
  14   4   1    0.20    0.20
  14   4   1    0.20    0.30
  14   4   1    0.30    0.40
  14   4   1    1.40    0.40
  14   4   1    0.80    0.30
  14   4   1    0.10    0.30
 -14   4  -1    0.90    0.40
  14   4   1    0.60    0.40
  14   4   1    0.70    0.30
  16  -4   1   39.40    3.10
  16  -4   1   39.50    1.80
  16  -4   1   39.60    1.90
  16  -4   1   37.90    2.20
  16  -4   1   40.50    1.80
 -16  -4  -1   40.40    1.80
  16  -4   1   40.10    2.10
 -16  -4  -1   39.10    2.10
  16   4   1   44.20    2.20
  16   4   1   39.30    1.90
  16   4   1   41.00    2.00
 -16   4  -1   39.70    2.00
  16   4   1   41.80    2.30
  16   4   1   46.30    2.00
  16   4   1   44.40    2.00
  16   4   1   35.80    2.20
  16   4   1   39.20    1.90
  16   4   1   39.50    1.90
  16   4   1   39.80    1.80
  18  -4   1   -0.70    1.50
  18  -4   1    0.10    0.20
  18  -4   1    0.50    0.40
  18  -4   1    0.10    0.50
  18  -4   1    0.40    0.20
  18  -4   1    0.10    0.20
  18  -4   1    0.60    1.90
  18  -4   1    0.00    0.20
  18   4   1   -0.10    0.50
  18   4   1    0.30    0.30
  18   4   1    0.00    0.30
  18   4   1    0.20    0.20
  18   4   1    0.20    0.30
 -18   4  -1   -0.60    0.30
  18   4   1    0.20    0.20
  18   4   1    0.20    0.30
  18   4   1    0.10    0.20
  20  -4   1    1.00    1.00
  20  -4   1    0.50    0.10
  20  -4   1   -0.20    1.00
  20  -4   1    0.70    0.20
  20  -4   1    1.10    0.50
  20   4   1    0.80    0.30
  20   4   1    0.60    0.20
  20   4   1    0.60    0.30
  20   4   1    0.60    0.20
  20   4   1    0.60    0.30
  20   4   1    0.60    0.20
  21  -5  -1   13.70    1.40
  21  -5  -1   15.40    0.70
  21  -5  -1   16.90    1.30
  21  -5  -1   14.80    0.70
  21   5  -1   14.70    0.80
  21   5  -1   15.10    0.70
  21   5  -1   13.70    0.70
  21   5  -1   15.20    0.80
  21   5  -1   15.70    0.80
  21   5  -1   14.50    0.70
  19  -5  -1    9.60    0.80
  19  -5  -1    9.30    0.60
  19  -5  -1    7.20    1.60
  19  -5  -1    9.70    0.50
  19   5  -1    8.30    0.60
  19   5  -1    8.50    0.70
  19   5  -1   10.10    0.70
  19   5  -1    8.50    0.70
  19   5  -1    8.00    0.50
  19   5  -1    8.80    0.60
 -19   5   1    7.30    0.70
  17  -5  -1   12.40    1.30
  17  -5  -1   11.40    0.70
  17  -5  -1   10.10    0.70
  17  -5  -1   10.90    0.70
  17  -5  -1   15.80    1.80
 -17  -5   1   11.20    0.70
  17  -5  -1   10.40    0.70
  17  -5  -1   10.30    0.60
  17  -5  -1   10.60    0.90
  17  -5  -1   11.60    2.20
  17   5  -1   11.10    0.70
  17   5  -1    9.60    0.80
  17   5  -1   10.20    0.60
 -17   5   1   11.10    0.90
  17   5  -1   11.20    0.80
  17   5  -1    9.70    0.80
  17   5  -1   11.30    0.70
  17   5  -1   11.70    0.80
 -17   5   1   10.60    1.20
  17   5  -1    9.70    0.70
  15  -5  -1    0.80    0.20
  15  -5  -1    1.10    0.30
  15  -5  -1    1.30    1.10
  15  -5  -1   -0.90    1.30
  15  -5  -1    1.10    0.30
  15  -5  -1    1.40    0.40
 -15  -5   1    0.70    0.20
  15  -5  -1    0.70    0.50
  15  -5  -1   -1.20    1.40
  15  -5  -1    1.30    0.30
 -15  -5   1    1.40    0.50
 -15   5   1    0.70    0.30
 -15   5   1    0.80    0.40
  15   5  -1    1.70    0.50
  15   5  -1    0.40    0.20
  15   5  -1    1.00    0.20
 -15   5   1    1.20    0.50
  15   5  -1    0.60    0.30
  15   5  -1    0.90    0.40
  15   5  -1    0.80    0.30
  15   5  -1    1.00    0.30
  15   5  -1    1.40    0.40
  15   5  -1    1.40    0.40
 -15   5   1    0.80    0.40
  15   5  -1    0.90    0.40
  15   5  -1    0.90    0.40
  13  -5  -1   12.80    0.70
 -13  -5   1   12.20    0.70
  13  -5  -1   12.40    0.70
 -13  -5   1   11.50    0.80
 -13  -5   1   12.90    1.00
  13  -5  -1   14.20    1.80
  13  -5  -1   12.60    0.80
  13  -5  -1   13.40    0.80
  13  -5  -1   12.90    1.20
 -13  -5   1   13.10    1.20
  13  -5  -1   12.80    0.90
  13  -5  -1   13.70    1.00
  13  -5  -1   13.60    0.70
  13  -5  -1   14.90    1.50
  13   5  -1   12.10    1.00
 -13   5   1   12.80    0.90
 -13   5   1   12.90    0.80
 -13   5   1   12.70    1.00
  13   5  -1   12.70    0.90
  13   5  -1   12.30    0.70
  13   5  -1   12.80    0.80
  13   5  -1   12.20    0.70
  13   5  -1   13.80    0.80
  13   5  -1   11.90    0.80
  13   5  -1   11.50    1.00
  13   5  -1   12.00    0.70
  13   5  -1   12.20    0.80
 -13   5   1   14.10    1.20
 -13   5   1   12.00    0.90
  13   5  -1   12.20    0.90
  13   5  -1   11.50    0.70
 -11  -5   1  154.08    6.10
  11  -5  -1  136.29    6.10
  11  -5  -1  129.49    6.20
  11  -5  -1  140.89    6.10
 -11  -5   1  145.59    6.10
 -11  -5   1  154.28    6.50
  11  -5  -1  153.68    6.10
  11  -5  -1  136.79    6.20
  11  -5  -1  134.59    6.10
 -11  -5   1  139.49    6.60
  11  -5  -1  128.49    6.10
 -11  -5   1  151.98    6.20
 -11   5   1  154.78    6.20
  11   5  -1  131.59    6.40
 -11   5   1  149.19    6.20
  11   5  -1  131.69    6.10
 -11   5   1  153.68    6.20
  11   5  -1  147.59    6.40
 -11   5   1  143.49    6.60
  11   5  -1  141.59    6.10
  11   5  -1  143.79    6.30
  11   5  -1  150.98    6.10
 -11   5   1  160.18    6.50
  11   5  -1  156.58    6.20
  11   5  -1  148.99    6.10
  11   5  -1  127.09    6.10
  11   5  -1  138.89    6.10
  -9  -5   1    3.00    0.30
  -9  -5   1    2.90    0.50
   9  -5  -1    2.10    0.30
  -9  -5   1    2.20    0.30
  -9  -5   1    2.10    0.50
  -9  -5   1    2.80    0.50
   9   5  -1    2.20    0.40
  -9   5   1    1.90    0.50
   9   5  -1    2.60    0.40
  -9   5   1    2.70    0.40
  -9   5   1    2.50    0.30
  -9   5   1    2.40    0.40
  -9   5   1    2.60    0.40
  -9   5   1    2.60    0.50
  -7  -5   1    3.40    0.50
  -7  -5   1    3.70    0.50
   7  -5  -1    3.40    0.30
  -7  -5   1    2.70    0.40
  -7  -5   1    3.40    0.50
  -7  -5   1    2.90    0.60
  -7  -5   1    3.60    0.30
   7   5  -1    2.50    0.40
  -7   5   1    3.50    0.40
  -7   5   1    4.60    0.70
  -7   5   1    5.00    0.70
  -7   5   1    4.00    0.40
  -7   5   1    4.00    0.40
   7   5  -1    3.10    0.50
  -7   5   1    3.40    0.50
  -5  -5   1  661.23   27.00
   5   5  -1  620.54   26.90
   5   5  -1  626.74   27.00
  -5   5   1  648.34   26.90
  -5   5   1  670.13   26.80
   3  -5  -1    0.20    0.20
  -3  -5   1    0.10    0.10
  -3  -5   1    0.10    0.30
  -3  -5   1    0.10    0.20
  -3  -5   1    0.00    0.30
   3  -5  -1    0.00    0.20
  -3  -5   1    0.00    0.30
  -3  -5   1    0.20    0.20
   3   5  -1    0.50    0.20
   3   5  -1    0.10    0.20
  -3   5   1    0.20    0.20
   3   5  -1    0.00    0.30
  -3   5   1    0.50    0.20
   3   5  -1    0.20    0.30
  -3   5   1   -0.20    0.20
  -3   5   1    0.20    0.10
   3   5  -1    0.10    0.20
  -3   5   1    0.30    0.20
  -3   5   1    0.10    0.30
   3   5  -1    0.10    0.10
  -3   5   1    0.00    0.30
  -1  -5   1    4.90    0.40
  -1  -5   1    4.70    0.30
   1  -5  -1    4.60    0.30
  -1  -5   1    5.10    0.50
   1  -5  -1    5.00    0.50
   1  -5  -1    5.70    0.70
  -1  -5   1    5.40    0.70
   1  -5  -1    4.70    0.40
   1   5  -1    4.90    0.40
   1   5  -1    5.80    0.60
   1   5  -1    4.70    0.60
  -1   5   1    5.10    0.40
   1   5  -1    4.70    0.50
  -1   5   1    5.70    0.40
  -1   5   1    4.80    0.60
  -1   5   1    4.10    0.50
   1   5  -1    5.10    0.40
  -1   5   1    4.40    0.40
   1   5  -1    4.90    0.40
  -1  -5  -1   67.39    3.40
  -1  -5  -1   71.89    3.00
  -1  -5  -1   70.89    3.20
   1  -5   1   72.39    3.10
   1  -5   1   73.69    3.20
  -1  -5  -1   71.89    3.10
   1  -5   1   72.09    3.10
   1  -5   1   68.39    3.30
  -1   5  -1   71.19    3.10
   1   5   1   73.89    3.10
   1   5   1   72.79    3.80
  -1   5  -1   69.29    3.10
   1   5   1   69.89    3.30
   1   5   1   73.29    3.10
   1   5   1   69.99    3.00
  -1   5  -1   73.19    3.40
   1   5   1   70.39    3.10
   1   5   1   70.89    3.10
  -1   5  -1   72.69    3.10
  -1   5  -1   69.29    3.30
   3  -5   1    6.20    0.40
  -3  -5  -1    6.00    0.50
  -3  -5  -1    6.80    0.60
   3  -5   1    6.00    0.50
   3  -5   1    6.30    0.40
  -3  -5  -1    6.00    0.40
  -3  -5  -1    6.40    0.70
   3   5   1    6.80    0.50
  -3   5  -1    5.70    0.50
   3   5   1    6.40    0.40
  -3   5  -1    5.50    0.40
   3   5   1    6.40    0.40
   3   5   1    5.80    0.60
  -3   5  -1    5.70    0.40
  -3   5  -1    6.30    0.70
   3   5   1    5.80    0.40
   3   5   1    6.00    0.40
  -5  -5  -1  184.38    8.20
  -5  -5  -1  182.08    8.00
  -5  -5  -1  180.28    7.90
  -5  -5  -1  191.18    7.90
  -5  -5  -1  183.48    8.10
   5  -5   1  189.08    8.10
  -5  -5  -1  202.38    8.10
  -5   5  -1  187.38    8.20
  -5   5  -1  186.78    8.00
  -5   5  -1  185.98    8.20
   5   5   1  185.88    8.00
  -5   5  -1  189.08    8.00
   5   5   1  189.48    8.00
  -5   5  -1  187.58    7.90
  -7  -5  -1    8.30    0.80
   7  -5   1    8.50    0.60
  -7  -5  -1    8.40    0.80
  -7  -5  -1    8.20    0.80
   7  -5   1    9.90    0.80
  -7  -5  -1    7.90    0.60
  -7  -5  -1    7.70    0.50
   7   5   1    8.10    0.70
  -7   5  -1    8.40    0.70
  -7   5  -1    9.70    0.60
  -7   5  -1    8.80    0.60
   7   5   1    7.90    0.70
  -7   5  -1    9.80    0.90
   9  -5   1   18.50    1.00
   9  -5   1   17.80    1.90
  -9  -5  -1   19.90    1.40
  -9  -5  -1   21.70    1.00
   9  -5   1   19.10    1.00
   9  -5   1   20.10    1.00
  -9  -5  -1   21.90    1.10
  -9  -5  -1   23.60    1.30
  -9   5  -1   22.90    1.40
  -9   5  -1   21.50    1.10
   9   5   1   21.70    1.00
   9   5   1   17.80    1.00
   9   5   1   18.00    1.20
   9   5   1   19.20    0.90
   9   5   1   21.50    1.20
  -9   5  -1   20.80    1.40
   9   5   1   18.70    1.00
  -9   5  -1   22.20    1.10
  -9   5  -1   22.40    1.10
  11  -5   1  107.59    4.80
 -11  -5  -1  111.49    4.80
 -11  -5  -1  121.29    5.30
  11  -5   1  109.39    5.10
  11  -5   1  106.39    4.80
  11  -5   1  110.99    4.80
  11  -5   1  106.79    5.00
  11  -5   1  114.49    4.90
  11  -5   1  110.89    4.80
  11  -5   1  109.79    4.80
  11  -5   1  108.59    4.90
 -11   5  -1  113.49    4.90
  11   5   1  122.49    4.90
  11   5   1  111.79    4.80
  11   5   1  112.49    4.90
  11   5   1  116.29    4.80
  11   5   1  113.59    5.00
  11   5   1  110.89    4.90
 -11   5  -1  110.19    5.30
  11   5   1  115.89    4.90
  11   5   1  115.69    5.10
 -11   5  -1  115.99    5.20
  11   5   1  116.09    4.80
  11   5   1  112.69    4.80
 -11   5  -1  112.79    4.90
 -13  -5  -1   45.90    1.90
  13  -5   1   45.40    2.00
 -13  -5  -1   45.80    2.50
  13  -5   1   44.20    2.00
  13  -5   1   40.60    3.00
  13  -5   1   46.40    2.30
  13  -5   1   44.30    2.00
  13  -5   1   44.20    1.90
  13  -5   1   41.90    2.00
  13  -5   1   41.60    1.90
  13  -5   1   45.50    2.30
  13   5   1   40.50    1.90
  13   5   1   37.90    2.30
  13   5   1   40.00    2.20
 -13   5  -1   45.70    2.30
  13   5   1   40.70    2.10
  13   5   1   40.10    2.40
 -13   5  -1   46.00    2.50
  13   5   1   45.40    2.00
  13   5   1   43.90    2.10
  13   5   1   41.20    2.10
  13   5   1   42.90    2.00
 -13   5  -1   45.70    2.10
 -13   5  -1   44.80    2.00
  13   5   1   44.60    1.90
  13   5   1   43.30    2.00
  15  -5   1   47.10    3.90
  15  -5   1   46.80    3.10
  15  -5   1   48.00    2.20
  15  -5   1   47.30    2.20
  15  -5   1   49.10    2.10
  15  -5   1   49.00    2.20
  15  -5   1   45.50    2.50
  15  -5   1   48.50    2.90
 -15  -5  -1   51.49    2.70
  15  -5   1   48.10    2.30
 -15   5  -1   51.09    2.70
 -15   5  -1   48.30    2.40
  15   5   1   47.40    2.30
  15   5   1   49.00    2.20
  15   5   1   51.19    2.30
  15   5   1   50.49    2.20
  15   5   1   51.09    2.20
  15   5   1   50.69    2.20
  15   5   1   50.29    2.30
  15   5   1   51.29    2.30
  15   5   1   48.80    2.60
  15   5   1   45.50    2.20
  17  -5   1   12.50    1.00
  17  -5   1   12.90    1.80
  17  -5   1   11.70    0.60
  17  -5   1   12.00    0.70
  17  -5   1   11.80    0.70
  17  -5   1   11.60    0.70
 -17  -5  -1   11.60    0.70
  17  -5   1   11.60    1.00
  17  -5   1   11.80    1.50
  17   5   1   12.00    0.80
  17   5   1   11.30    0.70
  17   5   1   10.60    0.70
  17   5   1   12.20    0.70
  17   5   1   11.60    0.80
  17   5   1   11.20    0.80
  17   5   1   12.80    0.70
  17   5   1   11.20    0.80
  19  -5   1    1.20    1.00
  19  -5   1    1.30    0.20
  19  -5   1    0.90    0.40
  19  -5   1    1.30    1.00
  19  -5   1    0.90    0.20
  19   5   1    1.70    0.30
  19   5   1    1.20    0.30
  19   5   1    1.60    0.20
  19   5   1    2.10    0.30
  19   5   1    1.50    0.30
  19   5   1    1.50    0.20
  21   5   1   10.50    0.60
  20  -6  -1    6.30    0.40
  20  -6  -1    6.60    0.80
  20  -6  -1    6.80    0.40
  20  -6  -1    6.90    0.90
  20  -6  -1    6.00    1.00
  20  -6  -1    6.70    0.60
  20   6  -1    5.60    0.40
  20   6  -1    6.70    0.50
  20   6  -1    6.50    0.40
  20   6  -1    7.60    0.60
  20   6  -1    6.80    0.40
 -20   6   1    6.30    0.90
  20   6  -1    6.30    0.50
  20   6  -1    6.40    0.50
  18  -6  -1   -0.20    1.60
 -18  -6   1    0.20    0.20
  18  -6  -1    0.60    0.40
  18  -6  -1    0.70    0.30
  18  -6  -1    0.40    0.20
  18  -6  -1    0.50    0.20
 -18  -6   1    0.20    0.20
  18  -6  -1    0.00    1.40
  18  -6  -1    0.40    0.20
  18   6  -1    0.50    0.20
 -18   6   1    0.10    0.40
  18   6  -1    0.40    0.30
 -18   6   1    0.00    0.40
  18   6  -1    0.30    0.20
  18   6  -1    0.60    0.30
  18   6  -1    0.50    0.20
  18   6  -1    0.40    0.30
  18   6  -1    0.00    0.30
  18   6  -1    0.40    0.30
  16  -6  -1    0.80    2.90
 -16  -6   1    0.10    0.40
  16  -6  -1    0.30    0.30
  16  -6  -1    0.70    1.80
  16  -6  -1   -0.30    0.20
  16  -6  -1    0.20    0.40
 -16  -6   1    0.00    0.20
  16  -6  -1    0.40    0.40
  16  -6  -1    0.40    0.30
 -16  -6   1    0.00    0.20
  16  -6  -1    0.00    0.20
 -16   6   1    0.20    0.40
  16   6  -1   -0.40    0.40
  16   6  -1    0.10    0.40
 -16   6   1    0.50    0.40
  16   6  -1    0.00    0.30
  16   6  -1    0.10    0.30
 -16   6   1    0.00    0.40
  16   6  -1    0.10    0.30
  16   6  -1    0.40    0.40
 -16   6   1    0.30    0.40
 -16   6   1    0.60    0.30
  16   6  -1    0.10    0.20
  14  -6  -1  122.09    5.20
  14  -6  -1  115.89    4.90
 -14  -6   1  112.19    5.00
 -14  -6   1  115.29    5.60
  14  -6  -1  119.99    4.90
  14  -6  -1  117.89    4.90
  14  -6  -1  116.89    5.00
  14  -6  -1  115.89    6.00
  14  -6  -1  106.49    5.50
  14  -6  -1  117.29    5.00
  14  -6  -1  115.49    5.20
  14   6  -1  115.59    5.10
 -14   6   1  114.19    5.10
  14   6  -1  111.89    5.30
 -14   6   1  120.99    5.40
  14   6  -1  116.79    5.00
 -14   6   1  113.19    5.40
  14   6  -1  111.59    4.90
  14   6  -1  117.69    5.00
  14   6  -1  115.19    5.00
  14   6  -1  105.19    5.30
 -14   6   1  114.49    5.10
  14   6  -1  118.09    5.00
  14   6  -1  114.49    5.00
  14   6  -1  114.29    5.00
 -14   6   1  118.29    5.60
 -12  -6   1    6.80    0.50
  12  -6  -1    6.00    1.50
  12  -6  -1    7.30    0.50
  12  -6  -1    7.00    0.50
  12  -6  -1    6.20    1.70
  12  -6  -1    7.60    0.50
  12  -6  -1    8.00    0.90
  12  -6  -1    7.30    0.60
  12  -6  -1    7.40    0.60
  12  -6  -1    6.70    0.70
 -12  -6   1    7.50    0.90
 -12  -6   1    8.90    1.00
 -12  -6   1    7.30    0.60
 -12  -6   1    6.20    0.50
  12   6  -1    7.80    0.50
  12   6  -1    7.00    0.70
  12   6  -1    8.60    0.60
  12   6  -1    7.90    0.50
 -12   6   1    7.20    0.60
  12   6  -1    8.00    0.60
 -12   6   1    6.50    0.70
  12   6  -1    7.80    0.50
  12   6  -1    7.50    0.80
  12   6  -1    8.50    0.60
  12   6  -1    7.20    0.60
  12   6  -1    7.10    0.70
  12   6  -1    7.10    0.50
 -12   6   1    7.50    0.90
 -12   6   1    6.70    0.70
 -12   6   1    6.80    0.90
 -10  -6   1  221.28    9.60
 -10  -6   1  219.08    9.90
  10  -6  -1  226.68    9.80
 -10  -6   1  211.78    9.90
  10  -6  -1  229.88    9.50
  10  -6  -1  228.18    9.50
  10  -6  -1  232.58    9.70
  10  -6  -1  232.48    9.60
  10  -6  -1  222.48    9.50
 -10  -6   1  219.68    9.50
 -10  -6   1  234.88   10.10
 -10  -6   1  221.58    9.50
  10  -6  -1  234.68    9.60
  10   6  -1  219.68    9.40
 -10   6   1  226.38    9.90
  10   6  -1  221.18    9.70
  10   6  -1  222.98    9.70
 -10   6   1  223.48    9.60
 -10   6   1  230.38    9.60
  10   6  -1  212.28    9.50
  10   6  -1  212.68    9.50
 -10   6   1  246.58   10.10
 -10   6   1  221.98    9.60
 -10   6   1  225.48    9.60
  10   6  -1  228.78    9.50
  10   6  -1  236.48    9.70
  -8  -6   1    3.20    0.30
  -8  -6   1    3.10    0.30
  -8  -6   1    2.10    0.50
  -8  -6   1    4.90    0.80
  -8  -6   1    2.80    0.40
   8  -6  -1    4.10    0.40
  -8  -6   1    2.40    0.50
  -8  -6   1    2.90    0.60
  -8   6   1    3.60    0.40
  -8   6   1    3.10    0.40
  -8   6   1    3.00    0.60
  -8   6   1    3.00    0.50
   8   6  -1    3.70    0.50
  -8   6   1    3.00    0.60
  -8   6   1    3.70    0.40
   8   6  -1    3.30    0.40
  -6  -6   1  100.29    4.60
   6  -6  -1   92.69    4.40
  -6  -6   1  101.59    4.70
  -6  -6   1  105.89    4.50
  -6  -6   1  101.99    4.40
   6  -6  -1  103.29    4.40
   6  -6  -1  103.89    4.40
  -6  -6   1   99.09    4.60
  -6  -6   1  111.39    5.00
  -6  -6   1   95.09    4.40
   6   6  -1  104.49    4.50
  -6   6   1  105.89    4.50
   6   6  -1  106.09    4.60
  -6   6   1  105.89    4.50
  -6   6   1  103.09    4.50
  -6   6   1  109.19    4.50
  -6   6   1  110.49    4.70
  -6   6   1  106.19    4.80
  -6   6   1  107.79    4.90
  -4  -6   1  383.26   15.60
   4  -6  -1  356.66   15.30
  -4  -6   1  374.66   15.40
  -4   6   1  383.06   15.70
   4   6  -1  376.76   15.40
   4   6  -1  370.46   15.30
  -4   6   1  385.96   15.40
  -4   6   1  344.07   15.70
   4   6  -1  377.66   15.40
  -4   6   1  364.26   15.30
   4   6  -1  355.26   15.60
   4   6  -1  327.77   15.60
   4   6  -1  381.36   15.30
   4   6  -1  350.86   15.40
  -2  -6   1   17.40    1.00
  -2  -6   1   16.00    1.20
   2  -6  -1   19.30    1.00
   2  -6  -1   18.50    0.90
   2  -6  -1   16.10    1.20
   2   6  -1   17.00    1.20
   2   6  -1   15.80    0.90
  -2   6   1   19.60    1.20
   2   6  -1   17.50    0.90
  -2   6   1   19.30    1.20
  -2   6   1   18.10    0.90
   2   6  -1   16.40    0.90
  -2   6   1   19.90    0.90
  -2   6   1   17.50    0.90
  -2   6   1   16.90    0.90
   2   6  -1   16.10    0.90
   2   6  -1   16.70    0.80
   0  -6  -1  626.14   25.80
   0  -6   1  632.04   25.80
   0   6   1  631.34   26.10
   0   6  -1  616.84   25.80
   0   6   1  600.14   26.10
   0   6  -1  607.84   25.90
  -2  -6  -1  157.88    7.30
  -2  -6  -1  165.68    7.00
   2  -6   1  146.59    7.20
   2  -6   1  166.38    6.90
   2  -6   1  166.68    6.90
  -2  -6  -1  168.78    7.00
   2   6   1  166.08    6.90
  -2   6  -1  168.08    7.00
  -2   6  -1  160.98    7.20
   2   6   1  164.38    6.90
  -2   6  -1  166.08    6.90
   2   6   1  163.38    6.90
   2   6   1  155.28    6.90
  -2   6  -1  175.18    7.20
   2   6   1  161.28    6.80
  -2   6  -1  167.38    7.10
   2   6   1  160.28    7.10
  -2   6  -1  164.28    6.90
   2   6   1  145.59    7.10
  -4  -6  -1    0.20    0.30
   4  -6   1    0.60    0.20
  -4  -6  -1    0.60    0.40
   4  -6   1    0.70    0.30
   4  -6   1    0.80    0.20
  -4  -6  -1    0.40    0.20
  -4  -6  -1    0.20    0.30
   4   6   1    0.20    0.30
  -4   6  -1    0.70    0.40
   4   6   1    0.30    0.30
   4   6   1    0.20    0.30
   4   6   1    0.30    0.20
   4   6   1    0.20    0.20
  -4   6  -1    0.50    0.20
  -4   6  -1    0.10    0.20
  -4   6  -1    0.10    0.40
  -4   6  -1    0.10    0.30
  -4   6  -1    0.40    0.40
  -6  -6  -1  177.48    7.70
  -6  -6  -1  183.48    7.40
  -6  -6  -1  176.88    7.90
  -6  -6  -1  173.28    7.60
  -6  -6  -1  172.88    7.40
   6  -6   1  162.98    7.50
   6   6   1  183.08    7.60
  -6   6  -1  166.28    7.90
  -6   6  -1  186.48    7.90
   6   6   1  179.98    7.60
  -6   6  -1  179.48    7.60
  -6   6  -1  175.88    7.50
  -6   6  -1  179.48    7.50
  -6   6  -1  174.88    7.60
  -6   6  -1  173.38    7.50
   8  -6   1    6.00    0.50
  -8  -6  -1    7.40    0.80
  -8  -6  -1    6.90    0.40
   8  -6   1    4.50    1.50
   8  -6   1    6.90    1.10
   8  -6   1    6.30    0.80
   8  -6   1    7.10    0.50
  -8  -6  -1    6.90    0.50
   8  -6   1    6.30    0.50
   8   6   1    7.30    0.70
   8   6   1    6.90    0.60
   8   6   1    5.90    0.50
  -8   6  -1    8.10    0.70
   8   6   1    5.60    0.50
  -8   6  -1    6.90    0.60
  -8   6  -1    8.10    0.70
   8   6   1    7.00    0.50
  -8   6  -1    7.40    0.70
   8   6   1    6.30    0.40
  -8   6  -1    8.30    1.00
  10  -6   1  114.89    5.10
  10  -6   1  113.79    5.20
  10  -6   1  117.99    5.30
  10  -6   1  118.39    5.00
  10  -6   1  117.19    5.10
  10  -6   1  120.89    5.70
  10  -6   1  118.59    5.00
  10  -6   1  120.29    5.60
 -10  -6  -1  107.79    5.00
 -10  -6  -1  126.89    5.70
  10  -6   1  116.09    5.00
 -10  -6  -1  117.89    5.00
  10   6   1  118.09    5.00
 -10   6  -1  120.79    5.20
 -10   6  -1  117.19    5.20
  10   6   1  120.39    5.30
  10   6   1  118.49    5.10
  10   6   1  117.29    5.00
 -10   6  -1  123.29    5.60
  10   6   1  118.79    5.00
  10   6   1  116.79    5.10
  10   6   1  117.99    5.10
  10   6   1  118.89    5.10
  10   6   1  110.59    5.00
 -10   6  -1  118.69    5.50
 -10   6  -1  117.39    5.20
  10   6   1  119.29    5.30
  10   6   1  115.89    5.30
  10   6   1  117.69    5.00
  10   6   1  114.99    5.10
 -12  -6  -1   80.99    4.00
 -12  -6  -1   73.49    3.40
  12  -6   1   74.89    3.40
  12  -6   1   77.59    3.40
  12  -6   1   75.19    3.60
 -12  -6  -1   77.39    3.40
  12  -6   1   80.59    4.90
  12  -6   1   73.79    4.00
  12  -6   1   73.99    3.30
  12  -6   1   76.29    3.40
  12  -6   1   88.49    4.20
  12   6   1   79.09    3.70
  12   6   1   74.99    3.30
  12   6   1   77.69    3.40
  12   6   1   77.99    3.40
  12   6   1   84.09    3.80
  12   6   1   78.09    3.40
 -12   6  -1   78.69    3.50
  12   6   1   76.39    3.60
 -12   6  -1   75.99    3.80
  12   6   1   76.59    3.50
 -12   6  -1   73.79    3.50
  12   6   1   77.79    3.30
  12   6   1   76.89    3.40
  12   6   1   72.99    3.60
 -12   6  -1   79.49    3.60
 -12   6  -1   81.79    4.00
  14  -6   1   55.39    2.60
  14  -6   1   54.69    3.50
  14  -6   1   54.99    2.40
  14  -6   1   52.29    2.30
  14  -6   1   53.59    2.30
  14  -6   1   52.69    3.90
 -14  -6  -1   50.29    2.40
  14  -6   1   53.09    2.30
  14  -6   1   54.09    2.40
 -14  -6  -1   48.90    2.30
  14  -6   1   49.60    2.30
  14  -6   1   48.80    3.10
 -14  -6  -1   54.89    2.90
 -14   6  -1   51.19    2.70
  14   6   1   49.20    2.30
  14   6   1   50.29    2.70
  14   6   1   52.99    2.30
 -14   6  -1   49.20    2.50
  14   6   1   53.69    2.40
  14   6   1   51.69    2.50
 -14   6  -1   54.69    2.40
 -14   6  -1   56.99    2.90
  14   6   1   51.19    2.30
 -14   6  -1   52.09    2.80
  14   6   1   48.90    2.60
  14   6   1   54.29    2.40
  14   6   1   53.69    2.40
  14   6   1   53.19    2.40
  14   6   1   52.19    2.70
 -16  -6  -1   11.80    0.70
  16  -6   1   12.80    0.70
  16  -6   1   12.40    0.60
  16  -6   1   12.30    0.70
  16  -6   1   12.00    1.10
  16  -6   1    9.80    1.60
  16  -6   1   12.10    0.70
  16  -6   1   12.40    1.40
 -16  -6  -1   11.90    0.70
  16   6   1   11.50    0.80
  16   6   1   12.10    0.80
 -16   6  -1   12.10    1.00
  16   6   1   11.30    0.70
  16   6   1   10.60    0.70
 -16   6  -1   12.10    0.90
  16   6   1   11.80    0.70
  16   6   1   11.30    0.70
  16   6   1   11.20    0.80
  16   6   1   11.40    0.90
  18  -6   1   11.90    0.60
  18  -6   1   11.00    0.50
  18  -6   1   11.80    0.60
  18  -6   1   12.40    1.50
  18  -6   1    9.90    0.80
  18  -6   1   12.50    1.30
  18   6   1   11.00    0.60
  18   6   1    9.60    0.70
  18   6   1   11.70    0.60
 -18   6  -1    9.10    0.80
  18   6   1   11.30    0.70
  18   6   1    9.80    0.70
  18   6   1   11.40    0.70
  18   6   1   11.50    0.70
  20  -6   1    3.30    1.40
  20  -6   1    3.00    0.40
  20  -6   1    3.40    0.20
  20  -6   1    4.50    0.90
  20  -6   1    2.70    0.90
  20   6   1    3.20    0.40
  20   6   1    3.70    0.30
  20   6   1    3.30    0.30
  20   6   1    3.90    0.50
  20   6   1    3.20    0.30
  19  -7  -1   19.40    0.90
  19  -7  -1   20.30    1.50
  19  -7  -1   20.80    0.90
  19  -7  -1   18.60    1.60
  19  -7  -1   22.00    1.20
  19   7  -1   19.60    0.90
  19   7  -1   19.40    1.00
  19   7  -1   19.40    1.00
 -19   7   1   17.50    1.10
 -19   7   1   16.90    1.10
  19   7  -1   17.70    0.90
  19   7  -1   18.80    0.90
  19   7  -1   19.40    1.00
  19   7  -1   18.30    1.00
  17  -7  -1   45.50    2.00
  17  -7  -1   45.30    2.20
  17  -7  -1   46.30    2.00
  17  -7  -1   46.60    2.00
  17  -7  -1   47.10    3.00
  17  -7  -1   40.80    2.70
  17  -7  -1   45.10    2.00
  17  -7  -1   48.20    2.30
 -17  -7   1   45.90    2.30
  17   7  -1   44.90    2.10
  17   7  -1   41.90    2.10
  17   7  -1   46.40    2.10
  17   7  -1   45.40    2.00
 -17   7   1   43.70    2.30
  17   7  -1   48.40    2.10
 -17   7   1   45.80    2.30
  17   7  -1   45.50    2.00
  17   7  -1   44.10    2.10
  17   7  -1   44.90    2.10
 -15  -7   1   61.19    2.80
  15  -7  -1   61.89    3.90
  15  -7  -1   66.29    3.60
  15  -7  -1   64.89    2.80
  15  -7  -1   65.69    2.80
  15  -7  -1   66.49    2.90
 -15  -7   1   58.29    3.60
 -15  -7   1   57.29    2.80
  15  -7  -1   65.29    3.10
  15  -7  -1   64.19    2.70
 -15   7   1   59.69    3.10
  15   7  -1   62.79    2.80
  15   7  -1   60.89    2.80
  15   7  -1   65.39    2.70
  15   7  -1   59.99    2.90
  15   7  -1   60.59    3.20
  15   7  -1   66.79    2.80
  15   7  -1   66.19    2.90
 -15   7   1   69.09    3.70
 -15   7   1   60.89    3.00
  15   7  -1   68.89    2.90
 -15   7   1   55.09    3.00
 -15   7   1   55.49    3.40
  15   7  -1   67.59    2.80
 -13  -7   1    5.40    0.50
  13  -7  -1    5.80    0.50
  13  -7  -1    5.00    0.40
  13  -7  -1    5.60    0.60
 -13  -7   1    7.70    1.10
  13  -7  -1    6.50    0.80
  13  -7  -1    5.20    0.50
  13  -7  -1    4.00    1.80
  13  -7  -1    4.20    2.00
  13  -7  -1    4.20    1.60
  13  -7  -1    5.30    0.50
  13   7  -1    4.90    0.60
  13   7  -1    5.20    0.50
  13   7  -1    6.10    0.60
 -13   7   1    4.80    0.70
  13   7  -1    5.70    0.50
 -13   7   1    4.00    0.70
  13   7  -1    6.80    0.60
  13   7  -1    6.30    0.50
  13   7  -1    4.20    0.70
  13   7  -1    5.00    0.80
 -13   7   1    4.40    0.50
  13   7  -1    6.30    0.50
 -13   7   1    6.80    1.00
  13   7  -1    7.00    0.60
 -11  -7   1   20.70    1.70
  11  -7  -1   19.30    1.30
  11  -7  -1   20.90    2.30
  11  -7  -1   20.40    1.00
  11  -7  -1   17.00    2.70
  11  -7  -1   20.80    1.10
  11  -7  -1   21.60    1.00
 -11  -7   1   24.00    1.10
  11  -7  -1   19.70    2.30
 -11  -7   1   23.20    1.10
 -11   7   1   24.10    1.30
  11   7  -1   20.30    1.10
  11   7  -1   18.50    1.10
 -11   7   1   21.70    1.30
  11   7  -1   20.20    1.10
 -11   7   1   21.20    1.60
 -11   7   1   24.30    1.30
  11   7  -1   21.70    1.40
 -11   7   1   21.50    1.20
  11   7  -1   19.90    1.00
  11   7  -1   21.20    1.30
  11   7  -1   18.40    1.10
  11   7  -1   24.10    1.30
  11   7  -1   23.40    1.10
 -11   7   1   23.00    1.50
  11   7  -1   19.00    1.40
  11   7  -1   21.10    1.00
   9  -7  -1  145.39    6.10
   9  -7  -1  144.19    6.10
   9  -7  -1  150.68    6.10
  -9  -7   1  145.99    6.20
   9  -7  -1  138.89    6.10
  -9  -7   1  147.19    6.10
  -9  -7   1  140.29    6.20
   9  -7  -1  142.59    6.50
  -9  -7   1  135.19    6.40
  -9  -7   1  156.58    6.80
  -9  -7   1  143.09    6.50
   9  -7  -1  153.08    6.40
   9   7  -1  146.79    6.30
  -9   7   1  149.49    6.30
   9   7  -1  142.59    6.10
   9   7  -1  140.89    6.10
   9   7  -1  129.29    6.30
   9   7  -1  133.89    6.20
  -9   7   1  148.89    6.70
  -9   7   1  141.39    6.20
  -9   7   1  146.29    6.60
   9   7  -1  126.89    6.10
   9   7  -1  148.09    6.00
   9   7  -1  144.99    6.20
   9   7  -1  146.89    6.40
   9   7  -1  133.89    6.10
  -9   7   1  149.79    6.20
  -9   7   1  139.69    6.20
  -7  -7   1  177.78    7.50
  -7  -7   1  176.98    7.70
  -7  -7   1  157.78    7.90
  -7  -7   1  170.28    7.40
  -7  -7   1  176.58    7.30
  -7  -7   1  173.18    7.30
  -7  -7   1  178.28    7.60
   7  -7  -1  165.98    7.30
  -7   7   1  165.08    7.80
  -7   7   1  171.68    7.40
   7   7  -1  175.88    7.50
  -7   7   1  176.08    7.70
   7   7  -1  168.28    7.40
  -7   7   1  173.38    7.40
  -7   7   1  167.58    7.40
  -7   7   1  178.18    7.50
  -7   7   1  176.38    7.40
   5  -7  -1  178.28    7.80
  -5  -7   1  190.38    7.80
  -5  -7   1  175.28    8.40
  -5  -7   1  197.08    8.10
  -5  -7   1  196.78    7.80
   5  -7  -1  181.78    7.80
  -5  -7   1  187.38    8.00
  -5   7   1  191.78    8.00
  -5   7   1  174.88    8.30
   5   7  -1  169.28    7.90
  -5   7   1  194.18    8.00
   5   7  -1  194.68    8.00
   5   7  -1  192.88    7.80
   5   7  -1  170.08    8.10
   5   7  -1  184.18    7.90
  -5   7   1  190.58    7.90
  -5   7   1  188.08    8.30
  -5   7   1  179.68    7.90
  -5   7   1  188.68    8.00
   3  -7  -1    0.30    0.20
  -3  -7   1    0.20    0.30
  -3  -7   1    0.40    0.40
   3  -7  -1    0.30    0.30
  -3  -7   1    0.70    0.50
  -3  -7   1    0.40    0.20
  -3  -7   1    0.40    0.20
  -3   7   1    0.70    0.20
  -3   7   1    0.70    0.30
  -3   7   1    0.40    0.40
   3   7  -1    0.50    0.40
   3   7  -1    0.40    0.40
   3   7  -1    0.30    0.30
  -3   7   1    0.60    0.20
   3   7  -1    0.50    0.20
   3   7  -1    0.10    0.20
   3   7  -1    0.50    0.30
  -3   7   1    1.00    0.40
  -3   7   1    1.10    0.40
  -3   7   1    0.50    0.30
  -3   7   1    0.50    0.40
   3   7  -1    0.50    0.20
   1  -7  -1   86.59    4.00
   1  -7  -1   93.29    4.00
   1  -7  -1   94.39    4.10
  -1  -7   1   97.99    4.00
   1  -7  -1  100.79    4.20
  -1  -7   1   97.59    4.10
  -1  -7   1   92.19    4.00
  -1  -7   1   99.89    4.20
   1  -7  -1   84.59    4.40
  -1   7   1   93.29    4.10
   1   7  -1   94.89    4.20
   1   7  -1   92.29    4.10
   1   7  -1   96.59    4.10
  -1   7   1   99.59    4.10
   1   7  -1   97.79    4.10
  -1   7   1   84.59    4.40
   1   7  -1   85.59    4.40
   1   7  -1   95.69    4.10
   1   7  -1   94.69    4.40
  -1   7   1   95.79    4.00
  -1   7   1   97.39    4.40
   1   7  -1   91.39    4.00
  -1   7   1   96.49    4.10
  -1   7   1   89.49    4.10
   1  -7   1  160.28    7.80
  -1  -7  -1  181.78    7.40
   1  -7   1  159.68    7.30
   1  -7   1  172.28    7.40
  -1  -7  -1  177.28    7.60
  -1  -7  -1  183.48    7.50
   1  -7   1  179.78    7.50
  -1  -7  -1  166.28    7.80
   1   7   1  171.58    7.40
  -1   7  -1  171.18    7.40
   1   7   1  183.68    7.40
  -1   7  -1  173.28    7.50
  -1   7  -1  182.88    7.80
   1   7   1  167.48    7.70
  -1   7  -1  181.08    7.50
  -1   7  -1  159.48    7.80
  -1   7  -1  184.98    7.40
   1   7   1  168.18    7.70
   1   7   1  183.08    7.40
   1   7   1  178.88    7.50
   1   7   1  179.18    7.40
   1   7   1  165.08    7.40
  -1   7  -1  177.08    7.40
   3  -7   1  127.09    5.50
  -3  -7  -1  130.39    5.50
  -3  -7  -1  129.39    5.70
   3  -7   1  123.99    5.50
   3  -7   1  133.29    5.50
  -3  -7  -1  135.99    6.00
  -3  -7  -1  131.49    5.50
  -3  -7  -1  125.59    5.60
  -3   7  -1  127.79    5.50
  -3   7  -1  124.69    5.50
   3   7   1  118.59    5.70
   3   7   1  134.59    5.60
   3   7   1  121.09    5.50
  -3   7  -1  129.39    5.50
  -3   7  -1  124.69    5.90
  -3   7  -1  133.29    5.90
  -3   7  -1  131.59    5.60
   3   7   1  132.19    5.40
   3   7   1  130.39    5.60
  -3   7  -1  124.59    5.60
  -3   7  -1  126.69    5.60
   3   7   1  129.79    5.40
   5  -7   1  683.43   28.70
   5  -7   1  678.03   28.70
  -5  -7  -1  679.33   29.00
  -5  -7  -1  670.33   28.90
  -5  -7  -1  674.43   28.70
  -5   7  -1  732.83   28.90
  -5   7  -1  674.73   28.80
   5   7   1  703.03   28.90
  -5   7  -1  693.43   28.70
  -5   7  -1  712.83   28.80
   5   7   1  682.33   28.90
  -5   7  -1  683.03   28.80
  -7  -7  -1  374.16   14.90
  -7  -7  -1  363.76   14.50
  -7  -7  -1  354.36   14.50
   7  -7   1  331.37   14.50
   7  -7   1  336.07   14.50
   7  -7   1  361.86   14.60
  -7  -7  -1  344.07   14.80
  -7  -7  -1  346.77   15.20
   7  -7   1  338.57   14.50
   7   7   1  309.97   14.60
   7   7   1  367.66   14.60
  -7   7  -1  361.16   14.70
   7   7   1  350.86   14.50
  -7   7  -1  362.46   15.00
  -7   7  -1  357.96   14.70
   7   7   1  339.37   14.50
  -7   7  -1  354.06   15.10
  -7   7  -1  352.06   14.60
   7   7   1  360.76   14.80
  -7   7  -1  364.16   14.70
   7   7   1  306.77   14.60
   7   7   1  322.67   14.80
   7   7   1  321.97   14.90
  -7   7  -1  359.56   14.60
   7   7   1  337.37   14.50
   7   7   1  330.97   14.50
  -9  -7  -1   17.90    0.90
   9  -7   1   17.40    1.70
   9  -7   1   18.40    0.90
  -9  -7  -1   15.80    1.30
   9  -7   1   18.00    1.00
  -9  -7  -1   18.40    0.90
   9  -7   1   18.50    0.90
  -9  -7  -1   17.20    1.50
   9  -7   1   18.10    2.10
  -9   7  -1   17.50    1.10
   9   7   1   17.20    1.10
  -9   7  -1   18.00    1.10
   9   7   1   17.70    1.00
  -9   7  -1   17.60    1.40
  -9   7  -1   18.80    1.10
   9   7   1   16.80    0.90
   9   7   1   15.50    0.90
   9   7   1   16.70    0.80
  -9   7  -1   18.90    1.50
  -9   7  -1   18.30    1.10
   9   7   1   18.50    1.10
   9   7   1   15.30    0.90
   9   7   1   15.50    1.00
   9   7   1   17.40    1.20
  11  -7   1    1.50    0.30
  11  -7   1    1.50    0.30
  11  -7   1    1.90    0.30
 -11  -7  -1    1.20    0.60
  11  -7   1    2.10    0.50
  11  -7   1    1.50    0.40
 -11  -7  -1    1.90    0.30
  11  -7   1    1.80    1.20
  11  -7   1    1.30    0.40
 -11  -7  -1    2.00    0.30
  11  -7   1    1.20    0.30
  11  -7   1    1.30    1.60
  11   7   1    1.20    0.50
  11   7   1    1.30    0.30
  11   7   1    1.00    0.20
  11   7   1    1.50    0.30
  11   7   1    0.70    0.30
  11   7   1    1.30    0.30
  11   7   1    1.80    0.50
 -11   7  -1    1.90    0.60
 -11   7  -1    2.00    0.50
 -11   7  -1    1.70    0.40
  11   7   1    1.70    0.40
  11   7   1    1.80    0.50
 -11   7  -1    1.60    0.60
  11   7   1    1.10    0.40
  11   7   1    1.70    0.40
  11   7   1    2.20    0.30
  11   7   1    0.80    0.30
 -13  -7  -1   52.89    3.00
  13  -7   1   52.29    2.20
  13  -7   1   46.30    3.30
  13  -7   1   47.30    3.00
  13  -7   1   53.99    2.30
  13  -7   1   52.69    2.30
  13  -7   1   52.89    2.30
  13  -7   1   51.49    2.20
  13  -7   1   52.09    2.40
 -13  -7  -1   47.20    2.30
 -13  -7  -1   48.50    2.30
 -13   7  -1   57.89    3.00
  13   7   1   51.89    2.20
 -13   7  -1   49.50    2.50
 -13   7  -1   51.19    2.40
 -13   7  -1   47.50    2.50
  13   7   1   49.10    2.20
 -13   7  -1   47.60    2.70
  13   7   1   49.30    2.30
  13   7   1   49.40    2.40
  13   7   1   49.50    2.60
  13   7   1   52.89    2.40
  13   7   1   50.49    2.30
  13   7   1   46.30    2.60
  13   7   1   48.60    2.30
  13   7   1   51.99    2.30
  13   7   1   47.90    2.50
  13   7   1   51.89    2.40
  15  -7   1    9.00    1.50
  15  -7   1    8.70    0.60
 -15  -7  -1    7.10    0.60
  15  -7   1    8.50    0.50
  15  -7   1    6.10    1.30
  15  -7   1    9.20    1.20
 -15   7  -1    8.30    0.80
  15   7   1    8.00    0.60
  15   7   1    7.50    0.80
 -15   7  -1    8.50    1.20
  15   7   1    9.10    0.70
  15   7   1    8.00    0.50
  15   7   1    8.70    0.60
  15   7   1    8.60    0.60
  15   7   1    7.10    0.50
  15   7   1    7.40    0.60
  15   7   1    7.80    0.70
  17  -7   1   27.60    1.30
  17  -7   1   28.60    1.50
  17  -7   1   28.30    1.30
  17  -7   1   30.70    2.00
  17  -7   1   28.00    1.30
  17  -7   1   27.20    1.20
  17  -7   1   26.30    1.90
 -17  -7  -1   27.30    1.30
  17   7   1   25.30    1.30
  17   7   1   26.50    1.20
  17   7   1   24.90    1.30
  17   7   1   26.40    1.70
  17   7   1   29.30    1.30
  17   7   1   24.30    1.30
 -17   7  -1   27.80    1.80
 -17   7  -1   27.40    1.50
  17   7   1   26.70    1.30
  17   7   1   25.50    1.20
  19  -7   1    1.40    0.60
  19  -7   1    1.60    0.30
  19  -7   1    1.30    0.20
  19  -7   1    1.90    1.10
  19   7   1    1.50    0.20
  19   7   1    1.70    0.40
  19   7   1    1.30    0.20
  19   7   1    1.90    0.30
  19   7   1    1.50    0.30
  20  -8  -1   26.30    1.10
  20  -8  -1   23.10    1.60
  20  -8  -1   22.50    2.00
  20   8  -1   21.10    1.10
  20   8  -1   25.90    1.10
  20   8  -1   26.30    1.10
  20   8  -1   22.80    1.20
  20   8  -1   22.50    1.20
  18  -8  -1    1.80    0.30
 -18  -8   1    1.20    0.40
  18  -8  -1    1.40    0.40
  18  -8  -1    1.50    0.20
  18  -8  -1    1.70    0.20
  18  -8  -1    1.00    0.90
  18  -8  -1    1.60    0.20
 -18  -8   1    2.00    0.30
  18  -8  -1    0.90    1.00
 -18  -8   1    1.80    0.30
 -18  -8   1    1.50    0.20
  18   8  -1    1.30    0.30
  18   8  -1    1.50    0.20
  18   8  -1    1.50    0.40
 -18   8   1    1.40    0.50
  18   8  -1    1.40    0.20
  18   8  -1    1.80    0.30
 -18   8   1    1.50    0.50
  18   8  -1    1.30    0.30
  18   8  -1    2.00    0.40
  18   8  -1    1.60    0.30
  16  -8  -1   11.50    1.30
  16  -8  -1   12.00    0.90
 -16  -8   1   10.30    0.60
  16  -8  -1   11.70    0.70
 -16  -8   1   10.40    0.70
  16  -8  -1   11.00    0.60
  16  -8  -1   11.70    1.30
  16  -8  -1   12.00    1.20
  16  -8  -1   11.30    0.70
  16  -8  -1   11.50    0.70
  16   8  -1   10.50    0.70
  16   8  -1   10.30    0.70
  16   8  -1   12.20    0.80
  16   8  -1   10.50    0.80
 -16   8   1    9.70    0.90
 -16   8   1    9.90    1.00
  16   8  -1   11.90    0.70
  16   8  -1   12.10    0.80
  16   8  -1   12.00    0.70
  16   8  -1   11.10    0.60
  14  -8  -1   10.90    1.00
 -14  -8   1   10.90    0.70
  14  -8  -1   11.20    0.70
  14  -8  -1   10.40    0.70
 -14  -8   1   10.80    0.70
  14  -8  -1   10.70    0.70
  14  -8  -1   11.00    1.40
 -14  -8   1   10.80    1.90
  14  -8  -1   10.90    0.60
  14  -8  -1   10.10    0.90
  14  -8  -1   12.60    1.60
 -14   8   1   10.50    1.00
 -14   8   1   11.70    1.70
  14   8  -1   12.20    0.60
  14   8  -1   11.40    0.80
  14   8  -1   12.20    0.70
 -14   8   1   10.70    1.30
  14   8  -1   12.10    0.80
  14   8  -1   10.60    0.90
  14   8  -1   11.80    0.80
 -14   8   1    9.10    1.10
  14   8  -1   11.80    0.70
  14   8  -1   11.70    0.80
 -14   8   1   10.50    1.00
  14   8  -1   10.20    1.30
 -12  -8   1   47.60    2.10
  12  -8  -1   44.70    2.00
 -12  -8   1   43.80    1.90
  12  -8  -1   43.70    2.10
  12  -8  -1   38.80    2.70
  12  -8  -1   41.50    2.00
  12  -8  -1   43.40    2.10
 -12  -8   1   42.70    1.90
  12  -8  -1   44.60    2.00
  12  -8  -1   40.90    2.20
 -12  -8   1   46.60    2.80
  12  -8  -1   40.90    2.90
 -12   8   1   46.80    2.30
  12   8  -1   46.50    2.10
  12   8  -1   46.40    2.20
 -12   8   1   41.70    2.60
  12   8  -1   45.10    2.00
  12   8  -1   46.80    2.00
  12   8  -1   45.80    2.00
  12   8  -1   45.30    2.10
 -12   8   1   44.80    2.80
  12   8  -1   43.40    2.00
  12   8  -1   44.20    2.30
  12   8  -1   47.10    2.10
  12   8  -1   44.20    2.10
 -12   8   1   45.00    2.20
  12   8  -1   42.10    2.40
 -10  -8   1    9.10    0.50
  10  -8  -1   11.90    1.40
 -10  -8   1    9.90    1.20
 -10  -8   1    8.80    0.50
  10  -8  -1    9.40    0.70
  10  -8  -1    9.80    0.60
  10  -8  -1    9.30    0.60
  10  -8  -1    9.60    1.10
 -10  -8   1    8.90    0.60
 -10  -8   1    9.30    1.10
  10  -8  -1    8.80    0.80
  10  -8  -1    9.40    0.70
  10   8  -1    9.60    0.70
 -10   8   1    8.20    1.00
  10   8  -1    9.20    0.70
  10   8  -1    9.40    0.60
  10   8  -1    9.50    0.60
  10   8  -1    9.10    0.70
  10   8  -1    9.10    0.70
  10   8  -1    9.50    0.60
  10   8  -1   10.20    0.90
  10   8  -1    8.40    0.90
 -10   8   1    8.70    0.80
 -10   8   1    9.30    1.10
 -10   8   1    9.60    0.80
 -10   8   1    9.00    0.90
  10   8  -1   10.20    0.90
 -10   8   1    7.70    0.90
   8  -8  -1   41.10    2.30
   8  -8  -1   41.90    2.00
   8  -8  -1   46.00    2.20
  -8  -8   1   44.60    2.00
   8  -8  -1   41.90    2.20
  -8  -8   1   46.10    2.70
  -8  -8   1   45.70    2.00
   8  -8  -1   44.20    2.00
   8  -8  -1   45.10    2.00
  -8  -8   1   45.40    2.40
   8  -8  -1   42.60    1.90
  -8  -8   1   43.60    2.20
  -8   8   1   44.00    2.50
  -8   8   1   46.70    2.20
   8   8  -1   41.60    2.00
   8   8  -1   47.80    2.10
   8   8  -1   42.40    2.20
   8   8  -1   44.30    2.00
   8   8  -1   44.00    1.90
  -8   8   1   43.80    2.20
   8   8  -1   46.80    2.30
   8   8  -1   39.40    2.00
   8   8  -1   40.10    2.00
  -8   8   1   45.70    2.20
  -8   8   1   45.30    2.30
   8   8  -1   39.70    2.00
  -8   8   1   46.60    2.70
   6  -8  -1    4.60    0.50
   6  -8  -1    3.10    0.30
  -6  -8   1    2.20    0.50
  -6  -8   1    4.90    1.20
  -6  -8   1    2.80    0.50
  -6  -8   1    3.20    0.40
  -6  -8   1    3.10    0.40
   6  -8  -1    3.90    0.50
   6   8  -1    4.00    0.50
   6   8  -1    3.50    0.50
   6   8  -1    3.90    0.60
   6   8  -1    3.20    0.50
  -6   8   1    3.00    0.40
  -6   8   1    3.70    0.70
  -6   8   1    3.40    0.40
   6   8  -1    3.30    0.40
  -6   8   1    3.70    0.60
   6   8  -1    3.50    0.40
  -6   8   1    4.30    0.50
   4  -8  -1    6.40    0.50
   4  -8  -1    6.10    0.50
  -4  -8   1    6.10    0.50
  -4  -8   1    6.00    0.60
  -4  -8   1    6.70    0.80
  -4  -8   1    4.60    0.90
   4  -8  -1    6.20    0.50
   4   8  -1    4.90    0.50
  -4   8   1    4.50    0.80
   4   8  -1    6.30    0.80
  -4   8   1    6.40    0.70
   4   8  -1    5.20    0.50
  -4   8   1    6.00    0.80
   4   8  -1    6.30    0.60
  -4   8   1    6.30    0.50
   4   8  -1    5.90    0.40
  -4   8   1    5.60    0.50
  -4   8   1    6.30    0.60
  -4   8   1    6.40    0.70
   4   8  -1    6.30    0.60
   4   8  -1    6.20    0.50
  -4   8   1    6.50    0.60
   2  -8  -1  159.48    6.80
   2  -8  -1  149.49    6.60
  -2  -8   1  160.08    6.60
   2  -8  -1  162.28    6.70
  -2  -8   1  154.88    6.70
   2  -8  -1  144.79    7.10
  -2  -8   1  159.98    6.80
  -2  -8   1  149.09    7.20
  -2  -8   1  141.99    6.60
  -2  -8   1  157.48    6.60
  -2   8   1  153.88    6.60
   2   8  -1  147.49    6.70
  -2   8   1  161.68    6.70
   2   8  -1  160.88    6.60
   2   8  -1  151.38    6.70
  -2   8   1  164.88    7.10
  -2   8   1  158.58    6.70
   2   8  -1  156.88    6.60
  -2   8   1  155.38    7.10
   2   8  -1  150.38    7.00
  -2   8   1  161.98    6.70
   2   8  -1  153.18    6.60
  -2   8   1  164.28    6.70
   2   8  -1  159.58    6.70
  -2   8   1  160.98    6.60
   2   8  -1  144.09    7.10
   0  -8  -1  209.78    8.90
   0  -8  -1  205.08    9.50
   0  -8   1  220.88    9.10
   0  -8   1  211.28    9.80
   0  -8   1  207.68    8.90
   0  -8   1  207.08    8.90
   0  -8  -1  209.28    8.90
   0  -8  -1  205.68    9.10
   0  -8   1  203.88    8.90
   0  -8  -1  218.88    9.00
   0  -8  -1  206.58    8.90
   0  -8   1  202.28    9.20
   0   8   1  202.88    9.40
   0   8   1  202.38    9.00
   0   8  -1  212.28    9.00
   0   8  -1  214.68    9.40
   0   8  -1  222.58    9.00
   0   8   1  204.98    9.30
   0   8   1  217.48    9.00
   0   8  -1  213.18    9.00
   0   8   1  216.08    9.00
   0   8  -1  210.88    9.00
   0   8   1  220.58    9.00
   0   8  -1  203.78    9.40
   0   8  -1  210.58    9.00
   0   8   1  208.48    9.00
   0   8   1  220.88    8.90
   0   8  -1  217.88    9.00
  -2  -8  -1   84.09    4.20
   2  -8   1   71.79    4.00
  -2  -8  -1   84.79    3.50
   2  -8   1   81.19    3.60
  -2  -8  -1   81.59    3.70
  -2  -8  -1   78.19    3.50
  -2  -8  -1   82.89    3.80
  -2  -8  -1   85.79    3.50
   2  -8   1   79.99    3.50
   2  -8   1   83.89    3.60
   2   8   1   73.99    4.50
  -2   8  -1   84.99    3.70
   2   8   1   84.69    3.70
   2   8   1   83.79    3.70
  -2   8  -1   81.59    3.70
  -2   8  -1   83.49    3.60
   2   8   1   78.49    3.60
   2   8   1   79.49    3.90
   2   8   1   86.69    3.60
  -2   8  -1   83.19    4.00
  -2   8  -1   82.89    3.70
  -2   8  -1   83.79    3.60
  -2   8  -1   78.59    4.10
  -2   8  -1   82.29    3.60
   2   8   1   84.29    3.60
  -4  -8  -1   75.29    3.20
   4  -8   1   75.49    3.20
   4  -8   1   76.49    3.20
  -4  -8  -1   72.49    3.50
  -4  -8  -1   73.19    3.40
  -4  -8  -1   73.39    3.20
  -4  -8  -1   76.89    3.90
   4  -8   1   71.89    3.20
  -4   8  -1   73.39    3.30
   4   8   1   76.29    3.40
  -4   8  -1   76.29    3.20
  -4   8  -1   70.89    3.30
  -4   8  -1   72.39    3.40
  -4   8  -1   75.39    3.40
   4   8   1   72.69    3.40
   4   8   1   66.79    3.20
  -4   8  -1   73.59    3.80
   4   8   1   73.49    3.20
  -4   8  -1   74.19    3.70
   4   8   1   80.99    3.60
  -4   8  -1   71.59    3.40
  -6  -8  -1   15.30    0.80
   6  -8   1   18.10    0.90
  -6  -8  -1   14.70    0.80
  -6  -8  -1   16.70    1.10
  -6  -8  -1   16.70    1.20
   6  -8   1   18.70    0.90
  -6  -8  -1   16.50    1.50
   6  -8   1   16.80    1.10
   6  -8   1   16.80    0.80
  -6  -8  -1   17.20    0.90
  -6  -8  -1   16.80    0.90
   6  -8   1   17.00    1.00
  -6   8  -1   17.00    1.00
   6   8   1   18.30    1.00
   6   8   1   17.40    1.10
   6   8   1   14.10    0.80
  -6   8  -1   18.10    1.10
  -6   8  -1   18.50    1.10
   6   8   1   14.70    0.90
  -6   8  -1   17.60    1.00
   6   8   1   16.90    1.00
   6   8   1   16.30    1.00
  -6   8  -1   18.10    1.10
   6   8   1   17.30    1.10
   6   8   1   14.40    1.30
  -6   8  -1   17.50    1.40
  -6   8  -1   18.00    1.40
  -8  -8  -1   27.70    1.20
   8  -8   1   24.30    1.50
   8  -8   1   27.70    1.30
  -8  -8  -1   27.10    1.20
  -8  -8  -1   29.40    1.40
   8  -8   1   27.50    1.80
   8  -8   1   25.80    1.50
   8  -8   1   25.40    1.60
  -8  -8  -1   28.60    1.80
  -8  -8  -1   29.40    1.40
  -8  -8  -1   28.50    2.00
   8  -8   1   26.40    1.30
   8   8   1   26.80    1.40
  -8   8  -1   27.50    1.50
   8   8   1   28.90    1.40
  -8   8  -1   26.60    1.90
  -8   8  -1   29.60    1.60
   8   8   1   28.40    1.60
  -8   8  -1   28.90    1.90
   8   8   1   28.30    1.60
   8   8   1   28.00    1.30
   8   8   1   30.90    1.50
  -8   8  -1   27.20    1.60
   8   8   1   28.30    1.30
   8   8   1   26.10    1.40
   8   8   1   28.20    1.30
   8   8   1   29.00    1.70
 -10  -8  -1    0.20    0.20
  10  -8   1    0.00    0.20
  10  -8   1    0.20    0.20
 -10  -8  -1    0.00    0.10
 -10  -8  -1    0.20    0.20
  10  -8   1   -0.60    1.10
 -10  -8  -1    0.50    0.80
  10  -8   1    0.00    0.20
  10  -8   1    0.60    0.40
  10  -8   1    1.00    0.60
  10  -8   1    0.40    1.20
  10  -8   1    0.10    0.20
 -10  -8  -1    0.20    0.20
  10   8   1    0.70    0.50
  10   8   1   -0.10    0.20
  10   8   1    0.30    0.20
  10   8   1    0.50    0.40
  10   8   1    0.10    0.20
 -10   8  -1    0.10    0.50
  10   8   1    0.20    0.30
  10   8   1    0.30    0.30
  10   8   1    0.50    0.30
 -10   8  -1    0.60    0.70
 -10   8  -1    0.20    0.40
 -10   8  -1    0.30    0.40
  10   8   1    0.20    0.40
  10   8   1   -0.10    0.30
 -10   8  -1    0.10    0.50
 -10   8  -1   -0.10    0.40
  12  -8   1   21.50    1.20
  12  -8   1   22.70    1.10
 -12  -8  -1   21.30    1.00
  12  -8   1   21.10    1.60
  12  -8   1   21.40    1.10
  12  -8   1   22.80    1.40
  12  -8   1   19.80    1.90
 -12  -8  -1   22.70    1.10
 -12  -8  -1   20.60    1.80
 -12  -8  -1   24.10    1.10
  12  -8   1   22.30    1.10
  12  -8   1   23.10    1.10
  12  -8   1   21.70    2.10
  12   8   1   22.70    1.10
  12   8   1   21.60    1.50
 -12   8  -1   22.30    1.80
  12   8   1   20.00    1.40
  12   8   1   20.90    1.10
  12   8   1   22.50    1.10
 -12   8  -1   22.00    1.30
 -12   8  -1   23.60    1.40
  12   8   1   22.90    1.30
  12   8   1   21.30    1.10
  12   8   1   20.20    1.20
  12   8   1   23.40    1.20
  12   8   1   21.20    1.20
 -12   8  -1   21.90    1.60
 -12   8  -1   24.20    1.40
  12   8   1   19.40    1.10
  14  -8   1   27.80    1.70
 -14  -8  -1   31.40    1.50
  14  -8   1   30.70    1.40
  14  -8   1   31.90    2.10
 -14  -8  -1   29.30    1.40
  14  -8   1   28.10    1.40
  14  -8   1   29.70    1.50
  14  -8   1   33.10    2.30
 -14  -8  -1   31.30    1.50
  14  -8   1   31.90    1.40
  14  -8   1   30.00    1.50
  14   8   1   29.60    1.40
  14   8   1   31.60    1.60
  14   8   1   33.50    1.50
 -14   8  -1   31.20    1.70
  14   8   1   32.30    1.50
  14   8   1   33.00    1.50
  14   8   1   31.30    1.40
  14   8   1   31.40    1.50
  14   8   1   31.10    1.50
  14   8   1   32.80    1.60
 -14   8  -1   31.20    1.70
  16  -8   1   14.10    0.70
 -16  -8  -1   13.30    0.80
  16  -8   1   13.10    1.00
  16  -8   1   14.20    0.80
 -16  -8  -1   13.30    0.80
  16  -8   1   14.50    1.90
  16  -8   1   13.80    0.70
  16  -8   1   14.00    0.70
  16  -8   1   13.80    1.30
  16   8   1   13.80    0.90
  16   8   1   14.70    0.80
 -16   8  -1   12.80    1.00
  16   8   1   14.50    0.70
  16   8   1   13.40    1.00
  16   8   1   15.10    0.80
  16   8   1   12.90    0.70
  16   8   1   16.00    0.80
 -16   8  -1   11.60    1.00
  18  -8   1   13.80    0.70
  18  -8   1   16.30    1.80
  18  -8   1   13.80    0.70
  18  -8   1   15.60    1.10
  18  -8   1   14.10    1.30
  18  -8   1   13.00    0.70
  18  -8   1   13.30    0.60
  18   8   1   13.00    0.70
  18   8   1   13.20    0.70
  18   8   1   13.00    0.80
  18   8   1   13.10    0.70
  18   8   1   12.90    0.70
  19  -9  -1    0.40    0.70
  19  -9  -1    0.70    0.90
  19  -9  -1    0.20    0.20
  19  -9  -1    1.50    0.90
  19   9  -1    0.10    0.20
  19   9  -1    0.20    0.30
  19   9  -1    0.10    0.20
  19   9  -1    0.00    0.30
  19   9  -1    0.10    0.20
  17  -9  -1    0.20    0.20
  17  -9  -1    0.00    0.30
 -17  -9   1    0.30    0.30
 -17  -9   1    0.00    0.20
 -17  -9   1    0.00    0.10
  17  -9  -1    0.10    0.10
  17  -9  -1   -0.30    1.20
  17  -9  -1    0.00    0.20
  17  -9  -1   -0.50    1.00
 -17  -9   1    0.10    0.10
 -17  -9   1    0.10    0.30
  17   9  -1    0.10    0.30
  17   9  -1    0.10    0.30
  17   9  -1    0.10    0.30
  17   9  -1    0.00    0.30
  17   9  -1    0.00    0.20
 -17   9   1    0.00    0.50
  17   9  -1    0.10    0.20
 -17   9   1   -0.10    0.50
  15  -9  -1    4.60    0.40
  15  -9  -1    4.80    0.40
  15  -9  -1    4.30    0.40
 -15  -9   1    4.60    0.30
 -15  -9   1    4.60    0.50
  15  -9  -1    4.20    0.60
  15  -9  -1    3.70    0.90
 -15  -9   1    4.70    0.30
  15  -9  -1    3.60    0.90
  15  -9  -1    4.30    0.40
 -15   9   1    4.30    0.70
  15   9  -1    4.80    0.60
  15   9  -1    4.50    0.50
  15   9  -1    4.70    0.40
  15   9  -1    3.80    0.50
 -15   9   1    4.30    0.70
  15   9  -1    4.00    0.50
  15   9  -1    4.20    0.40
  15   9  -1    4.40    0.50
  15   9  -1    4.50    0.50
  13  -9  -1   26.90    1.70
 -13  -9   1   26.00    1.30
  13  -9  -1   25.80    1.90
  13  -9  -1   25.40    1.30
  13  -9  -1   25.80    1.20
  13  -9  -1   25.80    1.60
 -13  -9   1   24.30    1.30
 -13  -9   1   28.80    2.20
  13  -9  -1   26.50    1.30
  13  -9  -1   26.40    1.30
  13  -9  -1   26.20    2.00
 -13   9   1   26.30    1.50
  13   9  -1   24.80    1.70
  13   9  -1   28.20    1.30
  13   9  -1   22.50    1.70
 -13   9   1   23.80    1.90
  13   9  -1   29.20    1.40
  13   9  -1   30.60    1.40
  13   9  -1   26.00    1.40
 -13   9   1   24.00    1.60
  13   9  -1   26.50    1.50
 -13   9   1   27.50    2.10
  13   9  -1   29.90    1.50
 -13   9   1   24.20    1.60
  13   9  -1   29.20    1.30
 -11  -9   1    2.40    0.40
 -11  -9   1    4.50    1.00
 -11  -9   1    3.00    0.90
 -11  -9   1    2.80    0.30
  11  -9  -1    3.40    0.80
  11  -9  -1    4.50    0.70
 -11  -9   1    2.80    0.40
 -11  -9   1    2.90    0.30
  11  -9  -1    3.10    0.80
 -11   9   1    3.00    0.60
  11   9  -1    2.80    0.40
  11   9  -1    3.80    0.70
 -11   9   1    4.40    1.00
 -11   9   1    3.10    0.50
 -11   9   1    3.00    0.70
  11   9  -1    3.40    0.40
  11   9  -1    2.60    0.50
  11   9  -1    2.90    0.30
 -11   9   1    3.30    0.70
  11   9  -1    4.10    0.50
 -11   9   1    2.80    0.70
  11   9  -1    2.10    0.50
  11   9  -1    3.60    0.40
  -9  -9   1   72.59    3.10
   9  -9  -1   74.09    3.40
  -9  -9   1   72.49    3.20
  -9  -9   1   65.59    3.60
  -9  -9   1   77.79    4.10
  -9  -9   1   66.19    3.50
   9  -9  -1   72.19    3.40
   9  -9  -1   70.79    3.20
   9  -9  -1   75.09    3.30
  -9  -9   1   73.29    3.10
   9   9  -1   70.99    3.50
   9   9  -1   72.09    3.50
  -9   9   1   72.59    3.50
  -9   9   1   70.19    3.80
   9   9  -1   83.49    3.50
  -9   9   1   72.49    3.50
  -9   9   1   74.89    3.40
   9   9  -1   75.19    3.30
   9   9  -1   77.19    3.20
  -9   9   1   77.29    4.10
   9   9  -1   74.89    3.50
  -9   9   1   68.39    3.30
  -9   9   1   70.09    3.40
   7  -9  -1   70.39    3.00
  -7  -9   1   63.09    3.30
   7  -9  -1   69.69    3.00
  -7  -9   1   64.39    2.80
  -7  -9   1   63.69    2.80
  -7  -9   1   67.19    3.20
   7  -9  -1   65.69    2.90
  -7  -9   1   65.79    3.70
  -7  -9   1   69.59    2.90
   7  -9  -1   66.29    2.90
   7  -9  -1   68.69    3.10
   7  -9  -1   64.39    2.80
   7   9  -1   64.69    2.90
   7   9  -1   61.09    3.00
  -7   9   1   70.99    3.20
   7   9  -1   65.99    3.20
   7   9  -1   70.39    3.10
  -7   9   1   68.09    3.10
  -7   9   1   67.19    3.50
  -7   9   1   64.49    3.00
  -7   9   1   63.29    3.10
   7   9  -1   60.89    2.90
  -7   9   1   66.49    3.10
   7   9  -1   66.59    3.10
   7   9  -1   61.89    2.90
  -7   9   1   70.29    3.70
   7   9  -1   62.99    2.80
  -5  -9   1    0.20    0.10
   5  -9  -1    0.30    0.20
  -5  -9   1    0.10    0.20
  -5  -9   1   -0.20    0.50
  -5  -9   1    0.30    0.30
   5  -9  -1   -0.20    0.20
   5  -9  -1    0.50    0.30
  -5  -9   1    0.20    0.10
   5  -9  -1    0.20    0.20
  -5  -9   1   -0.10    0.40
   5   9  -1   -0.10    0.20
   5   9  -1    0.20    0.30
  -5   9   1    0.20    0.20
  -5   9   1    0.70    0.50
   5   9  -1    0.10    0.30
   5   9  -1   -0.20    0.20
   5   9  -1    0.00    0.20
   5   9  -1   -0.10    0.20
   5   9  -1    0.20    0.40
  -5   9   1    0.20    0.30
  -5   9   1    0.20    0.50
  -5   9   1    0.10    0.50
  -5   9   1    0.50    0.50
   5   9  -1    0.30    0.30
  -5   9   1    0.40    0.30
  -3  -9   1   14.40    0.80
  -3  -9   1   16.00    0.90
   3  -9  -1   16.20    0.70
   3  -9  -1   16.40    1.00
  -3  -9   1   16.80    1.30
  -3  -9   1   16.30    1.00
   3  -9  -1   16.90    0.90
  -3  -9   1   17.00    0.90
  -3  -9   1   13.80    1.40
   3   9  -1   17.10    1.00
   3   9  -1   13.80    0.80
  -3   9   1   15.70    0.90
  -3   9   1   15.40    1.60
  -3   9   1   17.00    1.20
  -3   9   1   14.40    1.10
   3   9  -1   16.20    1.30
  -3   9   1   14.50    1.40
  -3   9   1   16.30    1.00
   3   9  -1   14.10    0.90
   3   9  -1   17.50    1.00
   3   9  -1   15.80    0.80
   3   9  -1   15.30    1.00
  -3   9   1   16.40    0.90
  -3   9   1   16.20    1.20
  -1  -9   1   26.30    1.90
   1  -9  -1   27.50    1.20
   1  -9  -1   29.70    1.30
   1  -9  -1   26.30    2.00
  -1  -9   1   26.70    1.30
   1  -9  -1   30.90    1.60
  -1  -9   1   29.30    1.30
   1  -9  -1   27.80    1.30
  -1  -9   1   28.70    1.50
  -1  -9   1   28.50    1.20
   1  -9  -1   29.30    1.30
   1  -9  -1   28.20    1.20
  -1  -9   1   28.00    1.20
  -1  -9   1   29.80    1.40
   1   9  -1   28.00    1.50
  -1   9   1   27.70    1.50
   1   9  -1   28.90    1.50
   1   9  -1   25.20    1.90
   1   9  -1   26.40    1.80
  -1   9   1   28.10    1.40
  -1   9   1   28.00    1.80
   1   9  -1   28.90    1.40
   1   9  -1   28.70    1.50
  -1   9   1   30.20    1.40
  -1   9   1   25.60    1.90
   1   9  -1   33.30    1.90
   1   9  -1   27.60    1.50
  -1   9   1   30.40    1.50
  -1   9   1   28.20    1.50
  -1   9   1   29.80    1.50
  -1   9   1   32.00    1.90
  -1  -9  -1    0.60    0.20
   1  -9   1    0.20    0.20
  -1  -9  -1    0.20    0.10
   1  -9   1    0.00    0.20
  -1  -9  -1    0.20    0.30
  -1  -9  -1    0.60    0.20
  -1  -9  -1    0.10    0.50
   1  -9   1    0.50    0.10
  -1  -9  -1    0.20    0.20
   1  -9   1    0.30    0.60
   1  -9   1    0.40    0.10
   1  -9   1    0.30    0.20
   1   9   1    0.60    0.30
  -1   9  -1    0.20    0.30
  -1   9  -1    0.10    0.20
  -1   9  -1    0.40    0.40
   1   9   1    0.30    0.30
   1   9   1    0.20    0.30
  -1   9  -1    0.30    0.50
   1   9   1    0.10    0.30
  -1   9  -1    0.40    0.30
   1   9   1    0.10    0.40
  -1   9  -1    0.70    0.30
   1   9   1    0.10    0.20
   1   9   1   -0.10    0.50
  -1   9  -1    0.60    0.40
   1   9   1    0.20    0.40
   3  -9   1   47.20    2.20
  -3  -9  -1   49.00    3.00
  -3  -9  -1   46.10    2.20
   3  -9   1   45.80    2.10
   3  -9   1   51.79    2.20
  -3  -9  -1   53.39    2.90
  -3  -9  -1   51.19    2.20
   3  -9   1   48.50    2.20
  -3  -9  -1   47.30    2.10
  -3  -9  -1   51.39    2.20
   3  -9   1   50.79    2.20
  -3  -9  -1   51.89    2.40
  -3  -9  -1   49.50    2.10
   3  -9   1   48.60    2.20
   3   9   1   50.89    2.40
  -3   9  -1   50.79    2.30
  -3   9  -1   50.99    2.40
   3   9   1   50.39    2.40
   3   9   1   51.49    2.20
  -3   9  -1   49.90    2.40
  -3   9  -1   49.20    2.30
   3   9   1   48.00    2.20
  -3   9  -1   50.69    2.40
  -3   9  -1   51.49    2.80
  -3   9  -1   41.40    3.60
  -3   9  -1   49.10    2.40
   5  -9   1   12.80    0.90
   5  -9   1   14.40    0.80
   5  -9   1   14.60    0.80
  -5  -9  -1   14.30    0.70
   5  -9   1   17.10    0.90
   5  -9   1   15.10    0.90
  -5  -9  -1   14.60    1.40
  -5  -9  -1   14.10    0.70
  -5  -9  -1   14.90    0.80
  -5  -9  -1   13.60    1.00
   5  -9   1   14.60    0.70
  -5  -9  -1   14.20    0.80
  -5  -9  -1   14.00    1.10
  -5   9  -1   15.30    1.00
   5   9   1   14.90    1.00
   5   9   1   14.50    1.00
  -5   9  -1   13.50    0.90
  -5   9  -1   14.80    1.10
  -5   9  -1   13.30    0.90
   5   9   1   15.10    0.80
  -5   9  -1   13.80    1.30
   5   9   1   15.00    0.80
   5   9   1   15.00    1.00
   5   9   1   13.40    0.80
   5   9   1   13.10    0.80
   5   9   1   13.40    0.90
  -5   9  -1   13.30    1.10
   5   9   1   14.10    0.80
  -5   9  -1   14.60    1.40
   7  -9   1   90.29    3.90
  -7  -9  -1   90.59    4.00
  -7  -9  -1   91.29    3.90
   7  -9   1   93.59    4.00
   7  -9   1   92.39    4.00
  -7  -9  -1   93.69    4.00
   7  -9   1   89.19    3.90
   7  -9   1   89.19    4.10
  -7  -9  -1   90.69    4.20
  -7  -9  -1   91.49    4.80
  -7  -9  -1   84.89    4.40
  -7  -9  -1   88.99    3.90
   7   9   1   91.39    4.00
   7   9   1   89.79    4.20
  -7   9  -1   88.49    4.60
   7   9   1   88.99    3.90
  -7   9  -1   93.29    4.20
   7   9   1   92.89    3.90
  -7   9  -1   94.29    4.20
   7   9   1   90.29    4.00
   7   9   1   97.59    4.10
   7   9   1   93.09    4.00
  -7   9  -1   91.79    4.70
  -7   9  -1   95.69    4.80
  -7   9  -1   86.09    4.10
   7   9   1   91.49    4.20
   7   9   1   87.49    4.00
  -7   9  -1   95.29    4.20
   9  -9   1   89.79    3.80
  -9  -9  -1   84.89    4.50
   9  -9   1   86.59    3.90
   9  -9   1   84.79    3.60
  -9  -9  -1   82.69    3.70
  -9  -9  -1   82.59    3.60
  -9  -9  -1   76.69    4.10
   9  -9   1   81.79    3.60
  -9  -9  -1   80.79    3.60
  -9  -9  -1   84.39    3.70
   9  -9   1   84.79    3.80
  -9   9  -1   92.19    4.60
  -9   9  -1   82.99    4.30
  -9   9  -1   86.99    3.90
   9   9   1   79.49    4.00
   9   9   1   83.19    3.60
  -9   9  -1   77.99    3.90
   9   9   1   84.19    4.10
   9   9   1   83.99    3.70
   9   9   1   84.19    3.70
   9   9   1   83.69    3.70
  -9   9  -1   85.29    4.00
   9   9   1   81.59    3.70
  -9   9  -1   85.29    3.90
   9   9   1   88.59    3.80
   9   9   1   82.49    3.60
  11  -9   1   18.40    1.70
 -11  -9  -1   15.70    0.80
  11  -9   1   17.00    0.90
  11  -9   1   18.70    0.90
  11  -9   1   18.50    0.90
 -11  -9  -1   16.40    0.90
 -11  -9  -1   16.00    0.80
 -11  -9  -1   17.50    1.70
  11  -9   1   18.40    0.90
  11  -9   1   16.50    1.60
  11   9   1   16.00    1.30
 -11   9  -1   17.50    1.30
  11   9   1   17.00    1.00
  11   9   1   16.10    1.00
  11   9   1   17.40    0.90
 -11   9  -1   17.30    1.60
  11   9   1   15.70    0.90
  11   9   1   16.50    1.00
  11   9   1   16.10    1.20
  11   9   1   16.30    1.10
  11   9   1   16.10    0.90
 -11   9  -1   15.80    1.10
 -11   9  -1   16.50    1.50
  11   9   1   17.40    0.90
  11   9   1   17.70    1.00
  11   9   1   16.50    0.90
  13  -9   1    0.70    0.90
  13  -9   1    0.60    0.20
  13  -9   1    0.80    0.20
  13  -9   1    1.20    0.20
 -13  -9  -1    1.50    0.30
 -13  -9  -1    1.10    0.20
  13  -9   1    1.10    0.30
  13  -9   1    1.30    0.30
 -13  -9  -1    0.90    0.20
 -13  -9  -1    1.40    0.30
  13  -9   1    1.60    0.40
  13  -9   1    0.70    1.10
  13   9   1    1.30    0.40
  13   9   1    0.70    0.30
 -13   9  -1    1.70    0.60
  13   9   1    0.90    0.30
  13   9   1    1.00    0.30
  13   9   1    0.90    0.20
  13   9   1    0.50    0.30
  13   9   1    1.00    0.40
  13   9   1    0.90    0.30
 -13   9  -1    1.30    0.60
  15  -9   1    9.10    0.50
 -15  -9  -1    8.50    0.40
  15  -9   1    8.10    0.50
  15  -9   1    8.80    0.60
  15  -9   1    7.70    0.80
 -15  -9  -1    9.10    0.40
 -15  -9  -1    8.50    0.60
  15  -9   1    6.80    1.10
  15  -9   1    8.50    0.50
 -15  -9  -1    8.20    0.60
  15  -9   1    8.60    1.30
  15   9   1    8.70    0.60
  15   9   1    8.80    0.50
  15   9   1    8.30    0.50
  15   9   1    8.30    0.70
 -15   9  -1    8.70    0.90
  15   9   1    7.30    0.80
  15   9   1    8.90    0.60
  15   9   1    8.60    0.60
  15   9   1    9.00    0.60
 -15   9  -1    8.80    0.90
  17  -9   1    2.00    0.30
  17  -9   1    2.60    0.20
  17  -9   1    2.90    0.30
  17  -9   1    2.20    1.00
 -17  -9  -1    2.30    0.20
 -17  -9  -1    2.50    0.30
  17  -9   1    1.70    1.10
  17  -9   1    2.70    0.30
  17   9   1    2.00    0.30
  17   9   1    2.70    0.30
  17   9   1    2.40    0.40
  17   9   1    2.40    0.30
  17   9   1    2.40    0.20
  17   9   1    1.80    0.30
  17   9   1    2.30    0.30
 -17   9  -1    2.40    0.50
  18 -10  -1   11.20    0.90
  18 -10  -1   11.80    0.60
  18 -10  -1   10.00    1.00
  18 -10  -1   12.00    1.10
 -18 -10   1    9.10    0.60
  18 -10  -1   10.50    0.50
 -18 -10   1   10.00    0.50
  18  10  -1    9.70    0.60
  18  10  -1    9.70    0.60
  18  10  -1    9.60    0.70
  18  10  -1   11.60    0.60
 -18  10   1    8.20    1.00
  18  10  -1    8.90    0.70
  18  10  -1   10.80    0.60
 -16 -10   1    0.00    0.20
 -16 -10   1    0.10    0.10
  16 -10  -1    0.20    0.30
 -16 -10   1    0.10    0.10
  16 -10  -1   -0.80    0.70
  16 -10  -1    0.10    0.20
  16 -10  -1   -0.10    0.10
  16 -10  -1    0.00    0.20
 -16 -10   1    0.10    0.20
  16 -10  -1   -0.80    0.80
 -16 -10   1    0.60    0.50
 -16  10   1   -0.30    0.50
  16  10  -1   -0.10    0.20
  16  10  -1    0.00    0.20
  16  10  -1    0.40    0.30
  16  10  -1    0.00    0.20
  16  10  -1    0.00    0.30
  16  10  -1   -0.10    0.20
 -16  10   1    0.10    0.50
  16  10  -1    0.20    0.20
 -14 -10   1   21.10    1.10
  14 -10  -1   22.50    1.10
  14 -10  -1   22.80    1.30
 -14 -10   1   21.00    1.00
  14 -10  -1   22.50    1.00
  14 -10  -1   21.40    1.40
  14 -10  -1   21.70    1.00
  14 -10  -1   20.90    1.30
  14 -10  -1   21.60    1.00
 -14 -10   1   20.90    1.00
  14  10  -1   20.40    1.10
  14  10  -1   20.90    1.10
  14  10  -1   20.90    1.10
  14  10  -1   20.00    1.00
  14  10  -1   20.30    1.10
  14  10  -1   21.30    1.10
  14  10  -1   21.40    1.10
 -14  10   1   23.00    1.50
 -14  10   1   22.00    1.50
  14  10  -1   20.80    1.20
 -12 -10   1  197.38    8.10
  12 -10  -1  215.88    8.20
 -12 -10   1  198.28    9.30
 -12 -10   1  190.88    8.10
 -12 -10   1  201.38    8.30
  12 -10  -1  181.68    8.10
 -12 -10   1  195.38    8.30
 -12  10   1  188.68    8.50
  12  10  -1  183.98    8.30
 -12  10   1  190.28    8.50
  12  10  -1  199.88    8.40
 -12  10   1  194.78    9.30
 -12  10   1  183.38    8.40
 -12  10   1  179.08    8.70
  12  10  -1  178.68    8.60
  12  10  -1  209.98    8.50
  12  10  -1  208.38    8.30
 -12  10   1  179.78    8.90
  12  10  -1  199.18    8.20
  10 -10  -1   22.70    1.10
 -10 -10   1   23.50    1.10
 -10 -10   1   22.60    2.00
 -10 -10   1   26.30    1.30
 -10 -10   1   24.00    1.10
  10 -10  -1   24.70    1.30
  10 -10  -1   21.80    1.30
  10 -10  -1   21.90    1.20
 -10 -10   1   24.90    1.30
 -10 -10   1   23.40    1.80
 -10  10   1   25.00    1.60
  10  10  -1   25.30    1.20
 -10  10   1   22.80    1.60
 -10  10   1   20.90    1.40
  10  10  -1   22.60    1.50
  10  10  -1   27.00    1.40
 -10  10   1   22.50    1.50
  10  10  -1   25.20    1.30
  10  10  -1   24.20    1.10
 -10  10   1   21.80    1.90
 -10  10   1   21.80    1.40
  10  10  -1   23.40    1.50
  10  10  -1   23.10    1.20
 -10  10   1   22.80    1.80
  10  10  -1   24.50    1.30
  10  10  -1   25.50    1.20
   8 -10  -1    0.90    0.20
  -8 -10   1    0.80    0.30
   8 -10  -1    0.70    0.30
  -8 -10   1    0.70    0.20
  -8 -10   1    0.40    0.50
   8 -10  -1    1.40    0.30
   8 -10  -1    0.70    0.20
   8 -10  -1    1.00    0.40
  -8 -10   1    1.20    0.40
  -8 -10   1    0.60    0.20
  -8 -10   1    0.70    0.70
   8 -10  -1    1.00    0.40
  -8  10   1    1.50    0.80
   8  10  -1    0.50    0.20
   8  10  -1    1.00    0.50
  -8  10   1    0.50    0.40
   8  10  -1    0.70    0.30
   8  10  -1    0.50    0.40
  -8  10   1    1.30    0.60
  -8  10   1    0.70    0.60
   8  10  -1    0.80    0.30
  -8  10   1    0.50    0.60
   8  10  -1    0.80    0.30
   8  10  -1    0.50    0.40
  -8  10   1    0.50    0.40
   8  10  -1    0.70    0.30
   6 -10  -1    7.70    0.60
  -6 -10   1    8.60    0.60
  -6 -10   1    8.50    0.50
   6 -10  -1    7.50    0.50
  -6 -10   1    8.50    0.80
   6 -10  -1    7.80    0.60
  -6 -10   1    8.20    0.50
  -6 -10   1    9.40    1.00
  -6 -10   1    7.90    1.30
   6 -10  -1    9.10    0.70
   6 -10  -1    7.30    0.50
  -6 -10   1    8.40    0.60
   6  10  -1    9.00    0.50
   6  10  -1    8.70    0.80
  -6  10   1    8.80    1.00
   6  10  -1    9.00    0.80
   6  10  -1    8.20    0.80
  -6  10   1    7.60    0.70
   6  10  -1    8.80    0.60
  -6  10   1    7.30    0.80
  -6  10   1    8.60    1.00
   6  10  -1    8.70    0.60
   6  10  -1    9.50    0.90
  -6  10   1    7.90    1.10
  -6  10   1    8.10    1.20
  -6  10   1    8.30    0.80
   6  10  -1    8.50    0.60
  -4 -10   1   76.89    3.60
   4 -10  -1   77.79    3.40
   4 -10  -1   81.19    3.40
   4 -10  -1   74.29    3.30
  -4 -10   1   75.99    4.30
  -4 -10   1   76.99    3.30
   4 -10  -1   77.09    3.40
   4 -10  -1   78.09    3.40
  -4 -10   1   77.79    3.30
  -4 -10   1   77.19    3.40
   4 -10  -1   80.29    3.40
   4 -10  -1   76.09    3.30
  -4 -10   1   72.59    3.70
  -4 -10   1   76.89    3.40
   4  10  -1   71.89    3.40
   4  10  -1   76.39    3.40
   4  10  -1   79.69    3.50
   4  10  -1   72.99    3.50
  -4  10   1   78.79    3.60
  -4  10   1   78.79    3.60
   4  10  -1   79.59    3.60
  -4  10   1   80.29    3.60
   4  10  -1   79.89    3.60
  -4  10   1   77.59    4.00
  -4  10   1   83.39    4.20
  -4  10   1   74.79    3.60
   4  10  -1   69.79    3.40
   4  10  -1   78.89    3.40
  -4  10   1   79.79    3.50
  -4  10   1   81.69    3.60
   2 -10  -1  126.99    5.50
  -2 -10   1  132.09    5.50
   2 -10  -1  124.49    5.50
  -2 -10   1  128.69    5.40
  -2 -10   1  125.89    5.20
  -2 -10   1  125.79    5.40
   2 -10  -1  122.49    5.20
   2 -10  -1  121.89    5.20
   2 -10  -1  127.09    5.40
  -2 -10   1  127.89    5.20
   2 -10  -1  125.09    5.50
   2 -10  -1  119.19    5.30
  -2 -10   1  123.19    5.70
  -2  10   1  121.69    5.50
   2  10  -1  128.59    5.50
  -2  10   1  119.49    5.90
   2  10  -1  134.39    5.60
  -2  10   1  127.89    5.50
   2  10  -1  123.99    5.50
   2  10  -1  117.39    5.30
   2  10  -1  120.19    5.90
   2  10  -1  128.59    5.40
  -2  10   1  127.39    5.40
  -2  10   1  126.79    5.50
  -2  10   1  123.49    5.40
  -2  10   1  119.49    5.50
  -2  10   1  124.19    6.10
  -2  10   1  125.09    5.50
   2  10  -1  128.19    5.40
   2  10  -1  121.49    5.50
   2  10  -1  127.29    5.60
   2  10  -1  124.69    5.40
   0 -10   1   27.20    2.20
   0 -10  -1   26.90    2.10
   0 -10   1   28.10    1.40
   0 -10  -1   28.40    1.20
   0 -10   1   27.10    1.50
   0 -10  -1   29.00    1.40
   0 -10  -1   28.60    1.40
   0 -10  -1   29.90    1.60
   0 -10  -1   28.30    1.30
   0 -10   1   27.90    1.50
   0 -10   1   25.00    1.40
   0 -10  -1   28.00    1.20
   0 -10   1   28.20    1.20
   0 -10   1   28.00    1.20
   0 -10  -1   30.50    1.50
   0 -10   1   28.40    1.60
   0  10   1   28.90    1.50
   0  10  -1   27.90    2.00
   0  10  -1   28.10    1.50
   0  10   1   27.80    1.60
   0  10   1   28.50    1.50
   0  10  -1   29.20    1.50
   0  10  -1   28.80    1.50
   0  10  -1   29.00    1.50
   0  10  -1   29.00    1.50
   0  10   1   29.30    1.40
   0  10   1   27.50    1.50
   0  10  -1   29.10    1.40
   0  10   1   29.50    1.90
   0  10   1   29.20    1.50
   0  10   1   29.80    1.60
   0  10  -1   27.70    1.90
   2 -10   1    2.90    0.50
  -2 -10  -1    2.30    0.50
  -2 -10  -1    1.80    0.50
  -2 -10  -1    2.20    0.80
   2 -10   1    2.60    0.40
   2 -10   1    2.40    0.40
   2 -10   1    2.50    0.40
  -2 -10  -1    2.60    0.20
  -2 -10  -1    2.30    0.20
  -2 -10  -1    2.80    0.30
   2 -10   1    2.30    0.30
   2 -10   1    2.20    0.20
  -2 -10  -1    2.10    0.30
  -2  10  -1    1.90    0.60
  -2  10  -1    3.00    0.80
   2  10   1    2.10    0.50
  -2  10  -1    2.40    0.50
   2  10   1    2.60    0.40
   2  10   1    3.00    0.50
   2  10   1    2.60    0.40
   2  10   1    2.60    0.50
  -2  10  -1    2.30    0.40
   2  10   1    2.00    0.30
  -2  10  -1    1.60    0.60
  -2  10  -1    1.80    0.40
   2  10   1    2.60    0.50
  -2  10  -1    1.80    0.40
   2  10   1    2.30    0.30
   4 -10   1    7.00    0.50
   4 -10   1    5.70    0.50
   4 -10   1    5.90    0.40
  -4 -10  -1    6.30    1.10
   4 -10   1    6.50    0.50
  -4 -10  -1    5.80    0.50
  -4 -10  -1    6.00    0.40
   4 -10   1    7.00    0.60
  -4 -10  -1    6.30    0.70
  -4 -10  -1    5.80    0.40
  -4 -10  -1    5.80    0.80
   4  10   1    5.90    0.50
  -4  10  -1    6.20    0.80
  -4  10  -1    8.00    1.10
  -4  10  -1    4.80    0.90
  -4  10  -1    6.10    0.60
  -4  10  -1    6.40    0.70
   4  10   1    6.80    0.70
   4  10   1    5.80    0.50
  -4  10  -1    6.30    0.70
   4  10   1    5.90    0.40
   4  10   1    5.10    0.50
   4  10   1    6.10    0.60
  -4  10  -1    6.50    0.90
   4  10   1    6.20    0.40
   4  10   1    5.80    0.70
   4  10   1    6.40    0.70
   6 -10   1    5.90    0.60
   6 -10   1    6.80    0.60
  -6 -10  -1    4.20    0.80
  -6 -10  -1    5.60    0.70
   6 -10   1    5.70    0.40
  -6 -10  -1    5.50    0.50
   6 -10   1    6.20    0.70
  -6 -10  -1    8.10    1.30
  -6 -10  -1    7.50    0.50
   6 -10   1    6.10    0.60
  -6  10  -1    5.00    0.60
  -6  10  -1    7.20    0.70
  -6  10  -1    6.10    0.60
   6  10   1    7.50    0.70
   6  10   1    5.20    0.70
  -6  10  -1    5.00    0.80
  -6  10  -1    5.20    1.00
   6  10   1    6.60    0.40
  -6  10  -1    5.10    0.80
   6  10   1    6.30    0.80
  -6  10  -1    6.60    1.10
   6  10   1    5.10    0.70
   8 -10   1    9.80    0.80
  -8 -10  -1   11.30    1.40
  -8 -10  -1   10.80    1.30
   8 -10   1   10.30    0.80
   8 -10   1    9.60    0.60
  -8 -10  -1    9.20    0.50
  -8 -10  -1    8.10    0.90
   8 -10   1   10.60    0.60
  -8 -10  -1    9.40    0.70
  -8 -10  -1    9.00    0.50
   8 -10   1   10.10    0.70
  -8  10  -1    9.00    1.20
   8  10   1   10.50    0.60
   8  10   1   10.50    0.90
   8  10   1   10.80    0.70
   8  10   1   10.40    0.70
   8  10   1   10.40    0.70
  -8  10  -1    9.70    1.10
   8  10   1    9.10    1.00
   8  10   1   11.10    1.00
  -8  10  -1    8.30    0.80
   8  10   1    9.60    0.70
  -8  10  -1    9.20    0.80
  -8  10  -1    8.70    1.10
  -8  10  -1    9.80    0.90
  10 -10   1    0.00    0.20
 -10 -10  -1   -0.20    0.10
  10 -10   1    0.00    0.20
  10 -10   1    0.10    0.30
 -10 -10  -1   -0.10    0.60
  10 -10   1    0.60    0.40
 -10 -10  -1   -0.10    0.10
 -10 -10  -1    0.10    0.30
  10 -10   1    0.00    0.40
  10 -10   1    0.10    0.30
 -10 -10  -1   -0.30    0.60
  10 -10   1   -0.10    0.20
 -10  10  -1    0.00    0.50
  10  10   1    0.20    0.30
 -10  10  -1    0.20    0.60
  10  10   1    0.10    0.30
  10  10   1    0.10    0.20
  10  10   1   -0.10    0.40
  10  10   1    0.60    0.50
  10  10   1    0.20    0.30
  10  10   1    0.10    0.20
  10  10   1    0.20    0.30
 -10  10  -1    0.30    0.50
 -10  10  -1   -0.20    0.60
  10  10   1   -0.10    0.30
 -10  10  -1   -0.10    0.50
 -10  10  -1    0.50    0.40
  10  10   1    0.30    0.40
  12 -10   1   27.90    1.20
  12 -10   1   23.70    1.50
  12 -10   1   26.20    1.20
 -12 -10  -1   24.60    1.20
  12 -10   1   27.60    1.30
 -12 -10  -1   24.70    1.30
  12 -10   1   29.40    1.50
 -12 -10  -1   24.40    1.20
  12 -10   1   27.30    1.60
  12 -10   1   27.80    1.20
 -12 -10  -1   24.50    1.30
  12  10   1   26.90    1.30
  12  10   1   24.90    1.20
  12  10   1   24.90    1.40
 -12  10  -1   24.40    1.70
  12  10   1   25.80    1.20
  12  10   1   27.20    1.30
  12  10   1   27.20    1.40
  12  10   1   25.40    1.30
 -12  10  -1   24.70    1.60
  12  10   1   26.90    1.30
  14 -10   1   13.30    1.00
  14 -10   1   13.60    0.80
 -14 -10  -1   13.10    0.80
  14 -10   1   12.20    1.30
  14 -10   1   13.00    0.70
  14 -10   1   13.10    0.70
  14 -10   1   12.10    1.30
 -14 -10  -1   13.80    0.60
 -14 -10  -1   12.80    0.80
 -14 -10  -1   12.60    0.60
  14 -10   1   13.30    0.70
  14  10   1   12.50    0.90
  14  10   1   13.90    0.80
  14  10   1   14.10    0.80
 -14  10  -1   12.20    1.10
  14  10   1   12.60    0.70
  14  10   1   12.90    0.80
  14  10   1   13.10    0.70
  14  10   1   13.10    0.80
 -14  10  -1   12.40    1.10
  14  10   1   13.50    0.70
  16 -10   1   -0.10    0.10
  16 -10   1    1.10    0.70
  16 -10   1    0.20    0.20
  16 -10   1   -0.20    0.70
 -16 -10  -1    0.20    0.10
 -16 -10  -1    0.10    0.10
  16 -10   1    0.50    0.60
 -16 -10  -1    0.20    0.20
  16 -10   1    0.10    0.10
  16 -10   1    0.20    0.20
 -16  10  -1    0.30    0.40
  16  10   1    0.30    0.30
  16  10   1    0.20    0.20
  16  10   1    0.10    0.20
  16  10   1    0.20    0.20
  16  10   1    0.10    0.20
  16  10   1    0.20    0.20
  16  10   1    0.20    0.20
 -16  10  -1    0.60    0.40
  17 -11  -1    0.00    0.10
 -17 -11   1   -0.10    0.10
  17 -11  -1    0.10    0.10
 -17 -11   1    0.10    0.10
  17 -11  -1   -0.10    0.10
  17 -11  -1    0.00    0.40
  17 -11  -1   -0.30    0.30
  17 -11  -1    0.20    0.20
 -17 -11   1    0.00    0.30
  17  11  -1   -0.30    0.20
  17  11  -1   -0.10    0.20
  17  11  -1    0.00    0.20
  17  11  -1    0.00    0.30
  17  11  -1    0.00    0.20
  15 -11  -1    0.00    0.20
 -15 -11   1    0.20    0.10
  15 -11  -1    0.10    0.10
 -15 -11   1    0.10    0.20
 -15 -11   1    0.00    0.20
  15 -11  -1    0.10    0.20
  15 -11  -1    0.00    0.50
 -15 -11   1    0.10    0.10
  15 -11  -1   -0.20    0.40
  15 -11  -1    0.10    0.20
 -15 -11   1    0.60    0.40
  15 -11  -1    0.30    0.30
  15  11  -1    0.20    0.20
 -15  11   1    0.00    0.50
  15  11  -1    0.00    0.20
  15  11  -1    0.20    0.20
  15  11  -1    0.40    0.20
 -15  11   1    0.20    0.60
  15  11  -1    0.10    0.20
  15  11  -1    0.10    0.20
  15  11  -1    0.20    0.20
  13 -11  -1   46.80    2.00
  13 -11  -1   47.40    2.10
 -13 -11   1   43.10    1.90
 -13 -11   1   43.70    1.90
  13 -11  -1   43.60    2.00
  13 -11  -1   46.60    2.00
  13 -11  -1   49.10    2.10
  13 -11  -1   45.30    2.00
 -13 -11   1   46.20    2.30
  13 -11  -1   43.20    2.00
  13  11  -1   44.10    2.00
  13  11  -1   44.20    2.00
  13  11  -1   41.20    2.10
  13  11  -1   43.20    1.90
  13  11  -1   45.40    2.10
 -13  11   1   41.80    2.40
  13  11  -1   43.90    2.00
  13  11  -1   45.60    2.00
  13  11  -1   39.50    2.00
 -13  11   1   42.40    2.60
 -11 -11   1   10.50    0.70
  11 -11  -1    8.50    0.70
 -11 -11   1    8.50    0.50
  11 -11  -1    8.80    0.60
  11 -11  -1    9.90    0.70
 -11 -11   1   10.00    0.70
  11 -11  -1    8.30    0.60
  11 -11  -1    9.00    0.50
  11 -11  -1    9.00    0.60
 -11 -11   1    9.70    0.50
  11  11  -1    7.70    0.60
  11  11  -1    8.00    0.70
  11  11  -1    9.50    0.80
 -11  11   1    9.30    1.20
 -11  11   1   11.50    1.20
  11  11  -1    9.00    0.50
  11  11  -1    8.10    0.70
  11  11  -1    7.80    0.60
  11  11  -1    9.60    0.70
  11  11  -1    8.60    0.60
   9 -11  -1    2.80    0.40
  -9 -11   1    2.70    0.20
  -9 -11   1    2.60    1.10
  -9 -11   1    1.90    0.40
   9 -11  -1    2.00    0.40
   9 -11  -1    2.40    0.30
  -9 -11   1    1.10    0.50
   9 -11  -1    1.90    0.30
   9 -11  -1    2.20    0.40
  -9 -11   1    2.40    0.20
  -9 -11   1    1.20    0.70
  -9 -11   1    1.80    0.40
   9  11  -1    1.30    0.50
  -9  11   1    1.90    0.70
   9  11  -1    1.70    0.40
   9  11  -1    2.80    0.50
  -9  11   1    2.00    0.70
  -9  11   1    2.40    0.60
   9  11  -1    2.80    0.40
   9  11  -1    2.70    0.40
  -9  11   1    1.20    0.70
   9  11  -1    3.40    0.70
   9  11  -1    2.20    0.30
  -9  11   1    3.20    1.10
  -9  11   1    1.70    0.40
  -9  11   1    2.60    0.80
  -9  11   1    2.20    0.50
   9  11  -1    2.30    0.40
   7 -11  -1   12.10    0.70
  -7 -11   1   13.30    1.20
   7 -11  -1   13.70    0.80
  -7 -11   1   13.60    0.60
   7 -11  -1   11.60    0.70
  -7 -11   1   12.20    1.60
   7 -11  -1   12.70    0.80
  -7 -11   1   13.40    0.80
  -7 -11   1   11.10    1.00
  -7 -11   1   12.20    0.60
   7 -11  -1   12.70    0.70
  -7 -11   1   13.20    0.80
   7  11  -1   13.40    1.00
  -7  11   1   12.30    1.30
   7  11  -1   13.40    0.80
   7  11  -1   11.20    0.80
  -7  11   1   13.10    1.00
  -7  11   1   12.50    1.50
   7  11  -1   13.10    1.00
  -7  11   1   11.50    1.30
   7  11  -1   12.20    0.80
   7  11  -1   12.50    1.10
  -7  11   1   13.10    0.90
  -7  11   1   13.70    1.30
  -7  11   1   12.30    1.00
  -7  11   1   12.00    0.90
   7  11  -1   12.00    0.90
   7  11  -1   12.60    0.70
  -5 -11   1   78.89    3.30
  -5 -11   1   77.29    3.60
   5 -11  -1   75.79    3.40
  -5 -11   1   78.19    3.30
   5 -11  -1   74.39    3.40
   5 -11  -1   76.79    3.40
  -5 -11   1   75.59    3.50
  -5 -11   1   74.89    3.60
  -5  11   1   79.89    3.80
  -5  11   1   84.09    4.50
   5  11  -1   88.19    3.90
  -5  11   1   78.59    3.70
   5  11  -1   76.09    3.60
  -5  11   1   80.09    3.70
   5  11  -1   75.99    3.40
  -5  11   1   79.19    4.60
   5  11  -1   78.79    3.70
   5  11  -1   79.89    3.60
  -5  11   1   88.49    4.30
  -5  11   1   75.59    3.50
   5  11  -1   70.69    3.40
  -3 -11   1   23.70    1.30
  -3 -11   1   21.50    1.00
  -3 -11   1   20.20    1.90
   3 -11  -1   21.70    1.10
  -3 -11   1   21.50    1.40
  -3 -11   1   21.90    0.90
  -3 -11   1   21.20    1.10
   3 -11  -1   18.90    1.00
   3 -11  -1   21.20    1.20
   3 -11  -1   21.40    1.10
   3 -11  -1   19.20    1.00
  -3  11   1   19.50    1.30
   3  11  -1   20.80    1.30
  -3  11   1   22.10    1.20
  -3  11   1   20.40    1.30
   3  11  -1   20.80    1.10
   3  11  -1   21.70    1.40
  -3  11   1   22.30    1.30
   3  11  -1   21.30    1.10
   3  11  -1   19.70    1.60
  -3  11   1   20.00    1.40
  -3  11   1   22.00    1.40
  -3  11   1   20.10    1.70
   3  11  -1   21.30    1.10
   3  11  -1   21.70    1.10
  -3  11   1   18.80    1.80
  -3  11   1   23.20    1.30
   1 -11  -1   29.50    1.50
   1 -11  -1   28.00    1.20
   1 -11  -1   26.60    1.30
  -1 -11   1   26.40    1.30
  -1 -11   1   24.20    1.50
   1 -11  -1   27.60    1.50
  -1 -11   1   27.60    1.60
   1 -11  -1   27.90    1.50
   1 -11  -1   27.50    1.30
  -1 -11   1   26.80    1.50
  -1  11   1   26.50    1.50
  -1  11   1   25.10    1.30
  -1  11   1   27.30    1.60
  -1  11   1   25.70    1.90
  -1  11   1   24.60    1.50
   1  11  -1   28.20    1.40
   1  11  -1   28.10    1.40
   1  11  -1   27.20    1.50
   1  11  -1   24.30    1.90
   1  11  -1   25.10    1.50
   1  11  -1   26.30    1.50
  -1  11   1   27.90    1.40
  -1  11   1   27.60    1.60
   1  11  -1   25.40    1.30
  -1  11   1   25.70    1.50
   1  11  -1   27.40    1.50
  -1  11   1   27.80    1.50
  -1 -11  -1    8.60    0.60
   1 -11   1    9.50    0.80
   1 -11   1    9.30    0.40
  -1 -11  -1    9.20    0.60
   1 -11   1    9.50    0.60
  -1 -11  -1    8.80    1.40
   1 -11   1   10.40    0.70
  -1 -11  -1    8.70    0.90
  -1 -11  -1    9.50    0.50
  -1 -11  -1    9.70    0.60
  -1 -11  -1    9.60    0.90
   1 -11   1   10.70    0.80
  -1 -11  -1    8.80    0.50
   1  11   1    8.80    0.70
  -1  11  -1   10.40    0.90
   1  11   1    9.50    0.80
  -1  11  -1   10.20    0.80
  -1  11  -1    8.90    0.90
  -1  11  -1   10.30    0.90
  -1  11  -1    8.60    1.20
  -1  11  -1    8.80    0.70
  -1  11  -1    8.40    0.90
   1  11   1    9.20    0.90
  -1  11  -1   10.00    1.30
   1  11   1    8.80    0.60
   1  11   1    8.80    0.90
   1  11   1    9.50    0.70
  -1  11  -1    9.60    0.80
  -1  11  -1   10.10    0.80
  -3 -11  -1   12.80    0.60
  -3 -11  -1   11.90    0.60
   3 -11   1   12.20    0.60
   3 -11   1   12.80    0.90
  -3 -11  -1   11.40    0.90
  -3 -11  -1   13.20    0.80
  -3 -11  -1   13.00    1.60
  -3 -11  -1   11.90    1.10
  -3 -11  -1   11.00    0.70
   3 -11   1   13.30    0.80
   3 -11   1   12.00    0.70
  -3 -11  -1   12.90    0.80
  -3  11  -1   13.10    0.90
  -3  11  -1   12.80    1.40
   3  11   1   12.60    0.90
  -3  11  -1   14.30    1.00
   3  11   1   13.00    1.00
  -3  11  -1   13.30    1.10
  -3  11  -1   12.40    0.90
   3  11   1   12.00    0.80
   3  11   1   12.20    0.70
  -3  11  -1   12.20    1.10
   3  11   1   12.50    0.90
  -3  11  -1   15.30    1.60
   3  11   1   13.00    0.90
   3  11   1   12.70    1.40
  -5 -11  -1   82.39    3.40
   5 -11   1   77.79    3.50
   5 -11   1   81.09    3.50
  -5 -11  -1   83.59    3.40
  -5 -11  -1   80.89    3.60
  -5 -11  -1   81.49    3.60
  -5 -11  -1   85.29    4.60
  -5 -11  -1   81.69    3.80
  -5  11  -1   80.59    4.50
   5  11   1   83.99    3.50
  -5  11  -1   77.59    3.80
   5  11   1   81.29    3.50
  -5  11  -1   76.49    3.80
   5  11   1   78.39    3.80
   5  11   1   83.89    3.70
   5  11   1   75.99    3.80
   5  11   1   81.59    3.40
  -5  11  -1   77.79    3.80
  -5  11  -1   73.69    3.70
  -5  11  -1   76.69    3.60
   5  11   1   82.79    3.60
  -5  11  -1   72.49    4.20
   5  11   1   83.69    3.70
  -7 -11  -1    0.60    0.30
   7 -11   1    0.30    0.30
   7 -11   1    0.80    0.30
  -7 -11  -1    0.60    0.80
  -7 -11  -1    0.40    0.50
  -7 -11  -1    0.90    0.20
  -7 -11  -1    0.40    0.40
   7 -11   1    0.30    0.20
   7 -11   1    0.30    0.20
  -7 -11  -1    0.60    0.20
  -7 -11  -1    0.50    0.30
   7 -11   1    0.40    0.20
   7  11   1    0.40    0.30
   7  11   1    0.20    0.30
  -7  11  -1    0.70    0.60
   7  11   1    0.40    0.20
  -7  11  -1    1.10    0.40
  -7  11  -1    1.20    0.70
  -7  11  -1    0.80    0.60
   7  11   1    0.30    0.40
  -7  11  -1    0.20    0.40
  -7  11  -1   -0.30    0.60
   7  11   1    0.80    0.50
  -7  11  -1    0.30    0.40
   7  11   1    0.40    0.30
   7  11   1    0.40    0.40
   7  11   1    0.50    0.30
  -9 -11  -1   22.40    1.20
   9 -11   1   20.80    1.20
  -9 -11  -1   19.70    1.60
  -9 -11  -1   22.20    2.00
   9 -11   1   20.40    1.30
   9 -11   1   20.00    1.20
   9 -11   1   24.80    1.30
  -9 -11  -1   22.20    1.20
   9  11   1   23.60    1.40
  -9  11  -1   20.10    1.30
   9  11   1   24.90    1.20
   9  11   1   23.00    1.20
   9  11   1   24.50    1.50
  -9  11  -1   20.90    1.40
  -9  11  -1   20.40    1.80
   9  11   1   21.80    1.50
  -9  11  -1   23.00    1.60
   9  11   1   23.80    1.30
   9  11   1   20.90    1.50
  -9  11  -1   24.30    2.00
  -9  11  -1   22.50    1.40
  -9  11  -1   22.10    1.60
 -11 -11  -1    0.30    0.10
 -11 -11  -1    0.70    0.30
  11 -11   1    0.30    0.30
  11 -11   1    0.10    0.30
  11 -11   1    0.30    0.20
  11 -11   1    0.40    0.20
  11 -11   1    0.40    0.20
 -11 -11  -1    0.20    0.10
  11 -11   1    0.40    0.30
  11 -11   1    0.60    0.30
  11 -11   1    0.40    0.20
  11  11   1    0.30    0.20
  11  11   1    0.20    0.20
 -11  11  -1    0.50    0.60
  11  11   1    0.10    0.40
  11  11   1    0.20    0.30
  11  11   1    0.30    0.30
  11  11   1    0.60    0.20
  11  11   1    0.20    0.20
  11  11   1    0.30    0.30
  11  11   1    0.20    0.30
  13 -11   1    3.30    0.50
  13 -11   1    2.40    0.40
 -13 -11  -1    3.70    0.30
 -13 -11  -1    3.20    0.40
  13 -11   1    3.60    0.70
  13 -11   1    3.10    0.30
  13 -11   1    3.40    0.30
  13 -11   1    3.30    0.30
 -13 -11  -1    3.50    0.30
  13 -11   1    3.60    0.40
  13 -11   1    3.80    0.40
 -13 -11  -1    3.30    0.40
  13  11   1    2.60    0.30
  13  11   1    3.80    0.30
  13  11   1    3.70    0.50
  13  11   1    3.60    0.40
  13  11   1    3.40    0.40
  13  11   1    3.80    0.40
 -13  11  -1    2.70    0.70
 -13  11  -1    2.70    0.60
  13  11   1    3.70    0.40
 -15 -11  -1   13.00    0.70
  15 -11   1   11.80    0.90
 -15 -11  -1   12.40    0.50
  15 -11   1   11.70    0.60
  15 -11   1   12.10    0.60
  15 -11   1   11.80    0.60
 -15 -11  -1   12.60    0.60
  15 -11   1   11.60    0.90
  15 -11   1   11.80    0.60
  15  11   1   11.50    0.70
  15  11   1   10.40    0.70
  15  11   1   11.60    0.70
  15  11   1   11.80    0.60
  15  11   1   12.10    0.70
  15  11   1   12.30    0.60
 -15  11  -1   12.30    1.00
  15  11   1   11.70    0.70
 -16 -12   1    1.20    0.10
  16 -12  -1    1.20    0.20
  16 -12  -1    1.30    0.20
  16 -12  -1    1.00    0.10
 -16 -12   1    1.10    0.20
  16 -12  -1    1.30    0.20
 -16 -12   1    1.20    0.10
  16 -12  -1    1.40    0.20
  16  12  -1    1.00    0.30
 -16  12   1    0.50    0.40
  16  12  -1    1.00    0.20
  16  12  -1    1.20    0.20
  16  12  -1    0.90    0.20
  16  12  -1    1.10    0.20
 -14 -12   1    3.90    0.30
  14 -12  -1    5.10    0.50
  14 -12  -1    5.40    0.40
  14 -12  -1    5.20    0.30
  14 -12  -1    4.40    0.30
 -14 -12   1    4.10    0.30
 -14 -12   1    4.40    0.50
  14 -12  -1    4.50    0.30
  14  12  -1    4.00    0.40
  14  12  -1    4.70    0.40
  14  12  -1    4.80    0.40
  14  12  -1    4.20    0.40
  14  12  -1    4.00    0.40
 -14  12   1    3.90    0.60
  14  12  -1    3.70    0.30
  14  12  -1    4.70    0.40
 -12 -12   1    3.30    0.40
  12 -12  -1    3.10    0.40
  12 -12  -1    2.70    0.30
 -12 -12   1    3.30    0.30
  12 -12  -1    3.00    0.40
  12 -12  -1    2.70    0.30
 -12 -12   1    3.80    0.30
  12 -12  -1    2.90    0.30
  12 -12  -1    3.10    0.30
 -12 -12   1    3.10    0.50
  12 -12  -1    3.30    0.40
 -12 -12   1    3.10    0.40
  12 -12  -1    2.80    0.50
  12  12  -1    3.60    0.40
  12  12  -1    3.20    0.40
  12  12  -1    2.80    0.40
  12  12  -1    2.80    0.40
 -12  12   1    3.70    0.80
  12  12  -1    3.00    0.40
  12  12  -1    3.30    0.40
 -12  12   1    3.50    0.70
  12  12  -1    4.00    0.40
  10 -12  -1    8.20    0.60
  10 -12  -1    7.80    0.50
  10 -12  -1    8.90    0.70
  10 -12  -1    8.00    0.50
 -10 -12   1    9.50    0.50
 -10 -12   1    9.60    0.70
 -10 -12   1    9.10    0.50
  10 -12  -1    7.50    0.80
 -10  12   1   10.50    1.10
  10  12  -1    8.90    0.60
  10  12  -1    9.30    0.70
  10  12  -1    9.30    0.80
  10  12  -1    8.90    0.60
  10  12  -1    9.10    0.50
  10  12  -1    9.10    0.60
 -10  12   1    9.90    1.50
 -10  12   1    9.10    1.00
  10  12  -1    8.80    0.60
  -8 -12   1    0.30    0.40
   8 -12  -1    1.20    0.20
   8 -12  -1    1.10    0.30
  -8 -12   1    1.20    0.20
  -8 -12   1    1.20    0.20
  -8 -12   1    1.40    0.30
  -8 -12   1    0.60    0.60
   8  12  -1    1.20    0.60
   8  12  -1    0.60    0.30
   8  12  -1    0.90    0.30
  -8  12   1    1.30    0.50
   8  12  -1    1.40    0.60
  -8  12   1    1.30    0.80
   8  12  -1    1.40    0.30
  -8  12   1    1.00    0.70
   8  12  -1    0.90    0.80
   8  12  -1    1.00    0.20
  -8  12   1    1.00    0.40
  -6 -12   1   12.30    2.20
  -6 -12   1   13.20    0.60
  -6 -12   1   13.00    0.80
   6 -12  -1   11.00    0.70
   6 -12  -1   10.50    0.70
  -6 -12   1   13.90    1.20
  -6 -12   1   12.50    1.00
  -6 -12   1   13.40    0.60
  -6  12   1   12.00    0.90
   6  12  -1   11.60    1.10
  -6  12   1   12.80    1.50
  -6  12   1   11.00    1.00
  -6  12   1   12.50    1.20
   6  12  -1   11.90    0.90
  -6  12   1   11.80    1.00
   6  12  -1   13.30    0.80
   6  12  -1   11.40    0.70
   6  12  -1   11.40    1.00
  -6  12   1   13.00    1.10
  -6  12   1   14.30    1.30
   4 -12  -1  162.18    7.00
  -4 -12   1  161.48    7.40
  -4 -12   1  163.78    7.10
  -4 -12   1  170.08    7.30
   4 -12  -1  174.48    7.10
  -4 -12   1  159.68    8.60
  -4 -12   1  173.08    6.90
  -4 -12   1  165.58    7.00
   4 -12  -1  162.98    7.00
  -4 -12   1  167.98    6.90
  -4 -12   1  166.78    7.30
   4 -12  -1  164.08    7.00
   4  12  -1  167.08    7.00
   4  12  -1  165.28    7.40
  -4  12   1  165.18    7.30
  -4  12   1  160.08    7.30
  -4  12   1  156.08    7.20
  -4  12   1  168.38    7.20
  -4  12   1  160.88    7.80
   4  12  -1  158.28    7.30
  -4  12   1  164.68    7.30
  -4  12   1  167.78    7.20
   4  12  -1  166.08    7.20
  -4  12   1  168.48    7.30
   4  12  -1  164.98    7.00
  -2 -12   1   59.79    2.50
  -2 -12   1   63.19    2.90
   2 -12  -1   62.29    2.70
  -2 -12   1   61.79    2.50
  -2 -12   1   62.49    2.80
   2 -12  -1   60.19    2.50
  -2 -12   1   59.39    2.60
   2 -12  -1   56.19    2.70
   2 -12  -1   59.59    2.70
  -2 -12   1   60.29    3.00
   2  12  -1   58.09    2.70
  -2  12   1   56.49    2.90
  -2  12   1   56.99    2.90
  -2  12   1   57.49    2.80
   2  12  -1   58.49    2.70
   2  12  -1   59.99    2.90
   2  12  -1   58.89    2.90
   2  12  -1   61.89    2.90
  -2  12   1   59.49    2.80
   2  12  -1   60.59    2.70
  -2  12   1   56.99    2.80
  -2  12   1   56.79    2.70
  -2  12   1   56.19    3.40
  -2  12   1   58.09    2.90
   0 -12  -1   73.59    3.00
   0 -12  -1   67.29    3.40
   0 -12  -1   72.39    3.30
   0 -12  -1   71.29    3.00
   0 -12  -1   72.49    3.10
   0 -12   1   71.29    3.00
   0 -12  -1   71.09    3.20
   0 -12   1   69.59    3.30
   0 -12   1   68.29    3.20
   0 -12   1   69.59    3.00
   0 -12   1   69.99    3.30
   0 -12  -1   72.19    3.30
   0  12  -1   68.69    3.30
   0  12   1   65.59    3.20
   0  12   1   69.29    3.10
   0  12   1   72.29    3.20
   0  12  -1   73.49    3.40
   0  12   1   73.19    3.40
   0  12   1   71.09    3.20
   0  12   1   76.09    3.40
   0  12  -1   71.89    3.20
   0  12  -1   73.59    3.40
   0  12  -1   70.49    3.20
  -2 -12  -1   30.90    1.90
  -2 -12  -1   34.00    1.40
  -2 -12  -1   31.00    1.50
  -2 -12  -1   32.30    1.60
   2 -12   1   34.20    1.60
  -2 -12  -1   32.60    1.80
  -2 -12  -1   33.50    1.40
   2 -12   1   32.30    1.40
  -2  12  -1   29.80    1.80
   2  12   1   34.40    1.60
   2  12   1   35.00    1.90
  -2  12  -1   35.80    1.90
  -2  12  -1   34.30    1.70
   2  12   1   34.00    1.60
  -2  12  -1   33.30    1.80
   2  12   1   31.50    1.80
  -2  12  -1   32.70    1.80
   2  12   1   33.20    1.80
  -2  12  -1   32.40    1.80
  -2  12  -1   31.30    1.80
  -2  12  -1   31.70    2.30
  -2  12  -1   31.70    1.70
  -4 -12  -1    2.20    0.20
   4 -12   1    2.00    0.30
   4 -12   1    2.40    0.30
  -4 -12  -1    1.90    0.60
  -4 -12  -1    1.90    0.30
  -4 -12  -1    1.80    0.40
  -4 -12  -1    2.20    1.00
  -4 -12  -1    2.10    0.20
  -4  12  -1    2.20    0.90
   4  12   1    2.00    0.60
  -4  12  -1    1.90    0.40
  -4  12  -1    1.20    0.80
  -4  12  -1    2.20    0.70
  -4  12  -1    1.80    0.40
  -4  12  -1    1.30    0.50
   4  12   1    3.20    0.60
  -4  12  -1    2.30    0.50
   4  12   1    2.30    0.40
   4  12   1    2.20    0.50
   4  12   1    2.80    0.40
  -4  12  -1    2.20    1.10
   6 -12   1    6.90    0.60
  -6 -12  -1    6.10    1.20
  -6 -12  -1    6.70    0.40
  -6 -12  -1    6.50    0.60
  -6 -12  -1    5.10    1.20
  -6 -12  -1    7.00    0.80
  -6 -12  -1    6.70    0.60
  -6 -12  -1    7.10    0.40
   6  12   1    7.00    0.60
  -6  12  -1    6.70    0.80
  -6  12  -1    6.40    0.90
   6  12   1    6.10    0.70
  -6  12  -1    6.90    1.40
   6  12   1    6.80    0.80
   6  12   1    4.80    0.70
  -6  12  -1    5.10    0.70
  -6  12  -1    6.60    0.90
  -6  12  -1    6.30    1.00
  -6  12  -1    5.90    1.10
   6  12   1    6.90    0.90
  -6  12  -1    7.80    0.70
   8 -12   1    1.60    0.20
  -8 -12  -1    1.20    0.50
  -8 -12  -1    1.70    0.30
   8 -12   1    1.80    0.30
  -8 -12  -1    1.30    0.30
  -8 -12  -1    1.40    0.20
  -8 -12  -1    1.50    0.20
   8 -12   1    1.70    0.20
   8 -12   1    2.40    0.30
   8 -12   1    1.70    0.30
   8  12   1    2.10    0.50
   8  12   1    1.80    0.30
   8  12   1    1.50    0.30
   8  12   1    1.50    0.30
   8  12   1    1.50    0.30
  -8  12  -1    1.10    0.60
  -8  12  -1    1.20    0.50
   8  12   1    1.80    0.20
  -8  12  -1    1.60    0.70
  10 -12   1    1.60    0.30
 -10 -12  -1    1.50    0.20
  10 -12   1    1.80    0.20
  10 -12   1    1.90    0.30
 -10 -12  -1    1.30    0.30
  10 -12   1    0.90    0.20
 -10 -12  -1    1.70    0.20
 -10 -12  -1    0.90    0.30
  10 -12   1    1.30    0.20
  10  12   1    1.50    0.30
  10  12   1    1.00    0.30
 -10  12  -1    1.50    0.70
  10  12   1    1.20    0.30
 -10  12  -1    1.80    0.70
  10  12   1    1.40    0.30
  10  12   1    1.20    0.40
  10  12   1    1.20    0.30
  10  12   1    1.50    0.30
  10  12   1    1.10    0.30
  10  12   1    1.20    0.20
 -12 -12  -1    0.20    0.10
  12 -12   1    0.50    0.20
 -12 -12  -1    0.40    0.20
  12 -12   1    0.50    0.30
 -12 -12  -1    0.40    0.10
  12 -12   1    0.40    0.20
  12 -12   1    0.90    0.30
  12 -12   1    0.70    0.20
  12 -12   1    1.00    0.30
  12 -12   1    0.40    0.20
  12  12   1    0.70    0.20
  12  12   1    0.20    0.20
 -12  12  -1    0.40    0.60
  12  12   1    0.40    0.20
  12  12   1    0.20    0.40
  12  12   1    0.50    0.20
  12  12   1    0.40    0.20
  12  12   1    0.60    0.30
  12  12   1    0.10    0.30
 -12  12  -1    0.80    0.50
 -14 -12  -1    5.30    0.60
 -14 -12  -1    5.50    0.30
  14 -12   1    5.20    0.40
 -14 -12  -1    5.20    0.30
  14 -12   1    5.60    0.40
  14 -12   1    5.10    0.50
 -14 -12  -1    5.70    0.40
  14 -12   1    5.60    0.30
  14 -12   1    5.50    0.30
  14  12   1    4.70    0.50
  14  12   1    5.40    0.40
  14  12   1    5.30    0.40
  14  12   1    4.80    0.40
 -14  12  -1    6.20    0.80
  14  12   1    5.20    0.40
 -13 -13   1   10.00    0.60
 -13 -13   1   10.60    0.50
  13 -13  -1   10.80    0.50
 -13 -13   1   10.40    0.50
 -13 -13   1   11.30    0.80
  13 -13  -1   11.40    0.70
  13 -13  -1   11.40    0.60
  13 -13  -1   11.40    0.50
  13  13  -1   10.40    0.50
  13  13  -1   11.00    0.60
  13  13  -1   10.70    0.60
 -13  13   1   10.70    0.90
  13  13  -1   10.10    0.60
  13  13  -1    9.90    0.60
  11 -13  -1    4.50    0.30
  11 -13  -1    5.60    0.40
 -11 -13   1    5.20    0.50
 -11 -13   1    5.00    0.30
 -11 -13   1    4.50    0.60
  11 -13  -1    4.40    0.40
 -11 -13   1    5.30    0.50
  11 -13  -1    4.40    0.30
  11 -13  -1    4.70    0.40
  11  13  -1    5.00    0.40
 -11  13   1    5.10    0.70
  11  13  -1    5.70    0.40
 -11  13   1    3.80    0.70
  11  13  -1    4.10    0.40
  11  13  -1    3.90    0.50
  11  13  -1    4.80    0.40
  11  13  -1    4.70    0.40
  11  13  -1    4.50    0.40
  11  13  -1    4.70    0.50
  -9 -13   1    7.90    1.10
  -9 -13   1    7.80    0.80
  -9 -13   1    7.10    0.60
  -9 -13   1    7.70    0.40
   9 -13  -1    7.70    0.50
  -9 -13   1    7.70    0.40
   9 -13  -1    8.40    0.60
  -9 -13   1    7.20    0.60
  -9  13   1    8.00    1.00
   9  13  -1    7.30    0.50
   9  13  -1    7.10    0.60
  -9  13   1    6.90    0.80
   9  13  -1    7.00    0.50
   9  13  -1    7.50    0.60
  -9  13   1    7.30    1.10
   7 -13  -1   90.19    3.80
  -7 -13   1   86.99    4.10
  -7 -13   1   92.79    3.80
  -7 -13   1   85.79    3.90
  -7 -13   1   93.19    3.80
   7 -13  -1   91.89    3.90
  -7  13   1   80.09    4.20
  -7  13   1   86.19    4.00
   7  13  -1   92.99    3.90
   7  13  -1   93.19    3.90
   7  13  -1   89.59    4.00
  -7  13   1   90.19    4.40
  -5 -13   1    9.70    0.90
  -5 -13   1   11.50    0.90
   5 -13  -1   11.00    0.60
  -5 -13   1    9.80    0.70
  -5 -13   1   10.70    0.50
  -5 -13   1    9.10    0.70
  -5 -13   1   10.80    0.50
  -5 -13   1    8.60    1.10
  -5  13   1    9.90    0.80
  -5  13   1    9.60    1.10
   5  13  -1   11.90    0.90
   5  13  -1   10.00    0.70
  -5  13   1    9.50    1.20
  -3 -13   1    2.60    0.50
  -3 -13   1    2.40    0.30
  -3 -13   1    0.90    0.50
  -3  13   1    2.30    0.60
   3  13  -1    2.50    0.50
   3  13  -1    2.30    0.40
  -3  13   1    2.90    0.50
  -3  13   1    3.30    0.50
  -3  13   1    3.00    0.50
  -1 -13   1   33.10    1.50
   1 -13  -1   34.30    1.80
  -1 -13   1   32.20    1.80
  -1 -13   1   35.70    1.70
   1 -13  -1   33.10    1.50
   1 -13  -1   32.90    1.70
   1 -13  -1   28.80    1.70
  -1  13   1   34.10    1.70
  -1  13   1   33.30    1.90
   1  13  -1   34.80    1.90
  -1  13   1   35.00    2.00
  -1  13   1   30.90    1.60
   1  13  -1   32.90    1.60
   1  13  -1   36.00    1.70
  -1 -13  -1    0.40    0.20
  -1 -13  -1    0.10    0.30
   1 -13   1    0.40    0.30
   1 -13   1    0.60    0.40
  -1 -13  -1    0.50    0.30
  -1  13  -1   -0.40    0.60
  -1  13  -1    0.20    0.30
  -1  13  -1    0.40    0.40
  -1  13  -1    0.40    0.50
   1  13   1    0.20    0.40
   1  13   1    0.40    0.30
  -1  13  -1    0.30    0.30
  -3 -13  -1    3.90    0.30
  -3 -13  -1    3.20    0.50
  -3 -13  -1    4.40    0.70
  -3 -13  -1    4.40    0.50
  -3 -13  -1    3.60    0.50
  -3 -13  -1    4.80    0.40
  -3  13  -1    3.20    0.70
   3  13   1    2.70    0.60
   3  13   1    3.70    0.40
  -3  13  -1    3.70    0.50
  -3  13  -1    3.80    0.60
  -3  13  -1    2.90    0.60
   3  13   1    2.60    0.60
  -3  13  -1    4.40    0.50
  -3  13  -1    4.40    0.60
   5 -13   1  107.49    4.60
  -5 -13  -1  103.29    4.70
  -5 -13  -1  102.49    4.90
  -5 -13  -1  113.49    4.60
  -5 -13  -1  112.49    4.60
   5  13   1  115.69    4.90
  -5  13  -1  102.59    4.90
   5  13   1  108.99    4.70
  -5  13  -1  110.89    4.80
  -5  13  -1  107.69    4.90
  -7 -13  -1    8.70    0.70
   7 -13   1   11.20    0.60
  -7 -13  -1   10.10    0.50
   7 -13   1   10.60    0.60
   7 -13   1   10.70    0.60
  -7 -13  -1   10.70    0.50
   7  13   1   10.80    0.80
   7  13   1    9.00    0.60
   7  13   1   10.20    0.70
  -7  13  -1    8.60    1.10
   7  13   1   10.00    0.70
  -7  13  -1   10.50    1.10
  -9 -13  -1    5.00    0.50
   9 -13   1    5.20    0.40
  -9 -13  -1    5.20    0.30
   9 -13   1    5.20    0.40
   9 -13   1    6.30    0.50
   9 -13   1    5.00    0.50
  -9 -13  -1    5.60    0.30
   9  13   1    5.60    0.50
   9  13   1    4.60    0.40
   9  13   1    4.90    0.50
   9  13   1    5.40    0.40
  -9  13  -1    4.30    0.70
   9  13   1    5.70    0.50
  -9  13  -1    4.90    0.70
   9  13   1    5.80    0.50
   9  13   1    5.40    0.40
 -11 -13  -1    2.30    0.20
 -11 -13  -1    3.10    0.50
  11 -13   1    2.60    0.20
  11 -13   1    2.70    0.30
  11 -13   1    2.60    0.30
  11 -13   1    2.70    0.30
 -11 -13  -1    1.90    0.30
 -11 -13  -1    2.30    0.30
  11 -13   1    2.60    0.30
 -11 -13  -1    2.30    0.20
  11  13   1    2.00    0.30
  11  13   1    2.80    0.40
  11  13   1    2.90    0.30
 -11  13  -1    2.40    0.70
  11  13   1    2.70    0.30
 -11  13  -1    2.20    0.50
  11  13   1    2.50    0.30
  11  13   1    2.70    0.40
  11  13   1    2.10    0.30
 -13 -13  -1    2.60    0.20
  13 -13   1    2.50    0.20
 -13 -13  -1    2.50    0.20
  13 -13   1    2.70    0.30
 -13 -13  -1    2.10    0.30
  13 -13   1    2.60    0.20
  13 -13   1    2.80    0.30
 -13 -13  -1    2.40    0.40
  13  13   1    2.20    0.30
 -13  13  -1    2.30    0.50
  13  13   1    2.50    0.30
 -13  13  -1    2.30    0.30
  13  13   1    2.50    0.30
  13  13   1    2.10    0.30
 -12 -14   1    4.20    0.40
  12 -14  -1    4.60    0.30
  12 -14  -1    4.10    0.30
  12 -14  -1    4.40    0.30
 -12 -14   1    4.40    0.30
 -12 -14   1    4.60    0.20
 -12  14   1    4.00    0.40
  12  14  -1    4.30    0.30
  12  14  -1    4.50    0.30
  10 -14  -1    2.10    0.20
 -10 -14   1    1.90    0.30
 -10 -14   1    2.00    0.20
  10 -14  -1    2.70    0.20
 -10 -14   1    1.90    0.20
 -10  14   1    1.80    0.40
  10  14  -1    2.20    0.30
  10  14  -1    1.80    0.20
 -10  14   1    1.90    0.50
  10  14  -1    2.40    0.30
  10  14  -1    1.80    0.30
  10  14  -1    2.30    0.30
  -8 -14   1    1.40    0.30
   8 -14  -1    1.20    0.20
   8 -14  -1    1.30    0.30
  -8 -14   1    1.90    0.40
  -8 -14   1    1.30    0.10
  -8 -14   1    1.30    0.20
   8 -14  -1    1.30    0.20
   8  14  -1    1.40    0.30
   8  14  -1    1.40    0.30
   8  14  -1    1.00    0.30
  -8  14   1    1.00    0.40
  -6 -14   1    3.30    0.40
  -6 -14   1    3.40    0.20
  -6 -14   1    3.80    0.60
  -6 -14   1    3.50    0.30
  -6 -14   1    2.50    0.50
   6  14  -1    3.60    0.60
  -6  14   1    4.50    0.50
  -6  14   1    3.20    0.50
  -4 -14   1    0.40    0.10
  -4 -14   1    0.20    0.10
  -4 -14   1    0.30    0.30
  -4 -14   1    0.60    0.30
  -4  14   1   -0.20    0.70
  -4  14   1    0.30    0.30
  -4  14   1    0.20    0.30
   4  14  -1    0.30    0.40
  -2 -14   1   13.00    0.60
  -2 -14   1   11.90    0.90
   2 -14  -1   11.90    0.80
  -2 -14   1   14.60    1.00
  -2  14   1   14.90    1.00
   2  14  -1   14.90    1.00
  -2  14   1   12.70    0.90
   0 -14  -1    0.30    0.40
   0 -14  -1    0.20    0.30
   0 -14   1    0.00    0.10
   0 -14  -1    0.30    0.10
   0 -14   1   -0.20    0.20
   0  14   1    0.20    0.40
   0  14  -1    0.00    0.30
   0  14  -1    0.00    0.30
   0  14   1    0.20    0.30
   0  14  -1    0.00    0.30
  -2 -14  -1    1.90    0.40
  -2 -14  -1    2.60    0.20
  -2 -14  -1    2.80    0.50
  -2 -14  -1    2.90    0.20
  -2  14  -1    2.80    0.40
   2  14   1    2.10    0.40
  -2  14  -1    3.60    0.60
  -2  14  -1    2.50    0.40
  -4 -14  -1   51.89    2.50
  -4 -14  -1   46.00    2.30
  -4 -14  -1   52.39    2.20
  -4 -14  -1   50.59    2.20
  -4 -14  -1   54.29    2.80
   4  14   1   53.19    2.50
  -4  14  -1   51.39    2.50
  -4  14  -1   50.49    2.30
  -6 -14  -1   10.10    0.50
   6 -14   1   10.20    0.50
  -6 -14  -1    9.00    1.00
   6 -14   1   10.30    0.60
  -6 -14  -1    9.70    0.50
  -6 -14  -1    9.20    0.60
  -6 -14  -1    9.70    0.80
  -6  14  -1    9.60    0.90
  -6  14  -1   10.50    0.70
   6  14   1    9.50    0.60
   6  14   1    9.00    0.70
   8 -14   1    7.30    0.40
  -8 -14  -1    6.50    0.70
  -8 -14  -1    8.20    0.40
   8 -14   1    7.20    0.50
  -8 -14  -1    8.40    0.40
   8 -14   1    6.80    0.50
  -8 -14  -1    6.80    0.70
  -8  14  -1    6.00    0.90
   8  14   1    7.90    0.50
   8  14   1    6.90    0.50
  -8  14  -1    7.90    0.80
   8  14   1    6.70    0.50
   8  14   1    6.60    0.40
   8  14   1    7.40    0.50
  10 -14   1    0.90    0.10
  10 -14   1    1.20    0.20
 -10 -14  -1    0.70    0.20
 -10 -14  -1    0.60    0.10
 -10 -14  -1    1.40    0.30
  10 -14   1    1.10    0.20
 -10 -14  -1    1.00    0.10
  10 -14   1    0.70    0.20
 -10  14  -1    0.80    0.40
  10  14   1    0.90    0.20
  10  14   1    0.90    0.30
 -10  14  -1    0.90    0.30
  10  14   1    0.90    0.20
  10  14   1    0.90    0.30
 -12 -14  -1   20.80    0.90
  12 -14   1   22.10    1.00
  12 -14   1   20.20    0.90
 -12 -14  -1   20.40    0.90
  12  14   1   21.30    0.90
  -9 -15   1    8.00    0.60
   9 -15  -1    6.90    0.40
  -9 -15   1    7.30    0.40
   9 -15  -1    6.90    0.40
   9 -15  -1    6.30    0.40
   9  15  -1    6.60    0.40
   9  15  -1    8.00    0.60
   9  15  -1    6.80    0.40
   9  15  -1    7.60    0.40
  -7 -15   1    1.20    0.10
  -7 -15   1    1.20    0.10
   7 -15  -1    1.20    0.20
   7 -15  -1    0.90    0.20
  -7 -15   1    1.10    0.30
   7  15  -1    0.80    0.20
  -7  15   1    0.90    0.40
   7  15  -1    0.80    0.30
  -5 -15   1    0.90    0.30
  -5 -15   1    0.40    0.10
  -5  15   1    0.20    0.40
   5  15  -1    0.60    0.30
  -3 -15   1   25.90    1.50
  -3 -15   1   29.50    1.30
  -3  15   1   30.50    1.60
   3  15  -1   31.80    1.70
  -1 -15   1    1.60    0.20
  -1  15   1    1.60    0.40
   1  15  -1    1.10    0.40
   1 -15   1    1.10    0.20
  -1 -15  -1    1.00    0.10
   1  15   1    0.90    0.50
  -1  15  -1    1.00    0.40
  -3 -15  -1   24.40    1.10
  -3 -15  -1   22.60    1.30
   3 -15   1   24.70    1.20
   3 -15   1   24.50    1.10
  -3  15  -1   22.80    1.20
   3  15   1   28.10    1.70
  -3  15  -1   24.60    1.40
   5 -15   1    3.20    0.30
   5 -15   1    3.00    0.30
  -5 -15  -1    3.10    0.50
  -5 -15  -1    3.80    0.20
  -5 -15  -1    3.20    0.20
  -5  15  -1    2.80    0.30
   5  15   1    2.80    0.40
  -7 -15  -1    1.10    0.30
   7 -15   1    1.30    0.20
  -7 -15  -1    1.30    0.10
  -7 -15  -1    1.40    0.10
   7 -15   1    1.20    0.20
  -7  15  -1    1.50    0.30
   7  15   1    1.00    0.20
   7  15   1    1.30    0.30
   7  15   1    1.10    0.20
   7  15   1    1.20    0.20
  -9 -15  -1    0.10    0.20
  -9 -15  -1    0.10    0.10
  -9 -15  -1   -0.10    0.20
   9 -15   1    0.10    0.20
   9 -15   1   -0.10    0.10
   9  15   1    0.10    0.20
   6 -16  -1    4.00    0.30
   6 -16  -1    3.70    0.30
   6  16  -1    4.20    0.30
   6  16  -1    4.40    0.40
   4 -16  -1   11.70    0.60
   4 -16  -1   12.40    0.60
   4  16  -1   11.70    0.70
  -4  16   1   11.40    0.90
   4  16  -1   11.50    0.60
   2 -16  -1   15.90    0.80
   2 -16  -1   17.60    0.90
   2  16  -1   18.30    1.00
  -2  16   1   18.40    1.00
   0 -16   1    5.50    0.40
   0  16   1    6.40    0.60
   0  16  -1    6.00    0.80
   2 -16   1    1.30    0.10
   2 -16   1    1.90    0.20
  -2  16  -1    2.10    0.40
   2  16   1    2.00    0.40
   4 -16   1    4.30    0.30
   4 -16   1    4.10    0.30
  -4 -16  -1    4.20    0.20
   4  16   1    5.10    0.40
   4  16   1    4.30    0.30
   6 -16   1   13.80    0.60
   6 -16   1   13.60    0.70
  -6 -16  -1   14.00    0.60
   6 -16   1   13.70    0.60
   6  16   1   15.70    0.70
   6  16   1   14.40    0.70
  22   0  -2   83.09    4.20
  22   0  -2   88.09    3.80
  22   0  -2   91.29    3.80
  22   0  -2   92.19    3.90
  22   0  -2   90.79    3.90
  20   0  -2   39.10    1.90
  20   0  -2   40.60    2.00
  20   0  -2   41.10    1.90
  20   0  -2   40.80    1.90
  20   0  -2   38.20    1.80
  20   0  -2   40.50    1.80
  20   0  -2   39.80    1.80
  18   0  -2  104.59    4.60
  18   0  -2  110.99    4.70
  18   0  -2  108.29    4.60
  18   0  -2  102.89    4.50
 -18   0   2  102.49    4.60
  18   0  -2  100.49    4.60
  18   0  -2  109.09    4.80
  18   0  -2  106.39    4.70
  18   0  -2  109.99    4.60
  18   0  -2  103.49    4.50
  16   0  -2   65.39    2.70
  16   0  -2   54.69    2.70
 -16   0   2   64.09    2.80
 -16   0   2   56.19    3.00
 -16   0   2   60.79    2.70
  16   0  -2   58.49    2.70
  16   0  -2   64.89    2.70
 -16   0   2   64.29    2.60
  16   0  -2   52.69    2.70
  14   0  -2    7.30    0.50
  14   0  -2    6.40    0.60
 -14   0   2    7.30    0.50
 -14   0   2    6.10    0.60
  14   0  -2    8.40    0.60
  14   0  -2    6.90    0.50
  14   0  -2    6.50    0.60
  14   0  -2    8.10    0.50
  14   0  -2    8.20    0.60
  14   0  -2    6.30    0.60
  14   0  -2    8.20    0.50
 -12   0   2  166.48    7.60
  12   0  -2  170.48    7.50
 -12   0   2  176.98    7.40
 -12   0   2  189.88    7.60
 -10   0   2  373.66   15.80
 -10   0   2  393.36   16.00
  10   0  -2  371.46   15.90
   8   0  -2  183.98    8.10
  -8   0   2  193.18    8.10
   8   0  -2  190.28    8.10
  -8   0   2  198.18    8.20
  -8   0   2  196.88    8.10
   6   0  -2  453.15   20.10
   6   0  -2  464.35   26.10
   4   0  -2 1264.47   53.49
  -2   0   2    0.50    0.10
  -2   0   2    0.90    0.10
  -2   0   2    0.50    0.10
  -2   0   2    0.90    0.20
  -2   0   2    0.40    0.20
   0   0   2 3109.29  131.89
   2   0   2  187.28    7.80
   2   0   2  185.28    7.80
   4   0   2    6.70    0.50
   4   0   2    6.40    0.50
   4   0   2    6.50    0.50
   6   0   2  152.28    6.40
   6   0   2  144.99    6.40
   6   0   2  149.88    6.30
   8   0   2    1.40    0.30
   8   0   2    2.10    0.40
   8   0   2    0.90    0.30
  10   0   2  203.08    8.60
  10   0   2  206.08    8.80
  10   0   2  197.48    8.70
  12   0   2   54.89    2.20
  12   0   2   49.90    2.50
  12   0   2   51.79    2.20
  12   0   2   53.09    2.20
  12   0   2   45.50    2.60
  12   0   2   54.89    2.30
  12   0   2   49.70    2.20
  12   0   2   49.80    2.20
  12   0   2   50.19    2.30
  12   0   2   55.09    2.50
  12   0   2   46.60    2.30
  14   0   2   16.40    0.80
  14   0   2   16.30    0.80
  14   0   2   16.30    0.80
  14   0   2   15.30    0.90
  14   0   2   14.60    1.00
  14   0   2   14.70    0.80
  14   0   2   14.80    1.00
  14   0   2   15.00    0.80
  14   0   2   15.20    0.90
  14   0   2   15.30    0.70
  14   0   2   15.40    1.10
  16   0   2    9.80    0.60
  16   0   2   10.30    0.80
  16   0   2    8.00    0.70
  16   0   2    8.70    0.70
  16   0   2    9.20    0.60
  16   0   2   10.20    0.70
  16   0   2    8.50    0.60
  16   0   2    9.10    0.60
  16   0   2    8.60    0.50
  16   0   2   10.10    0.60
  16   0   2   10.00    0.70
  16   0   2    9.90    0.90
  16   0   2    9.70    0.80
  18   0   2    4.10    0.60
  18   0   2    2.40    0.40
  18   0   2    3.20    0.40
  18   0   2    2.50    0.60
  18   0   2    2.40    0.40
  18   0   2    2.80    0.40
  18   0   2    2.50    0.50
  18   0   2    1.70    0.40
  23  -1  -2    1.30    1.20
  23  -1  -2    1.30    0.60
  23  -1  -2    2.40    0.80
  23  -1  -2    1.30    1.10
  23   1  -2    1.50    0.70
  23   1  -2    0.70    0.70
  23   1  -2    1.40    0.80
  21  -1  -2    6.70    0.50
  21  -1  -2    6.40    1.00
  21  -1  -2    7.00    0.60
  21  -1  -2    6.80    0.70
  21  -1  -2    6.10    0.40
  21  -1  -2    5.20    0.70
  21  -1  -2    8.00    0.90
  21   1  -2    7.10    0.50
  21   1  -2    6.60    0.90
  21   1  -2    7.40    0.50
  21   1  -2    7.40    0.60
  21   1  -2    7.80    0.80
  21   1  -2    6.80    0.70
  19  -1  -2    0.70    0.40
  19  -1  -2    0.40    0.30
  19  -1  -2    0.40    0.20
  19  -1  -2    0.40    0.30
  19  -1  -2    0.70    0.30
 -19  -1   2    0.70    0.30
  19  -1  -2    0.50    0.40
  19  -1  -2    0.70    0.30
  19  -1  -2    0.60    0.40
  19   1  -2    0.40    0.40
  19   1  -2    0.60    0.30
  19   1  -2    0.60    0.30
  19   1  -2    0.60    0.40
 -19   1   2    0.80    0.30
  19   1  -2    0.30    0.40
  19   1  -2    1.00    0.40
  19   1  -2    0.40    0.20
  19   1  -2    0.50    0.30
  19   1  -2    0.70    0.30
  17  -1  -2   56.19    2.50
  17  -1  -2   57.19    2.50
  17  -1  -2   56.79    2.50
  17  -1  -2   57.49    2.50
 -17  -1   2   54.09    2.70
  17  -1  -2   55.89    2.70
 -17  -1   2   53.99    2.90
 -17  -1   2   53.29    2.50
  17  -1  -2   59.29    2.60
  17  -1  -2   57.89    2.60
 -17  -1   2   59.09    2.50
  17  -1  -2   63.19    2.60
  17  -1  -2   59.79    2.50
 -17   1   2   56.29    2.50
  17   1  -2   54.39    2.50
 -17   1   2   60.89    2.60
  17   1  -2   55.79    2.50
 -17   1   2   56.39    2.90
  17   1  -2   58.59    2.60
  17   1  -2   59.29    2.60
  17   1  -2   56.39    2.60
  17   1  -2   53.39    2.50
 -17   1   2   54.69    2.70
  17   1  -2   49.80    2.60
  17   1  -2   56.59    2.50
 -15  -1   2    2.70    0.30
 -15  -1   2    2.80    0.30
  15  -1  -2    4.00    0.60
  15  -1  -2    2.90    0.30
  15  -1  -2    3.20    0.40
  15  -1  -2    2.90    0.30
  15  -1  -2    2.50    0.40
  15  -1  -2    2.60    0.30
 -15  -1   2    2.40    0.40
  15  -1  -2    2.30    0.40
  15   1  -2    3.90    0.50
  15   1  -2    3.70    0.40
  15   1  -2    3.30    0.50
 -15   1   2    2.20    0.40
  15   1  -2    3.40    0.30
  15   1  -2    3.80    0.40
  15   1  -2    2.80    0.50
 -15   1   2    2.60    0.30
  15   1  -2    2.70    0.40
 -15   1   2    2.50    0.30
 -13  -1   2   96.49    4.10
  13  -1  -2   88.49    4.20
 -13  -1   2   97.89    4.10
  13  -1  -2  102.29    4.20
  13  -1  -2   99.49    4.10
 -13  -1   2   98.99    4.30
  13  -1  -2   91.39    4.10
  13  -1  -2   99.99    4.10
  13  -1  -2  100.19    4.10
  13   1  -2   95.39    4.20
 -13   1   2  102.19    4.30
  13   1  -2   92.79    4.10
  13   1  -2   93.09    4.20
  13   1  -2   93.69    4.40
  13   1  -2   87.19    4.10
  13   1  -2   85.69    4.20
  13   1  -2   92.69    4.10
 -13   1   2  101.09    4.10
 -11  -1   2   45.50    2.30
  11  -1  -2   47.60    2.10
 -11  -1   2   49.50    2.20
 -11  -1   2   47.70    2.10
 -11   1   2   47.10    2.30
 -11   1   2   49.60    2.20
 -11   1   2   48.20    2.10
  11   1  -2   47.10    2.20
 -11   1   2   47.90    2.10
  11   1  -2   45.50    2.10
  -9  -1   2  261.57   10.80
   9  -1  -2  253.97   10.70
   9   1  -2  255.97   10.70
   9   1  -2  245.38   10.70
  -7  -1   2    1.60    0.30
   7  -1  -2    1.60    0.20
  -7  -1   2    1.90    0.20
  -7   1   2    1.70    0.20
   7   1  -2    2.00    0.20
  -7   1   2    1.40    0.20
  -7   1   2    1.30    0.20
   7   1  -2    1.90    0.30
  -5  -1   2  279.87   11.80
   5   1  -2  278.97   11.70
  -3  -1   2  175.28    7.20
   3   1  -2  167.58    7.20
  -3   1   2  166.08    7.20
   3   1  -2  181.08    7.30
  -1  -1   2    1.20    0.20
   1  -1  -2    1.10    0.20
  -1  -1   2    1.50    0.10
  -1  -1   2    0.80    0.20
  -1  -1   2    1.30    0.20
  -1  -1   2    0.80    0.20
  -1   1   2    1.00    0.10
  -1   1   2    0.90    0.20
   1   1  -2    0.90    0.10
  -1   1   2    1.10    0.10
  -1   1   2    1.20    0.10
  -1   1   2    1.10    0.10
  -1   1   2    1.00    0.20
   1  -1   2    0.90    0.20
  -1  -1  -2    0.30    0.20
   1  -1   2    0.90    0.20
  -1  -1  -2    0.40    0.10
  -1  -1  -2    0.50    0.10
   1   1   2    0.40    0.20
   1   1   2    0.50    0.10
   1   1   2    0.70    0.10
   1   1   2    0.60    0.20
  -1   1  -2    0.60    0.10
   1   1   2    0.60    0.20
   3  -1   2  114.49    5.00
  -3  -1  -2  113.59    4.80
  -3  -1  -2  119.69    4.90
   3  -1   2  119.19    4.90
  -3  -1  -2  117.29    4.90
   3  -1   2  116.39    4.90
  -3  -1  -2  116.69    4.80
   3   1   2  113.59    4.90
   3   1   2  116.29    4.90
   3   1   2  109.99    5.00
   5  -1   2   25.70    1.30
   5  -1   2   27.10    1.40
   5  -1   2   25.00    1.30
   5   1   2   28.40    1.30
   5   1   2   26.20    1.30
   5   1   2   28.80    1.30
   7  -1   2    0.80    0.30
   7  -1   2    1.30    0.30
   7  -1   2    1.10    0.40
   7   1   2    1.80    0.30
   7   1   2    1.00    0.30
   7   1   2    1.10    0.30
   9  -1   2  228.68    9.40
   9  -1   2  221.68    9.50
   9  -1   2  214.78    9.40
   9   1   2  224.78    9.40
   9   1   2  214.28    9.50
   9   1   2  220.78    9.40
  11  -1   2    0.60    0.20
  11  -1   2    0.40    0.30
  11  -1   2    0.30    0.30
  11  -1   2    0.50    0.40
  11  -1   2    0.40    0.20
  11   1   2    0.70    0.30
  11   1   2    0.00    0.30
  11   1   2    0.90    0.30
  11   1   2    0.70    0.30
  13  -1   2   33.00    1.50
  13  -1   2   32.40    1.50
  13  -1   2   33.30    1.50
  13  -1   2   31.30    1.50
  13  -1   2   31.50    1.70
  13  -1   2   32.80    1.50
  13  -1   2   32.30    1.60
  13  -1   2   32.80    1.50
  13  -1   2   34.10    1.50
  13  -1   2   31.00    1.50
  13  -1   2   32.70    1.50
  13  -1   2   33.40    1.60
  13  -1   2   33.80    1.80
  13  -1   2   33.10    1.60
  13   1   2   34.30    1.60
  13   1   2   32.70    1.50
  13   1   2   32.00    1.80
  13   1   2   32.50    1.60
  13   1   2   33.50    1.70
  13   1   2   32.30    1.50
  13   1   2   32.50    1.50
  13   1   2   32.50    1.50
  13   1   2   32.00    1.50
  13   1   2   33.80    1.50
  13   1   2   32.80    1.50
  13   1   2   32.30    1.50
  13   1   2   33.80    1.60
  13   1   2   31.70    1.40
  13   1   2   33.30    1.50
  13   1   2   31.70    1.50
  13   1   2   33.50    1.70
  13   1   2   35.40    1.80
  15  -1   2    0.90    0.40
  15  -1   2    0.70    0.30
  15  -1   2    1.20    0.30
  15  -1   2    0.90    0.30
  15  -1   2    0.60    0.20
  15  -1   2    0.90    0.30
  15  -1   2    0.40    0.30
  15  -1   2    0.80    0.20
  15  -1   2    0.40    0.30
  15  -1   2    1.10    0.20
  15  -1   2    1.20    0.40
  15   1   2    1.10    0.30
  15   1   2    0.60    0.30
  15   1   2    0.50    0.20
  15   1   2    1.10    0.30
  15   1   2    0.30    0.30
  15   1   2    0.90    0.20
  15   1   2    0.60    0.30
  15   1   2    0.80    0.30
  15   1   2    0.80    0.20
  15   1   2    0.90    0.30
  15   1   2    1.20    0.40
  17  -1   2   10.50    0.80
  17  -1   2    9.80    0.90
  17  -1   2   10.60    0.80
  17  -1   2    9.60    0.70
  17  -1   2   10.70    0.60
  17  -1   2   10.00    0.60
  17  -1   2   11.80    1.00
  17  -1   2    9.80    0.80
  17  -1   2   11.00    0.80
  17  -1   2   10.40    0.60
  17   1   2   11.30    0.60
  17   1   2   11.40    0.70
  17   1   2   11.80    0.70
  17   1   2    9.70    0.70
  17   1   2   11.00    0.70
  17   1   2   12.70    0.80
  17   1   2   11.30    0.60
  17   1   2   11.80    0.80
  19  -1   2   24.90    1.80
  19  -1   2   21.20    2.20
  19  -1   2   23.90    1.80
  19  -1   2   22.80    1.40
  19  -1   2   20.40    1.40
  19  -1   2   18.80    1.00
  19   1   2   18.20    1.00
  19   1   2   18.40    1.00
  19   1   2   19.90    1.30
  19   1   2   19.60    1.20
  19   1   2   18.40    1.00
  22  -2  -2   16.50    0.80
  22  -2  -2   18.00    1.70
  22  -2  -2   19.20    2.10
  22  -2  -2   18.20    0.90
  22  -2  -2   14.20    1.50
  22   2  -2   16.90    0.80
  22   2  -2   17.40    0.90
  22   2  -2   18.30    0.90
  22   2  -2   15.70    1.00
  22   2  -2   15.70    0.80
  20  -2  -2   14.50    1.20
  20  -2  -2   14.30    0.70
  20  -2  -2   14.20    0.90
  20  -2  -2   14.80    0.80
  20  -2  -2   15.40    1.10
  20  -2  -2   13.20    1.30
  20   2  -2   12.70    0.80
 -20   2   2   13.20    0.90
  20   2  -2   13.50    0.80
  20   2  -2   12.80    0.80
  20   2  -2   12.90    0.70
  20   2  -2   13.90    0.90
  20   2  -2   14.00    0.70
  20   2  -2   14.40    0.90
  18  -2  -2   12.40    0.90
 -18  -2   2   14.20    1.10
  18  -2  -2   13.70    1.00
  18  -2  -2   13.10    1.00
 -18  -2   2   13.60    0.80
  18  -2  -2   13.30    0.80
  18  -2  -2   14.20    0.80
  18  -2  -2   13.30    1.40
  18  -2  -2   12.80    0.90
  18   2  -2   13.70    0.80
 -18   2   2   13.50    1.10
  18   2  -2   14.40    0.90
  18   2  -2   16.00    1.00
  18   2  -2   13.40    0.90
  18   2  -2   14.90    0.80
  18   2  -2   13.30    0.80
 -18   2   2   12.40    0.90
  18   2  -2   16.30    0.90
  16  -2  -2   34.20    1.40
  16  -2  -2   33.60    1.50
  16  -2  -2   31.20    1.50
  16  -2  -2   28.30    1.50
  16  -2  -2   33.30    1.40
 -16  -2   2   26.10    1.50
  16  -2  -2   34.10    1.60
  16  -2  -2   29.70    1.50
  16  -2  -2   34.40    1.50
 -16   2   2   27.80    1.50
  16   2  -2   34.80    1.60
  16   2  -2   26.80    1.50
 -16   2   2   27.70    1.50
  16   2  -2   30.90    1.50
  16   2  -2   32.70    1.60
  16   2  -2   29.10    1.50
  16   2  -2   26.10    1.70
  16   2  -2   32.50    1.50
  16   2  -2   28.50    1.40
  16   2  -2   28.60    1.50
  14  -2  -2   44.90    2.00
  14  -2  -2   39.80    1.90
  14  -2  -2   41.70    1.90
  14  -2  -2   43.30    2.00
  14  -2  -2   41.70    2.00
  14  -2  -2   38.90    2.10
  14  -2  -2   42.40    2.00
  14  -2  -2   43.90    1.90
 -14  -2   2   44.00    2.30
 -14  -2   2   45.70    2.00
  14  -2  -2   39.30    2.00
  14  -2  -2   42.60    2.00
 -14  -2   2   43.70    2.20
 -14  -2   2   43.90    1.90
  14   2  -2   41.80    2.00
  14   2  -2   43.50    1.90
  14   2  -2   45.00    1.90
  14   2  -2   45.30    2.00
 -14   2   2   46.40    2.20
 -14   2   2   45.00    2.30
 -14   2   2   44.80    2.00
  14   2  -2   46.00    2.00
  14   2  -2   42.90    2.00
  14   2  -2   44.40    2.00
  14   2  -2   45.00    2.20
 -14   2   2   44.80    2.00
  14   2  -2   41.60    1.90
  14   2  -2   39.20    2.30
 -12  -2   2   21.60    1.10
 -12  -2   2   22.40    1.00
 -12  -2   2   17.90    1.30
  12   2  -2   23.60    1.20
 -12   2   2   23.30    1.00
  12   2  -2   20.60    1.10
 -12   2   2   24.20    1.20
 -12   2   2   21.40    1.10
 -10  -2   2   54.19    2.40
 -10  -2   2   57.09    2.30
 -10  -2   2   57.69    2.50
 -10  -2   2   49.30    2.60
 -10   2   2   50.99    2.60
 -10   2   2   52.59    2.40
 -10   2   2   56.99    2.50
  10   2  -2   54.69    2.50
  10   2  -2   54.59    2.40
  -8  -2   2   18.90    0.90
   8   2  -2   18.30    1.00
  -8   2   2   20.50    1.00
  -8   2   2   18.60    0.90
  -8   2   2   15.60    1.00
   8   2  -2   17.30    0.90
  -8   2   2   21.00    1.00
   6  -2  -2 2093.89   90.29
   6  -2  -2 1963.70   91.69
   6   2  -2 2023.70   85.69
  -4  -2   2   80.89    3.80
   4  -2  -2   91.29    3.70
   4  -2  -2   85.89    3.70
  -4  -2   2   95.79    3.80
  -4  -2   2   88.69    3.70
  -4  -2   2   90.49    3.70
   4   2  -2   88.89    3.70
   4   2  -2   84.29    3.70
  -4   2   2   84.49    3.70
  -4   2   2   89.79    3.80
  -4   2   2   77.39    3.80
   4   2  -2   90.89    3.70
  -4   2   2   85.59    3.70
  -2  -2   2 1509.55   70.49
   2  -2  -2 1622.04   70.19
  -2   2   2 1546.35   65.99
   2   2  -2 1538.35   65.99
   0  -2   2   21.80    1.00
   0  -2   2   19.70    1.10
   0  -2  -2   23.60    1.10
   0  -2   2   20.40    1.10
   0  -2   2   23.90    1.10
   0  -2   2   23.60    1.00
   0  -2   2   22.10    1.00
   0   2   2   19.70    1.10
   0   2   2   21.80    1.00
   0   2   2   23.10    1.00
   0   2   2   22.80    1.00
   0   2   2   23.80    1.00
   0   2   2   23.10    1.00
   0   2   2   23.60    1.10
   0   2  -2   23.20    1.00
   2  -2   2 1331.57   59.69
   2  -2   2 1434.06   63.29
   2   2   2 1451.35   59.49
  -4  -2  -2    2.80    0.30
  -4  -2  -2    2.30    0.30
  -4  -2  -2    3.10    0.30
  -4  -2  -2    2.60    0.30
  -4  -2  -2    2.30    0.20
  -4  -2  -2    2.90    0.20
   4  -2   2    2.50    0.40
   4   2   2    2.20    0.30
  -4   2  -2    1.80    0.30
   4   2   2    2.80    0.30
   4   2   2    2.50    0.30
  -6  -2  -2  335.47   14.80
  -6  -2  -2  364.96   14.80
  -6  -2  -2  353.36   14.70
  -6   2  -2  341.07   14.80
   6   2   2  376.36   14.90
   6   2   2  345.97   14.80
  -8  -2  -2   26.90    1.30
   8  -2   2   25.60    1.50
  -8  -2  -2   27.10    1.20
  -8  -2  -2   26.60    1.30
   8   2   2   28.00    1.40
  -8   2  -2   25.60    1.30
   8   2   2   26.20    1.40
   8   2   2   29.40    1.40
  -8   2  -2   26.50    1.30
 -10  -2  -2    9.50    0.50
 -10  -2  -2    8.50    0.60
  10  -2   2    8.00    0.80
 -10   2  -2    8.10    0.60
  10   2   2    8.10    0.70
  10   2   2    9.70    0.70
 -10   2  -2   10.00    0.50
 -10   2  -2    8.40    0.70
  10   2   2   10.80    0.80
  12  -2   2    2.60    0.30
  12  -2   2    3.10    0.40
  12  -2   2    2.60    0.30
  12  -2   2    2.80    0.40
  12  -2   2    3.60    0.50
  12  -2   2    2.50    0.50
  12  -2   2    2.90    0.40
  12  -2   2    2.50    0.30
  12  -2   2    2.60    0.30
  12  -2   2    2.50    0.30
  12   2   2    2.50    0.50
  12   2   2    3.10    0.30
  12   2   2    2.90    0.30
 -12   2  -2    3.00    0.30
  12   2   2    2.20    0.40
  12   2   2    3.70    0.60
  12   2   2    2.70    0.70
  12   2   2    2.50    0.40
  12   2   2    3.20    0.40
  12   2   2    2.40    0.40
 -12   2  -2    3.20    0.40
  12   2   2    3.20    0.30
 -12   2  -2    2.50    0.40
  12   2   2    2.90    0.50
  12   2   2    2.90    0.40
  12   2   2    2.90    0.40
  12   2   2    2.80    0.40
  14  -2   2   21.70    1.20
  14  -2   2   22.70    1.30
  14  -2   2   25.10    1.10
  14  -2   2   23.30    1.10
  14  -2   2   22.90    1.30
  14  -2   2   23.70    1.20
  14  -2   2   25.20    1.30
  14  -2   2   23.00    1.20
  14  -2   2   23.50    1.10
  14  -2   2   23.20    1.20
  14  -2   2   24.00    1.10
  14   2   2   22.80    1.20
  14   2   2   22.20    1.20
  14   2   2   21.50    1.20
  14   2   2   21.70    1.10
  14   2   2   21.90    1.20
  14   2   2   21.50    1.20
  14   2   2   22.00    1.10
  14   2   2   21.70    1.30
  14   2   2   24.60    1.20
  14   2   2   22.00    1.10
  14   2   2   21.90    1.30
  14   2   2   23.00    1.50
  16  -2   2    0.70    0.60
  16  -2   2    1.10    0.30
  16  -2   2    1.50    0.40
  16  -2   2    1.20    0.40
  16  -2   2    0.90    0.30
  16  -2   2    0.80    0.40
  16  -2   2    1.10    0.60
  16   2   2    0.50    0.20
  16   2   2    1.20    0.40
  16   2   2    1.20    0.40
  16   2   2    1.20    0.50
  16   2   2    0.90    0.30
  16   2   2    1.20    0.30
  16   2   2    1.40    0.30
  16   2   2    1.30    0.40
  18  -2   2   10.70    0.60
  18  -2   2    8.90    1.40
  18  -2   2   10.00    0.70
  18  -2   2   10.70    0.90
  18  -2   2    9.20    1.80
  18  -2   2    8.60    1.20
  18  -2   2   10.30    0.90
  18   2   2   11.50    0.80
  18   2   2   12.20    0.70
  18   2   2   10.90    0.70
  18   2   2   11.00    0.60
  18   2   2    9.80    0.80
  18   2   2   11.40    0.60
  20  -2   2   13.00    1.50
  20  -2   2   13.50    1.40
  20   2   2   12.40    0.80
  23  -3  -2    2.30    1.00
  23  -3  -2    2.50    0.80
  23   3  -2    2.00    0.50
  23   3  -2    2.30    0.50
  23   3  -2    2.20    0.60
  21  -3  -2    1.60    1.30
  21  -3  -2    1.40    0.90
  21  -3  -2    2.40    0.40
  21  -3  -2    1.70    0.20
  21  -3  -2    2.50    1.60
  21   3  -2    1.80    0.30
  21   3  -2    2.10    0.40
  21   3  -2    1.90    0.30
  21   3  -2    1.80    0.40
  21   3  -2    1.60    0.30
  21   3  -2    1.20    0.30
  21   3  -2    1.70    0.30
  19  -3  -2   22.80    1.30
  19  -3  -2   19.30    2.20
  19  -3  -2   22.90    1.70
  19  -3  -2   23.60    1.20
  19  -3  -2   22.90    1.10
  19  -3  -2   21.80    1.40
  19  -3  -2   23.60    1.60
  19  -3  -2   22.20    1.10
  19   3  -2   23.20    1.20
  19   3  -2   24.40    1.20
  19   3  -2   24.10    1.20
  19   3  -2   24.60    1.10
  19   3  -2   24.80    1.30
  19   3  -2   24.70    1.30
  19   3  -2   23.80    1.10
  19   3  -2   24.20    1.20
  17  -3  -2    1.70    0.30
  17  -3  -2    1.60    0.30
 -17  -3   2    1.80    0.30
 -17  -3   2    1.00    0.50
  17  -3  -2    1.30    0.30
  17  -3  -2    1.00    0.40
  17  -3  -2    0.80    0.40
  17  -3  -2    1.50    0.40
  17  -3  -2    2.30    0.70
  17  -3  -2    1.30    0.30
  17   3  -2    1.60    0.50
  17   3  -2    1.40    0.30
 -17   3   2    1.00    0.50
  17   3  -2    1.10    0.30
  17   3  -2    1.30    0.30
  17   3  -2    2.20    0.30
  17   3  -2    1.30    0.30
  17   3  -2    1.20    0.40
 -17   3   2    1.50    0.30
  17   3  -2    1.60    0.30
  15  -3  -2   49.99    2.40
  15  -3  -2   48.80    2.00
  15  -3  -2   43.30    2.10
  15  -3  -2   43.50    1.90
 -15  -3   2   42.70    2.00
 -15  -3   2   42.20    2.00
  15  -3  -2   45.00    2.00
 -15  -3   2   41.90    2.30
 -15  -3   2   48.20    2.50
  15  -3  -2   44.80    2.20
  15   3  -2   44.60    2.00
  15   3  -2   42.60    2.40
  15   3  -2   43.00    2.00
 -15   3   2   49.10    2.40
  15   3  -2   42.50    2.20
 -15   3   2   44.80    2.00
 -15   3   2   41.00    2.20
  15   3  -2   42.20    2.20
 -15   3   2   44.10    2.10
  15   3  -2   44.30    2.30
  15   3  -2   39.90    2.10
 -13  -3   2   20.50    1.30
  13  -3  -2   19.40    1.10
 -13  -3   2   21.00    1.40
  13  -3  -2   20.80    1.10
  13  -3  -2   21.80    1.00
  13  -3  -2   20.70    1.10
  13  -3  -2   20.70    1.10
  13  -3  -2   21.30    1.10
  13  -3  -2   21.20    1.00
 -13  -3   2   20.50    1.10
  13  -3  -2   20.60    1.00
  13   3  -2   17.80    1.60
  13   3  -2   20.20    1.10
  13   3  -2   20.10    1.20
 -13   3   2   21.00    1.10
 -13   3   2   21.60    1.20
  13   3  -2   19.10    1.00
  13   3  -2   20.20    1.10
  13   3  -2   20.70    1.10
  13   3  -2   19.80    1.00
  13   3  -2   19.50    1.00
  13   3  -2   19.30    1.10
 -13   3   2   22.70    1.40
  13   3  -2   20.70    1.00
 -13   3   2   22.00    1.10
  13   3  -2   21.30    1.00
 -11  -3   2   15.60    0.80
 -11  -3   2   14.70    1.00
 -11  -3   2   14.20    0.70
  11   3  -2   14.90    1.00
  11   3  -2   16.20    0.90
 -11   3   2   15.20    1.00
 -11   3   2   16.90    0.80
 -11   3   2   14.60    0.80
  -9  -3   2  169.78    7.40
  -9  -3   2  171.18    7.30
  -9  -3   2  163.58    7.70
  -9  -3   2  167.98    7.20
  -9  -3   2  176.88    7.40
  -9   3   2  180.38    7.30
   9   3  -2  171.98    7.40
   9   3  -2  167.58    7.30
  -9   3   2  181.18    7.50
  -9   3   2  173.48    7.50
  -9   3   2  173.18    7.30
  -9   3   2  171.18    7.30
  -7  -3   2  383.56   16.50
  -7  -3   2  398.66   16.60
  -7   3   2  404.56   16.50
   7   3  -2  400.76   16.60
  -7   3   2  392.16   16.50
   5   3  -2  670.93   28.70
   5   3  -2  706.73   28.80
  -3   3   2  436.66   18.20
   1  -3  -2   71.89    3.00
  -1  -3   2   64.89    3.00
  -1  -3   2   66.29    2.90
  -1  -3   2   70.89    3.00
  -1  -3   2   74.29    3.00
  -1   3   2   65.89    2.90
  -1   3   2   72.69    2.90
  -1   3   2   66.39    2.90
  -1   3   2   59.49    3.10
  -1   3   2   71.49    3.10
   1   3  -2   73.39    2.90
  -1   3   2   70.19    2.90
  -1   3   2   65.39    2.90
  -1  -3  -2  228.98    9.10
   1  -3   2  209.48    9.10
   1   3   2  223.68    9.10
   1   3   2  212.78    9.10
  -1   3  -2  217.78    9.10
   1   3   2  206.98    9.00
   1   3   2  210.48    9.10
   1   3   2  222.68    9.10
   1   3   2  214.98    9.00
  -3  -3  -2    3.40    0.40
  -3   3  -2    3.40    0.30
   3   3   2    3.60    0.30
   3   3   2    2.50    0.30
   3   3   2    2.50    0.30
  -5  -3  -2    2.40    0.40
   5  -3   2    2.20    0.40
  -5  -3  -2    2.50    0.50
   5   3   2    2.80    0.30
  -5   3  -2    2.70    0.50
  -5   3  -2    3.20    0.40
  -7  -3  -2  129.19    5.40
  -7  -3  -2  119.59    5.40
  -7  -3  -2  123.99    5.50
  -7  -3  -2  117.89    5.50
  -7  -3  -2  128.59    5.50
   7  -3   2  130.29    5.60
  -7  -3  -2  130.79    5.30
   7   3   2  126.39    5.50
   7   3   2  123.59    5.40
  -7   3  -2  128.99    5.50
   7   3   2  129.39    5.50
  -7   3  -2  123.49    5.60
  -9  -3  -2   11.10    0.70
   9  -3   2   12.40    0.90
  -9  -3  -2   10.90    0.80
  -9  -3  -2   10.70    0.60
   9   3   2   11.10    0.80
   9   3   2   11.10    0.80
  11  -3   2   48.80    2.30
  11  -3   2   45.40    2.10
  11  -3   2   42.90    2.30
  11  -3   2   48.40    2.50
  11  -3   2   45.90    2.10
 -11  -3  -2   53.09    2.40
  11  -3   2   42.20    2.10
  11  -3   2   46.20    2.10
  11  -3   2   44.80    2.20
  11   3   2   47.40    2.40
  11   3   2   44.10    2.10
 -11   3  -2   48.60    2.30
  11   3   2   50.59    2.10
 -11   3  -2   48.00    2.10
  11   3   2   47.90    2.10
  11   3   2   48.90    2.10
  11   3   2   47.10    2.10
  11   3   2   47.90    2.40
  11   3   2   47.40    2.20
  11   3   2   50.69    2.20
 -11   3  -2   45.00    2.30
 -13  -3  -2   31.40    1.60
  13  -3   2   31.30    1.40
  13  -3   2   28.20    1.30
  13  -3   2   27.20    1.50
  13  -3   2   25.60    1.40
  13  -3   2   26.50    1.30
  13  -3   2   27.40    1.30
  13  -3   2   28.40    1.40
  13  -3   2   29.20    1.40
  13  -3   2   26.90    1.40
  13   3   2   28.00    1.30
  13   3   2   27.30    1.40
  13   3   2   27.60    1.40
  13   3   2   27.40    1.30
  13   3   2   25.80    1.60
  13   3   2   28.20    1.30
  13   3   2   27.40    1.30
  13   3   2   25.70    1.40
 -13   3  -2   31.20    1.60
 -13   3  -2   27.90    1.30
  13   3   2   27.60    1.50
  13   3   2   27.10    1.30
 -13   3  -2   25.00    1.40
  13   3   2   25.40    1.30
  15  -3   2   29.80    1.50
  15  -3   2   29.50    1.50
  15  -3   2   30.70    1.40
  15  -3   2   31.90    1.60
  15  -3   2   28.80    1.70
  15  -3   2   30.00    1.70
  15  -3   2   33.10    1.40
  15  -3   2   30.40    1.40
  15  -3   2   29.90    1.90
  15   3   2   32.90    1.60
  15   3   2   29.00    1.40
  15   3   2   30.40    1.50
  15   3   2   28.90    1.50
  15   3   2   29.10    1.70
  15   3   2   31.80    1.50
  15   3   2   30.80    1.40
  15   3   2   32.80    1.50
  15   3   2   29.90    1.50
  15   3   2   32.30    1.80
  15   3   2   32.30    1.50
  17  -3   2    9.00    0.50
  17  -3   2    9.70    0.60
  17  -3   2   10.40    0.60
  17  -3   2    8.30    1.30
  17  -3   2    9.10    0.60
  17  -3   2    9.30    0.80
  17  -3   2   11.00    2.00
  17  -3   2    9.40    1.40
  17   3   2   10.20    0.60
  17   3   2   10.10    0.70
  17   3   2    9.70    0.70
  17   3   2    9.60    0.90
  17   3   2    7.80    0.60
  17   3   2    8.20    0.70
  17   3   2    9.50    0.60
  17   3   2   10.10    0.60
  19  -3   2    1.30    0.60
  19  -3   2    1.60    0.90
  19  -3   2    2.00    0.20
  19  -3   2    1.70    0.30
  19  -3   2    2.00    1.00
  19   3   2    2.10    0.30
  19   3   2    2.10    0.40
  19   3   2    2.20    0.30
  19   3   2    2.30    0.30
  19   3   2    2.30    0.20
  19   3   2    2.00    0.30
  22  -4  -2   11.30    0.80
  22  -4  -2   10.70    0.50
  22  -4  -2    8.50    0.90
  22  -4  -2    9.60    1.10
  22  -4  -2   10.70    0.90
  22   4  -2   12.80    0.70
  22   4  -2   10.00    0.60
  22   4  -2   10.90    0.60
  22   4  -2   10.90    0.70
  22   4  -2   10.50    0.60
  20  -4  -2    5.60    1.10
  20  -4  -2    8.00    0.50
  20  -4  -2    8.00    0.60
  20  -4  -2    8.10    0.50
  20  -4  -2    7.90    1.70
  20  -4  -2    9.00    0.80
  20  -4  -2    9.10    2.00
  20   4  -2    8.20    0.60
  20   4  -2    7.70    0.60
 -20   4   2    7.90    0.70
  20   4  -2    8.60    0.50
  20   4  -2    9.30    0.70
  20   4  -2    6.70    0.60
  20   4  -2    8.50    0.70
  20   4  -2    8.00    0.60
  20   4  -2    8.30    0.50
  18  -4  -2    8.40    0.80
  18  -4  -2    8.70    0.70
  18  -4  -2    9.60    0.90
  18  -4  -2    9.80    1.40
  18  -4  -2    8.70    0.60
  18  -4  -2    9.00    0.60
  18  -4  -2   10.00    1.60
 -18  -4   2   10.20    0.60
  18   4  -2    9.10    0.60
 -18   4   2    8.60    0.70
 -18   4   2    8.40    1.00
  18   4  -2    9.40    0.60
  18   4  -2    9.30    0.70
  18   4  -2    9.20    0.70
  18   4  -2    7.40    0.90
  18   4  -2    8.70    0.60
  18   4  -2    9.30    0.70
  18   4  -2    9.00    0.70
  18   4  -2   10.00    0.70
 -16  -4   2    8.20    0.50
  16  -4  -2    9.30    1.20
  16  -4  -2    8.30    0.70
  16  -4  -2    9.00    0.60
  16  -4  -2    8.90    0.90
  16  -4  -2    9.40    0.90
  16  -4  -2    8.20    0.50
 -16  -4   2    7.70    1.00
  16  -4  -2    7.70    0.60
 -16  -4   2    8.00    0.80
  16  -4  -2   10.10    0.70
  16  -4  -2   10.10    0.90
 -16  -4   2    8.00    0.60
  16  -4  -2    8.80    0.60
  16   4  -2    7.90    0.70
 -16   4   2    8.30    0.80
  16   4  -2    8.20    0.90
  16   4  -2    9.10    0.70
  16   4  -2    7.90    0.60
 -16   4   2    7.90    0.60
  16   4  -2    8.60    0.60
  16   4  -2    8.20    0.60
  16   4  -2    7.70    0.70
 -16   4   2    8.80    0.90
 -16   4   2    8.60    0.70
  16   4  -2    7.90    0.70
  16   4  -2    8.70    0.60
  16   4  -2    7.90    0.50
 -14  -4   2   26.10    1.60
  14  -4  -2   22.60    1.40
 -14  -4   2   19.20    1.40
  14  -4  -2   23.60    1.10
 -14  -4   2   22.20    1.20
  14  -4  -2   23.90    1.30
  14  -4  -2   23.90    1.10
  14  -4  -2   22.60    1.10
  14  -4  -2   22.60    1.20
  14  -4  -2   23.20    1.20
  14  -4  -2   23.70    1.10
  14  -4  -2   22.80    1.00
  14   4  -2   22.20    1.10
  14   4  -2   22.10    1.20
  14   4  -2   21.00    1.40
  14   4  -2   21.20    1.20
  14   4  -2   23.40    1.20
  14   4  -2   20.30    1.20
  14   4  -2   21.70    1.10
 -14   4   2   21.50    1.20
  14   4  -2   21.40    1.10
 -14   4   2   23.30    1.20
  14   4  -2   20.10    1.40
 -14   4   2   25.10    1.60
  14   4  -2   21.90    1.10
 -14   4   2   19.60    1.40
  14   4  -2   21.80    1.10
 -12  -4   2   27.20    1.60
 -12  -4   2   27.60    1.30
  12  -4  -2   28.70    1.30
  12  -4  -2   29.80    1.40
 -12  -4   2   29.70    1.40
  12  -4  -2   26.20    1.50
  12  -4  -2   23.80    1.40
  12  -4  -2   27.20    1.30
  12  -4  -2   27.30    1.30
 -12   4   2   27.20    1.40
 -12   4   2   25.60    1.40
  12   4  -2   28.20    1.40
 -12   4   2   26.60    1.60
  12   4  -2   28.80    1.30
  12   4  -2   28.80    1.50
  12   4  -2   28.30    1.30
  12   4  -2   29.70    1.30
  12   4  -2   25.40    1.40
 -10  -4   2  155.28    6.50
 -10  -4   2  147.69    6.30
 -10  -4   2  145.69    6.60
 -10  -4   2  142.79    6.50
  10  -4  -2  140.59    6.20
 -10   4   2  150.38    6.30
 -10   4   2  143.19    6.60
 -10   4   2  151.68    6.50
  10   4  -2  149.09    6.40
  10   4  -2  134.09    6.20
  10   4  -2  149.49    6.30
 -10   4   2  150.88    6.30
 -10   4   2  150.98    6.30
  -8  -4   2   88.79    4.10
  -8  -4   2   86.09    3.70
  -8  -4   2   89.49    4.10
  -8  -4   2   91.09    3.80
  -8  -4   2   88.79    3.90
  -8   4   2   82.89    3.80
  -8   4   2   88.29    4.00
   8   4  -2   88.99    3.90
  -8   4   2   92.29    4.10
  -8   4   2   90.59    3.80
  -8   4   2   82.89    3.80
  -6  -4   2  626.34   25.90
   6   4  -2  546.65   25.80
  -6   4   2  613.24   25.80
  -6   4   2  690.33   25.90
   4  -4  -2 2290.07  104.99
  -4  -4   2 2277.57  108.79
   4   4  -2 2372.16   98.09
  -4   4   2 2262.37   98.59
  -2  -4   2  237.18    9.90
  -2  -4   2  235.58   10.20
   2  -4  -2  217.78   10.10
   2  -4  -2  234.58    9.90
  -2  -4   2  243.18    9.90
   2   4  -2  235.98   10.10
   2   4  -2  238.48    9.90
  -2   4   2  223.58   10.10
  -2   4   2  246.58    9.90
  -2   4   2  238.78    9.90
   2   4  -2  244.88    9.90
   0  -4   2    0.70    0.30
   0  -4  -2    0.70    0.30
   0  -4   2    0.60    0.20
   0  -4   2    0.60    0.30
   0  -4  -2    0.40    0.10
   0  -4  -2    0.60    0.20
   0  -4  -2    0.50    0.30
   0  -4   2    0.70    0.20
   0   4   2    0.50    0.20
   0   4   2    0.90    0.30
   0   4   2    0.60    0.20
   0   4  -2    0.50    0.30
   0   4   2    0.50    0.20
   0   4  -2    0.80    0.30
   0   4   2    0.70    0.20
   0   4  -2    0.70    0.20
   0   4   2    0.40    0.30
   0   4   2    0.50    0.20
  -2  -4  -2  164.08    6.90
  -2  -4  -2  156.88    6.80
  -2  -4  -2  156.58    7.00
   2  -4   2  164.68    6.90
   2  -4   2  167.58    6.80
  -2  -4  -2  153.88    6.90
   2  -4   2  169.68    6.80
  -2   4  -2  159.98    6.80
   2   4   2  156.08    6.80
   2   4   2  162.38    6.90
   2   4   2  163.48    6.90
   2   4   2  159.88    6.80
  -2   4  -2  163.88    6.80
   2   4   2  164.58    6.80
   2   4   2  170.68    6.80
  -2   4  -2  151.88    7.00
  -2   4  -2  161.38    6.90
   2   4   2  161.78    6.80
   2   4   2  166.38    6.90
  -4  -4  -2  414.36   17.30
  -4  -4  -2  399.26   17.10
   4   4   2  406.36   17.20
  -4   4  -2  416.96   17.20
   4   4   2  419.66   17.30
   6  -4   2   21.00    1.30
  -6  -4  -2   22.70    1.00
  -6  -4  -2   23.90    1.20
  -6  -4  -2   21.80    1.40
   6   4   2   23.20    1.20
  -6   4  -2   24.30    1.10
   6   4   2   23.80    1.20
  -6   4  -2   22.20    1.30
  -6   4  -2   23.40    1.10
  -8  -4  -2    4.20    0.30
   8  -4   2    5.50    0.70
  -8  -4  -2    5.70    0.60
   8   4   2    4.00    0.50
  -8   4  -2    3.70    0.40
  -8   4  -2    5.50    0.60
   8   4   2    4.70    0.60
 -10  -4  -2    0.90    0.20
  10  -4   2    1.90    0.20
  10  -4   2    1.30    0.30
  10  -4   2    2.30    0.40
  10   4   2    1.10    0.20
 -10   4  -2    1.70    0.30
 -10   4  -2    1.40    0.30
  10   4   2    1.90    0.40
 -10   4  -2    1.10    0.40
  10   4   2    1.20    0.30
  10   4   2    2.10    0.50
  12  -4   2   18.20    0.90
  12  -4   2   18.50    1.00
  12  -4   2   18.00    1.30
  12  -4   2   17.80    1.10
  12  -4   2   15.90    1.20
 -12  -4  -2   18.70    1.30
  12  -4   2   18.60    0.90
  12  -4   2   19.40    0.90
 -12  -4  -2   17.40    0.90
  12  -4   2   19.80    1.00
  12  -4   2   18.70    0.90
  12   4   2   17.50    1.00
  12   4   2   16.90    0.90
 -12   4  -2   21.00    1.30
  12   4   2   17.50    1.00
  12   4   2   18.40    1.10
  12   4   2   18.30    1.00
  12   4   2   17.30    0.90
 -12   4  -2   19.10    1.10
  12   4   2   17.70    1.00
 -12   4  -2   18.00    1.20
 -12   4  -2   18.00    0.90
  12   4   2   15.50    1.20
  12   4   2   17.20    0.90
  12   4   2   17.90    1.30
  12   4   2   17.60    0.90
  12   4   2   17.10    0.90
 -14  -4  -2  170.78    7.50
  14  -4   2  171.98    7.50
  14  -4   2  173.18    7.10
  14  -4   2  180.78    7.50
  14  -4   2  169.98    7.20
  14  -4   2  157.88    7.30
  14  -4   2  173.68    7.30
  14  -4   2  173.58    7.10
 -14  -4  -2  172.88    7.10
  14  -4   2  163.48    7.10
  14  -4   2  173.18    7.20
  14  -4   2  176.18    7.10
  14   4   2  170.38    7.20
 -14   4  -2  179.48    7.50
  14   4   2  169.18    7.20
  14   4   2  172.28    7.10
  14   4   2  159.48    7.10
  14   4   2  162.68    7.50
  14   4   2  164.38    7.20
  14   4   2  161.18    7.40
  14   4   2  156.58    7.40
 -14   4  -2  175.48    7.30
  14   4   2  165.78    7.20
  14   4   2  167.68    7.20
  14   4   2  168.08    7.20
  14   4   2  171.28    7.20
 -14   4  -2  147.29    7.10
  16  -4   2    3.40    0.50
  16  -4   2    2.50    0.30
  16  -4   2    4.00    1.40
  16  -4   2    6.90    2.30
  16  -4   2    2.70    0.30
  16  -4   2    4.50    1.40
  16  -4   2    2.60    0.30
  16   4   2    3.00    0.40
  16   4   2    3.00    0.30
 -16   4  -2    1.90    0.40
  16   4   2    2.60    0.30
  16   4   2    2.40    0.40
  18  -4   2    5.50    1.40
  18  -4   2    7.20    1.00
  18  -4   2    7.00    0.50
  18  -4   2    6.90    0.40
  18  -4   2    7.10    0.80
  18  -4   2    6.80    0.40
  18   4   2    5.40    0.60
  18   4   2    8.10    0.70
  18   4   2    6.50    0.50
  18   4   2    6.70    0.60
  18   4   2    6.80    0.50
  18   4   2    6.90    0.40
  18   4   2    6.40    0.50
  20  -4   2    7.10    1.50
  20  -4   2    5.00    0.50
  20  -4   2    4.80    1.00
  20   4   2    4.70    0.40
  20   4   2    4.50    0.30
  20   4   2    5.40    0.60
  21  -5  -2   25.50    1.30
  21  -5  -2   23.00    1.10
  21  -5  -2   22.70    2.30
  21  -5  -2   24.20    1.90
  21  -5  -2   25.10    1.10
  21  -5  -2   24.10    1.30
  21   5  -2   24.10    1.20
  21   5  -2   25.50    1.10
  21   5  -2   21.30    1.10
  21   5  -2   24.80    1.20
  21   5  -2   25.00    1.10
  21   5  -2   24.50    1.10
  21   5  -2   26.00    1.20
  19  -5  -2   24.10    1.20
  19  -5  -2   21.60    2.40
  19  -5  -2   23.40    1.10
  19  -5  -2   22.80    1.10
  19  -5  -2   25.20    3.20
  19  -5  -2   20.50    2.20
 -19  -5   2   21.30    1.10
  19  -5  -2   23.20    1.30
 -19  -5   2   21.10    1.10
  19   5  -2   24.80    1.20
  19   5  -2   24.20    1.10
  19   5  -2   25.10    1.20
 -19   5   2   21.50    1.30
  19   5  -2   21.90    1.10
 -19   5   2   20.80    1.30
  19   5  -2   22.10    1.20
  19   5  -2   23.60    1.10
  17  -5  -2    1.60    0.30
 -17  -5   2    2.10    0.60
  17  -5  -2    1.50    0.30
  17  -5  -2    2.30    1.50
  17  -5  -2    1.30    0.30
  17  -5  -2    2.00    0.80
 -17  -5   2    1.60    0.30
  17  -5  -2    1.30    0.20
  17  -5  -2    2.30    0.60
  17  -5  -2    2.00    1.70
  17   5  -2    0.90    0.60
 -17   5   2    1.30    0.40
  17   5  -2    2.10    0.40
  17   5  -2    1.80    0.30
  17   5  -2    2.40    0.50
 -17   5   2    1.20    0.30
  17   5  -2    2.60    0.40
 -17   5   2    1.90    0.60
 -17   5   2    1.60    0.40
  17   5  -2    1.60    0.40
  17   5  -2    1.70    0.50
 -17   5   2    0.60    0.40
  17   5  -2    2.20    0.60
  17   5  -2    2.40    0.60
  17   5  -2    2.80    0.50
  15  -5  -2    8.30    0.80
  15  -5  -2    9.00    0.60
  15  -5  -2    8.40    0.80
  15  -5  -2    7.10    1.00
  15  -5  -2    9.40    1.60
 -15  -5   2    9.30    1.10
  15  -5  -2    9.70    1.40
 -15  -5   2    8.80    0.90
 -15  -5   2    8.60    0.60
 -15  -5   2    8.80    0.60
  15  -5  -2    9.50    0.50
  15  -5  -2    9.00    0.70
 -15  -5   2    9.00    0.70
  15  -5  -2    9.40    0.60
  15  -5  -2    9.20    0.60
  15   5  -2    9.40    0.70
  15   5  -2    9.70    0.70
 -15   5   2    9.80    0.80
  15   5  -2    8.50    0.60
 -15   5   2    8.30    0.70
  15   5  -2    9.40    0.70
  15   5  -2    9.10    0.60
 -15   5   2    9.20    0.80
  15   5  -2    9.30    0.80
  15   5  -2    9.60    0.60
  15   5  -2    8.60    0.70
 -15   5   2    9.30    0.90
  15   5  -2    8.90    0.90
  15   5  -2    9.00    0.60
 -15   5   2    9.90    1.00
  13  -5  -2   54.69    2.40
  13  -5  -2   52.99    2.60
 -13  -5   2   52.09    2.70
  13  -5  -2   53.89    2.60
  13  -5  -2   47.70    2.90
  13  -5  -2   56.09    2.40
  13  -5  -2   53.99    2.40
  13  -5  -2   53.49    2.60
 -13  -5   2   55.19    2.50
  13  -5  -2   54.89    2.30
  13  -5  -2   52.19    2.40
 -13  -5   2   50.69    2.50
 -13  -5   2   57.99    3.00
  13  -5  -2   53.99    2.40
 -13   5   2   53.99    2.50
  13   5  -2   54.89    2.70
  13   5  -2   53.69    2.30
  13   5  -2   50.99    2.40
  13   5  -2   51.69    2.50
 -13   5   2   57.59    2.90
  13   5  -2   51.19    2.30
  13   5  -2   53.59    2.40
 -13   5   2   52.59    2.50
  13   5  -2   55.49    2.40
  13   5  -2   53.19    2.50
  13   5  -2   51.69    2.40
  13   5  -2   54.69    2.40
 -13   5   2   52.39    2.50
 -13   5   2   53.59    2.70
  13   5  -2   49.00    2.70
  13   5  -2   53.89    2.50
  11  -5  -2   50.59    2.40
  11  -5  -2   51.49    2.50
  11  -5  -2   51.49    2.40
 -11  -5   2   55.09    3.10
 -11  -5   2   57.49    2.50
 -11  -5   2   59.09    2.30
 -11  -5   2   59.59    2.30
 -11  -5   2   48.50    2.80
  11  -5  -2   46.90    2.40
  11   5  -2   55.39    2.50
  11   5  -2   47.20    2.60
 -11   5   2   51.79    2.80
  11   5  -2   60.69    2.60
 -11   5   2   60.09    2.50
  11   5  -2   46.80    2.50
  11   5  -2   48.70    2.30
  11   5  -2   47.10    2.40
  11   5  -2   48.60    2.50
 -11   5   2   55.39    2.40
  11   5  -2   59.99    2.50
  -9  -5   2  284.07   11.80
  -9  -5   2  256.77   11.50
   9  -5  -2  257.97   11.50
  -9  -5   2  280.67   11.50
  -9  -5   2  279.67   11.60
  -9  -5   2  272.37   11.80
  -9  -5   2  269.97   12.00
  -9   5   2  276.27   11.60
  -9   5   2  284.07   11.60
  -9   5   2  292.67   11.90
   9   5  -2  270.27   11.70
  -9   5   2  284.07   11.60
  -9   5   2  264.67   11.60
   9   5  -2  272.67   11.60
  -9   5   2  276.07   11.90
   7  -5  -2   86.89    4.20
  -7  -5   2  100.89    4.30
  -7  -5   2  103.29    4.20
  -7  -5   2  104.19    4.40
  -7  -5   2   93.69    4.60
  -7  -5   2  105.49    4.50
  -7  -5   2  105.09    4.30
  -7   5   2   99.19    4.30
  -7   5   2  103.39    4.50
  -7   5   2   99.19    4.30
  -7   5   2   89.19    4.50
  -7   5   2   98.19    4.30
   7   5  -2  101.69    4.30
  -7   5   2   95.99    4.20
   7   5  -2   96.59    4.30
  -5  -5   2 1429.66   80.49
   5  -5  -2 1308.97   68.59
   5   5  -2 1474.25   60.49
  -5   5   2 1300.77   61.29
  -3  -5   2   28.70    1.30
  -3  -5   2   27.70    1.40
  -3  -5   2   28.20    1.30
   3  -5  -2   27.40    1.30
  -3  -5   2   29.60    1.50
  -3  -5   2   28.00    1.60
   3  -5  -2   27.80    1.30
   3   5  -2   28.60    1.30
  -3   5   2   27.50    1.50
   3   5  -2   28.10    1.30
   3   5  -2   28.40    1.20
  -3   5   2   26.60    1.20
   3   5  -2   27.60    1.50
  -3   5   2   27.30    1.30
  -3   5   2   27.80    1.30
  -3   5   2   26.00    1.50
   3   5  -2   27.20    1.30
  -3   5   2   26.50    1.30
  -3   5   2   26.80    1.30
   3   5  -2   27.60    1.50
   1  -5  -2  209.68    8.20
  -1  -5   2  194.58    8.20
  -1  -5   2  198.58    8.20
  -1  -5   2  178.38    8.40
  -1  -5   2  181.88    8.10
  -1  -5   2  207.58    8.30
   1  -5  -2  174.68    8.40
   1  -5  -2  202.58    8.20
  -1  -5   2  192.38    8.10
  -1   5   2  203.88    8.30
  -1   5   2  190.68    8.20
  -1   5   2  193.78    8.10
  -1   5   2  197.58    8.10
  -1   5   2  196.78    8.10
   1   5  -2  181.08    8.40
   1   5  -2  203.58    8.10
   1   5  -2  191.88    8.20
   1   5  -2  195.28    8.10
  -1   5   2  190.48    8.20
   1   5  -2  195.38    8.10
  -1   5   2  169.98    8.30
   1  -5   2   69.69    3.00
   1  -5   2   73.19    3.10
  -1  -5  -2   72.79    3.30
  -1  -5  -2   67.29    3.00
  -1  -5  -2   66.19    3.10
  -1  -5  -2   65.59    3.00
   1  -5   2   68.79    3.30
   1  -5   2   68.39    3.00
  -1   5  -2   70.99    3.00
   1   5   2   69.19    3.00
   1   5   2   68.29    3.00
   1   5   2   67.19    3.20
  -1   5  -2   74.19    3.30
  -1   5  -2   65.69    3.00
  -1   5  -2   67.49    3.00
   1   5   2   67.99    3.00
   1   5   2   70.09    3.00
   1   5   2   75.59    3.30
   1   5   2   68.19    3.20
   3  -5   2  123.99    5.00
  -3  -5  -2  120.89    5.20
  -3  -5  -2  118.29    5.00
   3  -5   2  122.39    5.40
  -3  -5  -2  121.59    5.40
  -3  -5  -2  112.29    5.10
   3   5   2  121.59    5.00
   3   5   2  114.59    5.10
  -3   5  -2  123.49    5.10
  -3   5  -2  119.09    5.00
   3   5   2  112.59    5.00
   3   5   2  121.89    5.10
   3   5   2  124.49    5.10
   3   5   2  109.59    5.00
  -3   5  -2  116.49    5.30
  -5  -5  -2   92.59    4.20
  -5  -5  -2   87.39    4.00
  -5  -5  -2   91.09    3.80
  -5  -5  -2   91.69    4.00
   5  -5   2   89.79    4.20
  -5   5  -2   85.89    3.90
   5   5   2   91.49    4.00
   5   5   2   91.69    4.00
  -5   5  -2   89.49    3.90
  -5   5  -2   87.29    4.20
  -7  -5  -2   22.30    1.30
  -7  -5  -2   24.20    1.50
   7  -5   2   22.60    1.40
  -7   5  -2   20.80    1.40
   7   5   2   22.90    1.30
   7   5   2   23.40    1.30
  -7   5  -2   21.60    1.20
   9  -5   2    4.00    0.60
   9  -5   2    3.50    0.40
   9  -5   2    4.00    0.70
  -9  -5  -2    4.60    0.30
   9  -5   2    4.40    0.50
   9  -5   2    5.80    1.30
   9  -5   2    3.50    0.60
  -9  -5  -2    4.50    0.70
   9  -5   2    4.70    0.70
   9  -5   2    4.10    0.30
   9   5   2    4.10    0.40
   9   5   2    4.40    0.60
   9   5   2    4.60    0.50
   9   5   2    4.20    0.40
  -9   5  -2    4.30    0.50
   9   5   2    4.30    0.60
  -9   5  -2    3.80    0.70
   9   5   2    3.60    0.50
   9   5   2    3.80    0.50
   9   5   2    4.30    0.50
   9   5   2    4.00    0.50
   9   5   2    2.90    0.70
 -11  -5  -2   11.40    0.60
  11  -5   2    9.70    1.60
  11  -5   2   10.40    0.60
  11  -5   2   10.60    0.60
  11  -5   2    9.90    0.60
  11  -5   2   10.00    0.70
  11  -5   2    9.20    0.70
 -11  -5  -2    9.80    1.00
  11  -5   2   10.80    1.30
  11  -5   2    8.70    0.80
  11  -5   2   10.10    0.60
  11  -5   2   10.40    1.30
  11   5   2    9.80    0.70
 -11   5  -2   12.40    1.00
  11   5   2   10.80    0.60
  11   5   2    9.60    0.60
  11   5   2   10.00    0.70
  11   5   2   10.80    0.60
  11   5   2   11.20    0.70
  11   5   2   10.70    0.90
  11   5   2   10.20    0.60
  11   5   2   10.50    0.90
  11   5   2    9.70    0.70
 -11   5  -2    9.60    1.00
  11   5   2   11.60    0.80
  11   5   2   10.80    0.90
 -11   5  -2   11.20    0.70
  13  -5   2  204.28    9.00
  13  -5   2  212.08    8.70
  13  -5   2  197.68    9.00
  13  -5   2  198.48    8.80
  13  -5   2  208.68    9.40
 -13  -5  -2  224.38    8.70
  13  -5   2  193.08    8.70
  13  -5   2  213.88    9.00
  13  -5   2  205.08    8.70
 -13  -5  -2  208.88    9.20
  13  -5   2  206.28    8.70
  13  -5   2  202.08    8.80
  13   5   2  213.18    8.80
 -13   5  -2  201.58    8.90
 -13   5  -2  202.58    9.10
  13   5   2  209.28    8.70
  13   5   2  206.98    8.70
  13   5   2  203.88    9.00
 -13   5  -2  212.78    9.20
  13   5   2  206.38    8.80
  13   5   2  209.08    8.70
  13   5   2  217.68    8.80
 -13   5  -2  213.38    8.80
  13   5   2  205.88    8.70
  13   5   2  206.08    9.10
  13   5   2  198.68    8.80
  13   5   2  204.78    9.10
  13   5   2  198.58    8.70
  15  -5   2    0.80    2.40
  15  -5   2    2.90    1.90
  15  -5   2    2.10    0.30
  15  -5   2    1.90    2.10
  15  -5   2    2.20    0.50
 -15  -5  -2    2.60    0.30
  15  -5   2    2.30    0.30
  15  -5   2    2.30    0.50
 -15  -5  -2    1.90    0.50
  15  -5   2    1.90    0.50
  15  -5   2    2.60    0.40
  15   5   2    2.10    0.40
  15   5   2    1.70    0.30
  15   5   2    2.40    0.60
  15   5   2    2.30    0.40
  15   5   2    2.10    0.30
  15   5   2    3.50    0.70
  15   5   2    2.00    0.40
  15   5   2    2.30    0.60
 -15   5  -2    2.10    0.50
  15   5   2    2.50    0.40
  15   5   2    1.90    0.30
  17  -5   2   18.10    0.90
  17  -5   2   18.40    1.50
  17  -5   2   16.50    1.70
  17  -5   2   17.00    0.90
  17  -5   2   15.70    1.20
  17  -5   2   22.60    2.00
  17  -5   2   18.70    0.90
  17  -5   2   18.50    0.90
  17   5   2   17.50    1.00
  17   5   2   19.20    0.90
  17   5   2   18.20    1.00
  17   5   2   17.70    0.90
  17   5   2   21.20    1.00
  17   5   2   17.90    1.00
 -17   5  -2   20.00    1.10
  17   5   2   20.10    1.10
  17   5   2   19.30    0.90
  19  -5   2    0.10    0.20
  19  -5   2    0.30    0.60
  19  -5   2    0.00    0.20
  19  -5   2    0.70    1.10
  19   5   2    0.20    0.20
  19   5   2   -0.10    0.20
  19   5   2    0.10    0.20
  19   5   2    0.20    0.20
  19   5   2    0.00    0.30
  20  -6  -2   11.90    0.60
  20  -6  -2   11.20    0.60
  20  -6  -2   10.40    1.20
  20  -6  -2   11.50    0.80
  20  -6  -2   13.60    1.30
  20  -6  -2   11.10    0.90
  20   6  -2   12.60    0.60
  20   6  -2   12.50    0.70
 -20   6   2   11.00    0.90
  20   6  -2   12.50    0.70
  20   6  -2   11.80    0.70
  20   6  -2   11.60    0.60
  20   6  -2   13.20    0.70
  20   6  -2   13.50    0.80
  18  -6  -2    0.10    0.40
  18  -6  -2   -0.20    0.20
  18  -6  -2   -0.70    1.50
  18  -6  -2    0.20    0.20
 -18  -6   2    0.00    0.20
  18  -6  -2    1.10    1.50
  18  -6  -2    0.20    0.40
  18  -6  -2    0.10    0.20
  18  -6  -2    0.10    0.20
  18   6  -2   -0.10    0.30
  18   6  -2    0.20    0.30
 -18   6   2    0.20    0.40
  18   6  -2    0.30    0.30
  18   6  -2    0.10    0.20
  18   6  -2    0.10    0.20
  18   6  -2   -0.10    0.20
  18   6  -2   -0.10    0.30
  18   6  -2    0.00    0.20
 -18   6   2   -0.20    0.30
  16  -6  -2   24.90    1.20
  16  -6  -2   20.50    2.10
  16  -6  -2   24.60    1.10
 -16  -6   2   24.80    1.20
  16  -6  -2   23.00    3.60
  16  -6  -2   23.20    1.20
  16  -6  -2   22.80    1.20
 -16  -6   2   25.00    1.20
  16  -6  -2   25.70    1.20
  16  -6  -2   27.20    2.20
  16   6  -2   24.20    1.20
 -16   6   2   24.60    1.40
  16   6  -2   24.70    1.30
  16   6  -2   23.30    1.20
  16   6  -2   20.40    1.20
 -16   6   2   24.70    1.40
  16   6  -2   22.90    1.30
  16   6  -2   22.90    1.10
  16   6  -2   23.50    1.30
  16   6  -2   21.70    1.20
 -14  -6   2   59.99    2.80
  14  -6  -2   61.29    2.70
  14  -6  -2   60.59    2.80
  14  -6  -2   61.39    2.80
  14  -6  -2   65.89    3.00
 -14  -6   2   61.99    2.80
  14  -6  -2   62.79    2.70
  14  -6  -2   59.89    2.70
 -14  -6   2   62.49    2.90
 -14  -6   2   56.99    3.20
 -14  -6   2   68.99    3.50
  14  -6  -2   54.89    2.90
 -14   6   2   62.19    2.90
  14   6  -2   60.39    3.10
 -14   6   2   56.69    2.90
 -14   6   2   64.29    3.40
  14   6  -2   62.49    2.90
 -14   6   2   60.29    3.20
  14   6  -2   64.39    2.80
  14   6  -2   65.19    2.80
 -14   6   2   62.59    2.90
  14   6  -2   64.39    2.80
  14   6  -2   62.59    2.80
  14   6  -2   64.49    2.80
  14   6  -2   64.39    2.70
  14   6  -2   61.59    2.90
 -12  -6   2   80.19    4.10
  12  -6  -2   78.49    3.40
  12  -6  -2   80.09    4.00
  12  -6  -2   80.39    3.40
  12  -6  -2   79.69    4.00
 -12  -6   2   80.39    3.50
  12  -6  -2   75.39    3.60
 -12  -6   2   75.19    3.40
  12  -6  -2   78.19    3.40
 -12  -6   2   74.39    3.80
  12  -6  -2   80.39    3.50
  12   6  -2   75.59    3.60
  12   6  -2   73.99    3.40
 -12   6   2   81.19    3.60
  12   6  -2   79.49    3.40
  12   6  -2   78.29    3.30
  12   6  -2   76.59    3.50
 -12   6   2   81.09    3.50
  12   6  -2   82.59    3.50
  12   6  -2   78.79    3.40
  12   6  -2   79.29    3.50
  12   6  -2   78.09    3.40
 -12   6   2   77.89    3.80
  12   6  -2   76.19    3.40
 -12   6   2   82.89    4.00
  12   6  -2   78.19    3.70
  12   6  -2   76.29    3.40
 -12   6   2   77.99    3.50
  12   6  -2   72.39    3.70
 -10  -6   2  343.47   13.90
 -10  -6   2  328.57   13.20
 -10  -6   2  312.67   13.60
  10  -6  -2  289.27   13.20
  10  -6  -2  305.17   13.30
 -10  -6   2  323.57   13.60
  10  -6  -2  313.67   13.20
 -10  -6   2  329.87   13.30
  10  -6  -2  275.27   13.30
 -10  -6   2  309.37   13.20
  10   6  -2  306.37   13.20
  10   6  -2  303.67   13.30
 -10   6   2  341.07   13.80
  10   6  -2  301.37   13.20
 -10   6   2  321.47   13.30
 -10   6   2  309.47   13.60
  10   6  -2  318.67   13.30
  10   6  -2  317.67   13.30
 -10   6   2  321.07   13.30
  10   6  -2  313.57   13.30
 -10   6   2  315.17   13.30
 -10   6   2  310.07   13.30
  10   6  -2  321.67   13.40
  10   6  -2  324.47   13.40
  -8  -6   2  652.93   27.20
   8  -6  -2  634.34   27.10
  -8  -6   2  648.04   27.10
  -8  -6   2  656.23   27.50
  -8   6   2  639.84   27.20
   8   6  -2  647.94   27.20
   8   6  -2  656.53   27.20
  -8   6   2  642.84   27.10
  -8   6   2  659.03   27.20
   6  -6  -2   13.40    0.70
  -6  -6   2   13.10    1.10
  -6  -6   2   12.30    0.70
  -6  -6   2   13.50    1.00
  -6  -6   2   12.80    0.70
   6  -6  -2   13.70    0.70
  -6  -6   2   11.90    0.90
  -6  -6   2   13.50    0.80
  -6   6   2   12.70    1.00
  -6   6   2   12.20    0.80
  -6   6   2   13.90    1.10
   6   6  -2   12.60    0.80
   6   6  -2   12.30    0.90
  -6   6   2   12.20    0.80
   6   6  -2   14.20    0.60
  -6   6   2   12.40    0.80
   6   6  -2   12.00    0.70
  -6   6   2   13.30    0.80
  -6   6   2   12.50    0.80
   6   6  -2   13.00    0.80
  -4  -6   2   18.40    1.40
  -4  -6   2   20.20    1.00
   4  -6  -2   19.90    1.00
  -4  -6   2   19.40    1.10
   4  -6  -2   19.00    1.00
   4  -6  -2   17.80    0.90
  -4  -6   2   20.50    1.30
  -4  -6   2   20.30    1.00
  -4  -6   2   20.40    1.30
   4   6  -2   20.70    1.00
  -4   6   2   19.40    1.00
  -4   6   2   18.20    1.30
  -4   6   2   20.10    1.30
  -4   6   2   19.30    1.00
  -4   6   2   20.60    1.10
   4   6  -2   19.90    0.90
  -4   6   2   18.70    1.00
   4   6  -2   19.50    0.90
   4   6  -2   19.80    1.20
   4   6  -2   18.00    1.00
  -4   6   2   19.10    1.00
   4   6  -2   17.60    1.20
  -4   6   2   19.60    1.10
  -2  -6   2    8.20    0.50
  -2  -6   2    5.90    0.80
  -2  -6   2    8.40    0.70
   2  -6  -2    8.20    0.60
  -2  -6   2    7.00    0.60
   2  -6  -2    7.50    0.90
   2  -6  -2    7.40    0.50
   2  -6  -2    8.60    0.50
  -2   6   2    9.00    1.10
   2   6  -2    8.40    0.60
  -2   6   2    7.90    0.50
  -2   6   2    7.80    0.60
   2   6  -2    7.00    0.50
   2   6  -2    7.80    0.50
   2   6  -2    7.90    0.80
   2   6  -2    6.20    0.80
   2   6  -2    7.50    0.50
   2   6  -2    6.80    0.60
  -2   6   2    8.40    0.50
  -2   6   2    6.80    0.80
  -2   6   2    8.30    0.60
  -2   6   2    7.20    0.70
   0  -6   2   48.80    2.30
   0  -6  -2   54.29    2.40
   0  -6   2   46.10    2.50
   0  -6   2   50.89    2.30
   0  -6   2   51.29    2.20
   0  -6   2   50.49    2.30
   0  -6  -2   50.69    2.30
   0  -6  -2   45.70    2.70
   0   6  -2   50.09    2.30
   0   6   2   45.90    2.30
   0   6   2   50.99    2.20
   0   6   2   50.09    2.30
   0   6  -2   48.10    2.60
   0   6   2   43.80    2.50
   0   6   2   52.89    2.50
   0   6  -2   52.39    2.20
   0   6  -2   49.30    2.50
   0   6   2   53.29    2.30
   0   6   2   50.89    2.20
   0   6  -2   50.39    2.20
   0   6   2   52.39    2.20
   2  -6   2    0.60    0.20
  -2  -6  -2    0.40    0.40
   2  -6   2    0.50    0.30
  -2  -6  -2    0.40    0.30
   2  -6   2    0.70    0.20
  -2  -6  -2    0.20    0.30
   2  -6   2    0.40    0.40
  -2   6  -2    0.70    0.40
   2   6   2    0.40    0.20
   2   6   2    0.10    0.30
   2   6   2    0.70    0.30
   2   6   2    0.70    0.20
  -2   6  -2    0.40    0.40
   2   6   2    0.40    0.20
   2   6   2    0.60    0.30
   2   6   2    0.30    0.30
   2   6   2    0.70    0.20
   4  -6   2    3.30    0.50
   4  -6   2    1.60    0.20
   4  -6   2    2.30    0.20
  -4  -6  -2    2.70    0.30
   4  -6   2    2.00    0.30
  -4  -6  -2    2.10    0.40
  -4  -6  -2    3.40    0.60
  -4  -6  -2    2.50    0.30
  -4  -6  -2    2.90    0.40
  -4   6  -2    2.30    0.30
   4   6   2    3.20    0.40
  -4   6  -2    2.40    0.40
  -4   6  -2    2.50    0.30
  -4   6  -2    2.70    0.50
   4   6   2    2.50    0.40
  -4   6  -2    2.20    0.40
  -6  -6  -2   50.69    2.70
  -6  -6  -2   51.59    2.20
  -6  -6  -2   47.20    2.30
  -6  -6  -2   54.99    2.60
   6  -6   2   49.30    2.50
  -6   6  -2   52.49    2.40
  -6   6  -2   53.99    2.70
  -6   6  -2   48.70    2.70
  -6   6  -2   52.39    2.40
   6   6   2   50.89    2.40
   6   6   2   51.19    2.40
  -6   6  -2   47.80    2.50
  -6   6  -2   52.09    2.30
  -8  -6  -2   15.90    0.80
   8  -6   2   13.70    1.90
   8  -6   2   15.20    1.80
  -8  -6  -2   15.60    1.10
   8  -6   2   14.10    0.70
   8  -6   2   11.40    1.00
  -8  -6  -2   14.50    1.20
   8  -6   2   12.30    0.90
   8  -6   2   14.50    1.10
   8   6   2   12.90    0.70
   8   6   2   13.20    0.80
   8   6   2   15.70    1.10
   8   6   2   13.50    0.70
  -8   6  -2   14.50    1.20
   8   6   2   15.30    1.00
   8   6   2   12.60    0.90
   8   6   2   13.30    1.40
  -8   6  -2   15.60    0.90
  -8   6  -2   16.60    0.90
  10  -6   2    1.50    0.40
  10  -6   2    1.50    0.30
  10  -6   2   -0.10    1.70
  10  -6   2    1.30    0.30
  10  -6   2    1.20    1.10
  10  -6   2    1.30    0.20
  10  -6   2    1.60    1.50
  10   6   2    1.00    0.20
 -10   6  -2    0.60    0.30
 -10   6  -2    2.10    0.60
 -10   6  -2    0.50    0.40
 -10   6  -2    0.30    0.40
  10   6   2    1.10    0.40
 -10   6  -2    0.70    0.40
  10   6   2    1.00    0.30
  10   6   2    1.40    0.30
  10   6   2    0.70    0.30
  10   6   2    0.80    0.20
  10   6   2    1.00    0.50
  12  -6   2   90.39    3.90
  12  -6   2   81.39    4.20
 -12  -6  -2   92.49    3.90
  12  -6   2   90.19    3.90
  12  -6   2   84.69    3.90
  12  -6   2   87.19    4.00
  12  -6   2   97.69    4.90
  12  -6   2   94.39    4.70
 -12  -6  -2   93.59    4.60
  12  -6   2  105.49    4.70
 -12  -6  -2   88.79    3.90
  12  -6   2   91.09    3.90
  12  -6   2   89.99    4.00
 -12   6  -2   89.09    5.10
  12   6   2   95.19    4.10
  12   6   2   91.19    3.90
 -12   6  -2   94.39    4.10
 -12   6  -2   83.89    4.40
  12   6   2   88.19    4.00
  12   6   2   96.19    4.00
  12   6   2   93.99    4.00
 -12   6  -2   88.69    4.10
  12   6   2   96.09    4.00
  12   6   2   93.19    4.30
  12   6   2   93.19    3.90
  12   6   2   94.59    4.00
 -12   6  -2   93.49    4.50
  12   6   2   80.39    4.00
  14  -6   2    0.90    0.60
  14  -6   2    0.40    0.30
 -14  -6  -2    0.10    0.20
  14  -6   2    0.60    0.20
  14  -6   2    0.90    0.30
  14  -6   2    1.20    0.40
  14  -6   2    0.20    0.30
  14  -6   2    0.40    0.20
  14  -6   2    0.80    1.70
  14  -6   2    0.40    1.20
 -14  -6  -2    0.20    0.20
 -14   6  -2    0.70    0.60
 -14   6  -2    0.10    0.40
 -14   6  -2    0.20    0.40
  14   6   2    0.50    0.30
  14   6   2    0.10    0.30
  14   6   2    0.30    0.20
  14   6   2    0.30    0.40
  14   6   2    0.70    0.20
  14   6   2    0.80    0.30
  14   6   2    0.80    0.30
  14   6   2    0.50    0.20
  14   6   2    1.30    0.40
  14   6   2    0.40    0.80
  16  -6   2    5.30    0.80
  16  -6   2    6.10    0.40
  16  -6   2    6.20    0.50
 -16  -6  -2    5.60    0.50
  16  -6   2    6.50    0.50
  16  -6   2    7.10    1.00
  16  -6   2    5.10    1.30
  16  -6   2    5.60    0.50
  16   6   2    6.20    0.60
  16   6   2    6.20    0.70
  16   6   2    6.60    0.40
  16   6   2    6.60    0.50
 -16   6  -2    5.10    0.70
  16   6   2    6.20    0.50
  16   6   2    6.30    0.50
  16   6   2    5.90    0.60
  18  -6   2   10.40    0.60
  18  -6   2   10.20    0.60
  18  -6   2   11.00    0.60
  18  -6   2    8.40    1.20
  18  -6   2   10.70    1.00
  18  -6   2   10.40    0.50
  18  -6   2   11.20    1.30
  18   6   2   10.60    0.60
  18   6   2   10.60    0.60
  18   6   2    9.70    0.70
  18   6   2   10.60    0.70
  18   6   2   10.10    0.60
  18   6   2    9.40    0.60
  18   6   2   10.90    0.60
  21  -7  -2   20.70    0.90
  21  -7  -2   19.20    1.60
  21  -7  -2   23.70    1.60
  21   7  -2   21.20    1.20
  21   7  -2   20.50    0.90
  21   7  -2   20.80    0.90
  21   7  -2   17.80    1.00
  21   7  -2   22.40    1.10
  21   7  -2   19.40    0.90
  19  -7  -2    4.70    2.10
  19  -7  -2    4.20    0.30
  19  -7  -2    2.70    1.00
  19  -7  -2    4.10    1.00
 -19  -7   2    4.00    0.40
  19  -7  -2    4.00    0.40
 -19  -7   2    3.30    0.40
  19   7  -2    2.50    0.40
  19   7  -2    3.80    0.50
  19   7  -2    3.10    0.40
  19   7  -2    4.10    0.40
 -19   7   2    3.90    0.60
 -19   7   2    4.20    0.60
  19   7  -2    3.00    0.40
  19   7  -2    4.20    0.50
  17  -7  -2    0.60    1.40
  17  -7  -2    1.60    0.40
  17  -7  -2    1.60    0.20
  17  -7  -2    1.20    0.20
 -17  -7   2    1.30    0.40
  17  -7  -2    1.60    0.30
  17  -7  -2    1.90    0.50
 -17  -7   2    2.30    0.30
  17  -7  -2    1.20    1.60
 -17  -7   2    2.00    0.30
  17  -7  -2    1.60    0.30
  17   7  -2    1.50    0.30
 -17   7   2    2.30    0.50
  17   7  -2    1.60    0.30
  17   7  -2    1.80    0.30
  17   7  -2    1.30    0.40
  17   7  -2    1.80    0.40
  17   7  -2    1.30    0.30
  17   7  -2    1.50    0.30
  17   7  -2    1.70    0.40
 -17   7   2    2.00    0.50
 -15  -7   2    5.90    0.60
  15  -7  -2    7.90    0.70
  15  -7  -2    7.10    0.50
  15  -7  -2    6.80    0.50
  15  -7  -2    8.10    0.60
  15  -7  -2    5.10    1.70
  15  -7  -2    7.30    0.50
  15  -7  -2    5.60    1.70
 -15  -7   2    5.70    0.50
 -15   7   2    5.00    0.60
  15   7  -2    6.50    0.70
  15   7  -2    7.20    0.70
  15   7  -2    7.50    0.60
  15   7  -2    4.70    0.70
 -15   7   2    5.10    0.80
 -15   7   2    4.90    0.80
  15   7  -2    8.00    0.50
  13  -7  -2  153.68    6.80
  13  -7  -2  148.59    6.40
  13  -7  -2  131.19    6.20
  13  -7  -2  132.29    6.00
 -13  -7   2  144.19    6.00
 -13  -7   2  137.29    6.00
  13  -7  -2  142.99    6.00
 -13  -7   2  144.89    6.20
  13  -7  -2  156.18    6.50
 -13  -7   2  137.79    6.50
 -13  -7   2  148.79    6.80
  13  -7  -2  137.19    6.00
  13  -7  -2  136.59    5.90
  13  -7  -2  137.39    5.90
  13   7  -2  134.39    6.30
 -13   7   2  138.89    6.10
  13   7  -2  141.89    5.90
  13   7  -2  136.89    5.90
 -13   7   2  143.59    6.70
 -13   7   2  137.89    6.20
  13   7  -2  145.09    6.00
  13   7  -2  138.29    6.00
  13   7  -2  142.89    6.10
  13   7  -2  134.99    6.00
  13   7  -2  138.89    6.10
  13   7  -2  130.79    6.20
 -13   7   2  139.99    6.10
  13   7  -2  141.59    6.00
  13   7  -2  130.89    5.90
  13   7  -2  139.19    6.00
 -13   7   2  132.79    6.50
  11  -7  -2    0.60    0.20
 -11  -7   2    0.40    0.20
  11  -7  -2    1.20    0.30
 -11  -7   2    0.80    0.20
  11  -7  -2    0.70    0.30
 -11  -7   2    0.30    0.20
  11  -7  -2    0.50    1.30
 -11  -7   2    0.50    0.30
  11  -7  -2    0.30    1.20
 -11  -7   2   -0.30    0.50
  11  -7  -2    0.20    1.80
 -11  -7   2    0.90    0.60
  11  -7  -2    0.40    0.20
 -11  -7   2    0.70    0.50
  11   7  -2    0.80    0.30
  11   7  -2    0.90    0.40
  11   7  -2    0.90    0.30
 -11   7   2    0.20    0.30
 -11   7   2    1.10    0.50
 -11   7   2    0.30    0.40
  11   7  -2    0.30    0.20
  11   7  -2    0.60    0.40
 -11   7   2    0.60    0.20
 -11   7   2    0.60    0.40
  11   7  -2    0.70    0.30
  11   7  -2    0.50    0.30
  11   7  -2    0.30    0.20
 -11   7   2    0.00    0.40
 -11   7   2    0.30    0.40
  11   7  -2    0.40    0.20
   9  -7  -2    1.50    1.00
  -9  -7   2    0.40    0.30
  -9  -7   2    0.50    0.40
  -9  -7   2    0.70    0.40
   9  -7  -2    1.10    0.30
  -9  -7   2    0.30    0.40
  -9  -7   2    0.40    0.30
   9  -7  -2    0.80    0.30
   9  -7  -2    1.00    0.40
  -9   7   2    0.40    0.40
  -9   7   2    0.60    0.30
   9   7  -2    1.50    0.30
   9   7  -2    0.80    0.40
   9   7  -2    1.10    0.40
   9   7  -2    1.40    0.20
   9   7  -2    0.80    0.30
  -9   7   2    0.80    0.40
  -9   7   2    1.20    0.30
  -9   7   2    0.80    0.30
  -7  -7   2    4.60    0.60
  -7  -7   2    3.20    0.70
  -7  -7   2    4.20    0.40
  -7  -7   2    4.30    0.70
  -7  -7   2    3.80    0.50
   7  -7  -2    3.10    0.40
   7  -7  -2    3.50    0.30
  -7  -7   2    3.70    0.60
  -7   7   2    3.30    0.50
  -7   7   2    3.10    0.40
  -7   7   2    3.90    0.50
  -7   7   2    4.20    0.70
  -7   7   2    4.30    0.50
  -7   7   2    4.20    0.60
   7   7  -2    4.40    0.50
   7   7  -2    3.20    0.40
   7   7  -2    4.60    0.50
  -7   7   2    2.80    0.60
  -5  -7   2    8.10    0.80
   5  -7  -2    6.80    0.50
   5  -7  -2    7.80    0.50
  -5  -7   2    7.10    0.90
  -5  -7   2    7.20    0.70
  -5  -7   2    8.20    0.60
   5  -7  -2    8.60    0.50
  -5  -7   2    7.40    0.50
   5   7  -2    7.40    0.60
   5   7  -2    7.20    0.50
   5   7  -2    8.60    0.50
   5   7  -2    7.60    0.80
   5   7  -2    8.10    0.50
   5   7  -2    8.30    0.60
  -5   7   2    7.90    0.50
   5   7  -2    8.00    0.60
  -5   7   2    8.30    0.60
  -5   7   2    7.70    0.60
  -5   7   2    7.00    0.70
  -5   7   2    6.70    0.90
  -5   7   2    6.50    0.70
  -3  -7   2  267.17   12.00
  -3  -7   2  269.27   11.70
  -3  -7   2  293.37   11.50
   3  -7  -2  275.97   11.60
  -3  -7   2  261.97   11.50
  -3  -7   2  273.07   11.40
   3  -7  -2  277.37   11.50
   3  -7  -2  287.87   11.60
   3   7  -2  275.07   11.50
  -3   7   2  275.67   11.50
  -3   7   2  265.27   11.90
  -3   7   2  272.57   11.80
   3   7  -2  255.87   11.80
   3   7  -2  280.97   11.50
  -3   7   2  275.47   11.50
   3   7  -2  265.37   11.80
   3   7  -2  277.67   11.40
  -3   7   2  272.97   11.50
   3   7  -2  270.87   11.50
   3   7  -2  263.47   11.50
  -3   7   2  275.07   11.50
   3   7  -2  262.67   11.50
  -3   7   2  277.17   11.50
  -1  -7   2    5.40    0.60
  -1  -7   2    6.60    0.90
  -1  -7   2    5.20    0.40
   1  -7  -2    7.00    0.90
   1  -7  -2    5.90    0.50
   1  -7  -2    5.20    0.40
   1  -7  -2    5.30    0.60
   1  -7  -2    5.50    0.40
  -1  -7   2    6.20    0.50
   1  -7  -2    5.60    0.40
  -1   7   2    6.50    0.50
   1   7  -2    6.10    0.60
  -1   7   2    7.40    0.80
   1   7  -2    7.20    0.60
   1   7  -2    7.10    1.30
   1   7  -2    5.60    0.40
   1   7  -2    6.20    0.80
   1   7  -2    6.60    0.50
   1   7  -2    5.20    0.60
  -1   7   2    5.70    0.70
  -1   7   2    6.70    0.50
  -1   7   2    5.80    0.50
  -1   7   2    5.10    0.60
  -1   7   2    5.30    0.70
   1   7  -2    5.20    0.50
  -1   7   2    5.90    0.50
  -1  -7  -2    4.50    0.40
  -1  -7  -2    4.80    0.40
   1  -7   2    5.10    0.50
  -1  -7  -2    4.70    0.50
   1  -7   2    4.20    0.40
  -1  -7  -2    3.50    0.70
  -1  -7  -2    4.50    0.60
   1  -7   2    4.50    0.50
   1  -7   2    4.80    0.80
  -1   7  -2    4.30    0.80
   1   7   2    4.40    0.40
  -1   7  -2    4.40    0.40
  -1   7  -2    5.70    0.60
   1   7   2    4.80    0.40
   1   7   2    4.90    0.50
   1   7   2    4.60    0.40
   1   7   2    4.90    0.50
  -1   7  -2    4.60    0.40
  -1   7  -2    4.60    0.50
  -1   7  -2    4.60    0.70
   1   7   2    3.70    0.60
  -1   7  -2    4.40    0.50
   1   7   2    4.70    0.60
  -1   7  -2    5.10    0.60
  -3  -7  -2    0.70    0.20
  -3  -7  -2    1.40    0.40
  -3  -7  -2    0.90    0.50
  -3  -7  -2    0.60    0.30
  -3  -7  -2    0.50    0.20
   3  -7   2    0.60    0.20
  -3   7  -2    0.60    0.40
   3   7   2    0.80    0.20
  -3   7  -2    1.10    0.50
   3   7   2    0.40    0.30
  -3   7  -2    1.10    0.30
  -3   7  -2    0.90    0.20
  -3   7  -2    0.50    0.40
   3   7   2    0.70    0.30
  -3   7  -2    0.80    0.30
   3   7   2    0.40    0.30
   3   7   2    0.70    0.20
  -3   7  -2    1.00    0.50
  -5  -7  -2   45.90    2.10
  -5  -7  -2   51.69    2.70
  -5  -7  -2   45.90    2.40
  -5  -7  -2   46.70    2.10
  -5  -7  -2   49.40    2.30
  -5   7  -2   46.00    2.20
  -5   7  -2   45.20    2.20
  -5   7  -2   46.20    2.30
   5   7   2   47.40    2.30
  -5   7  -2   46.60    2.60
  -5   7  -2   47.50    2.20
  -5   7  -2   43.70    2.60
   5   7   2   47.40    2.30
  -5   7  -2   45.20    2.10
   7  -7   2  101.69    4.50
  -7  -7  -2  101.89    4.40
   7  -7   2  100.79    4.50
  -7  -7  -2  103.79    5.00
  -7  -7  -2  106.79    4.40
  -7  -7  -2  105.79    4.80
  -7   7  -2  104.19    4.60
  -7   7  -2  104.49    4.90
  -7   7  -2  102.59    4.60
   7   7   2   98.29    4.50
   7   7   2  107.49    4.80
   7   7   2  102.99    4.60
  -7   7  -2  104.79    4.60
   7   7   2  102.79    4.70
   7   7   2  106.69    4.50
   7   7   2   94.59    4.60
  -7   7  -2   97.59    4.60
  -7   7  -2  103.99    5.00
   9  -7   2   26.70    1.30
   9  -7   2   28.90    1.40
   9  -7   2   26.60    1.20
   9  -7   2   28.40    1.40
   9  -7   2   27.70    1.30
   9  -7   2   30.30    1.60
  -9  -7  -2   24.50    1.30
  -9  -7  -2   25.70    1.30
   9  -7   2   25.50    2.20
  -9  -7  -2   30.60    2.00
   9  -7   2   25.90    1.80
  -9   7  -2   25.20    1.80
   9   7   2   26.90    1.30
   9   7   2   25.10    1.30
  -9   7  -2   25.40    1.50
  -9   7  -2   24.00    1.40
   9   7   2   26.90    1.60
   9   7   2   27.00    1.30
   9   7   2   28.10    1.60
  -9   7  -2   28.80    1.50
   9   7   2   24.30    1.60
   9   7   2   26.50    1.30
  -9   7  -2   31.00    1.90
   9   7   2   26.40    1.20
  -9   7  -2   25.30    1.50
   9   7   2   25.60    1.40
   9   7   2   26.20    1.30
   9   7   2   26.70    1.40
 -11  -7  -2    5.30    0.50
  11  -7   2    5.00    0.50
  11  -7   2    4.60    0.40
  11  -7   2    5.00    1.50
  11  -7   2    4.70    0.40
 -11  -7  -2    4.90    0.50
 -11  -7  -2    4.90    0.90
  11  -7   2    5.50    0.50
  11  -7   2    6.50    0.80
  11  -7   2    6.60    0.80
  11  -7   2    5.70    0.50
 -11   7  -2    5.00    0.70
  11   7   2    5.20    0.70
 -11   7  -2    5.70    0.90
  11   7   2    4.90    0.50
 -11   7  -2    5.30    0.70
 -11   7  -2    5.40    0.60
  11   7   2    5.00    0.60
  11   7   2    5.00    0.50
  11   7   2    4.50    0.80
 -11   7  -2    6.50    1.10
  11   7   2    5.60    0.50
  11   7   2    4.00    0.50
  11   7   2    5.30    0.40
  11   7   2    5.90    0.80
  11   7   2    5.20    0.60
  13  -7   2    3.90    1.50
  13  -7   2    4.60    0.50
  13  -7   2    4.50    0.40
  13  -7   2    4.60    0.90
 -13  -7  -2    4.50    0.40
  13  -7   2    3.20    1.20
 -13  -7  -2    4.40    0.40
 -13  -7  -2    3.10    0.80
  13  -7   2    3.90    0.40
  13  -7   2    4.00    0.50
  13  -7   2    4.10    0.40
  13   7   2    5.00    0.60
  13   7   2    4.90    0.70
 -13   7  -2    4.60    0.80
 -13   7  -2    5.60    0.70
  13   7   2    3.40    0.80
  13   7   2    3.60    0.50
  13   7   2    3.20    0.50
 -13   7  -2    4.40    0.80
 -13   7  -2    4.60    0.60
  13   7   2    5.50    0.80
  13   7   2    3.80    0.40
 -13   7  -2    4.50    0.50
  13   7   2    4.80    0.40
  13   7   2    4.50    0.50
  13   7   2    3.20    0.40
  13   7   2    4.10    0.60
  13   7   2    3.80    0.50
  15  -7   2    7.90    0.50
  15  -7   2    7.70    0.60
  15  -7   2    8.60    0.60
  15  -7   2    8.20    0.60
  15  -7   2    8.20    0.90
 -15  -7  -2    7.40    0.60
  15  -7   2    7.20    1.20
  15  -7   2    8.20    1.20
  15   7   2    8.30    0.50
  15   7   2    9.60    0.70
  15   7   2    8.00    0.80
  15   7   2    8.90    0.60
  15   7   2    8.90    0.60
  15   7   2    8.30    0.70
  15   7   2    7.60    0.50
  15   7   2    9.60    0.60
 -15   7  -2    7.20    0.80
  15   7   2    8.20    0.50
 -15   7  -2    6.80    0.80
  17  -7   2   29.70    1.30
  17  -7   2   30.70    1.30
  17  -7   2   25.20    2.10
  17   7   2   25.40    1.40
 -17   7  -2   27.50    1.50
  17   7   2   28.20    1.40
  17   7   2   29.20    1.30
  17   7   2   30.50    1.40
  19  -7   2    0.10    0.10
  19  -7   2    0.00    0.40
  19  -7   2   -0.30    1.20
  19  -7   2    1.10    1.00
  19   7   2    0.00    0.20
  19   7   2    0.00    0.20
  19   7   2   -0.20    0.20
  20  -8  -2    8.60    1.00
  20  -8  -2    9.30    0.50
  20  -8  -2    9.50    0.70
  20  -8  -2   11.00    0.60
  20  -8  -2    8.70    1.00
  20   8  -2    8.70    0.50
  20   8  -2    8.90    0.50
  20   8  -2   10.00    0.60
  20   8  -2    9.90    0.50
  20   8  -2    8.50    0.60
  20   8  -2   11.10    0.70
  18  -8  -2    0.40    0.20
  18  -8  -2   -0.60    0.90
  18  -8  -2    0.50    0.10
  18  -8  -2    0.20    0.70
 -18  -8   2    0.50    0.30
 -18  -8   2    0.50    0.20
  18  -8  -2    0.30    0.30
  18  -8  -2    0.50    0.20
  18  -8  -2    0.50    0.20
 -18  -8   2    0.50    0.20
  18  -8  -2    1.20    0.90
 -18  -8   2    0.50    0.10
  18   8  -2    0.60    0.30
  18   8  -2    0.30    0.20
  18   8  -2    0.40    0.20
 -18   8   2    0.70    0.50
  18   8  -2    0.20    0.30
  18   8  -2    0.60    0.20
 -18   8   2    0.50    0.50
  18   8  -2    0.50    0.30
  18   8  -2    0.40    0.30
  16  -8  -2    2.20    1.30
  16  -8  -2    1.50    0.20
  16  -8  -2    1.40    0.50
  16  -8  -2    2.50    1.30
  16  -8  -2    1.60    0.30
  16  -8  -2    1.60    0.30
  16  -8  -2    1.70    0.30
 -16  -8   2    1.30    0.20
 -16  -8   2    1.50    0.20
 -16  -8   2    1.40    0.30
  16   8  -2    1.50    0.30
  16   8  -2    1.20    0.30
 -16   8   2    0.90    0.50
  16   8  -2    1.20    0.40
  16   8  -2    0.90    0.30
  16   8  -2    1.40    0.30
  16   8  -2    1.30    0.40
  16   8  -2    1.30    0.30
  16   8  -2    1.70    0.30
 -16   8   2    1.00    0.50
  14  -8  -2   10.80    0.70
  14  -8  -2    9.00    1.50
  14  -8  -2   10.90    0.70
  14  -8  -2   11.20    0.70
 -14  -8   2   12.30    1.40
 -14  -8   2   10.50    0.60
  14  -8  -2   10.70    0.90
 -14  -8   2   11.40    0.70
  14  -8  -2   11.10    0.60
 -14  -8   2   10.90    0.60
 -14  -8   2   11.50    0.70
  14  -8  -2   12.70    1.70
  14  -8  -2    9.30    0.90
 -14   8   2   10.60    1.10
  14   8  -2   11.60    0.80
  14   8  -2   11.00    1.10
  14   8  -2   11.20    0.70
  14   8  -2   11.70    0.70
  14   8  -2   11.90    0.80
  14   8  -2   10.60    0.90
 -14   8   2   11.10    1.30
  14   8  -2   12.00    0.80
  14   8  -2   11.50    0.70
 -14   8   2   10.20    1.00
  14   8  -2   11.90    0.80
 -14   8   2   10.50    0.80
 -14   8   2   10.70    1.00
 -12  -8   2  183.68    7.70
 -12  -8   2  187.78    7.80
  12  -8  -2  186.78    7.90
 -12  -8   2  177.98    7.50
  12  -8  -2  178.38    7.60
  12  -8  -2  163.78    7.80
  12  -8  -2  179.18    7.60
  12  -8  -2  197.38    8.00
 -12  -8   2  176.98    7.50
 -12  -8   2  187.98    8.60
  12  -8  -2  182.78    7.60
 -12   8   2  172.58    8.20
  12   8  -2  182.18    7.60
  12   8  -2  170.08    8.00
  12   8  -2  180.18    7.60
  12   8  -2  182.18    7.70
 -12   8   2  179.28    8.40
 -12   8   2  169.28    7.90
 -12   8   2  186.88    8.40
  12   8  -2  188.38    7.80
 -12   8   2  176.68    7.80
  12   8  -2  180.18    7.60
  12   8  -2  174.98    7.60
 -12   8   2  169.58    8.00
  12   8  -2  172.78    7.70
  12   8  -2  183.98    7.70
  10  -8  -2   14.70    1.40
 -10  -8   2   12.10    0.60
  10  -8  -2   11.50    0.80
  10  -8  -2   12.10    0.70
 -10  -8   2   13.30    1.20
  10  -8  -2   11.80    0.70
 -10  -8   2   13.30    0.80
 -10  -8   2   13.40    0.80
 -10  -8   2   11.80    0.60
  10  -8  -2   12.00    0.80
 -10  -8   2   14.60    1.40
  10  -8  -2   12.60    1.60
  10   8  -2   12.20    0.80
  10   8  -2   12.90    0.70
  10   8  -2   12.70    0.80
 -10   8   2   12.80    1.00
 -10   8   2   12.60    1.30
 -10   8   2   12.20    0.90
  10   8  -2   12.80    0.70
  10   8  -2   13.70    0.80
 -10   8   2   13.00    1.00
  10   8  -2   13.30    1.00
 -10   8   2   12.70    0.90
  10   8  -2   12.50    1.00
  10   8  -2   14.30    1.00
 -10   8   2   12.40    1.20
  10   8  -2   13.30    0.80
 -10   8   2   12.60    0.90
   8  -8  -2   14.50    0.90
  -8  -8   2   16.40    1.50
   8  -8  -2   13.90    0.80
  -8  -8   2   15.00    1.20
   8  -8  -2   14.50    1.10
  -8  -8   2   15.70    0.90
   8  -8  -2   13.80    1.10
  -8  -8   2   16.20    1.50
   8   8  -2   15.90    0.90
  -8   8   2   15.70    1.30
  -8   8   2   16.00    1.10
   8   8  -2   16.90    0.80
   8   8  -2   14.20    0.80
  -8   8   2   14.80    1.00
   8   8  -2   15.80    1.00
   8   8  -2   16.20    0.90
  -8   8   2   16.10    1.10
   8   8  -2   16.40    1.10
   8   8  -2   16.50    1.00
  -8   8   2   15.20    1.40
   8   8  -2   15.90    0.90
  -8   8   2   15.40    1.00
   6  -8  -2    0.10    0.30
  -6  -8   2    0.40    0.20
  -6  -8   2    0.40    0.30
   6  -8  -2    0.00    0.30
  -6  -8   2    0.30    0.50
  -6  -8   2    0.30    0.20
  -6  -8   2    0.70    0.50
  -6  -8   2    0.50    0.20
   6  -8  -2    0.10    0.20
   6  -8  -2    0.10    0.30
  -6   8   2    0.30    0.30
   6   8  -2    0.40    0.40
  -6   8   2    0.30    0.30
   6   8  -2   -0.10    0.20
  -6   8   2    0.20    0.40
   6   8  -2    0.20    0.20
   6   8  -2    0.30    0.40
  -6   8   2    0.80    0.40
  -6   8   2    0.50    0.70
  -6   8   2    0.00    0.30
   6   8  -2    0.30    0.20
  -6   8   2    0.20    0.50
  -4  -8   2  128.39    6.20
  -4  -8   2  129.79    5.90
  -4  -8   2  135.09    5.60
  -4  -8   2  133.59    5.60
   4  -8  -2  129.69    5.60
   4  -8  -2  138.79    5.60
  -4  -8   2  134.89    5.80
   4  -8  -2  133.39    5.70
  -4   8   2  140.79    5.70
   4   8  -2  129.49    5.60
   4   8  -2  121.19    5.60
  -4   8   2  132.19    5.60
   4   8  -2  132.09    5.70
   4   8  -2  132.19    5.70
   4   8  -2  126.89    6.00
  -4   8   2  131.19    5.70
  -4   8   2  127.89    5.70
   4   8  -2  132.79    5.60
  -4   8   2  132.09    5.80
  -4   8   2  129.69    6.10
  -4   8   2  124.79    6.10
   4   8  -2  123.29    5.70
  -4   8   2  142.29    5.80
  -2  -8   2   70.39    3.20
   2  -8  -2   63.89    2.90
  -2  -8   2   67.99    2.90
   2  -8  -2   66.69    3.10
  -2  -8   2   60.99    2.90
   2  -8  -2   68.49    2.90
  -2  -8   2   68.99    2.90
  -2  -8   2   62.49    3.50
   2  -8  -2   67.79    3.00
  -2   8   2   70.29    3.00
   2   8  -2   69.49    3.40
  -2   8   2   67.99    3.30
   2   8  -2   69.59    3.00
   2   8  -2   64.89    3.00
  -2   8   2   71.39    3.20
   2   8  -2   68.69    3.00
  -2   8   2   62.69    3.40
  -2   8   2   66.89    3.00
  -2   8   2   70.59    3.10
  -2   8   2   64.29    3.00
   2   8  -2   66.99    2.90
   2   8  -2   60.99    3.70
   2   8  -2   64.39    3.00
  -2   8   2   70.09    3.10
   2   8  -2   58.79    2.90
   2   8  -2   67.99    3.00
  -2   8   2   67.89    3.00
   0  -8  -2    2.50    0.30
   0  -8  -2    1.80    0.30
   0  -8  -2    1.40    0.60
   0  -8  -2    2.40    0.50
   0  -8   2    2.70    0.40
   0  -8   2    2.40    0.40
   0  -8   2    2.70    0.30
   0  -8  -2    2.20    0.30
   0  -8   2    1.90    0.60
   0  -8  -2    2.50    0.30
   0   8  -2    2.70    0.50
   0   8   2    2.70    0.40
   0   8  -2    2.40    0.60
   0   8  -2    2.10    0.60
   0   8   2    2.70    0.40
   0   8  -2    2.50    0.40
   0   8   2    2.10    0.40
   0   8   2    2.20    0.50
   0   8   2    1.90    0.50
   0   8  -2    3.60    0.40
   0   8   2    2.10    0.30
   0   8   2    2.40    0.30
   0   8   2    2.80    0.40
   0   8  -2    2.60    0.40
   0   8  -2    2.60    0.40
   0   8   2    2.40    0.40
   0   8  -2    2.20    0.40
   2  -8   2    5.00    0.50
  -2  -8  -2    4.90    0.50
   2  -8   2    5.00    0.40
  -2  -8  -2    3.70    0.50
  -2  -8  -2    4.90    0.40
  -2  -8  -2    5.40    0.70
  -2  -8  -2    4.60    0.80
   2  -8   2    4.60    0.50
  -2  -8  -2    4.60    0.40
   2   8   2    4.70    0.50
  -2   8  -2    5.40    0.80
   2   8   2    5.30    0.70
  -2   8  -2    4.90    0.60
   2   8   2    4.70    0.40
   2   8   2    4.20    0.50
  -2   8  -2    5.00    0.70
  -2   8  -2    5.30    0.60
  -2   8  -2    4.20    0.80
  -2   8  -2    6.10    0.50
  -2   8  -2    4.30    0.40
   2   8   2    4.40    0.50
   2   8   2    5.10    0.40
  -2   8  -2    5.30    0.50
  -4  -8  -2  111.49    5.00
   4  -8   2  117.19    4.90
   4  -8   2  105.49    4.80
  -4  -8  -2  118.89    4.80
   4  -8   2  117.19    4.80
  -4  -8  -2  115.09    4.80
   4  -8   2  103.59    4.80
  -4  -8  -2  114.59    5.20
  -4   8  -2  107.99    5.60
   4   8   2  119.99    5.10
   4   8   2  116.09    4.90
   4   8   2   98.89    4.90
  -4   8  -2  114.89    5.40
  -4   8  -2  113.79    4.90
   4   8   2  106.49    4.80
  -4   8  -2  113.19    5.00
  -4   8  -2  119.89    5.00
  -4   8  -2  112.79    5.00
  -4   8  -2  114.89    5.00
  -4   8  -2  113.19    4.90
   4   8   2  116.29    5.00
  -6  -8  -2    7.10    0.70
  -6  -8  -2    7.00    0.50
  -6  -8  -2    6.20    0.60
   6  -8   2    5.70    0.70
  -6  -8  -2    5.50    0.40
   6  -8   2    6.60    0.50
  -6  -8  -2    6.80    0.90
  -6  -8  -2    5.40    1.00
  -6  -8  -2    5.70    0.40
   6  -8   2    6.70    0.80
   6  -8   2    6.50    0.40
   6   8   2    6.80    0.70
   6   8   2    6.40    0.50
   6   8   2    5.80    0.50
   6   8   2    5.50    0.40
   6   8   2    5.40    0.60
   6   8   2    5.30    0.50
  -6   8  -2    6.90    1.00
  -6   8  -2    8.30    1.00
   6   8   2    5.00    0.50
   6   8   2    6.70    0.70
  -6   8  -2    7.20    0.60
   6   8   2    6.00    0.50
  -6   8  -2    7.30    0.60
  -6   8  -2    7.20    0.70
  -6   8  -2    7.50    0.80
  -8  -8  -2    8.60    1.10
   8  -8   2   10.10    1.00
  -8  -8  -2    8.70    0.60
  -8  -8  -2    9.70    1.60
   8  -8   2    9.00    0.80
   8  -8   2    8.30    0.50
  -8  -8  -2    7.40    0.40
   8  -8   2    9.60    1.00
  -8  -8  -2    8.70    0.60
   8  -8   2    9.40    0.60
  -8  -8  -2    7.70    0.50
  -8   8  -2    8.50    1.10
   8   8   2    7.90    0.60
   8   8   2    8.50    0.80
   8   8   2    7.60    0.60
  -8   8  -2    8.70    0.90
  -8   8  -2    7.70    0.70
   8   8   2    7.90    0.70
  -8   8  -2    8.70    0.70
   8   8   2    7.80    0.90
   8   8   2    8.30    0.60
   8   8   2    8.40    0.50
   8   8   2    8.30    0.90
  -8   8  -2    8.60    0.90
  -8   8  -2    7.80    1.10
   8   8   2    8.30    0.70
   8   8   2    8.20    0.60
  10  -8   2    5.50    1.00
  10  -8   2    3.50    0.30
  10  -8   2    3.10    0.40
  10  -8   2    2.70    0.30
 -10  -8  -2    2.50    0.80
 -10  -8  -2    2.30    0.30
  10  -8   2    2.70    0.40
  10  -8   2    5.20    1.10
 -10  -8  -2    2.20    0.30
  10  -8   2    3.80    0.70
  10  -8   2    4.80    1.00
 -10   8  -2    2.40    0.70
  10   8   2    2.50    0.30
 -10   8  -2    2.50    0.60
  10   8   2    2.90    0.40
 -10   8  -2    2.90    0.60
 -10   8  -2    3.20    0.80
 -10   8  -2    2.50    0.50
  10   8   2    2.90    0.60
  10   8   2    2.10    0.50
  10   8   2    2.30    0.30
  10   8   2    2.40    0.60
  10   8   2    2.50    0.30
  10   8   2    2.10    0.30
  10   8   2    2.90    0.40
  10   8   2    2.30    0.40
  10   8   2    2.80    0.40
  10   8   2    3.00    0.40
  10   8   2    2.90    0.60
 -12  -8  -2    4.10    0.90
  12  -8   2    4.90    1.20
 -12  -8  -2    3.30    0.40
  12  -8   2    4.00    0.40
 -12  -8  -2    3.00    0.40
  12  -8   2    4.40    0.50
 -12  -8  -2    2.90    0.30
  12  -8   2    4.10    0.40
  12  -8   2    2.90    1.10
  12   8   2    3.60    0.40
  12   8   2    2.50    0.30
  12   8   2    3.40    0.70
  12   8   2    3.70    0.50
  12   8   2    2.70    0.60
  12   8   2    3.10    0.40
 -12   8  -2    2.90    0.60
 -12   8  -2    3.20    0.50
  12   8   2    3.10    0.30
 -12   8  -2    2.80    0.70
 -12   8  -2    2.80    0.60
  12   8   2    3.00    0.50
  12   8   2    3.20    0.40
  12   8   2    4.20    0.50
  14  -8   2   20.30    1.00
  14  -8   2   21.30    1.00
  14  -8   2   20.00    2.10
 -14  -8  -2   22.40    1.10
  14  -8   2   20.40    1.30
  14  -8   2   20.00    1.10
  14  -8   2   19.90    1.90
  14  -8   2   20.00    1.00
  14  -8   2   20.20    1.00
  14   8   2   19.60    1.10
  14   8   2   20.80    1.10
  14   8   2   21.90    1.10
  14   8   2   22.10    1.20
  14   8   2   20.30    1.10
  14   8   2   21.20    1.10
 -14   8  -2   22.00    1.30
  14   8   2   20.10    1.00
  14   8   2   19.40    1.00
  14   8   2   21.20    1.00
 -14   8  -2   21.60    1.30
  16  -8   2   32.30    1.70
  16  -8   2   30.30    2.30
  16  -8   2   28.00    2.60
  16  -8   2   32.60    1.40
  16  -8   2   30.10    1.40
  16  -8   2   32.00    1.40
 -16  -8  -2   27.20    1.40
 -16  -8  -2   30.60    1.50
  16   8   2   30.60    1.50
 -16   8  -2   27.40    1.60
  16   8   2   30.80    1.40
  16   8   2   30.40    1.40
  16   8   2   28.90    1.40
  16   8   2   33.40    1.50
  16   8   2   29.40    1.40
  18  -8   2   21.70    1.00
  18  -8   2   22.60    1.00
  18  -8   2   22.20    1.00
  18  -8   2   22.70    1.50
  18  -8   2   21.90    1.80
  18  -8   2   20.50    1.00
  18   8   2   23.90    1.10
  18   8   2   23.10    1.00
  18   8   2   21.70    1.00
  18   8   2   22.40    1.10
  18   8   2   21.60    1.00
 -19  -9   2    0.90    0.10
  19  -9  -2    0.70    0.20
  19  -9  -2    1.10    0.90
  19  -9  -2    1.00    0.20
  19  -9  -2    0.70    0.30
  19  -9  -2    1.30    0.90
  19   9  -2    1.30    0.30
  19   9  -2    0.70    0.20
  19   9  -2    1.10    0.20
  19   9  -2    0.80    0.20
  19   9  -2    1.10    0.20
 -19   9   2    0.80    0.50
  19   9  -2    0.60    0.20
  19   9  -2    0.90    0.20
  17  -9  -2    5.60    0.40
 -17  -9   2    5.50    0.30
 -17  -9   2    5.10    0.50
  17  -9  -2    5.80    0.90
 -17  -9   2    4.80    0.50
  17  -9  -2    5.10    0.30
  17  -9  -2    5.50    0.40
 -17  -9   2    5.30    0.30
  17  -9  -2    4.80    0.90
  17  -9  -2    5.40    0.70
  17  -9  -2    5.70    0.40
 -17  -9   2    6.20    0.70
  17   9  -2    5.70    0.50
  17   9  -2    5.10    0.40
  17   9  -2    5.60    0.40
 -17   9   2    4.90    0.70
  17   9  -2    5.50    0.40
 -17   9   2    4.80    0.70
  17   9  -2    4.70    0.60
  17   9  -2    4.90    0.50
  17   9  -2    5.90    0.50
  17   9  -2    5.20    0.50
  15  -9  -2   97.69    4.30
  15  -9  -2   94.69    4.40
 -15  -9   2   95.79    4.10
  15  -9  -2   91.19    4.30
  15  -9  -2   96.59    4.20
 -15  -9   2   99.09    4.10
  15  -9  -2   96.79    4.20
 -15  -9   2  100.79    4.30
  15  -9  -2   98.89    4.20
  15  -9  -2   97.99    4.10
  15   9  -2   98.09    4.10
  15   9  -2   98.29    4.20
  15   9  -2   98.89    4.30
 -15   9   2   95.89    4.50
  15   9  -2   96.69    4.20
  15   9  -2   92.39    4.20
  15   9  -2   99.99    4.20
  15   9  -2   97.39    4.20
  15   9  -2   95.29    4.30
  13  -9  -2   96.19    4.00
 -13  -9   2   90.09    3.90
 -13  -9   2   93.89    4.10
  13  -9  -2   95.19    4.30
 -13  -9   2   90.69    4.10
  13  -9  -2   91.79    4.20
  13  -9  -2   94.59    4.00
  13  -9  -2   93.29    4.10
  13  -9  -2   94.89    4.10
 -13  -9   2   90.39    3.90
  13  -9  -2  101.09    4.30
  13  -9  -2   92.99    4.00
  13   9  -2   85.59    4.00
  13   9  -2   89.89    4.20
  13   9  -2   89.09    4.10
 -13   9   2   93.99    4.30
  13   9  -2   90.79    4.10
  13   9  -2   91.79    4.00
 -13   9   2   99.79    4.70
  13   9  -2   87.29    4.10
  13   9  -2   98.79    5.00
 -13   9   2   97.69    4.40
  13   9  -2   91.89    4.00
  13   9  -2   89.89    4.00
  13   9  -2   94.29    4.10
 -13   9   2   90.89    5.40
 -13   9   2   94.99    5.30
  11  -9  -2  240.88   11.20
  11  -9  -2  253.67   11.10
  11  -9  -2  261.47   11.00
 -11  -9   2  276.77   12.10
 -11  -9   2  269.57   11.10
  11  -9  -2  270.77   11.20
 -11  -9   2  267.57   11.10
 -11  -9   2  259.07   11.00
  11  -9  -2  257.67   11.00
 -11  -9   2  260.47   11.00
  11  -9  -2  258.27   11.10
  11   9  -2  262.57   11.10
 -11   9   2  257.87   11.70
  11   9  -2  270.07   11.20
 -11   9   2  266.57   11.30
  11   9  -2  249.08   11.30
 -11   9   2  272.07   12.00
  11   9  -2  250.47   11.40
  11   9  -2  267.27   11.10
 -11   9   2  257.27   11.40
  11   9  -2  269.57   11.00
  11   9  -2  273.77   11.10
 -11   9   2  253.57   11.30
  11   9  -2  265.57   11.10
  11   9  -2  273.87   11.10
   9  -9  -2    3.30    0.50
  -9  -9   2    3.60    0.50
  -9  -9   2    3.60    0.70
  -9  -9   2    3.50    0.60
   9  -9  -2    3.00    0.30
  -9  -9   2    5.40    1.10
   9  -9  -2    3.00    0.40
  -9  -9   2    3.70    0.30
  -9  -9   2    3.40    0.40
  -9  -9   2    3.60    0.30
   9  -9  -2    2.10    0.50
   9  -9  -2    3.40    0.60
   9  -9  -2    2.50    0.30
   9   9  -2    3.10    0.40
  -9   9   2    2.70    0.70
   9   9  -2    3.20    0.80
  -9   9   2    3.20    0.50
   9   9  -2    4.50    0.50
  -9   9   2    2.30    0.40
  -9   9   2    3.90    0.90
  -9   9   2    2.40    0.50
  -9   9   2    2.50    0.60
   9   9  -2    3.90    0.60
   9   9  -2    2.90    0.50
   9   9  -2    3.70    0.30
  -9   9   2    3.20    0.70
  -7  -9   2   38.20    2.20
   7  -9  -2   34.50    1.80
  -7  -9   2   37.10    1.60
   7  -9  -2   35.90    1.70
   7  -9  -2   37.30    1.80
  -7  -9   2   38.50    2.00
  -7  -9   2   33.70    2.50
  -7  -9   2   40.90    1.80
  -7  -9   2   38.40    1.60
  -7  -9   2   42.10    1.80
   7  -9  -2   39.70    1.80
  -7   9   2   38.90    1.90
   7   9  -2   42.00    1.90
   7   9  -2   35.80    1.70
  -7   9   2   39.90    1.90
   7   9  -2   32.90    1.70
   7   9  -2   39.10    1.70
  -7   9   2   39.70    1.90
  -7   9   2   41.20    2.40
   7   9  -2   39.00    2.00
   7   9  -2   37.00    2.00
   7   9  -2   33.70    1.80
  -7   9   2   34.50    2.40
  -7   9   2   41.20    2.10
   5  -9  -2   59.59    2.70
  -5  -9   2   65.89    2.80
  -5  -9   2   63.89    2.70
  -5  -9   2   65.69    3.00
   5  -9  -2   63.69    2.80
   5  -9  -2   63.09    2.80
  -5  -9   2   65.19    2.80
  -5  -9   2   63.79    3.20
  -5  -9   2   65.29    2.70
   5  -9  -2   65.39    2.80
   5  -9  -2   66.09    2.80
  -5  -9   2   66.69    3.60
   5   9  -2   62.89    3.00
   5   9  -2   58.69    2.80
  -5   9   2   63.29    2.90
  -5   9   2   67.19    3.00
  -5   9   2   63.09    3.00
  -5   9   2   61.69    3.30
  -5   9   2   61.69    3.50
  -5   9   2   61.69    2.90
   5   9  -2   64.09    2.80
   5   9  -2   63.89    3.00
  -5   9   2   60.69    2.90
   5   9  -2   65.69    2.90
   5   9  -2   59.29    2.90
   5   9  -2   60.59    2.80
   5   9  -2   60.59    2.80
  -3  -9   2   25.10    1.20
   3  -9  -2   23.50    1.10
  -3  -9   2   25.10    1.40
   3  -9  -2   24.60    1.30
  -3  -9   2   23.80    1.80
   3  -9  -2   23.80    1.10
  -3  -9   2   26.80    1.20
   3  -9  -2   25.80    1.20
   3  -9  -2   23.80    1.10
  -3  -9   2   23.10    1.50
   3  -9  -2   26.20    1.40
   3   9  -2   24.00    1.30
  -3   9   2   25.60    1.30
   3   9  -2   23.60    1.20
  -3   9   2   24.10    1.80
  -3   9   2   25.10    1.30
  -3   9   2   24.60    1.30
   3   9  -2   22.20    1.30
  -3   9   2   23.10    1.40
  -3   9   2   24.00    1.70
  -3   9   2   26.50    1.30
  -3   9   2   24.50    1.30
   3   9  -2   26.70    1.30
   3   9  -2   23.80    1.70
   3   9  -2   23.00    1.60
   3   9  -2   25.00    1.20
   3   9  -2   22.80    1.50
   3   9  -2   24.60    1.30
  -1  -9   2   57.89    2.50
  -1  -9   2   57.49    2.60
   1  -9  -2   56.39    2.60
   1  -9  -2   58.79    2.70
  -1  -9   2   60.19    2.80
  -1  -9   2   57.79    2.60
   1  -9  -2   57.19    2.50
   1  -9  -2   59.79    3.30
  -1  -9   2   58.19    3.30
   1  -9  -2   60.59    2.60
  -1  -9   2   59.99    2.60
  -1  -9   2   54.29    2.50
  -1  -9   2   59.49    2.80
   1  -9  -2   59.79    2.60
   1   9  -2   60.29    3.20
  -1   9   2   55.19    3.20
  -1   9   2   56.49    2.70
   1   9  -2   61.79    2.70
   1   9  -2   59.79    2.80
  -1   9   2   59.49    2.60
  -1   9   2   62.59    2.80
  -1   9   2   60.39    2.70
  -1   9   2   58.79    2.80
   1   9  -2   58.19    2.70
  -1   9   2   61.29    2.70
  -1   9   2   58.59    3.10
   1   9  -2   56.89    3.20
   1   9  -2   59.09    2.60
  -1   9   2   57.79    2.70
   1   9  -2   59.49    2.70
   1   9  -2   60.49    2.70
  -1  -9  -2   96.39    4.40
  -1  -9  -2   93.09    3.90
   1  -9   2   91.79    4.00
   1  -9   2   88.69    3.80
   1  -9   2   88.29    3.90
  -1  -9  -2   89.99    3.90
  -1  -9  -2   88.09    3.90
   1  -9   2   80.79    4.00
  -1  -9  -2   89.49    4.60
   1  -9   2   88.59    3.90
  -1  -9  -2   93.99    4.10
   1   9   2   86.29    4.10
  -1   9  -2   94.59    4.10
  -1   9  -2   89.59    4.60
   1   9   2   95.29    4.00
  -1   9  -2   90.09    4.00
   1   9   2   93.69    4.10
   1   9   2   90.59    4.10
  -1   9  -2   89.29    4.00
   1   9   2   92.49    4.00
  -1   9  -2   92.99    4.10
  -1   9  -2   95.79    4.00
   1   9   2   85.09    4.30
   1   9   2   98.89    4.10
   1   9   2   85.29    4.00
  -3  -9  -2    3.40    0.40
   3  -9   2    3.60    0.40
  -3  -9  -2    3.30    0.30
  -3  -9  -2    3.40    0.50
  -3  -9  -2    3.20    0.40
   3  -9   2    3.70    0.40
  -3  -9  -2    3.10    0.30
   3  -9   2    3.80    0.40
  -3  -9  -2    2.70    0.80
  -3  -9  -2    3.40    0.60
   3  -9   2    3.10    0.30
  -3  -9  -2    3.10    0.30
   3  -9   2    3.40    0.40
   3   9   2    2.70    0.40
   3   9   2    3.20    0.30
  -3   9  -2    3.30    0.50
   3   9   2    3.80    0.50
   3   9   2    2.80    0.40
  -3   9  -2    3.30    0.50
   3   9   2    3.20    0.50
  -3   9  -2    3.20    0.70
  -3   9  -2    4.00    0.80
  -3   9  -2    3.70    0.40
  -3   9  -2    3.50    0.50
  -3   9  -2    3.80    0.40
   3   9   2    3.10    0.50
  -3   9  -2    3.50    0.60
   3   9   2    2.70    0.40
   3   9   2    3.40    0.40
   3   9   2    3.50    0.50
  -5  -9  -2    4.50    0.30
  -5  -9  -2    4.40    0.40
   5  -9   2    4.60    0.60
   5  -9   2    4.70    0.40
  -5  -9  -2    5.40    0.70
   5  -9   2    5.50    0.50
  -5  -9  -2    5.40    1.00
  -5  -9  -2    3.70    0.70
   5  -9   2    4.90    0.60
   5  -9   2    4.40    0.40
  -5  -9  -2    4.30    0.30
  -5  -9  -2    4.20    0.50
  -5   9  -2    4.10    0.50
  -5   9  -2    5.10    0.70
  -5   9  -2    5.30    0.60
  -5   9  -2    4.80    0.60
  -5   9  -2    4.70    0.90
   5   9   2    5.30    0.40
  -5   9  -2    4.80    0.70
   5   9   2    6.00    0.50
   5   9   2    4.40    0.50
   5   9   2    4.50    0.60
   5   9   2    5.50    0.70
  -5   9  -2    6.30    1.00
   5   9   2    5.10    0.70
   5   9   2    4.50    0.40
   5   9   2    4.60    0.50
  -7  -9  -2   73.09    3.20
  -7  -9  -2   75.19    3.80
  -7  -9  -2   74.49    3.20
   7  -9   2   79.79    3.70
  -7  -9  -2   78.39    3.40
   7  -9   2   78.39    3.40
  -7  -9  -2   72.59    3.60
   7  -9   2   75.59    3.50
   7  -9   2   75.89    3.30
  -7  -9  -2   79.59    4.20
   7  -9   2   77.69    3.30
  -7  -9  -2   79.09    3.40
  -7   9  -2   76.39    3.50
  -7   9  -2   75.29    3.60
   7   9   2   73.99    3.40
   7   9   2   76.39    3.30
   7   9   2   74.59    3.60
  -7   9  -2   77.79    4.10
   7   9   2   78.09    3.60
   7   9   2   72.49    3.60
   7   9   2   75.69    3.40
  -7   9  -2   72.89    3.40
   7   9   2   75.39    3.20
  -7   9  -2   71.79    3.50
   7   9   2   76.39    3.30
  -7   9  -2   77.49    3.60
  -7   9  -2   76.09    4.00
  -9  -9  -2    2.70    0.40
   9  -9   2    3.00    0.30
   9  -9   2    2.60    0.90
  -9  -9  -2    2.70    0.40
   9  -9   2    2.90    0.40
  -9  -9  -2    2.60    0.20
   9  -9   2    3.60    0.40
  -9  -9  -2    3.60    0.90
   9  -9   2    3.20    0.30
   9  -9   2    2.30    0.80
   9  -9   2    3.40    0.60
  -9  -9  -2    1.30    0.70
  -9  -9  -2    2.70    0.30
   9   9   2    3.40    0.40
   9   9   2    3.50    0.50
   9   9   2    3.00    0.60
  -9   9  -2    4.10    0.90
   9   9   2    2.70    0.60
   9   9   2    3.20    0.30
  -9   9  -2    2.90    0.50
  -9   9  -2    2.30    0.70
   9   9   2    3.80    0.50
   9   9   2    2.00    0.60
  -9   9  -2    1.70    0.50
  -9   9  -2    2.20    0.60
   9   9   2    3.40    0.30
  -9   9  -2    2.10    0.60
   9   9   2    2.50    0.40
  11  -9   2   40.70    2.40
 -11  -9  -2   34.00    1.80
  11  -9   2   41.00    1.70
  11  -9   2   41.60    2.00
  11  -9   2   38.30    1.70
  11  -9   2   41.50    1.80
 -11  -9  -2   35.00    1.60
  11  -9   2   38.20    1.70
 -11  -9  -2   43.50    2.80
 -11  -9  -2   35.50    1.80
  11  -9   2   40.20    1.80
  11  -9   2   35.00    2.30
 -11  -9  -2   36.40    1.70
  11   9   2   35.90    1.80
 -11   9  -2   35.20    2.10
  11   9   2   39.10    1.70
  11   9   2   39.00    1.80
  11   9   2   34.90    1.90
  11   9   2   41.40    1.90
 -11   9  -2   33.00    2.00
 -11   9  -2   37.80    2.10
  11   9   2   42.00    1.80
  11   9   2   39.60    1.80
  11   9   2   35.00    1.70
 -11   9  -2   32.20    2.80
 -11   9  -2   42.20    3.10
  11   9   2   37.60    1.70
  11   9   2   35.40    2.30
  13  -9   2   52.99    2.90
 -13  -9  -2   51.99    2.20
  13  -9   2   51.19    2.90
 -13  -9  -2   53.79    2.20
  13  -9   2   52.49    2.30
 -13  -9  -2   51.99    2.40
  13  -9   2   52.09    2.30
  13  -9   2   52.39    2.40
  13  -9   2   49.20    2.50
  13  -9   2   51.09    2.30
  13  -9   2   52.49    2.30
  13   9   2   53.89    2.30
  13   9   2   50.99    2.30
  13   9   2   48.50    2.30
  13   9   2   52.59    2.30
 -13   9  -2   49.30    2.60
  13   9   2   52.89    2.40
  13   9   2   54.19    2.40
  13   9   2   50.99    2.50
  13   9   2   53.09    2.40
 -15  -9  -2    1.90    0.30
  15  -9   2    3.00    0.60
 -15  -9  -2    2.20    0.20
  15  -9   2    2.80    0.40
  15  -9   2    2.50    0.30
  15  -9   2    3.20    1.30
 -15  -9  -2    1.70    0.30
  15  -9   2    5.40    1.30
  15  -9   2    2.60    0.30
  15  -9   2    1.90    0.30
  15   9   2    2.50    0.30
  15   9   2    1.90    0.40
  15   9   2    2.70    0.40
 -15   9  -2    2.00    0.50
  15   9   2    1.50    0.30
  15   9   2    1.80    0.20
  15   9   2    2.60    0.40
  15   9   2    2.10    0.30
 -15   9  -2    2.40    0.50
  17  -9   2    6.70    1.10
  17  -9   2    4.50    1.00
  17  -9   2    5.60    0.30
  17  -9   2    5.90    0.40
  17  -9   2    6.20    1.20
  17  -9   2    5.50    0.50
  17  -9   2    6.50    0.40
  17   9   2    6.70    0.50
  17   9   2    5.20    0.50
  17   9   2    6.20    0.40
  17   9   2    5.80    0.40
  17   9   2    6.50    0.40
  17   9   2    5.40    0.60
 -18 -10   2    0.10    0.10
  18 -10  -2    0.50    0.20
 -18 -10   2    0.40    0.10
  18 -10  -2    0.40    0.20
  18 -10  -2    0.50    0.20
  18 -10  -2    0.40    0.10
  18 -10  -2    0.20    0.30
 -18 -10   2    0.30    0.20
  18 -10  -2    1.00    0.60
  18 -10  -2    0.20    0.60
  18  10  -2    0.30    0.10
 -18  10   2    0.40    0.50
  18  10  -2    0.80    0.20
  18  10  -2    0.10    0.20
  18  10  -2    0.50    0.20
  18  10  -2    0.70    0.20
  18  10  -2    0.40    0.20
  18  10  -2    0.50    0.20
  16 -10  -2    0.70    0.20
  16 -10  -2    0.60    0.20
  16 -10  -2    0.70    0.30
 -16 -10   2    0.80    0.10
  16 -10  -2   -0.40    0.60
 -16 -10   2    0.50    0.10
  16 -10  -2    1.00    0.20
  16 -10  -2    0.00    0.80
 -16 -10   2    0.30    0.20
 -16 -10   2    0.30    0.20
  16  10  -2    0.90    0.20
  16  10  -2    0.60    0.30
  16  10  -2    0.90    0.30
  16  10  -2    0.60    0.20
  16  10  -2    1.10    0.30
 -16  10   2    0.20    0.60
  16  10  -2    1.50    0.50
  16  10  -2    1.00    0.30
 -16  10   2    0.60    0.60
 -14 -10   2    2.20    0.20
  14 -10  -2    2.30    0.40
  14 -10  -2    2.50    0.30
  14 -10  -2    2.00    0.30
  14 -10  -2    2.60    0.30
  14 -10  -2    2.10    0.60
  14 -10  -2    2.70    0.30
  14 -10  -2    2.80    0.50
 -14 -10   2    2.10    0.40
 -14 -10   2    2.20    0.20
  14  10  -2    2.40    0.40
 -14  10   2    1.90    0.80
 -14  10   2    1.20    0.70
  14  10  -2    3.00    0.50
  14  10  -2    2.90    0.40
  14  10  -2    2.60    0.30
  14  10  -2    2.10    0.40
  14  10  -2    3.10    0.30
  14  10  -2    2.70    0.30
  14  10  -2    3.30    0.40
 -12 -10   2   58.89    2.70
 -12 -10   2   57.69    2.70
 -12 -10   2   53.29    3.40
 -12 -10   2   58.89    3.60
  12 -10  -2   60.09    2.70
  12 -10  -2   61.49    2.70
  12 -10  -2   66.29    2.80
 -12 -10   2   56.99    2.60
  12 -10  -2   64.89    2.70
 -12  10   2   52.89    3.00
  12  10  -2   62.59    2.70
  12  10  -2   61.09    2.70
  12  10  -2   64.79    2.80
  12  10  -2   57.29    2.80
  12  10  -2   60.49    2.60
 -12  10   2   57.79    2.90
 -12  10   2   53.59    3.20
  12  10  -2   59.99    2.80
  12  10  -2   51.89    3.30
  12  10  -2   55.39    2.70
 -12  10   2   62.59    3.60
 -12  10   2   58.39    3.00
  12  10  -2   54.59    3.00
 -12  10   2   55.59    3.00
  10 -10  -2   36.20    1.70
 -10 -10   2   33.20    2.10
 -10 -10   2   33.40    2.50
 -10 -10   2   34.20    1.50
 -10 -10   2   34.50    1.50
  10 -10  -2   33.70    1.60
  10 -10  -2   33.20    1.50
  10 -10  -2   32.80    1.70
 -10 -10   2   37.10    1.70
 -10 -10   2   32.70    1.90
 -10 -10   2   37.70    1.70
  10 -10  -2   32.60    1.60
 -10  10   2   32.30    2.40
 -10  10   2   35.10    2.00
  10  10  -2   33.70    2.00
 -10  10   2   33.40    1.80
  10  10  -2   31.90    1.60
 -10  10   2   33.70    2.30
 -10  10   2   33.50    1.90
 -10  10   2   31.30    1.80
  10  10  -2   35.40    1.60
 -10  10   2   33.30    1.80
  10  10  -2   33.20    1.70
  10  10  -2   35.90    1.80
  10  10  -2   32.10    1.70
  10  10  -2   34.10    1.90
 -10  10   2   35.30    2.00
  10  10  -2   35.80    1.60
  10  10  -2   35.00    1.50
  -8 -10   2   22.20    1.20
  -8 -10   2   19.40    1.50
   8 -10  -2   22.10    1.10
  -8 -10   2   21.40    1.20
  -8 -10   2   18.80    1.50
   8 -10  -2   22.60    1.20
   8 -10  -2   23.00    1.10
  -8 -10   2   22.00    1.00
  -8 -10   2   21.50    1.00
   8 -10  -2   23.10    1.20
   8 -10  -2   23.30    1.30
   8  10  -2   22.20    1.30
  -8  10   2   21.40    1.30
   8  10  -2   21.10    1.10
   8  10  -2   21.40    1.30
   8  10  -2   23.10    1.60
  -8  10   2   22.70    1.50
   8  10  -2   21.20    1.20
  -8  10   2   21.80    2.30
  -8  10   2   22.40    1.50
  -8  10   2   22.90    2.40
  -8  10   2   25.70    1.50
  -8  10   2   21.10    1.30
  -6 -10   2   58.69    2.70
  -6 -10   2   61.09    3.60
  -6 -10   2   57.29    3.10
   6 -10  -2   63.89    2.70
   6 -10  -2   60.59    2.60
  -6 -10   2   55.89    2.90
  -6 -10   2   58.49    2.50
  -6 -10   2   61.29    2.50
  -6 -10   2   61.79    2.70
   6 -10  -2   61.79    2.70
   6 -10  -2   60.29    2.60
   6 -10  -2   58.79    2.60
  -6  10   2   60.19    2.90
   6  10  -2   55.89    2.80
   6  10  -2   57.69    2.60
   6  10  -2   55.49    2.60
  -6  10   2   58.99    3.30
   6  10  -2   55.09    2.60
  -6  10   2   59.29    2.80
   6  10  -2   60.09    2.80
  -6  10   2   60.29    3.00
   6  10  -2   58.89    2.90
   6  10  -2   56.79    2.60
  -6  10   2   61.89    2.80
  -6  10   2   62.69    2.90
   6  10  -2   58.49    2.60
   6  10  -2   58.99    2.90
  -6  10   2   59.09    3.50
  -6  10   2   58.49    2.80
  -4 -10   2   42.00    2.40
  -4 -10   2   46.90    2.10
   4 -10  -2   47.40    2.10
  -4 -10   2   45.20    1.90
  -4 -10   2   45.10    2.90
  -4 -10   2   45.70    1.90
   4 -10  -2   42.90    2.10
  -4 -10   2   46.40    2.00
  -4 -10   2   45.20    2.20
   4 -10  -2   45.40    2.00
   4 -10  -2   42.50    1.90
   4 -10  -2   42.30    2.10
   4  10  -2   44.20    2.00
  -4  10   2   43.40    2.10
   4  10  -2   45.20    2.00
  -4  10   2   42.80    2.60
   4  10  -2   43.70    2.20
  -4  10   2   43.90    2.80
  -4  10   2   44.30    2.20
   4  10  -2   45.70    2.20
  -4  10   2   45.10    2.20
   4  10  -2   47.30    2.20
   4  10  -2   40.90    2.00
  -4  10   2   43.50    2.30
  -4  10   2   44.00    2.30
   4  10  -2   43.30    2.00
   4  10  -2   46.90    2.30
  -4  10   2   44.20    2.20
   4  10  -2   43.20    2.00
  -2 -10   2   22.60    1.10
   2 -10  -2   24.10    1.10
  -2 -10   2   22.40    1.00
  -2 -10   2   19.80    1.80
   2 -10  -2   21.70    1.20
  -2 -10   2   22.00    1.00
  -2 -10   2   20.80    1.30
  -2 -10   2   20.10    1.30
  -2 -10   2   23.50    1.10
   2 -10  -2   22.10    1.00
   2 -10  -2   22.90    1.20
   2 -10  -2   21.90    1.10
   2 -10  -2   22.10    1.00
   2 -10  -2   23.40    1.30
  -2 -10   2   23.80    1.40
  -2  10   2   21.40    1.20
   2  10  -2   19.80    1.20
  -2  10   2   21.80    1.70
   2  10  -2   21.80    1.20
  -2  10   2   22.90    1.40
  -2  10   2   23.40    1.30
  -2  10   2   23.90    1.70
  -2  10   2   22.60    1.30
   2  10  -2   23.00    1.20
  -2  10   2   22.40    1.30
   2  10  -2   21.60    1.30
  -2  10   2   23.00    1.30
   2  10  -2   22.40    1.40
   2  10  -2   22.80    1.30
  -2  10   2   24.50    1.30
   2  10  -2   21.90    1.80
   2  10  -2   22.30    1.20
  -2  10   2   23.60    1.20
   0 -10   2   13.00    0.90
   0 -10  -2   13.90    0.70
   0 -10  -2   14.60    0.80
   0 -10  -2   13.10    0.80
   0 -10   2   13.70    0.90
   0 -10   2   12.80    0.80
   0 -10   2   14.00    0.70
   0 -10   2   13.80    0.90
   0 -10  -2   14.50    1.10
   0 -10  -2   13.10    0.90
   0 -10  -2   14.70    0.80
   0 -10  -2   13.60    0.70
   0 -10   2   15.30    1.00
   0 -10   2   14.30    0.60
   0  10   2   13.90    0.80
   0  10  -2   15.50    1.40
   0  10   2   12.70    0.80
   0  10  -2   13.90    0.90
   0  10   2   12.20    1.00
   0  10   2   14.70    1.30
   0  10   2   14.70    0.90
   0  10  -2   15.30    1.00
   0  10  -2   15.00    1.00
   0  10  -2   15.80    0.90
   0  10   2   13.40    0.90
   0  10  -2   14.60    0.80
   0  10   2   14.90    1.00
   0  10   2   14.70    0.90
   0  10   2   14.10    1.00
   0  10  -2   15.20    1.00
   0  10  -2   13.90    1.50
  -2 -10  -2   37.10    2.60
  -2 -10  -2   40.30    1.70
  -2 -10  -2   38.70    1.80
  -2 -10  -2   38.40    1.70
   2 -10   2   38.20    1.80
  -2 -10  -2   40.90    1.80
  -2 -10  -2   39.70    2.00
   2 -10   2   37.20    1.70
   2 -10   2   37.90    1.80
   2 -10   2   39.00    1.80
  -2 -10  -2   41.20    2.20
  -2  10  -2   40.60    2.00
  -2  10  -2   39.80    2.10
   2  10   2   39.70    2.00
  -2  10  -2   39.50    2.50
  -2  10  -2   40.60    2.00
   2  10   2   36.60    1.80
   2  10   2   40.20    1.80
   2  10   2   39.80    1.90
   2  10   2   37.20    2.00
  -2  10  -2   38.90    2.00
  -2  10  -2   40.60    1.90
   2  10   2   40.30    2.10
  -2  10  -2   37.80    2.50
   4 -10   2   80.09    3.60
  -4 -10  -2   83.89    4.10
   4 -10   2   86.69    3.70
  -4 -10  -2   86.79    3.60
  -4 -10  -2   87.29    3.70
   4 -10   2   79.89    3.60
  -4 -10  -2   87.59    3.70
  -4 -10  -2   83.69    3.90
  -4 -10  -2   91.09    4.70
  -4 -10  -2   86.79    3.60
   4 -10   2   83.79    3.70
   4  10   2   90.79    3.90
  -4  10  -2   86.69    4.50
   4  10   2   83.69    3.60
  -4  10  -2   86.99    3.90
  -4  10  -2   85.89    4.60
   4  10   2   82.49    3.80
  -4  10  -2   87.59    4.00
   4  10   2   83.39    3.70
  -4  10  -2   83.09    3.90
   4  10   2   84.89    4.00
   4  10   2   82.89    4.00
   4  10   2   83.49    3.80
   4  10   2   86.89    3.70
  -4  10  -2   84.39    3.90
  -4  10  -2   83.59    3.80
  -6 -10  -2  112.49    4.80
  -6 -10  -2  108.49    5.10
   6 -10   2  108.99    4.80
   6 -10   2  116.49    4.90
   6 -10   2  112.39    4.90
   6 -10   2  114.89    4.90
  -6 -10  -2  114.69    4.90
  -6 -10  -2  109.19    4.80
  -6 -10  -2  115.99    4.90
  -6 -10  -2  103.69    5.30
   6  10   2  106.39    4.80
  -6  10  -2  108.59    5.10
   6  10   2  111.89    4.90
   6  10   2  118.79    5.00
  -6  10  -2  119.39    5.10
   6  10   2  110.69    4.80
  -6  10  -2  115.19    5.20
   6  10   2  107.49    4.90
   6  10   2  107.49    5.00
  -6  10  -2  115.99    5.10
  -6  10  -2  128.79    5.60
   6  10   2  110.69    4.80
   6  10   2  124.79    5.40
  -8 -10  -2    1.10    0.60
   8 -10   2    1.90    0.40
  -8 -10  -2    1.20    0.20
  -8 -10  -2    1.00    0.30
   8 -10   2    0.70    0.40
   8 -10   2    1.40    0.30
   8 -10   2    1.50    0.30
  -8 -10  -2    1.20    0.20
  -8 -10  -2    1.00    0.70
  -8 -10  -2    1.20    0.30
   8 -10   2    2.00    0.40
   8 -10   2    1.20    0.20
   8 -10   2    1.10    0.20
   8  10   2    1.10    0.30
  -8  10  -2    0.70    0.40
   8  10   2    1.10    0.30
   8  10   2    1.50    0.50
  -8  10  -2    0.60    0.40
   8  10   2    1.40    0.50
   8  10   2    1.40    0.30
  -8  10  -2    0.70    0.60
  -8  10  -2    1.30    0.40
   8  10   2    1.40    0.40
   8  10   2    1.10    0.50
  -8  10  -2    0.70    0.60
   8  10   2    1.30    0.20
   8  10   2    1.00    0.30
  -8  10  -2    0.90    0.60
  -8  10  -2    1.30    0.70
 -10 -10  -2    6.60    1.20
  10 -10   2    6.40    0.50
  10 -10   2    5.40    0.50
  10 -10   2    4.70    0.60
 -10 -10  -2    6.20    0.60
  10 -10   2    5.90    0.60
  10 -10   2    5.90    0.50
  10 -10   2    5.50    0.70
  10 -10   2    5.90    0.80
 -10  10  -2    5.30    0.80
  10  10   2    4.70    0.70
  10  10   2    6.90    0.50
 -10  10  -2    4.50    0.90
  10  10   2    6.10    0.60
  10  10   2    5.30    0.80
  10  10   2    6.50    0.50
 -10  10  -2    4.80    0.60
  10  10   2    6.80    0.50
  10  10   2    7.40    0.70
 -10  10  -2    6.10    1.20
 -10  10  -2    6.40    0.80
  10  10   2    6.70    0.60
 -10  10  -2    5.20    0.80
  10  10   2    6.10    0.80
  10  10   2    7.10    0.60
  12 -10   2   22.80    1.10
  12 -10   2   22.80    1.10
  12 -10   2   22.40    1.10
  12 -10   2   20.00    1.30
  12 -10   2   23.60    1.50
  12 -10   2   22.90    1.50
 -12 -10  -2   24.30    1.00
 -12 -10  -2   23.60    1.20
 -12 -10  -2   23.50    1.20
 -12 -10  -2   23.30    1.00
  12 -10   2   22.90    1.10
  12 -10   2   22.50    1.20
  12  10   2   23.50    1.20
 -12  10  -2   24.30    1.60
  12  10   2   23.20    1.10
  12  10   2   22.00    1.10
  12  10   2   22.80    1.20
  12  10   2   23.50    1.30
  12  10   2   22.10    1.20
  12  10   2   23.20    1.10
  12  10   2   24.50    1.20
 -12  10  -2   22.90    1.50
 -14 -10  -2    0.10    0.20
  14 -10   2   -0.30    0.80
 -14 -10  -2   -0.10    0.10
 -14 -10  -2    0.00    0.10
  14 -10   2    0.30    0.20
  14 -10   2   -0.10    0.90
 -14 -10  -2    0.00    0.20
  14 -10   2    0.30    0.20
  14 -10   2    0.30    0.20
  14 -10   2    0.70    0.90
  14 -10   2    0.10    0.20
 -14  10  -2    0.60    0.50
 -14  10  -2    0.00    0.50
  14  10   2    0.30    0.30
  14  10   2    0.30    0.20
  14  10   2    0.40    0.30
  14  10   2    0.20    0.20
  14  10   2   -0.10    0.30
  14  10   2    0.10    0.20
  14  10   2    0.00    0.20
 -16 -10  -2    0.40    0.10
  16 -10   2    0.50    0.20
  16 -10   2    0.50    0.70
  16 -10   2    0.30    0.10
 -16 -10  -2    0.20    0.20
  16 -10   2    0.10    0.20
  16 -10   2    0.70    0.80
  16 -10   2    0.40    0.20
  16  10   2    0.40    0.20
  16  10   2    0.10    0.20
  16  10   2    0.30    0.20
  16  10   2    0.30    0.20
 -16  10  -2    0.30    0.40
  16  10   2    0.30    0.20
  16  10   2    0.00    0.20
 -17 -11   2    3.90    0.20
  17 -11  -2    4.00    0.50
  17 -11  -2    3.50    0.30
 -17 -11   2    3.90    0.40
  17 -11  -2    4.50    0.30
 -17 -11   2    4.00    0.50
  17 -11  -2    4.90    0.50
  17 -11  -2    5.10    0.60
  17 -11  -2    4.30    0.30
  17 -11  -2    4.20    0.20
 -17 -11   2    3.80    0.30
  17  11  -2    4.10    0.30
  17  11  -2    4.30    0.30
  17  11  -2    4.30    0.40
  17  11  -2    3.40    0.40
  17  11  -2    3.60    0.30
 -17  11   2    3.50    0.60
  17  11  -2    4.20    0.40
  17  11  -2    4.10    0.40
  15 -11  -2   16.90    0.90
 -15 -11   2   17.60    1.00
 -15 -11   2   18.10    1.00
 -15 -11   2   17.80    0.80
  15 -11  -2   17.10    0.80
 -15 -11   2   18.80    0.80
  15 -11  -2   17.30    0.90
  15 -11  -2   20.00    1.40
  15 -11  -2   16.90    1.00
  15  11  -2   18.50    0.90
  15  11  -2   19.40    1.00
  15  11  -2   19.00    1.10
 -15  11   2   17.80    1.40
  15  11  -2   18.40    0.90
 -15  11   2   16.70    1.30
  15  11  -2   18.20    1.00
  15  11  -2   17.80    0.90
 -13 -11   2    4.40    0.30
  13 -11  -2    4.10    0.50
 -13 -11   2    4.50    0.50
  13 -11  -2    3.90    0.40
 -13 -11   2    3.90    0.50
  13 -11  -2    3.40    0.40
  13 -11  -2    4.00    0.40
  13 -11  -2    4.00    0.50
 -13 -11   2    4.10    0.30
  13 -11  -2    4.00    0.40
  13 -11  -2    3.60    0.40
  13  11  -2    4.40    0.40
  13  11  -2    4.20    0.40
  13  11  -2    5.40    0.60
 -13  11   2    3.50    0.80
  13  11  -2    4.10    0.40
 -13  11   2    3.40    0.80
  13  11  -2    4.70    0.50
  13  11  -2    4.30    0.50
  13  11  -2    3.90    0.50
  13  11  -2    4.60    0.50
  13  11  -2    4.90    0.30
 -11 -11   2   18.40    1.00
  11 -11  -2   17.20    0.90
 -11 -11   2   18.00    0.80
  11 -11  -2   17.20    0.90
 -11 -11   2   17.70    0.80
  11 -11  -2   16.60    1.00
  11 -11  -2   17.90    1.00
  11 -11  -2   17.40    0.90
  11  11  -2   17.00    1.00
 -11  11   2   16.50    1.50
  11  11  -2   16.50    1.00
  11  11  -2   17.40    1.10
  11  11  -2   17.30    0.90
  11  11  -2   16.90    1.00
  11  11  -2   18.20    0.90
 -11  11   2   16.90    1.50
  11  11  -2   17.20    1.00
 -11  11   2   18.00    1.20
  -9 -11   2    0.00    0.30
  -9 -11   2    0.20    0.20
   9 -11  -2    0.20    0.20
  -9 -11   2   -0.20    0.60
   9 -11  -2    0.00    0.20
   9 -11  -2    0.50    0.30
  -9 -11   2    0.30    0.20
  -9 -11   2    0.30    0.40
  -9 -11   2    0.00    0.50
   9 -11  -2    0.10    0.20
   9 -11  -2    0.20    0.30
   9 -11  -2    0.10    0.30
  -9  11   2    0.90    0.40
   9  11  -2    0.10    0.30
  -9  11   2    0.20    0.70
  -9  11   2    0.10    0.60
   9  11  -2    0.10    0.20
  -9  11   2    0.80    0.70
   9  11  -2   -0.10    0.40
   9  11  -2   -0.10    0.40
  -9  11   2    0.30    0.40
   9  11  -2    0.10    0.30
  -9  11   2    0.10    0.30
   9  11  -2   -0.10    0.40
   9  11  -2    0.40    0.30
  -9  11   2   -0.20    0.50
  -9  11   2    0.20    0.40
   9  11  -2    0.50    0.30
   7 -11  -2    1.80    0.40
   7 -11  -2    1.90    0.30
  -7 -11   2    1.60    0.30
  -7 -11   2    2.10    0.50
  -7 -11   2    1.90    0.20
   7 -11  -2    2.00    0.30
  -7 -11   2    1.80    0.20
  -7 -11   2    1.40    0.60
   7 -11  -2    1.90    0.30
  -7 -11   2    2.40    0.90
   7  11  -2    1.90    0.50
  -7  11   2    1.30    0.50
  -7  11   2    1.50    0.70
   7  11  -2    1.80    0.30
   7  11  -2    1.70    0.40
   7  11  -2    1.70    0.50
   7  11  -2    1.80    0.30
  -7  11   2    2.00    0.70
  -7  11   2    1.70    0.40
   7  11  -2    1.70    0.20
  -7  11   2    2.00    0.70
  -7  11   2    2.20    0.50
  -7  11   2    2.10    0.80
   7  11  -2    1.60    0.40
   7  11  -2    2.40    0.50
  -7  11   2    2.30    0.50
   5 -11  -2  171.98    7.20
  -5 -11   2  170.68    6.90
   5 -11  -2  161.28    7.00
  -5 -11   2  166.18    7.10
   5 -11  -2  165.48    6.90
  -5 -11   2  164.48    7.30
  -5 -11   2  170.28    6.90
   5 -11  -2  166.48    7.00
  -5 -11   2  165.58    8.20
  -5  11   2  158.48    7.30
   5  11  -2  164.68    7.00
   5  11  -2  168.68    7.30
   5  11  -2  157.38    7.00
  -5  11   2  169.58    7.30
  -5  11   2  162.18    7.20
   5  11  -2  163.68    7.20
  -5  11   2  161.78    8.00
   5  11  -2  168.38    7.20
   3 -11  -2   58.19    2.60
  -3 -11   2   58.79    3.00
  -3 -11   2   55.29    3.60
  -3 -11   2   60.19    3.00
   3 -11  -2   57.69    2.50
   3 -11  -2   64.39    2.70
  -3 -11   2   61.29    2.60
   3 -11  -2   62.69    2.80
  -3 -11   2   63.19    2.70
   3 -11  -2   61.69    2.70
  -3 -11   2   60.39    2.70
  -3 -11   2   62.39    2.90
  -3 -11   2   62.19    2.60
   3 -11  -2   61.19    2.80
  -3  11   2   58.49    2.90
  -3  11   2   63.29    2.80
   3  11  -2   59.29    2.90
   3  11  -2   62.19    2.70
  -3  11   2   56.99    3.30
  -3  11   2   59.09    2.90
  -3  11   2   60.39    2.90
  -3  11   2   58.99    2.90
   3  11  -2   62.89    2.80
   3  11  -2   59.89    2.70
  -3  11   2   62.69    2.90
  -3  11   2   62.09    2.90
   1 -11  -2    7.40    0.80
   1 -11  -2    8.40    0.40
   1 -11  -2    8.60    0.60
  -1 -11   2    6.50    0.80
   1 -11  -2    8.00    0.70
   1 -11  -2    7.80    0.70
  -1 -11   2    7.30    0.50
  -1 -11   2    7.90    0.40
  -1 -11   2    7.80    0.70
  -1 -11   2    8.30    0.50
  -1  11   2    8.40    0.70
  -1  11   2    6.70    1.00
   1  11  -2    6.40    0.70
  -1  11   2    8.20    0.60
   1  11  -2    8.70    0.70
   1  11  -2    9.10    0.80
   1  11  -2    8.10    0.70
   1  11  -2    7.30    1.10
   1  11  -2    8.30    0.70
   1  11  -2    8.20    0.60
  -1  11   2    9.20    0.80
   1  11  -2    7.60    0.80
  -1  11   2    8.10    0.80
  -1  11   2    9.00    0.80
  -1  11   2    7.70    0.70
  -1 -11  -2  115.79    5.00
  -1 -11  -2  116.89    5.30
  -1 -11  -2  118.39    4.90
   1 -11   2  116.29    5.00
   1 -11   2  113.19    5.00
  -1 -11  -2  114.79    5.20
  -1 -11  -2  116.49    5.00
  -1 -11  -2  119.09    4.90
  -1 -11  -2  116.99    5.00
   1 -11   2  117.99    5.10
   1 -11   2  111.29    5.20
  -1  11  -2  109.69    5.70
  -1  11  -2  107.99    5.20
   1  11   2  104.19    5.00
   1  11   2  128.89    5.40
   1  11   2  124.39    5.50
  -1  11  -2  115.09    5.20
  -1  11  -2  111.59    5.10
  -1  11  -2  118.19    5.20
  -1  11  -2  114.09    5.10
   1  11   2  114.59    5.20
  -1  11  -2  114.19    5.90
  -1  11  -2  114.29    5.20
  -1  11  -2  120.09    5.10
   1  11   2  119.99    5.00
  -3 -11  -2   47.80    2.20
  -3 -11  -2   56.79    4.30
   3 -11   2   45.50    2.20
  -3 -11  -2   44.50    2.40
  -3 -11  -2   47.40    2.00
   3 -11   2   50.49    2.30
   3 -11   2   46.20    2.10
  -3 -11  -2   46.50    2.10
  -3 -11  -2   48.50    2.10
   3  11   2   49.20    2.30
  -3  11  -2   45.10    2.30
  -3  11  -2   47.80    2.50
  -3  11  -2   47.90    2.50
  -3  11  -2   46.50    3.10
   3  11   2   46.00    2.50
  -3  11  -2   39.10    3.50
  -3  11  -2   48.80    2.80
   3  11   2   48.40    2.50
   3  11   2   53.79    2.30
   3  11   2   47.20    2.20
   3  11   2   45.00    2.30
   3  11   2   49.70    2.40
  -5 -11  -2  291.27   11.60
  -5 -11  -2  288.67   11.60
  -5 -11  -2  288.07   12.90
   5 -11   2  270.17   11.70
   5 -11   2  281.27   11.70
  -5 -11  -2  267.57   12.00
   5 -11   2  266.97   11.60
  -5 -11  -2  291.37   11.80
  -5  11  -2  269.47   12.50
   5  11   2  269.97   12.10
   5  11   2  280.37   11.70
   5  11   2  287.87   11.90
   5  11   2  284.07   11.80
  -5  11  -2  281.77   12.80
  -5  11  -2  274.87   12.00
   5  11   2  271.37   12.00
  -5  11  -2  263.67   11.90
  -5  11  -2  277.87   11.80
   5  11   2  277.17   11.70
   5  11   2  278.07   11.90
   5  11   2  274.87   11.60
  -5  11  -2  279.47   12.00
  -5  11  -2  279.17   12.00
   7 -11   2    6.20    0.40
   7 -11   2    5.60    0.50
  -7 -11  -2    7.00    0.80
  -7 -11  -2    5.50    1.20
   7 -11   2    5.80    0.50
  -7 -11  -2    7.60    0.40
  -7 -11  -2    7.10    0.40
   7 -11   2    7.30    0.60
  -7 -11  -2    6.90    1.00
   7  11   2    7.10    0.60
  -7  11  -2    5.40    1.00
  -7  11  -2    7.30    1.00
  -7  11  -2    8.40    1.10
  -7  11  -2    6.50    0.70
   7  11   2    9.00    1.00
   7  11   2    5.30    0.60
  -7  11  -2    6.10    1.10
  -7  11  -2    7.60    0.80
   7  11   2    7.40    0.90
   7  11   2    5.90    0.60
  -7  11  -2    6.80    0.70
   7  11   2    6.60    0.40
   7  11   2    5.50    0.60
   9 -11   2    2.80    0.40
   9 -11   2    2.40    0.40
   9 -11   2    2.10    0.40
  -9 -11  -2    2.90    0.40
   9 -11   2    2.60    0.30
   9 -11   2    2.70    0.30
   9 -11   2    2.60    0.30
  -9 -11  -2    3.00    0.30
  -9 -11  -2    3.50    0.50
  -9 -11  -2    2.90    0.30
   9  11   2    2.50    0.40
   9  11   2    2.40    0.40
   9  11   2    2.70    0.30
   9  11   2    2.90    0.40
   9  11   2    2.30    0.40
   9  11   2    2.90    0.30
   9  11   2    2.20    0.40
  -9  11  -2    3.20    0.70
  -9  11  -2    2.80    0.70
 -11 -11  -2    0.20    0.30
 -11 -11  -2    0.50    0.10
 -11 -11  -2    0.20    0.20
  11 -11   2    0.40    0.20
  11 -11   2    0.50    0.20
  11 -11   2    0.70    0.20
  11 -11   2    0.30    0.20
  11 -11   2    0.60    0.30
 -11 -11  -2    0.20    0.10
  11 -11   2    0.40    0.30
  11 -11   2    1.20    0.40
  11 -11   2    0.70    0.20
  11  11   2    0.00    0.30
  11  11   2    0.50    0.40
  11  11   2    0.30    0.20
  11  11   2    0.30    0.30
  11  11   2    0.50    0.30
 -11  11  -2    0.40    0.60
  11  11   2    0.50    0.40
  11  11   2    0.50    0.30
 -11  11  -2    0.50    0.60
  11  11   2    0.40    0.30
 -13 -11  -2    2.20    0.30
 -13 -11  -2    2.00    0.30
 -13 -11  -2    1.90    0.20
  13 -11   2    1.60    0.50
  13 -11   2    1.60    0.30
 -13 -11  -2    2.10    0.20
  13 -11   2    0.90    0.30
  13 -11   2    1.90    0.30
  13 -11   2    1.10    0.30
  13 -11   2    1.80    0.30
  13  11   2    1.80    0.30
 -13  11  -2    2.20    0.60
 -13  11  -2    2.10    0.60
  13  11   2    2.30    0.30
  13  11   2    2.00    0.30
  13  11   2    2.10    0.20
  13  11   2    2.60    0.50
  13  11   2    2.30    0.40
  13  11   2    1.30    0.40
 -15 -11  -2    0.70    0.10
 -15 -11  -2    0.90    0.40
  15 -11   2    0.50    0.10
  15 -11   2    0.40    0.10
 -15 -11  -2    0.40    0.20
  15 -11   2    0.70    0.40
  15 -11   2    0.80    0.20
  15 -11   2    0.80    0.20
  15  11   2    0.40    0.20
 -15  11  -2    0.60    0.40
  15  11   2    0.60    0.20
  15  11   2    0.40    0.20
  15  11   2    0.80    0.20
  15  11   2    0.70    0.20
  15  11   2    0.50    0.20
  16 -12  -2    0.80    0.10
  16 -12  -2    1.00    0.20
  16 -12  -2    0.80    0.10
 -16 -12   2    0.80    0.20
 -16 -12   2    0.70    0.10
 -16 -12   2    0.70    0.30
 -16 -12   2    0.80    0.20
  16 -12  -2    1.10    0.20
  16 -12  -2    1.00    0.20
  16  12  -2    0.50    0.30
 -16  12   2    0.70    0.50
  16  12  -2    0.70    0.20
  16  12  -2    0.60    0.20
  16  12  -2    0.70    0.20
  16  12  -2    0.50    0.20
  14 -12  -2   61.09    2.50
 -14 -12   2   60.69    2.50
  14 -12  -2   56.29    2.60
  14 -12  -2   59.29    2.60
 -14 -12   2   61.89    2.50
  14 -12  -2   57.49    2.50
  14 -12  -2   58.99    2.60
 -14 -12   2   57.19    2.70
 -14 -12   2   60.49    2.60
 -14  12   2   58.49    2.90
  14  12  -2   59.99    2.60
  14  12  -2   57.09    2.60
  14  12  -2   59.79    2.60
  14  12  -2   60.09    2.60
  14  12  -2   59.49    2.50
  14  12  -2   59.69    2.60
 -14  12   2   64.19    3.40
  14  12  -2   59.09    2.60
  12 -12  -2    1.10    0.20
 -12 -12   2    1.30    0.20
  12 -12  -2    1.00    0.20
  12 -12  -2    0.90    0.30
  12 -12  -2    1.20    0.30
 -12 -12   2    1.10    0.30
  12 -12  -2    1.00    0.30
  12 -12  -2    1.10    0.30
 -12 -12   2    0.90    0.40
 -12 -12   2    1.10    0.30
 -12 -12   2    0.90    0.20
  12 -12  -2    1.00    0.30
 -12  12   2    0.70    0.60
  12  12  -2    1.20    0.30
 -12  12   2    0.50    0.70
  12  12  -2    1.10    0.30
  12  12  -2    0.90    0.30
  12  12  -2    0.90    0.30
  12  12  -2    0.80    0.20
  12  12  -2    1.00    0.30
  12  12  -2    0.60    0.20
 -10 -12   2   24.70    1.50
 -10 -12   2   25.90    1.20
 -10 -12   2   26.40    1.60
 -10 -12   2   26.20    1.20
  10 -12  -2   25.70    1.30
  10 -12  -2   25.70    1.20
  10 -12  -2   25.20    1.20
 -10 -12   2   25.40    1.30
 -10 -12   2   25.90    1.30
  10 -12  -2   26.70    1.20
 -10  12   2   24.70    1.50
  10  12  -2   26.10    1.30
  10  12  -2   27.00    1.20
  10  12  -2   25.70    1.40
  10  12  -2   26.90    1.30
  10  12  -2   26.10    1.30
 -10  12   2   24.40    1.70
 -10  12   2   26.20    1.80
  10  12  -2   26.60    1.30
  -8 -12   2   75.99    3.30
  -8 -12   2   72.09    3.60
  -8 -12   2   68.69    3.80
  -8 -12   2   75.29    3.40
  -8 -12   2   78.09    3.60
   8 -12  -2   76.59    3.30
   8 -12  -2   75.29    3.30
  -8  12   2   77.09    4.60
  -8  12   2   72.69    3.60
   8  12  -2   74.19    3.30
  -8  12   2   76.29    3.50
   8  12  -2   75.69    3.80
  -8  12   2   75.99    3.70
  -8  12   2   78.09    3.70
  -8  12   2   76.59    3.60
   8  12  -2   74.69    3.30
   8  12  -2   75.09    3.70
  -6 -12   2    8.30    0.80
  -6 -12   2   10.40    1.90
  -6 -12   2    8.60    1.00
  -6 -12   2    8.90    0.50
  -6 -12   2    8.40    0.60
  -6 -12   2    9.70    0.90
  -6 -12   2    8.20    0.70
   6 -12  -2    9.00    0.50
   6 -12  -2    8.90    0.60
  -6 -12   2    8.70    0.50
   6 -12  -2    8.80    0.70
   6  12  -2    9.70    0.80
   6  12  -2    8.60    0.60
  -6  12   2    8.40    0.70
  -6  12   2    7.90    1.00
  -6  12   2    7.80    0.90
  -6  12   2    8.50    0.80
  -6  12   2    9.60    1.20
   6  12  -2    7.90    0.60
   6  12  -2    9.30    0.90
  -6  12   2    7.90    0.90
  -6  12   2    9.70    1.30
   6  12  -2    7.70    0.90
  -4 -12   2   84.99    3.50
  -4 -12   2   85.19    3.90
   4 -12  -2   80.89    3.60
  -4 -12   2   79.09    4.00
  -4 -12   2   91.09    3.50
   4 -12  -2   83.79    3.50
  -4 -12   2   82.99    3.70
  -4 -12   2   86.19    3.70
   4 -12  -2   90.19    3.70
   4 -12  -2   81.99    3.70
  -4  12   2   75.59    4.40
   4  12  -2   81.49    3.60
   4  12  -2   80.69    3.90
   4  12  -2   86.39    3.70
  -4  12   2   82.29    3.80
   4  12  -2   87.49    4.00
  -4  12   2   83.59    3.90
  -4  12   2   85.39    3.80
  -4  12   2   84.19    3.90
  -4  12   2   75.49    3.90
  -4  12   2   81.49    3.90
  -4  12   2   78.09    3.90
   4  12  -2   90.69    3.90
   2 -12  -2   13.20    0.60
  -2 -12   2   15.30    1.00
   2 -12  -2   13.10    0.60
  -2 -12   2   13.90    0.70
   2 -12  -2   11.90    1.00
   2 -12  -2   15.20    0.80
   2 -12  -2   13.30    0.90
  -2 -12   2   12.30    1.00
  -2 -12   2   14.10    1.00
  -2 -12   2   13.20    0.60
  -2  12   2   14.00    0.90
   2  12  -2   12.20    1.00
  -2  12   2   14.40    0.90
  -2  12   2   15.80    1.10
   2  12  -2   13.00    0.80
  -2  12   2   13.90    1.10
  -2  12   2   12.20    1.00
   2  12  -2   12.20    0.90
   2  12  -2   14.20    1.10
   2  12  -2   15.20    1.10
   2  12  -2   13.20    0.80
   0 -12   2    6.30    0.60
   0 -12   2    6.40    0.40
   0 -12  -2    5.80    0.50
   0 -12  -2    5.70    0.70
   0 -12  -2    6.20    0.70
   0 -12  -2    5.70    0.40
   0 -12   2    6.20    0.60
   0 -12   2    7.00    0.70
   0 -12  -2    6.10    0.40
   0  12  -2    5.80    0.70
   0  12  -2    6.80    1.20
   0  12  -2    6.40    0.70
   0  12   2    6.20    0.60
   0  12   2    6.30    0.80
   0  12   2    6.00    0.70
   0  12  -2    6.90    0.80
   0  12  -2    4.50    0.60
   0  12   2    6.20    0.60
   0  12  -2    6.20    0.80
   0  12  -2    6.50    0.60
   0  12  -2    5.30    0.70
  -2 -12  -2   34.70    1.50
  -2 -12  -2   35.90    1.60
  -2 -12  -2   33.70    1.80
  -2 -12  -2   34.70    1.50
  -2 -12  -2   33.50    1.60
   2 -12   2   35.50    1.60
  -2 -12  -2   34.30    2.00
  -2 -12  -2   34.00    1.70
  -2  12  -2   36.30    1.80
  -2  12  -2   33.90    1.70
   2  12   2   36.20    1.60
  -2  12  -2   30.60    1.70
   2  12   2   33.70    1.90
   2  12   2   36.00    1.80
   2  12   2   30.30    1.70
  -2  12  -2   34.30    1.90
   2  12   2   33.40    1.80
  -2  12  -2   33.40    1.90
  -2  12  -2   33.30    2.40
  -2  12  -2   34.00    1.90
   2  12   2   35.20    1.60
   2  12   2   34.90    1.90
  -2  12  -2   35.60    1.90
  -4 -12  -2    4.20    0.50
  -4 -12  -2    4.40    0.30
  -4 -12  -2    3.40    0.70
   4 -12   2    4.00    0.40
  -4 -12  -2    3.30    0.50
  -4 -12  -2    4.30    0.50
   4 -12   2    4.40    0.40
  -4 -12  -2    4.20    0.30
  -4  12  -2    3.50    0.70
[truncated: 1,814,969 more chars]
